# Supplementary material for: Reference genome assemblies reveal the origin and evolution of allohexaploid oat
Source: Nat Genet. 2022 Jul 18;54(8):1248–58. doi: 10.1038/s41588-022-01127-7 (PMC9355876; doi:10.1038/s41588-022-01127-7)
Supplement: Supplementary file 4 — Supplementary Tables 1–22 [file 41588_2022_1127_MOESM4_ESM.xlsx]

## Sheet: Supplementary Table 1
Supplementary Table 1 | The platform and data size of sequencing.
Species	Accession No.	Origin	Genome	NGS sequence 50~100× (Gb)	Accession (Bioproject, Biosample)	Nanopore ultra-long 100× (Gb)	Accession (Bioproject, Biosample)	Nanopore 60× (Gb)	Accession (Bioproject, Biosample)	HiC 100× (Gb)	Accession (Bioproject, Biosample)	Iso-seq (Gb)	Accession (Bioproject, Biosample)	Equally mixed of seven RNA samples from various tissues at different growth stages (Gb)	Accession (Bioproject, Biosample)	Seven RNA samples from various tissues at different growth stages (>18G/sample)	Accession (Bioproject, Biosample)	Seedlings of plants in control conditions or exposed to heat, cold, drought, waterlogging, alkaline and salt (>18G/sample)	Accession (Bioproject, Biosample)
A. longiglumis	CN58138	Oran, Algeria.	Al	599.84	PRJNA735443,SAMN19582558	-	-	-	-	-	-	-	-	11.68	PRJNA735431,SAMN19582112	-	-	-	-
A. longiglumis	CN 58139	Libya	Al	204.68	PRJNA716144,SAMN19523931	-	-	268.74	PRJNA716144,SAMN18395928	-	-	25.74	PRJNA716144,SAMN19581877	10.41	PRJNA735431,SAMN19582113	-	-	-	-
A. strigosa	CN 88610	New South Wales, Australia	As	208.17	PRJNA735443,SAMN19582559	-	-	-	-	-	-	-	-	11.82	PRJNA735431,SAMN19582114	-	-	-	-
A. strigosa	CN 3065	Denmark	As	-	-	-	-	-	-	-	-	-	-	11.96	PRJNA735431,SAMN19582115	-	-	-	-
A. nuda	CN 58062	Germany	As	200.98	PRJNA735443,SAMN19582560	-	-	-	-	-	-	-	-	11.87	PRJNA735431,SAMN19582116	-	-	-	-
A. nuda	CN 79349	United Kingdom	As	-	-	-	-	-	-	-	-	-	-	10.41	PRJNA735431,SAMN19582117	-	-	-	-
A. nuda	CN 79351	Netherlands	As	-	-	-	-	-	-	-	-	-	-	10.41	PRJNA735431,SAMN19582118	-	-	-	-
A. canariensis	CN 23017	Canary Islands, Spain	Ac	220.51	PRJNA735443,SAMN19582561	-	-	-	-	-	-	-	-	11.89	PRJNA735431,SAMN19582119	-	-	-	-
A. damascena	CN 19457	Syria	Ad	207.24	PRJNA735443,SAMN19582562	-	-	-	-	-	-	-	-	12.1	PRJNA735431,SAMN19582120	-	-	-	-
A. wiestii	CN 90217	Giza, Egypt.	As	207.75	PRJNA735443,SAMN19582563	-	-	-	-	-	-	-	-	9.65	PRJNA735431,SAMN19582121	-	-	-	-
A. clauda	CN 21388	Algeria	Cp	304.56	PRJNA735443,SAMN19582564	-	-	-	-	-	-	-	-	10.47	PRJNA735431,SAMN19582122	-	-	-	-
A. ventricosa	CN 21405	Algeria	Cv	239.93	PRJNA735443,SAMN19582565	-	-	-	-	-	-	-	-	-	-	-	-	-	-
A. insularis	CN 108634	Siliana, Tunisia	CD	404.97	PRJNA731599,SAMN19579880	-	-	481.39	PRJNA731599,SAMN19291344	816.93	PRJNA731599,SAMN19312172	49.94	PRJNA731599,SAMN19581879	-	-	-	-	-	-
A. insularis	INS-4	Sicily, Gela, Italy	CD	397.45	PRJNA735443,SAMN19582566	-	-	-	-	-	-	-	-	-	-	-	-	-	-
A. maroccana	CN 57945	Morocco	CD	419.4	PRJNA735443,SAMN19582567	-	-	-	-	-	-	-	-	-	-	-	-	-	-
A. murphyi	CN 21989	Spain	CD	411.22	PRJNA735443,SAMN19582568	-	-	-	-	-	-	-	-	-	-	-	-	-	-
A. barbata	CN 65538	Israel	AB	514.9	PRJNA735443,SAMN19582569	-	-	-	-	-	-	-	-	-	-	-	-	-	-
A. agadiriana	CN 25869	Morocco	AB	401.92	PRJNA735443,SAMN19582570	-	-	-	-	-	-	-	-	-	-	-	-	-	-
A. sativa ssp. nuda	Sanfensan	Shanxi, China	ACD	649.68	PRJNA727473,SAMN19582572	1260.3	PRJNA727473,SAMN19021785	-	-	1312.83	PRJNA727473,SAMN19340419	81.14	PRJNA727473,SAMN19581880	30.22	PRJNA794002,SAMN24595862	7tissues×3repeats	PRJNA727473,SAMN19582573	7trements×3repeats	PRJNA727473,SAMN19582574
A. sativa ssp. nuda	Qidunyoumai	Inner Mongolia, China	ACD	-	-	-	-	-	-	-	-	-	-	27.17	PRJNA794002,SAMN24595863	-	-	-	-
A. sativa ssp. nuda	Dazhaixiangyoumai	Shanxi, China	ACD	-	-	-	-	-	-	-	-	-	-	35.11	PRJNA794002,SAMN24595864	-	-	-	-
A. sativa ssp. nuda	Pinyan7	Hebei, China	ACD	-	-	-	-	-	-	-	-	-	-	35.08	PRJNA794002,SAMN24595865	-	-	-	-
A. sativa ssp. nuda	Xiaoyoumai	Shanxi, China	ACD	-	-	-	-	-	-	-	-	-	-	35.07	PRJNA794002,SAMN24595866	-	-	-	-
A. sativa ssp. nuda	Mengyan7309	Inner Mongolia, China	ACD	-	-	-	-	-	-	-	-	-	-	32.53	PRJNA794002,SAMN24595867	-	-	-	-
A. sativa ssp. nuda	Baiyan2	Jinlin, China	ACD	-	-	-	-	-	-	-	-	-	-	35.28	PRJNA794002,SAMN24595868	-	-	-	-
A. sativa ssp. nuda	Ⅷ42-4	Inner Mongolia, China	ACD	-	-	-	-	-	-	-	-	-	-	30.24	PRJNA794002,SAMN24595869	-	-	-	-
A. sativa ssp. nuda	Wudalangyoumai	Hebei, China	ACD	-	-	-	-	-	-	-	-	-	-	30.36	PRJNA794002,SAMN24595870	-	-	-	-
A. sativa ssp. nuda	Pin7752-8-2	Hebei, China	ACD	-	-	-	-	-	-	-	-	-	-	35.28	PRJNA794002,SAMN24595871	-	-	-	-
A. sativa ssp. nuda	Jinyan2	Shanxi, China	ACD	-	-	-	-	-	-	-	-	-	-	33.02	PRJNA794002,SAMN24595872	-	-	-	-
A. sativa ssp. nuda	Baiyan20	Jinlin, China	ACD	-	-	-	-	-	-	-	-	-	-	28.84	PRJNA794002,SAMN24595873	-	-	-	-
A. sativa	Ogle	Illinois, United States.	ACD	681.09	PRJNA735443,SAMN19582571	-	-	-	-	-	-	-	-	30.55	PRJNA794002,SAMN24595874	7tissues×3repeats	PRJNA795579,SAMN24736248	-	-
A. sativa	Zaoyanmai1	Japan	ACD	-	-	-	-	-	-	-	-	-	-	30.42	PRJNA794002,SAMN24595875	-	-	-	-
A. sativa	Z3	Tibet, China	ACD	-	-	-	-	-	-	-	-	-	-	30.52	PRJNA794002,SAMN24595876	-	-	-	-
A. sativa	Ceirch liwyd	Aberystwyth, United Kingdom	ACD	-	-	-	-	-	-	-	-	-	-	30.59	PRJNA794002,SAMN24595877	-	-	-	-
A. sativa	Z5	Tibet, China	ACD	-	-	-	-	-	-	-	-	-	-	34.87	PRJNA794002,SAMN24595878	-	-	-	-
A. sativa	Maldwyn	Wales, United Kingdom	ACD	-	-	-	-	-	-	-	-	-	-	34.18	PRJNA794002,SAMN24595879	-	-	-	-
A. sativa	Baiyan6	Jinlin, China	ACD	-	-	-	-	-	-	-	-	-	-	30.4	PRJNA794002,SAMN24595880	-	-	-	-
A. sativa	Aarre	Finland	ACD	-	-	-	-	-	-	-	-	-	-	30.55	PRJNA794002,SAMN24595881	-	-	-	-
A. sativa	Fulghum	Georgia, United States	ACD	-	-	-	-	-	-	-	-	-	-	30.56	PRJNA794002,SAMN24595882	-	-	-	-
A. sativa	Provena	Idaho, United States	ACD	-	-	-	-	-	-	-	-	-	-	30.39	PRJNA794002,SAMN24595883	-	-	-	-
						是

## Sheet: Supplementary Table 2
Supplementary Table 2 | The statistics for each cell from the ONT read sequencing platform for the Avena species.
Species	Library ID	Total raw reads bases (bp)	Total pass reads bases (bp)	Total pass reads number	Pass reads mean length (bp)	Pass reads max length (bp)	Pass reads N50 length (bp)
A. sativa ssp. nuda cv. Sanfensan	20190620-YFL042-P1-PAD48636	26299530011	22950923691	1044601	21970	366589	45484
A. sativa ssp. nuda cv. Sanfensan	20190803-YFL042-P1-PAD65771	53251066156	46207019236	1527327	30253	414898	51182
A. sativa ssp. nuda cv. Sanfensan	20190806-YFL042-P1-PAD70228	24371727318	22091507252	816626	27052	500759	43565
A. sativa ssp. nuda cv. Sanfensan	20190807-YFL042-P1-PAD70228	21329985235	16816028094	708519	23734	370168	40339
A. sativa ssp. nuda cv. Sanfensan	20190809-YFL042-P1-PAD47228	27158783731	24547877037	897324	27356	316887	40005
A. sativa ssp. nuda cv. Sanfensan	20190809-YFL042-P1-PAD47369	26806118556	22484982479	705277	31881	407677	45799
A. sativa ssp. nuda cv. Sanfensan	20190809-YFL042-P5-PAD47395	19280139501	16758000591	625996	26770	582553	52789
A. sativa ssp. nuda cv. Sanfensan	20190810-YFL042-P1-PAD47228	17953435096	14007352783	560128	25007	308826	39858
A. sativa ssp. nuda cv. Sanfensan	20190810-YFL042-P1-PAD47369	18649795451	12918949621	424825	30410	431923	45269
A. sativa ssp. nuda cv. Sanfensan	20190810-YFL042-P5-PAD47395	25007360958	21717929790	1248626	17393	423814	35344
A. sativa ssp. nuda cv. Sanfensan	20190815-YFL042-P1-PAD66895	22023517937	18781563776	595701	31528	338804	48201
A. sativa ssp. nuda cv. Sanfensan	20190815-YFL042-P5-PAD68295	28389347886	21989550437	844146	26049	365136	36206
A. sativa ssp. nuda cv. Sanfensan	20190816-YFL042-P1-PAD66895	36905292119	29035266174	928160	31282	374123	48482
A. sativa ssp. nuda cv. Sanfensan	20190816-YFL042-P1-PAD67791	34775829068	27032616000	1051923	25698	269640	33092
A. sativa ssp. nuda cv. Sanfensan	20190816-YFL042-P1-PAD70115	29108754304	23024035944	714858	32207	398656	52505
A. sativa ssp. nuda cv. Sanfensan	20190816-YFL042-P5-PAD68295	5449591724	2075037284	76859	26997	387016	51398
A. sativa ssp. nuda cv. Sanfensan	20190817-YFL042-P1-PAD67791	11464616949	7382121002	315264	23415	237262	31469
A. sativa ssp. nuda cv. Sanfensan	20190817-YFL042-P1-PAD70115	12364232357	8757689759	307885	28444	395157	47934
A. sativa ssp. nuda cv. Sanfensan	20190821-YFL042-P1-PAD47255	21066288183	18859806147	626486	30104	449465	45976
A. sativa ssp. nuda cv. Sanfensan	20190821-YFL042-P1-PAD64688	21868763391	19756242124	651383	30329	393902	46425
A. sativa ssp. nuda cv. Sanfensan	20190822-YFL042-P1-PAD47255	13740899483	11815335554	407775	28975	352535	44807
A. sativa ssp. nuda cv. Sanfensan	20190822-YFL042-P1-PAD64688	18682922786	16106814006	721344	22328	290628	30662
A. sativa ssp. nuda cv. Sanfensan	20190830-YFL042-P1-PAD79132	20776176249	17660765537	553812	31889	408599	49200
A. sativa ssp. nuda cv. Sanfensan	20190830-YFL042-P1-PAD80679	25120035607	22524489087	945696	23817	373660	37777
A. sativa ssp. nuda cv. Sanfensan	20190831-YFL042-P1-PAD79132	17765247527	14087503843	637444	22099	309612	37814
A. sativa ssp. nuda cv. Sanfensan	20190831-YFL042-P1-PAD80679	17770159770	14689120157	669982	21924	335353	36954
A. sativa ssp. nuda cv. Sanfensan	20190903-YFL042-P1-PAD76340	16642893938	15165473116	590317	25690	473974	44536
A. sativa ssp. nuda cv. Sanfensan	20190903-YFL042-P1-PAD80936	22540051822	19844988131	1305214	15204	366724	37068
A. sativa ssp. nuda cv. Sanfensan	20190904-YFL042-P1-PAD76340	11171069896	9876817236	437517	22574	375913	40254
A. sativa ssp. nuda cv. Sanfensan	20190904-YFL042-P1-PAD80936	16776720304	14237942680	1007757	14128	346739	34877
A. sativa ssp. nuda cv. Sanfensan	20190906-YFL042-P1-PAD78932	20834328798	17660026657	624165	28293	375554	41340
A. sativa ssp. nuda cv. Sanfensan	20190906-YFL042-P1-PAD81153	18222885666	14668483612	502560	29187	450763	44330
A. sativa ssp. nuda cv. Sanfensan	20190907-YFL042-P1-PAD78932	14549175398	11292978064	400979	28163	391488	42388
A. sativa ssp. nuda cv. Sanfensan	20190907-YFL042-P1-PAD81153	12805803967	8556341032	323759	26428	365535	41545
A. sativa ssp. nuda cv. Sanfensan	20190918-YFL042-P1-PAD78767	18954255185	16469382047	495884	33212	415681	53075
A. sativa ssp. nuda cv. Sanfensan	20190918-YFL042-P1-PAD80468	18868890190	16348355773	461350	35435	386705	56033
A. sativa ssp. nuda cv. Sanfensan	20190919-YFL042-P1-PAD80318	18157222349	14960333736	417008	35875	402797	56998
A. sativa ssp. nuda cv. Sanfensan	20190919-YFL042-P1-PAD80468	10686495611	8977717176	274596	32694	353559	54195
A. sativa ssp. nuda cv. Sanfensan	20190920-YFL042-P1-PAD80318	12054247693	9054449187	358971	25223	371408	47371
A. sativa ssp. nuda cv. Sanfensan	20190923-YFL042-P1-PAD76204	3283798203	1775130407	37703	47081	448611	76551
A. sativa ssp. nuda cv. Sanfensan	20190923-YFL042-P1-PAD78755	13821460680	11929000425	267413	44608	576905	71861
A. sativa ssp. nuda cv. Sanfensan	20190924-YFL042-P1-PAD78755	1220897520	1023341616	111003	9219	535877	26534
A. sativa ssp. nuda cv. Sanfensan	20190925-YFL042-P1-PAD77220	12933459257	11562085260	344216	33589	462309	56502
A. sativa ssp. nuda cv. Sanfensan	20190925-YFL042-P1-PAD78755	5734750851	4525100135	109469	41336	544529	68751
A. sativa ssp. nuda cv. Sanfensan	20190925-YFL042-P1-PAD81521	14832508766	11579775070	298457	38798	631342	65771
A. sativa ssp. nuda cv. Sanfensan	20190926-YFL042-P1-PAD76482	22560915724	19931653452	510587	39036	500281	64352
A. sativa ssp. nuda cv. Sanfensan	20190926-YFL042-P1-PAD76611	15852894459	13412578591	464436	28879	506063	50139
A. sativa ssp. nuda cv. Sanfensan	20190926-YFL042-P1-PAD77220	6001434697	5055539293	209437	24138	341964	45553
A. sativa ssp. nuda cv. Sanfensan	20190926-YFL042-P1-PAD81521	8689414349	6393252597	212640	30066	519488	57658
A. sativa ssp. nuda cv. Sanfensan	20190926-YFL042-P1-PAE03743	24346428156	18470066266	549697	33600	410138	44296
A. sativa ssp. nuda cv. Sanfensan	20190927-YFL042-P1-PAD76482	17388240022	14872802373	416335	35723	442242	61630
A. sativa ssp. nuda cv. Sanfensan	20190927-YFL042-P1-PAD76611	10050090989	7941875840	280878	28275	468718	50398
A. sativa ssp. nuda cv. Sanfensan	20190927-YFL042-P1-PAE03743	17586256778	9766282747	384767	25382	349549	38241
A. sativa ssp. nuda cv. Sanfensan	20190928-YFL042-P1-PAD76482	5704632374	4823087770	160244	30098	459106	54379
A. sativa ssp. nuda cv. Sanfensan	20190928-YFL042-P1-PAD76892	20302439477	18086306472	558553	32380	437147	52149
A. sativa ssp. nuda cv. Sanfensan	20190928-YFL042-P1-PAD78763	13296864171	9447778688	179870	52525	705717	104682
A. sativa ssp. nuda cv. Sanfensan	20190928-YFL042-P1-PAD79145	15679392590	12974171229	312446	41524	600023	79425
A. sativa ssp. nuda cv. Sanfensan	20190928-YFL042-P1-PAD98754	21491074404	17804258414	559039	31847	429084	50349
A. sativa ssp. nuda cv. Sanfensan	20190928-YFL042-P1-PAE03741	12120653191	11042259147	203812	54178	705424	132363
A. sativa ssp. nuda cv. Sanfensan	20190928-YFL042-P5-PAD76183	16820579977	11466016012	401382	28566	438144	40717
A. sativa ssp. nuda cv. Sanfensan	20190928-YFL042-P5-PAD81673	16826184392	13382734583	376493	35545	358672	46178
A. sativa ssp. nuda cv. Sanfensan	20190928-YFL042-P5-PAD98917	34793311203	31065467076	1064404	29185	357262	37272
A. sativa ssp. nuda cv. Sanfensan	20190929-YFL042-P1-PAD76892	14890944373	12859571994	423048	30397	410845	51253
A. sativa ssp. nuda cv. Sanfensan	20190929-YFL042-P1-PAD78763	10502558575	7086149943	137148	51667	542115	104344
A. sativa ssp. nuda cv. Sanfensan	20190929-YFL042-P1-PAD79145	11274762260	8557603458	180885	47309	697466	93399
A. sativa ssp. nuda cv. Sanfensan	20190929-YFL042-P1-PAD81673	12447440550	7260145397	204029	35583	368192	49038
A. sativa ssp. nuda cv. Sanfensan	20190929-YFL042-P1-PAD98754	12651454483	8923169651	343986	25940	416761	51776
A. sativa ssp. nuda cv. Sanfensan	20190929-YFL042-P1-PAE03741	9102766059	8156734304	122992	66319	654312	143332
A. sativa ssp. nuda cv. Sanfensan	20190929-YFL042-P5-PAD76183	6719000030	3225520659	118671	27180	1381974	39667
A. sativa ssp. nuda cv. Sanfensan	20190929-YFL042-P5-PAD94181	25123855127	21930658668	724176	30283	384810	38900
A. sativa ssp. nuda cv. Sanfensan	20190930-YFL042-P5-PAD94181	16602119768	10311489663	386657	26668	353230	39488
Hexaploid	Total	1260296241625	1027833423052	36462917	30816.1	1381974	52105.5
A. longiglumis_CN 58139	20190427-NPL0900-P1-A9-D9	39799307053	33141703931	1321391	25080	214746	32352
A. longiglumis_CN 58139	20190430-NPL0900-P1-A5-D5	31185298640	26735785926	1117215	23930	223266	30385
A. longiglumis_CN 58139	20190505-NPL0900-P1-A3-D3	28823865507	23240825479	894287	25988	267380	34454
A. longiglumis_CN 58139	20190505-NPL0900-P2-A7-D7	32225852623	25247982003	962099	26242	289068	34756
A. longiglumis_CN 58139	20190505-NPL0900-P2-E7-H7	37317449378	30177002122	1149720	26247	270411	34487
A. longiglumis_CN 58139	20190508-NPL0900-P2-E5-H5	23265945105	18062302555	810312	22290	196233	28504
A. longiglumis_CN 58139	20190508-NPL0900-P2-E9-H9	45330965285	35335569804	1575823	22423	244262	28671
A. longiglumis_CN 58139	20190510-NPL0900-P1-1-A11-D11	30792916268	26727868271	1092746	24459	303279	32306
Diploid	Total	268741599859	218669040091	8923593	24582.4	303279	31989.4
A. insularis_CN 108634	20190427-NPL0899-P1-E3-H3	76424816857	62370611463	2685953	23221	207494	29480
A. insularis_CN 108634	20190428-NPL0899-P1-E9-H9	54620009832	30111146515	1294345	23263	197261	29791
A. insularis_CN 108634	20190428-NPL0899-P2-A3-D3	57265936725	38528976101	1653436	23302	222405	29632
A. insularis_CN 108634	20190428-NPL0899-P2-A9-D9	87630516690	73540874167	3161748	23259	245666	30056
A. insularis_CN 108634	20190428-NPL0899-P2-E3-H3	73569152109	58898595664	2523786	23337	188161	30173
A. insularis_CN 108634	20190429-NPL0899-P2-A7-D7	89689298825	76184543467	3404887	22375	246528	28610
A. insularis_CN 108634	20190429-NPL0899-P2-E7-H7	42190094063	35138965780	1492978	23536	210376	30855
Tetraploid	Total	481389825101	374773713157	16217133	23184.7	246528	29799.6

## Sheet: Supplementary Table 3
Supplementary Table 3 | Statistics of the three de novo assembled genomes
Genome	Stat type	Preliminary assembly		Polished genome		Contaminant removed assembly		Final genome
		Contig length (bp)	Contig number	Contig length (bp)	Contig number	Contig length (bp)	Contig number	Contig length (bp)	Contig number
A. longiglumis	N50	6994235	160	7297603	160	7297603	160	7297603	160
	N60	5694560	218	5940850	218	5947715	217	5947715	217
	N70	4402736	290	4594691	290	4611336	289	4611336	289
	N80	3215601	386	3358481	386	3367309	385	3367309	385
	N90	2004128	524	2088414	524	2123884	523	2123884	523
	Longest	27786782	1	29014927	1	29014927	1	29014927	1
	Total	3586284815	960	3738867912	960	3736548545	956	3736548545	956
	Length≥1 kb	3586284815	960	3738867912	960	3736548545	956	3736548545	956
	Length≥2 kb	3586284815	960	3738867912	960	3736548545	956	3736548545	956
	Length≥5 kb	3586284815	960	3738867912	960	3736548545	956	3736548545	956
	Estimated genome size					4040471759
A. insularis	N50	7506894	297	7836599	297	7836599	297	5637473	399
	N60	5836206	406	6085207	406	6085207	406	4554505	547
	N70	4506187	548	4689328	548	4705623	547	3517581	737
	N80	3306342	734	3435674	734	3439094	733	2545710	988
	N90	2039556	1004	2124822	1004	2126637	1003	1477395	1374
	Longest	35041226	1	36557065	1	36557065	1	30586412	1
	Total	7213697221	1932	7520994703	1932	7519018440	1924	7519018440	2732
	Length≥1 kb	7213697221	1932	7520994703	1932	7519018440	1924	7519018125	2731
	Length≥2 kb	7213697221	1932	7520994703	1932	7519018440	1924	7519018125	2731
	Length≥5 kb	7213697221	1932	7520994703	1932	7519018440	1924	7519013613	2730
	Estimated genome size					7959398247
Sanfensan	N50	91712002	34	93262735	34	93262735	34	75273016	44
	N60	74100035	47	75353051	47	75353051	47	58998412	60
	N70	59130319	63	60156522	63	60156522	63	44606084	81
	N80	43002173	84	43730326	84	43730326	84	29265900	111
	N90	20584744	119	20933943	119	20933943	119	16452443	160
	Longest	398393187	1	405550188	1	405550188	1	313872778	1
	Total	10575387261	329	10759349041	329	10757433345	326	10757433345	436
	Length≥1 kb	10575387261	329	10759349041	329	10757433345	326	10757433345	436
	Length≥2 kb	10575387261	329	10759349041	329	10757433345	326	10757433345	436
	Length≥5 kb	10575387261	329	10759349041	329	10757433345	326	10757433345	436
	Estimated genome size					10981026862

## Sheet: Supplementary Table 4
Supplementary Table 4 | Gene models predicted from different types of evidence
Genome	Gene set	#Genes	Average gene length(bp)	Average CDS length(bp)	Average exons number per gene	Average exon length (bp)	Average intron length (bp)
A. longiglumis	De novo	44656	3261.7	1126.51	4.35	258.77	636.74
	Homology	114562	2623.65	827.48	2.6	318.23	1122.4
	RNA-seq	21150	3644.39	1373.62	5.35	256.54	521.48
	Final set	43477	3514.61	1163.98	4.34	268.32	704.19
A. insularis	De novo	106462	3164.93	1188.89	4.29	276.95	600.12
	Homology	170476	6893.24	882.38	3.01	292.86	2985.99
	RNA-seq	33669	4140.16	1619.69	7.2	224.85	406.3
	Final set	89995	3218.01	1195.01	4.48	266.5	580.64
Sanfensan	De novo	130178	2787.59	1106.14	4.06	272.57	549.83
	Homology	92429	3526.35	1239.09	4.36	284.1	680.44
	RNA-seq	35769	3680.68	1499.6	5.97	251.25	438.98
	Final set	120769	2940.27	1136.65	4.28	265.53	549.78

## Sheet: Supplementary Table 5
Supplementary Table 5 | Annotated genes in each of the assembled genomes
Sources	Genome assemblies
	Sanfensan		A. insularis		A. longiglumis
	Number	Percent (%)	Number	Percent (%)	Number	Percent (%)
SwissProt	78653	65.13	52614	58.46	28811	66.27
KEGG	34790	28.81	23422	26.03	12222	28.11
KOG	52307	43.31	35987	39.99	19612	45.11
GO	63458	52.54	42028	46.7	23268	53.52
NR	106050	87.81	80568	89.52	39980	91.96
Annotated genes	106773	88.41	81027	90.04	40216	92.5
Total gene models	120769		89995		43477

## Sheet: Supplementary Table 6
Supplementary Table 6 | The major TE-related elements anotated in the three Avena genomes.
Major elements	Avena (sub)genome
	Sanfensan	Safensan - A	Safensan - C	Safensan - D	A. insularis	A. insularis - C	A. insularis - D	A. longiglumis
Assembled sequence assigned to genomes (Gb)	10.66	3.35	4.09	3.22	7.15	4.02	3.13	3.71
Size of TE-related sequences (Gb)	9.25	2.88	3.61	2.76	6.14	3.48	2.66	3.22
TEs(%)	0.8681	0.862	0.8815	0.8573	0.8587	0.8663	0.8489	0.8676
ClassI
LTR-retrotransposons	0.7063	0.7439	0.6545	0.7331	0.7179	0.705	0.7344	0.7483
Gypsy	0.3303	0.3405	0.2995	0.3642	0.3619	0.3582	0.3658	0.3496
Copia	0.0574	0.0665	0.0448	0.0633	0.0561	0.0501	0.0686	0.0645
Unclassified LTR	0.2775	0.3207	0.3114	0.3072		0.2967	0.3006	0.3024
Non-LTR-retrotransposons
Long interspersed nuclear elements	0.0478	0.035	0.0654	0.0387	0.0262	0.0273	0.0248	0.0416
Short interspersed nuclear elements	0.0011	0.0009	0.0013	0.0009	0.0006	0.00041	0.0007	0.0008
ClassII
DNA transposons	0.0896	0.0655	0.1278	0.0659	0.0963	0.113	0.075	0.0655
CMC-EnSpm	0.0268	0.0313	0.0196	0.0312	0.0201	0.0164	0.0249	0.0297
MULE-MuDR	0.0069	0.0051	0.0095	0.0054	0.0056	0.0064	0.0046	0.0042

## Sheet: Supplementary Table 7
Supplementary Table 7 | List of 16 grass species used for gene family and phylogenetic analysis
Species	Abbreviation*	Accession	Level	ID	Database
Aegilops tauschii ssp. strangulata	Atau	AL8/78	Chromosome	ATGSP	official
Avena atlantica	Aatl	CC7277	Chromosome	CoGe_53337_v1.0	official
Avena eriantha	Aeri	CN19238	Chromosome	CoGe_53381_v1.0	official
Avena insularis	Ains		Chromosome		The present study
Avena longiglumis	Alon		Chromosome		The present study
Avena sativa ssp. nuda	Asat		Chromosome		The present study
Brachypodium distachyon	Bdis	Bd21	Chromosome	GCF_000005505.3	NCBI
Hordeum vulgare	Hvul	Morex	Chromosome	V2	official
Hordeum vulgare var. nudum	Hnud	Lasa Goumang	Scaffold	-	official
Lolium perenne	Lper	-	scaffold	-	official
Oryza sativa Indica Shuhui498	Osat	-	Chromosome	-	official
Secale cereale	Scer	Lo7	scaffold	Secale_cereale_Lo7_v2	official
Thinopyrum elongatum	Telo	-	Chromosome	-	official
Triticum aestivum	Taes	Chinese_Spring	Chromosome	IWGSC_WGA_v1.0	official
Triticum turgidum ssp. durum	Tdur	Svevo	Chromosome	v1	official
Triticum turgidum ssp. dicoccoides	Tdic	Zavitan	Chromosome	151210_zavitan_v2	official
* The first character of the genus name and the first three characters of the species name or the subspecies/variety name were concatenated to represent the species

## Sheet: Supplementary Table 8
Supplementary Table 8 | Gene families identified among 23 subgenomes of 16 grass species
Species*	Genes_number	Unclustered_genes	Genes_in_families	Family_number	Unique_families	Unique_families_genes	Common_families	Common_families_genes	Single_copy	Average_genes_per_family
Aatla	49059	4574	44485	23383	661	2257	6042	10689	2237	1.90245
Aeria	46925	4390	42535	22812	532	1514	6042	10530	2237	1.86459
AinsuC	43243	1638	41605	21709	204	630	6042	10141	2237	1.91649
AinsuD	43911	1228	42683	22078	130	361	6042	10610	2237	1.93328
Along	43477	2206	41271	22909	180	488	6042	10563	2237	1.80152
AnudaA	41433	1311	40122	21857	126	317	6042	10592	2237	1.83566
AnudaC	36283	1423	34860	19802	115	315	6042	9688	2237	1.76043
AnudaD	41633	1262	40371	21709	98	289	6042	10550	2237	1.85964
Ataus	39622	1268	38354	21752	158	587	6042	10360	2237	1.76324
Bdist	25153	536	24617	18552	86	297	6042	8688	2237	1.32692
Hnudu	55706	2358	53348	20958	937	8729	6042	9570	2237	2.54547
Hvulg	32787	487	32300	20194	58	232	6042	10055	2237	1.59949
Lpere	28182	3334	24848	15429	615	3640	6042	9048	2237	1.61047
Osati	37549	6900	30649	19327	1153	4101	6042	9318	2237	1.58581
Scere	34441	187	34254	19586	28	77	6042	11303	2237	1.7489
TaestA	34888	297	34591	21279	22	45	6042	10760	2237	1.62559
TaestB	35157	253	34904	20479	15	34	6042	11114	2237	1.70438
TaestD	33849	250	33599	20553	8	22	6042	10878	2237	1.63475
TdicoA	30730	853	29877	19907	77	181	6042	10061	2237	1.50083
TdicoB	32083	1054	31029	20105	145	354	6042	10244	2237	1.54335
TduruA	31718	390	31328	20268	17	38	6042	10103	2237	1.54569
TduruB	32275	405	31870	19707	67	190	6042	10439	2237	1.61719
Telon	44474	3435	41039	22226	535	2465	6042	11496	2237	1.84644
* The uppercase letter after the abbreviation for a polyploid species indicates the subgenome.

## Sheet: Supplementary Table 9
Supplementary Table 9 | Orthologous gene sets used in this study
Orthologs	Number of genes	Gene subsets for different analyses
28 cereal crops and related grass species	2237	Cereal crops phylogeny
Homologous group (AH:CH:DH:CT:DT:Alon:Aatl:Ceri:Hv)
1:1:1:1:1:1:1:1:1	7353	Ka/Ks
1:1:1:N:N:N:N:N:N	12225	Subgenome DEG
		AS number
		TE densities
N:N:N:N:N:1:1:1:N	14624	PAV
*AH: A subgenome of hexaploid 'Sanfensan'; CH: C subgenome of hexaploid 'Sanfensan'; DH: D subgenome of hexaploid 'Sanfensan'; CT: C subgenome of tetraploid A. insularis; DT: D subgenome of tetraploid A. insularis; Alon: A-genome diploid A. longiglumis; Aatl: A-genome diploid A. atlantica; Ceri: C-genome diploid A. eriantha; Hv: Hordeum vulgare

## Sheet: Supplementary Table 10
Supplementary Table 10 | Identification and gene functions of Avena-specific gene families
GO	Class	# Total annotated	#Group specific	P-value*	Adjusted P-value (BH)	Term
GO:0009733	BP	211	79	6.21e-30	1.8e-27	response to auxin
GO:0004857	MF	318	86	2.67e-21	3.86e-19	enzyme inhibitor activity
GO:0000982	MF	42	25	2.58e-16	1.87e-14	transcription factor activity, RNA polymerase II proximal promoter sequence-specific DNA binding
GO:0000987	MF	42	25	2.58e-16	1.87e-14	proximal promoter sequence-specific DNA binding
GO:0005615	CC	196	54	2.59e-14	1.5e-12	extracellular space
GO:0009790	BP	36	21	1.12e-13	5.41e-12	embryo development
GO:0009607	BP	79	30	1.73e-12	7.14e-11	response to biotic stimulus
GO:0004523	MF	125	36	1.23e-10	4.46e-09	RNA-DNA hybrid ribonuclease activity
GO:0045944	BP	114	34	1.41e-10	4.53e-09	positive regulation of transcription by RNA polymerase II
GO:0003868	MF	20	12	1.47e-08	4.25e-07	4-hydroxyphenylpyruvate dioxygenase activity
GO:0017148	BP	119	31	3.15e-08	7.59e-07	negative regulation of translation
GO:0030598	MF	119	31	3.15e-08	7.59e-07	rRNA N-glycosylase activity
GO:0031966	CC	15	9	1.01e-06	2.25e-05	mitochondrial membrane
GO:0015035	MF	245	45	2.21e-06	4.56e-05	protein disulfide oxidoreductase activity
GO:0016701	MF	29	12	2.83e-06	5.45e-05	oxidoreductase activity, acting on single donors with incorporation of molecular oxygen
GO:0009072	BP	31	12	6.5e-06	0.000117369	aromatic amino acid family metabolic process
GO:0004222	MF	202	38	7.34e-06	0.000124791	metalloendopeptidase activity
GO:0006952	BP	168	33	1.12e-05	0.000179441	defense response
GO:0019843	MF	65	16	0.000134222	0.00204158	rRNA binding
GO:0005375	MF	12	6	0.000277474	0.00334125	copper ion transmembrane transporter activity
GO:0006839	BP	12	6	0.000277474	0.00334125	mitochondrial transport
GO:0016559	BP	12	6	0.000277474	0.00334125	peroxisome fission
GO:0031012	CC	12	6	0.000277474	0.00334125	extracellular matrix
GO:0035434	BP	12	6	0.000277474	0.00334125	copper ion transmembrane transport
GO:0009001	MF	13	6	0.000476646	0.00551003	serine O-acetyltransferase activity
GO:0051087	MF	67	15	0.000642958	0.00714672	chaperone binding
GO:0000079	BP	37	10	0.00109373	0.011707	regulation of cyclin-dependent protein serine/threonine kinase activity
GO:0080019	MF	50	12	0.00114171	0.0117841	fatty-acyl-CoA reductase (alcohol-forming) activity
GO:0008408	MF	94	18	0.00139458	0.0138978	3'-5' exonuclease activity
GO:0005852	CC	61	13	0.00231081	0.0222608	eukaryotic translation initiation factor 3 complex
GO:0016272	CC	17	6	0.00252025	0.0229316	prefoldin complex
GO:0046933	MF	41	10	0.00253914	0.0229316	proton-transporting ATP synthase activity, rotational mechanism
GO:0008107	MF	55	12	0.00272722	0.0238839	galactoside 2-alpha-L-fucosyltransferase activity
GO:0004407	MF	18	6	0.00349948	0.028093	histone deacetylase activity
GO:0006777	BP	18	6	0.00349948	0.028093	Mo-molybdopterin cofactor biosynthetic process
GO:0016575	BP	18	6	0.00349948	0.028093	histone deacetylation
GO:0019901	MF	43	10	0.00369009	0.0288226	protein kinase binding
GO:0008373	MF	19	6	0.00473536	0.0360137	sialyltransferase activity
GO:0009664	BP	105	18	0.00488429	0.0361938	plant-type cell wall organization
GO:0006873	BP	14	5	0.00549871	0.0397282	cellular ion homeostasis
*Fisher’s exact test was used to generate the P values, and these P values were corrected using Benjamini-Hochberg (BH) methods.

[truncated: 13 more sheets: Supplementary Table 11, Supplementary Table 12, Supplementary Table 13, Supplementary Table 14, Supplementary Table 15, Supplementary Table 16, Supplementary Table 17, Supplementary Table 18, Supplementary Table 19, Supplementary Table 20, Supplementary Table 21, Supplementary Table 22, Supplementary Table 23]
