# Supplementary material for: Reference genome assemblies reveal the origin and evolution of allohexaploid oat
Source: Nat Genet. 2022 Jul 18;54(8):1248–58. doi: 10.1038/s41588-022-01127-7 (PMC9355876; doi:10.1038/s41588-022-01127-7)
Supplement: Source Data Fig. 1 — Statistical Source Data. [file 41588_2022_1127_MOESM5_ESM.xlsx]

## Sheet: Fig1 innermost_links_2
Block links between A. insularis (ai) and A. sativa ssp. nuda var. Sanfensan (an)
Chromosome	Start	End	Chromosome	Start	End	Color
aiC1	4510934	169544112	anC1	5204572	179247868	color=set2-7-qual-1
aiC1	289355139	430996286	anC1	305108039	450204407	color=set2-7-qual-1
aiC1	73062	2635562	anC1	776003	4848668	color=set2-7-qual-1
aiC1	244201432	282276638	anC1	264540797	303150188	color=set2-7-qual-1
aiC1	172404885	175025553	anC1	230982993	233886311	color=set2-7-qual-1
aiC1	220159503	226086318	anC1	236952038	244584610	color=set2-7-qual-1
aiC1	227969456	232416118	anC1	258577355	263724595	color=set2-7-qual-1
aiC1	203248248	216256215	anC1	229435474	215091378	color=set2-7-qual-1
aiC1	233881149	241878788	anC1	255377209	247190395	color=set2-7-qual-1
aiC1	382951059	383965390	anC1	402760543	401780528	color=set2-7-qual-1
aiC1	280575492	286095555	anC1	304892577	299178280	color=set2-7-qual-1
aiC1	374203876	375274281	anC1	393355199	392287945	color=set2-7-qual-1
aiC1	329500536	332717061	anC1	347944937	344734280	color=set2-7-qual-1
aiC1	193964951	200713954	anC1	189468336	182447220	color=set2-7-qual-1
aiC1	177130242	191897016	anC1	212324752	193934863	color=set2-7-qual-1
aiC1	318414378	320460561	anC1	336389369	334288387	color=set2-7-qual-1
aiC1	380640869	381617155	anC1	400040897	399052437	color=set2-7-qual-1
aiC1	25703790	26438342	anC1	26241025	25310533	color=set2-7-qual-1
aiC1	427462916	427836333	anC1	447155576	446721854	color=set2-7-qual-1
aiC1	431033191	497510364	anA1	439542944	506503169	color=set2-8-qual-8
aiC1	506901198	534926898	anA1	518508102	548575783	color=set2-8-qual-8
aiC1	497824001	499919067	anA1	511474410	513516472	color=set2-8-qual-8
aiC1	536357084	537797379	anA1	550508863	551393557	color=set2-8-qual-8
aiC1	480152275	480988843	anA1	341580006	341863887	color=set2-8-qual-8
aiC1	502964882	503674625	anA1	507081984	507929530	color=set2-8-qual-8
aiC1	504047318	506712322	anA1	517455226	514596255	color=set2-8-qual-8
aiC1	500071604	502966552	anA1	511298668	507081984	color=set2-8-qual-8
aiC1	477840471	478067484	anA1	487209669	486999124	color=set2-8-qual-8
aiC1	461945077	462183679	anC2	425052712	424781468	color=set2-8-qual-8
aiC1	28103445	30689000	anA3	8257209	10626669	color=set2-8-qual-8
aiC1	31949964	35776007	anA3	12006208	14976912	color=set2-8-qual-8
aiC1	1769549	4674386	anA3	3254314	5545505	color=set2-8-qual-8
aiC1	36597974	38611546	anA3	16493906	18254273	color=set2-8-qual-8
aiC1	12401864	19731488	anA3	33305280	23929039	color=set2-8-qual-8
aiC1	5806979	9813110	anA3	41254523	36425142	color=set2-8-qual-8
aiC1	20427428	23594699	anA3	22727086	19884221	color=set2-8-qual-8
aiC1	10242359	10782957	anA3	35864342	35254401	color=set2-8-qual-8
aiC1	1950087	3027295	anA3	4509807	3636004	color=set2-8-qual-8
aiC1	265596285	265915008	anC5	576007093	575703202	color=set2-8-qual-8
aiC1	537998475	538340717	anD5	497367604	496930173	color=set2-8-qual-8
aiC1	422904658	422933406	anC7	45201234	45086331	color=set2-8-qual-8
aiD1	360189453	427796656	anD1	367659081	439206667	color=set2-7-qual-1
aiD1	249163056	318118627	anD1	253948445	326597578	color=set2-7-qual-1
aiD1	319573050	351012767	anD1	327137105	360343176	color=set2-7-qual-1
aiD1	191339779	240030914	anD1	207401505	252945926	color=set2-7-qual-1
aiD1	436541314	453645315	anD1	448594977	464748819	color=set2-7-qual-1
aiD1	1745569	53674602	anD1	1491682	53912361	color=set2-7-qual-1
aiD1	428260028	436464007	anD1	440542539	447715583	color=set2-7-qual-1
aiD1	170147393	189636687	anD1	184247934	207126748	color=set2-7-qual-1
aiD1	354300092	358902955	anD1	362311120	367342687	color=set2-7-qual-1
aiD1	59472633	104543337	anD1	59572494	108729466	color=set2-7-qual-1
aiD1	457437869	460884110	anD1	468737203	473477362	color=set2-7-qual-1
aiD1	127234673	159969670	anD1	132232040	175299149	color=set2-7-qual-1
aiD1	359244392	359850944	anD1	368313866	368895695	color=set2-7-qual-1
aiD1	455807010	457315476	anD1	466701119	464819726	color=set2-7-qual-1
aiD1	453959807	455663277	anD1	468639767	466955825	color=set2-7-qual-1
aiD1	335630091	336379393	anD1	345134219	344333716	color=set2-7-qual-1
aiD1	107560135	124090624	anD1	130316029	112899821	color=set2-7-qual-1
aiD1	431863602	432437209	anD1	444220310	443700549	color=set2-7-qual-1
aiD1	13840847	14764619	anD1	14504366	13708542	color=set2-7-qual-1
aiD1	263442230	264458856	anD1	269935116	268947992	color=set2-7-qual-1
aiD1	436587158	436806875	anD1	448467228	448267390	color=set2-7-qual-1
aiD1	429649658	430223656	anD1	442533655	441953529	color=set2-7-qual-1
aiD1	224785821	226001843	anD1	238730629	237555777	color=set2-7-qual-1
aiD1	154959601	168129597	anD1	180685328	171639223	color=set2-7-qual-1
aiD1	427868810	428589461	anD1	440885567	440160399	color=set2-7-qual-1
aiD1	1315290	2766274	anD1	1704287	544988	color=set2-7-qual-1
aiD1	449822604	450150526	anD1	461112091	460919034	color=set2-7-qual-1
aiD1	354102533	354448368	anD1	362483993	362152836	color=set2-7-qual-1
aiD1	237104389	260066215	anA1	270429283	291127632	color=set2-8-qual-8
aiD1	326113177	335179149	anA1	364364610	375802089	color=set2-8-qual-8
aiD1	340691737	348148243	anA1	382370027	391397592	color=set2-8-qual-8
aiD1	291257310	306224042	anA1	326370957	342125121	color=set2-8-qual-8
aiD1	266058042	275255427	anA1	298295350	308914320	color=set2-8-qual-8
aiD1	308499432	317571136	anA1	344058343	354497474	color=set2-8-qual-8
aiD1	319776739	323672881	anA1	356679773	361365269	color=set2-8-qual-8
aiD1	7190379	17147488	anA1	12440731	24664851	color=set2-8-qual-8
aiD1	336670719	340030490	anA1	377885713	381421926	color=set2-8-qual-8
aiD1	262169377	263955580	anA1	293305582	296720107	color=set2-8-qual-8
aiD1	182233987	189407993	anA1	221479447	229392867	color=set2-8-qual-8
aiD1	349253162	350317448	anA1	393314878	394302419	color=set2-8-qual-8
aiD1	224841506	234546005	anA1	260451345	267874160	color=set2-8-qual-8
aiD1	208068661	210886383	anA1	240469385	243415064	color=set2-8-qual-8
aiD1	280103890	281906654	anA1	314732274	316863695	color=set2-8-qual-8
aiD1	213198827	216563225	anA1	247433780	250858273	color=set2-8-qual-8
aiD1	171601051	180898006	anA1	206771699	218184243	color=set2-8-qual-8
aiD1	277025897	278492893	anA1	311500756	312864849	color=set2-8-qual-8
aiD1	220485385	223952646	anA1	253736971	257656653	color=set2-8-qual-8
aiD1	284899982	286494212	anA1	317458344	319564792	color=set2-8-qual-8
aiD1	53677235	62472045	anA1	63419416	75620123	color=set2-8-qual-8
aiD1	22759212	31921782	anA1	51468242	42000072	color=set2-8-qual-8
aiD1	335555841	336349969	anA1	377581813	376101980	color=set2-8-qual-8
aiD1	461542060	462993613	anA3	414452990	415375601	color=set2-8-qual-8
aiD1	461281622	461981137	anA3	414647569	414218174	color=set2-8-qual-8
aiD1	190825306	191145084	anD3	32152982	32480343	color=set2-8-qual-8
aiD1	190033519	190583780	anD3	32755554	33301880	color=set2-8-qual-8
aiD1	431263820	436396820	anA4	337545700	341803833	color=set2-8-qual-8
aiD1	443451102	449601346	anA4	350033028	356716951	color=set2-8-qual-8
aiD1	437014158	441615837	anA4	344209334	348849434	color=set2-8-qual-8
aiD1	449870152	453550574	anA4	356530616	360597835	color=set2-8-qual-8
aiD1	458554235	460648964	anA4	366999050	368985875	color=set2-8-qual-8
aiD1	456606989	457062643	anA4	361224586	361702285	color=set2-8-qual-8
aiD1	454214757	457300695	anA4	365339074	360860337	color=set2-8-qual-8
aiD1	427896188	428302403	anA4	335880770	335511767	color=set2-8-qual-8
aiD1	352062153	352531388	anC4	33927083	33497965	color=set2-8-qual-8
aiD1	318983196	319394391	anA5	404335225	405057827	color=set2-8-qual-8
aiD1	414661083	419645261	anA5	18935858	14248987	color=set2-8-qual-8
aiD1	405465738	409361238	anA5	29233900	25112134	color=set2-8-qual-8
aiD1	400207477	404219518	anA5	34357207	30622858	color=set2-8-qual-8
aiD1	422314693	424873938	anA5	11971972	10347435	color=set2-8-qual-8
aiD1	410481224	413434539	anA5	24042669	20864790	color=set2-8-qual-8
aiD1	318969586	319458197	anD5	358194899	358733052	color=set2-8-qual-8
aiD1	442924090	443200720	anD6	241622579	241952607	color=set2-8-qual-8
aiD1	364497572	377651495	anA7	13491310	28583745	color=set2-8-qual-8
aiD1	379227019	385054560	anA7	30310866	36987262	color=set2-8-qual-8
aiD1	393155399	394421486	anA7	45317258	47205044	color=set2-8-qual-8
aiD1	386166020	390096519	anA7	38845993	43094463	color=set2-8-qual-8
aiD1	360169307	362396638	anA7	9690344	7115177	color=set2-8-qual-8
aiD1	356091661	358206213	anA7	13435917	10862292	color=set2-8-qual-8
aiD1	359378888	359968338	anA7	9164535	8618054	color=set2-8-qual-8
aiC2	526182342	587352962	anC2	480680510	539719446	color=set2-7-qual-2
aiC2	404084909	524434339	anC2	355082001	479835465	color=set2-7-qual-2
aiC2	96687922	250902453	anC2	32957955	199987116	color=set2-7-qual-2
aiC2	64292451	92958191	anC2	311361	29331062	color=set2-7-qual-2
aiC2	267899230	402010312	anC2	204843555	351862744	color=set2-7-qual-2
aiC2	587559798	601529247	anC2	541941101	559344147	color=set2-7-qual-2
aiC2	602661710	606185787	anC2	555374836	560356958	color=set2-7-qual-2
aiC2	402282382	406543623	anC2	356921720	352595365	color=set2-7-qual-2
aiC2	523635292	525401904	anC2	480679392	478551933	color=set2-7-qual-2
aiC2	91810842	94502222	anC2	30469649	27511227	color=set2-7-qual-2
aiC2	63325009	64510616	anC2	1231144	69189	color=set2-7-qual-2
aiC2	255358191	266213490	anC2	217550214	206420152	color=set2-7-qual-2
aiC2	139609562	140540430	anC2	82492137	81698400	color=set2-7-qual-2
aiC2	535828606	538029394	anA2	345883942	347614112	color=set2-8-qual-8
aiC2	94715437	95239269	anC3	534595519	534467961	color=set2-8-qual-8
aiC2	61800945	62953375	anD3	378143284	379583330	color=set2-8-qual-8
aiC2	2178661	3462272	anD5	494164944	495265721	color=set2-8-qual-8
aiC2	35590925	36719446	anD5	458858002	459999292	color=set2-8-qual-8
aiC2	1267544	1842852	anD5	495535463	496160284	color=set2-8-qual-8
aiC2	78015	835821	anD5	497773842	498329031	color=set2-8-qual-8
aiC2	8664380	9351683	anD5	488130596	488894463	color=set2-8-qual-8
aiC2	64790034	64936711	anD5	433523318	433646841	color=set2-8-qual-8
aiC2	3706450	61534426	anD5	493535067	433921164	color=set2-8-qual-8
aiD2	608918	57200490	anD2	199450495	255576949	color=set2-7-qual-1
aiD2	374086049	387847526	anD2	177696250	191963399	color=set2-7-qual-1
aiD2	289645377	316766893	anD2	502256771	526646935	color=set2-7-qual-1
aiD2	61076148	231508473	anD2	262420432	435816320	color=set2-7-qual-1
aiD2	233846867	264147676	anD2	448931942	478806734	color=set2-7-qual-1
aiD2	322351901	333442406	anD2	123472795	134732364	color=set2-7-qual-1
aiD2	337597716	341226176	anD2	137058407	140883738	color=set2-7-qual-1
aiD2	282549722	288089333	anD2	496100437	501745628	color=set2-7-qual-1
aiD2	266598880	275921391	anD2	479776703	489488006	color=set2-7-qual-1
aiD2	317818872	322219022	anD2	528651860	532439425	color=set2-7-qual-1
aiD2	288237990	289348254	anD2	527482235	528437245	color=set2-7-qual-1
aiD2	333823232	337384002	anD2	144371466	140986735	color=set2-7-qual-1
aiD2	388180153	390296319	anD2	194923188	192019567	color=set2-7-qual-1
aiD2	276101970	282223155	anD2	495740511	489712895	color=set2-7-qual-1
aiD2	391179453	393492598	anD2	197339434	195237789	color=set2-7-qual-1
aiD2	360679077	361840846	anD2	165109380	163922889	color=set2-7-qual-1
aiD2	393858241	394325567	anD2	197892652	197429455	color=set2-7-qual-1
aiD2	341247802	341664964	anD2	177588788	177239946	color=set2-7-qual-1
aiD2	394620274	395527703	anD2	198692250	197904661	color=set2-7-qual-1
aiD2	5171956	6276349	anD2	205419859	204260311	color=set2-7-qual-1
aiD2	59202372	64602627	anD2	264364677	258799094	color=set2-7-qual-1
aiD2	324906414	325214904	anD2	126102060	125813135	color=set2-7-qual-1
aiD2	4232402	4768019	anD2	203441729	202940417	color=set2-7-qual-1
aiD2	154479214	158596159	anD2	352526529	349645612	color=set2-7-qual-1
aiD2	318007118	318465352	anA1	518165314	517698111	color=set2-8-qual-8
aiD2	374265910	385339200	anA2	381940770	396192090	color=set2-8-qual-8
aiD2	361126944	373908337	anA2	367089338	380789740	color=set2-8-qual-8
aiD2	342780104	360145680	anA2	347798628	365260308	color=set2-8-qual-8
aiD2	288151122	311391544	anA2	284906943	311021922	color=set2-8-qual-8
aiD2	225032739	246062805	anA2	218344986	243665524	color=set2-8-qual-8
aiD2	27414424	51713434	anA2	1289819	27854219	color=set2-8-qual-8
aiD2	266623271	275589135	anA2	263542037	271023794	color=set2-8-qual-8
aiD2	329739356	333208462	anA2	330080398	334379826	color=set2-8-qual-8
aiD2	250686612	256518845	anA2	247630278	253643574	color=set2-8-qual-8
aiD2	260895166	264824100	anA2	258390325	262627824	color=set2-8-qual-8
aiD2	114420182	150126516	anA2	94223740	130131589	color=set2-8-qual-8
aiD2	67555787	74385230	anA2	53441516	59363456	color=set2-8-qual-8
aiD2	283172197	286050845	anA2	279052440	282392671	color=set2-8-qual-8
aiD2	58189822	64825083	anA2	37667285	45056107	color=set2-8-qual-8
aiD2	79470759	92693288	anA2	59963491	67622295	color=set2-8-qual-8
aiD2	161872459	182254903	anA2	143214752	169112785	color=set2-8-qual-8
aiD2	339625397	340776962	anA2	339302988	341213347	color=set2-8-qual-8
aiD2	337920201	338520497	anA2	337484475	338346340	color=set2-8-qual-8
aiD2	276321202	280925998	anA2	278218977	273044399	color=set2-8-qual-8
aiD2	319470508	322221568	anA2	319879747	316171941	color=set2-8-qual-8
aiD2	388472273	390162175	anA2	399006987	396758559	color=set2-8-qual-8
aiD2	333843545	337445667	anA2	345799303	341905485	color=set2-8-qual-8
aiD2	391439631	393464744	anA2	402146186	400255535	color=set2-8-qual-8
aiD2	341430927	341674763	anA2	381177294	380863618	color=set2-8-qual-8
aiD2	324691206	326997806	anA2	327001782	325159319	color=set2-8-qual-8
aiD2	231647296	231860854	anA2	227500554	226966801	color=set2-8-qual-8
aiD2	341949653	373900281	anD2	145573715	177209809	color=set2-8-qual-8
aiD2	264911418	265626194	anC4	20984618	21691520	color=set2-8-qual-8
aiD2	115003905	115451098	anD5	357531019	357975495	color=set2-8-qual-8
aiD2	249524395	250144210	anD5	32407948	33064604	color=set2-8-qual-8
aiD2	949658	25303585	anA6	369082707	342790804	color=set2-8-qual-8
aiD2	15430	516942	anD6	1468692	2077913	color=set2-8-qual-8
aiD2	393910778	394202311	anA7	496813087	496200558	color=set2-8-qual-8
aiC3	490608285	511206507	anC3	456365142	478623853	color=set2-7-qual-3
aiC3	133925526	158164036	anC3	85389121	107769926	color=set2-7-qual-3
aiC3	161284072	211853777	anC3	111510661	164789090	color=set2-7-qual-3
aiC3	436891663	459562399	anC3	403741653	424083721	color=set2-7-qual-3
aiC3	294989075	347482267	anC3	252456439	306836209	color=set2-7-qual-3
aiC3	243557112	292832404	anC3	201585425	255843804	color=set2-7-qual-3
aiC3	350387288	373430961	anC3	375093362	400663480	color=set2-7-qual-3
aiC3	404920290	419410547	anC3	310014796	328608054	color=set2-7-qual-3
aiC3	118317544	119101137	anC3	493024622	493798261	color=set2-7-qual-3
aiC3	76717187	77208008	anC3	539016472	539519528	color=set2-7-qual-3
aiC3	14094344	14339951	anC3	602186340	602458953	color=set2-7-qual-3
aiC3	461084337	461534005	anC3	453994241	454405260	color=set2-7-qual-3
aiC3	15317274	78112192	anC3	600228875	538050746	color=set2-7-qual-3
aiC3	78594526	133192184	anC3	533726975	479028519	color=set2-7-qual-3
aiC3	313211	15199957	anC3	616038281	601421559	color=set2-7-qual-3
aiC3	461529805	489217473	anC3	454405260	425114046	color=set2-7-qual-3
aiC3	213140464	240179678	anC3	195160343	169442199	color=set2-7-qual-3
aiC3	158314446	164938770	anC3	115303713	107863680	color=set2-7-qual-3
aiC3	511409734	515087713	anC3	84801004	81103514	color=set2-7-qual-3
aiC3	384564041	403201020	anC3	354082485	332577345	color=set2-7-qual-3
aiC3	422116052	434395443	anC3	373574384	359485658	color=set2-7-qual-3
aiC3	297134069	299951771	anC3	250182478	247587845	color=set2-7-qual-3
aiC3	375524559	379028100	anC3	358456403	355419480	color=set2-7-qual-3
aiC3	515096285	519506908	anD5	428477175	431046475	color=set2-8-qual-8
aiC3	515869950	516437144	anD5	432031720	432892289	color=set2-8-qual-8
aiD3	79754078	333312380	anD3	72876851	348829335	color=set2-7-qual-3
aiD3	389318594	426276022	anD3	408145905	448289988	color=set2-7-qual-3
aiD3	333910948	359534053	anD3	351215669	377579378	color=set2-7-qual-3
aiD3	34200329	73933895	anD3	37862043	72454774	color=set2-7-qual-3
aiD3	427989535	435544280	anD3	449190841	456709540	color=set2-7-qual-3
aiD3	370955131	378963670	anD3	389727971	396979693	color=set2-7-qual-3
aiD3	14015630	16061219	anD3	15464608	17263991	color=set2-7-qual-3
aiD3	451666	3493484	anD3	28836773	31728242	color=set2-7-qual-3
aiD3	438069259	441116372	anD3	460333983	463644410	color=set2-7-qual-3
aiD3	362325930	363350565	anD3	379772179	382859877	color=set2-7-qual-3
aiD3	16504090	29829095	anD3	14552444	932726	color=set2-7-qual-3
aiD3	3734875	13904258	anD3	27559000	17284357	color=set2-7-qual-3
aiD3	380044948	389116203	anD3	407374215	397649039	color=set2-7-qual-3
aiD3	363526578	370359992	anD3	389373958	383241692	color=set2-7-qual-3
aiD3	311435761	314027621	anD3	330554603	327740047	color=set2-7-qual-3
aiD3	30874584	32634401	anD3	35070403	33398177	color=set2-7-qual-3
aiD3	293185886	294712318	anD3	310143509	308653115	color=set2-7-qual-3
aiD3	359138955	360147821	anD3	377978913	376677611	color=set2-7-qual-3
aiD3	342091859	342501929	anD3	359945437	359520216	color=set2-7-qual-3
aiD3	295409213	296861397	anD3	312245450	310910391	color=set2-7-qual-3
aiD3	341081074	341640941	anD3	359462905	358827805	color=set2-7-qual-3
aiD3	360493500	362448718	anD3	381297722	379616498	color=set2-7-qual-3
aiD3	326774174	327443260	anD3	343217685	342495344	color=set2-7-qual-3
aiD3	353143080	353659224	anD3	371357768	370662753	color=set2-7-qual-3
aiD3	441143208	441294827	anD3	463596620	463424062	color=set2-7-qual-3
aiD3	393696383	394251059	anD3	413159848	412584513	color=set2-7-qual-3
aiD3	35929216	36177351	anC2	43784453	44060482	color=set2-8-qual-8
aiD3	331509620	341316323	anA3	401859560	413007769	color=set2-8-qual-8
aiD3	38703124	63227546	anA3	84648822	104527941	color=set2-8-qual-8
aiD3	259325459	277977522	anA3	322566451	343581568	color=set2-8-qual-8
aiD3	322092843	330081722	anA3	390672571	399635197	color=set2-8-qual-8
aiD3	296849732	302617850	anA3	362405806	371894506	color=set2-8-qual-8
aiD3	305056095	310891279	anA3	372920419	379264447	color=set2-8-qual-8
aiD3	281364989	294934465	anA3	346755057	361974538	color=set2-8-qual-8
aiD3	296432	3399699	anA3	72201139	75483209	color=set2-8-qual-8
aiD3	79817147	98056136	anA3	108950614	129080065	color=set2-8-qual-8
aiD3	182920175	191805171	anA3	225083310	239583340	color=set2-8-qual-8
aiD3	314504329	316955697	anA3	384196278	386757892	color=set2-8-qual-8
aiD3	144222079	153762810	anA3	186058738	195609179	color=set2-8-qual-8
aiD3	241260842	248838333	anA3	300656580	308949845	color=set2-8-qual-8
aiD3	120216933	134484386	anA3	154936317	165648019	color=set2-8-qual-8
aiD3	202149325	209162928	anA3	252144104	262719546	color=set2-8-qual-8
aiD3	14571335	16138899	anA3	58122808	60006008	color=set2-8-qual-8
aiD3	72633921	73855162	anA3	106882023	108306001	color=set2-8-qual-8
aiD3	319203992	320399613	anA3	387342084	388817678	color=set2-8-qual-8
aiD3	160191898	168922650	anA3	199995608	209298510	color=set2-8-qual-8
aiD3	16534676	26204448	anA3	56664040	46282171	color=set2-8-qual-8
aiD3	4332586	13907842	anA3	70728525	60120933	color=set2-8-qual-8
aiD3	30878437	32583616	anA3	79098706	76848441	color=set2-8-qual-8
aiD3	356131873	357674669	anA3	44582840	42431112	color=set2-8-qual-8
aiD3	312029127	313795246	anA3	382919157	380830458	color=set2-8-qual-8
aiD3	426396685	427923967	anC3	536363186	534897948	color=set2-8-qual-8
aiD3	342749822	350623548	anA4	369542581	377951264	color=set2-8-qual-8
aiD3	351648313	354115711	anA4	378781768	381999707	color=set2-8-qual-8
aiD3	353323253	353413190	anA4	381489607	381383098	color=set2-8-qual-8
aiC4	77638714	165156934	anC4	61815077	150538150	color=set2-7-qual-4
aiC4	570803526	676666546	anC4	582686421	700007424	color=set2-7-qual-4
aiC4	234741389	501825173	anC4	221124558	508550904	color=set2-7-qual-4
aiC4	39536923	75315222	anC4	24131368	58643516	color=set2-7-qual-4
aiC4	524950522	561829322	anC4	531611958	571728921	color=set2-7-qual-4
aiC4	167602186	196019103	anC4	153641911	180487940	color=set2-7-qual-4
aiC4	23782057	37996923	anC4	8333385	20937995	color=set2-7-qual-4
aiC4	201860435	222916773	anC4	189297735	211255895	color=set2-7-qual-4
aiC4	505287835	519534564	anC4	512251429	522280364	color=set2-7-qual-4
aiC4	316662	6005602	anC4	6293128	171953	color=set2-7-qual-4
aiC4	76054408	77487913	anC4	61723611	60159466	color=set2-7-qual-4
aiC4	223733555	234549022	anC4	220873116	211999391	color=set2-7-qual-4
aiC4	562018895	570345443	anC4	582633801	572250796	color=set2-7-qual-4
aiC4	196352491	201547685	anC4	188870628	180733580	color=set2-7-qual-4
aiC4	98807294	100656721	anC4	85649598	83472444	color=set2-7-qual-4
aiC4	58490598	59305332	anC4	43084002	42138036	color=set2-7-qual-4
aiC4	165849122	169675641	anC4	155429962	151557974	color=set2-7-qual-4
aiC4	118952553	120108656	anC4	104720611	103373058	color=set2-7-qual-4
aiC4	675612986	677466317	anC4	701286262	699153036	color=set2-7-qual-4
aiC4	38104982	39341117	anC4	23136470	21715135	color=set2-7-qual-4
aiC4	516035323	522101152	anC4	525916896	519721981	color=set2-7-qual-4
aiC4	21582673	23475681	anC4	8216381	6558962	color=set2-7-qual-4
aiC4	324878861	334704397	anC4	323427959	313439786	color=set2-7-qual-4
aiC4	522934254	526014360	anC4	533605035	530616366	color=set2-7-qual-4
aiC4	209373523	211623176	anC4	199753152	197459017	color=set2-7-qual-4
aiC4	387648333	393279210	anC4	388840086	383921717	color=set2-7-qual-4
aiC4	633265965	633683398	anA1	485709205	486134624	color=set2-8-qual-8
aiC4	42862888	43447743	anD1	279559321	280101743	color=set2-8-qual-8
aiC4	113563230	114289113	anD2	63637058	64415592	color=set2-8-qual-8
aiC4	74912854	75257023	anA4	365494596	364889249	color=set2-8-qual-8
aiC4	22526652	23339912	anD4	169024796	170030426	color=set2-8-qual-8
aiC4	345524367	345869641	anC5	3743572	4165561	color=set2-8-qual-8
aiC4	303932	8383018	anA6	424077753	435558085	color=set2-8-qual-8
aiC4	6025081	9028896	anA6	446078704	450436119	color=set2-8-qual-8
aiC4	38284923	39150046	anA6	408232290	409329988	color=set2-8-qual-8
aiC4	57979868	58373016	anA6	385540332	385906631	color=set2-8-qual-8
aiC4	21642078	22435717	anA6	422910882	423876878	color=set2-8-qual-8
aiC4	9367632	18563525	anA6	445904366	436207208	color=set2-8-qual-8
aiC4	50196975	71336718	anA6	394793682	369396147	color=set2-8-qual-8
aiC4	29597696	37814148	anA6	416925472	410626626	color=set2-8-qual-8
aiC4	44710604	49109092	anA6	401802281	396148582	color=set2-8-qual-8
aiC4	23776871	28146953	anA6	422751190	418817259	color=set2-8-qual-8
aiC4	19376200	20874845	anA6	456377133	453847593	color=set2-8-qual-8
aiC4	40365984	44306359	anA6	406013765	402634891	color=set2-8-qual-8
aiC4	504141736	504917151	anC6	193158487	192389911	color=set2-8-qual-8
aiD4	361275458	438059147	anD4	348157166	425883359	color=set2-7-qual-4
aiD4	281055116	321716344	anD4	273451277	306784303	color=set2-7-qual-4
aiD4	330750226	348762946	anD4	316621889	335056057	color=set2-7-qual-4
aiD4	207269487	245416667	anD4	210241260	245547077	color=set2-7-qual-4
aiD4	350594082	361105298	anD4	335157953	346871941	color=set2-7-qual-4
aiD4	35977838	89797483	anD4	32879347	85420708	color=set2-7-qual-4
aiD4	251404184	267288165	anD4	251441431	264465219	color=set2-7-qual-4
aiD4	270187187	280089741	anD4	265512778	273152805	color=set2-7-qual-4
aiD4	326921652	330588536	anD4	311678744	315614464	color=set2-7-qual-4
aiD4	166594179	186650597	anD4	170749151	191519126	color=set2-7-qual-4
aiD4	7391512	7930947	anD4	4916630	5248635	color=set2-7-qual-4
aiD4	137601367	154423096	anD4	134060259	151835131	color=set2-7-qual-4
aiD4	94010449	108013141	anD4	89150872	105177798	color=set2-7-qual-4
aiD4	247741620	248155970	anD4	245783172	246193403	color=set2-7-qual-4
aiD4	248345435	248578029	anD4	250574260	250785015	color=set2-7-qual-4
aiD4	461912771	462849445	anD4	448012984	448676247	color=set2-7-qual-4
aiD4	162871194	165906670	anD4	161416990	167602832	color=set2-7-qual-4
aiD4	444405605	456894343	anD4	447535777	433785248	color=set2-7-qual-4
aiD4	438281347	443444611	anD4	432241738	426237400	color=set2-7-qual-4
aiD4	458972428	461650362	anD4	451799096	448714605	color=set2-7-qual-4
aiD4	8438	4491083	anD4	12137980	7008100	color=set2-7-qual-4
aiD4	188261539	205697315	anD4	209345485	192708264	color=set2-7-qual-4
aiD4	321899140	323969620	anD4	311430632	309316864	color=set2-7-qual-4
aiD4	245476412	247403303	anD4	248422834	246271587	color=set2-7-qual-4
aiD4	324172953	325873572	anD4	308410061	307351472	color=set2-7-qual-4
aiD4	26983490	29325518	anD4	25486184	22071163	color=set2-7-qual-4
aiD4	30198782	34980830	anD4	32425092	27495394	color=set2-7-qual-4
aiD4	9121574	15100002	anD4	2884484	1087385	color=set2-7-qual-4
aiD4	248777484	250706829	anD4	250534000	248486770	color=set2-7-qual-4
aiD4	294405681	294692488	anD4	281635677	281392841	color=set2-7-qual-4
aiD4	326288189	327108437	anD4	312331667	311487368	color=set2-7-qual-4
aiD4	117014046	129164033	anD4	133263488	117392993	color=set2-7-qual-4
aiD4	262978892	263321448	anD4	260299642	259947777	color=set2-7-qual-4
aiD4	295488924	295895347	anD4	282115161	281705245	color=set2-7-qual-4
aiD4	158637553	160007047	anD4	165483834	163907674	color=set2-7-qual-4
aiD4	280198126	280788989	anA2	456920457	457639705	color=set2-8-qual-8
aiD4	160353458	161007453	anA3	56721427	57594132	color=set2-8-qual-8
aiD4	365876268	366954706	anC3	599673124	601077261	color=set2-8-qual-8
aiD4	160477589	161039221	anD3	14691699	15283623	color=set2-8-qual-8
aiD4	330680971	348608355	anA4	295846090	316707441	color=set2-8-qual-8
aiD4	401942475	411691453	anA4	445372199	457834457	color=set2-8-qual-8
aiD4	287520407	309481089	anA4	255720839	272466133	color=set2-8-qual-8
aiD4	267755378	280131719	anA4	238186425	249402559	color=set2-8-qual-8
aiD4	390338193	394958409	anA4	430303347	436628070	color=set2-8-qual-8
aiD4	361839222	368815316	anA4	400016297	408376478	color=set2-8-qual-8
aiD4	35819870	71478838	anA4	4383572	35603133	color=set2-8-qual-8
aiD4	380543436	387274679	anA4	421110741	427822167	color=set2-8-qual-8
aiD4	254958563	265821255	anA4	226428293	236336441	color=set2-8-qual-8
aiD4	195945171	217529139	anA4	170238552	188906436	color=set2-8-qual-8
aiD4	369758812	374251473	anA4	409286625	415638129	color=set2-8-qual-8
aiD4	317704359	321416494	anA4	283276527	287206284	color=set2-8-qual-8
aiD4	310897577	316733941	anA4	275579195	281417237	color=set2-8-qual-8
aiD4	396207276	400021599	anA4	438028119	443147296	color=set2-8-qual-8
aiD4	281357738	285576129	anA4	249848079	254339654	color=set2-8-qual-8
aiD4	350668886	352124492	anA4	317266483	319063680	color=set2-8-qual-8
aiD4	241110291	247854428	anA4	211957637	218895318	color=set2-8-qual-8
aiD4	375454149	379947049	anA4	416945200	420558382	color=set2-8-qual-8
aiD4	353174102	356082912	anA4	319944515	323455764	color=set2-8-qual-8
aiD4	233900741	237445627	anA4	206788775	211139375	color=set2-8-qual-8
aiD4	184838736	193921937	anA4	158264363	167680154	color=set2-8-qual-8
aiD4	219623242	225164503	anA4	191849744	199365146	color=set2-8-qual-8
aiD4	92762351	113490539	anA4	55815826	75409344	color=set2-8-qual-8
aiD4	412332929	413499201	anA4	458652660	460845448	color=set2-8-qual-8
aiD4	357933622	358808121	anA4	326048536	328286162	color=set2-8-qual-8
aiD4	226574374	230710748	anA4	200252103	205843318	color=set2-8-qual-8
aiD4	387933564	389131921	anA4	428869770	429839024	color=set2-8-qual-8
aiD4	359743000	360704663	anA4	329546081	330561015	color=set2-8-qual-8
aiD4	329171717	330547771	anA4	293364706	294924388	color=set2-8-qual-8
aiD4	415518711	416093930	anA4	463606398	463938594	color=set2-8-qual-8
aiD4	414105756	414896124	anA4	462100294	462878766	color=set2-8-qual-8
aiD4	121723220	130257885	anA4	87085836	97546369	color=set2-8-qual-8
aiD4	30187145	33813363	anA4	4336087	705498	color=set2-8-qual-8
aiD4	324166871	325599279	anA4	288588118	287647910	color=set2-8-qual-8
aiD4	322716288	323708000	anA4	291371218	289938655	color=set2-8-qual-8
aiD4	248587463	250674592	anA4	221631827	219226380	color=set2-8-qual-8
aiD4	457687451	458779447	anA4	465822395	463710471	color=set2-8-qual-8
aiD4	401171651	401736052	anA4	444627957	443778028	color=set2-8-qual-8
aiD4	134951208	144189836	anA4	113260192	102161602	color=set2-8-qual-8
aiD4	349984852	350337956	anA5	474281151	474678048	color=set2-8-qual-8
aiD4	349072349	350315211	anA5	475843855	474638491	color=set2-8-qual-8
aiD4	349924853	350514942	anD5	419786119	420331418	color=set2-8-qual-8
aiD4	349057975	350282835	anD5	421254548	420112343	color=set2-8-qual-8
aiD4	356320493	356410868	anC7	2191502	2069802	color=set2-8-qual-8
aiD4	280206514	280812408	anD7	451447241	451976941	color=set2-8-qual-8
aiD4	124006334	124223266	anD7	7059314	7290736	color=set2-8-qual-8
aiD4	389417285	389753182	anD7	420244974	419850401	color=set2-8-qual-8
aiC5	280637914	539864053	anC5	287010871	559041342	color=set2-7-qual-5
aiC5	38581070	174761001	anC5	44296259	184996285	color=set2-7-qual-5
aiC5	549160242	577836368	anC5	568053475	597315086	color=set2-7-qual-5
aiC5	16710443	36126404	anC5	17968201	40487265	color=set2-7-qual-5
aiC5	190630491	272403993	anC5	202069047	284686286	color=set2-7-qual-5
aiC5	3314090	7739403	anC5	2989626	9042075	color=set2-7-qual-5
aiC5	180937028	187119310	anC5	194930538	201208835	color=set2-7-qual-5
aiC5	545417497	546150236	anC5	562370475	563042325	color=set2-7-qual-5
aiC5	7884068	10538426	anC5	15778388	17629380	color=set2-7-qual-5
aiC5	1898108	3006605	anC5	725861	1066568	color=set2-7-qual-5
aiC5	539884322	549073803	anC5	568032634	559144302	color=set2-7-qual-5
aiC5	580193109	583604231	anC5	601422979	597417690	color=set2-7-qual-5
aiC5	36559493	40345288	anC5	46298556	42589513	color=set2-7-qual-5
aiC5	175438473	180179150	anC5	194205391	185410800	color=set2-7-qual-5
aiC5	10803509	14198769	anC5	12624864	9151413	color=set2-7-qual-5
aiC5	361578637	362992583	anC5	376807155	375411888	color=set2-7-qual-5
aiC5	383968267	385689128	anC5	400717958	399004003	color=set2-7-qual-5
aiC5	475131479	477154891	anC5	495880404	493864247	color=set2-7-qual-5
aiC5	14321827	15807377	anC5	15602929	14254882	color=set2-7-qual-5
aiC5	452002946	454345696	anC5	471608663	469013288	color=set2-7-qual-5
aiC5	184112098	185810730	anC5	199886263	198052373	color=set2-7-qual-5
aiC5	35622162	36208454	anC5	41043101	40400205	color=set2-7-qual-5
aiC5	20643351	22833590	anC5	23896398	22016946	color=set2-7-qual-5
aiC5	187411296	189783907	anC5	193282697	190880504	color=set2-7-qual-5
aiC5	411261289	413288143	anC5	428983627	428186170	color=set2-7-qual-5
aiC5	76886638	77588608	anC5	88087009	87450515	color=set2-7-qual-5
aiC5	578096632	578751964	anA1	3886083	4526238	color=set2-8-qual-8
aiC5	313900	3698563	anC1	457013541	453783647	color=set2-8-qual-8
aiC5	3349752	3707964	anD2	42995306	42573449	color=set2-8-qual-8
aiC5	536114900	537057293	anA5	479363355	480851197	color=set2-8-qual-8
aiC5	536654150	537722155	anD5	424687255	426022813	color=set2-8-qual-8
aiC5	534641901	535674785	anD5	422379390	423285592	color=set2-8-qual-8
aiC5	276138775	277339114	anC6	355924482	354785063	color=set2-8-qual-8
aiD5	22031453	304377380	anD5	20737034	320065032	color=set2-7-qual-5
aiD5	361031821	391866736	anD5	380257855	411543258	color=set2-7-qual-5
aiD5	9512384	21566097	anD5	5980926	18817598	color=set2-7-qual-5
aiD5	327216236	339136301	anD5	343102235	356911839	color=set2-7-qual-5
aiD5	316483822	325704644	anD5	332822610	341078099	color=set2-7-qual-5
aiD5	394721680	397938437	anD5	414469259	419434440	color=set2-7-qual-5
aiD5	2190804	7529519	anD5	685661	5838121	color=set2-7-qual-5
aiD5	305120386	305574208	anD5	331189780	331673814	color=set2-7-qual-5
aiD5	339803357	357634833	anD5	376838022	358963435	color=set2-7-qual-5
aiD5	305572314	316306531	anD5	331673814	320865521	color=set2-7-qual-5
aiD5	391959567	394385098	anD5	414262848	412123168	color=set2-7-qual-5
aiD5	357853909	360556405	anD5	379898980	377123373	color=set2-7-qual-5
aiD5	141620171	145939674	anD5	149404649	145935940	color=set2-7-qual-5
aiD5	69491701	70526679	anD5	71891897	71205181	color=set2-7-qual-5
aiD5	325201133	326441229	anD5	341605532	340448614	color=set2-7-qual-5
aiD5	92557566	94862989	anD5	98799230	95991905	color=set2-7-qual-5
aiD5	327045255	327408471	anD5	343240044	342825613	color=set2-7-qual-5
aiD5	26169147	27395943	anD5	26850395	25612230	color=set2-7-qual-5
aiD5	394528319	394797045	anD5	414665210	414419099	color=set2-7-qual-5
aiD5	4000511	4831501	anA1	399194184	398388003	color=set2-8-qual-8
aiD5	8601894	9018197	anD1	447726072	448147383	color=set2-8-qual-8
aiD5	377318972	377649787	anD1	225523454	225865379	color=set2-8-qual-8
aiD5	703932	854342	anD1	361529456	361299403	color=set2-8-qual-8
aiD5	455956060	457187587	anA3	22470664	23977182	color=set2-8-qual-8
aiD5	473603342	473916238	anC3	492538	770741	color=set2-8-qual-8
aiD5	398241944	398650573	anC3	80441415	80838769	color=set2-8-qual-8
aiD5	398646412	473667638	anC3	80838769	559594	color=set2-8-qual-8
aiD5	8757222	9026226	anA4	342050212	342585795	color=set2-8-qual-8
aiD5	72668273	72947560	anC4	23491283	23824998	color=set2-8-qual-8
aiD5	9696887	21468466	anA5	38920854	53444528	color=set2-8-qual-8
aiD5	366744664	376846336	anA5	439241918	448962141	color=set2-8-qual-8
aiD5	377884647	383854364	anA5	449386081	456166570	color=set2-8-qual-8
aiD5	54128916	82741500	anA5	88666038	121702440	color=set2-8-qual-8
aiD5	384515061	391722892	anA5	456912218	464826158	color=set2-8-qual-8
aiD5	288709501	304501873	anA5	347390219	362722670	color=set2-8-qual-8
aiD5	329257089	339414482	anA5	390764457	403492027	color=set2-8-qual-8
aiD5	108809033	129164456	anA5	147074314	166557677	color=set2-8-qual-8
aiD5	22340479	29927047	anA5	55822176	64917387	color=set2-8-qual-8
aiD5	394534209	397783670	anA5	469636094	473815213	color=set2-8-qual-8
aiD5	283033727	287220374	anA5	340361062	346097380	color=set2-8-qual-8
aiD5	85743360	90998899	anA5	126602058	131282327	color=set2-8-qual-8
aiD5	41446145	46381774	anA5	75412474	79765258	color=set2-8-qual-8
aiD5	33641036	39028300	anA5	66126482	72280527	color=set2-8-qual-8
aiD5	320316161	325893638	anA5	380697959	386922044	color=set2-8-qual-8
aiD5	245023814	263447518	anA5	299918439	324456696	color=set2-8-qual-8
aiD5	361799266	365407183	anA5	432206204	436869981	color=set2-8-qual-8
aiD5	134858515	143161704	anA5	167501008	177316472	color=set2-8-qual-8
aiD5	267525491	270269407	anA5	327534830	331962042	color=set2-8-qual-8
aiD5	316387976	317313952	anA5	376311401	377438091	color=set2-8-qual-8
aiD5	277268636	280833498	anA5	334327988	337013987	color=set2-8-qual-8
aiD5	206595527	214015401	anA5	257226460	267236716	color=set2-8-qual-8
aiD5	146521629	155192513	anA5	180013887	189257539	color=set2-8-qual-8
aiD5	48759643	50780499	anA5	83094620	84671083	color=set2-8-qual-8
aiD5	339807060	357559819	anA5	427409008	406193245	color=set2-8-qual-8
aiD5	392091540	394472309	anA5	469164220	465842096	color=set2-8-qual-8
aiD5	217909930	238517661	anA5	297492781	272515375	color=set2-8-qual-8
aiD5	305339790	313368055	anA5	374416177	366174150	color=set2-8-qual-8
aiD5	96657415	104493921	anA5	139847520	136504009	color=set2-8-qual-8
aiD5	69861157	70244414	anA5	107758924	106958704	color=set2-8-qual-8
aiD5	325671171	326479237	anA5	387085965	386254553	color=set2-8-qual-8
aiD5	236697601	237344317	anD7	107808943	108465658	color=set2-8-qual-8
aiC6	19241203	103371922	anC6	19658973	107463845	color=set2-7-qual-6
aiC6	125538169	213381408	anC6	130738700	224105478	color=set2-7-qual-6
aiC6	410547378	484698411	anC6	440110289	514170337	color=set2-7-qual-6
aiC6	551714348	588057829	anC6	574692013	609596142	color=set2-7-qual-6
aiC6	9132290	18971872	anC6	683314	11036123	color=set2-7-qual-6
aiC6	259065444	390523046	anC6	270396563	417639763	color=set2-7-qual-6
aiC6	103683233	115138064	anC6	109272309	121986046	color=set2-7-qual-6
aiC6	117138758	122350053	anC6	122937510	128148941	color=set2-7-qual-6
aiC6	537669929	550888873	anC6	560498378	574198514	color=set2-7-qual-6
aiC6	488286470	505797699	anC6	514483120	531852920	color=set2-7-qual-6
aiC6	233377121	249204857	anC6	243347402	259523443	color=set2-7-qual-6
aiC6	217221783	222770876	anC6	233363606	239420319	color=set2-7-qual-6
aiC6	520011074	523241658	anC6	545527346	548736379	color=set2-7-qual-6
aiC6	115893471	116725584	anC6	107565573	108409080	color=set2-7-qual-6
aiC6	517762234	518140781	anC6	549153215	549523237	color=set2-7-qual-6
aiC6	263283	8999866	anC6	19208185	11301319	color=set2-7-qual-6
aiC6	506438947	520431711	anC6	560164800	545939355	color=set2-7-qual-6
aiC6	250617106	258441171	anC6	268738263	259843692	color=set2-7-qual-6
aiC6	391209149	409510356	anC6	439324407	418587228	color=set2-7-qual-6
aiC6	122443583	124839998	anC6	131320502	128192256	color=set2-7-qual-6
aiC6	521951413	537538847	anC6	547460219	532259312	color=set2-7-qual-6
aiC6	223523107	230232667	anC6	232313564	225822255	color=set2-7-qual-6
aiC6	125013066	125762469	anC6	131256332	130514483	color=set2-7-qual-6
aiC6	110408188	110932984	anC6	118147282	117565599	color=set2-7-qual-6
aiC6	19146489	20469847	anC6	21034350	19838182	color=set2-7-qual-6
aiC6	171466965	172812419	anC6	180644949	179269613	color=set2-7-qual-6
aiC6	214456557	216476970	anC6	242372663	240329806	color=set2-7-qual-6
aiC6	230599596	231706223	anC3	536590882	537664455	color=set2-8-qual-8
aiC6	486806656	487638276	anC3	26362672	27228421	color=set2-8-qual-8
aiC6	213966623	214155805	anC3	586313981	586521648	color=set2-8-qual-8
aiC6	485149921	485917098	anD4	432639257	433440033	color=set2-8-qual-8
aiC6	551033410	551412009	anC7	9085321	9556078	color=set2-8-qual-8
aiC6	242132461	242387344	anC7	45723318	45472336	color=set2-8-qual-8
aiD6	150485083	300699673	anD6	28168809	188844269	color=set2-7-qual-6
aiD6	360177876	379065949	anD6	249234809	271915699	color=set2-7-qual-6
aiD6	305923688	340407210	anD6	194106936	229998959	color=set2-7-qual-6
aiD6	380035249	399274858	anD6	272904073	292639962	color=set2-7-qual-6
aiD6	342478913	359151753	anD6	230962496	247446705	color=set2-7-qual-6
aiD6	123295065	150001914	anD6	2598835	25758344	color=set2-7-qual-6
aiD6	301236044	305534082	anD6	193695041	189306893	color=set2-7-qual-6
aiD6	379289568	380740597	anD6	273737497	272074564	color=set2-7-qual-6
aiD6	342083977	342782149	anD6	231249566	230665972	color=set2-7-qual-6
aiD6	340026165	341115411	anD6	230383424	229284316	color=set2-7-qual-6
aiD6	358766214	359489272	anD6	247539113	246662141	color=set2-7-qual-6
aiD6	306301518	307031264	anD6	196172018	195446401	color=set2-7-qual-6
aiD6	245078531	246232343	anD6	130566657	129428185	color=set2-7-qual-6
aiD6	317290047	317936211	anD6	206859661	206159198	color=set2-7-qual-6
aiD6	157474362	158732393	anD6	37612011	36304727	color=set2-7-qual-6
aiD6	352398977	352760525	anD6	239993956	239570681	color=set2-7-qual-6
aiD6	168822099	169941132	anD6	45281960	44208311	color=set2-7-qual-6
aiD6	47155938	48285152	anA1	432029496	433061936	color=set2-8-qual-8
aiD6	49369007	50203717	anA1	430962764	431494383	color=set2-8-qual-8
aiD6	65050642	75923347	anA1	413008174	401286396	color=set2-8-qual-8
aiD6	57023121	61343002	anA1	422131360	415890013	color=set2-8-qual-8
aiD6	49976023	53151688	anA1	431248661	425717548	color=set2-8-qual-8
aiD6	53551508	55135984	anA1	434995554	433609445	color=set2-8-qual-8
aiD6	55412709	56266192	anA1	423903426	423106980	color=set2-8-qual-8
aiD6	341307977	342028618	anA1	324759547	323433609	color=set2-8-qual-8
aiD6	43255307	44703794	anC1	453668707	451496733	color=set2-8-qual-8
aiD6	92507441	92696641	anD1	306434624	306611296	color=set2-8-qual-8
aiD6	341269424	341995868	anD1	297801617	297074246	color=set2-8-qual-8
aiD6	82882130	122608577	anD2	85621757	122883747	color=set2-8-qual-8
aiD6	397846	27503032	anD2	1211470	28132451	color=set2-8-qual-8
aiD6	63620377	78664077	anD2	64942844	81310236	color=set2-8-qual-8
aiD6	29676133	45141460	anD2	29071108	45063791	color=set2-8-qual-8
aiD6	57071733	61933539	anD2	57155507	63139649	color=set2-8-qual-8
aiD6	46362638	49184810	anD2	45470528	47809754	color=set2-8-qual-8
aiD6	55387356	56825484	anD2	54761886	56102162	color=set2-8-qual-8
aiD6	49262680	50196076	anD2	51499000	52264732	color=set2-8-qual-8
aiD6	52280689	52840929	anD2	52567538	53124865	color=set2-8-qual-8
aiD6	62077030	62464785	anD2	60001111	60380174	color=set2-8-qual-8
aiD6	284935824	285360753	anD2	526965700	527386374	color=set2-8-qual-8
aiD6	79009102	82242928	anD2	85715260	81788527	color=set2-8-qual-8
aiD6	26811971	28958257	anD2	28771188	26685575	color=set2-8-qual-8
aiD6	62723804	64060516	anD2	66023817	64508575	color=set2-8-qual-8
aiD6	49950275	52046974	anD2	51885986	49519713	color=set2-8-qual-8
aiD6	53493244	55231238	anD2	49431499	47888908	color=set2-8-qual-8
aiD6	13449895	14787736	anD2	15891913	14672678	color=set2-8-qual-8
aiD6	38570	1108547	anD2	1916599	330413	color=set2-8-qual-8
aiD6	399698422	399951618	anD2	128320183	128123388	color=set2-8-qual-8
aiD6	80911791	82010557	anA4	467916077	467022572	color=set2-8-qual-8
aiD6	82476146	82704490	anD5	294935615	294676495	color=set2-8-qual-8
aiD6	381338859	395344599	anA6	317473873	332476762	color=set2-8-qual-8
aiD6	367161965	378946189	anA6	299568628	314159353	color=set2-8-qual-8
aiD6	90369618	112981487	anA6	8214404	26642409	color=set2-8-qual-8
aiD6	325690835	340457021	anA6	254325466	272748152	color=set2-8-qual-8
aiD6	351142769	358753917	anA6	282358384	291775775	color=set2-8-qual-8
aiD6	123596560	139545521	anA6	37316324	51742132	color=set2-8-qual-8
aiD6	306984250	319426383	anA6	232388596	247449987	color=set2-8-qual-8
aiD6	362249955	366032214	anA6	293653253	298350213	color=set2-8-qual-8
aiD6	216668158	243904514	anA6	141467382	168340190	color=set2-8-qual-8
aiD6	272994135	287870384	anA6	189738060	207633295	color=set2-8-qual-8
aiD6	144478046	149821322	anA6	52312039	58434772	color=set2-8-qual-8
aiD6	83961440	86151030	anA6	2031847	4921304	color=set2-8-qual-8
aiD6	166308629	173049902	anA6	74853201	81286139	color=set2-8-qual-8
aiD6	346813136	349330074	anA6	277612892	280175595	color=set2-8-qual-8
aiD6	203456645	214289406	anA6	117118682	126929088	color=set2-8-qual-8
aiD6	176243341	192880886	anA6	85187735	104900390	color=set2-8-qual-8
aiD6	259694432	267535261	anA6	177744912	184758486	color=set2-8-qual-8
aiD6	156756866	157732178	anA6	69806670	70339591	color=set2-8-qual-8
aiD6	344742912	345349929	anA6	274957883	275826832	color=set2-8-qual-8
aiD6	292950070	298740484	anA6	214751210	222866048	color=set2-8-qual-8
aiD6	115590053	118712095	anA6	29611445	31946869	color=set2-8-qual-8
aiD6	395677894	398597673	anA6	339915619	334276429	color=set2-8-qual-8
aiD6	379295575	380300331	anA6	316641659	315347271	color=set2-8-qual-8
aiD6	30824006	34821595	anA7	118034938	120826808	color=set2-8-qual-8
aiD6	164607572	165110642	anD7	377726834	378270359	color=set2-8-qual-8
aiD6	86865046	87301213	anD7	360487659	360923600	color=set2-8-qual-8
aiC7	52805671	111816347	anC7	47263357	107903897	color=set2-7-qual-7
aiC7	112685241	193065574	anC7	110817717	193098479	color=set2-7-qual-7
aiC7	27055720	52561402	anC7	19105021	44946141	color=set2-7-qual-7
aiC7	436553328	496180791	anC7	469330082	530383186	color=set2-7-qual-7
aiC7	11126240	26310623	anC7	2529756	17400029	color=set2-7-qual-7
aiC7	307694367	430866770	anC7	325511399	466094666	color=set2-7-qual-7
aiC7	195918418	269559557	anC7	201742487	282925857	color=set2-7-qual-7
aiC7	280048685	298287150	anC7	291120033	311519967	color=set2-7-qual-7
aiC7	431690587	438434901	anC7	474206910	467434484	color=set2-7-qual-7
aiC7	463654984	465668289	anC7	496856290	494915372	color=set2-7-qual-7
aiC7	273985205	284069987	anC7	296405628	287111262	color=set2-7-qual-7
aiC7	489038986	489978641	anC7	523182239	522165393	color=set2-7-qual-7
aiC7	495964411	496351110	anC7	530619029	530201340	color=set2-7-qual-7
aiC7	302595595	303407247	anC7	317652091	316858330	color=set2-7-qual-7
aiC7	204067349	204911797	anC7	209279673	208405218	color=set2-7-qual-7
aiC7	1139399	2349218	anD3	1691207	3531193	color=set2-8-qual-8
aiC7	9411380	10726381	anA4	325692492	328145082	color=set2-8-qual-8
aiC7	3412916	4252652	anA4	332590196	331485219	color=set2-8-qual-8
aiC7	36993520	37484696	anA4	295710111	295035250	color=set2-8-qual-8
aiC7	26403914	26502094	anC4	85711811	85833347	color=set2-8-qual-8
aiC7	249799491	250023524	anC4	658188224	658001431	color=set2-8-qual-8
aiC7	9233706	10977549	anD4	342903163	344404308	color=set2-8-qual-8
aiC7	2953907	4593326	anD4	347997207	346993734	color=set2-8-qual-8
aiC7	43152719	44308078	anD4	309174037	308300005	color=set2-8-qual-8
aiC7	24216219	25937656	anD4	328838035	327249747	color=set2-8-qual-8
aiC7	36934085	37496911	anD4	316449549	315615658	color=set2-8-qual-8
aiC7	496529754	496855572	anD6	429751	1381056	color=set2-8-qual-8
aiD7	315167806	438476325	anD7	294236529	418886849	color=set2-7-qual-7
aiD7	51953835	90387512	anD7	23616588	58719249	color=set2-7-qual-7
aiD7	96539760	142441344	anD7	64913407	113766753	color=set2-7-qual-7
aiD7	39294006	50900368	anD7	7608406	20099019	color=set2-7-qual-7
aiD7	473247940	481909836	anD7	452836483	460892726	color=set2-7-qual-7
aiD7	438949451	450330662	anD7	420996590	432959979	color=set2-7-qual-7
aiD7	459166433	470780929	anD7	439221662	448787355	color=set2-7-qual-7
aiD7	481533803	485843640	anD7	462284775	466712692	color=set2-7-qual-7
aiD7	451994041	457316680	anD7	433479166	439002951	color=set2-7-qual-7
aiD7	283739880	312454445	anD7	263685731	292915795	color=set2-7-qual-7
aiD7	34507832	36726449	anD7	3318186	4929978	color=set2-7-qual-7
aiD7	240972532	276459788	anD7	212692574	256017048	color=set2-7-qual-7
aiD7	172323804	199515864	anD7	147312173	172084636	color=set2-7-qual-7
aiD7	37541461	38995989	anD7	4952852	6275427	color=set2-7-qual-7
aiD7	37037154	37430856	anD7	6368482	6753625	color=set2-7-qual-7
aiD7	1040150	33374605	anD7	498594009	466960803	color=set2-7-qual-7
aiD7	90584271	96425057	anD7	64818626	58953121	color=set2-7-qual-7
aiD7	145054533	169847112	anD7	139692416	114052807	color=set2-7-qual-7
aiD7	486091879	488676604	anD7	2813127	81684	color=set2-7-qual-7
aiD7	40829039	42409840	anD7	11223585	9726487	color=set2-7-qual-7
aiD7	214460302	227179046	anD7	189636067	178452583	color=set2-7-qual-7
aiD7	229987966	239307872	anD7	199917436	190817143	color=set2-7-qual-7
aiD7	471022730	472531995	anD7	451427521	449460261	color=set2-7-qual-7
aiD7	169986663	178298778	anD7	149607289	141332999	color=set2-7-qual-7
aiD7	418374429	419057836	anD7	398098155	397480571	color=set2-7-qual-7
aiD7	121952530	123118180	anD7	92814767	91608946	color=set2-7-qual-7
aiD7	429485197	430036286	anD7	410712736	410011406	color=set2-7-qual-7
aiD7	397402080	398734836	anD7	377342291	376135700	color=set2-7-qual-7
aiD7	123806397	124854577	anD7	94221728	93098739	color=set2-7-qual-7
aiD7	127812070	128389847	anD7	98176518	97561813	color=set2-7-qual-7
aiD7	428987677	429178685	anD7	408471108	408312584	color=set2-7-qual-7
aiD7	715002	1702980	anA1	695609	5447225	color=set2-8-qual-8
aiD7	427793881	427900863	anA1	392184433	392044878	color=set2-8-qual-8
aiD7	440406425	470799995	anA2	422435223	454953783	color=set2-8-qual-8
aiD7	430011280	439475315	anA2	411658560	421389471	color=set2-8-qual-8
aiD7	472737256	477586025	anA2	457981346	462765658	color=set2-8-qual-8
aiD7	420907809	423203111	anA2	402742532	404351303	color=set2-8-qual-8
aiD7	426064555	426476740	anA2	406198708	406568444	color=set2-8-qual-8
aiD7	429598889	430851418	anA2	411960903	410655895	color=set2-8-qual-8
aiD7	427388703	429163027	anA2	408906543	407985888	color=set2-8-qual-8
aiD7	471016979	472660151	anA2	456911379	455458008	color=set2-8-qual-8
aiD7	375754085	377061874	anD2	435226779	433987269	color=set2-8-qual-8
aiD7	379152309	379686589	anA3	71367585	72007536	color=set2-8-qual-8
aiD7	313180031	313994323	anD4	12223701	12878406	color=set2-8-qual-8
aiD7	450522732	451684029	anD6	247749946	249071745	color=set2-8-qual-8
aiD7	9117278	34190583	anA7	57181981	86043100	color=set2-8-qual-8
aiD7	126875385	186456209	anA7	186922987	253380495	color=set2-8-qual-8
aiD7	39371172	45913635	anA7	92469551	99308916	color=set2-8-qual-8
aiD7	56592300	66212882	anA7	114633498	125516613	color=set2-8-qual-8
aiD7	1971919	7493794	anA7	51097766	56599898	color=set2-8-qual-8
aiD7	101583801	116653032	anA7	159199214	177015753	color=set2-8-qual-8
aiD7	350344342	364481472	anA7	430370049	442617509	color=set2-8-qual-8
aiD7	68043375	79418834	anA7	128335215	140896603	color=set2-8-qual-8
aiD7	314417669	335551357	anA7	391055907	413363497	color=set2-8-qual-8
aiD7	80658889	90041969	anA7	142316735	146671760	color=set2-8-qual-8
aiD7	48301935	52010813	anA7	102213731	108476234	color=set2-8-qual-8
aiD7	53379029	55657808	anA7	110379518	113392615	color=set2-8-qual-8
aiD7	37742939	38815823	anA7	88701298	90342660	color=set2-8-qual-8
aiD7	285984440	301226238	anA7	365771197	379548704	color=set2-8-qual-8
aiD7	392883869	394628375	anA7	467899877	470151105	color=set2-8-qual-8
aiD7	35059917	36745170	anA7	87236754	88482044	color=set2-8-qual-8
aiD7	414510653	415336494	anA7	490591513	491723838	color=set2-8-qual-8
aiD7	408512887	413333503	anA7	485086175	489532216	color=set2-8-qual-8
aiD7	389236697	391105377	anA7	464669301	466721416	color=set2-8-qual-8
aiD7	377234772	378623549	anA7	455897606	457460612	color=set2-8-qual-8
aiD7	381882937	383510679	anA7	458522604	461284099	color=set2-8-qual-8
aiD7	396805412	399908073	anA7	472635361	476365715	color=set2-8-qual-8
aiD7	402423520	406213612	anA7	479111403	483033271	color=set2-8-qual-8
aiD7	261054099	266381356	anA7	337816724	349353669	color=set2-8-qual-8
aiD7	371391469	374354605	anA7	450364209	453746569	color=set2-8-qual-8
aiD7	90783655	94523386	anA7	153691023	149174960	color=set2-8-qual-8
aiD7	336440034	339733318	anA7	427620254	423721386	color=set2-8-qual-8
aiD7	397685028	398572277	anA7	473818097	472969438	color=set2-8-qual-8
aiD7	307078916	309119493	anA7	382762644	380615687	color=set2-8-qual-8
aiD7	391517033	392118627	anC7	54553046	55224440	color=set2-8-qual-8

## Sheet: Fig1 innermost_links_1
Block links between A. longiglumis (al) and A. sativa ssp. nuda var. Sanfensan (an)
Chromosome	Start	End	Chromosome	Start	End	Color
alA1	520770484	575086379	anA1	356554534	407449324	color=set2-7-qual-1
alA1	427494612	492474221	anA1	273211185	333003167	color=set2-7-qual-1
alA1	579382335	600155578	anA1	408172189	424773553	color=set2-7-qual-1
alA1	66412738	88885973	anA1	6690710	26413990	color=set2-7-qual-1
alA1	395797624	424779562	anA1	250842282	272570510	color=set2-7-qual-1
alA1	492943268	502736275	anA1	337423273	345743396	color=set2-7-qual-1
alA1	374686682	392865384	anA1	235290137	250207347	color=set2-7-qual-1
alA1	506762555	512487659	anA1	348394855	353934196	color=set2-7-qual-1
alA1	352038453	361315774	anA1	220935537	229392867	color=set2-7-qual-1
alA1	196644079	239620673	anA1	106209471	140891259	color=set2-7-qual-1
alA1	365002897	370409708	anA1	229676050	234827773	color=set2-7-qual-1
alA1	325744490	349396620	anA1	193140834	214125429	color=set2-7-qual-1
alA1	526133192	530095359	anA1	511914181	516798342	color=set2-7-qual-1
alA1	148199966	165614723	anA1	57343241	88876027	color=set2-7-qual-1
alA1	600207638	600728950	anA1	426681464	427808501	color=set2-7-qual-1
alA1	141701060	150440056	anA1	32431401	35995453	color=set2-7-qual-1
alA1	506810410	510417276	anA1	496449124	498915823	color=set2-7-qual-1
alA1	316837422	317418989	anA1	189164804	189643113	color=set2-7-qual-1
alA1	477034921	478949112	anA1	457416689	459109372	color=set2-7-qual-1
alA1	501479945	502456608	anA1	493487871	495183010	color=set2-7-qual-1
alA1	539204424	540692278	anA1	526727697	528202994	color=set2-7-qual-1
alA1	463437064	465853423	anA1	439566481	441802733	color=set2-7-qual-1
alA1	551952597	553655577	anA1	540938661	542376482	color=set2-7-qual-1
alA1	483668532	487374220	anA1	464638286	469499232	color=set2-7-qual-1
alA1	89351977	98430975	anA1	52970696	45479206	color=set2-7-qual-1
alA1	604021847	605971753	anA1	433812647	432029496	color=set2-7-qual-1
alA1	602784870	603886906	anA1	430998266	429754902	color=set2-7-qual-1
alA1	102282504	110162023	anA1	64340063	54492919	color=set2-7-qual-1
alA1	143389266	147249484	anA1	30578367	26655247	color=set2-7-qual-1
alA1	191639742	196193582	anA1	96226625	92926555	color=set2-7-qual-1
alA2	407805544	462093052	anA2	328405844	378386332	color=set2-7-qual-2
alA2	462472561	479920335	anA2	381532292	396192090	color=set2-7-qual-2
alA2	344269875	393784608	anA2	273044399	313135823	color=set2-7-qual-2
alA2	298257708	328336124	anA2	217316923	243828538	color=set2-7-qual-2
alA2	483618229	491308479	anA2	396535731	402126653	color=set2-7-qual-2
alA2	395994040	403619083	anA2	316774016	323785673	color=set2-7-qual-2
alA2	328762181	341709853	anA2	261696062	269946874	color=set2-7-qual-2
alA2	137867945	218059256	anA2	59533328	131200312	color=set2-7-qual-2
alA2	231493041	276181735	anA2	148648163	194207663	color=set2-7-qual-2
alA2	106283879	109118458	anA2	54868154	57347584	color=set2-7-qual-2
alA2	403764297	406784199	anA2	327663632	324272528	color=set2-7-qual-2
alA2	342269595	347141487	anA2	274620773	270601357	color=set2-7-qual-2
alA2	396279596	398070599	anA2	319281095	317629693	color=set2-7-qual-2
alA2	288759774	294199730	anA2	204894484	199564525	color=set2-7-qual-2
alA2	401111067	401333349	anA2	315478482	315178530	color=set2-7-qual-2
alA2	130257891	135538405	anA2	211563236	207228898	color=set2-7-qual-2
alA2	120444634	127143068	anA2	53025564	42578383	color=set2-7-qual-2
alA2	147697254	151734187	anA2	70668433	66810229	color=set2-7-qual-2
alA3	19751284	69845676	anA3	16793464	55255305	color=set2-7-qual-3
alA3	448891650	484607605	anA3	381025706	410158673	color=set2-7-qual-3
alA3	358242075	408808871	anA3	314779413	360848139	color=set2-7-qual-3
alA3	410600817	431924866	anA3	361745000	380847699	color=set2-7-qual-3
alA3	102077014	117354618	anA3	87722411	102149282	color=set2-7-qual-3
alA3	5014459	13132974	anA3	6262758	13286883	color=set2-7-qual-3
alA3	73175353	80775842	anA3	55396147	63778456	color=set2-7-qual-3
alA3	81326975	90298393	anA3	70699781	78146205	color=set2-7-qual-3
alA3	156601383	241072921	anA3	129074995	211512519	color=set2-7-qual-3
alA3	124819298	149247387	anA3	102793849	119054113	color=set2-7-qual-3
alA3	264868067	335408205	anA3	226241040	289030027	color=set2-7-qual-3
alA3	339384167	350480044	anA3	300233966	310000326	color=set2-7-qual-3
alA3	95376834	98874832	anA3	83626795	87143920	color=set2-7-qual-3
alA3	485096240	485510502	anA3	413195035	413499876	color=set2-7-qual-3
alA3	368630381	369816745	anA3	324923851	323780695	color=set2-7-qual-3
alA4	359724325	379605385	anA4	294850149	311742068	color=set2-7-qual-4
alA4	327687345	349486347	anA4	259925172	280689255	color=set2-7-qual-4
alA4	249627224	281711241	anA4	194323802	226231344	color=set2-7-qual-4
alA4	282011179	307229570	anA4	227664687	249579982	color=set2-7-qual-4
alA4	352260909	359702189	anA4	284922628	291382612	color=set2-7-qual-4
alA4	381478218	389584833	anA4	312335647	319004711	color=set2-7-qual-4
alA4	310097903	319238653	anA4	250335829	259010889	color=set2-7-qual-4
alA4	391535681	398706799	anA4	325239019	333603812	color=set2-7-qual-4
alA4	19949101	32180475	anA4	4851525	12182372	color=set2-7-qual-4
alA4	9369447	15579746	anA4	229876	4531522	color=set2-7-qual-4
alA4	230248669	239623845	anA4	183956872	193832024	color=set2-7-qual-4
alA4	199063011	214846793	anA4	158264363	172353524	color=set2-7-qual-4
alA4	37680970	51172509	anA4	13498487	24664307	color=set2-7-qual-4
alA4	18249593	19679550	anA4	406464238	407574685	color=set2-7-qual-4
alA4	217271256	222583483	anA4	173502928	176505856	color=set2-7-qual-4
alA4	156173701	186880361	anA4	117654705	143986668	color=set2-7-qual-4
alA4	324856126	326149259	anA4	259242852	259920368	color=set2-7-qual-4
alA4	113846564	123353828	anA4	75401918	87090739	color=set2-7-qual-4
alA4	55891878	68087962	anA4	50549598	61003786	color=set2-7-qual-4
alA4	223453035	229631210	anA4	183358712	178204593	color=set2-7-qual-4
alA4	99223993	112669871	anA4	74605537	62303959	color=set2-7-qual-4
alA4	71172780	96735444	anA4	48430789	27114756	color=set2-7-qual-4
alA4	137503712	147183367	anA4	100152959	88793045	color=set2-7-qual-4
alA4	349480195	349572079	anA4	280717922	280624921	color=set2-7-qual-4
alA5	61060269	83164875	anA5	23171593	45941508	color=set2-7-qual-5
alA5	47478915	60386164	anA5	6358470	15833294	color=set2-7-qual-5
alA5	440218273	471198924	anA5	364922236	389737732	color=set2-7-qual-5
alA5	86249264	104870946	anA5	48282160	63987965	color=set2-7-qual-5
alA5	110246900	124751782	anA5	65616485	78397858	color=set2-7-qual-5
alA5	187954999	204395841	anA5	143013013	159765472	color=set2-7-qual-5
alA5	363624818	383727811	anA5	309690720	327221631	color=set2-7-qual-5
alA5	124992376	137333450	anA5	83864003	95539548	color=set2-7-qual-5
alA5	400807882	416498012	anA5	334621451	347064414	color=set2-7-qual-5
alA5	141565658	155242510	anA5	110707019	119983114	color=set2-7-qual-5
alA5	305313993	353933657	anA5	248865600	299926823	color=set2-7-qual-5
alA5	169111856	177456948	anA5	128185056	135668151	color=set2-7-qual-5
alA5	429852182	436842977	anA5	357100621	364556298	color=set2-7-qual-5
alA5	164837202	169001114	anA5	100673540	105240300	color=set2-7-qual-5
alA5	205045095	211025614	anA5	165861321	171313600	color=set2-7-qual-5
alA5	139260573	141148943	anA5	105403793	107758249	color=set2-7-qual-5
alA5	220669767	226549755	anA5	179230932	184428879	color=set2-7-qual-5
alA5	384028144	386001570	anA5	108191837	110478516	color=set2-7-qual-5
alA5	255194998	280114294	anA5	201302086	237304686	color=set2-7-qual-5
alA5	425569214	426752094	anA5	355699377	356788560	color=set2-7-qual-5
alA5	233717820	237654215	anA5	185257461	188723138	color=set2-7-qual-5
alA5	475279950	477750413	anA5	390841129	393039885	color=set2-7-qual-5
alA5	162261796	164467418	anA5	126302459	127818355	color=set2-7-qual-5
alA5	212291808	214332201	anA5	32265138	33456556	color=set2-7-qual-5
alA5	417318874	424686183	anA5	354760998	347244831	color=set2-7-qual-5
alA5	228648854	233195540	anA5	463715650	460488339	color=set2-7-qual-5
alA5	386421872	400637123	anA5	334387040	327535851	color=set2-7-qual-5
alA5	178376260	187432353	anA5	142122205	136000374	color=set2-7-qual-5
alA5	299329366	304392463	anA5	83373783	78602025	color=set2-7-qual-5
alA5	243778763	252630734	anA5	197330887	189255650	color=set2-7-qual-5
alA5	155571199	160513950	anA5	125509221	120897502	color=set2-7-qual-5
alA5	215232881	218095161	anA5	175517188	172401157	color=set2-7-qual-5
alA6	394928172	423245152	anA6	380785161	406392232	color=set2-7-qual-6
alA6	210626570	249886731	anA6	229086431	263124460	color=set2-7-qual-6
alA6	283352684	299955697	anA6	292781874	307729839	color=set2-7-qual-6
alA6	260871693	282880499	anA6	274139264	291666050	color=set2-7-qual-6
alA6	306888559	317847392	anA6	319461701	328829913	color=set2-7-qual-6
alA6	353143157	373510993	anA6	353344472	370846028	color=set2-7-qual-6
alA6	300397557	306673409	anA6	309471636	315351253	color=set2-7-qual-6
alA6	184460648	200719520	anA6	206115016	218463128	color=set2-7-qual-6
alA6	320325234	323771395	anA6	328963903	331555120	color=set2-7-qual-6
alA6	133080822	150816854	anA6	168336887	184382747	color=set2-7-qual-6
alA6	250018595	257199448	anA6	266724461	273856170	color=set2-7-qual-6
alA6	338003378	344668021	anA6	341225945	346954379	color=set2-7-qual-6
alA6	386259718	394270085	anA6	371139575	377337441	color=set2-7-qual-6
alA6	379797752	386145378	anA6	263179329	267888979	color=set2-7-qual-6
alA6	107685464	123501585	anA6	154020583	167602261	color=set2-7-qual-6
alA6	51795573	72236915	anA6	86408862	105045034	color=set2-7-qual-6
alA6	201216154	206536065	anA6	222020897	227815743	color=set2-7-qual-6
alA6	170864188	182886260	anA6	189738060	200796951	color=set2-7-qual-6
alA6	431414267	432265426	anA6	406503795	407204941	color=set2-7-qual-6
alA6	83888103	91156772	anA6	117118682	123249976	color=set2-7-qual-6
alA6	389500458	389738499	anA6	380017169	380372736	color=set2-7-qual-6
alA6	345003961	347860392	anA6	350874894	352643806	color=set2-7-qual-6
alA6	154351150	157373720	anA6	184756311	187373901	color=set2-7-qual-6
alA6	426247810	430674807	anA6	413015341	409171889	color=set2-7-qual-6
alA6	327810590	331602963	anA6	339868828	334847150	color=set2-7-qual-6
alA6	346603816	349176953	anA6	353280082	351505763	color=set2-7-qual-6
alA6	423559039	424986835	anA6	409069100	407738975	color=set2-7-qual-6
alA6	163201598	166771138	anA6	205466215	203551590	color=set2-7-qual-6
alA6	129008410	132334481	anA6	219862201	218234207	color=set2-7-qual-6
alA7	57838427	92311304	anA7	112069099	144033411	color=set2-7-qual-7
alA7	94432005	149664353	anA7	147364912	190373587	color=set2-7-qual-7
alA7	466572527	502956219	anA7	462277397	495028349	color=set2-7-qual-7
alA7	25596894	42688808	anA7	75808133	88982987	color=set2-7-qual-7
alA7	3721945	13226628	anA7	51012570	60468431	color=set2-7-qual-7
alA7	44662837	55796412	anA7	97684803	107503421	color=set2-7-qual-7
alA7	432387572	449162883	anA7	430584129	445163908	color=set2-7-qual-7
alA7	21440519	25066869	anA7	70058841	73289890	color=set2-7-qual-7
alA7	451843214	465466293	anA7	446677957	459421318	color=set2-7-qual-7
alA7	363546831	394654368	anA7	372722568	400824325	color=set2-7-qual-7
alA7	175572538	199700572	anA7	212091602	236440954	color=set2-7-qual-7
alA7	401590143	415222358	anA7	402029371	413657766	color=set2-7-qual-7
alA7	314938177	339510774	anA7	320961293	350258046	color=set2-7-qual-7
alA7	450341849	451225611	anA7	111061291	111909711	color=set2-7-qual-7
alA7	154299806	156706926	anA7	196534245	198866607	color=set2-7-qual-7
alA7	43889456	44129100	anA7	39288257	39523079	color=set2-7-qual-7
alA7	42809293	43140692	anA7	95256748	95473627	color=set2-7-qual-7
alA7	209922491	213812577	anA7	238272689	243252018	color=set2-7-qual-7
alA7	18065661	21350905	anA7	64056750	60601106	color=set2-7-qual-7
alA7	415853011	431297298	anA7	427620254	414271223	color=set2-7-qual-7
alA7	156854536	166161997	anA7	210632962	200109565	color=set2-7-qual-7
alA7	291196370	309371700	anA7	318644609	302128535	color=set2-7-qual-7
alA7	352857672	360676031	anA7	369895991	362856232	color=set2-7-qual-7
alA7	13569130	14126481	anA7	64799630	64155843	color=set2-7-qual-7
alA7	170004897	178857815	anA7	217382778	208316950	color=set2-7-qual-7
alA7	55194705	56748288	anA7	108113234	106202165	color=set2-7-qual-7
alA1	607255958	612303438	anC1	450820688	459014566	color=set2-8-qual-8
alA1	86811175	91198128	anC1	61047794	65869658	color=set2-8-qual-8
alA1	454640276	456179556	anC1	438648755	442056269	color=set2-8-qual-8
alA1	575559367	578473169	anC1	38246928	36082770	color=set2-8-qual-8
alA1	523359000	560036239	anD1	329207976	358561675	color=set2-8-qual-8
alA1	427531104	492053884	anD1	252501308	305723095	color=set2-8-qual-8
alA1	396131418	425203368	anD1	229862657	252311165	color=set2-8-qual-8
alA1	22665018	56536449	anD1	380242542	403112006	color=set2-8-qual-8
alA1	69377176	99581761	anD1	4401793	27671864	color=set2-8-qual-8
alA1	493154726	502692195	anD1	310646131	318067418	color=set2-8-qual-8
alA1	374598623	392518675	anD1	214372381	228756410	color=set2-8-qual-8
alA1	352482555	361306509	anD1	199162360	206813174	color=set2-8-qual-8
alA1	14123292	20937692	anD1	372948847	378093391	color=set2-8-qual-8
alA1	506692079	512329555	anD1	320646194	324894785	color=set2-8-qual-8
alA1	365217213	368457182	anD1	207401505	209740203	color=set2-8-qual-8
alA1	517811883	521065061	anD1	325396824	327568110	color=set2-8-qual-8
alA1	67373794	68441238	anD1	362985598	363900824	color=set2-8-qual-8
alA1	561525565	562304745	anD1	358992467	360642872	color=set2-8-qual-8
alA1	64972163	67301505	anD1	408418614	410035181	color=set2-8-qual-8
alA1	5858094	14038171	anD1	372487368	364195764	color=set2-8-qual-8
alA1	62813278	66917905	anD1	409832540	406924275	color=set2-8-qual-8
alA1	425391130	427226559	anD1	429016011	427505414	color=set2-8-qual-8
alA1	68837237	69871150	anD1	5081248	3777494	color=set2-8-qual-8
alA1	321870745	325143450	anA2	440815807	444314559	color=set2-8-qual-8
alA1	264170948	273996999	anA2	253249612	261515088	color=set2-8-qual-8
alA1	393519282	394513667	anA2	316759731	315770987	color=set2-8-qual-8
alA1	266707456	269340714	anA2	257737841	255413776	color=set2-8-qual-8
alA1	264253798	274019301	anD2	470892020	478401062	color=set2-8-qual-8
alA1	394474313	395065161	anD2	123472795	123885701	color=set2-8-qual-8
alA1	578758052	594822360	anD2	72585781	59251450	color=set2-8-qual-8
alA1	595602696	603869004	anD2	58274606	50755560	color=set2-8-qual-8
alA1	564759093	575095425	anD2	80465658	72845124	color=set2-8-qual-8
alA1	604025351	610223706	anD2	48196525	42774158	color=set2-8-qual-8
alA1	304259952	308672123	anA3	66835265	70291253	color=set2-8-qual-8
alA1	361749402	364617111	anA3	410389035	413052944	color=set2-8-qual-8
alA1	575210482	578339520	anA3	16549205	13812528	color=set2-8-qual-8
alA1	502964340	506511913	anA3	81287313	78524361	color=set2-8-qual-8
alA1	361788403	363986763	anC3	558572669	561836185	color=set2-8-qual-8
alA1	575318410	578107449	anC3	11334938	9929489	color=set2-8-qual-8
alA1	304246222	308715060	anD3	22437004	26388671	color=set2-8-qual-8
alA1	361743919	364638854	anD3	355970992	359376273	color=set2-8-qual-8
alA1	69862075	73539879	anD3	384166904	388548006	color=set2-8-qual-8
alA1	503130060	506516346	anD3	40511651	34619453	color=set2-8-qual-8
alA1	6789457	8204275	anD3	455898744	454518724	color=set2-8-qual-8
alA1	32207717	38613191	anD3	431836021	426679690	color=set2-8-qual-8
alA1	310044084	312292615	anD3	252690611	249557503	color=set2-8-qual-8
alA1	17232782	20272421	anD3	447337800	445636260	color=set2-8-qual-8
alA1	4909986	6251685	anD3	460159501	457970136	color=set2-8-qual-8
alA1	21416783	22320492	anA4	283553992	284460784	color=set2-8-qual-8
alA1	57110028	60727203	anA4	294731556	291440331	color=set2-8-qual-8
alA1	21158044	22237225	anD4	302518849	303604759	color=set2-8-qual-8
alA1	56922975	60722284	anD4	315459708	310820273	color=set2-8-qual-8
alA1	425320088	427288986	anA5	15865647	17491637	color=set2-8-qual-8
alA1	174005317	178466699	anA5	393364513	396998025	color=set2-8-qual-8
alA1	560606194	560869863	anA5	503378	879708	color=set2-8-qual-8
alA1	173641440	178463543	anD5	348014752	351684261	color=set2-8-qual-8
alA1	563645831	564412933	anD5	2966103	1969016	color=set2-8-qual-8
alA1	585077238	589480315	anC6	141930036	136142142	color=set2-8-qual-8
alA1	323116764	324900684	anC6	31839093	29494441	color=set2-8-qual-8
alA1	592575945	595187630	anC6	132298395	128788779	color=set2-8-qual-8
alA1	598212649	599764452	anC6	125593315	123932031	color=set2-8-qual-8
alA1	22653615	56879864	anA7	20344858	46289070	color=set2-8-qual-8
alA1	8113159	20844241	anA7	7170896	18237294	color=set2-8-qual-8
alA1	512673723	517254901	anA7	90497420	95083390	color=set2-8-qual-8
alA1	188925780	191441274	anA7	73560651	75748814	color=set2-8-qual-8
alA1	60910869	64861872	anA7	46428355	50686432	color=set2-8-qual-8
alA1	344274507	344918822	anA7	95562951	96161260	color=set2-8-qual-8
alA1	5049642	6278501	anA7	3829412	5960453	color=set2-8-qual-8
alA1	112682521	117723160	anA7	195738232	191284613	color=set2-8-qual-8
alA1	371386320	373746749	anA7	146827310	144495436	color=set2-8-qual-8
alA1	159222	3474985	anA7	4952555	452265	color=set2-8-qual-8
alA1	58532180	60429099	anC7	31463712	33322107	color=set2-8-qual-8
alA1	512725537	516286365	anD7	6447088	9226817	color=set2-8-qual-8
alA1	324180486	325037529	anD7	439284031	440031183	color=set2-8-qual-8
alA1	189104020	191053800	anD7	477800801	476392919	color=set2-8-qual-8
alA1	371128109	374165980	anD7	58631560	56438069	color=set2-8-qual-8
alA1	113509424	117455223	anD7	104710791	101562193	color=set2-8-qual-8
alA1	519746050	520553212	anD7	461896213	461110423	color=set2-8-qual-8
alA2	405708686	413969107	anC2	465817931	474935957	color=set2-8-qual-8
alA2	469981653	473492142	anC2	534104135	536499625	color=set2-8-qual-8
alA2	449739953	455530383	anC2	514537048	519508585	color=set2-8-qual-8
alA2	480949850	483460938	anC2	543472852	546144992	color=set2-8-qual-8
alA2	427263915	431542444	anC2	490796318	496339640	color=set2-8-qual-8
alA2	458870994	461211334	anC2	522412369	524630739	color=set2-8-qual-8
alA2	316278986	323682262	anC2	348182613	355099118	color=set2-8-qual-8
alA2	358409485	361934904	anC2	411745022	416652780	color=set2-8-qual-8
alA2	466076386	468116023	anC2	531443255	532740247	color=set2-8-qual-8
alA2	368209713	371482991	anC2	424785758	429613158	color=set2-8-qual-8
alA2	400135479	401106203	anC2	454187014	453045381	color=set2-8-qual-8
alA2	401911161	462223347	anD2	123919829	174845194	color=set2-8-qual-8
alA2	344679657	391154284	anD2	490639944	523730342	color=set2-8-qual-8
alA2	462411336	476848260	anD2	177570728	187024878	color=set2-8-qual-8
alA2	10490093	24496549	anD2	87553488	103101677	color=set2-8-qual-8
alA2	478121405	486816161	anD2	188677605	193656289	color=set2-8-qual-8
alA2	313286312	328140173	anD2	448931942	461382125	color=set2-8-qual-8
alA2	1842139	10033062	anD2	81151919	86736722	color=set2-8-qual-8
alA2	295093620	311411229	anD2	423543401	440797391	color=set2-8-qual-8
alA2	36524788	49988398	anD2	111267221	122883747	color=set2-8-qual-8
alA2	156969198	240776036	anD2	298322625	366449549	color=set2-8-qual-8
alA2	328754086	341988651	anD2	478503507	487984631	color=set2-8-qual-8
alA2	488127807	492843425	anD2	194389156	197905749	color=set2-8-qual-8
alA2	27857413	35472029	anD2	104667447	108826181	color=set2-8-qual-8
alA2	248754780	262436425	anD2	376001016	391821917	color=set2-8-qual-8
alA2	106262418	109003984	anD2	270080606	272286848	color=set2-8-qual-8
alA2	396971248	397927089	anD2	530735422	531603912	color=set2-8-qual-8
alA2	125141863	128185205	anD2	258657579	261736463	color=set2-8-qual-8
alA2	397175675	401388412	anD2	531101998	527355704	color=set2-8-qual-8
alA2	342788305	346939168	anD2	492036131	488568175	color=set2-8-qual-8
alA2	129015041	136676946	anD2	408025123	402672619	color=set2-8-qual-8
alA2	287858679	292945591	anD2	402814247	398422846	color=set2-8-qual-8
alA2	495189255	495405306	anA3	418335658	418207456	color=set2-8-qual-8
alA2	2623915	5281794	anA4	466949017	467951283	color=set2-8-qual-8
alA2	493702593	495011555	anA4	452772695	451069561	color=set2-8-qual-8
alA2	493665061	495000765	anD4	395663729	393370887	color=set2-8-qual-8
alA2	493695697	494973211	anD4	443149739	441147353	color=set2-8-qual-8
alA2	5449146	30594992	anA6	278459	20168634	color=set2-8-qual-8
alA2	36010768	65306479	anA6	23281658	51962117	color=set2-8-qual-8
alA2	78131391	105362937	anA6	52178578	78436783	color=set2-8-qual-8
alA2	109464405	116106322	anA6	79320526	85557657	color=set2-8-qual-8
alA2	34346018	35376161	anA6	21177966	22027419	color=set2-8-qual-8
alA2	16136234	19178337	anC6	185234547	188255067	color=set2-8-qual-8
alA2	79461949	114711477	anD6	21234211	52011865	color=set2-8-qual-8
alA2	51162962	65381454	anD6	2598835	17808645	color=set2-8-qual-8
alA2	95686959	97255691	anD6	44791668	43855754	color=set2-8-qual-8
alA2	97634424	99466278	anD6	37612011	36333154	color=set2-8-qual-8
alA2	491332914	492918594	anA7	495616155	497232014	color=set2-8-qual-8
alA2	487226803	487802431	anA7	496818304	496200558	color=set2-8-qual-8
alA3	243946539	248759444	anA1	215277315	219710695	color=set2-8-qual-8
alA3	6752357	12723651	anC1	27729772	34795215	color=set2-8-qual-8
alA3	644260	4442040	anC1	1533315	4731375	color=set2-8-qual-8
alA3	23009574	35085635	anC1	23864208	16223897	color=set2-8-qual-8
alA3	37950549	45937712	anC1	14780750	9950074	color=set2-8-qual-8
alA3	46737552	51290149	anC1	9918247	6573258	color=set2-8-qual-8
alA3	55039552	55639600	anC1	6398085	5659313	color=set2-8-qual-8
alA3	36847517	37025539	anC1	15763500	15408342	color=set2-8-qual-8
alA3	69966484	71266192	anA2	314577856	313162481	color=set2-8-qual-8
alA3	69969908	71260983	anD2	527030908	524628840	color=set2-8-qual-8
alA3	456036820	462020880	anC3	518162539	528760009	color=set2-8-qual-8
alA3	45921666	49768694	anC3	37998735	41572013	color=set2-8-qual-8
alA3	490893514	493761896	anC3	570952631	574496977	color=set2-8-qual-8
alA3	7059855	9656073	anC3	4538497	6121255	color=set2-8-qual-8
alA3	498984327	502784171	anC3	582543213	586430822	color=set2-8-qual-8
alA3	34367564	37108611	anC3	22867847	25825692	color=set2-8-qual-8
alA3	494808135	496415349	anC3	576050465	578272483	color=set2-8-qual-8
alA3	111097793	117406646	anC3	440651949	428859514	color=set2-8-qual-8
alA3	389174607	391739956	anC3	96203852	91804183	color=set2-8-qual-8
alA3	456113426	484743005	anD3	333493543	355806277	color=set2-8-qual-8
alA3	339381926	408274949	anD3	253875956	309753973	color=set2-8-qual-8
alA3	491727311	502774268	anD3	364892063	373483717	color=set2-8-qual-8
alA3	102292653	117301106	anD3	45410920	62404454	color=set2-8-qual-8
alA3	419017849	431137725	anD3	316004497	327248229	color=set2-8-qual-8
alA3	56163831	69646187	anD3	3823118	12820431	color=set2-8-qual-8
alA3	73008195	80689372	anD3	12981034	20225410	color=set2-8-qual-8
alA3	485028999	490924036	anD3	359462171	363666644	color=set2-8-qual-8
alA3	448869942	453853722	anD3	328315784	333241078	color=set2-8-qual-8
alA3	87460959	90302938	anD3	31727582	34389394	color=set2-8-qual-8
alA3	409652700	416391646	anD3	309313235	314720643	color=set2-8-qual-8
alA3	124611271	128227433	anD3	62741845	67026840	color=set2-8-qual-8
alA3	81040203	85223017	anD3	26689144	29976204	color=set2-8-qual-8
alA3	132839820	145065510	anD3	71227676	78121031	color=set2-8-qual-8
alA3	307682258	335476824	anD3	222766875	243937390	color=set2-8-qual-8
alA3	257691905	288704232	anD3	174876818	207718078	color=set2-8-qual-8
alA3	168368813	190566551	anD3	99519540	121413630	color=set2-8-qual-8
alA3	92294567	97786316	anD3	38520402	44902931	color=set2-8-qual-8
alA3	51317493	54736353	anD3	375461521	373685841	color=set2-8-qual-8
alA3	99518475	101947526	anD3	378623057	376677611	color=set2-8-qual-8
alA3	144524228	147282463	anD3	79279811	76148674	color=set2-8-qual-8
alA3	485558923	499870470	anA4	369241176	381999707	color=set2-8-qual-8
alA3	432128323	438489349	anA4	319062484	324441374	color=set2-8-qual-8
alA3	502920032	508801316	anA4	399190174	405365965	color=set2-8-qual-8
alA3	540731909	541575443	anA4	405801274	406446958	color=set2-8-qual-8
alA3	154280772	155003359	anA4	403588264	404206820	color=set2-8-qual-8
alA3	500126622	500972881	anA4	395423102	396836669	color=set2-8-qual-8
alA3	99452507	101507416	anA4	399081063	397378439	color=set2-8-qual-8
alA3	13190079	14349528	anA4	227607404	226409340	color=set2-8-qual-8
alA3	501558003	502839303	anA4	386370483	384813140	color=set2-8-qual-8
alA3	509071641	534412867	anC4	17649303	174216	color=set2-8-qual-8
alA3	432078301	438805244	anD4	336761271	342016446	color=set2-8-qual-8
alA3	503819201	508470003	anD4	348926936	353221397	color=set2-8-qual-8
alA3	540651433	541578122	anD4	353667712	354374431	color=set2-8-qual-8
alA3	154488023	154893026	anD4	352099213	352355822	color=set2-8-qual-8
alA3	71458364	72926944	anA5	446761320	448139125	color=set2-8-qual-8
alA3	119343574	120775048	anC5	588817176	589742880	color=set2-8-qual-8
alA3	445948757	448705813	anD5	490106232	491956155	color=set2-8-qual-8
alA3	538544048	540372032	anD5	492435156	494667143	color=set2-8-qual-8
alA3	536936748	537676052	anD5	485068273	486496684	color=set2-8-qual-8
alA3	542032218	543569519	anD5	494948572	496075382	color=set2-8-qual-8
alA3	71555050	72911838	anD5	394619191	396081748	color=set2-8-qual-8
alA3	533681640	534715186	anD5	482210577	483079350	color=set2-8-qual-8
alA3	441958770	444496911	anD5	487040901	488189648	color=set2-8-qual-8
alA3	509127432	523291484	anA6	413865215	423876878	color=set2-8-qual-8
alA3	525803158	537414824	anA6	424083357	435558085	color=set2-8-qual-8
alA3	534599530	537690832	anA6	446150203	449365662	color=set2-8-qual-8
alA3	440014177	448772905	anA6	445918660	438877611	color=set2-8-qual-8
alA3	538431127	540535451	anA6	438599831	435966336	color=set2-8-qual-8
alA3	542850682	545618706	anA6	455456036	453847593	color=set2-8-qual-8
alA3	409082752	409564296	anA6	23035470	22363817	color=set2-8-qual-8
alA3	241215399	243308175	anA7	459934167	461639567	color=set2-8-qual-8
alA3	118849453	121128746	anA7	67531753	65423764	color=set2-8-qual-8
alA3	432518898	435166203	anC7	5999594	3871171	color=set2-8-qual-8
alA3	436411482	437779297	anC7	2876291	2081643	color=set2-8-qual-8
alA3	118961957	121619901	anD7	482724697	484899170	color=set2-8-qual-8
alA3	241301238	243312318	anD7	361681816	362822800	color=set2-8-qual-8
alA4	10818986	11435926	anA1	347435761	347949324	color=set2-8-qual-8
alA4	379923531	381385709	anA1	334722549	333459161	color=set2-8-qual-8
alA4	349822515	351747758	anD1	378423499	380045157	color=set2-8-qual-8
alA4	380253659	380875489	anD1	307339768	306610327	color=set2-8-qual-8
alA4	398965096	401147718	anA2	430287483	432258090	color=set2-8-qual-8
alA4	125631260	129211713	anA2	381234418	378533511	color=set2-8-qual-8
alA4	126779871	129257071	anC2	527832874	525527337	color=set2-8-qual-8
alA4	215653963	216527136	anD2	88103044	88735251	color=set2-8-qual-8
alA4	125623826	129290203	anD2	177564529	174959173	color=set2-8-qual-8
alA4	187688653	192297370	anD2	220807447	217945445	color=set2-8-qual-8
alA4	402168199	403571161	anD3	3581561	1580926	color=set2-8-qual-8
alA4	327694660	349496466	anD4	282638814	300631358	color=set2-8-qual-8
alA4	359769015	379614982	anD4	315522241	330897590	color=set2-8-qual-8
alA4	249735547	270866028	anD4	226783297	244911127	color=set2-8-qual-8
alA4	281630201	307483510	anD4	253441822	273582215	color=set2-8-qual-8
alA4	381483642	389522500	anD4	331016785	336663886	color=set2-8-qual-8
alA4	391353176	398821301	anD4	342307038	348164810	color=set2-8-qual-8
alA4	310090160	319157883	anD4	274169410	282045483	color=set2-8-qual-8
alA4	833261	4563712	anD4	235879	5222301	color=set2-8-qual-8
alA4	19960098	27785442	anD4	33458031	39786848	color=set2-8-qual-8
alA4	355929885	359692508	anD4	307632962	310790048	color=set2-8-qual-8
alA4	37156997	50680774	anD4	42120853	52909264	color=set2-8-qual-8
alA4	352864372	355546748	anD4	304668482	306310477	color=set2-8-qual-8
alA4	9132294	15677146	anD4	27880015	33104720	color=set2-8-qual-8
alA4	235192999	239537941	anD4	222904639	226119447	color=set2-8-qual-8
alA4	18493798	19822977	anD4	354562106	355552418	color=set2-8-qual-8
alA4	274507047	276765164	anD4	248486770	250821930	color=set2-8-qual-8
alA4	34329316	34664981	anD4	41397836	41586533	color=set2-8-qual-8
alA4	70663349	81722222	anD4	70177606	84617737	color=set2-8-qual-8
alA4	230785077	231992978	anD4	217679396	220675689	color=set2-8-qual-8
alA4	498274993	503266082	anD4	14341392	5247925	color=set2-8-qual-8
alA4	5882256	7991373	anD4	25579896	23187986	color=set2-8-qual-8
alA4	271650613	274082005	anD4	248395085	245783172	color=set2-8-qual-8
alA4	204659093	212325740	anD4	207650461	200410059	color=set2-8-qual-8
alA4	224125432	226162543	anD4	217299556	215451137	color=set2-8-qual-8
alA4	228327016	229800765	anD4	211416822	210184574	color=set2-8-qual-8
alA4	216919219	222300890	anD4	197222428	192843225	color=set2-8-qual-8
alA4	103262606	111099402	anD4	105177798	96398403	color=set2-8-qual-8
alA4	58347483	62677949	anD4	89250667	85414479	color=set2-8-qual-8
alA4	420588116	445780069	anA5	410200102	433559591	color=set2-8-qual-8
alA4	475397404	487192123	anA5	463858953	475243320	color=set2-8-qual-8
alA4	461090029	475035399	anA5	448307295	460251459	color=set2-8-qual-8
alA4	446879254	460771770	anA5	436583632	446553774	color=set2-8-qual-8
alA4	489270379	495188791	anA5	475362497	481375511	color=set2-8-qual-8
alA4	403904710	410222306	anA5	397159552	405162522	color=set2-8-qual-8
alA4	504310759	506660348	anA5	482445627	486153642	color=set2-8-qual-8
alA4	418164694	420489481	anA5	406168143	407813672	color=set2-8-qual-8
alA4	15871910	18003620	anA5	433580026	435356619	color=set2-8-qual-8
alA4	401766526	401906326	anA5	2331955	2497317	color=set2-8-qual-8
alA4	487326251	489016329	anA5	47975338	46149017	color=set2-8-qual-8
alA4	35419568	36360865	anA5	65283261	64697219	color=set2-8-qual-8
alA4	444481769	448411519	anC5	499832485	507246934	color=set2-8-qual-8
alA4	471366839	472559393	anC5	533767013	535242232	color=set2-8-qual-8
alA4	461154985	463161480	anC5	522969272	525574361	color=set2-8-qual-8
alA4	467959119	469949676	anC5	529965557	532274488	color=set2-8-qual-8
alA4	458989541	460863510	anC5	519090286	521022578	color=set2-8-qual-8
alA4	508628654	509914037	anC5	565578539	564603793	color=set2-8-qual-8
alA4	420741131	445656046	anD5	362983987	382134353	color=set2-8-qual-8
alA4	461124142	474951172	anD5	396675162	407638141	color=set2-8-qual-8
alA4	475370796	487048416	anD5	410588121	420518200	color=set2-8-qual-8
alA4	447667954	460874019	anD5	384733436	394544898	color=set2-8-qual-8
alA4	403803240	409998668	anD5	351815343	358556093	color=set2-8-qual-8
alA4	489279963	493326494	anD5	420754689	423938183	color=set2-8-qual-8
alA4	493813494	495701483	anD5	424199286	426008507	color=set2-8-qual-8
alA4	418157602	420439241	anD5	359024030	360973875	color=set2-8-qual-8
alA4	508726031	509975929	anD5	429678257	432892289	color=set2-8-qual-8
alA4	15838205	17897826	anD5	382222308	383081352	color=set2-8-qual-8
alA4	503823997	506375332	anD5	428970826	426570378	color=set2-8-qual-8
alA4	487572221	489165176	anD5	12916922	11564006	color=set2-8-qual-8
alA4	187654680	192120175	anA6	347234172	350495350	color=set2-8-qual-8
alA4	326227406	327439465	anA6	291834911	292723391	color=set2-8-qual-8
alA4	449577565	450463669	anA6	42741346	42094050	color=set2-8-qual-8
alA4	279387608	279867122	anA6	447570664	447241583	color=set2-8-qual-8
alA4	326791356	327445113	anD6	249619784	250352922	color=set2-8-qual-8
alA4	449368560	450574735	anD6	7827864	6907047	color=set2-8-qual-8
alA4	308151372	309865692	anA7	67486990	69489366	color=set2-8-qual-8
alA4	349825162	351755811	anA7	18520331	20296160	color=set2-8-qual-8
alA4	32723959	33836009	anA7	97419520	96340988	color=set2-8-qual-8
alA4	506791494	508193138	anA7	90447963	89105249	color=set2-8-qual-8
alA4	361123631	365137854	anC7	29315521	26237700	color=set2-8-qual-8
alA4	310342809	314952366	anC7	85989424	79612656	color=set2-8-qual-8
alA4	330950998	334821182	anC7	68130805	63523556	color=set2-8-qual-8
alA4	369120658	372771245	anC7	22174867	19416778	color=set2-8-qual-8
alA4	583460	2487255	anC7	187189729	183475106	color=set2-8-qual-8
alA4	290094327	297753214	anC7	108972654	101484799	color=set2-8-qual-8
alA4	383195785	385154190	anC7	12473923	10822032	color=set2-8-qual-8
alA4	226576510	229838708	anC7	527118087	525363260	color=set2-8-qual-8
alA4	358250016	358716453	anC7	34937677	34407276	color=set2-8-qual-8
alA4	303041649	304220117	anC7	93042604	91060026	color=set2-8-qual-8
alA4	251009157	254841419	anC7	167501234	161348210	color=set2-8-qual-8
alA4	356185091	357223762	anC7	37545696	35996252	color=set2-8-qual-8
alA4	399066229	400943762	anD7	429701809	431949735	color=set2-8-qual-8
alA4	308200809	309824991	anD7	482322748	481238908	color=set2-8-qual-8
alA4	506927169	508250363	anD7	6153565	5316900	color=set2-8-qual-8
alA4	32989813	33745278	anD7	12627942	11758247	color=set2-8-qual-8
alA5	472285051	474788671	anA1	356348423	354883338	color=set2-8-qual-8
alA5	782383	2446520	anD1	472266133	473229140	color=set2-8-qual-8
alA5	36798073	60283348	anD1	447481039	429204999	color=set2-8-qual-8
alA5	8435624	35915421	anD1	466701119	447735357	color=set2-8-qual-8
alA5	61202862	71399171	anD1	422567300	413515748	color=set2-8-qual-8
alA5	1717453	6768997	anD1	472565810	467970439	color=set2-8-qual-8
alA5	71919871	73647688	anD1	411518545	410059090	color=set2-8-qual-8
alA5	212211290	214189180	anD1	413395495	411675799	color=set2-8-qual-8
alA5	292518189	298590004	anA2	418332990	411658560	color=set2-8-qual-8
alA5	425035329	425232022	anA2	342009007	341905485	color=set2-8-qual-8
alA5	425013398	425423732	anD2	141129971	140834887	color=set2-8-qual-8
alA5	367796	874166	anA3	414218174	414566955	color=set2-8-qual-8
alA5	428766623	429741031	anA3	64720731	65870339	color=set2-8-qual-8
alA5	127599	269562	anA3	415375601	415307976	color=set2-8-qual-8
alA5	428964479	429748838	anD3	20639488	21516991	color=set2-8-qual-8
alA5	227644425	228410745	anD3	375699420	376595712	color=set2-8-qual-8
alA5	9413322	9858647	anA4	361143013	361697090	color=set2-8-qual-8
alA5	2510818	47204330	anA4	368985875	334327382	color=set2-8-qual-8
alA5	227224761	228421664	anA4	384700308	383272106	color=set2-8-qual-8
alA5	11045306	13756943	anC4	62477090	64271397	color=set2-8-qual-8
alA5	24891034	26245315	anC4	71937838	73811058	color=set2-8-qual-8
alA5	40525550	43415832	anC4	89019965	93085946	color=set2-8-qual-8
alA5	46277127	48030129	anC4	96394792	99672182	color=set2-8-qual-8
alA5	79825035	80643773	anC4	636777267	635535659	color=set2-8-qual-8
alA5	61470539	63532540	anC4	676059883	670960931	color=set2-8-qual-8
alA5	417313022	419935742	anC5	373627211	369844169	color=set2-8-qual-8
alA5	440212623	477665351	anD5	322180670	347864662	color=set2-8-qual-8
alA5	86321059	104335332	anD5	13650703	28054455	color=set2-8-qual-8
alA5	169222067	204682653	anD5	89326840	128169016	color=set2-8-qual-8
alA5	110492011	124209943	anD5	34163363	45328555	color=set2-8-qual-8
alA5	141435074	164464878	anD5	74318459	88824754	color=set2-8-qual-8
alA5	73667677	83047594	anD5	4195174	11373234	color=set2-8-qual-8
alA5	401117000	416487483	anD5	290662434	303983026	color=set2-8-qual-8
alA5	125034702	137407405	anD5	50970589	61610101	color=set2-8-qual-8
alA5	351671595	383123265	anD5	252215405	274903124	color=set2-8-qual-8
alA5	429786332	436816391	anD5	315520712	321723192	color=set2-8-qual-8
alA5	214668881	226183330	anD5	144480686	154141087	color=set2-8-qual-8
alA5	204824969	211125675	anD5	132728271	142738048	color=set2-8-qual-8
alA5	265430332	291325020	anD5	183844947	207594525	color=set2-8-qual-8
alA5	165241147	168743583	anD5	66897468	69921447	color=set2-8-qual-8
alA5	242235742	256666119	anD5	164957398	171911831	color=set2-8-qual-8
alA5	425490397	426835975	anD5	313591556	315476549	color=set2-8-qual-8
alA5	305233163	315454629	anD5	211257638	219851864	color=set2-8-qual-8
alA5	392071155	393451296	anD5	284793709	286345868	color=set2-8-qual-8
alA5	233733792	237127744	anD5	155206413	157812103	color=set2-8-qual-8
alA5	417425212	424756412	anD5	312835688	304155679	color=set2-8-qual-8
alA5	299253462	304388081	anD5	50625023	45793650	color=set2-8-qual-8
alA5	386573990	400650296	anD5	290066586	280208128	color=set2-8-qual-8
alA5	228722140	232987363	anD5	410455686	407876543	color=set2-8-qual-8
alA5	322640525	346019154	anD5	248843740	230024462	color=set2-8-qual-8
alA5	100974493	102833921	anD5	26850395	25612230	color=set2-8-qual-8
alA5	241156420	244834446	anD5	165961577	162842501	color=set2-8-qual-8
alA5	157662133	157972872	anD5	87212115	86849578	color=set2-8-qual-8
alA5	105538440	110114968	anA6	315389573	319350395	color=set2-8-qual-8
alA5	83380534	85887441	anA6	307836635	309014089	color=set2-8-qual-8
alA5	238040874	239965672	anA6	379858114	378374949	color=set2-8-qual-8
alA5	359621753	360357316	anA6	238789976	238166444	color=set2-8-qual-8
alA5	105529953	109898553	anD6	272696836	276341606	color=set2-8-qual-8
alA5	83282212	84375465	anD6	267139533	267734209	color=set2-8-qual-8
alA5	359585142	360208520	anD6	200825039	200478660	color=set2-8-qual-8
alA5	436902950	439258585	anA7	111041973	108474933	color=set2-8-qual-8
alA5	161361493	161899703	anA7	441187130	439656848	color=set2-8-qual-8
alA5	292538845	298484884	anD7	417305135	410230846	color=set2-8-qual-8
alA5	436907922	439332376	anD7	25533550	23616588	color=set2-8-qual-8
alA6	323942617	326546550	anA1	334732310	337153961	color=set2-8-qual-8
alA6	324489375	325950774	anA1	478075661	479848040	color=set2-8-qual-8
alA6	304701599	304911497	anA1	380645609	380393608	color=set2-8-qual-8
alA6	323950148	326636921	anD1	307521592	310072816	color=set2-8-qual-8
alA6	13009797	50344398	anA2	4965957	40537697	color=set2-8-qual-8
alA6	373993708	379493968	anA2	244319218	250417514	color=set2-8-qual-8
alA6	2129520	3645128	anA2	3329056	4709286	color=set2-8-qual-8
alA6	333470753	334222382	anA2	251470106	252039132	color=set2-8-qual-8
alA6	333144398	334839968	anA2	252378572	250917921	color=set2-8-qual-8
alA6	13491458	16564151	anC2	99189632	102954607	color=set2-8-qual-8
alA6	364817449	370203462	anC2	50788757	44059090	color=set2-8-qual-8
alA6	394975010	395797702	anC2	25514909	24216833	color=set2-8-qual-8
alA6	402043285	404595267	anC2	14638041	12242076	color=set2-8-qual-8
alA6	13002573	50361517	anD2	230830659	262423677	color=set2-8-qual-8
alA6	373707476	379488904	anD2	461540504	467737019	color=set2-8-qual-8
alA6	346933941	349231623	anD2	215500694	217358491	color=set2-8-qual-8
alA6	345066974	370543926	anD2	217660836	199826673	color=set2-8-qual-8
alA6	335134086	344575530	anD2	228452615	221144807	color=set2-8-qual-8
alA6	332703076	334623344	anD2	470062865	468381187	color=set2-8-qual-8
alA6	318083749	319596023	anA3	6240556	3753947	color=set2-8-qual-8
alA6	469658096	470590882	anC3	615565255	616038281	color=set2-8-qual-8
alA6	425340934	425986928	anD3	363889672	364508240	color=set2-8-qual-8
alA6	436039615	456635635	anA4	413344759	430465304	color=set2-8-qual-8
alA6	459173135	481874480	anA4	432454755	450808977	color=set2-8-qual-8
alA6	482333317	486121862	anA4	452877362	457277140	color=set2-8-qual-8
alA6	432291526	435982979	anA4	408265252	411429469	color=set2-8-qual-8
alA6	161484709	163038108	anA4	430653416	432324817	color=set2-8-qual-8
alA6	469648225	470508263	anA4	465722303	466654399	color=set2-8-qual-8
alA6	488117784	488273486	anA4	463094605	463224071	color=set2-8-qual-8
alA6	486507839	492984394	anA4	464998785	457346682	color=set2-8-qual-8
alA6	152062732	154265954	anA4	283358430	280852864	color=set2-8-qual-8
alA6	457132661	458901954	anA4	413000577	411436007	color=set2-8-qual-8
alA6	221258996	222538960	anA4	186947679	185345700	color=set2-8-qual-8
alA6	426186430	430525834	anC4	18485461	21974160	color=set2-8-qual-8
alA6	423485265	425238654	anC4	22086860	23371076	color=set2-8-qual-8
alA6	394648852	423248690	anC4	45723035	24413757	color=set2-8-qual-8
alA6	390139208	394258456	anC4	50071002	47285844	color=set2-8-qual-8
alA6	371870046	373449504	anC4	54025069	52855394	color=set2-8-qual-8
alA6	431421285	432073291	anC4	24410748	23691486	color=set2-8-qual-8
alA6	387047230	388427336	anC4	52228098	51177693	color=set2-8-qual-8
alA6	436591911	456579120	anD4	359953844	376521951	color=set2-8-qual-8
alA6	459184810	469263787	anD4	377601301	384390028	color=set2-8-qual-8
alA6	470821383	478668747	anD4	384480914	391153951	color=set2-8-qual-8
alA6	483042750	485930846	anD4	396295812	398637661	color=set2-8-qual-8
alA6	432460454	435682281	anD4	355680461	358144009	color=set2-8-qual-8
alA6	479220963	481421263	anD4	391219640	393047254	color=set2-8-qual-8
alA6	161538225	162958869	anD4	376696133	377411853	color=set2-8-qual-8
alA6	453622872	456581477	anD4	417656928	419843032	color=set2-8-qual-8
alA6	488969857	492834414	anD4	402042666	398910329	color=set2-8-qual-8
alA6	457096843	458899429	anD4	359659566	358355311	color=set2-8-qual-8
alA6	486765950	488204631	anD4	403846717	402488207	color=set2-8-qual-8
alA6	152111509	154257886	anD4	302367067	300767006	color=set2-8-qual-8
alA6	289898329	290199036	anD4	33441192	33230216	color=set2-8-qual-8
alA6	22020109	22848527	anA5	43090025	43736060	color=set2-8-qual-8
alA6	159394143	161371793	anA5	410013654	407967465	color=set2-8-qual-8
alA6	159417946	161126511	anD5	362451709	361304870	color=set2-8-qual-8
alA6	182986239	184188393	anD5	130246895	129366393	color=set2-8-qual-8
alA6	287177702	291306264	anC6	56802042	63223859	color=set2-8-qual-8
alA6	293757633	295543481	anC6	67297395	70176751	color=set2-8-qual-8
alA6	274008432	275187066	anC6	592517183	594666251	color=set2-8-qual-8
alA6	314967210	316312410	anC6	100284160	101952532	color=set2-8-qual-8
alA6	311798305	312604262	anC6	96606533	97789226	color=set2-8-qual-8
alA6	250771289	283074726	anD6	226011259	247446705	color=set2-8-qual-8
alA6	283530010	299683155	anD6	250711822	266717021	color=set2-8-qual-8
alA6	223468062	249594122	anD6	201111062	220735361	color=set2-8-qual-8
alA6	306909054	317775200	anD6	276685731	284544459	color=set2-8-qual-8
alA6	201235238	220556410	anD6	186341861	199597086	color=set2-8-qual-8
alA6	300094678	306598440	anD6	268223024	272609282	color=set2-8-qual-8
alA6	320135381	323602069	anD6	284605193	287113946	color=set2-8-qual-8
alA6	327186512	331720278	anD6	287321758	291478981	color=set2-8-qual-8
alA6	184277168	200706181	anD6	172562264	183516134	color=set2-8-qual-8
alA6	380070889	386149782	anD6	221039094	225972901	color=set2-8-qual-8
alA6	142022251	151002772	anD6	143307238	151841139	color=set2-8-qual-8
alA6	169508694	182326885	anD6	156414228	166820355	color=set2-8-qual-8
alA6	103336115	122724945	anD6	110610386	126800136	color=set2-8-qual-8
alA6	64017236	101712285	anD6	61596847	93331004	color=set2-8-qual-8
alA6	132844165	138373043	anD6	128128762	133282418	color=set2-8-qual-8
alA6	100016	1582677	anD6	291524660	293370106	color=set2-8-qual-8
alA6	51028800	59887352	anD6	52912162	63344157	color=set2-8-qual-8
alA6	72709515	83064200	anD6	73027948	79932926	color=set2-8-qual-8
alA6	127351254	130220245	anD6	185962827	183589961	color=set2-8-qual-8
alA6	163230875	168717619	anD6	171742814	168031831	color=set2-8-qual-8
alA6	57042490	68020354	anD6	67889355	58335063	color=set2-8-qual-8
alA6	152069973	154012037	anC7	43107321	45476586	color=set2-8-qual-8
alA7	150096147	151597864	anA1	433820596	435090272	color=set2-8-qual-8
alA7	809743	2918916	anA1	1764039	5447225	color=set2-8-qual-8
alA7	152090418	152577429	anA1	428906083	429696227	color=set2-8-qual-8
alA7	390786	1123694	anA1	3886083	4526238	color=set2-8-qual-8
alA7	390786	2186732	anA1	3887567	322693	color=set2-8-qual-8
alA7	284235934	289136197	anD1	423409351	427176026	color=set2-8-qual-8
alA7	536996549	553733594	anA2	444384439	457298802	color=set2-8-qual-8
alA7	517069981	526416814	anA2	418489036	429380927	color=set2-8-qual-8
alA7	528989187	536759071	anA2	433921486	440614320	color=set2-8-qual-8
alA7	504158493	516798469	anA2	402954160	411649440	color=set2-8-qual-8
alA7	553964605	557511761	anA2	459564810	462765658	color=set2-8-qual-8
alA7	15569249	17576559	anA2	457345587	459407838	color=set2-8-qual-8
alA7	526633617	527591434	anA2	432323814	433148858	color=set2-8-qual-8
alA7	511100651	515286183	anA2	410721080	408564985	color=set2-8-qual-8
alA7	150144639	152080924	anD2	48356836	49845834	color=set2-8-qual-8
alA7	152349394	152553636	anD2	50481382	50640933	color=set2-8-qual-8
alA7	58589590	60112471	anD2	24961613	25998215	color=set2-8-qual-8
alA7	434581720	434906524	anD2	87254371	86778133	color=set2-8-qual-8
alA7	494250754	500241543	anC4	143543128	136542302	color=set2-8-qual-8
alA7	486463159	490154615	anC4	155807144	150049842	color=set2-8-qual-8
alA7	502520132	504703487	anC4	132434781	130813635	color=set2-8-qual-8
alA7	527673060	528247471	anD4	273603045	274104414	color=set2-8-qual-8
alA7	203748517	208578187	anD4	173048026	180387025	color=set2-8-qual-8
alA7	283926562	289496645	anA5	22823036	17561343	color=set2-8-qual-8
alA7	396316482	400783996	anA5	100538097	96097396	color=set2-8-qual-8
alA7	90676597	93530155	anC5	24576101	29324952	color=set2-8-qual-8
alA7	29112215	33049496	anC5	578159548	574562156	color=set2-8-qual-8
alA7	21976963	23480438	anC5	586411175	584906702	color=set2-8-qual-8
alA7	19385596	20567340	anC5	595049918	594632874	color=set2-8-qual-8
alA7	510011565	510562115	anA6	413175166	413710875	color=set2-8-qual-8
alA7	35231243	35646428	anA6	19602909	19127340	color=set2-8-qual-8
alA7	559622361	569748053	anC6	9359469	78984	color=set2-8-qual-8
alA7	15554520	17387983	anC6	15972423	14566925	color=set2-8-qual-8
alA7	540088163	542876978	anC6	25313158	23744515	color=set2-8-qual-8
alA7	528706484	530618928	anC6	41460135	39618130	color=set2-8-qual-8
alA7	554296741	555679073	anC6	13601812	12429217	color=set2-8-qual-8
alA7	552006695	553722998	anC6	17441856	16257801	color=set2-8-qual-8
alA7	527565894	529888167	anD6	247826798	249013950	color=set2-8-qual-8
alA7	381711500	394675231	anC7	377519599	391299948	color=set2-8-qual-8
alA7	58313988	92709161	anD7	26701573	56344847	color=set2-8-qual-8
alA7	467024499	509697171	anD7	366240397	408343223	color=set2-8-qual-8
alA7	95825903	148891676	anD7	60121840	99497583	color=set2-8-qual-8
alA7	553901090	562005700	anD7	454348610	460908193	color=set2-8-qual-8
alA7	445208394	466008162	anD7	342961935	361417660	color=set2-8-qual-8
alA7	536980608	553671815	anD7	440236906	451665709	color=set2-8-qual-8
alA7	561516760	565956503	anD7	462284775	466717825	color=set2-8-qual-8
alA7	518133752	526420789	anD7	420030096	429133821	color=set2-8-qual-8
alA7	44518569	52194243	anD7	13172350	19592915	color=set2-8-qual-8
alA7	405853907	430906945	anD7	307222027	327473479	color=set2-8-qual-8
alA7	530660296	536643543	anD7	434208750	438710597	color=set2-8-qual-8
alA7	433407612	444368623	anD7	331401184	340023555	color=set2-8-qual-8
alA7	18155375	21070348	anD7	486426846	489008084	color=set2-8-qual-8
alA7	39391751	42411949	anD7	3133853	5151776	color=set2-8-qual-8
alA7	374142922	395195650	anD7	287670895	302157038	color=set2-8-qual-8
alA7	354630868	373673651	anD7	263685731	288047008	color=set2-8-qual-8
alA7	15730257	17556804	anD7	451920250	453715340	color=set2-8-qual-8
alA7	269922640	282842125	anD7	177086729	188912721	color=set2-8-qual-8
alA7	223280005	233032915	anD7	153908525	161447976	color=set2-8-qual-8
alA7	302879254	312172959	anD7	191079717	197994002	color=set2-8-qual-8
alA7	154550493	156456217	anD7	106289675	108082451	color=set2-8-qual-8
alA7	330030101	332811592	anD7	253391405	255740469	color=set2-8-qual-8
alA7	2645775	13178717	anD7	498087213	489553179	color=set2-8-qual-8
alA7	25550956	37762662	anD7	476184749	467471138	color=set2-8-qual-8
alA7	566328719	568499424	anD7	2793745	81684	color=set2-8-qual-8
alA7	21600834	25097648	anD7	480950124	478187939	color=set2-8-qual-8
alA7	172057017	197864264	anD7	132974475	114533143	color=set2-8-qual-8
alA7	161283279	167397963	anD7	113498118	108455544	color=set2-8-qual-8
alA7	372708986	379552916	anD7	288731380	283119852	color=set2-8-qual-8
alA7	234373121	235246031	anD7	81279610	80524391	color=set2-8-qual-8

## Sheet: Fig 1_ring_a
The density of the CCS1 repeat on chromosomes of A. insularis(ai), A. longiglumis(al) and Sanfensan (an) genomes
Chr	Start	End	Density
aiC1	1	1000000	0
aiC1	1000001	2000000	0
aiC1	2000001	3000000	0
aiC1	3000001	4000000	0
aiC1	4000001	5000000	0
aiC1	5000001	6000000	10.18
aiC1	6000001	7000000	0
aiC1	7000001	8000000	25.72
aiC1	8000001	9000000	12.79
aiC1	9000001	10000000	6.34
aiC1	10000001	11000000	0
aiC1	11000001	12000000	0
aiC1	12000001	13000000	0
aiC1	13000001	14000000	0
aiC1	14000001	15000000	0
aiC1	15000001	16000000	0
aiC1	16000001	17000000	0
aiC1	17000001	18000000	0
aiC1	18000001	19000000	0
aiC1	19000001	20000000	0
aiC1	20000001	21000000	0
aiC1	21000001	22000000	0
aiC1	22000001	23000000	0
aiC1	23000001	24000000	0
aiC1	24000001	25000000	0
aiC1	25000001	26000000	0
aiC1	26000001	27000000	0
aiC1	27000001	28000000	0
aiC1	28000001	29000000	6.38
aiC1	29000001	30000000	0
aiC1	30000001	31000000	0
aiC1	31000001	32000000	0
aiC1	32000001	33000000	5.57
aiC1	33000001	34000000	0
aiC1	34000001	35000000	0
aiC1	35000001	36000000	0
aiC1	36000001	37000000	13.35
aiC1	37000001	38000000	0
aiC1	38000001	39000000	0
aiC1	39000001	40000000	0
aiC1	40000001	41000000	0
aiC1	41000001	42000000	0
aiC1	42000001	43000000	0
aiC1	43000001	44000000	0
aiC1	44000001	45000000	0
aiC1	45000001	46000000	0
aiC1	46000001	47000000	0
aiC1	47000001	48000000	0
aiC1	48000001	49000000	0
aiC1	49000001	50000000	0
aiC1	50000001	51000000	0
aiC1	51000001	52000000	0
aiC1	52000001	53000000	0
aiC1	53000001	54000000	0
aiC1	54000001	55000000	0
aiC1	55000001	56000000	0
aiC1	56000001	57000000	0
aiC1	57000001	58000000	0
aiC1	58000001	59000000	0
aiC1	59000001	60000000	0
aiC1	60000001	61000000	0
aiC1	61000001	62000000	0
aiC1	62000001	63000000	0
aiC1	63000001	64000000	0
aiC1	64000001	65000000	0
aiC1	65000001	66000000	0
aiC1	66000001	67000000	0
aiC1	67000001	68000000	0
aiC1	68000001	69000000	0
aiC1	69000001	70000000	0
aiC1	70000001	71000000	0
aiC1	71000001	72000000	0
aiC1	72000001	73000000	0
aiC1	73000001	74000000	6.28
aiC1	74000001	75000000	0
aiC1	75000001	76000000	0
aiC1	76000001	77000000	0
aiC1	77000001	78000000	0
aiC1	78000001	79000000	0
aiC1	79000001	80000000	0
aiC1	80000001	81000000	0
aiC1	81000001	82000000	0
aiC1	82000001	83000000	0
aiC1	83000001	84000000	0
aiC1	84000001	85000000	0
aiC1	85000001	86000000	0
aiC1	86000001	87000000	0
aiC1	87000001	88000000	0
aiC1	88000001	89000000	0
aiC1	89000001	90000000	0
aiC1	90000001	91000000	0
aiC1	91000001	92000000	0
aiC1	92000001	93000000	0
aiC1	93000001	94000000	0
aiC1	94000001	95000000	0
aiC1	95000001	96000000	0
aiC1	96000001	97000000	0
aiC1	97000001	98000000	0
aiC1	98000001	99000000	0
aiC1	99000001	100000000	0
aiC1	100000001	101000000	0
aiC1	101000001	102000000	0
aiC1	102000001	103000000	0
aiC1	103000001	104000000	0
aiC1	104000001	105000000	0
aiC1	105000001	106000000	0
aiC1	106000001	107000000	0
aiC1	107000001	108000000	0
aiC1	108000001	109000000	0
aiC1	109000001	110000000	0
aiC1	110000001	111000000	0
aiC1	111000001	112000000	0
aiC1	112000001	113000000	0
aiC1	113000001	114000000	0
aiC1	114000001	115000000	0
aiC1	115000001	116000000	0
aiC1	116000001	117000000	0
aiC1	117000001	118000000	0
aiC1	118000001	119000000	0
aiC1	119000001	120000000	0
aiC1	120000001	121000000	0
aiC1	121000001	122000000	0
aiC1	122000001	123000000	0
aiC1	123000001	124000000	0
aiC1	124000001	125000000	0
aiC1	125000001	126000000	0
aiC1	126000001	127000000	0
aiC1	127000001	128000000	0
aiC1	128000001	129000000	0
aiC1	129000001	130000000	0
aiC1	130000001	131000000	0
aiC1	131000001	132000000	0
aiC1	132000001	133000000	0
aiC1	133000001	134000000	0
aiC1	134000001	135000000	0
aiC1	135000001	136000000	0
aiC1	136000001	137000000	0
aiC1	137000001	138000000	0
aiC1	138000001	139000000	0
aiC1	139000001	140000000	0
aiC1	140000001	141000000	0
aiC1	141000001	142000000	0
aiC1	142000001	143000000	0
aiC1	143000001	144000000	0
aiC1	144000001	145000000	0
aiC1	145000001	146000000	0
aiC1	146000001	147000000	0
aiC1	147000001	148000000	0
aiC1	148000001	149000000	0
aiC1	149000001	150000000	0
aiC1	150000001	151000000	0
aiC1	151000001	152000000	0
aiC1	152000001	153000000	0
aiC1	153000001	154000000	12.89
aiC1	154000001	155000000	0
aiC1	155000001	156000000	0
aiC1	156000001	157000000	0
aiC1	157000001	158000000	0
aiC1	158000001	159000000	0
aiC1	159000001	160000000	0
aiC1	160000001	161000000	0
aiC1	161000001	162000000	6.36
aiC1	162000001	163000000	0
aiC1	163000001	164000000	0
aiC1	164000001	165000000	0
aiC1	165000001	166000000	0
aiC1	166000001	167000000	0
aiC1	167000001	168000000	0
aiC1	168000001	169000000	0
aiC1	169000001	170000000	0
aiC1	170000001	171000000	0
aiC1	171000001	172000000	0
aiC1	172000001	173000000	6.29
aiC1	173000001	174000000	0
aiC1	174000001	175000000	0
aiC1	175000001	176000000	0
aiC1	176000001	177000000	0
aiC1	177000001	178000000	0
aiC1	178000001	179000000	0
aiC1	179000001	180000000	0
aiC1	180000001	181000000	0
aiC1	181000001	182000000	0
aiC1	182000001	183000000	0
aiC1	183000001	184000000	0
aiC1	184000001	185000000	0
aiC1	185000001	186000000	0
aiC1	186000001	187000000	0
aiC1	187000001	188000000	0
aiC1	188000001	189000000	0
aiC1	189000001	190000000	0
aiC1	190000001	191000000	0
aiC1	191000001	192000000	0
aiC1	192000001	193000000	0
aiC1	193000001	194000000	0
aiC1	194000001	195000000	0
aiC1	195000001	196000000	0
aiC1	196000001	197000000	0
aiC1	197000001	198000000	0
aiC1	198000001	199000000	6.41
aiC1	199000001	200000000	0
aiC1	200000001	201000000	0
aiC1	201000001	202000000	0
aiC1	202000001	203000000	0
aiC1	203000001	204000000	0
aiC1	204000001	205000000	0
aiC1	205000001	206000000	12.23
aiC1	206000001	207000000	11.26
aiC1	207000001	208000000	0
aiC1	208000001	209000000	0
aiC1	209000001	210000000	0
aiC1	210000001	211000000	0
aiC1	211000001	212000000	0
aiC1	212000001	213000000	0
aiC1	213000001	214000000	0
aiC1	214000001	215000000	6.41
aiC1	215000001	216000000	0
aiC1	216000001	217000000	0
aiC1	217000001	218000000	0
aiC1	218000001	219000000	0
aiC1	219000001	220000000	0
aiC1	220000001	221000000	0
aiC1	221000001	222000000	0
aiC1	222000001	223000000	0
aiC1	223000001	224000000	0
aiC1	224000001	225000000	0
aiC1	225000001	226000000	0
aiC1	226000001	227000000	0
aiC1	227000001	228000000	6.26
aiC1	228000001	229000000	10.72
aiC1	229000001	230000000	0
aiC1	230000001	231000000	6.38
aiC1	231000001	232000000	5.97
aiC1	232000001	233000000	0
aiC1	233000001	234000000	0
aiC1	234000001	235000000	0
aiC1	235000001	236000000	0
aiC1	236000001	237000000	0
aiC1	237000001	238000000	0
aiC1	238000001	239000000	0
aiC1	239000001	240000000	0
aiC1	240000001	241000000	0
aiC1	241000001	242000000	0
aiC1	242000001	243000000	0
aiC1	243000001	244000000	0
aiC1	244000001	245000000	10.68
aiC1	245000001	246000000	0
aiC1	246000001	247000000	0
aiC1	247000001	248000000	0
aiC1	248000001	249000000	0
aiC1	249000001	250000000	0
aiC1	250000001	251000000	12.01
aiC1	251000001	252000000	11.35
aiC1	252000001	253000000	0
aiC1	253000001	254000000	0
aiC1	254000001	255000000	0
aiC1	255000001	256000000	0
aiC1	256000001	257000000	0
aiC1	257000001	258000000	0
aiC1	258000001	259000000	0
aiC1	259000001	260000000	0
aiC1	260000001	261000000	0
aiC1	261000001	262000000	0
aiC1	262000001	263000000	0
aiC1	263000001	264000000	0
aiC1	264000001	265000000	6.1
aiC1	265000001	266000000	0
aiC1	266000001	267000000	6.18
aiC1	267000001	268000000	0
aiC1	268000001	269000000	6.37
aiC1	269000001	270000000	0
aiC1	270000001	271000000	0
aiC1	271000001	272000000	0
aiC1	272000001	273000000	0
aiC1	273000001	274000000	0
aiC1	274000001	275000000	0
aiC1	275000001	276000000	0
aiC1	276000001	277000000	0
aiC1	277000001	278000000	0
aiC1	278000001	279000000	0
aiC1	279000001	280000000	0
aiC1	280000001	281000000	0
aiC1	281000001	282000000	0
aiC1	282000001	283000000	0
aiC1	283000001	284000000	0
aiC1	284000001	285000000	0
aiC1	285000001	286000000	0
aiC1	286000001	287000000	0
aiC1	287000001	288000000	0
aiC1	288000001	289000000	0
aiC1	289000001	290000000	4.91
aiC1	290000001	291000000	0
aiC1	291000001	292000000	0
aiC1	292000001	293000000	0
aiC1	293000001	294000000	0
aiC1	294000001	295000000	0
aiC1	295000001	296000000	0
aiC1	296000001	297000000	0
aiC1	297000001	298000000	0
aiC1	298000001	299000000	0
aiC1	299000001	300000000	0
aiC1	300000001	301000000	0
aiC1	301000001	302000000	19.25
aiC1	302000001	303000000	159.78
aiC1	303000001	304000000	0
aiC1	304000001	305000000	0
aiC1	305000001	306000000	0
aiC1	306000001	307000000	0
aiC1	307000001	308000000	0
aiC1	308000001	309000000	0
aiC1	309000001	310000000	0
aiC1	310000001	311000000	0
aiC1	311000001	312000000	0
aiC1	312000001	313000000	0
aiC1	313000001	314000000	0
aiC1	314000001	315000000	0
aiC1	315000001	316000000	0
aiC1	316000001	317000000	0
aiC1	317000001	318000000	0
aiC1	318000001	319000000	0
aiC1	319000001	320000000	0
aiC1	320000001	321000000	0
aiC1	321000001	322000000	0
aiC1	322000001	323000000	0
aiC1	323000001	324000000	0
aiC1	324000001	325000000	0
aiC1	325000001	326000000	0
aiC1	326000001	327000000	0
aiC1	327000001	328000000	0
aiC1	328000001	329000000	0
aiC1	329000001	330000000	0
aiC1	330000001	331000000	0
aiC1	331000001	332000000	0
aiC1	332000001	333000000	0
aiC1	333000001	334000000	0
aiC1	334000001	335000000	0
aiC1	335000001	336000000	0
aiC1	336000001	337000000	0
aiC1	337000001	338000000	5.55
aiC1	338000001	339000000	0
aiC1	339000001	340000000	0
aiC1	340000001	341000000	0
aiC1	341000001	342000000	0
aiC1	342000001	343000000	0
aiC1	343000001	344000000	0
aiC1	344000001	345000000	0
aiC1	345000001	346000000	0
aiC1	346000001	347000000	0
aiC1	347000001	348000000	0
aiC1	348000001	349000000	0
aiC1	349000001	350000000	0
aiC1	350000001	351000000	0
aiC1	351000001	352000000	0
aiC1	352000001	353000000	0
aiC1	353000001	354000000	0
aiC1	354000001	355000000	0
aiC1	355000001	356000000	0
aiC1	356000001	357000000	0
aiC1	357000001	358000000	0
aiC1	358000001	359000000	0
aiC1	359000001	360000000	0
aiC1	360000001	361000000	0
aiC1	361000001	362000000	0
aiC1	362000001	363000000	5.04
aiC1	363000001	364000000	0
aiC1	364000001	365000000	0
aiC1	365000001	366000000	0
aiC1	366000001	367000000	0
aiC1	367000001	368000000	0
aiC1	368000001	369000000	0
aiC1	369000001	370000000	0
aiC1	370000001	371000000	0
aiC1	371000001	372000000	0
aiC1	372000001	373000000	0
aiC1	373000001	374000000	0
aiC1	374000001	375000000	0
aiC1	375000001	376000000	0
aiC1	376000001	377000000	0
aiC1	377000001	378000000	0
aiC1	378000001	379000000	0
aiC1	379000001	380000000	0
aiC1	380000001	381000000	0
aiC1	381000001	382000000	0
aiC1	382000001	383000000	0
aiC1	383000001	384000000	0
aiC1	384000001	385000000	0
aiC1	385000001	386000000	0
aiC1	386000001	387000000	0
aiC1	387000001	388000000	0
aiC1	388000001	389000000	0
aiC1	389000001	390000000	0
aiC1	390000001	391000000	0
aiC1	391000001	392000000	0
aiC1	392000001	393000000	0
aiC1	393000001	394000000	0
aiC1	394000001	395000000	0
aiC1	395000001	396000000	0
aiC1	396000001	397000000	0
aiC1	397000001	398000000	0
aiC1	398000001	399000000	0
aiC1	399000001	400000000	0
aiC1	400000001	401000000	0
aiC1	401000001	402000000	0
aiC1	402000001	403000000	0
aiC1	403000001	404000000	0
aiC1	404000001	405000000	0
aiC1	405000001	406000000	0
aiC1	406000001	407000000	0
aiC1	407000001	408000000	0
aiC1	408000001	409000000	0
aiC1	409000001	410000000	0
aiC1	410000001	411000000	0
aiC1	411000001	412000000	0
aiC1	412000001	413000000	0
aiC1	413000001	414000000	0
aiC1	414000001	415000000	0
aiC1	415000001	416000000	0
aiC1	416000001	417000000	0
aiC1	417000001	418000000	0
aiC1	418000001	419000000	0
aiC1	419000001	420000000	0
aiC1	420000001	421000000	0
aiC1	421000001	422000000	0
aiC1	422000001	423000000	0
aiC1	423000001	424000000	0
aiC1	424000001	425000000	0
aiC1	425000001	426000000	0
aiC1	426000001	427000000	0
aiC1	427000001	428000000	0
aiC1	428000001	429000000	0
aiC1	429000001	430000000	0
aiC1	430000001	431000000	0
aiC1	431000001	432000000	0
aiC1	432000001	433000000	0
aiC1	433000001	434000000	0
aiC1	434000001	435000000	0
aiC1	435000001	436000000	0
aiC1	436000001	437000000	0
aiC1	437000001	438000000	0
aiC1	438000001	439000000	0
aiC1	439000001	440000000	0
aiC1	440000001	441000000	0
aiC1	441000001	442000000	0
aiC1	442000001	443000000	0
aiC1	443000001	444000000	0
aiC1	444000001	445000000	0
aiC1	445000001	446000000	0
aiC1	446000001	447000000	0
aiC1	447000001	448000000	0
aiC1	448000001	449000000	0
aiC1	449000001	450000000	0
aiC1	450000001	451000000	0
aiC1	451000001	452000000	0
aiC1	452000001	453000000	0
aiC1	453000001	454000000	0
aiC1	454000001	455000000	0
aiC1	455000001	456000000	0
aiC1	456000001	457000000	0
aiC1	457000001	458000000	0
aiC1	458000001	459000000	0
aiC1	459000001	460000000	0
aiC1	460000001	461000000	0
aiC1	461000001	462000000	0
aiC1	462000001	463000000	0
aiC1	463000001	464000000	0
aiC1	464000001	465000000	0
aiC1	465000001	466000000	0
aiC1	466000001	467000000	0
aiC1	467000001	468000000	0
aiC1	468000001	469000000	0
aiC1	469000001	470000000	0
aiC1	470000001	471000000	0
aiC1	471000001	472000000	0
aiC1	472000001	473000000	0
aiC1	473000001	474000000	0
aiC1	474000001	475000000	0
aiC1	475000001	476000000	0
aiC1	476000001	477000000	0
aiC1	477000001	478000000	0
aiC1	478000001	479000000	0
aiC1	479000001	480000000	0
aiC1	480000001	481000000	0
aiC1	481000001	482000000	0
aiC1	482000001	483000000	0
aiC1	483000001	484000000	0
aiC1	484000001	485000000	0
aiC1	485000001	486000000	0
aiC1	486000001	487000000	0
aiC1	487000001	488000000	0
aiC1	488000001	489000000	0
aiC1	489000001	490000000	0
aiC1	490000001	491000000	0
aiC1	491000001	492000000	0
aiC1	492000001	493000000	0
aiC1	493000001	494000000	0
aiC1	494000001	495000000	6.23
aiC1	495000001	496000000	0
aiC1	496000001	497000000	0
aiC1	497000001	498000000	0
aiC1	498000001	499000000	0
aiC1	499000001	500000000	0
aiC1	500000001	501000000	0
aiC1	501000001	502000000	0
aiC1	502000001	503000000	0
aiC1	503000001	504000000	0
aiC1	504000001	505000000	0
aiC1	505000001	506000000	0
aiC1	506000001	507000000	0
aiC1	507000001	508000000	0
aiC1	508000001	509000000	0
aiC1	509000001	510000000	0
aiC1	510000001	511000000	0
aiC1	511000001	512000000	0
aiC1	512000001	513000000	0
aiC1	513000001	514000000	0
aiC1	514000001	515000000	0
aiC1	515000001	516000000	0
aiC1	516000001	517000000	0
aiC1	517000001	518000000	0
aiC1	518000001	519000000	0
aiC1	519000001	520000000	0
aiC1	520000001	521000000	0
aiC1	521000001	522000000	0
aiC1	522000001	523000000	0
aiC1	523000001	524000000	0
aiC1	524000001	525000000	0
aiC1	525000001	526000000	0
aiC1	526000001	527000000	0
aiC1	527000001	528000000	0
aiC1	528000001	529000000	0
aiC1	529000001	530000000	0
aiC1	530000001	531000000	0
aiC1	531000001	532000000	0
aiC1	532000001	533000000	0
aiC1	533000001	534000000	0
aiC1	534000001	535000000	0
aiC1	535000001	536000000	0
aiC1	536000001	537000000	0
aiC1	537000001	538000000	0
aiC1	538000001	538363358	0
aiC2	1	1000000	0
aiC2	1000001	2000000	0
aiC2	2000001	3000000	0
aiC2	3000001	4000000	0
aiC2	4000001	5000000	0
aiC2	5000001	6000000	0
aiC2	6000001	7000000	4.47
aiC2	7000001	8000000	0
aiC2	8000001	9000000	0
aiC2	9000001	10000000	0
aiC2	10000001	11000000	0
aiC2	11000001	12000000	0
aiC2	12000001	13000000	0
aiC2	13000001	14000000	0
aiC2	14000001	15000000	0
aiC2	15000001	16000000	0
aiC2	16000001	17000000	0
aiC2	17000001	18000000	0
aiC2	18000001	19000000	0
aiC2	19000001	20000000	0
aiC2	20000001	21000000	0
aiC2	21000001	22000000	0
aiC2	22000001	23000000	0
aiC2	23000001	24000000	0
aiC2	24000001	25000000	0
aiC2	25000001	26000000	0
aiC2	26000001	27000000	0
aiC2	27000001	28000000	0
aiC2	28000001	29000000	0
aiC2	29000001	30000000	0
aiC2	30000001	31000000	0
aiC2	31000001	32000000	0
aiC2	32000001	33000000	0
aiC2	33000001	34000000	0
aiC2	34000001	35000000	0
aiC2	35000001	36000000	0
aiC2	36000001	37000000	0
aiC2	37000001	38000000	0
aiC2	38000001	39000000	0
aiC2	39000001	40000000	0
aiC2	40000001	41000000	0
aiC2	41000001	42000000	0
aiC2	42000001	43000000	0
aiC2	43000001	44000000	0
aiC2	44000001	45000000	0
aiC2	45000001	46000000	0
aiC2	46000001	47000000	0
aiC2	47000001	48000000	0
aiC2	48000001	49000000	0
aiC2	49000001	50000000	0
aiC2	50000001	51000000	0
aiC2	51000001	52000000	0
aiC2	52000001	53000000	12.78
aiC2	53000001	54000000	0
aiC2	54000001	55000000	0
aiC2	55000001	56000000	0
aiC2	56000001	57000000	0
aiC2	57000001	58000000	0
aiC2	58000001	59000000	0
aiC2	59000001	60000000	0
aiC2	60000001	61000000	0
aiC2	61000001	62000000	0
aiC2	62000001	63000000	0
aiC2	63000001	64000000	0
aiC2	64000001	65000000	0
aiC2	65000001	66000000	0
aiC2	66000001	67000000	0
aiC2	67000001	68000000	6.17
aiC2	68000001	69000000	0
aiC2	69000001	70000000	0
aiC2	70000001	71000000	0
aiC2	71000001	72000000	0
aiC2	72000001	73000000	0
aiC2	73000001	74000000	0
aiC2	74000001	75000000	0
aiC2	75000001	76000000	0
aiC2	76000001	77000000	0
aiC2	77000001	78000000	0
aiC2	78000001	79000000	0
aiC2	79000001	80000000	0
aiC2	80000001	81000000	0
aiC2	81000001	82000000	0
aiC2	82000001	83000000	0
aiC2	83000001	84000000	0
aiC2	84000001	85000000	0
aiC2	85000001	86000000	0
aiC2	86000001	87000000	0
aiC2	87000001	88000000	0
aiC2	88000001	89000000	0
aiC2	89000001	90000000	0
aiC2	90000001	91000000	0
aiC2	91000001	92000000	0
aiC2	92000001	93000000	0
aiC2	93000001	94000000	0
aiC2	94000001	95000000	0
aiC2	95000001	96000000	0
aiC2	96000001	97000000	0
aiC2	97000001	98000000	0
aiC2	98000001	99000000	0
aiC2	99000001	100000000	0
aiC2	100000001	101000000	0
aiC2	101000001	102000000	0
aiC2	102000001	103000000	0
aiC2	103000001	104000000	0
aiC2	104000001	105000000	0
aiC2	105000001	106000000	0
aiC2	106000001	107000000	0
aiC2	107000001	108000000	0
aiC2	108000001	109000000	0
aiC2	109000001	110000000	0
aiC2	110000001	111000000	0
aiC2	111000001	112000000	0
aiC2	112000001	113000000	0
aiC2	113000001	114000000	0
aiC2	114000001	115000000	0
aiC2	115000001	116000000	0
aiC2	116000001	117000000	0
aiC2	117000001	118000000	0
aiC2	118000001	119000000	0
aiC2	119000001	120000000	0
aiC2	120000001	121000000	0
aiC2	121000001	122000000	0
aiC2	122000001	123000000	0
aiC2	123000001	124000000	0
aiC2	124000001	125000000	0
aiC2	125000001	126000000	0
aiC2	126000001	127000000	0
aiC2	127000001	128000000	0
aiC2	128000001	129000000	0
aiC2	129000001	130000000	0
aiC2	130000001	131000000	0
aiC2	131000001	132000000	0
aiC2	132000001	133000000	0
aiC2	133000001	134000000	0
aiC2	134000001	135000000	0
aiC2	135000001	136000000	0
aiC2	136000001	137000000	0
aiC2	137000001	138000000	0
aiC2	138000001	139000000	0
aiC2	139000001	140000000	0
aiC2	140000001	141000000	0
aiC2	141000001	142000000	0
aiC2	142000001	143000000	0
aiC2	143000001	144000000	0
aiC2	144000001	145000000	0
aiC2	145000001	146000000	0
aiC2	146000001	147000000	0
aiC2	147000001	148000000	0
aiC2	148000001	149000000	0
aiC2	149000001	150000000	0
aiC2	150000001	151000000	0
aiC2	151000001	152000000	0
aiC2	152000001	153000000	0
aiC2	153000001	154000000	0
aiC2	154000001	155000000	0
aiC2	155000001	156000000	0
aiC2	156000001	157000000	0
aiC2	157000001	158000000	0
aiC2	158000001	159000000	0
aiC2	159000001	160000000	0
aiC2	160000001	161000000	0
aiC2	161000001	162000000	0
aiC2	162000001	163000000	0
aiC2	163000001	164000000	0
aiC2	164000001	165000000	0
aiC2	165000001	166000000	0
aiC2	166000001	167000000	0
aiC2	167000001	168000000	0
aiC2	168000001	169000000	0
aiC2	169000001	170000000	0
aiC2	170000001	171000000	0
aiC2	171000001	172000000	0
aiC2	172000001	173000000	0
aiC2	173000001	174000000	0
aiC2	174000001	175000000	0
aiC2	175000001	176000000	0
aiC2	176000001	177000000	0
aiC2	177000001	178000000	0
aiC2	178000001	179000000	0
aiC2	179000001	180000000	0
aiC2	180000001	181000000	0
aiC2	181000001	182000000	0
aiC2	182000001	183000000	0
aiC2	183000001	184000000	0
aiC2	184000001	185000000	0
aiC2	185000001	186000000	0
aiC2	186000001	187000000	0
aiC2	187000001	188000000	0
aiC2	188000001	189000000	0
aiC2	189000001	190000000	0
aiC2	190000001	191000000	0
aiC2	191000001	192000000	0
aiC2	192000001	193000000	0
aiC2	193000001	194000000	0
aiC2	194000001	195000000	0
aiC2	195000001	196000000	0
aiC2	196000001	197000000	0
aiC2	197000001	198000000	0
aiC2	198000001	199000000	0
aiC2	199000001	200000000	0
aiC2	200000001	201000000	5.6
aiC2	201000001	202000000	0
aiC2	202000001	203000000	0
aiC2	203000001	204000000	0
aiC2	204000001	205000000	0
aiC2	205000001	206000000	0
aiC2	206000001	207000000	0
aiC2	207000001	208000000	0
aiC2	208000001	209000000	0
aiC2	209000001	210000000	0
aiC2	210000001	211000000	0
aiC2	211000001	212000000	0
aiC2	212000001	213000000	0
aiC2	213000001	214000000	0
aiC2	214000001	215000000	0
aiC2	215000001	216000000	0
aiC2	216000001	217000000	0
aiC2	217000001	218000000	0
aiC2	218000001	219000000	0
aiC2	219000001	220000000	0
aiC2	220000001	221000000	0
aiC2	221000001	222000000	0
aiC2	222000001	223000000	0
aiC2	223000001	224000000	0
aiC2	224000001	225000000	0
aiC2	225000001	226000000	5.63
aiC2	226000001	227000000	0
aiC2	227000001	228000000	0
aiC2	228000001	229000000	0
aiC2	229000001	230000000	0
aiC2	230000001	231000000	0
aiC2	231000001	232000000	0
aiC2	232000001	233000000	0
aiC2	233000001	234000000	0
aiC2	234000001	235000000	0
aiC2	235000001	236000000	0
aiC2	236000001	237000000	0
aiC2	237000001	238000000	0
aiC2	238000001	239000000	0
aiC2	239000001	240000000	0
aiC2	240000001	241000000	0
aiC2	241000001	242000000	0
aiC2	242000001	243000000	0
aiC2	243000001	244000000	0
aiC2	244000001	245000000	6.38
aiC2	245000001	246000000	0
aiC2	246000001	247000000	12.54
aiC2	247000001	248000000	0
aiC2	248000001	249000000	0
aiC2	249000001	250000000	0
aiC2	250000001	251000000	0
aiC2	251000001	252000000	0
aiC2	252000001	253000000	0
aiC2	253000001	254000000	0
aiC2	254000001	255000000	0
aiC2	255000001	256000000	0
aiC2	256000001	257000000	0
aiC2	257000001	258000000	0
aiC2	258000001	259000000	0
aiC2	259000001	260000000	6.41
aiC2	260000001	261000000	0
aiC2	261000001	262000000	0
aiC2	262000001	263000000	0
aiC2	263000001	264000000	6.2
aiC2	264000001	265000000	12.66
aiC2	265000001	266000000	31.37
aiC2	266000001	267000000	0
aiC2	267000001	268000000	6.43
aiC2	268000001	269000000	6.39
aiC2	269000001	270000000	0
aiC2	270000001	271000000	0
aiC2	271000001	272000000	6.4
aiC2	272000001	273000000	0
aiC2	273000001	274000000	0
aiC2	274000001	275000000	0
aiC2	275000001	276000000	0
aiC2	276000001	277000000	0
aiC2	277000001	278000000	0
aiC2	278000001	279000000	0
aiC2	279000001	280000000	0
aiC2	280000001	281000000	0
aiC2	281000001	282000000	0
aiC2	282000001	283000000	6.26
aiC2	283000001	284000000	3.94
aiC2	284000001	285000000	0
aiC2	285000001	286000000	0
aiC2	286000001	287000000	0
aiC2	287000001	288000000	6.38
aiC2	288000001	289000000	17.98
aiC2	289000001	290000000	0
aiC2	290000001	291000000	0
aiC2	291000001	292000000	0
aiC2	292000001	293000000	0
aiC2	293000001	294000000	0
aiC2	294000001	295000000	0
aiC2	295000001	296000000	0
aiC2	296000001	297000000	0
aiC2	297000001	298000000	0
aiC2	298000001	299000000	0
aiC2	299000001	300000000	0
aiC2	300000001	301000000	0
aiC2	301000001	302000000	6.29
aiC2	302000001	303000000	0
aiC2	303000001	304000000	0
aiC2	304000001	305000000	6.24
aiC2	305000001	306000000	0
aiC2	306000001	307000000	0
aiC2	307000001	308000000	0
aiC2	308000001	309000000	0
aiC2	309000001	310000000	0
aiC2	310000001	311000000	14.51
aiC2	311000001	312000000	0
aiC2	312000001	313000000	6.42
aiC2	313000001	314000000	23.48
aiC2	314000001	315000000	6.4
aiC2	315000001	316000000	0
aiC2	316000001	317000000	0
aiC2	317000001	318000000	6.14
aiC2	318000001	319000000	12.72
aiC2	319000001	320000000	0
aiC2	320000001	321000000	0
aiC2	321000001	322000000	0
aiC2	322000001	323000000	0
aiC2	323000001	324000000	0
aiC2	324000001	325000000	0
aiC2	325000001	326000000	0
aiC2	326000001	327000000	0
aiC2	327000001	328000000	0
aiC2	328000001	329000000	0
aiC2	329000001	330000000	0
aiC2	330000001	331000000	0
aiC2	331000001	332000000	0
aiC2	332000001	333000000	0
aiC2	333000001	334000000	0
aiC2	334000001	335000000	0
aiC2	335000001	336000000	0
aiC2	336000001	337000000	0
aiC2	337000001	338000000	0
aiC2	338000001	339000000	0
aiC2	339000001	340000000	0
aiC2	340000001	341000000	0
aiC2	341000001	342000000	0
aiC2	342000001	343000000	0
aiC2	343000001	344000000	0
aiC2	344000001	345000000	0
aiC2	345000001	346000000	0
aiC2	346000001	347000000	0
aiC2	347000001	348000000	0
aiC2	348000001	349000000	0
aiC2	349000001	350000000	0
aiC2	350000001	351000000	0
aiC2	351000001	352000000	0
aiC2	352000001	353000000	0
aiC2	353000001	354000000	0
aiC2	354000001	355000000	0
aiC2	355000001	356000000	0
aiC2	356000001	357000000	0
aiC2	357000001	358000000	0
aiC2	358000001	359000000	0
aiC2	359000001	360000000	0
aiC2	360000001	361000000	0
aiC2	361000001	362000000	0
aiC2	362000001	363000000	0
aiC2	363000001	364000000	0
aiC2	364000001	365000000	0
aiC2	365000001	366000000	0
aiC2	366000001	367000000	0
aiC2	367000001	368000000	0
aiC2	368000001	369000000	0
aiC2	369000001	370000000	0
aiC2	370000001	371000000	0
aiC2	371000001	372000000	0
aiC2	372000001	373000000	0
aiC2	373000001	374000000	0
aiC2	374000001	375000000	0
aiC2	375000001	376000000	0
aiC2	376000001	377000000	6.36
aiC2	377000001	378000000	0
aiC2	378000001	379000000	0
aiC2	379000001	380000000	0
aiC2	380000001	381000000	0
aiC2	381000001	382000000	0
aiC2	382000001	383000000	0
aiC2	383000001	384000000	0
aiC2	384000001	385000000	0
aiC2	385000001	386000000	0
aiC2	386000001	387000000	0
aiC2	387000001	388000000	0
aiC2	388000001	389000000	0
aiC2	389000001	390000000	0
aiC2	390000001	391000000	0
aiC2	391000001	392000000	0
aiC2	392000001	393000000	0
aiC2	393000001	394000000	0
aiC2	394000001	395000000	0
aiC2	395000001	396000000	0
aiC2	396000001	397000000	0
aiC2	397000001	398000000	0
aiC2	398000001	399000000	0
aiC2	399000001	400000000	0
aiC2	400000001	401000000	0
aiC2	401000001	402000000	0
aiC2	402000001	403000000	0
aiC2	403000001	404000000	0
aiC2	404000001	405000000	0
aiC2	405000001	406000000	0
aiC2	406000001	407000000	0
aiC2	407000001	408000000	0
aiC2	408000001	409000000	0
aiC2	409000001	410000000	0
aiC2	410000001	411000000	0
aiC2	411000001	412000000	0
aiC2	412000001	413000000	0
aiC2	413000001	414000000	0
aiC2	414000001	415000000	0
aiC2	415000001	416000000	0
aiC2	416000001	417000000	0
aiC2	417000001	418000000	0
aiC2	418000001	419000000	0
aiC2	419000001	420000000	0
aiC2	420000001	421000000	0
aiC2	421000001	422000000	0
aiC2	422000001	423000000	0
aiC2	423000001	424000000	0
aiC2	424000001	425000000	0
aiC2	425000001	426000000	0
aiC2	426000001	427000000	0
aiC2	427000001	428000000	0
aiC2	428000001	429000000	0
aiC2	429000001	430000000	0
aiC2	430000001	431000000	0
aiC2	431000001	432000000	0
aiC2	432000001	433000000	0
aiC2	433000001	434000000	0
aiC2	434000001	435000000	0
aiC2	435000001	436000000	0
aiC2	436000001	437000000	0
aiC2	437000001	438000000	0
aiC2	438000001	439000000	0
aiC2	439000001	440000000	0
aiC2	440000001	441000000	0
aiC2	441000001	442000000	0
aiC2	442000001	443000000	0
aiC2	443000001	444000000	0
aiC2	444000001	445000000	0
aiC2	445000001	446000000	0
aiC2	446000001	447000000	0
aiC2	447000001	448000000	0
aiC2	448000001	449000000	0
aiC2	449000001	450000000	0
aiC2	450000001	451000000	0
aiC2	451000001	452000000	0
aiC2	452000001	453000000	0
aiC2	453000001	454000000	0
aiC2	454000001	455000000	6.27
aiC2	455000001	456000000	0
aiC2	456000001	457000000	0
aiC2	457000001	458000000	0
aiC2	458000001	459000000	0
aiC2	459000001	460000000	0
aiC2	460000001	461000000	0
aiC2	461000001	462000000	0
aiC2	462000001	463000000	0
aiC2	463000001	464000000	0
aiC2	464000001	465000000	0
aiC2	465000001	466000000	0
aiC2	466000001	467000000	0
aiC2	467000001	468000000	0
aiC2	468000001	469000000	0
aiC2	469000001	470000000	0
aiC2	470000001	471000000	0
aiC2	471000001	472000000	0
aiC2	472000001	473000000	0
aiC2	473000001	474000000	0
aiC2	474000001	475000000	0
aiC2	475000001	476000000	0
aiC2	476000001	477000000	0
aiC2	477000001	478000000	0
aiC2	478000001	479000000	0
aiC2	479000001	480000000	0
aiC2	480000001	481000000	0
aiC2	481000001	482000000	0
aiC2	482000001	483000000	0
aiC2	483000001	484000000	0
aiC2	484000001	485000000	0
aiC2	485000001	486000000	0
aiC2	486000001	487000000	4.97
aiC2	487000001	488000000	0
aiC2	488000001	489000000	0
aiC2	489000001	490000000	0
aiC2	490000001	491000000	0
aiC2	491000001	492000000	0
aiC2	492000001	493000000	0
aiC2	493000001	494000000	0
aiC2	494000001	495000000	0
aiC2	495000001	496000000	0
aiC2	496000001	497000000	0
aiC2	497000001	498000000	0
aiC2	498000001	499000000	0
aiC2	499000001	500000000	0
aiC2	500000001	501000000	0
aiC2	501000001	502000000	0
aiC2	502000001	503000000	0
aiC2	503000001	504000000	0
aiC2	504000001	505000000	0
aiC2	505000001	506000000	0
aiC2	506000001	507000000	0
aiC2	507000001	508000000	0
aiC2	508000001	509000000	0
aiC2	509000001	510000000	0
aiC2	510000001	511000000	0
aiC2	511000001	512000000	0
aiC2	512000001	513000000	0
aiC2	513000001	514000000	0
aiC2	514000001	515000000	0
aiC2	515000001	516000000	0
aiC2	516000001	517000000	0
aiC2	517000001	518000000	0
aiC2	518000001	519000000	0
aiC2	519000001	520000000	0
aiC2	520000001	521000000	0
aiC2	521000001	522000000	0
aiC2	522000001	523000000	0
aiC2	523000001	524000000	0
aiC2	524000001	525000000	0
aiC2	525000001	526000000	0
aiC2	526000001	527000000	0
aiC2	527000001	528000000	0
aiC2	528000001	529000000	0
aiC2	529000001	530000000	0
aiC2	530000001	531000000	0
aiC2	531000001	532000000	0
aiC2	532000001	533000000	0
aiC2	533000001	534000000	0
aiC2	534000001	535000000	0
aiC2	535000001	536000000	0
aiC2	536000001	537000000	0
aiC2	537000001	538000000	6.4
aiC2	538000001	539000000	0
aiC2	539000001	540000000	0
aiC2	540000001	541000000	0
aiC2	541000001	542000000	0
aiC2	542000001	543000000	0
aiC2	543000001	544000000	0
aiC2	544000001	545000000	0
aiC2	545000001	546000000	0
aiC2	546000001	547000000	0
aiC2	547000001	548000000	0
aiC2	548000001	549000000	6.39
aiC2	549000001	550000000	0
aiC2	550000001	551000000	0
aiC2	551000001	552000000	0
aiC2	552000001	553000000	0
aiC2	553000001	554000000	0
aiC2	554000001	555000000	0
aiC2	555000001	556000000	0
aiC2	556000001	557000000	0
aiC2	557000001	558000000	0
aiC2	558000001	559000000	0
aiC2	559000001	560000000	0
aiC2	560000001	561000000	0
aiC2	561000001	562000000	0
aiC2	562000001	563000000	0
aiC2	563000001	564000000	0
aiC2	564000001	565000000	0
aiC2	565000001	566000000	0
aiC2	566000001	567000000	0
aiC2	567000001	568000000	0
aiC2	568000001	569000000	0
aiC2	569000001	570000000	0
aiC2	570000001	571000000	0
aiC2	571000001	572000000	0
aiC2	572000001	573000000	0
aiC2	573000001	574000000	0
aiC2	574000001	575000000	0
aiC2	575000001	576000000	0
aiC2	576000001	577000000	0
aiC2	577000001	578000000	0
aiC2	578000001	579000000	0
aiC2	579000001	580000000	0
aiC2	580000001	581000000	0
aiC2	581000001	582000000	0
aiC2	582000001	583000000	0
aiC2	583000001	584000000	10.77
aiC2	584000001	585000000	0
aiC2	585000001	586000000	0
aiC2	586000001	587000000	0
aiC2	587000001	588000000	0
aiC2	588000001	589000000	0
aiC2	589000001	590000000	0
aiC2	590000001	591000000	0
aiC2	591000001	592000000	0
aiC2	592000001	593000000	0
aiC2	593000001	594000000	0
aiC2	594000001	595000000	0
aiC2	595000001	596000000	0
aiC2	596000001	597000000	0
aiC2	597000001	598000000	0
aiC2	598000001	599000000	0
aiC2	599000001	600000000	0
aiC2	600000001	601000000	0
aiC2	601000001	602000000	0
aiC2	602000001	603000000	0
aiC2	603000001	604000000	0
aiC2	604000001	605000000	0
aiC2	605000001	606000000	0
aiC2	606000001	607000000	0
aiC2	607000001	608000000	0
aiC2	608000001	609000000	0
aiC2	609000001	610000000	0
aiC2	610000001	611000000	0
aiC2	611000001	612000000	0
aiC2	612000001	613000000	5.81
aiC2	613000001	614000000	3.82
aiC2	614000001	614467150	0
aiC3	1	1000000	0
aiC3	1000001	2000000	0
aiC3	2000001	3000000	0
aiC3	3000001	4000000	0
aiC3	4000001	5000000	0
aiC3	5000001	6000000	0
aiC3	6000001	7000000	0
aiC3	7000001	8000000	0
aiC3	8000001	9000000	0
aiC3	9000001	10000000	0
aiC3	10000001	11000000	0
aiC3	11000001	12000000	0
aiC3	12000001	13000000	0
aiC3	13000001	14000000	0
aiC3	14000001	15000000	0
aiC3	15000001	16000000	0
aiC3	16000001	17000000	0
aiC3	17000001	18000000	0
aiC3	18000001	19000000	0
aiC3	19000001	20000000	0
aiC3	20000001	21000000	0
aiC3	21000001	22000000	0
aiC3	22000001	23000000	0
aiC3	23000001	24000000	0
aiC3	24000001	25000000	0
aiC3	25000001	26000000	0
aiC3	26000001	27000000	0
aiC3	27000001	28000000	0
aiC3	28000001	29000000	0
aiC3	29000001	30000000	0
aiC3	30000001	31000000	0
aiC3	31000001	32000000	0
aiC3	32000001	33000000	0
aiC3	33000001	34000000	0
aiC3	34000001	35000000	0
aiC3	35000001	36000000	0
aiC3	36000001	37000000	0
aiC3	37000001	38000000	0
aiC3	38000001	39000000	0
aiC3	39000001	40000000	0
aiC3	40000001	41000000	0
aiC3	41000001	42000000	0
aiC3	42000001	43000000	0
aiC3	43000001	44000000	0
aiC3	44000001	45000000	0
aiC3	45000001	46000000	0
aiC3	46000001	47000000	0
aiC3	47000001	48000000	0
aiC3	48000001	49000000	0
aiC3	49000001	50000000	0
aiC3	50000001	51000000	0
aiC3	51000001	52000000	0
aiC3	52000001	53000000	0
aiC3	53000001	54000000	0
aiC3	54000001	55000000	0
aiC3	55000001	56000000	0
aiC3	56000001	57000000	0
aiC3	57000001	58000000	0
aiC3	58000001	59000000	0
aiC3	59000001	60000000	0
aiC3	60000001	61000000	0
aiC3	61000001	62000000	0
aiC3	62000001	63000000	10.91
aiC3	63000001	64000000	0
aiC3	64000001	65000000	0
aiC3	65000001	66000000	0
aiC3	66000001	67000000	0
aiC3	67000001	68000000	0
aiC3	68000001	69000000	0
aiC3	69000001	70000000	0
aiC3	70000001	71000000	0
aiC3	71000001	72000000	0
aiC3	72000001	73000000	0
aiC3	73000001	74000000	0
aiC3	74000001	75000000	0
aiC3	75000001	76000000	0
aiC3	76000001	77000000	0
aiC3	77000001	78000000	0
aiC3	78000001	79000000	0
aiC3	79000001	80000000	0
aiC3	80000001	81000000	0
aiC3	81000001	82000000	0
aiC3	82000001	83000000	0
aiC3	83000001	84000000	0
aiC3	84000001	85000000	0
aiC3	85000001	86000000	0
aiC3	86000001	87000000	0
aiC3	87000001	88000000	0
aiC3	88000001	89000000	0
aiC3	89000001	90000000	0
aiC3	90000001	91000000	0
aiC3	91000001	92000000	0
aiC3	92000001	93000000	0
aiC3	93000001	94000000	0
aiC3	94000001	95000000	0
aiC3	95000001	96000000	0
aiC3	96000001	97000000	0
aiC3	97000001	98000000	0
aiC3	98000001	99000000	0
aiC3	99000001	100000000	0
aiC3	100000001	101000000	0
aiC3	101000001	102000000	0
aiC3	102000001	103000000	0
aiC3	103000001	104000000	0
aiC3	104000001	105000000	0
aiC3	105000001	106000000	0
aiC3	106000001	107000000	0
aiC3	107000001	108000000	0
aiC3	108000001	109000000	0
aiC3	109000001	110000000	0
aiC3	110000001	111000000	0
aiC3	111000001	112000000	12.29
aiC3	112000001	113000000	0
aiC3	113000001	114000000	0
aiC3	114000001	115000000	0
aiC3	115000001	116000000	0
aiC3	116000001	117000000	0
aiC3	117000001	118000000	6.23
aiC3	118000001	119000000	0
aiC3	119000001	120000000	0
aiC3	120000001	121000000	0
aiC3	121000001	122000000	0
aiC3	122000001	123000000	0
aiC3	123000001	124000000	0
aiC3	124000001	125000000	0
aiC3	125000001	126000000	0
aiC3	126000001	127000000	0
aiC3	127000001	128000000	0
aiC3	128000001	129000000	0
aiC3	129000001	130000000	0
aiC3	130000001	131000000	0
aiC3	131000001	132000000	0
aiC3	132000001	133000000	0
aiC3	133000001	134000000	0
aiC3	134000001	135000000	0
aiC3	135000001	136000000	0
aiC3	136000001	137000000	0
aiC3	137000001	138000000	0
aiC3	138000001	139000000	0
aiC3	139000001	140000000	0
aiC3	140000001	141000000	0
aiC3	141000001	142000000	0
aiC3	142000001	143000000	0
aiC3	143000001	144000000	0
aiC3	144000001	145000000	0
aiC3	145000001	146000000	0
aiC3	146000001	147000000	0
aiC3	147000001	148000000	0
aiC3	148000001	149000000	0
aiC3	149000001	150000000	0
aiC3	150000001	151000000	0
aiC3	151000001	152000000	0
aiC3	152000001	153000000	0
aiC3	153000001	154000000	0
aiC3	154000001	155000000	0
aiC3	155000001	156000000	0
aiC3	156000001	157000000	0
aiC3	157000001	158000000	0
aiC3	158000001	159000000	0
aiC3	159000001	160000000	0
aiC3	160000001	161000000	11.81
aiC3	161000001	162000000	0
aiC3	162000001	163000000	0
aiC3	163000001	164000000	0
aiC3	164000001	165000000	0
aiC3	165000001	166000000	0
aiC3	166000001	167000000	0
aiC3	167000001	168000000	0
aiC3	168000001	169000000	0
aiC3	169000001	170000000	0
aiC3	170000001	171000000	0
aiC3	171000001	172000000	0
aiC3	172000001	173000000	0
aiC3	173000001	174000000	0
aiC3	174000001	175000000	0
aiC3	175000001	176000000	0
aiC3	176000001	177000000	0
aiC3	177000001	178000000	0
aiC3	178000001	179000000	0
aiC3	179000001	180000000	0
aiC3	180000001	181000000	0
aiC3	181000001	182000000	0
aiC3	182000001	183000000	0
aiC3	183000001	184000000	0
aiC3	184000001	185000000	0
aiC3	185000001	186000000	0
aiC3	186000001	187000000	0
aiC3	187000001	188000000	0
aiC3	188000001	189000000	0
aiC3	189000001	190000000	0
aiC3	190000001	191000000	0
aiC3	191000001	192000000	0
aiC3	192000001	193000000	0
aiC3	193000001	194000000	0
aiC3	194000001	195000000	0
aiC3	195000001	196000000	0
aiC3	196000001	197000000	0
aiC3	197000001	198000000	0
aiC3	198000001	199000000	0
aiC3	199000001	200000000	0
aiC3	200000001	201000000	0
aiC3	201000001	202000000	0
aiC3	202000001	203000000	0
aiC3	203000001	204000000	0
aiC3	204000001	205000000	0
aiC3	205000001	206000000	0
aiC3	206000001	207000000	0
aiC3	207000001	208000000	0
aiC3	208000001	209000000	0
aiC3	209000001	210000000	0
aiC3	210000001	211000000	0
aiC3	211000001	212000000	0
aiC3	212000001	213000000	0
aiC3	213000001	214000000	0
aiC3	214000001	215000000	0
aiC3	215000001	216000000	0
aiC3	216000001	217000000	0
aiC3	217000001	218000000	0
aiC3	218000001	219000000	0
aiC3	219000001	220000000	0
aiC3	220000001	221000000	0
aiC3	221000001	222000000	0
aiC3	222000001	223000000	0
aiC3	223000001	224000000	0
aiC3	224000001	225000000	0
aiC3	225000001	226000000	0
aiC3	226000001	227000000	0
aiC3	227000001	228000000	0
aiC3	228000001	229000000	0
aiC3	229000001	230000000	0
aiC3	230000001	231000000	0
aiC3	231000001	232000000	0
aiC3	232000001	233000000	0
aiC3	233000001	234000000	0
aiC3	234000001	235000000	0
aiC3	235000001	236000000	0
aiC3	236000001	237000000	0
aiC3	237000001	238000000	0
aiC3	238000001	239000000	0
aiC3	239000001	240000000	0
aiC3	240000001	241000000	0
aiC3	241000001	242000000	0
aiC3	242000001	243000000	0
aiC3	243000001	244000000	0
aiC3	244000001	245000000	0
aiC3	245000001	246000000	0
aiC3	246000001	247000000	0
aiC3	247000001	248000000	0
aiC3	248000001	249000000	0
aiC3	249000001	250000000	0
aiC3	250000001	251000000	0
aiC3	251000001	252000000	0
aiC3	252000001	253000000	0
aiC3	253000001	254000000	9.9
aiC3	254000001	255000000	10.72
aiC3	255000001	256000000	0
aiC3	256000001	257000000	0
aiC3	257000001	258000000	0
aiC3	258000001	259000000	0
aiC3	259000001	260000000	0
aiC3	260000001	261000000	0
aiC3	261000001	262000000	0
aiC3	262000001	263000000	0
aiC3	263000001	264000000	0
aiC3	264000001	265000000	0
aiC3	265000001	266000000	0
aiC3	266000001	267000000	0
aiC3	267000001	268000000	0
aiC3	268000001	269000000	0
aiC3	269000001	270000000	0
aiC3	270000001	271000000	0
aiC3	271000001	272000000	0
aiC3	272000001	273000000	0
aiC3	273000001	274000000	0
aiC3	274000001	275000000	0
aiC3	275000001	276000000	0
aiC3	276000001	277000000	0
aiC3	277000001	278000000	0
aiC3	278000001	279000000	0
aiC3	279000001	280000000	0
aiC3	280000001	281000000	0
aiC3	281000001	282000000	0
aiC3	282000001	283000000	0
aiC3	283000001	284000000	0
aiC3	284000001	285000000	6.17
aiC3	285000001	286000000	0
aiC3	286000001	287000000	0
aiC3	287000001	288000000	0
aiC3	288000001	289000000	0
aiC3	289000001	290000000	0
aiC3	290000001	291000000	0
aiC3	291000001	292000000	0
aiC3	292000001	293000000	0
aiC3	293000001	294000000	0
aiC3	294000001	295000000	0
aiC3	295000001	296000000	0
aiC3	296000001	297000000	0
aiC3	297000001	298000000	0
aiC3	298000001	299000000	0
aiC3	299000001	300000000	0
aiC3	300000001	301000000	0
aiC3	301000001	302000000	0
aiC3	302000001	303000000	0
aiC3	303000001	304000000	0
aiC3	304000001	305000000	0
aiC3	305000001	306000000	0
aiC3	306000001	307000000	0
aiC3	307000001	308000000	0
aiC3	308000001	309000000	0
aiC3	309000001	310000000	0
aiC3	310000001	311000000	0
aiC3	311000001	312000000	0
aiC3	312000001	313000000	0
aiC3	313000001	314000000	0
aiC3	314000001	315000000	0
aiC3	315000001	316000000	0
aiC3	316000001	317000000	0
aiC3	317000001	318000000	0
aiC3	318000001	319000000	0
aiC3	319000001	320000000	0
aiC3	320000001	321000000	0
aiC3	321000001	322000000	0
aiC3	322000001	323000000	0
aiC3	323000001	324000000	0
aiC3	324000001	325000000	0
aiC3	325000001	326000000	0
aiC3	326000001	327000000	0
aiC3	327000001	328000000	0
aiC3	328000001	329000000	3.53
aiC3	329000001	330000000	0
aiC3	330000001	331000000	6.39
aiC3	331000001	332000000	0
aiC3	332000001	333000000	0
aiC3	333000001	334000000	0
aiC3	334000001	335000000	4.14
aiC3	335000001	336000000	10.3
aiC3	336000001	337000000	18.82
aiC3	337000001	338000000	23.83
aiC3	338000001	339000000	19.43
aiC3	339000001	340000000	0
aiC3	340000001	341000000	0
aiC3	341000001	342000000	0
aiC3	342000001	343000000	0
aiC3	343000001	344000000	0
aiC3	344000001	345000000	0
aiC3	345000001	346000000	0
aiC3	346000001	347000000	0
aiC3	347000001	348000000	0
aiC3	348000001	349000000	0
aiC3	349000001	350000000	0
aiC3	350000001	351000000	0
aiC3	351000001	352000000	0
aiC3	352000001	353000000	0
aiC3	353000001	354000000	0
aiC3	354000001	355000000	0
aiC3	355000001	356000000	0
aiC3	356000001	357000000	0
aiC3	357000001	358000000	0
aiC3	358000001	359000000	0
aiC3	359000001	360000000	0
aiC3	360000001	361000000	0
aiC3	361000001	362000000	0
aiC3	362000001	363000000	0
aiC3	363000001	364000000	0
aiC3	364000001	365000000	0
aiC3	365000001	366000000	0
aiC3	366000001	367000000	0
aiC3	367000001	368000000	0
aiC3	368000001	369000000	0
aiC3	369000001	370000000	0
aiC3	370000001	371000000	0
aiC3	371000001	372000000	0
aiC3	372000001	373000000	0
aiC3	373000001	374000000	0
aiC3	374000001	375000000	0
aiC3	375000001	376000000	0
aiC3	376000001	377000000	0
aiC3	377000001	378000000	0
aiC3	378000001	379000000	0
aiC3	379000001	380000000	0
aiC3	380000001	381000000	0
aiC3	381000001	382000000	0
aiC3	382000001	383000000	0
aiC3	383000001	384000000	0
aiC3	384000001	385000000	0
aiC3	385000001	386000000	0
aiC3	386000001	387000000	0
aiC3	387000001	388000000	0
aiC3	388000001	389000000	0
aiC3	389000001	390000000	0
aiC3	390000001	391000000	0
aiC3	391000001	392000000	0
aiC3	392000001	393000000	0
aiC3	393000001	394000000	0
aiC3	394000001	395000000	0
aiC3	395000001	396000000	0
aiC3	396000001	397000000	0
aiC3	397000001	398000000	0
aiC3	398000001	399000000	5.69
aiC3	399000001	400000000	11.93
aiC3	400000001	401000000	0
aiC3	401000001	402000000	0
aiC3	402000001	403000000	0
aiC3	403000001	404000000	4.91
aiC3	404000001	405000000	6.38
aiC3	405000001	406000000	0
aiC3	406000001	407000000	0
aiC3	407000001	408000000	0
aiC3	408000001	409000000	0
aiC3	409000001	410000000	0
aiC3	410000001	411000000	0
aiC3	411000001	412000000	19.16
aiC3	412000001	413000000	0
aiC3	413000001	414000000	0
aiC3	414000001	415000000	0
aiC3	415000001	416000000	11.36
aiC3	416000001	417000000	0
aiC3	417000001	418000000	0
aiC3	418000001	419000000	0
aiC3	419000001	420000000	0
aiC3	420000001	421000000	0
aiC3	421000001	422000000	0
aiC3	422000001	423000000	0
aiC3	423000001	424000000	0
aiC3	424000001	425000000	0
aiC3	425000001	426000000	0
aiC3	426000001	427000000	0
aiC3	427000001	428000000	0
aiC3	428000001	429000000	0
aiC3	429000001	430000000	0
aiC3	430000001	431000000	0
aiC3	431000001	432000000	0
aiC3	432000001	433000000	0
aiC3	433000001	434000000	0
aiC3	434000001	435000000	0
aiC3	435000001	436000000	0
aiC3	436000001	437000000	0
aiC3	437000001	438000000	0
aiC3	438000001	439000000	0
aiC3	439000001	440000000	0
aiC3	440000001	441000000	0
aiC3	441000001	442000000	0
aiC3	442000001	443000000	0
aiC3	443000001	444000000	0
aiC3	444000001	445000000	0
aiC3	445000001	446000000	0
aiC3	446000001	447000000	0
aiC3	447000001	448000000	0
aiC3	448000001	449000000	0
aiC3	449000001	450000000	0
aiC3	450000001	451000000	0
aiC3	451000001	452000000	0
aiC3	452000001	453000000	0
aiC3	453000001	454000000	3.69
aiC3	454000001	455000000	0
aiC3	455000001	456000000	0
aiC3	456000001	457000000	0
aiC3	457000001	458000000	0
aiC3	458000001	459000000	0
aiC3	459000001	460000000	0
aiC3	460000001	461000000	0
aiC3	461000001	462000000	0
aiC3	462000001	463000000	0
aiC3	463000001	464000000	0
aiC3	464000001	465000000	0
aiC3	465000001	466000000	0
aiC3	466000001	467000000	0
aiC3	467000001	468000000	0
aiC3	468000001	469000000	0
aiC3	469000001	470000000	0
aiC3	470000001	471000000	6.09
aiC3	471000001	472000000	0
aiC3	472000001	473000000	0
aiC3	473000001	474000000	0
aiC3	474000001	475000000	0
aiC3	475000001	476000000	0
aiC3	476000001	477000000	0
aiC3	477000001	478000000	0
aiC3	478000001	479000000	0
aiC3	479000001	480000000	0
aiC3	480000001	481000000	0
aiC3	481000001	482000000	0
aiC3	482000001	483000000	0
aiC3	483000001	484000000	0
aiC3	484000001	485000000	13.26
aiC3	485000001	486000000	0
aiC3	486000001	487000000	0
aiC3	487000001	488000000	0
aiC3	488000001	489000000	0
aiC3	489000001	490000000	0
aiC3	490000001	491000000	0
aiC3	491000001	492000000	0
aiC3	492000001	493000000	0
aiC3	493000001	494000000	0
aiC3	494000001	495000000	0
aiC3	495000001	496000000	0
aiC3	496000001	497000000	0
aiC3	497000001	498000000	0
aiC3	498000001	499000000	0
aiC3	499000001	500000000	0
aiC3	500000001	501000000	0
aiC3	501000001	502000000	0
aiC3	502000001	503000000	0
aiC3	503000001	504000000	0
aiC3	504000001	505000000	0
aiC3	505000001	506000000	0
aiC3	506000001	507000000	0
aiC3	507000001	508000000	0
aiC3	508000001	509000000	0
aiC3	509000001	510000000	0
aiC3	510000001	511000000	0
aiC3	511000001	512000000	0
aiC3	512000001	513000000	0
aiC3	513000001	514000000	0
aiC3	514000001	515000000	0
aiC3	515000001	516000000	11.56
aiC3	516000001	517000000	0
aiC3	517000001	518000000	0
aiC3	518000001	519000000	0
aiC3	519000001	519564839	0
aiC4	1	1000000	0
aiC4	1000001	2000000	0
aiC4	2000001	3000000	0
aiC4	3000001	4000000	0
aiC4	4000001	5000000	6.43
aiC4	5000001	6000000	0
aiC4	6000001	7000000	10.16
aiC4	7000001	8000000	0
aiC4	8000001	9000000	0
aiC4	9000001	10000000	0
aiC4	10000001	11000000	0
aiC4	11000001	12000000	0
aiC4	12000001	13000000	0
aiC4	13000001	14000000	0
aiC4	14000001	15000000	0
aiC4	15000001	16000000	0
aiC4	16000001	17000000	0
aiC4	17000001	18000000	0
aiC4	18000001	19000000	0
aiC4	19000001	20000000	0
aiC4	20000001	21000000	0
aiC4	21000001	22000000	0
aiC4	22000001	23000000	0
aiC4	23000001	24000000	0
aiC4	24000001	25000000	0
aiC4	25000001	26000000	11.62
aiC4	26000001	27000000	0
aiC4	27000001	28000000	0
aiC4	28000001	29000000	0
aiC4	29000001	30000000	0
aiC4	30000001	31000000	0
aiC4	31000001	32000000	0
aiC4	32000001	33000000	0
aiC4	33000001	34000000	0
aiC4	34000001	35000000	0
aiC4	35000001	36000000	0
aiC4	36000001	37000000	0
aiC4	37000001	38000000	37.66
aiC4	38000001	39000000	0
aiC4	39000001	40000000	0
aiC4	40000001	41000000	0
aiC4	41000001	42000000	0
aiC4	42000001	43000000	0
aiC4	43000001	44000000	0
aiC4	44000001	45000000	0
aiC4	45000001	46000000	0
aiC4	46000001	47000000	24.19
aiC4	47000001	48000000	0
aiC4	48000001	49000000	0
aiC4	49000001	50000000	0
aiC4	50000001	51000000	0
aiC4	51000001	52000000	0
aiC4	52000001	53000000	9.93
aiC4	53000001	54000000	0
aiC4	54000001	55000000	6.43
aiC4	55000001	56000000	0
aiC4	56000001	57000000	0
aiC4	57000001	58000000	12.83
aiC4	58000001	59000000	0
aiC4	59000001	60000000	0
aiC4	60000001	61000000	0
aiC4	61000001	62000000	0
aiC4	62000001	63000000	0
aiC4	63000001	64000000	0
aiC4	64000001	65000000	0
aiC4	65000001	66000000	0
aiC4	66000001	67000000	0
aiC4	67000001	68000000	0
aiC4	68000001	69000000	0
aiC4	69000001	70000000	0
aiC4	70000001	71000000	0
aiC4	71000001	72000000	0
aiC4	72000001	73000000	0
aiC4	73000001	74000000	0
aiC4	74000001	75000000	0
aiC4	75000001	76000000	0
aiC4	76000001	77000000	0
aiC4	77000001	78000000	0
aiC4	78000001	79000000	0
aiC4	79000001	80000000	0
aiC4	80000001	81000000	0
aiC4	81000001	82000000	0
aiC4	82000001	83000000	0
aiC4	83000001	84000000	0
aiC4	84000001	85000000	0
aiC4	85000001	86000000	0
aiC4	86000001	87000000	0
aiC4	87000001	88000000	0
aiC4	88000001	89000000	0
aiC4	89000001	90000000	0
aiC4	90000001	91000000	0
aiC4	91000001	92000000	0
aiC4	92000001	93000000	0
aiC4	93000001	94000000	0
aiC4	94000001	95000000	0
aiC4	95000001	96000000	0
aiC4	96000001	97000000	10.56
aiC4	97000001	98000000	0
aiC4	98000001	99000000	0
aiC4	99000001	100000000	0
aiC4	100000001	101000000	0
aiC4	101000001	102000000	0
aiC4	102000001	103000000	0
aiC4	103000001	104000000	0
aiC4	104000001	105000000	0
aiC4	105000001	106000000	0
aiC4	106000001	107000000	0
aiC4	107000001	108000000	0
aiC4	108000001	109000000	6.12
aiC4	109000001	110000000	0
aiC4	110000001	111000000	0
aiC4	111000001	112000000	0
aiC4	112000001	113000000	0
aiC4	113000001	114000000	0
aiC4	114000001	115000000	0
aiC4	115000001	116000000	0
aiC4	116000001	117000000	0
aiC4	117000001	118000000	0
aiC4	118000001	119000000	0
aiC4	119000001	120000000	0
aiC4	120000001	121000000	0
aiC4	121000001	122000000	0
aiC4	122000001	123000000	0
aiC4	123000001	124000000	0
aiC4	124000001	125000000	0
aiC4	125000001	126000000	0
aiC4	126000001	127000000	0
aiC4	127000001	128000000	0
aiC4	128000001	129000000	0
aiC4	129000001	130000000	0
aiC4	130000001	131000000	0
aiC4	131000001	132000000	0
aiC4	132000001	133000000	0
aiC4	133000001	134000000	0
aiC4	134000001	135000000	0
aiC4	135000001	136000000	0
aiC4	136000001	137000000	0
aiC4	137000001	138000000	0
aiC4	138000001	139000000	0
aiC4	139000001	140000000	0
aiC4	140000001	141000000	0
aiC4	141000001	142000000	0
aiC4	142000001	143000000	0
aiC4	143000001	144000000	0
aiC4	144000001	145000000	0
aiC4	145000001	146000000	0
aiC4	146000001	147000000	0
aiC4	147000001	148000000	0
aiC4	148000001	149000000	0
aiC4	149000001	150000000	0
aiC4	150000001	151000000	0
aiC4	151000001	152000000	0
aiC4	152000001	153000000	0
aiC4	153000001	154000000	0
aiC4	154000001	155000000	0
aiC4	155000001	156000000	0
aiC4	156000001	157000000	0
aiC4	157000001	158000000	0
aiC4	158000001	159000000	0
aiC4	159000001	160000000	0
aiC4	160000001	161000000	0
aiC4	161000001	162000000	0
aiC4	162000001	163000000	0
aiC4	163000001	164000000	0
aiC4	164000001	165000000	0
aiC4	165000001	166000000	0
aiC4	166000001	167000000	0
aiC4	167000001	168000000	0
aiC4	168000001	169000000	0
aiC4	169000001	170000000	0
aiC4	170000001	171000000	0
aiC4	171000001	172000000	0
aiC4	172000001	173000000	0
aiC4	173000001	174000000	0
aiC4	174000001	175000000	0
aiC4	175000001	176000000	0
aiC4	176000001	177000000	0
aiC4	177000001	178000000	0
aiC4	178000001	179000000	0
aiC4	179000001	180000000	0
aiC4	180000001	181000000	0
aiC4	181000001	182000000	0
aiC4	182000001	183000000	0
aiC4	183000001	184000000	0
aiC4	184000001	185000000	0
aiC4	185000001	186000000	0
aiC4	186000001	187000000	0
aiC4	187000001	188000000	0
aiC4	188000001	189000000	0
aiC4	189000001	190000000	0
aiC4	190000001	191000000	0
aiC4	191000001	192000000	0
aiC4	192000001	193000000	0
aiC4	193000001	194000000	0
aiC4	194000001	195000000	0
aiC4	195000001	196000000	0
aiC4	196000001	197000000	0
aiC4	197000001	198000000	0
aiC4	198000001	199000000	0
aiC4	199000001	200000000	0
aiC4	200000001	201000000	0
aiC4	201000001	202000000	0
aiC4	202000001	203000000	0
aiC4	203000001	204000000	0
aiC4	204000001	205000000	0
aiC4	205000001	206000000	0
aiC4	206000001	207000000	0
aiC4	207000001	208000000	0
aiC4	208000001	209000000	0
aiC4	209000001	210000000	0
aiC4	210000001	211000000	0
aiC4	211000001	212000000	0
aiC4	212000001	213000000	0
aiC4	213000001	214000000	0
aiC4	214000001	215000000	0
aiC4	215000001	216000000	0
aiC4	216000001	217000000	8.62
aiC4	217000001	218000000	0
aiC4	218000001	219000000	0
aiC4	219000001	220000000	0
aiC4	220000001	221000000	0
aiC4	221000001	222000000	0
aiC4	222000001	223000000	0
aiC4	223000001	224000000	0
aiC4	224000001	225000000	0
aiC4	225000001	226000000	0
aiC4	226000001	227000000	0
aiC4	227000001	228000000	0
aiC4	228000001	229000000	0
aiC4	229000001	230000000	0
aiC4	230000001	231000000	0
aiC4	231000001	232000000	0
aiC4	232000001	233000000	0
aiC4	233000001	234000000	0
aiC4	234000001	235000000	0
aiC4	235000001	236000000	0
aiC4	236000001	237000000	0
aiC4	237000001	238000000	0
aiC4	238000001	239000000	0
aiC4	239000001	240000000	0
aiC4	240000001	241000000	0
aiC4	241000001	242000000	0
aiC4	242000001	243000000	0
aiC4	243000001	244000000	0
aiC4	244000001	245000000	0
aiC4	245000001	246000000	0
aiC4	246000001	247000000	0
aiC4	247000001	248000000	0
aiC4	248000001	249000000	0
aiC4	249000001	250000000	0
aiC4	250000001	251000000	0
aiC4	251000001	252000000	0
aiC4	252000001	253000000	0
aiC4	253000001	254000000	0
aiC4	254000001	255000000	0
aiC4	255000001	256000000	6.45
aiC4	256000001	257000000	0
aiC4	257000001	258000000	0
aiC4	258000001	259000000	0
aiC4	259000001	260000000	0
aiC4	260000001	261000000	0
aiC4	261000001	262000000	0
aiC4	262000001	263000000	0
aiC4	263000001	264000000	0
aiC4	264000001	265000000	0
aiC4	265000001	266000000	0
aiC4	266000001	267000000	0
aiC4	267000001	268000000	0
aiC4	268000001	269000000	0
aiC4	269000001	270000000	0
aiC4	270000001	271000000	0
aiC4	271000001	272000000	0
aiC4	272000001	273000000	0
aiC4	273000001	274000000	11.84
aiC4	274000001	275000000	0
aiC4	275000001	276000000	0
aiC4	276000001	277000000	0
aiC4	277000001	278000000	0
aiC4	278000001	279000000	0
aiC4	279000001	280000000	0
aiC4	280000001	281000000	0
aiC4	281000001	282000000	0
aiC4	282000001	283000000	0
aiC4	283000001	284000000	0
aiC4	284000001	285000000	0
aiC4	285000001	286000000	0
aiC4	286000001	287000000	0
aiC4	287000001	288000000	0
aiC4	288000001	289000000	0
aiC4	289000001	290000000	0
aiC4	290000001	291000000	0
aiC4	291000001	292000000	0
aiC4	292000001	293000000	0
aiC4	293000001	294000000	0
aiC4	294000001	295000000	0
aiC4	295000001	296000000	6.44
aiC4	296000001	297000000	0
aiC4	297000001	298000000	0
aiC4	298000001	299000000	0
aiC4	299000001	300000000	0
aiC4	300000001	301000000	0
aiC4	301000001	302000000	0
aiC4	302000001	303000000	0
aiC4	303000001	304000000	0
aiC4	304000001	305000000	0
aiC4	305000001	306000000	0
aiC4	306000001	307000000	0
aiC4	307000001	308000000	0
aiC4	308000001	309000000	0
aiC4	309000001	310000000	0
aiC4	310000001	311000000	0
aiC4	311000001	312000000	4.06
aiC4	312000001	313000000	0
aiC4	313000001	314000000	0
aiC4	314000001	315000000	0
aiC4	315000001	316000000	0
aiC4	316000001	317000000	0
aiC4	317000001	318000000	0
aiC4	318000001	319000000	17.55
aiC4	319000001	320000000	0
aiC4	320000001	321000000	0
aiC4	321000001	322000000	10.67
aiC4	322000001	323000000	4.08
aiC4	323000001	324000000	0
[truncated: 19,534 more rows]

## Sheet: Fig 1_ring_b
The distribution of the C genome-specific repeat Am1 along chromosomes of A. insularis(ai), A. longiglumis(al) and Sanfensan (an) genomes
Chr	Start	End	Copy_number
aiC1	1	5000000	0
aiC1	5000001	10000000	0
aiC1	10000001	15000000	0
aiC1	15000001	20000000	0
aiC1	20000001	25000000	0
aiC1	25000001	30000000	0
aiC1	30000001	35000000	0
aiC1	35000001	40000000	0
aiC1	40000001	45000000	37
aiC1	45000001	50000000	1786
aiC1	50000001	55000000	525
aiC1	55000001	60000000	1020
aiC1	60000001	65000000	752
aiC1	65000001	70000000	4
aiC1	70000001	75000000	206
aiC1	75000001	80000000	1326
aiC1	80000001	85000000	412
aiC1	85000001	90000000	380
aiC1	90000001	95000000	2107
aiC1	95000001	100000000	2186
aiC1	100000001	105000000	1835
aiC1	105000001	110000000	226
aiC1	110000001	115000000	725
aiC1	115000001	120000000	1048
aiC1	120000001	125000000	2274
aiC1	125000001	130000000	726
aiC1	130000001	135000000	632
aiC1	135000001	140000000	2387
aiC1	140000001	145000000	1490
aiC1	145000001	150000000	1111
aiC1	150000001	155000000	662
aiC1	155000001	160000000	1100
aiC1	160000001	165000000	1739
aiC1	165000001	170000000	722
aiC1	170000001	175000000	1369
aiC1	175000001	180000000	1800
aiC1	180000001	185000000	782
aiC1	185000001	190000000	204
aiC1	190000001	195000000	2428
aiC1	195000001	200000000	255
aiC1	200000001	205000000	1791
aiC1	205000001	210000000	1046
aiC1	210000001	215000000	3680
aiC1	215000001	220000000	486
aiC1	220000001	225000000	1638
aiC1	225000001	230000000	373
aiC1	230000001	235000000	1681
aiC1	235000001	240000000	2279
aiC1	240000001	245000000	1092
aiC1	245000001	250000000	379
aiC1	250000001	255000000	229
aiC1	255000001	260000000	163
aiC1	260000001	265000000	96
aiC1	265000001	270000000	1308
aiC1	270000001	275000000	1672
aiC1	275000001	280000000	247
aiC1	280000001	285000000	703
aiC1	285000001	290000000	745
aiC1	290000001	295000000	359
aiC1	295000001	300000000	938
aiC1	300000001	305000000	901
aiC1	305000001	310000000	1655
aiC1	310000001	315000000	1034
aiC1	315000001	320000000	818
aiC1	320000001	325000000	329
aiC1	325000001	330000000	483
aiC1	330000001	335000000	138
aiC1	335000001	340000000	488
aiC1	340000001	345000000	971
aiC1	345000001	350000000	442
aiC1	350000001	355000000	48
aiC1	355000001	360000000	91
aiC1	360000001	365000000	874
aiC1	365000001	370000000	166
aiC1	370000001	375000000	697
aiC1	375000001	380000000	207
aiC1	380000001	385000000	833
aiC1	385000001	390000000	309
aiC1	390000001	395000000	39
aiC1	395000001	400000000	257
aiC1	400000001	405000000	67
aiC1	405000001	410000000	1460
aiC1	410000001	415000000	1426
aiC1	415000001	420000000	477
aiC1	420000001	425000000	338
aiC1	425000001	430000000	678
aiC1	430000001	435000000	284
aiC1	435000001	440000000	774
aiC1	440000001	445000000	3
aiC1	445000001	450000000	144
aiC1	450000001	455000000	3
aiC1	455000001	460000000	3034
aiC1	460000001	465000000	824
aiC1	465000001	470000000	316
aiC1	470000001	475000000	452
aiC1	475000001	480000000	36
aiC1	480000001	485000000	405
aiC1	485000001	490000000	1216
aiC1	490000001	495000000	0
aiC1	495000001	500000000	5
aiC1	500000001	505000000	21
aiC1	505000001	510000000	0
aiC1	510000001	515000000	2
aiC1	515000001	520000000	0
aiC1	520000001	525000000	129
aiC1	525000001	530000000	0
aiC1	530000001	535000000	55
aiC1	535000001	539000000	7
aiC2	1	5000000	0
aiC2	5000001	10000000	1643
aiC2	10000001	15000000	76
aiC2	15000001	20000000	90
aiC2	20000001	25000000	4
aiC2	25000001	30000000	119
aiC2	30000001	35000000	39
aiC2	35000001	40000000	47
aiC2	40000001	45000000	44
aiC2	45000001	50000000	1155
aiC2	50000001	55000000	1
aiC2	55000001	60000000	13
aiC2	60000001	65000000	1110
aiC2	65000001	70000000	206
aiC2	70000001	75000000	25
aiC2	75000001	80000000	33
aiC2	80000001	85000000	115
aiC2	85000001	90000000	589
aiC2	90000001	95000000	210
aiC2	95000001	100000000	4332
aiC2	100000001	105000000	1106
aiC2	105000001	110000000	58
aiC2	110000001	115000000	15
aiC2	115000001	120000000	192
aiC2	120000001	125000000	1900
aiC2	125000001	130000000	221
aiC2	130000001	135000000	52
aiC2	135000001	140000000	734
aiC2	140000001	145000000	695
aiC2	145000001	150000000	111
aiC2	150000001	155000000	590
aiC2	155000001	160000000	30
aiC2	160000001	165000000	794
aiC2	165000001	170000000	1299
aiC2	170000001	175000000	935
aiC2	175000001	180000000	852
aiC2	180000001	185000000	2491
aiC2	185000001	190000000	68
aiC2	190000001	195000000	1
aiC2	195000001	200000000	298
aiC2	200000001	205000000	600
aiC2	205000001	210000000	124
aiC2	210000001	215000000	334
aiC2	215000001	220000000	1447
aiC2	220000001	225000000	509
aiC2	225000001	230000000	30
aiC2	230000001	235000000	174
aiC2	235000001	240000000	504
aiC2	240000001	245000000	580
aiC2	245000001	250000000	53
aiC2	250000001	255000000	660
aiC2	255000001	260000000	204
aiC2	260000001	265000000	1560
aiC2	265000001	270000000	515
aiC2	270000001	275000000	470
aiC2	275000001	280000000	759
aiC2	280000001	285000000	1263
aiC2	285000001	290000000	417
aiC2	290000001	295000000	1617
aiC2	295000001	300000000	1658
aiC2	300000001	305000000	1343
aiC2	305000001	310000000	2218
aiC2	310000001	315000000	1639
aiC2	315000001	320000000	310
aiC2	320000001	325000000	812
aiC2	325000001	330000000	220
aiC2	330000001	335000000	1053
aiC2	335000001	340000000	723
aiC2	340000001	345000000	1949
aiC2	345000001	350000000	595
aiC2	350000001	355000000	247
aiC2	355000001	360000000	462
aiC2	360000001	365000000	480
aiC2	365000001	370000000	1073
aiC2	370000001	375000000	528
aiC2	375000001	380000000	416
aiC2	380000001	385000000	115
aiC2	385000001	390000000	1398
aiC2	390000001	395000000	30
aiC2	395000001	400000000	264
aiC2	400000001	405000000	213
aiC2	405000001	410000000	2908
aiC2	410000001	415000000	4387
aiC2	415000001	420000000	457
aiC2	420000001	425000000	879
aiC2	425000001	430000000	389
aiC2	430000001	435000000	227
aiC2	435000001	440000000	84
aiC2	440000001	445000000	94
aiC2	445000001	450000000	787
aiC2	450000001	455000000	1908
aiC2	455000001	460000000	0
aiC2	460000001	465000000	1138
aiC2	465000001	470000000	59
aiC2	470000001	475000000	126
aiC2	475000001	480000000	0
aiC2	480000001	485000000	1554
aiC2	485000001	490000000	38
aiC2	490000001	495000000	451
aiC2	495000001	500000000	42
aiC2	500000001	505000000	245
aiC2	505000001	510000000	838
aiC2	510000001	515000000	16
aiC2	515000001	520000000	116
aiC2	520000001	525000000	40
aiC2	525000001	530000000	63
aiC2	530000001	535000000	110
aiC2	535000001	540000000	30
aiC2	540000001	545000000	2
aiC2	545000001	550000000	2
aiC2	550000001	555000000	107
aiC2	555000001	560000000	9
aiC2	560000001	565000000	42
aiC2	565000001	570000000	0
aiC2	570000001	575000000	24
aiC2	575000001	580000000	26
aiC2	580000001	585000000	0
aiC2	585000001	590000000	0
aiC2	590000001	595000000	19
aiC2	595000001	600000000	561
aiC2	600000001	605000000	1732
aiC2	605000001	610000000	668
aiC2	610000001	615000000	298
aiC3	1	5000000	0
aiC3	5000001	10000000	42
aiC3	10000001	15000000	40
aiC3	15000001	20000000	0
aiC3	20000001	25000000	92
aiC3	25000001	30000000	19
aiC3	30000001	35000000	5
aiC3	35000001	40000000	4
aiC3	40000001	45000000	0
aiC3	45000001	50000000	86
aiC3	50000001	55000000	4
aiC3	55000001	60000000	63
aiC3	60000001	65000000	7
aiC3	65000001	70000000	0
aiC3	70000001	75000000	2219
aiC3	75000001	80000000	623
aiC3	80000001	85000000	846
aiC3	85000001	90000000	960
aiC3	90000001	95000000	170
aiC3	95000001	100000000	3
aiC3	100000001	105000000	63
aiC3	105000001	110000000	395
aiC3	110000001	115000000	436
aiC3	115000001	120000000	1202
aiC3	120000001	125000000	23
aiC3	125000001	130000000	279
aiC3	130000001	135000000	299
aiC3	135000001	140000000	1310
aiC3	140000001	145000000	383
aiC3	145000001	150000000	253
aiC3	150000001	155000000	637
aiC3	155000001	160000000	2053
aiC3	160000001	165000000	4049
aiC3	165000001	170000000	347
aiC3	170000001	175000000	1526
aiC3	175000001	180000000	624
aiC3	180000001	185000000	880
aiC3	185000001	190000000	906
aiC3	190000001	195000000	637
aiC3	195000001	200000000	2353
aiC3	200000001	205000000	291
aiC3	205000001	210000000	35
aiC3	210000001	215000000	135
aiC3	215000001	220000000	557
aiC3	220000001	225000000	159
aiC3	225000001	230000000	4381
aiC3	230000001	235000000	465
aiC3	235000001	240000000	209
aiC3	240000001	245000000	644
aiC3	245000001	250000000	1332
aiC3	250000001	255000000	1601
aiC3	255000001	260000000	43
aiC3	260000001	265000000	503
aiC3	265000001	270000000	1958
aiC3	270000001	275000000	2637
aiC3	275000001	280000000	851
aiC3	280000001	285000000	1733
aiC3	285000001	290000000	809
aiC3	290000001	295000000	723
aiC3	295000001	300000000	262
aiC3	300000001	305000000	38
aiC3	305000001	310000000	2064
aiC3	310000001	315000000	349
aiC3	315000001	320000000	826
aiC3	320000001	325000000	1337
aiC3	325000001	330000000	1879
aiC3	330000001	335000000	427
aiC3	335000001	340000000	1240
aiC3	340000001	345000000	260
aiC3	345000001	350000000	416
aiC3	350000001	355000000	1179
aiC3	355000001	360000000	2961
aiC3	360000001	365000000	575
aiC3	365000001	370000000	49
aiC3	370000001	375000000	1677
aiC3	375000001	380000000	915
aiC3	380000001	385000000	1154
aiC3	385000001	390000000	37
aiC3	390000001	395000000	333
aiC3	395000001	400000000	528
aiC3	400000001	405000000	313
aiC3	405000001	410000000	293
aiC3	410000001	415000000	1241
aiC3	415000001	420000000	141
aiC3	420000001	425000000	391
aiC3	425000001	430000000	2
aiC3	430000001	435000000	1606
aiC3	435000001	440000000	485
aiC3	440000001	445000000	1147
aiC3	445000001	450000000	1055
aiC3	450000001	455000000	1247
aiC3	455000001	460000000	810
aiC3	460000001	465000000	1253
aiC3	465000001	470000000	718
aiC3	470000001	475000000	495
aiC3	475000001	480000000	1408
aiC3	480000001	485000000	1325
aiC3	485000001	490000000	302
aiC3	490000001	495000000	288
aiC3	495000001	500000000	1
aiC3	500000001	505000000	133
aiC3	505000001	510000000	832
aiC3	510000001	515000000	5
aiC3	515000001	520000000	61
aiC4	1	5000000	0
aiC4	5000001	10000000	0
aiC4	10000001	15000000	0
aiC4	15000001	20000000	0
aiC4	20000001	25000000	0
aiC4	25000001	30000000	0
aiC4	30000001	35000000	0
aiC4	35000001	40000000	260
aiC4	40000001	45000000	0
aiC4	45000001	50000000	0
aiC4	50000001	55000000	0
aiC4	55000001	60000000	0
aiC4	60000001	65000000	0
aiC4	65000001	70000000	0
aiC4	70000001	75000000	0
aiC4	75000001	80000000	51
aiC4	80000001	85000000	0
aiC4	85000001	90000000	0
aiC4	90000001	95000000	46
aiC4	95000001	100000000	0
aiC4	100000001	105000000	185
aiC4	105000001	110000000	2
aiC4	110000001	115000000	205
aiC4	115000001	120000000	386
aiC4	120000001	125000000	190
aiC4	125000001	130000000	30
aiC4	130000001	135000000	239
aiC4	135000001	140000000	1257
aiC4	140000001	145000000	1644
aiC4	145000001	150000000	302
aiC4	150000001	155000000	23
aiC4	155000001	160000000	943
aiC4	160000001	165000000	2153
aiC4	165000001	170000000	495
aiC4	170000001	175000000	604
aiC4	175000001	180000000	935
aiC4	180000001	185000000	107
aiC4	185000001	190000000	363
aiC4	190000001	195000000	319
aiC4	195000001	200000000	751
aiC4	200000001	205000000	1105
aiC4	205000001	210000000	1476
aiC4	210000001	215000000	509
aiC4	215000001	220000000	5
aiC4	220000001	225000000	70
aiC4	225000001	230000000	320
aiC4	230000001	235000000	124
aiC4	235000001	240000000	321
aiC4	240000001	245000000	224
aiC4	245000001	250000000	428
aiC4	250000001	255000000	509
aiC4	255000001	260000000	270
aiC4	260000001	265000000	1371
aiC4	265000001	270000000	116
aiC4	270000001	275000000	187
aiC4	275000001	280000000	3073
aiC4	280000001	285000000	2723
aiC4	285000001	290000000	1282
aiC4	290000001	295000000	328
aiC4	295000001	300000000	22
aiC4	300000001	305000000	210
aiC4	305000001	310000000	606
aiC4	310000001	315000000	270
aiC4	315000001	320000000	504
aiC4	320000001	325000000	2640
aiC4	325000001	330000000	224
aiC4	330000001	335000000	635
aiC4	335000001	340000000	1304
aiC4	340000001	345000000	1563
aiC4	345000001	350000000	1294
aiC4	350000001	355000000	1566
aiC4	355000001	360000000	291
aiC4	360000001	365000000	2650
aiC4	365000001	370000000	602
aiC4	370000001	375000000	158
aiC4	375000001	380000000	1017
aiC4	380000001	385000000	1121
aiC4	385000001	390000000	1170
aiC4	390000001	395000000	1313
aiC4	395000001	400000000	319
aiC4	400000001	405000000	193
aiC4	405000001	410000000	370
aiC4	410000001	415000000	251
aiC4	415000001	420000000	548
aiC4	420000001	425000000	170
aiC4	425000001	430000000	2540
aiC4	430000001	435000000	1014
aiC4	435000001	440000000	225
aiC4	440000001	445000000	878
aiC4	445000001	450000000	1961
aiC4	450000001	455000000	88
aiC4	455000001	460000000	499
aiC4	460000001	465000000	1372
aiC4	465000001	470000000	2756
aiC4	470000001	475000000	3888
aiC4	475000001	480000000	254
aiC4	480000001	485000000	552
aiC4	485000001	490000000	595
aiC4	490000001	495000000	16
aiC4	495000001	500000000	1070
aiC4	500000001	505000000	50
aiC4	505000001	510000000	3
aiC4	510000001	515000000	362
aiC4	515000001	520000000	904
aiC4	520000001	525000000	902
aiC4	525000001	530000000	1170
aiC4	530000001	535000000	497
aiC4	535000001	540000000	1542
aiC4	540000001	545000000	2964
aiC4	545000001	550000000	1637
aiC4	550000001	555000000	536
aiC4	555000001	560000000	196
aiC4	560000001	565000000	451
aiC4	565000001	570000000	978
aiC4	570000001	575000000	857
aiC4	575000001	580000000	1651
aiC4	580000001	585000000	1291
aiC4	585000001	590000000	236
aiC4	590000001	595000000	59
aiC4	595000001	600000000	94
aiC4	600000001	605000000	3016
aiC4	605000001	610000000	49
aiC4	610000001	615000000	417
aiC4	615000001	620000000	2595
aiC4	620000001	625000000	257
aiC4	625000001	630000000	680
aiC4	630000001	635000000	364
aiC4	635000001	640000000	730
aiC4	640000001	645000000	229
aiC4	645000001	650000000	290
aiC4	650000001	655000000	505
aiC4	655000001	660000000	625
aiC4	660000001	665000000	122
aiC4	665000001	670000000	54
aiC4	670000001	675000000	6
aiC4	675000001	678000000	92
aiC5	1	5000000	798
aiC5	5000001	10000000	2475
aiC5	10000001	15000000	34
aiC5	15000001	20000000	468
aiC5	20000001	25000000	3072
aiC5	25000001	30000000	581
aiC5	30000001	35000000	204
aiC5	35000001	40000000	256
aiC5	40000001	45000000	2170
aiC5	45000001	50000000	26
aiC5	50000001	55000000	266
aiC5	55000001	60000000	108
aiC5	60000001	65000000	258
aiC5	65000001	70000000	419
aiC5	70000001	75000000	1343
aiC5	75000001	80000000	1891
aiC5	80000001	85000000	714
aiC5	85000001	90000000	1027
aiC5	90000001	95000000	2271
aiC5	95000001	100000000	4
aiC5	100000001	105000000	808
aiC5	105000001	110000000	425
aiC5	110000001	115000000	586
aiC5	115000001	120000000	321
aiC5	120000001	125000000	327
aiC5	125000001	130000000	399
aiC5	130000001	135000000	594
aiC5	135000001	140000000	312
aiC5	140000001	145000000	5
aiC5	145000001	150000000	442
aiC5	150000001	155000000	592
aiC5	155000001	160000000	1247
aiC5	160000001	165000000	1165
aiC5	165000001	170000000	178
aiC5	170000001	175000000	227
aiC5	175000001	180000000	50
aiC5	180000001	185000000	57
aiC5	185000001	190000000	880
aiC5	190000001	195000000	340
aiC5	195000001	200000000	207
aiC5	200000001	205000000	1000
aiC5	205000001	210000000	575
aiC5	210000001	215000000	426
aiC5	215000001	220000000	44
aiC5	220000001	225000000	386
aiC5	225000001	230000000	207
aiC5	230000001	235000000	41
aiC5	235000001	240000000	789
aiC5	240000001	245000000	420
aiC5	245000001	250000000	1051
aiC5	250000001	255000000	1901
aiC5	255000001	260000000	426
aiC5	260000001	265000000	1641
aiC5	265000001	270000000	523
aiC5	270000001	275000000	1827
aiC5	275000001	280000000	147
aiC5	280000001	285000000	1810
aiC5	285000001	290000000	492
aiC5	290000001	295000000	1290
aiC5	295000001	300000000	473
aiC5	300000001	305000000	418
aiC5	305000001	310000000	1894
aiC5	310000001	315000000	1108
aiC5	315000001	320000000	465
aiC5	320000001	325000000	258
aiC5	325000001	330000000	464
aiC5	330000001	335000000	205
aiC5	335000001	340000000	547
aiC5	340000001	345000000	502
aiC5	345000001	350000000	1113
aiC5	350000001	355000000	813
aiC5	355000001	360000000	178
aiC5	360000001	365000000	173
aiC5	365000001	370000000	1392
aiC5	370000001	375000000	764
aiC5	375000001	380000000	1201
aiC5	380000001	385000000	411
aiC5	385000001	390000000	171
aiC5	390000001	395000000	551
aiC5	395000001	400000000	7
aiC5	400000001	405000000	365
aiC5	405000001	410000000	302
aiC5	410000001	415000000	1050
aiC5	415000001	420000000	4
aiC5	420000001	425000000	585
aiC5	425000001	430000000	335
aiC5	430000001	435000000	67
aiC5	435000001	440000000	722
aiC5	440000001	445000000	202
aiC5	445000001	450000000	27
aiC5	450000001	455000000	3
aiC5	455000001	460000000	427
aiC5	460000001	465000000	781
aiC5	465000001	470000000	166
aiC5	470000001	475000000	444
aiC5	475000001	480000000	3
aiC5	480000001	485000000	106
aiC5	485000001	490000000	7
aiC5	490000001	495000000	4
aiC5	495000001	500000000	2
aiC5	500000001	505000000	249
aiC5	505000001	510000000	2
aiC5	510000001	515000000	0
aiC5	515000001	520000000	18
aiC5	520000001	525000000	31
aiC5	525000001	530000000	26
aiC5	530000001	535000000	294
aiC5	535000001	540000000	259
aiC5	540000001	545000000	431
aiC5	545000001	550000000	0
aiC5	550000001	555000000	0
aiC5	555000001	560000000	483
aiC5	560000001	565000000	6
aiC5	565000001	570000000	6
aiC5	570000001	575000000	0
aiC5	575000001	580000000	0
aiC5	580000001	584000000	0
aiC6	1	5000000	0
aiC6	5000001	10000000	0
aiC6	10000001	15000000	23
aiC6	15000001	20000000	0
aiC6	20000001	25000000	9
aiC6	25000001	30000000	0
aiC6	30000001	35000000	2
aiC6	35000001	40000000	0
aiC6	40000001	45000000	7
aiC6	45000001	50000000	1
aiC6	50000001	55000000	520
aiC6	55000001	60000000	7
aiC6	60000001	65000000	744
aiC6	65000001	70000000	2
aiC6	70000001	75000000	1
aiC6	75000001	80000000	0
aiC6	80000001	85000000	0
aiC6	85000001	90000000	0
aiC6	90000001	95000000	0
aiC6	95000001	100000000	1
aiC6	100000001	105000000	0
aiC6	105000001	110000000	0
aiC6	110000001	115000000	0
aiC6	115000001	120000000	69
aiC6	120000001	125000000	1
aiC6	125000001	130000000	20
aiC6	130000001	135000000	71
aiC6	135000001	140000000	760
aiC6	140000001	145000000	4
aiC6	145000001	150000000	726
aiC6	150000001	155000000	3
aiC6	155000001	160000000	14
aiC6	160000001	165000000	183
aiC6	165000001	170000000	64
aiC6	170000001	175000000	3008
aiC6	175000001	180000000	362
aiC6	180000001	185000000	6
aiC6	185000001	190000000	957
aiC6	190000001	195000000	1279
aiC6	195000001	200000000	512
aiC6	200000001	205000000	1022
aiC6	205000001	210000000	114
aiC6	210000001	215000000	596
aiC6	215000001	220000000	2692
aiC6	220000001	225000000	621
aiC6	225000001	230000000	537
aiC6	230000001	235000000	1048
aiC6	235000001	240000000	809
aiC6	240000001	245000000	3866
aiC6	245000001	250000000	1472
aiC6	250000001	255000000	22
aiC6	255000001	260000000	190
aiC6	260000001	265000000	973
aiC6	265000001	270000000	384
aiC6	270000001	275000000	11
aiC6	275000001	280000000	78
aiC6	280000001	285000000	12
aiC6	285000001	290000000	207
aiC6	290000001	295000000	177
aiC6	295000001	300000000	555
aiC6	300000001	305000000	429
aiC6	305000001	310000000	521
aiC6	310000001	315000000	70
aiC6	315000001	320000000	366
aiC6	320000001	325000000	409
aiC6	325000001	330000000	789
aiC6	330000001	335000000	1449
aiC6	335000001	340000000	1010
aiC6	340000001	345000000	224
aiC6	345000001	350000000	109
aiC6	350000001	355000000	21
aiC6	355000001	360000000	1140
aiC6	360000001	365000000	339
aiC6	365000001	370000000	3
aiC6	370000001	375000000	226
aiC6	375000001	380000000	230
aiC6	380000001	385000000	1210
aiC6	385000001	390000000	290
aiC6	390000001	395000000	51
aiC6	395000001	400000000	1071
aiC6	400000001	405000000	1331
aiC6	405000001	410000000	635
aiC6	410000001	415000000	308
aiC6	415000001	420000000	744
aiC6	420000001	425000000	782
aiC6	425000001	430000000	263
aiC6	430000001	435000000	1166
aiC6	435000001	440000000	274
aiC6	440000001	445000000	168
aiC6	445000001	450000000	169
aiC6	450000001	455000000	144
aiC6	455000001	460000000	34
aiC6	460000001	465000000	928
aiC6	465000001	470000000	351
aiC6	470000001	475000000	338
aiC6	475000001	480000000	67
aiC6	480000001	485000000	289
aiC6	485000001	490000000	622
aiC6	490000001	495000000	1078
aiC6	495000001	500000000	84
aiC6	500000001	505000000	204
aiC6	505000001	510000000	69
aiC6	510000001	515000000	211
aiC6	515000001	520000000	73
aiC6	520000001	525000000	46
aiC6	525000001	530000000	2323
aiC6	530000001	535000000	42
aiC6	535000001	540000000	235
aiC6	540000001	545000000	41
aiC6	545000001	550000000	0
aiC6	550000001	555000000	1150
aiC6	555000001	560000000	29
aiC6	560000001	565000000	177
aiC6	565000001	570000000	1339
aiC6	570000001	575000000	767
aiC6	575000001	580000000	1339
aiC6	580000001	585000000	441
aiC6	585000001	590000000	8
aiC7	1	5000000	0
aiC7	5000001	10000000	0
aiC7	10000001	15000000	0
aiC7	15000001	20000000	0
aiC7	20000001	25000000	1
aiC7	25000001	30000000	9
aiC7	30000001	35000000	43
aiC7	35000001	40000000	9
aiC7	40000001	45000000	106
aiC7	45000001	50000000	66
aiC7	50000001	55000000	170
aiC7	55000001	60000000	6
aiC7	60000001	65000000	6
aiC7	65000001	70000000	747
aiC7	70000001	75000000	331
aiC7	75000001	80000000	19
aiC7	80000001	85000000	27
aiC7	85000001	90000000	237
aiC7	90000001	95000000	7
aiC7	95000001	100000000	14
aiC7	100000001	105000000	154
aiC7	105000001	110000000	93
aiC7	110000001	115000000	2140
aiC7	115000001	120000000	1572
aiC7	120000001	125000000	78
aiC7	125000001	130000000	3
aiC7	130000001	135000000	90
aiC7	135000001	140000000	333
aiC7	140000001	145000000	116
aiC7	145000001	150000000	1975
aiC7	150000001	155000000	947
aiC7	155000001	160000000	1017
aiC7	160000001	165000000	197
aiC7	165000001	170000000	248
aiC7	170000001	175000000	77
aiC7	175000001	180000000	1249
aiC7	180000001	185000000	213
aiC7	185000001	190000000	217
aiC7	190000001	195000000	1284
aiC7	195000001	200000000	358
aiC7	200000001	205000000	947
aiC7	205000001	210000000	69
aiC7	210000001	215000000	2504
aiC7	215000001	220000000	995
aiC7	220000001	225000000	915
aiC7	225000001	230000000	1379
aiC7	230000001	235000000	525
aiC7	235000001	240000000	586
aiC7	240000001	245000000	376
aiC7	245000001	250000000	284
aiC7	250000001	255000000	1340
aiC7	255000001	260000000	756
aiC7	260000001	265000000	507
aiC7	265000001	270000000	1331
aiC7	270000001	275000000	5375
aiC7	275000001	280000000	1562
aiC7	280000001	285000000	673
aiC7	285000001	290000000	904
aiC7	290000001	295000000	864
aiC7	295000001	300000000	97
aiC7	300000001	305000000	409
aiC7	305000001	310000000	52
aiC7	310000001	315000000	3
aiC7	315000001	320000000	554
aiC7	320000001	325000000	178
aiC7	325000001	330000000	106
aiC7	330000001	335000000	2160
aiC7	335000001	340000000	607
aiC7	340000001	345000000	720
aiC7	345000001	350000000	674
aiC7	350000001	355000000	425
aiC7	355000001	360000000	488
aiC7	360000001	365000000	1283
aiC7	365000001	370000000	358
aiC7	370000001	375000000	1360
aiC7	375000001	380000000	249
aiC7	380000001	385000000	593
aiC7	385000001	390000000	196
aiC7	390000001	395000000	596
aiC7	395000001	400000000	1055
aiC7	400000001	405000000	3052
aiC7	405000001	410000000	1240
aiC7	410000001	415000000	359
aiC7	415000001	420000000	65
aiC7	420000001	425000000	589
aiC7	425000001	430000000	4143
aiC7	430000001	435000000	507
aiC7	435000001	440000000	590
aiC7	440000001	445000000	366
aiC7	445000001	450000000	758
aiC7	450000001	455000000	150
aiC7	455000001	460000000	2
aiC7	460000001	465000000	275
aiC7	465000001	470000000	796
aiC7	470000001	475000000	8
aiC7	475000001	480000000	1109
aiC7	480000001	485000000	46
aiC7	485000001	490000000	0
aiC7	490000001	495000000	0
aiC7	495000001	497000000	0
aiD1	1	5000000	0
aiD1	5000001	10000000	0
aiD1	10000001	15000000	0
aiD1	15000001	20000000	0
aiD1	20000001	25000000	0
aiD1	25000001	30000000	2
aiD1	30000001	35000000	0
aiD1	35000001	40000000	0
aiD1	40000001	45000000	0
aiD1	45000001	50000000	0
aiD1	50000001	55000000	0
aiD1	55000001	60000000	0
aiD1	60000001	65000000	0
aiD1	65000001	70000000	0
aiD1	70000001	75000000	0
aiD1	75000001	80000000	0
aiD1	80000001	85000000	0
aiD1	85000001	90000000	0
aiD1	90000001	95000000	0
aiD1	95000001	100000000	0
aiD1	100000001	105000000	0
aiD1	105000001	110000000	0
aiD1	110000001	115000000	0
aiD1	115000001	120000000	0
aiD1	120000001	125000000	0
aiD1	125000001	130000000	0
aiD1	130000001	135000000	0
aiD1	135000001	140000000	0
aiD1	140000001	145000000	0
aiD1	145000001	150000000	0
aiD1	150000001	155000000	0
aiD1	155000001	160000000	0
aiD1	160000001	165000000	0
aiD1	165000001	170000000	0
aiD1	170000001	175000000	0
aiD1	175000001	180000000	0
aiD1	180000001	185000000	0
aiD1	185000001	190000000	0
aiD1	190000001	195000000	0
aiD1	195000001	200000000	0
aiD1	200000001	205000000	0
aiD1	205000001	210000000	0
aiD1	210000001	215000000	0
aiD1	215000001	220000000	0
aiD1	220000001	225000000	0
aiD1	225000001	230000000	0
aiD1	230000001	235000000	0
aiD1	235000001	240000000	0
aiD1	240000001	245000000	0
aiD1	245000001	250000000	0
aiD1	250000001	255000000	0
aiD1	255000001	260000000	0
aiD1	260000001	265000000	0
aiD1	265000001	270000000	0
aiD1	270000001	275000000	0
aiD1	275000001	280000000	0
aiD1	280000001	285000000	0
aiD1	285000001	290000000	0
aiD1	290000001	295000000	0
aiD1	295000001	300000000	1
aiD1	300000001	305000000	0
aiD1	305000001	310000000	0
aiD1	310000001	315000000	0
aiD1	315000001	320000000	0
aiD1	320000001	325000000	0
aiD1	325000001	330000000	0
aiD1	330000001	335000000	0
aiD1	335000001	340000000	0
aiD1	340000001	345000000	0
aiD1	345000001	350000000	0
aiD1	350000001	355000000	0
aiD1	355000001	360000000	0
aiD1	360000001	365000000	0
aiD1	365000001	370000000	0
aiD1	370000001	375000000	0
aiD1	375000001	380000000	0
aiD1	380000001	385000000	0
aiD1	385000001	390000000	0
aiD1	390000001	395000000	0
aiD1	395000001	400000000	0
aiD1	400000001	405000000	0
aiD1	405000001	410000000	0
aiD1	410000001	415000000	0
aiD1	415000001	420000000	0
aiD1	420000001	425000000	0
aiD1	425000001	430000000	0
aiD1	430000001	435000000	0
aiD1	435000001	440000000	0
aiD1	440000001	445000000	0
aiD1	445000001	450000000	0
aiD1	450000001	455000000	0
aiD1	455000001	460000000	11
aiD1	460000001	464000000	0
aiD2	1	5000000	0
aiD2	5000001	10000000	0
aiD2	10000001	15000000	0
aiD2	15000001	20000000	0
aiD2	20000001	25000000	0
aiD2	25000001	30000000	0
aiD2	30000001	35000000	0
aiD2	35000001	40000000	0
aiD2	40000001	45000000	0
aiD2	45000001	50000000	0
aiD2	50000001	55000000	0
aiD2	55000001	60000000	0
aiD2	60000001	65000000	0
aiD2	65000001	70000000	0
aiD2	70000001	75000000	0
aiD2	75000001	80000000	0
aiD2	80000001	85000000	0
aiD2	85000001	90000000	0
aiD2	90000001	95000000	0
aiD2	95000001	100000000	0
aiD2	100000001	105000000	0
aiD2	105000001	110000000	0
aiD2	110000001	115000000	0
aiD2	115000001	120000000	0
aiD2	120000001	125000000	0
aiD2	125000001	130000000	0
aiD2	130000001	135000000	0
aiD2	135000001	140000000	0
aiD2	140000001	145000000	0
aiD2	145000001	150000000	0
aiD2	150000001	155000000	21
aiD2	155000001	160000000	0
aiD2	160000001	165000000	0
aiD2	165000001	170000000	0
aiD2	170000001	175000000	0
aiD2	175000001	180000000	0
aiD2	180000001	185000000	0
aiD2	185000001	190000000	0
aiD2	190000001	195000000	0
aiD2	195000001	200000000	0
aiD2	200000001	205000000	0
aiD2	205000001	210000000	0
aiD2	210000001	215000000	0
aiD2	215000001	220000000	0
aiD2	220000001	225000000	0
aiD2	225000001	230000000	0
aiD2	230000001	235000000	0
aiD2	235000001	240000000	0
aiD2	240000001	245000000	0
aiD2	245000001	250000000	0
aiD2	250000001	255000000	0
aiD2	255000001	260000000	0
aiD2	260000001	265000000	0
aiD2	265000001	270000000	0
aiD2	270000001	275000000	0
aiD2	275000001	280000000	0
aiD2	280000001	285000000	0
aiD2	285000001	290000000	0
aiD2	290000001	295000000	0
aiD2	295000001	300000000	0
aiD2	300000001	305000000	0
aiD2	305000001	310000000	0
aiD2	310000001	315000000	0
aiD2	315000001	320000000	0
aiD2	320000001	325000000	0
aiD2	325000001	330000000	0
aiD2	330000001	335000000	0
aiD2	335000001	340000000	0
aiD2	340000001	345000000	0
aiD2	345000001	350000000	0
aiD2	350000001	355000000	0
aiD2	355000001	360000000	0
aiD2	360000001	365000000	0
aiD2	365000001	370000000	0
aiD2	370000001	375000000	0
aiD2	375000001	380000000	0
aiD2	380000001	385000000	0
aiD2	385000001	390000000	0
aiD2	390000001	395000000	0
aiD2	395000001	396000000	0
aiD3	1	5000000	0
aiD3	5000001	10000000	0
aiD3	10000001	15000000	11
aiD3	15000001	20000000	0
aiD3	20000001	25000000	0
aiD3	25000001	30000000	0
aiD3	30000001	35000000	0
aiD3	35000001	40000000	0
aiD3	40000001	45000000	0
aiD3	45000001	50000000	0
aiD3	50000001	55000000	0
aiD3	55000001	60000000	0
aiD3	60000001	65000000	0
aiD3	65000001	70000000	0
aiD3	70000001	75000000	0
aiD3	75000001	80000000	0
aiD3	80000001	85000000	0
aiD3	85000001	90000000	0
aiD3	90000001	95000000	0
aiD3	95000001	100000000	0
aiD3	100000001	105000000	0
aiD3	105000001	110000000	0
aiD3	110000001	115000000	0
aiD3	115000001	120000000	0
aiD3	120000001	125000000	0
aiD3	125000001	130000000	0
aiD3	130000001	135000000	0
aiD3	135000001	140000000	0
aiD3	140000001	145000000	0
aiD3	145000001	150000000	0
aiD3	150000001	155000000	0
aiD3	155000001	160000000	0
aiD3	160000001	165000000	0
aiD3	165000001	170000000	0
aiD3	170000001	175000000	0
aiD3	175000001	180000000	0
aiD3	180000001	185000000	0
aiD3	185000001	190000000	208
aiD3	190000001	195000000	0
aiD3	195000001	200000000	0
aiD3	200000001	205000000	0
aiD3	205000001	210000000	0
aiD3	210000001	215000000	0
aiD3	215000001	220000000	0
aiD3	220000001	225000000	0
aiD3	225000001	230000000	0
aiD3	230000001	235000000	0
aiD3	235000001	240000000	0
aiD3	240000001	245000000	0
aiD3	245000001	250000000	0
aiD3	250000001	255000000	0
aiD3	255000001	260000000	0
aiD3	260000001	265000000	0
aiD3	265000001	270000000	0
aiD3	270000001	275000000	0
aiD3	275000001	280000000	0
aiD3	280000001	285000000	0
aiD3	285000001	290000000	0
aiD3	290000001	295000000	0
aiD3	295000001	300000000	0
aiD3	300000001	305000000	0
aiD3	305000001	310000000	0
aiD3	310000001	315000000	284
aiD3	315000001	320000000	0
aiD3	320000001	325000000	0
aiD3	325000001	330000000	0
aiD3	330000001	335000000	0
aiD3	335000001	340000000	0
aiD3	340000001	345000000	0
aiD3	345000001	350000000	0
aiD3	350000001	355000000	1
aiD3	355000001	360000000	1
aiD3	360000001	365000000	781
aiD3	365000001	370000000	73
aiD3	370000001	375000000	1408
aiD3	375000001	380000000	20
aiD3	380000001	385000000	23
aiD3	385000001	390000000	7
aiD3	390000001	395000000	24
aiD3	395000001	400000000	1327
aiD3	400000001	405000000	52
aiD3	405000001	410000000	116
aiD3	410000001	415000000	6
aiD3	415000001	420000000	200
aiD3	420000001	425000000	3
aiD3	425000001	430000000	0
aiD3	430000001	435000000	5
aiD3	435000001	440000000	1115
aiD3	440000001	442000000	0
aiD4	1	5000000	0
aiD4	5000001	10000000	0
aiD4	10000001	15000000	0
aiD4	15000001	20000000	0
aiD4	20000001	25000000	0
aiD4	25000001	30000000	24
aiD4	30000001	35000000	0
aiD4	35000001	40000000	0
aiD4	40000001	45000000	0
aiD4	45000001	50000000	0
aiD4	50000001	55000000	0
aiD4	55000001	60000000	0
aiD4	60000001	65000000	0
aiD4	65000001	70000000	0
aiD4	70000001	75000000	0
aiD4	75000001	80000000	0
aiD4	80000001	85000000	0
aiD4	85000001	90000000	0
aiD4	90000001	95000000	0
aiD4	95000001	100000000	0
aiD4	100000001	105000000	0
aiD4	105000001	110000000	0
aiD4	110000001	115000000	0
aiD4	115000001	120000000	0
aiD4	120000001	125000000	0
aiD4	125000001	130000000	0
aiD4	130000001	135000000	0
aiD4	135000001	140000000	0
aiD4	140000001	145000000	0
aiD4	145000001	150000000	0
aiD4	150000001	155000000	0
aiD4	155000001	160000000	0
aiD4	160000001	165000000	0
aiD4	165000001	170000000	0
aiD4	170000001	175000000	0
aiD4	175000001	180000000	0
aiD4	180000001	185000000	0
aiD4	185000001	190000000	0
aiD4	190000001	195000000	0
aiD4	195000001	200000000	0
aiD4	200000001	205000000	0
aiD4	205000001	210000000	0
aiD4	210000001	215000000	0
aiD4	215000001	220000000	0
aiD4	220000001	225000000	0
aiD4	225000001	230000000	0
aiD4	230000001	235000000	0
aiD4	235000001	240000000	0
aiD4	240000001	245000000	0
aiD4	245000001	250000000	0
aiD4	250000001	255000000	0
aiD4	255000001	260000000	0
aiD4	260000001	265000000	331
aiD4	265000001	270000000	0
aiD4	270000001	275000000	0
aiD4	275000001	280000000	0
aiD4	280000001	285000000	0
aiD4	285000001	290000000	0
aiD4	290000001	295000000	0
aiD4	295000001	300000000	0
aiD4	300000001	305000000	0
aiD4	305000001	310000000	10
aiD4	310000001	315000000	0
aiD4	315000001	320000000	0
aiD4	320000001	325000000	0
aiD4	325000001	330000000	0
aiD4	330000001	335000000	0
aiD4	335000001	340000000	0
aiD4	340000001	345000000	0
aiD4	345000001	350000000	0
aiD4	350000001	355000000	0
aiD4	355000001	360000000	0
aiD4	360000001	365000000	0
aiD4	365000001	370000000	0
aiD4	370000001	375000000	0
aiD4	375000001	380000000	0
aiD4	380000001	385000000	0
aiD4	385000001	390000000	0
aiD4	390000001	395000000	0
aiD4	395000001	400000000	0
aiD4	400000001	405000000	29
aiD4	405000001	410000000	0
aiD4	410000001	415000000	0
aiD4	415000001	420000000	0
aiD4	420000001	425000000	0
aiD4	425000001	430000000	0
aiD4	430000001	435000000	0
aiD4	435000001	440000000	24
aiD4	440000001	445000000	20
aiD4	445000001	450000000	0
aiD4	450000001	455000000	0
aiD4	455000001	460000000	1
aiD4	460000001	463000000	43
aiD5	1	5000000	1000
aiD5	5000001	10000000	0
aiD5	10000001	15000000	0
aiD5	15000001	20000000	0
aiD5	20000001	25000000	0
aiD5	25000001	30000000	0
aiD5	30000001	35000000	0
aiD5	35000001	40000000	0
aiD5	40000001	45000000	0
aiD5	45000001	50000000	0
aiD5	50000001	55000000	0
aiD5	55000001	60000000	0
aiD5	60000001	65000000	0
aiD5	65000001	70000000	0
aiD5	70000001	75000000	0
aiD5	75000001	80000000	0
aiD5	80000001	85000000	0
aiD5	85000001	90000000	0
aiD5	90000001	95000000	0
aiD5	95000001	100000000	0
aiD5	100000001	105000000	0
aiD5	105000001	110000000	0
aiD5	110000001	115000000	0
aiD5	115000001	120000000	0
aiD5	120000001	125000000	0
aiD5	125000001	130000000	0
aiD5	130000001	135000000	0
aiD5	135000001	140000000	0
aiD5	140000001	145000000	10
aiD5	145000001	150000000	0
aiD5	150000001	155000000	0
aiD5	155000001	160000000	0
aiD5	160000001	165000000	0
aiD5	165000001	170000000	0
aiD5	170000001	175000000	0
aiD5	175000001	180000000	0
aiD5	180000001	185000000	0
aiD5	185000001	190000000	0
aiD5	190000001	195000000	0
aiD5	195000001	200000000	0
aiD5	200000001	205000000	0
aiD5	205000001	210000000	0
aiD5	210000001	215000000	0
aiD5	215000001	220000000	0
aiD5	220000001	225000000	0
aiD5	225000001	230000000	0
aiD5	230000001	235000000	1
aiD5	235000001	240000000	0
aiD5	240000001	245000000	0
aiD5	245000001	250000000	1
aiD5	250000001	255000000	0
aiD5	255000001	260000000	0
aiD5	260000001	265000000	0
aiD5	265000001	270000000	0
aiD5	270000001	275000000	0
aiD5	275000001	280000000	0
aiD5	280000001	285000000	0
aiD5	285000001	290000000	7
aiD5	290000001	295000000	0
aiD5	295000001	300000000	0
aiD5	300000001	305000000	0
aiD5	305000001	310000000	0
aiD5	310000001	315000000	0
aiD5	315000001	320000000	0
aiD5	320000001	325000000	0
aiD5	325000001	330000000	0
aiD5	330000001	335000000	0
aiD5	335000001	340000000	0
aiD5	340000001	345000000	0
aiD5	345000001	350000000	0
aiD5	350000001	355000000	0
aiD5	355000001	360000000	0
aiD5	360000001	365000000	0
aiD5	365000001	370000000	0
aiD5	370000001	375000000	0
aiD5	375000001	380000000	0
aiD5	380000001	385000000	0
aiD5	385000001	390000000	0
aiD5	390000001	395000000	0
aiD5	395000001	400000000	18
aiD5	400000001	405000000	432
aiD5	405000001	410000000	4
aiD5	410000001	415000000	28
aiD5	415000001	420000000	156
aiD5	420000001	425000000	274
aiD5	425000001	430000000	8
aiD5	430000001	435000000	33
aiD5	435000001	440000000	3
aiD5	440000001	445000000	2
aiD5	445000001	450000000	41
aiD5	450000001	455000000	0
aiD5	455000001	460000000	22
aiD5	460000001	465000000	3
aiD5	465000001	470000000	0
aiD5	470000001	474000000	0
aiD6	1	5000000	135
aiD6	5000001	10000000	6
aiD6	10000001	15000000	920
aiD6	15000001	20000000	25
aiD6	20000001	25000000	58
aiD6	25000001	30000000	573
aiD6	30000001	35000000	882
aiD6	35000001	40000000	890
aiD6	40000001	45000000	0
aiD6	45000001	50000000	0
aiD6	50000001	55000000	0
aiD6	55000001	60000000	0
aiD6	60000001	65000000	3
aiD6	65000001	70000000	0
aiD6	70000001	75000000	0
aiD6	75000001	80000000	0
aiD6	80000001	85000000	0
aiD6	85000001	90000000	0
aiD6	90000001	95000000	0
aiD6	95000001	100000000	0
aiD6	100000001	105000000	0
aiD6	105000001	110000000	0
aiD6	110000001	115000000	0
aiD6	115000001	120000000	0
aiD6	120000001	125000000	0
aiD6	125000001	130000000	0
aiD6	130000001	135000000	0
aiD6	135000001	140000000	314
aiD6	140000001	145000000	0
aiD6	145000001	150000000	3
aiD6	150000001	155000000	0
aiD6	155000001	160000000	0
aiD6	160000001	165000000	0
aiD6	165000001	170000000	0
aiD6	170000001	175000000	0
aiD6	175000001	180000000	0
aiD6	180000001	185000000	0
aiD6	185000001	190000000	0
aiD6	190000001	195000000	0
aiD6	195000001	200000000	0
aiD6	200000001	205000000	0
aiD6	205000001	210000000	0
aiD6	210000001	215000000	0
aiD6	215000001	220000000	0
aiD6	220000001	225000000	0
aiD6	225000001	230000000	0
aiD6	230000001	235000000	0
aiD6	235000001	240000000	0
aiD6	240000001	245000000	22
aiD6	245000001	250000000	21
aiD6	250000001	255000000	0
aiD6	255000001	260000000	0
aiD6	260000001	265000000	0
aiD6	265000001	270000000	0
aiD6	270000001	275000000	0
aiD6	275000001	280000000	0
aiD6	280000001	285000000	0
aiD6	285000001	290000000	0
aiD6	290000001	295000000	0
aiD6	295000001	300000000	77
aiD6	300000001	305000000	0
aiD6	305000001	310000000	0
aiD6	310000001	315000000	0
aiD6	315000001	320000000	0
aiD6	320000001	325000000	0
aiD6	325000001	330000000	0
aiD6	330000001	335000000	0
aiD6	335000001	340000000	0
aiD6	340000001	345000000	0
aiD6	345000001	350000000	0
aiD6	350000001	355000000	0
aiD6	355000001	360000000	0
aiD6	360000001	365000000	0
aiD6	365000001	370000000	0
aiD6	370000001	375000000	0
aiD6	375000001	380000000	0
aiD6	380000001	385000000	0
aiD6	385000001	390000000	0
aiD6	390000001	395000000	0
aiD6	395000001	400000000	0
aiD6	400000001	403000000	0
aiD7	1	5000000	0
aiD7	5000001	10000000	1
aiD7	10000001	15000000	0
aiD7	15000001	20000000	0
aiD7	20000001	25000000	0
aiD7	25000001	30000000	0
aiD7	30000001	35000000	0
aiD7	35000001	40000000	0
aiD7	40000001	45000000	0
aiD7	45000001	50000000	0
aiD7	50000001	55000000	0
aiD7	55000001	60000000	0
aiD7	60000001	65000000	0
aiD7	65000001	70000000	0
aiD7	70000001	75000000	0
aiD7	75000001	80000000	0
aiD7	80000001	85000000	0
aiD7	85000001	90000000	0
aiD7	90000001	95000000	0
aiD7	95000001	100000000	0
aiD7	100000001	105000000	0
aiD7	105000001	110000000	0
aiD7	110000001	115000000	0
aiD7	115000001	120000000	0
aiD7	120000001	125000000	0
aiD7	125000001	130000000	0
aiD7	130000001	135000000	0
aiD7	135000001	140000000	0
aiD7	140000001	145000000	0
aiD7	145000001	150000000	0
aiD7	150000001	155000000	0
aiD7	155000001	160000000	0
aiD7	160000001	165000000	0
aiD7	165000001	170000000	0
aiD7	170000001	175000000	0
aiD7	175000001	180000000	1
aiD7	180000001	185000000	0
aiD7	185000001	190000000	0
aiD7	190000001	195000000	0
aiD7	195000001	200000000	0
aiD7	200000001	205000000	0
aiD7	205000001	210000000	0
aiD7	210000001	215000000	0
aiD7	215000001	220000000	0
aiD7	220000001	225000000	0
aiD7	225000001	230000000	0
aiD7	230000001	235000000	0
aiD7	235000001	240000000	0
aiD7	240000001	245000000	0
aiD7	245000001	250000000	0
aiD7	250000001	255000000	0
aiD7	255000001	260000000	0
aiD7	260000001	265000000	0
aiD7	265000001	270000000	0
aiD7	270000001	275000000	0
aiD7	275000001	280000000	0
aiD7	280000001	285000000	0
aiD7	285000001	290000000	0
aiD7	290000001	295000000	0
aiD7	295000001	300000000	0
aiD7	300000001	305000000	0
aiD7	305000001	310000000	0
aiD7	310000001	315000000	0
aiD7	315000001	320000000	0
aiD7	320000001	325000000	0
aiD7	325000001	330000000	0
aiD7	330000001	335000000	0
aiD7	335000001	340000000	0
aiD7	340000001	345000000	0
aiD7	345000001	350000000	0
aiD7	350000001	355000000	12
aiD7	355000001	360000000	0
aiD7	360000001	365000000	0
aiD7	365000001	370000000	0
aiD7	370000001	375000000	0
aiD7	375000001	380000000	0
aiD7	380000001	385000000	0
aiD7	385000001	390000000	0
aiD7	390000001	395000000	8
aiD7	395000001	400000000	0
aiD7	400000001	405000000	0
aiD7	405000001	410000000	0
aiD7	410000001	415000000	0
aiD7	415000001	420000000	0
aiD7	420000001	425000000	0
aiD7	425000001	430000000	0
aiD7	430000001	435000000	0
aiD7	435000001	440000000	0
aiD7	440000001	445000000	0
aiD7	445000001	450000000	0
aiD7	450000001	455000000	0
aiD7	455000001	460000000	0
aiD7	460000001	465000000	0
aiD7	465000001	470000000	0
aiD7	470000001	475000000	0
aiD7	475000001	480000000	0
aiD7	480000001	485000000	0
aiD7	485000001	490000000	0
aiD7	490000001	491000000	0
alA1	1	5000000	0
alA1	5000001	10000000	0
alA1	10000001	15000000	0
alA1	15000001	20000000	0
alA1	20000001	25000000	0
alA1	25000001	30000000	0
alA1	30000001	35000000	0
alA1	35000001	40000000	0
alA1	40000001	45000000	0
alA1	45000001	50000000	0
alA1	50000001	55000000	0
alA1	55000001	60000000	0
alA1	60000001	65000000	0
alA1	65000001	70000000	0
alA1	70000001	75000000	0
alA1	75000001	80000000	0
alA1	80000001	85000000	0
alA1	85000001	90000000	0
alA1	90000001	95000000	0
alA1	95000001	100000000	0
alA1	100000001	105000000	0
alA1	105000001	110000000	0
alA1	110000001	115000000	0
alA1	115000001	120000000	0
alA1	120000001	125000000	0
alA1	125000001	130000000	0
alA1	130000001	135000000	0
alA1	135000001	140000000	0
alA1	140000001	145000000	0
alA1	145000001	150000000	0
alA1	150000001	155000000	0
alA1	155000001	160000000	0
alA1	160000001	165000000	0
alA1	165000001	170000000	0
alA1	170000001	175000000	0
alA1	175000001	180000000	0
alA1	180000001	185000000	0
alA1	185000001	190000000	0
alA1	190000001	195000000	0
alA1	195000001	200000000	0
alA1	200000001	205000000	0
alA1	205000001	210000000	0
alA1	210000001	215000000	0
alA1	215000001	220000000	0
alA1	220000001	225000000	0
alA1	225000001	230000000	0
alA1	230000001	235000000	0
alA1	235000001	240000000	0
alA1	240000001	245000000	0
alA1	245000001	250000000	0
alA1	250000001	255000000	0
alA1	255000001	260000000	0
alA1	260000001	265000000	0
alA1	265000001	270000000	0
alA1	270000001	275000000	0
alA1	275000001	280000000	0
alA1	280000001	285000000	0
alA1	285000001	290000000	0
alA1	290000001	295000000	0
alA1	295000001	300000000	0
alA1	300000001	305000000	0
alA1	305000001	310000000	0
alA1	310000001	315000000	0
alA1	315000001	320000000	0
alA1	320000001	325000000	0
alA1	325000001	330000000	0
alA1	330000001	335000000	0
alA1	335000001	340000000	0
alA1	340000001	345000000	0
alA1	345000001	350000000	0
alA1	350000001	355000000	0
alA1	355000001	360000000	0
alA1	360000001	365000000	0
alA1	365000001	370000000	0
alA1	370000001	375000000	0
alA1	375000001	380000000	0
alA1	380000001	385000000	0
alA1	385000001	390000000	0
alA1	390000001	395000000	0
alA1	395000001	400000000	0
alA1	400000001	405000000	0
alA1	405000001	410000000	0
alA1	410000001	415000000	0
alA1	415000001	420000000	0
alA1	420000001	425000000	0
alA1	425000001	430000000	0
alA1	430000001	435000000	0
alA1	435000001	440000000	0
alA1	440000001	445000000	0
alA1	445000001	450000000	0
alA1	450000001	455000000	0
alA1	455000001	460000000	0
alA1	460000001	465000000	0
alA1	465000001	470000000	0
alA1	470000001	475000000	0
alA1	475000001	480000000	0
alA1	480000001	485000000	0
alA1	485000001	490000000	0
alA1	490000001	495000000	0
alA1	495000001	500000000	0
alA1	500000001	505000000	0
alA1	505000001	510000000	0
alA1	510000001	515000000	0
alA1	515000001	520000000	0
alA1	520000001	525000000	0
alA1	525000001	530000000	0
alA1	530000001	535000000	0
alA1	535000001	540000000	0
alA1	540000001	545000000	0
alA1	545000001	550000000	0
alA1	550000001	555000000	0
alA1	555000001	560000000	0
alA1	560000001	565000000	0
alA1	565000001	570000000	0
alA1	570000001	575000000	0
alA1	575000001	580000000	0
alA1	580000001	585000000	0
alA1	585000001	590000000	0
alA1	590000001	595000000	0
alA1	595000001	600000000	0
alA1	600000001	605000000	0
alA1	605000001	610000000	0
alA1	610000001	613000000	0
alA2	1	5000000	0
alA2	5000001	10000000	0
alA2	10000001	15000000	0
alA2	15000001	20000000	0
alA2	20000001	25000000	0
alA2	25000001	30000000	0
alA2	30000001	35000000	0
alA2	35000001	40000000	0
alA2	40000001	45000000	0
alA2	45000001	50000000	0
alA2	50000001	55000000	0
alA2	55000001	60000000	0
alA2	60000001	65000000	0
alA2	65000001	70000000	0
alA2	70000001	75000000	0
alA2	75000001	80000000	0
alA2	80000001	85000000	0
alA2	85000001	90000000	0
alA2	90000001	95000000	0
alA2	95000001	100000000	0
alA2	100000001	105000000	0
alA2	105000001	110000000	0
alA2	110000001	115000000	0
alA2	115000001	120000000	0
alA2	120000001	125000000	0
alA2	125000001	130000000	0
alA2	130000001	135000000	0
alA2	135000001	140000000	0
alA2	140000001	145000000	0
alA2	145000001	150000000	0
alA2	150000001	155000000	0
alA2	155000001	160000000	0
alA2	160000001	165000000	0
alA2	165000001	170000000	0
alA2	170000001	175000000	0
alA2	175000001	180000000	0
alA2	180000001	185000000	0
alA2	185000001	190000000	0
alA2	190000001	195000000	0
alA2	195000001	200000000	0
alA2	200000001	205000000	0
alA2	205000001	210000000	0
alA2	210000001	215000000	0
alA2	215000001	220000000	0
alA2	220000001	225000000	0
alA2	225000001	230000000	0
alA2	230000001	235000000	0
alA2	235000001	240000000	0
alA2	240000001	245000000	0
alA2	245000001	250000000	0
alA2	250000001	255000000	0
alA2	255000001	260000000	0
alA2	260000001	265000000	0
alA2	265000001	270000000	0
alA2	270000001	275000000	0
alA2	275000001	280000000	0
alA2	280000001	285000000	0
alA2	285000001	290000000	0
alA2	290000001	295000000	0
alA2	295000001	300000000	0
alA2	300000001	305000000	0
alA2	305000001	310000000	0
alA2	310000001	315000000	0
alA2	315000001	320000000	0
alA2	320000001	325000000	0
alA2	325000001	330000000	0
alA2	330000001	335000000	0
alA2	335000001	340000000	0
alA2	340000001	345000000	0
alA2	345000001	350000000	0
alA2	350000001	355000000	0
alA2	355000001	360000000	0
alA2	360000001	365000000	0
alA2	365000001	370000000	0
alA2	370000001	375000000	0
alA2	375000001	380000000	0
alA2	380000001	385000000	0
alA2	385000001	390000000	0
alA2	390000001	395000000	0
alA2	395000001	400000000	0
alA2	400000001	405000000	0
alA2	405000001	410000000	0
alA2	410000001	415000000	0
alA2	415000001	420000000	0
alA2	420000001	425000000	0
alA2	425000001	430000000	0
alA2	430000001	435000000	0
alA2	435000001	440000000	0
alA2	440000001	445000000	0
alA2	445000001	450000000	0
alA2	450000001	455000000	0
alA2	455000001	460000000	0
alA2	460000001	465000000	0
alA2	465000001	470000000	0
alA2	470000001	475000000	0
alA2	475000001	480000000	0
alA2	480000001	485000000	0
alA2	485000001	490000000	0
alA2	490000001	495000000	0
alA2	495000001	499000000	0
alA3	1	5000000	0
alA3	5000001	10000000	0
alA3	10000001	15000000	0
alA3	15000001	20000000	0
alA3	20000001	25000000	0
alA3	25000001	30000000	0
alA3	30000001	35000000	0
alA3	35000001	40000000	0
alA3	40000001	45000000	0
alA3	45000001	50000000	0
alA3	50000001	55000000	0
alA3	55000001	60000000	0
alA3	60000001	65000000	0
alA3	65000001	70000000	0
alA3	70000001	75000000	0
alA3	75000001	80000000	0
alA3	80000001	85000000	0
alA3	85000001	90000000	0
alA3	90000001	95000000	0
alA3	95000001	100000000	0
alA3	100000001	105000000	0
alA3	105000001	110000000	0
alA3	110000001	115000000	0
alA3	115000001	120000000	0
alA3	120000001	125000000	0
alA3	125000001	130000000	0
alA3	130000001	135000000	0
alA3	135000001	140000000	0
alA3	140000001	145000000	0
alA3	145000001	150000000	0
alA3	150000001	155000000	0
alA3	155000001	160000000	0
alA3	160000001	165000000	0
alA3	165000001	170000000	0
alA3	170000001	175000000	0
alA3	175000001	180000000	0
alA3	180000001	185000000	0
alA3	185000001	190000000	0
alA3	190000001	195000000	0
alA3	195000001	200000000	0
alA3	200000001	205000000	0
alA3	205000001	210000000	0
alA3	210000001	215000000	0
alA3	215000001	220000000	0
alA3	220000001	225000000	0
alA3	225000001	230000000	0
alA3	230000001	235000000	0
alA3	235000001	240000000	0
alA3	240000001	245000000	0
alA3	245000001	250000000	0
alA3	250000001	255000000	0
alA3	255000001	260000000	0
alA3	260000001	265000000	0
alA3	265000001	270000000	0
alA3	270000001	275000000	0
alA3	275000001	280000000	0
alA3	280000001	285000000	0
alA3	285000001	290000000	0
alA3	290000001	295000000	0
alA3	295000001	300000000	0
alA3	300000001	305000000	0
alA3	305000001	310000000	0
alA3	310000001	315000000	0
alA3	315000001	320000000	0
alA3	320000001	325000000	0
alA3	325000001	330000000	0
alA3	330000001	335000000	0
alA3	335000001	340000000	0
alA3	340000001	345000000	0
alA3	345000001	350000000	0
alA3	350000001	355000000	0
alA3	355000001	360000000	0
alA3	360000001	365000000	0
alA3	365000001	370000000	0
alA3	370000001	375000000	0
alA3	375000001	380000000	0
alA3	380000001	385000000	0
alA3	385000001	390000000	0
alA3	390000001	395000000	0
alA3	395000001	400000000	0
alA3	400000001	405000000	0
alA3	405000001	410000000	0
alA3	410000001	415000000	0
alA3	415000001	420000000	0
alA3	420000001	425000000	0
alA3	425000001	430000000	0
alA3	430000001	435000000	0
alA3	435000001	440000000	0
alA3	440000001	445000000	0
alA3	445000001	450000000	0
alA3	450000001	455000000	0
alA3	455000001	460000000	0
alA3	460000001	465000000	0
alA3	465000001	470000000	0
alA3	470000001	475000000	0
alA3	475000001	480000000	0
alA3	480000001	485000000	0
alA3	485000001	490000000	0
alA3	490000001	495000000	0
alA3	495000001	500000000	0
alA3	500000001	505000000	0
alA3	505000001	510000000	0
alA3	510000001	515000000	0
alA3	515000001	520000000	0
alA3	520000001	525000000	0
alA3	525000001	530000000	0
alA3	530000001	535000000	0
alA3	535000001	540000000	0
alA3	540000001	545000000	0
alA3	545000001	547000000	0
alA4	1	5000000	0
alA4	5000001	10000000	0
alA4	10000001	15000000	0
alA4	15000001	20000000	0
alA4	20000001	25000000	0
alA4	25000001	30000000	0
alA4	30000001	35000000	0
alA4	35000001	40000000	0
alA4	40000001	45000000	0
alA4	45000001	50000000	0
alA4	50000001	55000000	0
alA4	55000001	60000000	0
alA4	60000001	65000000	0
alA4	65000001	70000000	0
alA4	70000001	75000000	0
alA4	75000001	80000000	0
alA4	80000001	85000000	0
alA4	85000001	90000000	0
alA4	90000001	95000000	0
alA4	95000001	100000000	0
alA4	100000001	105000000	0
alA4	105000001	110000000	0
alA4	110000001	115000000	0
alA4	115000001	120000000	0
alA4	120000001	125000000	0
alA4	125000001	130000000	0
alA4	130000001	135000000	0
alA4	135000001	140000000	0
alA4	140000001	145000000	0
alA4	145000001	150000000	0
alA4	150000001	155000000	0
alA4	155000001	160000000	0
alA4	160000001	165000000	0
alA4	165000001	170000000	0
alA4	170000001	175000000	0
alA4	175000001	180000000	0
alA4	180000001	185000000	0
alA4	185000001	190000000	0
alA4	190000001	195000000	0
alA4	195000001	200000000	0
alA4	200000001	205000000	0
alA4	205000001	210000000	0
alA4	210000001	215000000	0
alA4	215000001	220000000	0
alA4	220000001	225000000	0
alA4	225000001	230000000	0
alA4	230000001	235000000	0
alA4	235000001	240000000	0
alA4	240000001	245000000	0
alA4	245000001	250000000	0
alA4	250000001	255000000	0
alA4	255000001	260000000	0
alA4	260000001	265000000	0
alA4	265000001	270000000	0
alA4	270000001	275000000	0
alA4	275000001	280000000	0
alA4	280000001	285000000	0
alA4	285000001	290000000	0
alA4	290000001	295000000	0
alA4	295000001	300000000	0
alA4	300000001	305000000	0
alA4	305000001	310000000	0
alA4	310000001	315000000	0
alA4	315000001	320000000	0
alA4	320000001	325000000	0
alA4	325000001	330000000	0
alA4	330000001	335000000	0
alA4	335000001	340000000	0
alA4	340000001	345000000	0
alA4	345000001	350000000	0
alA4	350000001	355000000	0
alA4	355000001	360000000	0
alA4	360000001	365000000	0
alA4	365000001	370000000	0
alA4	370000001	375000000	0
alA4	375000001	380000000	0
alA4	380000001	385000000	0
alA4	385000001	390000000	0
alA4	390000001	395000000	0
alA4	395000001	400000000	0
alA4	400000001	405000000	0
alA4	405000001	410000000	0
alA4	410000001	415000000	0
alA4	415000001	420000000	0
alA4	420000001	425000000	0
alA4	425000001	430000000	0
alA4	430000001	435000000	0
alA4	435000001	440000000	0
alA4	440000001	445000000	0
alA4	445000001	450000000	0
alA4	450000001	455000000	0
alA4	455000001	460000000	0
alA4	460000001	465000000	0
alA4	465000001	470000000	0
alA4	470000001	475000000	0
alA4	475000001	480000000	0
alA4	480000001	485000000	0
alA4	485000001	490000000	0
alA4	490000001	495000000	0
alA4	495000001	500000000	0
alA4	500000001	505000000	0
alA4	505000001	510000000	0
alA4	510000001	511000000	0
alA5	1	5000000	0
alA5	5000001	10000000	0
alA5	10000001	15000000	0
alA5	15000001	20000000	0
alA5	20000001	25000000	0
alA5	25000001	30000000	0
alA5	30000001	35000000	0
alA5	35000001	40000000	0
alA5	40000001	45000000	0
alA5	45000001	50000000	0
alA5	50000001	55000000	0
alA5	55000001	60000000	0
alA5	60000001	65000000	0
alA5	65000001	70000000	0
alA5	70000001	75000000	0
alA5	75000001	80000000	0
alA5	80000001	85000000	0
alA5	85000001	90000000	0
alA5	90000001	95000000	0
alA5	95000001	100000000	0
alA5	100000001	105000000	0
alA5	105000001	110000000	0
alA5	110000001	115000000	0
alA5	115000001	120000000	0
alA5	120000001	125000000	0
alA5	125000001	130000000	0
alA5	130000001	135000000	0
alA5	135000001	140000000	0
alA5	140000001	145000000	0
alA5	145000001	150000000	0
alA5	150000001	155000000	0
alA5	155000001	160000000	0
alA5	160000001	165000000	0
alA5	165000001	170000000	0
alA5	170000001	175000000	0
alA5	175000001	180000000	0
alA5	180000001	185000000	0
alA5	185000001	190000000	0
alA5	190000001	195000000	0
alA5	195000001	200000000	0
alA5	200000001	205000000	0
alA5	205000001	210000000	0
alA5	210000001	215000000	0
alA5	215000001	220000000	0
alA5	220000001	225000000	0
alA5	225000001	230000000	0
alA5	230000001	235000000	0
alA5	235000001	240000000	0
alA5	240000001	245000000	0
alA5	245000001	250000000	0
alA5	250000001	255000000	0
alA5	255000001	260000000	0
alA5	260000001	265000000	0
alA5	265000001	270000000	0
alA5	270000001	275000000	0
alA5	275000001	280000000	0
alA5	280000001	285000000	0
alA5	285000001	290000000	0
alA5	290000001	295000000	0
alA5	295000001	300000000	0
alA5	300000001	305000000	0
alA5	305000001	310000000	0
alA5	310000001	315000000	0
alA5	315000001	320000000	0
alA5	320000001	325000000	0
alA5	325000001	330000000	0
alA5	330000001	335000000	0
alA5	335000001	340000000	0
alA5	340000001	345000000	0
alA5	345000001	350000000	0
alA5	350000001	355000000	0
alA5	355000001	360000000	0
alA5	360000001	365000000	0
alA5	365000001	370000000	0
alA5	370000001	375000000	0
alA5	375000001	380000000	0
alA5	380000001	385000000	0
alA5	385000001	390000000	0
alA5	390000001	395000000	0
alA5	395000001	400000000	0
alA5	400000001	405000000	0
alA5	405000001	410000000	0
alA5	410000001	415000000	0
alA5	415000001	420000000	0
alA5	420000001	425000000	0
alA5	425000001	430000000	0
alA5	430000001	435000000	0
alA5	435000001	440000000	0
alA5	440000001	445000000	0
alA5	445000001	450000000	0
alA5	450000001	455000000	0
alA5	455000001	460000000	0
alA5	460000001	465000000	0
alA5	465000001	470000000	0
alA5	470000001	475000000	0
alA5	475000001	478000000	0
alA6	1	5000000	0
alA6	5000001	10000000	0
alA6	10000001	15000000	0
alA6	15000001	20000000	0
alA6	20000001	25000000	0
alA6	25000001	30000000	0
alA6	30000001	35000000	0
alA6	35000001	40000000	0
alA6	40000001	45000000	0
alA6	45000001	50000000	0
alA6	50000001	55000000	0
alA6	55000001	60000000	0
alA6	60000001	65000000	0
alA6	65000001	70000000	0
alA6	70000001	75000000	0
alA6	75000001	80000000	0
alA6	80000001	85000000	0
alA6	85000001	90000000	0
alA6	90000001	95000000	0
alA6	95000001	100000000	0
alA6	100000001	105000000	0
alA6	105000001	110000000	0
alA6	110000001	115000000	0
alA6	115000001	120000000	0
alA6	120000001	125000000	0
alA6	125000001	130000000	0
alA6	130000001	135000000	0
alA6	135000001	140000000	0
alA6	140000001	145000000	0
alA6	145000001	150000000	0
[truncated: 2,325 more rows]

## Sheet: Fig 1_ring_c
The distribution of the A genome-specific repeat As120a along chromosomes of A. insularis(ai), A. longiglumis(al) and Sanfensan (an) genomes
Chr	Start	End	Copy_number
aiC1	1	5000000	0
aiC1	5000001	10000000	0
aiC1	10000001	15000000	0
aiC1	15000001	20000000	0
aiC1	20000001	25000000	0
aiC1	25000001	30000000	0
aiC1	30000001	35000000	0
aiC1	35000001	40000000	0
aiC1	40000001	45000000	0
aiC1	45000001	50000000	0
aiC1	50000001	55000000	0
aiC1	55000001	60000000	0
aiC1	60000001	65000000	0
aiC1	65000001	70000000	0
aiC1	70000001	75000000	0
aiC1	75000001	80000000	0
aiC1	80000001	85000000	0
aiC1	85000001	90000000	0
aiC1	90000001	95000000	1
aiC1	95000001	100000000	0
aiC1	100000001	105000000	0
aiC1	105000001	110000000	0
aiC1	110000001	115000000	0
aiC1	115000001	120000000	0
aiC1	120000001	125000000	2
aiC1	125000001	130000000	0
aiC1	130000001	135000000	0
aiC1	135000001	140000000	0
aiC1	140000001	145000000	0
aiC1	145000001	150000000	0
aiC1	150000001	155000000	0
aiC1	155000001	160000000	0
aiC1	160000001	165000000	0
aiC1	165000001	170000000	0
aiC1	170000001	175000000	0
aiC1	175000001	180000000	0
aiC1	180000001	185000000	0
aiC1	185000001	190000000	0
aiC1	190000001	195000000	0
aiC1	195000001	200000000	0
aiC1	200000001	205000000	0
aiC1	205000001	210000000	0
aiC1	210000001	215000000	0
aiC1	215000001	220000000	0
aiC1	220000001	225000000	0
aiC1	225000001	230000000	0
aiC1	230000001	235000000	0
aiC1	235000001	240000000	0
aiC1	240000001	245000000	0
aiC1	245000001	250000000	0
aiC1	250000001	255000000	0
aiC1	255000001	260000000	0
aiC1	260000001	265000000	0
aiC1	265000001	270000000	0
aiC1	270000001	275000000	0
aiC1	275000001	280000000	0
aiC1	280000001	285000000	0
aiC1	285000001	290000000	0
aiC1	290000001	295000000	2
aiC1	295000001	300000000	0
aiC1	300000001	305000000	0
aiC1	305000001	310000000	0
aiC1	310000001	315000000	0
aiC1	315000001	320000000	2
aiC1	320000001	325000000	0
aiC1	325000001	330000000	0
aiC1	330000001	335000000	0
aiC1	335000001	340000000	0
aiC1	340000001	345000000	0
aiC1	345000001	350000000	0
aiC1	350000001	355000000	0
aiC1	355000001	360000000	0
aiC1	360000001	365000000	0
aiC1	365000001	370000000	0
aiC1	370000001	375000000	0
aiC1	375000001	380000000	0
aiC1	380000001	385000000	0
aiC1	385000001	390000000	0
aiC1	390000001	395000000	0
aiC1	395000001	400000000	0
aiC1	400000001	405000000	0
aiC1	405000001	410000000	0
aiC1	410000001	415000000	0
aiC1	415000001	420000000	0
aiC1	420000001	425000000	0
aiC1	425000001	430000000	0
aiC1	430000001	435000000	0
aiC1	435000001	440000000	1
aiC1	440000001	445000000	0
aiC1	445000001	450000000	0
aiC1	450000001	455000000	0
aiC1	455000001	460000000	0
aiC1	460000001	465000000	0
aiC1	465000001	470000000	0
aiC1	470000001	475000000	0
aiC1	475000001	480000000	0
aiC1	480000001	485000000	0
aiC1	485000001	490000000	0
aiC1	490000001	495000000	0
aiC1	495000001	500000000	0
aiC1	500000001	505000000	0
aiC1	505000001	510000000	0
aiC1	510000001	515000000	0
aiC1	515000001	520000000	0
aiC1	520000001	525000000	0
aiC1	525000001	530000000	0
aiC1	530000001	535000000	0
aiC1	535000001	539000000	0
aiC2	1	5000000	0
aiC2	5000001	10000000	0
aiC2	10000001	15000000	0
aiC2	15000001	20000000	0
aiC2	20000001	25000000	0
aiC2	25000001	30000000	0
aiC2	30000001	35000000	0
aiC2	35000001	40000000	0
aiC2	40000001	45000000	0
aiC2	45000001	50000000	0
aiC2	50000001	55000000	0
aiC2	55000001	60000000	0
aiC2	60000001	65000000	0
aiC2	65000001	70000000	0
aiC2	70000001	75000000	0
aiC2	75000001	80000000	0
aiC2	80000001	85000000	0
aiC2	85000001	90000000	0
aiC2	90000001	95000000	0
aiC2	95000001	100000000	0
aiC2	100000001	105000000	0
aiC2	105000001	110000000	0
aiC2	110000001	115000000	0
aiC2	115000001	120000000	0
aiC2	120000001	125000000	0
aiC2	125000001	130000000	0
aiC2	130000001	135000000	0
aiC2	135000001	140000000	0
aiC2	140000001	145000000	0
aiC2	145000001	150000000	0
aiC2	150000001	155000000	0
aiC2	155000001	160000000	0
aiC2	160000001	165000000	0
aiC2	165000001	170000000	0
aiC2	170000001	175000000	0
aiC2	175000001	180000000	0
aiC2	180000001	185000000	0
aiC2	185000001	190000000	0
aiC2	190000001	195000000	0
aiC2	195000001	200000000	0
aiC2	200000001	205000000	0
aiC2	205000001	210000000	0
aiC2	210000001	215000000	0
aiC2	215000001	220000000	0
aiC2	220000001	225000000	0
aiC2	225000001	230000000	0
aiC2	230000001	235000000	0
aiC2	235000001	240000000	0
aiC2	240000001	245000000	0
aiC2	245000001	250000000	3
aiC2	250000001	255000000	0
aiC2	255000001	260000000	0
aiC2	260000001	265000000	0
aiC2	265000001	270000000	0
aiC2	270000001	275000000	0
aiC2	275000001	280000000	0
aiC2	280000001	285000000	0
aiC2	285000001	290000000	0
aiC2	290000001	295000000	0
aiC2	295000001	300000000	0
aiC2	300000001	305000000	0
aiC2	305000001	310000000	0
aiC2	310000001	315000000	0
aiC2	315000001	320000000	0
aiC2	320000001	325000000	0
aiC2	325000001	330000000	0
aiC2	330000001	335000000	0
aiC2	335000001	340000000	1
aiC2	340000001	345000000	0
aiC2	345000001	350000000	0
aiC2	350000001	355000000	0
aiC2	355000001	360000000	0
aiC2	360000001	365000000	0
aiC2	365000001	370000000	0
aiC2	370000001	375000000	0
aiC2	375000001	380000000	0
aiC2	380000001	385000000	0
aiC2	385000001	390000000	0
aiC2	390000001	395000000	0
aiC2	395000001	400000000	0
aiC2	400000001	405000000	0
aiC2	405000001	410000000	0
aiC2	410000001	415000000	0
aiC2	415000001	420000000	0
aiC2	420000001	425000000	0
aiC2	425000001	430000000	0
aiC2	430000001	435000000	0
aiC2	435000001	440000000	0
aiC2	440000001	445000000	0
aiC2	445000001	450000000	0
aiC2	450000001	455000000	0
aiC2	455000001	460000000	0
aiC2	460000001	465000000	0
aiC2	465000001	470000000	0
aiC2	470000001	475000000	0
aiC2	475000001	480000000	0
aiC2	480000001	485000000	0
aiC2	485000001	490000000	0
aiC2	490000001	495000000	0
aiC2	495000001	500000000	0
aiC2	500000001	505000000	0
aiC2	505000001	510000000	0
aiC2	510000001	515000000	0
aiC2	515000001	520000000	0
aiC2	520000001	525000000	0
aiC2	525000001	530000000	0
aiC2	530000001	535000000	0
aiC2	535000001	540000000	0
aiC2	540000001	545000000	0
aiC2	545000001	550000000	0
aiC2	550000001	555000000	0
aiC2	555000001	560000000	0
aiC2	560000001	565000000	0
aiC2	565000001	570000000	0
aiC2	570000001	575000000	0
aiC2	575000001	580000000	0
aiC2	580000001	585000000	0
aiC2	585000001	590000000	0
aiC2	590000001	595000000	0
aiC2	595000001	600000000	0
aiC2	600000001	605000000	0
aiC2	605000001	610000000	0
aiC2	610000001	615000000	0
aiC3	1	5000000	0
aiC3	5000001	10000000	0
aiC3	10000001	15000000	0
aiC3	15000001	20000000	0
aiC3	20000001	25000000	0
aiC3	25000001	30000000	0
aiC3	30000001	35000000	0
aiC3	35000001	40000000	0
aiC3	40000001	45000000	0
aiC3	45000001	50000000	0
aiC3	50000001	55000000	0
aiC3	55000001	60000000	0
aiC3	60000001	65000000	0
aiC3	65000001	70000000	0
aiC3	70000001	75000000	0
aiC3	75000001	80000000	0
aiC3	80000001	85000000	0
aiC3	85000001	90000000	0
aiC3	90000001	95000000	0
aiC3	95000001	100000000	0
aiC3	100000001	105000000	0
aiC3	105000001	110000000	0
aiC3	110000001	115000000	0
aiC3	115000001	120000000	0
aiC3	120000001	125000000	0
aiC3	125000001	130000000	0
aiC3	130000001	135000000	0
aiC3	135000001	140000000	0
aiC3	140000001	145000000	0
aiC3	145000001	150000000	0
aiC3	150000001	155000000	0
aiC3	155000001	160000000	0
aiC3	160000001	165000000	0
aiC3	165000001	170000000	0
aiC3	170000001	175000000	0
aiC3	175000001	180000000	0
aiC3	180000001	185000000	0
aiC3	185000001	190000000	0
aiC3	190000001	195000000	0
aiC3	195000001	200000000	0
aiC3	200000001	205000000	0
aiC3	205000001	210000000	0
aiC3	210000001	215000000	0
aiC3	215000001	220000000	0
aiC3	220000001	225000000	0
aiC3	225000001	230000000	0
aiC3	230000001	235000000	0
aiC3	235000001	240000000	0
aiC3	240000001	245000000	0
aiC3	245000001	250000000	0
aiC3	250000001	255000000	0
aiC3	255000001	260000000	0
aiC3	260000001	265000000	0
aiC3	265000001	270000000	0
aiC3	270000001	275000000	0
aiC3	275000001	280000000	0
aiC3	280000001	285000000	0
aiC3	285000001	290000000	0
aiC3	290000001	295000000	0
aiC3	295000001	300000000	0
aiC3	300000001	305000000	0
aiC3	305000001	310000000	0
aiC3	310000001	315000000	0
aiC3	315000001	320000000	0
aiC3	320000001	325000000	0
aiC3	325000001	330000000	0
aiC3	330000001	335000000	0
aiC3	335000001	340000000	0
aiC3	340000001	345000000	0
aiC3	345000001	350000000	0
aiC3	350000001	355000000	0
aiC3	355000001	360000000	0
aiC3	360000001	365000000	0
aiC3	365000001	370000000	0
aiC3	370000001	375000000	0
aiC3	375000001	380000000	0
aiC3	380000001	385000000	0
aiC3	385000001	390000000	0
aiC3	390000001	395000000	0
aiC3	395000001	400000000	0
aiC3	400000001	405000000	0
aiC3	405000001	410000000	0
aiC3	410000001	415000000	0
aiC3	415000001	420000000	0
aiC3	420000001	425000000	0
aiC3	425000001	430000000	0
aiC3	430000001	435000000	0
aiC3	435000001	440000000	0
aiC3	440000001	445000000	0
aiC3	445000001	450000000	0
aiC3	450000001	455000000	0
aiC3	455000001	460000000	1
aiC3	460000001	465000000	0
aiC3	465000001	470000000	0
aiC3	470000001	475000000	0
aiC3	475000001	480000000	0
aiC3	480000001	485000000	0
aiC3	485000001	490000000	0
aiC3	490000001	495000000	0
aiC3	495000001	500000000	0
aiC3	500000001	505000000	0
aiC3	505000001	510000000	0
aiC3	510000001	515000000	0
aiC3	515000001	520000000	0
aiC4	1	5000000	0
aiC4	5000001	10000000	0
aiC4	10000001	15000000	0
aiC4	15000001	20000000	0
aiC4	20000001	25000000	0
aiC4	25000001	30000000	0
aiC4	30000001	35000000	0
aiC4	35000001	40000000	0
aiC4	40000001	45000000	0
aiC4	45000001	50000000	0
aiC4	50000001	55000000	0
aiC4	55000001	60000000	0
aiC4	60000001	65000000	0
aiC4	65000001	70000000	0
aiC4	70000001	75000000	0
aiC4	75000001	80000000	0
aiC4	80000001	85000000	0
aiC4	85000001	90000000	0
aiC4	90000001	95000000	0
aiC4	95000001	100000000	0
aiC4	100000001	105000000	0
aiC4	105000001	110000000	0
aiC4	110000001	115000000	0
aiC4	115000001	120000000	0
aiC4	120000001	125000000	0
aiC4	125000001	130000000	0
aiC4	130000001	135000000	0
aiC4	135000001	140000000	0
aiC4	140000001	145000000	0
aiC4	145000001	150000000	0
aiC4	150000001	155000000	0
aiC4	155000001	160000000	0
aiC4	160000001	165000000	0
aiC4	165000001	170000000	0
aiC4	170000001	175000000	0
aiC4	175000001	180000000	0
aiC4	180000001	185000000	0
aiC4	185000001	190000000	0
aiC4	190000001	195000000	0
aiC4	195000001	200000000	0
aiC4	200000001	205000000	0
aiC4	205000001	210000000	0
aiC4	210000001	215000000	0
aiC4	215000001	220000000	0
aiC4	220000001	225000000	0
aiC4	225000001	230000000	0
aiC4	230000001	235000000	0
aiC4	235000001	240000000	0
aiC4	240000001	245000000	0
aiC4	245000001	250000000	0
aiC4	250000001	255000000	0
aiC4	255000001	260000000	0
aiC4	260000001	265000000	0
aiC4	265000001	270000000	0
aiC4	270000001	275000000	0
aiC4	275000001	280000000	0
aiC4	280000001	285000000	0
aiC4	285000001	290000000	0
aiC4	290000001	295000000	0
aiC4	295000001	300000000	0
aiC4	300000001	305000000	0
aiC4	305000001	310000000	0
aiC4	310000001	315000000	0
aiC4	315000001	320000000	0
aiC4	320000001	325000000	0
aiC4	325000001	330000000	0
aiC4	330000001	335000000	0
aiC4	335000001	340000000	0
aiC4	340000001	345000000	0
aiC4	345000001	350000000	0
aiC4	350000001	355000000	0
aiC4	355000001	360000000	0
aiC4	360000001	365000000	0
aiC4	365000001	370000000	0
aiC4	370000001	375000000	0
aiC4	375000001	380000000	0
aiC4	380000001	385000000	0
aiC4	385000001	390000000	0
aiC4	390000001	395000000	0
aiC4	395000001	400000000	0
aiC4	400000001	405000000	0
aiC4	405000001	410000000	0
aiC4	410000001	415000000	0
aiC4	415000001	420000000	0
aiC4	420000001	425000000	0
aiC4	425000001	430000000	1
aiC4	430000001	435000000	0
aiC4	435000001	440000000	0
aiC4	440000001	445000000	0
aiC4	445000001	450000000	0
aiC4	450000001	455000000	0
aiC4	455000001	460000000	0
aiC4	460000001	465000000	0
aiC4	465000001	470000000	0
aiC4	470000001	475000000	0
aiC4	475000001	480000000	0
aiC4	480000001	485000000	0
aiC4	485000001	490000000	0
aiC4	490000001	495000000	0
aiC4	495000001	500000000	0
aiC4	500000001	505000000	0
aiC4	505000001	510000000	0
aiC4	510000001	515000000	0
aiC4	515000001	520000000	0
aiC4	520000001	525000000	0
aiC4	525000001	530000000	0
aiC4	530000001	535000000	0
aiC4	535000001	540000000	0
aiC4	540000001	545000000	0
aiC4	545000001	550000000	0
aiC4	550000001	555000000	0
aiC4	555000001	560000000	0
aiC4	560000001	565000000	0
aiC4	565000001	570000000	0
aiC4	570000001	575000000	0
aiC4	575000001	580000000	0
aiC4	580000001	585000000	0
aiC4	585000001	590000000	0
aiC4	590000001	595000000	0
aiC4	595000001	600000000	0
aiC4	600000001	605000000	0
aiC4	605000001	610000000	0
aiC4	610000001	615000000	0
aiC4	615000001	620000000	0
aiC4	620000001	625000000	0
aiC4	625000001	630000000	0
aiC4	630000001	635000000	0
aiC4	635000001	640000000	0
aiC4	640000001	645000000	0
aiC4	645000001	650000000	0
aiC4	650000001	655000000	0
aiC4	655000001	660000000	0
aiC4	660000001	665000000	0
aiC4	665000001	670000000	0
aiC4	670000001	675000000	0
aiC4	675000001	678000000	0
aiC5	1	5000000	0
aiC5	5000001	10000000	0
aiC5	10000001	15000000	0
aiC5	15000001	20000000	0
aiC5	20000001	25000000	0
aiC5	25000001	30000000	0
aiC5	30000001	35000000	0
aiC5	35000001	40000000	0
aiC5	40000001	45000000	0
aiC5	45000001	50000000	0
aiC5	50000001	55000000	3
aiC5	55000001	60000000	0
aiC5	60000001	65000000	0
aiC5	65000001	70000000	0
aiC5	70000001	75000000	0
aiC5	75000001	80000000	0
aiC5	80000001	85000000	0
aiC5	85000001	90000000	0
aiC5	90000001	95000000	0
aiC5	95000001	100000000	0
aiC5	100000001	105000000	0
aiC5	105000001	110000000	0
aiC5	110000001	115000000	0
aiC5	115000001	120000000	0
aiC5	120000001	125000000	0
aiC5	125000001	130000000	0
aiC5	130000001	135000000	0
aiC5	135000001	140000000	0
aiC5	140000001	145000000	0
aiC5	145000001	150000000	0
aiC5	150000001	155000000	0
aiC5	155000001	160000000	0
aiC5	160000001	165000000	1
aiC5	165000001	170000000	1
aiC5	170000001	175000000	0
aiC5	175000001	180000000	0
aiC5	180000001	185000000	0
aiC5	185000001	190000000	0
aiC5	190000001	195000000	0
aiC5	195000001	200000000	0
aiC5	200000001	205000000	0
aiC5	205000001	210000000	0
aiC5	210000001	215000000	0
aiC5	215000001	220000000	0
aiC5	220000001	225000000	0
aiC5	225000001	230000000	0
aiC5	230000001	235000000	0
aiC5	235000001	240000000	0
aiC5	240000001	245000000	0
aiC5	245000001	250000000	0
aiC5	250000001	255000000	1
aiC5	255000001	260000000	0
aiC5	260000001	265000000	0
aiC5	265000001	270000000	0
aiC5	270000001	275000000	0
aiC5	275000001	280000000	0
aiC5	280000001	285000000	0
aiC5	285000001	290000000	0
aiC5	290000001	295000000	0
aiC5	295000001	300000000	0
aiC5	300000001	305000000	0
aiC5	305000001	310000000	0
aiC5	310000001	315000000	0
aiC5	315000001	320000000	0
aiC5	320000001	325000000	0
aiC5	325000001	330000000	0
aiC5	330000001	335000000	0
aiC5	335000001	340000000	0
aiC5	340000001	345000000	0
aiC5	345000001	350000000	0
aiC5	350000001	355000000	0
aiC5	355000001	360000000	0
aiC5	360000001	365000000	0
aiC5	365000001	370000000	0
aiC5	370000001	375000000	0
aiC5	375000001	380000000	0
aiC5	380000001	385000000	0
aiC5	385000001	390000000	0
aiC5	390000001	395000000	0
aiC5	395000001	400000000	0
aiC5	400000001	405000000	0
aiC5	405000001	410000000	0
aiC5	410000001	415000000	0
aiC5	415000001	420000000	0
aiC5	420000001	425000000	0
aiC5	425000001	430000000	0
aiC5	430000001	435000000	0
aiC5	435000001	440000000	0
aiC5	440000001	445000000	0
aiC5	445000001	450000000	0
aiC5	450000001	455000000	0
aiC5	455000001	460000000	0
aiC5	460000001	465000000	0
aiC5	465000001	470000000	0
aiC5	470000001	475000000	0
aiC5	475000001	480000000	0
aiC5	480000001	485000000	0
aiC5	485000001	490000000	0
aiC5	490000001	495000000	0
aiC5	495000001	500000000	0
aiC5	500000001	505000000	0
aiC5	505000001	510000000	0
aiC5	510000001	515000000	0
aiC5	515000001	520000000	0
aiC5	520000001	525000000	0
aiC5	525000001	530000000	0
aiC5	530000001	535000000	0
aiC5	535000001	540000000	0
aiC5	540000001	545000000	0
aiC5	545000001	550000000	0
aiC5	550000001	555000000	0
aiC5	555000001	560000000	0
aiC5	560000001	565000000	0
aiC5	565000001	570000000	0
aiC5	570000001	575000000	0
aiC5	575000001	580000000	0
aiC5	580000001	584000000	0
aiC6	1	5000000	0
aiC6	5000001	10000000	0
aiC6	10000001	15000000	0
aiC6	15000001	20000000	0
aiC6	20000001	25000000	0
aiC6	25000001	30000000	0
aiC6	30000001	35000000	0
aiC6	35000001	40000000	0
aiC6	40000001	45000000	0
aiC6	45000001	50000000	0
aiC6	50000001	55000000	0
aiC6	55000001	60000000	0
aiC6	60000001	65000000	0
aiC6	65000001	70000000	0
aiC6	70000001	75000000	0
aiC6	75000001	80000000	0
aiC6	80000001	85000000	0
aiC6	85000001	90000000	0
aiC6	90000001	95000000	0
aiC6	95000001	100000000	0
aiC6	100000001	105000000	0
aiC6	105000001	110000000	0
aiC6	110000001	115000000	0
aiC6	115000001	120000000	0
aiC6	120000001	125000000	0
aiC6	125000001	130000000	0
aiC6	130000001	135000000	0
aiC6	135000001	140000000	0
aiC6	140000001	145000000	0
aiC6	145000001	150000000	0
aiC6	150000001	155000000	0
aiC6	155000001	160000000	0
aiC6	160000001	165000000	0
aiC6	165000001	170000000	0
aiC6	170000001	175000000	0
aiC6	175000001	180000000	0
aiC6	180000001	185000000	0
aiC6	185000001	190000000	0
aiC6	190000001	195000000	0
aiC6	195000001	200000000	0
aiC6	200000001	205000000	0
aiC6	205000001	210000000	0
aiC6	210000001	215000000	0
aiC6	215000001	220000000	0
aiC6	220000001	225000000	0
aiC6	225000001	230000000	0
aiC6	230000001	235000000	0
aiC6	235000001	240000000	0
aiC6	240000001	245000000	0
aiC6	245000001	250000000	0
aiC6	250000001	255000000	0
aiC6	255000001	260000000	0
aiC6	260000001	265000000	0
aiC6	265000001	270000000	0
aiC6	270000001	275000000	0
aiC6	275000001	280000000	0
aiC6	280000001	285000000	0
aiC6	285000001	290000000	0
aiC6	290000001	295000000	0
aiC6	295000001	300000000	0
aiC6	300000001	305000000	0
aiC6	305000001	310000000	0
aiC6	310000001	315000000	0
aiC6	315000001	320000000	0
aiC6	320000001	325000000	0
aiC6	325000001	330000000	0
aiC6	330000001	335000000	0
aiC6	335000001	340000000	0
aiC6	340000001	345000000	0
aiC6	345000001	350000000	0
aiC6	350000001	355000000	0
aiC6	355000001	360000000	0
aiC6	360000001	365000000	0
aiC6	365000001	370000000	0
aiC6	370000001	375000000	0
aiC6	375000001	380000000	0
aiC6	380000001	385000000	0
aiC6	385000001	390000000	0
aiC6	390000001	395000000	0
aiC6	395000001	400000000	0
aiC6	400000001	405000000	0
aiC6	405000001	410000000	0
aiC6	410000001	415000000	0
aiC6	415000001	420000000	0
aiC6	420000001	425000000	0
aiC6	425000001	430000000	0
aiC6	430000001	435000000	0
aiC6	435000001	440000000	0
aiC6	440000001	445000000	0
aiC6	445000001	450000000	0
aiC6	450000001	455000000	0
aiC6	455000001	460000000	0
aiC6	460000001	465000000	0
aiC6	465000001	470000000	0
aiC6	470000001	475000000	0
aiC6	475000001	480000000	0
aiC6	480000001	485000000	0
aiC6	485000001	490000000	0
aiC6	490000001	495000000	0
aiC6	495000001	500000000	0
aiC6	500000001	505000000	0
aiC6	505000001	510000000	0
aiC6	510000001	515000000	0
aiC6	515000001	520000000	0
aiC6	520000001	525000000	0
aiC6	525000001	530000000	0
aiC6	530000001	535000000	0
aiC6	535000001	540000000	0
aiC6	540000001	545000000	0
aiC6	545000001	550000000	0
aiC6	550000001	555000000	0
aiC6	555000001	560000000	0
aiC6	560000001	565000000	0
aiC6	565000001	570000000	0
aiC6	570000001	575000000	0
aiC6	575000001	580000000	0
aiC6	580000001	585000000	0
aiC6	585000001	590000000	0
aiC7	1	5000000	0
aiC7	5000001	10000000	0
aiC7	10000001	15000000	0
aiC7	15000001	20000000	0
aiC7	20000001	25000000	0
aiC7	25000001	30000000	0
aiC7	30000001	35000000	0
aiC7	35000001	40000000	0
aiC7	40000001	45000000	0
aiC7	45000001	50000000	0
aiC7	50000001	55000000	0
aiC7	55000001	60000000	0
aiC7	60000001	65000000	0
aiC7	65000001	70000000	0
aiC7	70000001	75000000	0
aiC7	75000001	80000000	0
aiC7	80000001	85000000	0
aiC7	85000001	90000000	1
aiC7	90000001	95000000	0
aiC7	95000001	100000000	0
aiC7	100000001	105000000	0
aiC7	105000001	110000000	0
aiC7	110000001	115000000	0
aiC7	115000001	120000000	0
aiC7	120000001	125000000	0
aiC7	125000001	130000000	0
aiC7	130000001	135000000	0
aiC7	135000001	140000000	0
aiC7	140000001	145000000	0
aiC7	145000001	150000000	0
aiC7	150000001	155000000	0
aiC7	155000001	160000000	0
aiC7	160000001	165000000	0
aiC7	165000001	170000000	0
aiC7	170000001	175000000	0
aiC7	175000001	180000000	0
aiC7	180000001	185000000	0
aiC7	185000001	190000000	0
aiC7	190000001	195000000	0
aiC7	195000001	200000000	0
aiC7	200000001	205000000	0
aiC7	205000001	210000000	0
aiC7	210000001	215000000	0
aiC7	215000001	220000000	0
aiC7	220000001	225000000	0
aiC7	225000001	230000000	0
aiC7	230000001	235000000	0
aiC7	235000001	240000000	0
aiC7	240000001	245000000	0
aiC7	245000001	250000000	0
aiC7	250000001	255000000	0
aiC7	255000001	260000000	0
aiC7	260000001	265000000	0
aiC7	265000001	270000000	0
aiC7	270000001	275000000	0
aiC7	275000001	280000000	0
aiC7	280000001	285000000	0
aiC7	285000001	290000000	0
aiC7	290000001	295000000	0
aiC7	295000001	300000000	0
aiC7	300000001	305000000	0
aiC7	305000001	310000000	0
aiC7	310000001	315000000	0
aiC7	315000001	320000000	0
aiC7	320000001	325000000	0
aiC7	325000001	330000000	0
aiC7	330000001	335000000	0
aiC7	335000001	340000000	0
aiC7	340000001	345000000	0
aiC7	345000001	350000000	0
aiC7	350000001	355000000	0
aiC7	355000001	360000000	0
aiC7	360000001	365000000	0
aiC7	365000001	370000000	2
aiC7	370000001	375000000	0
aiC7	375000001	380000000	0
aiC7	380000001	385000000	0
aiC7	385000001	390000000	0
aiC7	390000001	395000000	0
aiC7	395000001	400000000	0
aiC7	400000001	405000000	0
aiC7	405000001	410000000	0
aiC7	410000001	415000000	0
aiC7	415000001	420000000	0
aiC7	420000001	425000000	0
aiC7	425000001	430000000	0
aiC7	430000001	435000000	0
aiC7	435000001	440000000	0
aiC7	440000001	445000000	0
aiC7	445000001	450000000	0
aiC7	450000001	455000000	0
aiC7	455000001	460000000	0
aiC7	460000001	465000000	0
aiC7	465000001	470000000	0
aiC7	470000001	475000000	0
aiC7	475000001	480000000	0
aiC7	480000001	485000000	0
aiC7	485000001	490000000	0
aiC7	490000001	495000000	0
aiC7	495000001	497000000	0
aiD1	1	5000000	0
aiD1	5000001	10000000	0
aiD1	10000001	15000000	0
aiD1	15000001	20000000	0
aiD1	20000001	25000000	0
aiD1	25000001	30000000	1
aiD1	30000001	35000000	0
aiD1	35000001	40000000	0
aiD1	40000001	45000000	0
aiD1	45000001	50000000	0
aiD1	50000001	55000000	0
aiD1	55000001	60000000	0
aiD1	60000001	65000000	0
aiD1	65000001	70000000	0
aiD1	70000001	75000000	0
aiD1	75000001	80000000	0
aiD1	80000001	85000000	0
aiD1	85000001	90000000	0
aiD1	90000001	95000000	0
aiD1	95000001	100000000	0
aiD1	100000001	105000000	0
aiD1	105000001	110000000	0
aiD1	110000001	115000000	0
aiD1	115000001	120000000	0
aiD1	120000001	125000000	0
aiD1	125000001	130000000	0
aiD1	130000001	135000000	0
aiD1	135000001	140000000	0
aiD1	140000001	145000000	0
aiD1	145000001	150000000	0
aiD1	150000001	155000000	0
aiD1	155000001	160000000	0
aiD1	160000001	165000000	0
aiD1	165000001	170000000	0
aiD1	170000001	175000000	0
aiD1	175000001	180000000	0
aiD1	180000001	185000000	0
aiD1	185000001	190000000	0
aiD1	190000001	195000000	0
aiD1	195000001	200000000	4
aiD1	200000001	205000000	0
aiD1	205000001	210000000	0
aiD1	210000001	215000000	0
aiD1	215000001	220000000	0
aiD1	220000001	225000000	0
aiD1	225000001	230000000	0
aiD1	230000001	235000000	0
aiD1	235000001	240000000	0
aiD1	240000001	245000000	6
aiD1	245000001	250000000	3
aiD1	250000001	255000000	1
aiD1	255000001	260000000	0
aiD1	260000001	265000000	0
aiD1	265000001	270000000	0
aiD1	270000001	275000000	0
aiD1	275000001	280000000	0
aiD1	280000001	285000000	0
aiD1	285000001	290000000	0
aiD1	290000001	295000000	0
aiD1	295000001	300000000	0
aiD1	300000001	305000000	0
aiD1	305000001	310000000	2
aiD1	310000001	315000000	0
aiD1	315000001	320000000	0
aiD1	320000001	325000000	0
aiD1	325000001	330000000	0
aiD1	330000001	335000000	0
aiD1	335000001	340000000	2
aiD1	340000001	345000000	0
aiD1	345000001	350000000	0
aiD1	350000001	355000000	0
aiD1	355000001	360000000	0
aiD1	360000001	365000000	0
aiD1	365000001	370000000	0
aiD1	370000001	375000000	0
aiD1	375000001	380000000	0
aiD1	380000001	385000000	0
aiD1	385000001	390000000	0
aiD1	390000001	395000000	0
aiD1	395000001	400000000	0
aiD1	400000001	405000000	0
aiD1	405000001	410000000	0
aiD1	410000001	415000000	0
aiD1	415000001	420000000	0
aiD1	420000001	425000000	0
aiD1	425000001	430000000	0
aiD1	430000001	435000000	0
aiD1	435000001	440000000	0
aiD1	440000001	445000000	0
aiD1	445000001	450000000	0
aiD1	450000001	455000000	0
aiD1	455000001	460000000	0
aiD1	460000001	464000000	0
aiD2	1	5000000	0
aiD2	5000001	10000000	0
aiD2	10000001	15000000	0
aiD2	15000001	20000000	0
aiD2	20000001	25000000	0
aiD2	25000001	30000000	0
aiD2	30000001	35000000	3
aiD2	35000001	40000000	1
aiD2	40000001	45000000	0
aiD2	45000001	50000000	0
aiD2	50000001	55000000	0
aiD2	55000001	60000000	0
aiD2	60000001	65000000	0
aiD2	65000001	70000000	0
aiD2	70000001	75000000	0
aiD2	75000001	80000000	0
aiD2	80000001	85000000	0
aiD2	85000001	90000000	0
aiD2	90000001	95000000	0
aiD2	95000001	100000000	0
aiD2	100000001	105000000	0
aiD2	105000001	110000000	0
aiD2	110000001	115000000	1
aiD2	115000001	120000000	0
aiD2	120000001	125000000	1
aiD2	125000001	130000000	0
aiD2	130000001	135000000	0
aiD2	135000001	140000000	0
aiD2	140000001	145000000	1
aiD2	145000001	150000000	0
aiD2	150000001	155000000	0
aiD2	155000001	160000000	0
aiD2	160000001	165000000	1
aiD2	165000001	170000000	1
aiD2	170000001	175000000	0
aiD2	175000001	180000000	0
aiD2	180000001	185000000	0
aiD2	185000001	190000000	0
aiD2	190000001	195000000	0
aiD2	195000001	200000000	0
aiD2	200000001	205000000	0
aiD2	205000001	210000000	3
aiD2	210000001	215000000	0
aiD2	215000001	220000000	0
aiD2	220000001	225000000	0
aiD2	225000001	230000000	0
aiD2	230000001	235000000	0
aiD2	235000001	240000000	0
aiD2	240000001	245000000	0
aiD2	245000001	250000000	0
aiD2	250000001	255000000	0
aiD2	255000001	260000000	0
aiD2	260000001	265000000	0
aiD2	265000001	270000000	0
aiD2	270000001	275000000	0
aiD2	275000001	280000000	0
aiD2	280000001	285000000	0
aiD2	285000001	290000000	0
aiD2	290000001	295000000	0
aiD2	295000001	300000000	0
aiD2	300000001	305000000	0
aiD2	305000001	310000000	0
aiD2	310000001	315000000	0
aiD2	315000001	320000000	0
aiD2	320000001	325000000	0
aiD2	325000001	330000000	0
aiD2	330000001	335000000	0
aiD2	335000001	340000000	0
aiD2	340000001	345000000	0
aiD2	345000001	350000000	0
aiD2	350000001	355000000	0
aiD2	355000001	360000000	0
aiD2	360000001	365000000	0
aiD2	365000001	370000000	0
aiD2	370000001	375000000	0
aiD2	375000001	380000000	0
aiD2	380000001	385000000	0
aiD2	385000001	390000000	0
aiD2	390000001	395000000	0
aiD2	395000001	396000000	0
aiD3	1	5000000	1
aiD3	5000001	10000000	0
aiD3	10000001	15000000	0
aiD3	15000001	20000000	0
aiD3	20000001	25000000	0
aiD3	25000001	30000000	0
aiD3	30000001	35000000	0
aiD3	35000001	40000000	0
aiD3	40000001	45000000	0
aiD3	45000001	50000000	0
aiD3	50000001	55000000	0
aiD3	55000001	60000000	0
aiD3	60000001	65000000	0
aiD3	65000001	70000000	0
aiD3	70000001	75000000	1
aiD3	75000001	80000000	0
aiD3	80000001	85000000	0
aiD3	85000001	90000000	0
aiD3	90000001	95000000	0
aiD3	95000001	100000000	0
aiD3	100000001	105000000	0
aiD3	105000001	110000000	0
aiD3	110000001	115000000	0
aiD3	115000001	120000000	0
aiD3	120000001	125000000	0
aiD3	125000001	130000000	0
aiD3	130000001	135000000	0
aiD3	135000001	140000000	0
aiD3	140000001	145000000	0
aiD3	145000001	150000000	0
aiD3	150000001	155000000	0
aiD3	155000001	160000000	0
aiD3	160000001	165000000	0
aiD3	165000001	170000000	0
aiD3	170000001	175000000	0
aiD3	175000001	180000000	0
aiD3	180000001	185000000	0
aiD3	185000001	190000000	0
aiD3	190000001	195000000	0
aiD3	195000001	200000000	0
aiD3	200000001	205000000	0
aiD3	205000001	210000000	0
aiD3	210000001	215000000	0
aiD3	215000001	220000000	0
aiD3	220000001	225000000	0
aiD3	225000001	230000000	2
aiD3	230000001	235000000	0
aiD3	235000001	240000000	0
aiD3	240000001	245000000	1
aiD3	245000001	250000000	0
aiD3	250000001	255000000	0
aiD3	255000001	260000000	0
aiD3	260000001	265000000	0
aiD3	265000001	270000000	0
aiD3	270000001	275000000	0
aiD3	275000001	280000000	2
aiD3	280000001	285000000	0
aiD3	285000001	290000000	0
aiD3	290000001	295000000	0
aiD3	295000001	300000000	0
aiD3	300000001	305000000	0
aiD3	305000001	310000000	0
aiD3	310000001	315000000	0
aiD3	315000001	320000000	0
aiD3	320000001	325000000	0
aiD3	325000001	330000000	0
aiD3	330000001	335000000	0
aiD3	335000001	340000000	0
aiD3	340000001	345000000	0
aiD3	345000001	350000000	0
aiD3	350000001	355000000	0
aiD3	355000001	360000000	0
aiD3	360000001	365000000	0
aiD3	365000001	370000000	0
aiD3	370000001	375000000	0
aiD3	375000001	380000000	0
aiD3	380000001	385000000	0
aiD3	385000001	390000000	0
aiD3	390000001	395000000	0
aiD3	395000001	400000000	2
aiD3	400000001	405000000	0
aiD3	405000001	410000000	0
aiD3	410000001	415000000	0
aiD3	415000001	420000000	0
aiD3	420000001	425000000	0
aiD3	425000001	430000000	0
aiD3	430000001	435000000	0
aiD3	435000001	440000000	0
aiD3	440000001	442000000	0
aiD4	1	5000000	0
aiD4	5000001	10000000	0
aiD4	10000001	15000000	0
aiD4	15000001	20000000	0
aiD4	20000001	25000000	0
aiD4	25000001	30000000	0
aiD4	30000001	35000000	0
aiD4	35000001	40000000	0
aiD4	40000001	45000000	0
aiD4	45000001	50000000	0
aiD4	50000001	55000000	0
aiD4	55000001	60000000	0
aiD4	60000001	65000000	0
aiD4	65000001	70000000	0
aiD4	70000001	75000000	0
aiD4	75000001	80000000	0
aiD4	80000001	85000000	0
aiD4	85000001	90000000	0
aiD4	90000001	95000000	0
aiD4	95000001	100000000	0
aiD4	100000001	105000000	0
aiD4	105000001	110000000	0
aiD4	110000001	115000000	0
aiD4	115000001	120000000	0
aiD4	120000001	125000000	0
aiD4	125000001	130000000	0
aiD4	130000001	135000000	0
aiD4	135000001	140000000	0
aiD4	140000001	145000000	0
aiD4	145000001	150000000	0
aiD4	150000001	155000000	0
aiD4	155000001	160000000	0
aiD4	160000001	165000000	0
aiD4	165000001	170000000	0
aiD4	170000001	175000000	0
aiD4	175000001	180000000	0
aiD4	180000001	185000000	0
aiD4	185000001	190000000	0
aiD4	190000001	195000000	0
aiD4	195000001	200000000	0
aiD4	200000001	205000000	0
aiD4	205000001	210000000	0
aiD4	210000001	215000000	0
aiD4	215000001	220000000	0
aiD4	220000001	225000000	0
aiD4	225000001	230000000	0
aiD4	230000001	235000000	2
aiD4	235000001	240000000	0
aiD4	240000001	245000000	0
aiD4	245000001	250000000	0
aiD4	250000001	255000000	1
aiD4	255000001	260000000	0
aiD4	260000001	265000000	0
aiD4	265000001	270000000	0
aiD4	270000001	275000000	0
aiD4	275000001	280000000	0
aiD4	280000001	285000000	0
aiD4	285000001	290000000	0
aiD4	290000001	295000000	0
aiD4	295000001	300000000	0
aiD4	300000001	305000000	0
aiD4	305000001	310000000	0
aiD4	310000001	315000000	0
aiD4	315000001	320000000	0
aiD4	320000001	325000000	0
aiD4	325000001	330000000	0
aiD4	330000001	335000000	0
aiD4	335000001	340000000	0
aiD4	340000001	345000000	0
aiD4	345000001	350000000	0
aiD4	350000001	355000000	0
aiD4	355000001	360000000	0
aiD4	360000001	365000000	0
aiD4	365000001	370000000	0
aiD4	370000001	375000000	0
aiD4	375000001	380000000	0
aiD4	380000001	385000000	0
aiD4	385000001	390000000	0
aiD4	390000001	395000000	0
aiD4	395000001	400000000	0
aiD4	400000001	405000000	0
aiD4	405000001	410000000	0
aiD4	410000001	415000000	0
aiD4	415000001	420000000	0
aiD4	420000001	425000000	0
aiD4	425000001	430000000	0
aiD4	430000001	435000000	0
aiD4	435000001	440000000	0
aiD4	440000001	445000000	0
aiD4	445000001	450000000	0
aiD4	450000001	455000000	0
aiD4	455000001	460000000	0
aiD4	460000001	463000000	0
aiD5	1	5000000	0
aiD5	5000001	10000000	0
aiD5	10000001	15000000	0
aiD5	15000001	20000000	0
aiD5	20000001	25000000	0
aiD5	25000001	30000000	0
aiD5	30000001	35000000	0
aiD5	35000001	40000000	0
aiD5	40000001	45000000	0
aiD5	45000001	50000000	0
aiD5	50000001	55000000	2
aiD5	55000001	60000000	0
aiD5	60000001	65000000	0
aiD5	65000001	70000000	0
aiD5	70000001	75000000	0
aiD5	75000001	80000000	0
aiD5	80000001	85000000	0
aiD5	85000001	90000000	0
aiD5	90000001	95000000	0
aiD5	95000001	100000000	0
aiD5	100000001	105000000	1
aiD5	105000001	110000000	0
aiD5	110000001	115000000	0
aiD5	115000001	120000000	0
aiD5	120000001	125000000	0
aiD5	125000001	130000000	0
aiD5	130000001	135000000	0
aiD5	135000001	140000000	0
aiD5	140000001	145000000	0
aiD5	145000001	150000000	2
aiD5	150000001	155000000	0
aiD5	155000001	160000000	0
aiD5	160000001	165000000	0
aiD5	165000001	170000000	0
aiD5	170000001	175000000	0
aiD5	175000001	180000000	0
aiD5	180000001	185000000	0
aiD5	185000001	190000000	0
aiD5	190000001	195000000	0
aiD5	195000001	200000000	0
aiD5	200000001	205000000	0
aiD5	205000001	210000000	0
aiD5	210000001	215000000	0
aiD5	215000001	220000000	0
aiD5	220000001	225000000	0
aiD5	225000001	230000000	0
aiD5	230000001	235000000	0
aiD5	235000001	240000000	1
aiD5	240000001	245000000	0
aiD5	245000001	250000000	0
aiD5	250000001	255000000	0
aiD5	255000001	260000000	0
aiD5	260000001	265000000	0
aiD5	265000001	270000000	2
aiD5	270000001	275000000	0
aiD5	275000001	280000000	0
aiD5	280000001	285000000	0
aiD5	285000001	290000000	0
aiD5	290000001	295000000	0
aiD5	295000001	300000000	0
aiD5	300000001	305000000	0
aiD5	305000001	310000000	0
aiD5	310000001	315000000	0
aiD5	315000001	320000000	0
aiD5	320000001	325000000	0
aiD5	325000001	330000000	0
aiD5	330000001	335000000	0
aiD5	335000001	340000000	0
aiD5	340000001	345000000	0
aiD5	345000001	350000000	0
aiD5	350000001	355000000	0
aiD5	355000001	360000000	0
aiD5	360000001	365000000	0
aiD5	365000001	370000000	0
aiD5	370000001	375000000	0
aiD5	375000001	380000000	0
aiD5	380000001	385000000	0
aiD5	385000001	390000000	1
aiD5	390000001	395000000	1
aiD5	395000001	400000000	0
aiD5	400000001	405000000	0
aiD5	405000001	410000000	0
aiD5	410000001	415000000	0
aiD5	415000001	420000000	0
aiD5	420000001	425000000	0
aiD5	425000001	430000000	0
aiD5	430000001	435000000	0
aiD5	435000001	440000000	0
aiD5	440000001	445000000	0
aiD5	445000001	450000000	0
aiD5	450000001	455000000	0
aiD5	455000001	460000000	0
aiD5	460000001	465000000	0
aiD5	465000001	470000000	0
aiD5	470000001	474000000	0
aiD6	1	5000000	0
aiD6	5000001	10000000	0
aiD6	10000001	15000000	0
aiD6	15000001	20000000	0
aiD6	20000001	25000000	0
aiD6	25000001	30000000	0
aiD6	30000001	35000000	0
aiD6	35000001	40000000	0
aiD6	40000001	45000000	0
aiD6	45000001	50000000	0
aiD6	50000001	55000000	0
aiD6	55000001	60000000	2
aiD6	60000001	65000000	0
aiD6	65000001	70000000	0
aiD6	70000001	75000000	0
aiD6	75000001	80000000	0
aiD6	80000001	85000000	0
aiD6	85000001	90000000	0
aiD6	90000001	95000000	0
aiD6	95000001	100000000	0
aiD6	100000001	105000000	0
aiD6	105000001	110000000	0
aiD6	110000001	115000000	0
aiD6	115000001	120000000	0
aiD6	120000001	125000000	0
aiD6	125000001	130000000	2
aiD6	130000001	135000000	0
aiD6	135000001	140000000	0
aiD6	140000001	145000000	0
aiD6	145000001	150000000	0
aiD6	150000001	155000000	0
aiD6	155000001	160000000	0
aiD6	160000001	165000000	0
aiD6	165000001	170000000	0
aiD6	170000001	175000000	2
aiD6	175000001	180000000	0
aiD6	180000001	185000000	0
aiD6	185000001	190000000	0
aiD6	190000001	195000000	0
aiD6	195000001	200000000	0
aiD6	200000001	205000000	0
aiD6	205000001	210000000	2
aiD6	210000001	215000000	0
aiD6	215000001	220000000	0
aiD6	220000001	225000000	0
aiD6	225000001	230000000	0
aiD6	230000001	235000000	0
aiD6	235000001	240000000	0
aiD6	240000001	245000000	0
aiD6	245000001	250000000	0
aiD6	250000001	255000000	0
aiD6	255000001	260000000	0
aiD6	260000001	265000000	0
aiD6	265000001	270000000	0
aiD6	270000001	275000000	0
aiD6	275000001	280000000	0
aiD6	280000001	285000000	0
aiD6	285000001	290000000	0
aiD6	290000001	295000000	0
aiD6	295000001	300000000	0
aiD6	300000001	305000000	1
aiD6	305000001	310000000	0
aiD6	310000001	315000000	0
aiD6	315000001	320000000	0
aiD6	320000001	325000000	0
aiD6	325000001	330000000	0
aiD6	330000001	335000000	0
aiD6	335000001	340000000	0
aiD6	340000001	345000000	0
aiD6	345000001	350000000	0
aiD6	350000001	355000000	0
aiD6	355000001	360000000	0
aiD6	360000001	365000000	1
aiD6	365000001	370000000	0
aiD6	370000001	375000000	0
aiD6	375000001	380000000	0
aiD6	380000001	385000000	0
aiD6	385000001	390000000	0
aiD6	390000001	395000000	0
aiD6	395000001	400000000	0
aiD6	400000001	403000000	0
aiD7	1	5000000	0
aiD7	5000001	10000000	0
aiD7	10000001	15000000	0
aiD7	15000001	20000000	0
aiD7	20000001	25000000	0
aiD7	25000001	30000000	0
aiD7	30000001	35000000	0
aiD7	35000001	40000000	0
aiD7	40000001	45000000	0
aiD7	45000001	50000000	0
aiD7	50000001	55000000	0
aiD7	55000001	60000000	0
aiD7	60000001	65000000	0
aiD7	65000001	70000000	0
aiD7	70000001	75000000	0
aiD7	75000001	80000000	0
aiD7	80000001	85000000	0
aiD7	85000001	90000000	0
aiD7	90000001	95000000	0
aiD7	95000001	100000000	0
aiD7	100000001	105000000	0
aiD7	105000001	110000000	0
aiD7	110000001	115000000	0
aiD7	115000001	120000000	0
aiD7	120000001	125000000	0
aiD7	125000001	130000000	0
aiD7	130000001	135000000	0
aiD7	135000001	140000000	0
aiD7	140000001	145000000	0
aiD7	145000001	150000000	0
aiD7	150000001	155000000	0
aiD7	155000001	160000000	0
aiD7	160000001	165000000	0
aiD7	165000001	170000000	0
aiD7	170000001	175000000	0
aiD7	175000001	180000000	0
aiD7	180000001	185000000	0
aiD7	185000001	190000000	0
aiD7	190000001	195000000	0
aiD7	195000001	200000000	0
aiD7	200000001	205000000	0
aiD7	205000001	210000000	0
aiD7	210000001	215000000	0
aiD7	215000001	220000000	0
aiD7	220000001	225000000	0
aiD7	225000001	230000000	0
aiD7	230000001	235000000	0
aiD7	235000001	240000000	0
aiD7	240000001	245000000	0
aiD7	245000001	250000000	0
aiD7	250000001	255000000	0
aiD7	255000001	260000000	0
aiD7	260000001	265000000	0
aiD7	265000001	270000000	0
aiD7	270000001	275000000	0
aiD7	275000001	280000000	0
aiD7	280000001	285000000	0
aiD7	285000001	290000000	1
aiD7	290000001	295000000	0
aiD7	295000001	300000000	0
aiD7	300000001	305000000	0
aiD7	305000001	310000000	0
aiD7	310000001	315000000	0
aiD7	315000001	320000000	0
aiD7	320000001	325000000	0
aiD7	325000001	330000000	0
aiD7	330000001	335000000	0
aiD7	335000001	340000000	0
aiD7	340000001	345000000	0
aiD7	345000001	350000000	0
aiD7	350000001	355000000	0
aiD7	355000001	360000000	0
aiD7	360000001	365000000	0
aiD7	365000001	370000000	0
aiD7	370000001	375000000	0
aiD7	375000001	380000000	0
aiD7	380000001	385000000	0
aiD7	385000001	390000000	0
aiD7	390000001	395000000	1
aiD7	395000001	400000000	0
aiD7	400000001	405000000	0
aiD7	405000001	410000000	0
aiD7	410000001	415000000	0
aiD7	415000001	420000000	0
aiD7	420000001	425000000	0
aiD7	425000001	430000000	0
aiD7	430000001	435000000	0
aiD7	435000001	440000000	0
aiD7	440000001	445000000	3
aiD7	445000001	450000000	1
aiD7	450000001	455000000	0
aiD7	455000001	460000000	0
aiD7	460000001	465000000	0
aiD7	465000001	470000000	0
aiD7	470000001	475000000	0
aiD7	475000001	480000000	0
aiD7	480000001	485000000	0
aiD7	485000001	490000000	0
aiD7	490000001	491000000	0
alA1	1	5000000	0
alA1	5000001	10000000	0
alA1	10000001	15000000	0
alA1	15000001	20000000	0
alA1	20000001	25000000	2
alA1	25000001	30000000	1
alA1	30000001	35000000	1
alA1	35000001	40000000	0
alA1	40000001	45000000	0
alA1	45000001	50000000	0
alA1	50000001	55000000	0
alA1	55000001	60000000	0
alA1	60000001	65000000	0
alA1	65000001	70000000	0
alA1	70000001	75000000	1
alA1	75000001	80000000	1
alA1	80000001	85000000	0
alA1	85000001	90000000	1
alA1	90000001	95000000	0
alA1	95000001	100000000	0
alA1	100000001	105000000	0
alA1	105000001	110000000	1
alA1	110000001	115000000	0
alA1	115000001	120000000	1
alA1	120000001	125000000	1
alA1	125000001	130000000	0
alA1	130000001	135000000	1
alA1	135000001	140000000	0
alA1	140000001	145000000	0
alA1	145000001	150000000	0
alA1	150000001	155000000	0
alA1	155000001	160000000	0
alA1	160000001	165000000	0
alA1	165000001	170000000	0
alA1	170000001	175000000	1
alA1	175000001	180000000	0
alA1	180000001	185000000	0
alA1	185000001	190000000	0
alA1	190000001	195000000	0
alA1	195000001	200000000	0
alA1	200000001	205000000	4
alA1	205000001	210000000	0
alA1	210000001	215000000	0
alA1	215000001	220000000	1
alA1	220000001	225000000	0
alA1	225000001	230000000	0
alA1	230000001	235000000	0
alA1	235000001	240000000	0
alA1	240000001	245000000	1
alA1	245000001	250000000	0
alA1	250000001	255000000	0
alA1	255000001	260000000	0
alA1	260000001	265000000	1
alA1	265000001	270000000	3
alA1	270000001	275000000	0
alA1	275000001	280000000	0
alA1	280000001	285000000	0
alA1	285000001	290000000	1
alA1	290000001	295000000	0
alA1	295000001	300000000	1
alA1	300000001	305000000	0
alA1	305000001	310000000	0
alA1	310000001	315000000	0
alA1	315000001	320000000	0
alA1	320000001	325000000	2
alA1	325000001	330000000	0
alA1	330000001	335000000	1
alA1	335000001	340000000	0
alA1	340000001	345000000	0
alA1	345000001	350000000	0
alA1	350000001	355000000	0
alA1	355000001	360000000	1
alA1	360000001	365000000	0
alA1	365000001	370000000	0
alA1	370000001	375000000	0
alA1	375000001	380000000	0
alA1	380000001	385000000	2
alA1	385000001	390000000	2
alA1	390000001	395000000	0
alA1	395000001	400000000	3
alA1	400000001	405000000	2
alA1	405000001	410000000	5
alA1	410000001	415000000	1
alA1	415000001	420000000	0
alA1	420000001	425000000	0
alA1	425000001	430000000	0
alA1	430000001	435000000	0
alA1	435000001	440000000	0
alA1	440000001	445000000	0
alA1	445000001	450000000	0
alA1	450000001	455000000	1
alA1	455000001	460000000	0
alA1	460000001	465000000	1
alA1	465000001	470000000	0
alA1	470000001	475000000	0
alA1	475000001	480000000	4
alA1	480000001	485000000	0
alA1	485000001	490000000	0
alA1	490000001	495000000	0
alA1	495000001	500000000	0
alA1	500000001	505000000	0
alA1	505000001	510000000	3
alA1	510000001	515000000	0
alA1	515000001	520000000	0
alA1	520000001	525000000	0
alA1	525000001	530000000	0
alA1	530000001	535000000	1
alA1	535000001	540000000	1
alA1	540000001	545000000	1
alA1	545000001	550000000	1
alA1	550000001	555000000	0
alA1	555000001	560000000	0
alA1	560000001	565000000	2
alA1	565000001	570000000	0
alA1	570000001	575000000	0
alA1	575000001	580000000	1
alA1	580000001	585000000	0
alA1	585000001	590000000	0
alA1	590000001	595000000	1
alA1	595000001	600000000	2
alA1	600000001	605000000	0
alA1	605000001	610000000	0
alA1	610000001	613000000	0
alA2	1	5000000	1
alA2	5000001	10000000	0
alA2	10000001	15000000	0
alA2	15000001	20000000	0
alA2	20000001	25000000	0
alA2	25000001	30000000	0
alA2	30000001	35000000	0
alA2	35000001	40000000	0
alA2	40000001	45000000	3
alA2	45000001	50000000	0
alA2	50000001	55000000	0
alA2	55000001	60000000	1
alA2	60000001	65000000	2
alA2	65000001	70000000	1
alA2	70000001	75000000	4
alA2	75000001	80000000	3
alA2	80000001	85000000	0
alA2	85000001	90000000	0
alA2	90000001	95000000	0
alA2	95000001	100000000	2
alA2	100000001	105000000	0
alA2	105000001	110000000	0
alA2	110000001	115000000	1
alA2	115000001	120000000	0
alA2	120000001	125000000	0
alA2	125000001	130000000	0
alA2	130000001	135000000	0
alA2	135000001	140000000	0
alA2	140000001	145000000	0
alA2	145000001	150000000	0
alA2	150000001	155000000	0
alA2	155000001	160000000	1
alA2	160000001	165000000	0
alA2	165000001	170000000	0
alA2	170000001	175000000	0
alA2	175000001	180000000	0
alA2	180000001	185000000	1
alA2	185000001	190000000	0
alA2	190000001	195000000	0
alA2	195000001	200000000	0
alA2	200000001	205000000	0
alA2	205000001	210000000	0
alA2	210000001	215000000	0
alA2	215000001	220000000	1
alA2	220000001	225000000	1
alA2	225000001	230000000	0
alA2	230000001	235000000	1
alA2	235000001	240000000	0
alA2	240000001	245000000	0
alA2	245000001	250000000	0
alA2	250000001	255000000	0
alA2	255000001	260000000	2
alA2	260000001	265000000	0
alA2	265000001	270000000	0
alA2	270000001	275000000	1
alA2	275000001	280000000	0
alA2	280000001	285000000	0
alA2	285000001	290000000	0
alA2	290000001	295000000	0
alA2	295000001	300000000	0
alA2	300000001	305000000	0
alA2	305000001	310000000	0
alA2	310000001	315000000	1
alA2	315000001	320000000	0
alA2	320000001	325000000	2
alA2	325000001	330000000	3
alA2	330000001	335000000	0
alA2	335000001	340000000	0
alA2	340000001	345000000	0
alA2	345000001	350000000	0
alA2	350000001	355000000	0
alA2	355000001	360000000	0
alA2	360000001	365000000	0
alA2	365000001	370000000	0
alA2	370000001	375000000	0
alA2	375000001	380000000	0
alA2	380000001	385000000	2
alA2	385000001	390000000	0
alA2	390000001	395000000	1
alA2	395000001	400000000	0
alA2	400000001	405000000	0
alA2	405000001	410000000	0
alA2	410000001	415000000	0
alA2	415000001	420000000	0
alA2	420000001	425000000	0
alA2	425000001	430000000	3
alA2	430000001	435000000	1
alA2	435000001	440000000	0
alA2	440000001	445000000	0
alA2	445000001	450000000	1
alA2	450000001	455000000	0
alA2	455000001	460000000	1
alA2	460000001	465000000	0
alA2	465000001	470000000	0
alA2	470000001	475000000	1
alA2	475000001	480000000	0
alA2	480000001	485000000	0
alA2	485000001	490000000	0
alA2	490000001	495000000	0
alA2	495000001	499000000	0
alA3	1	5000000	0
alA3	5000001	10000000	0
alA3	10000001	15000000	0
alA3	15000001	20000000	1
alA3	20000001	25000000	1
alA3	25000001	30000000	3
alA3	30000001	35000000	0
alA3	35000001	40000000	2
alA3	40000001	45000000	0
alA3	45000001	50000000	0
alA3	50000001	55000000	1
alA3	55000001	60000000	0
alA3	60000001	65000000	0
alA3	65000001	70000000	0
alA3	70000001	75000000	0
alA3	75000001	80000000	1
alA3	80000001	85000000	1
alA3	85000001	90000000	5
alA3	90000001	95000000	0
alA3	95000001	100000000	0
alA3	100000001	105000000	0
alA3	105000001	110000000	0
alA3	110000001	115000000	0
alA3	115000001	120000000	0
alA3	120000001	125000000	0
alA3	125000001	130000000	1
alA3	130000001	135000000	1
alA3	135000001	140000000	1
alA3	140000001	145000000	3
alA3	145000001	150000000	2
alA3	150000001	155000000	1
alA3	155000001	160000000	0
alA3	160000001	165000000	0
alA3	165000001	170000000	3
alA3	170000001	175000000	1
alA3	175000001	180000000	1
alA3	180000001	185000000	2
alA3	185000001	190000000	0
alA3	190000001	195000000	0
alA3	195000001	200000000	0
alA3	200000001	205000000	0
alA3	205000001	210000000	1
alA3	210000001	215000000	0
alA3	215000001	220000000	0
alA3	220000001	225000000	2
alA3	225000001	230000000	0
alA3	230000001	235000000	1
alA3	235000001	240000000	0
alA3	240000001	245000000	0
alA3	245000001	250000000	0
alA3	250000001	255000000	0
alA3	255000001	260000000	1
alA3	260000001	265000000	0
alA3	265000001	270000000	0
alA3	270000001	275000000	0
alA3	275000001	280000000	0
alA3	280000001	285000000	1
alA3	285000001	290000000	1
alA3	290000001	295000000	1
alA3	295000001	300000000	0
alA3	300000001	305000000	0
alA3	305000001	310000000	0
alA3	310000001	315000000	2
alA3	315000001	320000000	3
alA3	320000001	325000000	0
alA3	325000001	330000000	0
alA3	330000001	335000000	3
alA3	335000001	340000000	0
alA3	340000001	345000000	1
alA3	345000001	350000000	0
alA3	350000001	355000000	0
alA3	355000001	360000000	1
alA3	360000001	365000000	1
alA3	365000001	370000000	1
alA3	370000001	375000000	0
alA3	375000001	380000000	1
alA3	380000001	385000000	0
alA3	385000001	390000000	1
alA3	390000001	395000000	5
alA3	395000001	400000000	2
alA3	400000001	405000000	0
alA3	405000001	410000000	0
alA3	410000001	415000000	0
alA3	415000001	420000000	0
alA3	420000001	425000000	1
alA3	425000001	430000000	0
alA3	430000001	435000000	0
alA3	435000001	440000000	1
alA3	440000001	445000000	0
alA3	445000001	450000000	0
alA3	450000001	455000000	0
alA3	455000001	460000000	3
alA3	460000001	465000000	0
alA3	465000001	470000000	0
alA3	470000001	475000000	0
alA3	475000001	480000000	0
alA3	480000001	485000000	0
alA3	485000001	490000000	0
alA3	490000001	495000000	0
alA3	495000001	500000000	1
alA3	500000001	505000000	0
alA3	505000001	510000000	1
alA3	510000001	515000000	0
alA3	515000001	520000000	0
alA3	520000001	525000000	0
alA3	525000001	530000000	1
alA3	530000001	535000000	2
alA3	535000001	540000000	0
alA3	540000001	545000000	0
alA3	545000001	547000000	0
alA4	1	5000000	0
alA4	5000001	10000000	0
alA4	10000001	15000000	1
alA4	15000001	20000000	0
alA4	20000001	25000000	0
alA4	25000001	30000000	0
alA4	30000001	35000000	0
alA4	35000001	40000000	1
alA4	40000001	45000000	0
alA4	45000001	50000000	0
alA4	50000001	55000000	0
alA4	55000001	60000000	0
alA4	60000001	65000000	0
alA4	65000001	70000000	0
alA4	70000001	75000000	1
alA4	75000001	80000000	0
alA4	80000001	85000000	0
alA4	85000001	90000000	0
alA4	90000001	95000000	1
alA4	95000001	100000000	0
alA4	100000001	105000000	1
alA4	105000001	110000000	0
alA4	110000001	115000000	0
alA4	115000001	120000000	0
alA4	120000001	125000000	5
alA4	125000001	130000000	0
alA4	130000001	135000000	0
alA4	135000001	140000000	0
alA4	140000001	145000000	0
alA4	145000001	150000000	2
alA4	150000001	155000000	0
alA4	155000001	160000000	0
alA4	160000001	165000000	1
alA4	165000001	170000000	0
alA4	170000001	175000000	0
alA4	175000001	180000000	0
alA4	180000001	185000000	0
alA4	185000001	190000000	0
alA4	190000001	195000000	0
alA4	195000001	200000000	3
alA4	200000001	205000000	0
alA4	205000001	210000000	3
alA4	210000001	215000000	0
alA4	215000001	220000000	0
alA4	220000001	225000000	0
alA4	225000001	230000000	0
alA4	230000001	235000000	1
alA4	235000001	240000000	4
alA4	240000001	245000000	0
alA4	245000001	250000000	1
alA4	250000001	255000000	0
alA4	255000001	260000000	0
alA4	260000001	265000000	0
alA4	265000001	270000000	1
alA4	270000001	275000000	0
alA4	275000001	280000000	2
alA4	280000001	285000000	0
alA4	285000001	290000000	0
alA4	290000001	295000000	1
alA4	295000001	300000000	3
alA4	300000001	305000000	0
alA4	305000001	310000000	0
alA4	310000001	315000000	0
alA4	315000001	320000000	1
alA4	320000001	325000000	1
alA4	325000001	330000000	0
alA4	330000001	335000000	1
alA4	335000001	340000000	0
alA4	340000001	345000000	0
alA4	345000001	350000000	0
alA4	350000001	355000000	7
alA4	355000001	360000000	0
alA4	360000001	365000000	3
alA4	365000001	370000000	0
alA4	370000001	375000000	0
alA4	375000001	380000000	0
alA4	380000001	385000000	0
alA4	385000001	390000000	1
alA4	390000001	395000000	0
alA4	395000001	400000000	0
alA4	400000001	405000000	0
alA4	405000001	410000000	0
alA4	410000001	415000000	1
alA4	415000001	420000000	0
alA4	420000001	425000000	0
alA4	425000001	430000000	1
alA4	430000001	435000000	0
alA4	435000001	440000000	0
alA4	440000001	445000000	0
alA4	445000001	450000000	0
alA4	450000001	455000000	0
alA4	455000001	460000000	1
alA4	460000001	465000000	2
alA4	465000001	470000000	0
alA4	470000001	475000000	0
alA4	475000001	480000000	0
alA4	480000001	485000000	0
alA4	485000001	490000000	2
alA4	490000001	495000000	0
alA4	495000001	500000000	2
alA4	500000001	505000000	0
alA4	505000001	510000000	0
alA4	510000001	511000000	0
alA5	1	5000000	0
alA5	5000001	10000000	0
alA5	10000001	15000000	1
alA5	15000001	20000000	0
alA5	20000001	25000000	0
alA5	25000001	30000000	0
alA5	30000001	35000000	1
alA5	35000001	40000000	0
alA5	40000001	45000000	0
alA5	45000001	50000000	3
alA5	50000001	55000000	0
alA5	55000001	60000000	1
alA5	60000001	65000000	0
alA5	65000001	70000000	0
alA5	70000001	75000000	1
alA5	75000001	80000000	1
alA5	80000001	85000000	0
alA5	85000001	90000000	0
alA5	90000001	95000000	2
alA5	95000001	100000000	0
alA5	100000001	105000000	0
alA5	105000001	110000000	0
alA5	110000001	115000000	0
alA5	115000001	120000000	1
alA5	120000001	125000000	0
alA5	125000001	130000000	0
alA5	130000001	135000000	0
alA5	135000001	140000000	0
alA5	140000001	145000000	0
alA5	145000001	150000000	0
alA5	150000001	155000000	1
alA5	155000001	160000000	0
alA5	160000001	165000000	0
alA5	165000001	170000000	0
alA5	170000001	175000000	6
alA5	175000001	180000000	2
alA5	180000001	185000000	2
alA5	185000001	190000000	0
alA5	190000001	195000000	0
alA5	195000001	200000000	0
alA5	200000001	205000000	1
alA5	205000001	210000000	0
alA5	210000001	215000000	0
alA5	215000001	220000000	0
alA5	220000001	225000000	0
alA5	225000001	230000000	1
alA5	230000001	235000000	0
alA5	235000001	240000000	0
alA5	240000001	245000000	0
alA5	245000001	250000000	0
alA5	250000001	255000000	0
alA5	255000001	260000000	0
alA5	260000001	265000000	0
alA5	265000001	270000000	2
alA5	270000001	275000000	0
alA5	275000001	280000000	0
alA5	280000001	285000000	1
alA5	285000001	290000000	0
alA5	290000001	295000000	0
alA5	295000001	300000000	1
alA5	300000001	305000000	0
alA5	305000001	310000000	0
alA5	310000001	315000000	0
alA5	315000001	320000000	1
alA5	320000001	325000000	0
alA5	325000001	330000000	0
alA5	330000001	335000000	0
alA5	335000001	340000000	1
alA5	340000001	345000000	0
alA5	345000001	350000000	0
alA5	350000001	355000000	0
alA5	355000001	360000000	0
alA5	360000001	365000000	0
alA5	365000001	370000000	0
alA5	370000001	375000000	0
alA5	375000001	380000000	2
alA5	380000001	385000000	0
alA5	385000001	390000000	0
alA5	390000001	395000000	1
alA5	395000001	400000000	0
alA5	400000001	405000000	4
alA5	405000001	410000000	2
alA5	410000001	415000000	6
alA5	415000001	420000000	0
alA5	420000001	425000000	0
alA5	425000001	430000000	0
alA5	430000001	435000000	1
alA5	435000001	440000000	2
alA5	440000001	445000000	0
alA5	445000001	450000000	0
alA5	450000001	455000000	0
alA5	455000001	460000000	0
alA5	460000001	465000000	0
alA5	465000001	470000000	0
alA5	470000001	475000000	0
alA5	475000001	478000000	0
alA6	1	5000000	3
alA6	5000001	10000000	1
alA6	10000001	15000000	0
alA6	15000001	20000000	0
alA6	20000001	25000000	0
alA6	25000001	30000000	0
alA6	30000001	35000000	0
alA6	35000001	40000000	0
alA6	40000001	45000000	0
alA6	45000001	50000000	0
alA6	50000001	55000000	0
alA6	55000001	60000000	1
alA6	60000001	65000000	0
alA6	65000001	70000000	0
alA6	70000001	75000000	0
alA6	75000001	80000000	0
alA6	80000001	85000000	0
alA6	85000001	90000000	1
alA6	90000001	95000000	0
alA6	95000001	100000000	0
alA6	100000001	105000000	0
alA6	105000001	110000000	0
alA6	110000001	115000000	0
alA6	115000001	120000000	0
alA6	120000001	125000000	0
alA6	125000001	130000000	0
alA6	130000001	135000000	0
alA6	135000001	140000000	0
alA6	140000001	145000000	0
alA6	145000001	150000000	1
[truncated: 2,325 more rows]

## Sheet: Fig 1_ring_d
31K-mer frequencies along chromosomes of A. insularis(ai), A. longiglumis(al) and Sanfensan (an) genomes
Chr	Start	End	Number
aiC1	1	1000000	319
aiC1	1000001	2000000	48
aiC1	2000001	3000000	52
aiC1	3000001	4000000	105
aiC1	4000001	5000000	82
aiC1	5000001	6000000	17
aiC1	6000001	7000000	61
aiC1	7000001	8000000	15
aiC1	8000001	9000000	30
aiC1	9000001	10000000	39
aiC1	10000001	11000000	48
aiC1	11000001	12000000	76
aiC1	12000001	13000000	38
aiC1	13000001	14000000	16
aiC1	14000001	15000000	69
aiC1	15000001	16000000	33
aiC1	16000001	17000000	94
aiC1	17000001	18000000	19
aiC1	18000001	19000000	198
aiC1	19000001	20000000	40
aiC1	20000001	21000000	19
aiC1	21000001	22000000	17
aiC1	22000001	23000000	38
aiC1	23000001	24000000	33
aiC1	24000001	25000000	76
aiC1	25000001	26000000	70
aiC1	26000001	27000000	72
aiC1	27000001	28000000	15
aiC1	28000001	29000000	437
aiC1	29000001	30000000	57
aiC1	30000001	31000000	19
aiC1	31000001	32000000	82
aiC1	32000001	33000000	105
aiC1	33000001	34000000	56
aiC1	34000001	35000000	188
aiC1	35000001	36000000	174
aiC1	36000001	37000000	30
aiC1	37000001	38000000	70
aiC1	38000001	39000000	169
aiC1	39000001	40000000	114
aiC1	40000001	41000000	134
aiC1	41000001	42000000	156
aiC1	42000001	43000000	22
aiC1	43000001	44000000	629
aiC1	44000001	45000000	25
aiC1	45000001	46000000	111
aiC1	46000001	47000000	666
aiC1	47000001	48000000	199
aiC1	48000001	49000000	30
aiC1	49000001	50000000	23
aiC1	50000001	51000000	336
aiC1	51000001	52000000	155
aiC1	52000001	53000000	127
aiC1	53000001	54000000	210
aiC1	54000001	55000000	163
aiC1	55000001	56000000	99
aiC1	56000001	57000000	485
aiC1	57000001	58000000	95
aiC1	58000001	59000000	19
aiC1	59000001	60000000	76
aiC1	60000001	61000000	343
aiC1	61000001	62000000	151
aiC1	62000001	63000000	469
aiC1	63000001	64000000	26
aiC1	64000001	65000000	43
aiC1	65000001	66000000	24
aiC1	66000001	67000000	19
aiC1	67000001	68000000	409
aiC1	68000001	69000000	33
aiC1	69000001	70000000	29
aiC1	70000001	71000000	29
aiC1	71000001	72000000	136
aiC1	72000001	73000000	195
aiC1	73000001	74000000	25
aiC1	74000001	75000000	26
aiC1	75000001	76000000	397
aiC1	76000001	77000000	221
aiC1	77000001	78000000	600
aiC1	78000001	79000000	583
aiC1	79000001	80000000	182
aiC1	80000001	81000000	150
aiC1	81000001	82000000	86
aiC1	82000001	83000000	908
aiC1	83000001	84000000	532
aiC1	84000001	85000000	111
aiC1	85000001	86000000	180
aiC1	86000001	87000000	458
aiC1	87000001	88000000	46
aiC1	88000001	89000000	130
aiC1	89000001	90000000	1691
aiC1	90000001	91000000	698
aiC1	91000001	92000000	572
aiC1	92000001	93000000	231
aiC1	93000001	94000000	117
aiC1	94000001	95000000	271
aiC1	95000001	96000000	531
aiC1	96000001	97000000	470
aiC1	97000001	98000000	1058
aiC1	98000001	99000000	547
aiC1	99000001	100000000	939
aiC1	100000001	101000000	369
aiC1	101000001	102000000	526
aiC1	102000001	103000000	77
aiC1	103000001	104000000	19
aiC1	104000001	105000000	29
aiC1	105000001	106000000	62
aiC1	106000001	107000000	100
aiC1	107000001	108000000	18
aiC1	108000001	109000000	67
aiC1	109000001	110000000	292
aiC1	110000001	111000000	795
aiC1	111000001	112000000	321
aiC1	112000001	113000000	232
aiC1	113000001	114000000	733
aiC1	114000001	115000000	87
aiC1	115000001	116000000	101
aiC1	116000001	117000000	23
aiC1	117000001	118000000	66
aiC1	118000001	119000000	297
aiC1	119000001	120000000	225
aiC1	120000001	121000000	261
aiC1	121000001	122000000	650
aiC1	122000001	123000000	583
aiC1	123000001	124000000	461
aiC1	124000001	125000000	896
aiC1	125000001	126000000	1122
aiC1	126000001	127000000	20
aiC1	127000001	128000000	203
aiC1	128000001	129000000	468
aiC1	129000001	130000000	42
aiC1	130000001	131000000	1402
aiC1	131000001	132000000	20
aiC1	132000001	133000000	107
aiC1	133000001	134000000	394
aiC1	134000001	135000000	423
aiC1	135000001	136000000	576
aiC1	136000001	137000000	62
aiC1	137000001	138000000	49
aiC1	138000001	139000000	392
aiC1	139000001	140000000	825
aiC1	140000001	141000000	500
aiC1	141000001	142000000	175
aiC1	142000001	143000000	204
aiC1	143000001	144000000	168
aiC1	144000001	145000000	550
aiC1	145000001	146000000	23
aiC1	146000001	147000000	414
aiC1	147000001	148000000	407
aiC1	148000001	149000000	547
aiC1	149000001	150000000	143
aiC1	150000001	151000000	137
aiC1	151000001	152000000	651
aiC1	152000001	153000000	357
aiC1	153000001	154000000	251
aiC1	154000001	155000000	386
aiC1	155000001	156000000	190
aiC1	156000001	157000000	312
aiC1	157000001	158000000	935
aiC1	158000001	159000000	138
aiC1	159000001	160000000	16
aiC1	160000001	161000000	254
aiC1	161000001	162000000	190
aiC1	162000001	163000000	396
aiC1	163000001	164000000	237
aiC1	164000001	165000000	699
aiC1	165000001	166000000	53
aiC1	166000001	167000000	261
aiC1	167000001	168000000	640
aiC1	168000001	169000000	50
aiC1	169000001	170000000	56
aiC1	170000001	171000000	418
aiC1	171000001	172000000	262
aiC1	172000001	173000000	364
aiC1	173000001	174000000	451
aiC1	174000001	175000000	357
aiC1	175000001	176000000	223
aiC1	176000001	177000000	969
aiC1	177000001	178000000	573
aiC1	178000001	179000000	655
aiC1	179000001	180000000	419
aiC1	180000001	181000000	222
aiC1	181000001	182000000	151
aiC1	182000001	183000000	367
aiC1	183000001	184000000	538
aiC1	184000001	185000000	228
aiC1	185000001	186000000	519
aiC1	186000001	187000000	255
aiC1	187000001	188000000	389
aiC1	188000001	189000000	70
aiC1	189000001	190000000	260
aiC1	190000001	191000000	153
aiC1	191000001	192000000	51
aiC1	192000001	193000000	1010
aiC1	193000001	194000000	365
aiC1	194000001	195000000	72
aiC1	195000001	196000000	199
aiC1	196000001	197000000	134
aiC1	197000001	198000000	446
aiC1	198000001	199000000	160
aiC1	199000001	200000000	153
aiC1	200000001	201000000	410
aiC1	201000001	202000000	374
aiC1	202000001	203000000	811
aiC1	203000001	204000000	37
aiC1	204000001	205000000	156
aiC1	205000001	206000000	24
aiC1	206000001	207000000	145
aiC1	207000001	208000000	151
aiC1	208000001	209000000	216
aiC1	209000001	210000000	292
aiC1	210000001	211000000	327
aiC1	211000001	212000000	824
aiC1	212000001	213000000	556
aiC1	213000001	214000000	474
aiC1	214000001	215000000	884
aiC1	215000001	216000000	90
aiC1	216000001	217000000	19
aiC1	217000001	218000000	333
aiC1	218000001	219000000	338
aiC1	219000001	220000000	176
aiC1	220000001	221000000	14
aiC1	221000001	222000000	59
aiC1	222000001	223000000	983
aiC1	223000001	224000000	772
aiC1	224000001	225000000	109
aiC1	225000001	226000000	79
aiC1	226000001	227000000	171
aiC1	227000001	228000000	261
aiC1	228000001	229000000	642
aiC1	229000001	230000000	526
aiC1	230000001	231000000	187
aiC1	231000001	232000000	575
aiC1	232000001	233000000	399
aiC1	233000001	234000000	353
aiC1	234000001	235000000	49
aiC1	235000001	236000000	983
aiC1	236000001	237000000	278
aiC1	237000001	238000000	583
aiC1	238000001	239000000	586
aiC1	239000001	240000000	310
aiC1	240000001	241000000	1181
aiC1	241000001	242000000	304
aiC1	242000001	243000000	347
aiC1	243000001	244000000	410
aiC1	244000001	245000000	136
aiC1	245000001	246000000	18
aiC1	246000001	247000000	341
aiC1	247000001	248000000	141
aiC1	248000001	249000000	184
aiC1	249000001	250000000	150
aiC1	250000001	251000000	38
aiC1	251000001	252000000	28
aiC1	252000001	253000000	973
aiC1	253000001	254000000	586
aiC1	254000001	255000000	370
aiC1	255000001	256000000	119
aiC1	256000001	257000000	81
aiC1	257000001	258000000	255
aiC1	258000001	259000000	209
aiC1	259000001	260000000	252
aiC1	260000001	261000000	79
aiC1	261000001	262000000	356
aiC1	262000001	263000000	635
aiC1	263000001	264000000	249
aiC1	264000001	265000000	52
aiC1	265000001	266000000	163
aiC1	266000001	267000000	165
aiC1	267000001	268000000	231
aiC1	268000001	269000000	255
aiC1	269000001	270000000	203
aiC1	270000001	271000000	84
aiC1	271000001	272000000	856
aiC1	272000001	273000000	167
aiC1	273000001	274000000	388
aiC1	274000001	275000000	651
aiC1	275000001	276000000	91
aiC1	276000001	277000000	1072
aiC1	277000001	278000000	14
aiC1	278000001	279000000	259
aiC1	279000001	280000000	339
aiC1	280000001	281000000	425
aiC1	281000001	282000000	51
aiC1	282000001	283000000	272
aiC1	283000001	284000000	71
aiC1	284000001	285000000	31
aiC1	285000001	286000000	22
aiC1	286000001	287000000	205
aiC1	287000001	288000000	217
aiC1	288000001	289000000	529
aiC1	289000001	290000000	227
aiC1	290000001	291000000	146
aiC1	291000001	292000000	137
aiC1	292000001	293000000	472
aiC1	293000001	294000000	232
aiC1	294000001	295000000	347
aiC1	295000001	296000000	88
aiC1	296000001	297000000	399
aiC1	297000001	298000000	43
aiC1	298000001	299000000	97
aiC1	299000001	300000000	128
aiC1	300000001	301000000	162
aiC1	301000001	302000000	328
aiC1	302000001	303000000	94
aiC1	303000001	304000000	142
aiC1	304000001	305000000	19
aiC1	305000001	306000000	25
aiC1	306000001	307000000	119
aiC1	307000001	308000000	80
aiC1	308000001	309000000	470
aiC1	309000001	310000000	604
aiC1	310000001	311000000	214
aiC1	311000001	312000000	141
aiC1	312000001	313000000	111
aiC1	313000001	314000000	57
aiC1	314000001	315000000	257
aiC1	315000001	316000000	63
aiC1	316000001	317000000	146
aiC1	317000001	318000000	607
aiC1	318000001	319000000	113
aiC1	319000001	320000000	377
aiC1	320000001	321000000	183
aiC1	321000001	322000000	106
aiC1	322000001	323000000	19
aiC1	323000001	324000000	17
aiC1	324000001	325000000	95
aiC1	325000001	326000000	20
aiC1	326000001	327000000	196
aiC1	327000001	328000000	30
aiC1	328000001	329000000	623
aiC1	329000001	330000000	305
aiC1	330000001	331000000	240
aiC1	331000001	332000000	68
aiC1	332000001	333000000	55
aiC1	333000001	334000000	199
aiC1	334000001	335000000	137
aiC1	335000001	336000000	259
aiC1	336000001	337000000	22
aiC1	337000001	338000000	72
aiC1	338000001	339000000	254
aiC1	339000001	340000000	22
aiC1	340000001	341000000	203
aiC1	341000001	342000000	328
aiC1	342000001	343000000	601
aiC1	343000001	344000000	123
aiC1	344000001	345000000	125
aiC1	345000001	346000000	43
aiC1	346000001	347000000	97
aiC1	347000001	348000000	164
aiC1	348000001	349000000	262
aiC1	349000001	350000000	206
aiC1	350000001	351000000	524
aiC1	351000001	352000000	79
aiC1	352000001	353000000	126
aiC1	353000001	354000000	122
aiC1	354000001	355000000	72
aiC1	355000001	356000000	301
aiC1	356000001	357000000	175
aiC1	357000001	358000000	269
aiC1	358000001	359000000	50
aiC1	359000001	360000000	30
aiC1	360000001	361000000	929
aiC1	361000001	362000000	221
aiC1	362000001	363000000	37
aiC1	363000001	364000000	325
aiC1	364000001	365000000	675
aiC1	365000001	366000000	161
aiC1	366000001	367000000	29
aiC1	367000001	368000000	578
aiC1	368000001	369000000	104
aiC1	369000001	370000000	32
aiC1	370000001	371000000	129
aiC1	371000001	372000000	43
aiC1	372000001	373000000	26
aiC1	373000001	374000000	341
aiC1	374000001	375000000	52
aiC1	375000001	376000000	118
aiC1	376000001	377000000	37
aiC1	377000001	378000000	16
aiC1	378000001	379000000	478
aiC1	379000001	380000000	32
aiC1	380000001	381000000	207
aiC1	381000001	382000000	177
aiC1	382000001	383000000	786
aiC1	383000001	384000000	31
aiC1	384000001	385000000	284
aiC1	385000001	386000000	105
aiC1	386000001	387000000	81
aiC1	387000001	388000000	88
aiC1	388000001	389000000	292
aiC1	389000001	390000000	109
aiC1	390000001	391000000	20
aiC1	391000001	392000000	19
aiC1	392000001	393000000	26
aiC1	393000001	394000000	84
aiC1	394000001	395000000	21
aiC1	395000001	396000000	27
aiC1	396000001	397000000	47
aiC1	397000001	398000000	304
aiC1	398000001	399000000	23
aiC1	399000001	400000000	303
aiC1	400000001	401000000	169
aiC1	401000001	402000000	28
aiC1	402000001	403000000	134
aiC1	403000001	404000000	157
aiC1	404000001	405000000	30
aiC1	405000001	406000000	430
aiC1	406000001	407000000	23
aiC1	407000001	408000000	549
aiC1	408000001	409000000	724
aiC1	409000001	410000000	120
aiC1	410000001	411000000	104
aiC1	411000001	412000000	764
aiC1	412000001	413000000	145
aiC1	413000001	414000000	33
aiC1	414000001	415000000	26
aiC1	415000001	416000000	576
aiC1	416000001	417000000	70
aiC1	417000001	418000000	18
aiC1	418000001	419000000	987
aiC1	419000001	420000000	156
aiC1	420000001	421000000	378
aiC1	421000001	422000000	144
aiC1	422000001	423000000	148
aiC1	423000001	424000000	26
aiC1	424000001	425000000	245
aiC1	425000001	426000000	43
aiC1	426000001	427000000	18
aiC1	427000001	428000000	197
aiC1	428000001	429000000	213
aiC1	429000001	430000000	379
aiC1	430000001	431000000	116
aiC1	431000001	432000000	159
aiC1	432000001	433000000	51
aiC1	433000001	434000000	108
aiC1	434000001	435000000	49
aiC1	435000001	436000000	117
aiC1	436000001	437000000	253
aiC1	437000001	438000000	204
aiC1	438000001	439000000	356
aiC1	439000001	440000000	53
aiC1	440000001	441000000	27
aiC1	441000001	442000000	92
aiC1	442000001	443000000	230
aiC1	443000001	444000000	24
aiC1	444000001	445000000	86
aiC1	445000001	446000000	122
aiC1	446000001	447000000	615
aiC1	447000001	448000000	67
aiC1	448000001	449000000	21
aiC1	449000001	450000000	28
aiC1	450000001	451000000	1081
aiC1	451000001	452000000	38
aiC1	452000001	453000000	26
aiC1	453000001	454000000	28
aiC1	454000001	455000000	20
aiC1	455000001	456000000	109
aiC1	456000001	457000000	293
aiC1	457000001	458000000	1060
aiC1	458000001	459000000	22
aiC1	459000001	460000000	33
aiC1	460000001	461000000	39
aiC1	461000001	462000000	135
aiC1	462000001	463000000	258
aiC1	463000001	464000000	28
aiC1	464000001	465000000	26
aiC1	465000001	466000000	119
aiC1	466000001	467000000	248
aiC1	467000001	468000000	26
aiC1	468000001	469000000	54
aiC1	469000001	470000000	98
aiC1	470000001	471000000	29
aiC1	471000001	472000000	31
aiC1	472000001	473000000	1009
aiC1	473000001	474000000	26
aiC1	474000001	475000000	22
aiC1	475000001	476000000	25
aiC1	476000001	477000000	34
aiC1	477000001	478000000	30
aiC1	478000001	479000000	40
aiC1	479000001	480000000	20
aiC1	480000001	481000000	20
aiC1	481000001	482000000	53
aiC1	482000001	483000000	32
aiC1	483000001	484000000	1773
aiC1	484000001	485000000	39
aiC1	485000001	486000000	45
aiC1	486000001	487000000	23
aiC1	487000001	488000000	818
aiC1	488000001	489000000	50
aiC1	489000001	490000000	39
aiC1	490000001	491000000	55
aiC1	491000001	492000000	58
aiC1	492000001	493000000	29
aiC1	493000001	494000000	54
aiC1	494000001	495000000	48
aiC1	495000001	496000000	27
aiC1	496000001	497000000	56
aiC1	497000001	498000000	210
aiC1	498000001	499000000	29
aiC1	499000001	500000000	107
aiC1	500000001	501000000	503
aiC1	501000001	502000000	35
aiC1	502000001	503000000	226
aiC1	503000001	504000000	142
aiC1	504000001	505000000	76
aiC1	505000001	506000000	95
aiC1	506000001	507000000	24
aiC1	507000001	508000000	16
aiC1	508000001	509000000	50
aiC1	509000001	510000000	47
aiC1	510000001	511000000	26
aiC1	511000001	512000000	129
aiC1	512000001	513000000	35
aiC1	513000001	514000000	322
aiC1	514000001	515000000	26
aiC1	515000001	516000000	47
aiC1	516000001	517000000	23
aiC1	517000001	518000000	42
aiC1	518000001	519000000	20
aiC1	519000001	520000000	26
aiC1	520000001	521000000	20
aiC1	521000001	522000000	92
aiC1	522000001	523000000	60
aiC1	523000001	524000000	114
aiC1	524000001	525000000	20
aiC1	525000001	526000000	22
aiC1	526000001	527000000	18
aiC1	527000001	528000000	62
aiC1	528000001	529000000	98
aiC1	529000001	530000000	68
aiC1	530000001	531000000	18
aiC1	531000001	532000000	103
aiC1	532000001	533000000	154
aiC1	533000001	534000000	25
aiC1	534000001	535000000	329
aiC1	535000001	536000000	417
aiC1	536000001	537000000	228
aiC1	537000001	538000000	106
aiC1	538000001	538363358	19
aiC2	1	1000000	340
aiC2	1000001	2000000	183
aiC2	2000001	3000000	84
aiC2	3000001	4000000	121
aiC2	4000001	5000000	20
aiC2	5000001	6000000	17
aiC2	6000001	7000000	30
aiC2	7000001	8000000	70
aiC2	8000001	9000000	787
aiC2	9000001	10000000	85
aiC2	10000001	11000000	39
aiC2	11000001	12000000	38
aiC2	12000001	13000000	42
aiC2	13000001	14000000	22
aiC2	14000001	15000000	38
aiC2	15000001	16000000	21
aiC2	16000001	17000000	83
aiC2	17000001	18000000	124
aiC2	18000001	19000000	29
aiC2	19000001	20000000	34
aiC2	20000001	21000000	85
aiC2	21000001	22000000	92
aiC2	22000001	23000000	127
aiC2	23000001	24000000	650
aiC2	24000001	25000000	30
aiC2	25000001	26000000	39
aiC2	26000001	27000000	100
aiC2	27000001	28000000	98
aiC2	28000001	29000000	61
aiC2	29000001	30000000	130
aiC2	30000001	31000000	204
aiC2	31000001	32000000	23
aiC2	32000001	33000000	80
aiC2	33000001	34000000	185
aiC2	34000001	35000000	19
aiC2	35000001	36000000	86
aiC2	36000001	37000000	112
aiC2	37000001	38000000	60
aiC2	38000001	39000000	22
aiC2	39000001	40000000	25
aiC2	40000001	41000000	26
aiC2	41000001	42000000	74
aiC2	42000001	43000000	26
aiC2	43000001	44000000	85
aiC2	44000001	45000000	30
aiC2	45000001	46000000	27
aiC2	46000001	47000000	373
aiC2	47000001	48000000	31
aiC2	48000001	49000000	100
aiC2	49000001	50000000	24
aiC2	50000001	51000000	23
aiC2	51000001	52000000	24
aiC2	52000001	53000000	203
aiC2	53000001	54000000	26
aiC2	54000001	55000000	34
aiC2	55000001	56000000	26
aiC2	56000001	57000000	120
aiC2	57000001	58000000	112
aiC2	58000001	59000000	19
aiC2	59000001	60000000	1079
aiC2	60000001	61000000	394
aiC2	61000001	62000000	425
aiC2	62000001	63000000	23
aiC2	63000001	64000000	22
aiC2	64000001	65000000	57
aiC2	65000001	66000000	330
aiC2	66000001	67000000	38
aiC2	67000001	68000000	36
aiC2	68000001	69000000	24
aiC2	69000001	70000000	76
aiC2	70000001	71000000	25
aiC2	71000001	72000000	41
aiC2	72000001	73000000	45
aiC2	73000001	74000000	32
aiC2	74000001	75000000	26
aiC2	75000001	76000000	70
aiC2	76000001	77000000	290
aiC2	77000001	78000000	34
aiC2	78000001	79000000	39
aiC2	79000001	80000000	41
aiC2	80000001	81000000	59
aiC2	81000001	82000000	47
aiC2	82000001	83000000	62
aiC2	83000001	84000000	42
aiC2	84000001	85000000	76
aiC2	85000001	86000000	43
aiC2	86000001	87000000	192
aiC2	87000001	88000000	637
aiC2	88000001	89000000	27
aiC2	89000001	90000000	92
aiC2	90000001	91000000	101
aiC2	91000001	92000000	29
aiC2	92000001	93000000	190
aiC2	93000001	94000000	124
aiC2	94000001	95000000	25
aiC2	95000001	96000000	369
aiC2	96000001	97000000	443
aiC2	97000001	98000000	217
aiC2	98000001	99000000	1242
aiC2	99000001	100000000	313
aiC2	100000001	101000000	21
aiC2	101000001	102000000	19
aiC2	102000001	103000000	521
aiC2	103000001	104000000	636
aiC2	104000001	105000000	380
aiC2	105000001	106000000	345
aiC2	106000001	107000000	42
aiC2	107000001	108000000	210
aiC2	108000001	109000000	96
aiC2	109000001	110000000	29
aiC2	110000001	111000000	31
aiC2	111000001	112000000	22
aiC2	112000001	113000000	44
aiC2	113000001	114000000	40
aiC2	114000001	115000000	76
aiC2	115000001	116000000	27
aiC2	116000001	117000000	152
aiC2	117000001	118000000	60
aiC2	118000001	119000000	29
aiC2	119000001	120000000	29
aiC2	120000001	121000000	238
aiC2	121000001	122000000	580
aiC2	122000001	123000000	834
aiC2	123000001	124000000	187
aiC2	124000001	125000000	172
aiC2	125000001	126000000	265
aiC2	126000001	127000000	150
aiC2	127000001	128000000	102
aiC2	128000001	129000000	27
aiC2	129000001	130000000	48
aiC2	130000001	131000000	295
aiC2	131000001	132000000	33
aiC2	132000001	133000000	20
aiC2	133000001	134000000	30
aiC2	134000001	135000000	117
aiC2	135000001	136000000	191
aiC2	136000001	137000000	140
aiC2	137000001	138000000	60
aiC2	138000001	139000000	525
aiC2	139000001	140000000	239
aiC2	140000001	141000000	273
aiC2	141000001	142000000	27
aiC2	142000001	143000000	102
aiC2	143000001	144000000	195
aiC2	144000001	145000000	149
aiC2	145000001	146000000	76
aiC2	146000001	147000000	873
aiC2	147000001	148000000	454
aiC2	148000001	149000000	103
aiC2	149000001	150000000	82
aiC2	150000001	151000000	38
aiC2	151000001	152000000	40
aiC2	152000001	153000000	287
aiC2	153000001	154000000	324
aiC2	154000001	155000000	187
aiC2	155000001	156000000	90
aiC2	156000001	157000000	176
aiC2	157000001	158000000	52
aiC2	158000001	159000000	75
aiC2	159000001	160000000	234
aiC2	160000001	161000000	125
aiC2	161000001	162000000	244
aiC2	162000001	163000000	118
aiC2	163000001	164000000	120
aiC2	164000001	165000000	188
aiC2	165000001	166000000	35
aiC2	166000001	167000000	446
aiC2	167000001	168000000	794
aiC2	168000001	169000000	407
aiC2	169000001	170000000	255
aiC2	170000001	171000000	322
aiC2	171000001	172000000	161
aiC2	172000001	173000000	205
aiC2	173000001	174000000	156
aiC2	174000001	175000000	395
aiC2	175000001	176000000	443
aiC2	176000001	177000000	481
aiC2	177000001	178000000	162
aiC2	178000001	179000000	105
aiC2	179000001	180000000	121
aiC2	180000001	181000000	124
aiC2	181000001	182000000	132
aiC2	182000001	183000000	50
aiC2	183000001	184000000	314
aiC2	184000001	185000000	936
aiC2	185000001	186000000	49
aiC2	186000001	187000000	69
aiC2	187000001	188000000	163
aiC2	188000001	189000000	514
aiC2	189000001	190000000	26
aiC2	190000001	191000000	31
aiC2	191000001	192000000	25
aiC2	192000001	193000000	57
aiC2	193000001	194000000	16
aiC2	194000001	195000000	113
aiC2	195000001	196000000	154
aiC2	196000001	197000000	52
aiC2	197000001	198000000	1305
aiC2	198000001	199000000	30
aiC2	199000001	200000000	94
aiC2	200000001	201000000	91
aiC2	201000001	202000000	88
aiC2	202000001	203000000	94
aiC2	203000001	204000000	269
aiC2	204000001	205000000	915
aiC2	205000001	206000000	184
aiC2	206000001	207000000	58
aiC2	207000001	208000000	69
aiC2	208000001	209000000	23
aiC2	209000001	210000000	41
aiC2	210000001	211000000	43
aiC2	211000001	212000000	51
aiC2	212000001	213000000	37
aiC2	213000001	214000000	519
aiC2	214000001	215000000	536
aiC2	215000001	216000000	36
aiC2	216000001	217000000	53
aiC2	217000001	218000000	243
aiC2	218000001	219000000	216
aiC2	219000001	220000000	363
aiC2	220000001	221000000	446
aiC2	221000001	222000000	142
aiC2	222000001	223000000	1196
aiC2	223000001	224000000	150
aiC2	224000001	225000000	431
aiC2	225000001	226000000	27
aiC2	226000001	227000000	205
aiC2	227000001	228000000	206
aiC2	228000001	229000000	111
aiC2	229000001	230000000	600
aiC2	230000001	231000000	148
aiC2	231000001	232000000	193
aiC2	232000001	233000000	42
aiC2	233000001	234000000	17
aiC2	234000001	235000000	16
aiC2	235000001	236000000	365
aiC2	236000001	237000000	62
aiC2	237000001	238000000	81
aiC2	238000001	239000000	147
aiC2	239000001	240000000	136
aiC2	240000001	241000000	128
aiC2	241000001	242000000	332
aiC2	242000001	243000000	23
aiC2	243000001	244000000	224
aiC2	244000001	245000000	174
aiC2	245000001	246000000	186
aiC2	246000001	247000000	25
aiC2	247000001	248000000	26
aiC2	248000001	249000000	106
aiC2	249000001	250000000	31
aiC2	250000001	251000000	313
aiC2	251000001	252000000	174
aiC2	252000001	253000000	299
aiC2	253000001	254000000	318
aiC2	254000001	255000000	140
aiC2	255000001	256000000	55
aiC2	256000001	257000000	787
aiC2	257000001	258000000	143
aiC2	258000001	259000000	241
aiC2	259000001	260000000	31
aiC2	260000001	261000000	532
aiC2	261000001	262000000	98
aiC2	262000001	263000000	448
aiC2	263000001	264000000	105
aiC2	264000001	265000000	71
aiC2	265000001	266000000	312
aiC2	266000001	267000000	647
aiC2	267000001	268000000	419
aiC2	268000001	269000000	78
aiC2	269000001	270000000	204
aiC2	270000001	271000000	80
aiC2	271000001	272000000	83
aiC2	272000001	273000000	437
aiC2	273000001	274000000	147
aiC2	274000001	275000000	118
aiC2	275000001	276000000	21
aiC2	276000001	277000000	84
aiC2	277000001	278000000	167
aiC2	278000001	279000000	246
aiC2	279000001	280000000	45
aiC2	280000001	281000000	131
aiC2	281000001	282000000	561
aiC2	282000001	283000000	153
aiC2	283000001	284000000	30
aiC2	284000001	285000000	93
aiC2	285000001	286000000	134
aiC2	286000001	287000000	385
aiC2	287000001	288000000	96
aiC2	288000001	289000000	41
aiC2	289000001	290000000	138
aiC2	290000001	291000000	52
aiC2	291000001	292000000	200
aiC2	292000001	293000000	365
aiC2	293000001	294000000	180
aiC2	294000001	295000000	529
aiC2	295000001	296000000	169
aiC2	296000001	297000000	128
aiC2	297000001	298000000	251
aiC2	298000001	299000000	361
aiC2	299000001	300000000	600
aiC2	300000001	301000000	541
aiC2	301000001	302000000	53
aiC2	302000001	303000000	15
aiC2	303000001	304000000	100
aiC2	304000001	305000000	285
aiC2	305000001	306000000	384
aiC2	306000001	307000000	557
aiC2	307000001	308000000	388
aiC2	308000001	309000000	95
aiC2	309000001	310000000	376
aiC2	310000001	311000000	397
aiC2	311000001	312000000	31
aiC2	312000001	313000000	684
aiC2	313000001	314000000	489
aiC2	314000001	315000000	228
aiC2	315000001	316000000	191
aiC2	316000001	317000000	363
aiC2	317000001	318000000	670
aiC2	318000001	319000000	621
aiC2	319000001	320000000	513
aiC2	320000001	321000000	213
aiC2	321000001	322000000	509
aiC2	322000001	323000000	123
aiC2	323000001	324000000	1974
aiC2	324000001	325000000	609
aiC2	325000001	326000000	63
aiC2	326000001	327000000	326
aiC2	327000001	328000000	753
aiC2	328000001	329000000	862
aiC2	329000001	330000000	243
aiC2	330000001	331000000	534
aiC2	331000001	332000000	284
aiC2	332000001	333000000	62
aiC2	333000001	334000000	281
aiC2	334000001	335000000	21
aiC2	335000001	336000000	670
aiC2	336000001	337000000	606
aiC2	337000001	338000000	56
aiC2	338000001	339000000	602
aiC2	339000001	340000000	212
aiC2	340000001	341000000	57
aiC2	341000001	342000000	143
aiC2	342000001	343000000	35
aiC2	343000001	344000000	232
aiC2	344000001	345000000	904
aiC2	345000001	346000000	77
aiC2	346000001	347000000	193
aiC2	347000001	348000000	1132
aiC2	348000001	349000000	323
aiC2	349000001	350000000	383
aiC2	350000001	351000000	189
aiC2	351000001	352000000	327
aiC2	352000001	353000000	393
aiC2	353000001	354000000	759
aiC2	354000001	355000000	224
aiC2	355000001	356000000	110
aiC2	356000001	357000000	209
aiC2	357000001	358000000	74
aiC2	358000001	359000000	150
aiC2	359000001	360000000	95
aiC2	360000001	361000000	367
aiC2	361000001	362000000	228
aiC2	362000001	363000000	264
aiC2	363000001	364000000	779
aiC2	364000001	365000000	236
aiC2	365000001	366000000	242
aiC2	366000001	367000000	115
aiC2	367000001	368000000	275
aiC2	368000001	369000000	91
aiC2	369000001	370000000	219
aiC2	370000001	371000000	76
aiC2	371000001	372000000	276
aiC2	372000001	373000000	117
aiC2	373000001	374000000	183
aiC2	374000001	375000000	119
aiC2	375000001	376000000	85
aiC2	376000001	377000000	120
aiC2	377000001	378000000	26
aiC2	378000001	379000000	214
aiC2	379000001	380000000	19
aiC2	380000001	381000000	438
aiC2	381000001	382000000	825
aiC2	382000001	383000000	75
aiC2	383000001	384000000	14
aiC2	384000001	385000000	39
aiC2	385000001	386000000	18
aiC2	386000001	387000000	449
aiC2	387000001	388000000	642
aiC2	388000001	389000000	66
aiC2	389000001	390000000	55
aiC2	390000001	391000000	24
aiC2	391000001	392000000	124
aiC2	392000001	393000000	235
aiC2	393000001	394000000	89
aiC2	394000001	395000000	31
aiC2	395000001	396000000	207
aiC2	396000001	397000000	155
aiC2	397000001	398000000	137
aiC2	398000001	399000000	30
aiC2	399000001	400000000	90
aiC2	400000001	401000000	31
aiC2	401000001	402000000	391
aiC2	402000001	403000000	118
aiC2	403000001	404000000	48
aiC2	404000001	405000000	23
aiC2	405000001	406000000	209
aiC2	406000001	407000000	622
aiC2	407000001	408000000	441
aiC2	408000001	409000000	82
aiC2	409000001	410000000	50
aiC2	410000001	411000000	33
aiC2	411000001	412000000	25
aiC2	412000001	413000000	204
aiC2	413000001	414000000	2118
aiC2	414000001	415000000	106
aiC2	415000001	416000000	31
aiC2	416000001	417000000	37
aiC2	417000001	418000000	177
aiC2	418000001	419000000	87
aiC2	419000001	420000000	80
aiC2	420000001	421000000	410
aiC2	421000001	422000000	51
aiC2	422000001	423000000	68
aiC2	423000001	424000000	27
aiC2	424000001	425000000	23
aiC2	425000001	426000000	167
aiC2	426000001	427000000	19
aiC2	427000001	428000000	373
aiC2	428000001	429000000	61
aiC2	429000001	430000000	175
aiC2	430000001	431000000	41
aiC2	431000001	432000000	55
aiC2	432000001	433000000	27
aiC2	433000001	434000000	44
aiC2	434000001	435000000	31
aiC2	435000001	436000000	30
aiC2	436000001	437000000	54
aiC2	437000001	438000000	25
aiC2	438000001	439000000	594
aiC2	439000001	440000000	30
aiC2	440000001	441000000	68
aiC2	441000001	442000000	32
aiC2	442000001	443000000	50
aiC2	443000001	444000000	40
aiC2	444000001	445000000	96
aiC2	445000001	446000000	58
aiC2	446000001	447000000	137
aiC2	447000001	448000000	254
aiC2	448000001	449000000	58
aiC2	449000001	450000000	16
aiC2	450000001	451000000	173
aiC2	451000001	452000000	28
aiC2	452000001	453000000	971
aiC2	453000001	454000000	25
aiC2	454000001	455000000	28
aiC2	455000001	456000000	278
aiC2	456000001	457000000	227
aiC2	457000001	458000000	35
aiC2	458000001	459000000	58
aiC2	459000001	460000000	273
aiC2	460000001	461000000	112
aiC2	461000001	462000000	152
aiC2	462000001	463000000	68
aiC2	463000001	464000000	428
aiC2	464000001	465000000	528
aiC2	465000001	466000000	23
aiC2	466000001	467000000	23
aiC2	467000001	468000000	28
aiC2	468000001	469000000	293
aiC2	469000001	470000000	65
aiC2	470000001	471000000	158
aiC2	471000001	472000000	46
aiC2	472000001	473000000	19
aiC2	473000001	474000000	244
aiC2	474000001	475000000	21
aiC2	475000001	476000000	41
aiC2	476000001	477000000	162
aiC2	477000001	478000000	43
aiC2	478000001	479000000	28
aiC2	479000001	480000000	25
aiC2	480000001	481000000	36
aiC2	481000001	482000000	352
aiC2	482000001	483000000	236
aiC2	483000001	484000000	37
aiC2	484000001	485000000	83
aiC2	485000001	486000000	293
aiC2	486000001	487000000	107
aiC2	487000001	488000000	324
aiC2	488000001	489000000	188
aiC2	489000001	490000000	20
aiC2	490000001	491000000	104
aiC2	491000001	492000000	117
aiC2	492000001	493000000	66
aiC2	493000001	494000000	49
aiC2	494000001	495000000	92
aiC2	495000001	496000000	145
aiC2	496000001	497000000	150
aiC2	497000001	498000000	29
aiC2	498000001	499000000	47
aiC2	499000001	500000000	55
aiC2	500000001	501000000	21
aiC2	501000001	502000000	80
aiC2	502000001	503000000	142
aiC2	503000001	504000000	88
aiC2	504000001	505000000	146
aiC2	505000001	506000000	24
aiC2	506000001	507000000	453
aiC2	507000001	508000000	56
aiC2	508000001	509000000	66
aiC2	509000001	510000000	84
aiC2	510000001	511000000	29
aiC2	511000001	512000000	20
aiC2	512000001	513000000	59
aiC2	513000001	514000000	207
aiC2	514000001	515000000	77
aiC2	515000001	516000000	34
aiC2	516000001	517000000	26
aiC2	517000001	518000000	31
aiC2	518000001	519000000	125
aiC2	519000001	520000000	62
aiC2	520000001	521000000	39
aiC2	521000001	522000000	110
aiC2	522000001	523000000	52
aiC2	523000001	524000000	74
aiC2	524000001	525000000	26
aiC2	525000001	526000000	77
aiC2	526000001	527000000	21
aiC2	527000001	528000000	22
aiC2	528000001	529000000	27
aiC2	529000001	530000000	42
aiC2	530000001	531000000	45
aiC2	531000001	532000000	62
aiC2	532000001	533000000	42
aiC2	533000001	534000000	34
aiC2	534000001	535000000	63
aiC2	535000001	536000000	25
aiC2	536000001	537000000	55
aiC2	537000001	538000000	34
aiC2	538000001	539000000	784
aiC2	539000001	540000000	26
aiC2	540000001	541000000	59
aiC2	541000001	542000000	32
aiC2	542000001	543000000	18
aiC2	543000001	544000000	19
aiC2	544000001	545000000	21
aiC2	545000001	546000000	33
aiC2	546000001	547000000	33
aiC2	547000001	548000000	58
aiC2	548000001	549000000	18
aiC2	549000001	550000000	77
aiC2	550000001	551000000	38
aiC2	551000001	552000000	156
aiC2	552000001	553000000	72
aiC2	553000001	554000000	32
aiC2	554000001	555000000	18
aiC2	555000001	556000000	69
aiC2	556000001	557000000	46
aiC2	557000001	558000000	33
aiC2	558000001	559000000	22
aiC2	559000001	560000000	19
aiC2	560000001	561000000	21
aiC2	561000001	562000000	21
aiC2	562000001	563000000	27
aiC2	563000001	564000000	29
aiC2	564000001	565000000	544
aiC2	565000001	566000000	26
aiC2	566000001	567000000	34
aiC2	567000001	568000000	31
aiC2	568000001	569000000	26
aiC2	569000001	570000000	39
aiC2	570000001	571000000	21
aiC2	571000001	572000000	26
aiC2	572000001	573000000	23
aiC2	573000001	574000000	662
aiC2	574000001	575000000	43
aiC2	575000001	576000000	25
aiC2	576000001	577000000	37
aiC2	577000001	578000000	29
aiC2	578000001	579000000	27
aiC2	579000001	580000000	56
aiC2	580000001	581000000	25
aiC2	581000001	582000000	54
aiC2	582000001	583000000	20
aiC2	583000001	584000000	44
aiC2	584000001	585000000	23
aiC2	585000001	586000000	35
aiC2	586000001	587000000	42
aiC2	587000001	588000000	98
aiC2	588000001	589000000	17
aiC2	589000001	590000000	16
aiC2	590000001	591000000	27
aiC2	591000001	592000000	429
aiC2	592000001	593000000	32
aiC2	593000001	594000000	36
aiC2	594000001	595000000	53
aiC2	595000001	596000000	119
aiC2	596000001	597000000	72
aiC2	597000001	598000000	18
aiC2	598000001	599000000	188
aiC2	599000001	600000000	163
aiC2	600000001	601000000	483
aiC2	601000001	602000000	124
aiC2	602000001	603000000	602
aiC2	603000001	604000000	518
aiC2	604000001	605000000	35
aiC2	605000001	606000000	22
aiC2	606000001	607000000	71
aiC2	607000001	608000000	157
aiC2	608000001	609000000	159
aiC2	609000001	610000000	25
aiC2	610000001	611000000	214
aiC2	611000001	612000000	123
aiC2	612000001	613000000	149
aiC2	613000001	614000000	874
aiC2	614000001	614467150	11
aiC3	1	1000000	536
aiC3	1000001	2000000	295
aiC3	2000001	3000000	27
aiC3	3000001	4000000	84
aiC3	4000001	5000000	97
aiC3	5000001	6000000	17
aiC3	6000001	7000000	31
aiC3	7000001	8000000	26
aiC3	8000001	9000000	24
aiC3	9000001	10000000	30
aiC3	10000001	11000000	31
aiC3	11000001	12000000	70
aiC3	12000001	13000000	34
aiC3	13000001	14000000	37
aiC3	14000001	15000000	35
aiC3	15000001	16000000	165
aiC3	16000001	17000000	22
aiC3	17000001	18000000	25
aiC3	18000001	19000000	21
aiC3	19000001	20000000	179
aiC3	20000001	21000000	25
aiC3	21000001	22000000	167
aiC3	22000001	23000000	156
aiC3	23000001	24000000	46
aiC3	24000001	25000000	25
aiC3	25000001	26000000	21
aiC3	26000001	27000000	36
aiC3	27000001	28000000	106
aiC3	28000001	29000000	28
aiC3	29000001	30000000	33
aiC3	30000001	31000000	20
aiC3	31000001	32000000	20
aiC3	32000001	33000000	206
aiC3	33000001	34000000	162
aiC3	34000001	35000000	301
aiC3	35000001	36000000	23
aiC3	36000001	37000000	48
aiC3	37000001	38000000	96
aiC3	38000001	39000000	31
aiC3	39000001	40000000	77
aiC3	40000001	41000000	22
aiC3	41000001	42000000	22
aiC3	42000001	43000000	35
aiC3	43000001	44000000	20
aiC3	44000001	45000000	23
aiC3	45000001	46000000	26
aiC3	46000001	47000000	19
aiC3	47000001	48000000	164
aiC3	48000001	49000000	142
aiC3	49000001	50000000	62
aiC3	50000001	51000000	44
aiC3	51000001	52000000	159
aiC3	52000001	53000000	32
aiC3	53000001	54000000	32
aiC3	54000001	55000000	48
aiC3	55000001	56000000	34
aiC3	56000001	57000000	21
aiC3	57000001	58000000	28
aiC3	58000001	59000000	23
aiC3	59000001	60000000	23
aiC3	60000001	61000000	21
aiC3	61000001	62000000	23
aiC3	62000001	63000000	23
aiC3	63000001	64000000	384
aiC3	64000001	65000000	24
aiC3	65000001	66000000	33
aiC3	66000001	67000000	20
aiC3	67000001	68000000	31
aiC3	68000001	69000000	26
aiC3	69000001	70000000	340
aiC3	70000001	71000000	60
aiC3	71000001	72000000	30
aiC3	72000001	73000000	28
aiC3	73000001	74000000	1072
aiC3	74000001	75000000	43
aiC3	75000001	76000000	69
aiC3	76000001	77000000	200
aiC3	77000001	78000000	76
aiC3	78000001	79000000	225
aiC3	79000001	80000000	40
aiC3	80000001	81000000	473
aiC3	81000001	82000000	61
aiC3	82000001	83000000	27
aiC3	83000001	84000000	77
aiC3	84000001	85000000	28
aiC3	85000001	86000000	425
aiC3	86000001	87000000	43
aiC3	87000001	88000000	48
aiC3	88000001	89000000	59
aiC3	89000001	90000000	55
aiC3	90000001	91000000	24
aiC3	91000001	92000000	232
aiC3	92000001	93000000	57
aiC3	93000001	94000000	127
aiC3	94000001	95000000	25
aiC3	95000001	96000000	24
aiC3	96000001	97000000	40
aiC3	97000001	98000000	66
aiC3	98000001	99000000	439
aiC3	99000001	100000000	30
aiC3	100000001	101000000	198
aiC3	101000001	102000000	209
aiC3	102000001	103000000	60
aiC3	103000001	104000000	29
aiC3	104000001	105000000	65
aiC3	105000001	106000000	23
aiC3	106000001	107000000	135
aiC3	107000001	108000000	51
aiC3	108000001	109000000	239
aiC3	109000001	110000000	26
aiC3	110000001	111000000	23
aiC3	111000001	112000000	82
aiC3	112000001	113000000	143
aiC3	113000001	114000000	76
aiC3	114000001	115000000	157
aiC3	115000001	116000000	22
aiC3	116000001	117000000	57
aiC3	117000001	118000000	347
aiC3	118000001	119000000	179
aiC3	119000001	120000000	686
aiC3	120000001	121000000	450
aiC3	121000001	122000000	16
aiC3	122000001	123000000	35
aiC3	123000001	124000000	44
aiC3	124000001	125000000	21
aiC3	125000001	126000000	19
aiC3	126000001	127000000	51
aiC3	127000001	128000000	68
aiC3	128000001	129000000	109
aiC3	129000001	130000000	89
aiC3	130000001	131000000	67
aiC3	131000001	132000000	88
aiC3	132000001	133000000	102
aiC3	133000001	134000000	102
aiC3	134000001	135000000	22
aiC3	135000001	136000000	165
aiC3	136000001	137000000	564
aiC3	137000001	138000000	122
aiC3	138000001	139000000	263
aiC3	139000001	140000000	23
aiC3	140000001	141000000	20
aiC3	141000001	142000000	232
aiC3	142000001	143000000	61
aiC3	143000001	144000000	230
aiC3	144000001	145000000	194
aiC3	145000001	146000000	100
aiC3	146000001	147000000	156
aiC3	147000001	148000000	168
aiC3	148000001	149000000	32
aiC3	149000001	150000000	31
aiC3	150000001	151000000	82
aiC3	151000001	152000000	120
aiC3	152000001	153000000	539
aiC3	153000001	154000000	452
aiC3	154000001	155000000	268
aiC3	155000001	156000000	273
aiC3	156000001	157000000	501
aiC3	157000001	158000000	24
aiC3	158000001	159000000	23
aiC3	159000001	160000000	288
aiC3	160000001	161000000	1760
aiC3	161000001	162000000	39
aiC3	162000001	163000000	28
aiC3	163000001	164000000	791
aiC3	164000001	165000000	294
aiC3	165000001	166000000	25
aiC3	166000001	167000000	96
aiC3	167000001	168000000	25
aiC3	168000001	169000000	16
aiC3	169000001	170000000	118
aiC3	170000001	171000000	153
aiC3	171000001	172000000	121
aiC3	172000001	173000000	630
aiC3	173000001	174000000	60
aiC3	174000001	175000000	313
aiC3	175000001	176000000	212
aiC3	176000001	177000000	195
aiC3	177000001	178000000	99
aiC3	178000001	179000000	188
aiC3	179000001	180000000	253
aiC3	180000001	181000000	141
aiC3	181000001	182000000	310
aiC3	182000001	183000000	265
aiC3	183000001	184000000	55
aiC3	184000001	185000000	285
aiC3	185000001	186000000	320
aiC3	186000001	187000000	217
aiC3	187000001	188000000	330
aiC3	188000001	189000000	109
aiC3	189000001	190000000	45
aiC3	190000001	191000000	86
aiC3	191000001	192000000	296
aiC3	192000001	193000000	441
aiC3	193000001	194000000	53
aiC3	194000001	195000000	121
aiC3	195000001	196000000	307
aiC3	196000001	197000000	885
aiC3	197000001	198000000	553
aiC3	198000001	199000000	394
aiC3	199000001	200000000	465
aiC3	200000001	201000000	678
aiC3	201000001	202000000	47
aiC3	202000001	203000000	24
aiC3	203000001	204000000	143
aiC3	204000001	205000000	348
aiC3	205000001	206000000	37
aiC3	206000001	207000000	544
aiC3	207000001	208000000	144
aiC3	208000001	209000000	26
aiC3	209000001	210000000	544
aiC3	210000001	211000000	106
aiC3	211000001	212000000	425
aiC3	212000001	213000000	248
aiC3	213000001	214000000	115
aiC3	214000001	215000000	587
aiC3	215000001	216000000	1076
aiC3	216000001	217000000	107
aiC3	217000001	218000000	256
aiC3	218000001	219000000	653
aiC3	219000001	220000000	162
aiC3	220000001	221000000	135
aiC3	221000001	222000000	123
aiC3	222000001	223000000	121
aiC3	223000001	224000000	201
aiC3	224000001	225000000	164
aiC3	225000001	226000000	187
aiC3	226000001	227000000	79
aiC3	227000001	228000000	94
aiC3	228000001	229000000	1508
aiC3	229000001	230000000	513
aiC3	230000001	231000000	278
aiC3	231000001	232000000	35
aiC3	232000001	233000000	321
aiC3	233000001	234000000	161
aiC3	234000001	235000000	143
aiC3	235000001	236000000	37
aiC3	236000001	237000000	79
aiC3	237000001	238000000	454
aiC3	238000001	239000000	319
aiC3	239000001	240000000	127
aiC3	240000001	241000000	430
aiC3	241000001	242000000	273
aiC3	242000001	243000000	593
aiC3	243000001	244000000	110
aiC3	244000001	245000000	401
aiC3	245000001	246000000	1463
aiC3	246000001	247000000	635
aiC3	247000001	248000000	649
aiC3	248000001	249000000	47
aiC3	249000001	250000000	286
aiC3	250000001	251000000	388
aiC3	251000001	252000000	157
aiC3	252000001	253000000	225
aiC3	253000001	254000000	256
aiC3	254000001	255000000	366
aiC3	255000001	256000000	93
aiC3	256000001	257000000	101
aiC3	257000001	258000000	387
aiC3	258000001	259000000	177
aiC3	259000001	260000000	147
aiC3	260000001	261000000	198
aiC3	261000001	262000000	93
aiC3	262000001	263000000	1096
aiC3	263000001	264000000	29
aiC3	264000001	265000000	323
aiC3	265000001	266000000	524
aiC3	266000001	267000000	428
aiC3	267000001	268000000	129
aiC3	268000001	269000000	677
aiC3	269000001	270000000	190
aiC3	270000001	271000000	483
aiC3	271000001	272000000	473
aiC3	272000001	273000000	709
aiC3	273000001	274000000	40
aiC3	274000001	275000000	112
aiC3	275000001	276000000	342
aiC3	276000001	277000000	34
aiC3	277000001	278000000	118
aiC3	278000001	279000000	353
aiC3	279000001	280000000	98
aiC3	280000001	281000000	412
aiC3	281000001	282000000	132
aiC3	282000001	283000000	53
aiC3	283000001	284000000	463
aiC3	284000001	285000000	84
aiC3	285000001	286000000	54
aiC3	286000001	287000000	94
aiC3	287000001	288000000	170
aiC3	288000001	289000000	202
aiC3	289000001	290000000	529
aiC3	290000001	291000000	236
aiC3	291000001	292000000	16
aiC3	292000001	293000000	31
aiC3	293000001	294000000	822
aiC3	294000001	295000000	50
aiC3	295000001	296000000	166
aiC3	296000001	297000000	1090
aiC3	297000001	298000000	331
aiC3	298000001	299000000	884
aiC3	299000001	300000000	125
aiC3	300000001	301000000	291
aiC3	301000001	302000000	620
aiC3	302000001	303000000	440
aiC3	303000001	304000000	156
aiC3	304000001	305000000	391
aiC3	305000001	306000000	100
aiC3	306000001	307000000	556
aiC3	307000001	308000000	441
aiC3	308000001	309000000	19
aiC3	309000001	310000000	142
aiC3	310000001	311000000	107
aiC3	311000001	312000000	13
aiC3	312000001	313000000	346
aiC3	313000001	314000000	459
aiC3	314000001	315000000	952
aiC3	315000001	316000000	693
aiC3	316000001	317000000	172
aiC3	317000001	318000000	557
aiC3	318000001	319000000	407
aiC3	319000001	320000000	70
aiC3	320000001	321000000	491
aiC3	321000001	322000000	325
aiC3	322000001	323000000	568
aiC3	323000001	324000000	204
aiC3	324000001	325000000	359
aiC3	325000001	326000000	674
aiC3	326000001	327000000	136
aiC3	327000001	328000000	205
aiC3	328000001	329000000	127
aiC3	329000001	330000000	144
aiC3	330000001	331000000	332
aiC3	331000001	332000000	782
aiC3	332000001	333000000	368
aiC3	333000001	334000000	12
aiC3	334000001	335000000	43
aiC3	335000001	336000000	630
aiC3	336000001	337000000	20
aiC3	337000001	338000000	317
aiC3	338000001	339000000	297
aiC3	339000001	340000000	636
aiC3	340000001	341000000	130
aiC3	341000001	342000000	86
aiC3	342000001	343000000	484
aiC3	343000001	344000000	256
aiC3	344000001	345000000	145
aiC3	345000001	346000000	785
aiC3	346000001	347000000	136
aiC3	347000001	348000000	58
aiC3	348000001	349000000	757
aiC3	349000001	350000000	260
aiC3	350000001	351000000	149
aiC3	351000001	352000000	526
aiC3	352000001	353000000	98
aiC3	353000001	354000000	396
aiC3	354000001	355000000	57
aiC3	355000001	356000000	112
aiC3	356000001	357000000	332
aiC3	357000001	358000000	1071
aiC3	358000001	359000000	119
aiC3	359000001	360000000	236
aiC3	360000001	361000000	537
aiC3	361000001	362000000	65
aiC3	362000001	363000000	60
aiC3	363000001	364000000	174
aiC3	364000001	365000000	197
aiC3	365000001	366000000	422
aiC3	366000001	367000000	57
aiC3	367000001	368000000	775
aiC3	368000001	369000000	91
aiC3	369000001	370000000	63
aiC3	370000001	371000000	488
aiC3	371000001	372000000	234
aiC3	372000001	373000000	39
aiC3	373000001	374000000	489
aiC3	374000001	375000000	554
aiC3	375000001	376000000	36
aiC3	376000001	377000000	15
aiC3	377000001	378000000	240
aiC3	378000001	379000000	213
aiC3	379000001	380000000	408
aiC3	380000001	381000000	579
aiC3	381000001	382000000	247
aiC3	382000001	383000000	720
aiC3	383000001	384000000	1836
aiC3	384000001	385000000	36
aiC3	385000001	386000000	69
aiC3	386000001	387000000	62
aiC3	387000001	388000000	128
aiC3	388000001	389000000	21
aiC3	389000001	390000000	33
aiC3	390000001	391000000	193
aiC3	391000001	392000000	146
aiC3	392000001	393000000	333
aiC3	393000001	394000000	399
aiC3	394000001	395000000	52
aiC3	395000001	396000000	1007
aiC3	396000001	397000000	189
aiC3	397000001	398000000	314
aiC3	398000001	399000000	59
aiC3	399000001	400000000	17
aiC3	400000001	401000000	165
aiC3	401000001	402000000	341
aiC3	402000001	403000000	917
aiC3	403000001	404000000	284
aiC3	404000001	405000000	162
aiC3	405000001	406000000	283
aiC3	406000001	407000000	100
aiC3	407000001	408000000	188
aiC3	408000001	409000000	111
aiC3	409000001	410000000	604
aiC3	410000001	411000000	452
aiC3	411000001	412000000	167
aiC3	412000001	413000000	326
aiC3	413000001	414000000	91
aiC3	414000001	415000000	37
aiC3	415000001	416000000	27
aiC3	416000001	417000000	100
aiC3	417000001	418000000	19
aiC3	418000001	419000000	173
aiC3	419000001	420000000	143
aiC3	420000001	421000000	441
aiC3	421000001	422000000	51
aiC3	422000001	423000000	49
aiC3	423000001	424000000	215
aiC3	424000001	425000000	16
aiC3	425000001	426000000	83
aiC3	426000001	427000000	107
aiC3	427000001	428000000	67
aiC3	428000001	429000000	205
aiC3	429000001	430000000	209
aiC3	430000001	431000000	26
aiC3	431000001	432000000	229
aiC3	432000001	433000000	85
aiC3	433000001	434000000	699
aiC3	434000001	435000000	284
aiC3	435000001	436000000	162
aiC3	436000001	437000000	203
aiC3	437000001	438000000	226
aiC3	438000001	439000000	115
aiC3	439000001	440000000	600
aiC3	440000001	441000000	55
aiC3	441000001	442000000	79
aiC3	442000001	443000000	374
aiC3	443000001	444000000	1002
aiC3	444000001	445000000	638
aiC3	445000001	446000000	81
aiC3	446000001	447000000	188
aiC3	447000001	448000000	160
aiC3	448000001	449000000	77
aiC3	449000001	450000000	258
aiC3	450000001	451000000	332
aiC3	451000001	452000000	316
aiC3	452000001	453000000	36
aiC3	453000001	454000000	23
aiC3	454000001	455000000	237
aiC3	455000001	456000000	525
aiC3	456000001	457000000	294
aiC3	457000001	458000000	26
aiC3	458000001	459000000	23
aiC3	459000001	460000000	45
aiC3	460000001	461000000	306
aiC3	461000001	462000000	210
aiC3	462000001	463000000	563
aiC3	463000001	464000000	69
aiC3	464000001	465000000	55
aiC3	465000001	466000000	134
aiC3	466000001	467000000	235
aiC3	467000001	468000000	114
aiC3	468000001	469000000	102
aiC3	469000001	470000000	66
aiC3	470000001	471000000	456
aiC3	471000001	472000000	29
aiC3	472000001	473000000	113
aiC3	473000001	474000000	23
aiC3	474000001	475000000	30
aiC3	475000001	476000000	23
aiC3	476000001	477000000	401
aiC3	477000001	478000000	172
aiC3	478000001	479000000	25
aiC3	479000001	480000000	188
aiC3	480000001	481000000	294
aiC3	481000001	482000000	95
aiC3	482000001	483000000	89
aiC3	483000001	484000000	371
aiC3	484000001	485000000	361
aiC3	485000001	486000000	88
aiC3	486000001	487000000	71
aiC3	487000001	488000000	259
aiC3	488000001	489000000	152
aiC3	489000001	490000000	161
aiC3	490000001	491000000	152
aiC3	491000001	492000000	79
aiC3	492000001	493000000	333
aiC3	493000001	494000000	22
aiC3	494000001	495000000	52
aiC3	495000001	496000000	250
aiC3	496000001	497000000	346
aiC3	497000001	498000000	28
aiC3	498000001	499000000	30
aiC3	499000001	500000000	40
aiC3	500000001	501000000	70
aiC3	501000001	502000000	26
aiC3	502000001	503000000	27
aiC3	503000001	504000000	327
aiC3	504000001	505000000	51
aiC3	505000001	506000000	197
aiC3	506000001	507000000	44
aiC3	507000001	508000000	33
aiC3	508000001	509000000	617
aiC3	509000001	510000000	321
aiC3	510000001	511000000	54
aiC3	511000001	512000000	351
aiC3	512000001	513000000	40
aiC3	513000001	514000000	32
aiC3	514000001	515000000	30
aiC3	515000001	516000000	81
aiC3	516000001	517000000	190
aiC3	517000001	518000000	36
aiC3	518000001	519000000	367
aiC3	519000001	519564839	160
aiC4	1	1000000	21
aiC4	1000001	2000000	20
aiC4	2000001	3000000	33
aiC4	3000001	4000000	28
aiC4	4000001	5000000	23
aiC4	5000001	6000000	27
aiC4	6000001	7000000	63
aiC4	7000001	8000000	86
aiC4	8000001	9000000	53
aiC4	9000001	10000000	29
aiC4	10000001	11000000	93
aiC4	11000001	12000000	45
aiC4	12000001	13000000	74
aiC4	13000001	14000000	19
aiC4	14000001	15000000	35
aiC4	15000001	16000000	43
aiC4	16000001	17000000	29
aiC4	17000001	18000000	54
aiC4	18000001	19000000	93
aiC4	19000001	20000000	52
aiC4	20000001	21000000	142
aiC4	21000001	22000000	210
aiC4	22000001	23000000	49
aiC4	23000001	24000000	59
aiC4	24000001	25000000	57
aiC4	25000001	26000000	44
aiC4	26000001	27000000	346
aiC4	27000001	28000000	27
aiC4	28000001	29000000	50
aiC4	29000001	30000000	84
aiC4	30000001	31000000	28
aiC4	31000001	32000000	57
aiC4	32000001	33000000	24
aiC4	33000001	34000000	66
aiC4	34000001	35000000	19
aiC4	35000001	36000000	20
aiC4	36000001	37000000	128
aiC4	37000001	38000000	10
aiC4	38000001	39000000	16
aiC4	39000001	40000000	112
aiC4	40000001	41000000	18
aiC4	41000001	42000000	51
aiC4	42000001	43000000	24
aiC4	43000001	44000000	76
aiC4	44000001	45000000	103
aiC4	45000001	46000000	24
aiC4	46000001	47000000	27
aiC4	47000001	48000000	22
aiC4	48000001	49000000	58
aiC4	49000001	50000000	124
aiC4	50000001	51000000	31
aiC4	51000001	52000000	20
aiC4	52000001	53000000	56
aiC4	53000001	54000000	16
aiC4	54000001	55000000	129
aiC4	55000001	56000000	38
aiC4	56000001	57000000	26
aiC4	57000001	58000000	20
aiC4	58000001	59000000	15
aiC4	59000001	60000000	11
aiC4	60000001	61000000	31
aiC4	61000001	62000000	22
aiC4	62000001	63000000	17
aiC4	63000001	64000000	23
aiC4	64000001	65000000	57
aiC4	65000001	66000000	37
aiC4	66000001	67000000	20
aiC4	67000001	68000000	19
aiC4	68000001	69000000	25
aiC4	69000001	70000000	29
aiC4	70000001	71000000	30
aiC4	71000001	72000000	62
aiC4	72000001	73000000	332
aiC4	73000001	74000000	523
aiC4	74000001	75000000	42
aiC4	75000001	76000000	540
aiC4	76000001	77000000	44
aiC4	77000001	78000000	100
aiC4	78000001	79000000	30
aiC4	79000001	80000000	97
aiC4	80000001	81000000	55
aiC4	81000001	82000000	90
aiC4	82000001	83000000	24
aiC4	83000001	84000000	33
aiC4	84000001	85000000	53
aiC4	85000001	86000000	85
aiC4	86000001	87000000	26
aiC4	87000001	88000000	38
aiC4	88000001	89000000	31
aiC4	89000001	90000000	52
aiC4	90000001	91000000	24
aiC4	91000001	92000000	39
aiC4	92000001	93000000	159
aiC4	93000001	94000000	51
aiC4	94000001	95000000	34
aiC4	95000001	96000000	91
aiC4	96000001	97000000	39
aiC4	97000001	98000000	25
aiC4	98000001	99000000	26
aiC4	99000001	100000000	29
aiC4	100000001	101000000	43
aiC4	101000001	102000000	27
aiC4	102000001	103000000	26
aiC4	103000001	104000000	145
aiC4	104000001	105000000	146
aiC4	105000001	106000000	25
aiC4	106000001	107000000	16
aiC4	107000001	108000000	35
aiC4	108000001	109000000	33
aiC4	109000001	110000000	118
aiC4	110000001	111000000	242
aiC4	111000001	112000000	66
aiC4	112000001	113000000	114
aiC4	113000001	114000000	32
aiC4	114000001	115000000	112
aiC4	115000001	116000000	238
aiC4	116000001	117000000	152
aiC4	117000001	118000000	78
aiC4	118000001	119000000	183
aiC4	119000001	120000000	23
aiC4	120000001	121000000	95
aiC4	121000001	122000000	152
aiC4	122000001	123000000	92
aiC4	123000001	124000000	462
aiC4	124000001	125000000	107
aiC4	125000001	126000000	24
aiC4	126000001	127000000	16
aiC4	127000001	128000000	76
aiC4	128000001	129000000	23
aiC4	129000001	130000000	30
aiC4	130000001	131000000	22
aiC4	131000001	132000000	49
aiC4	132000001	133000000	126
aiC4	133000001	134000000	56
aiC4	134000001	135000000	29
aiC4	135000001	136000000	84
aiC4	136000001	137000000	59
aiC4	137000001	138000000	608
aiC4	138000001	139000000	72
aiC4	139000001	140000000	157
aiC4	140000001	141000000	39
aiC4	141000001	142000000	256
aiC4	142000001	143000000	878
aiC4	143000001	144000000	35
aiC4	144000001	145000000	29
aiC4	145000001	146000000	25
aiC4	146000001	147000000	41
aiC4	147000001	148000000	15
aiC4	148000001	149000000	23
aiC4	149000001	150000000	291
aiC4	150000001	151000000	67
aiC4	151000001	152000000	52
aiC4	152000001	153000000	136
aiC4	153000001	154000000	24
aiC4	154000001	155000000	133
aiC4	155000001	156000000	49
aiC4	156000001	157000000	51
aiC4	157000001	158000000	200
aiC4	158000001	159000000	416
aiC4	159000001	160000000	812
aiC4	160000001	161000000	605
aiC4	161000001	162000000	68
aiC4	162000001	163000000	59
aiC4	163000001	164000000	287
aiC4	164000001	165000000	241
aiC4	165000001	166000000	188
aiC4	166000001	167000000	93
aiC4	167000001	168000000	22
aiC4	168000001	169000000	58
aiC4	169000001	170000000	196
aiC4	170000001	171000000	110
aiC4	171000001	172000000	297
aiC4	172000001	173000000	221
aiC4	173000001	174000000	753
aiC4	174000001	175000000	26
aiC4	175000001	176000000	26
aiC4	176000001	177000000	305
aiC4	177000001	178000000	59
aiC4	178000001	179000000	164
aiC4	179000001	180000000	96
aiC4	180000001	181000000	25
aiC4	181000001	182000000	24
aiC4	182000001	183000000	33
aiC4	183000001	184000000	53
aiC4	184000001	185000000	69
aiC4	185000001	186000000	176
aiC4	186000001	187000000	92
aiC4	187000001	188000000	227
aiC4	188000001	189000000	565
aiC4	189000001	190000000	74
aiC4	190000001	191000000	28
aiC4	191000001	192000000	406
aiC4	192000001	193000000	107
aiC4	193000001	194000000	116
aiC4	194000001	195000000	178
aiC4	195000001	196000000	61
aiC4	196000001	197000000	327
aiC4	197000001	198000000	21
aiC4	198000001	199000000	440
aiC4	199000001	200000000	269
aiC4	200000001	201000000	24
aiC4	201000001	202000000	391
aiC4	202000001	203000000	117
aiC4	203000001	204000000	152
aiC4	204000001	205000000	371
aiC4	205000001	206000000	393
aiC4	206000001	207000000	33
aiC4	207000001	208000000	896
aiC4	208000001	209000000	145
aiC4	209000001	210000000	72
aiC4	210000001	211000000	214
aiC4	211000001	212000000	89
aiC4	212000001	213000000	185
aiC4	213000001	214000000	223
aiC4	214000001	215000000	114
aiC4	215000001	216000000	47
aiC4	216000001	217000000	191
aiC4	217000001	218000000	135
aiC4	218000001	219000000	25
aiC4	219000001	220000000	25
aiC4	220000001	221000000	354
aiC4	221000001	222000000	18
aiC4	222000001	223000000	207
aiC4	223000001	224000000	277
aiC4	224000001	225000000	207
aiC4	225000001	226000000	248
aiC4	226000001	227000000	170
aiC4	227000001	228000000	210
aiC4	228000001	229000000	345
aiC4	229000001	230000000	142
aiC4	230000001	231000000	23
aiC4	231000001	232000000	272
aiC4	232000001	233000000	54
aiC4	233000001	234000000	120
aiC4	234000001	235000000	20
aiC4	235000001	236000000	116
aiC4	236000001	237000000	46
aiC4	237000001	238000000	149
aiC4	238000001	239000000	90
aiC4	239000001	240000000	44
aiC4	240000001	241000000	124
aiC4	241000001	242000000	45
aiC4	242000001	243000000	44
aiC4	243000001	244000000	115
aiC4	244000001	245000000	69
aiC4	245000001	246000000	18
aiC4	246000001	247000000	153
aiC4	247000001	248000000	139
aiC4	248000001	249000000	17
aiC4	249000001	250000000	63
aiC4	250000001	251000000	910
aiC4	251000001	252000000	45
aiC4	252000001	253000000	279
aiC4	253000001	254000000	66
aiC4	254000001	255000000	90
aiC4	255000001	256000000	50
aiC4	256000001	257000000	89
aiC4	257000001	258000000	77
aiC4	258000001	259000000	41
aiC4	259000001	260000000	217
aiC4	260000001	261000000	152
aiC4	261000001	262000000	402
aiC4	262000001	263000000	407
aiC4	263000001	264000000	123
aiC4	264000001	265000000	53
aiC4	265000001	266000000	78
aiC4	266000001	267000000	129
aiC4	267000001	268000000	184
aiC4	268000001	269000000	80
aiC4	269000001	270000000	47
aiC4	270000001	271000000	140
aiC4	271000001	272000000	37
aiC4	272000001	273000000	19
aiC4	273000001	274000000	121
aiC4	274000001	275000000	149
aiC4	275000001	276000000	612
aiC4	276000001	277000000	856
aiC4	277000001	278000000	598
aiC4	278000001	279000000	209
aiC4	279000001	280000000	408
aiC4	280000001	281000000	463
aiC4	281000001	282000000	923
aiC4	282000001	283000000	761
aiC4	283000001	284000000	144
aiC4	284000001	285000000	506
aiC4	285000001	286000000	432
aiC4	286000001	287000000	415
aiC4	287000001	288000000	136
aiC4	288000001	289000000	490
aiC4	289000001	290000000	333
aiC4	290000001	291000000	490
aiC4	291000001	292000000	192
aiC4	292000001	293000000	318
aiC4	293000001	294000000	161
aiC4	294000001	295000000	96
aiC4	295000001	296000000	226
aiC4	296000001	297000000	98
aiC4	297000001	298000000	51
aiC4	298000001	299000000	209
aiC4	299000001	300000000	1031
aiC4	300000001	301000000	22
aiC4	301000001	302000000	117
aiC4	302000001	303000000	151
aiC4	303000001	304000000	745
aiC4	304000001	305000000	26
aiC4	305000001	306000000	65
aiC4	306000001	307000000	986
aiC4	307000001	308000000	45
aiC4	308000001	309000000	1137
aiC4	309000001	310000000	240
aiC4	310000001	311000000	156
aiC4	311000001	312000000	604
aiC4	312000001	313000000	300
aiC4	313000001	314000000	306
aiC4	314000001	315000000	197
aiC4	315000001	316000000	66
aiC4	316000001	317000000	645
aiC4	317000001	318000000	78
aiC4	318000001	319000000	248
aiC4	319000001	320000000	177
aiC4	320000001	321000000	41
aiC4	321000001	322000000	274
aiC4	322000001	323000000	293
aiC4	323000001	324000000	1330
[truncated: 19,534 more rows]

## Sheet: Fig 1_ring_e
The TR density along chromosomes of A. insularis(ai), A. longiglumis(al) and Sanfensan (an) genomes
Chr	Start	End	Density
aiC1	1	1000000	0.944
aiC1	1000001	2000000	0.814
aiC1	2000001	3000000	0.725
aiC1	3000001	4000000	0.818
aiC1	4000001	5000000	0.766
aiC1	5000001	6000000	0.739
aiC1	6000001	7000000	0.692
aiC1	7000001	8000000	0.706
aiC1	8000001	9000000	0.802
aiC1	9000001	10000000	0.635
aiC1	10000001	11000000	0.63
aiC1	11000001	12000000	0.612
aiC1	12000001	13000000	0.66
aiC1	13000001	14000000	0.679
aiC1	14000001	15000000	0.641
aiC1	15000001	16000000	0.649
aiC1	16000001	17000000	0.679
aiC1	17000001	18000000	0.666
aiC1	18000001	19000000	0.701
aiC1	19000001	20000000	0.681
aiC1	20000001	21000000	0.747
aiC1	21000001	22000000	0.725
aiC1	22000001	23000000	0.797
aiC1	23000001	24000000	0.821
aiC1	24000001	25000000	0.786
aiC1	25000001	26000000	0.876
aiC1	26000001	27000000	0.824
aiC1	27000001	28000000	0.84
aiC1	28000001	29000000	0.758
aiC1	29000001	30000000	0.702
aiC1	30000001	31000000	0.62
aiC1	31000001	32000000	0.714
aiC1	32000001	33000000	0.778
aiC1	33000001	34000000	0.796
aiC1	34000001	35000000	0.913
aiC1	35000001	36000000	0.749
aiC1	36000001	37000000	0.613
aiC1	37000001	38000000	0.782
aiC1	38000001	39000000	0.707
aiC1	39000001	40000000	0.713
aiC1	40000001	41000000	0.837
aiC1	41000001	42000000	0.919
aiC1	42000001	43000000	0.873
aiC1	43000001	44000000	0.923
aiC1	44000001	45000000	0.891
aiC1	45000001	46000000	0.94
aiC1	46000001	47000000	0.937
aiC1	47000001	48000000	0.887
aiC1	48000001	49000000	0.878
aiC1	49000001	50000000	0.896
aiC1	50000001	51000000	0.863
aiC1	51000001	52000000	0.913
aiC1	52000001	53000000	0.896
aiC1	53000001	54000000	0.909
aiC1	54000001	55000000	0.909
aiC1	55000001	56000000	0.829
aiC1	56000001	57000000	0.914
aiC1	57000001	58000000	0.892
aiC1	58000001	59000000	0.864
aiC1	59000001	60000000	0.928
aiC1	60000001	61000000	0.95
aiC1	61000001	62000000	0.89
aiC1	62000001	63000000	0.937
aiC1	63000001	64000000	0.908
aiC1	64000001	65000000	0.886
aiC1	65000001	66000000	0.897
aiC1	66000001	67000000	0.909
aiC1	67000001	68000000	0.97
aiC1	68000001	69000000	0.904
aiC1	69000001	70000000	0.898
aiC1	70000001	71000000	0.944
aiC1	71000001	72000000	0.926
aiC1	72000001	73000000	0.91
aiC1	73000001	74000000	0.895
aiC1	74000001	75000000	0.904
aiC1	75000001	76000000	0.937
aiC1	76000001	77000000	0.949
aiC1	77000001	78000000	0.95
aiC1	78000001	79000000	0.952
aiC1	79000001	80000000	0.934
aiC1	80000001	81000000	0.95
aiC1	81000001	82000000	0.916
aiC1	82000001	83000000	0.879
aiC1	83000001	84000000	0.83
aiC1	84000001	85000000	0.891
aiC1	85000001	86000000	0.965
aiC1	86000001	87000000	0.963
aiC1	87000001	88000000	0.959
aiC1	88000001	89000000	0.861
aiC1	89000001	90000000	0.976
aiC1	90000001	91000000	0.924
aiC1	91000001	92000000	0.93
aiC1	92000001	93000000	0.904
aiC1	93000001	94000000	0.939
aiC1	94000001	95000000	0.928
aiC1	95000001	96000000	0.977
aiC1	96000001	97000000	0.937
aiC1	97000001	98000000	0.977
aiC1	98000001	99000000	0.973
aiC1	99000001	100000000	0.956
aiC1	100000001	101000000	0.938
aiC1	101000001	102000000	0.91
aiC1	102000001	103000000	0.901
aiC1	103000001	104000000	0.923
aiC1	104000001	105000000	0.938
aiC1	105000001	106000000	0.919
aiC1	106000001	107000000	0.937
aiC1	107000001	108000000	0.91
aiC1	108000001	109000000	0.921
aiC1	109000001	110000000	0.934
aiC1	110000001	111000000	0.941
aiC1	111000001	112000000	0.962
aiC1	112000001	113000000	0.942
aiC1	113000001	114000000	0.969
aiC1	114000001	115000000	0.939
aiC1	115000001	116000000	0.896
aiC1	116000001	117000000	0.908
aiC1	117000001	118000000	0.897
aiC1	118000001	119000000	0.961
aiC1	119000001	120000000	0.972
aiC1	120000001	121000000	0.924
aiC1	121000001	122000000	0.965
aiC1	122000001	123000000	0.974
aiC1	123000001	124000000	0.938
aiC1	124000001	125000000	0.975
aiC1	125000001	126000000	0.959
aiC1	126000001	127000000	0.962
aiC1	127000001	128000000	0.932
aiC1	128000001	129000000	0.889
aiC1	129000001	130000000	0.897
aiC1	130000001	131000000	0.958
aiC1	131000001	132000000	0.894
aiC1	132000001	133000000	0.9
aiC1	133000001	134000000	0.982
aiC1	134000001	135000000	0.969
aiC1	135000001	136000000	0.958
aiC1	136000001	137000000	0.924
aiC1	137000001	138000000	0.866
aiC1	138000001	139000000	0.944
aiC1	139000001	140000000	0.974
aiC1	140000001	141000000	0.924
aiC1	141000001	142000000	0.93
aiC1	142000001	143000000	0.939
aiC1	143000001	144000000	0.96
aiC1	144000001	145000000	0.932
aiC1	145000001	146000000	0.936
aiC1	146000001	147000000	0.93
aiC1	147000001	148000000	0.925
aiC1	148000001	149000000	0.93
aiC1	149000001	150000000	0.911
aiC1	150000001	151000000	0.954
aiC1	151000001	152000000	0.938
aiC1	152000001	153000000	0.952
aiC1	153000001	154000000	0.919
aiC1	154000001	155000000	0.941
aiC1	155000001	156000000	0.897
aiC1	156000001	157000000	0.902
aiC1	157000001	158000000	0.96
aiC1	158000001	159000000	0.943
aiC1	159000001	160000000	0.913
aiC1	160000001	161000000	0.96
aiC1	161000001	162000000	0.94
aiC1	162000001	163000000	0.876
aiC1	163000001	164000000	0.937
aiC1	164000001	165000000	0.944
aiC1	165000001	166000000	0.879
aiC1	166000001	167000000	0.906
aiC1	167000001	168000000	0.93
aiC1	168000001	169000000	0.916
aiC1	169000001	170000000	0.886
aiC1	170000001	171000000	0.957
aiC1	171000001	172000000	0.97
aiC1	172000001	173000000	0.869
aiC1	173000001	174000000	0.951
aiC1	174000001	175000000	0.921
aiC1	175000001	176000000	0.954
aiC1	176000001	177000000	0.93
aiC1	177000001	178000000	0.942
aiC1	178000001	179000000	0.907
aiC1	179000001	180000000	0.951
aiC1	180000001	181000000	0.942
aiC1	181000001	182000000	0.914
aiC1	182000001	183000000	0.943
aiC1	183000001	184000000	0.957
aiC1	184000001	185000000	0.934
aiC1	185000001	186000000	0.947
aiC1	186000001	187000000	0.909
aiC1	187000001	188000000	0.915
aiC1	188000001	189000000	0.926
aiC1	189000001	190000000	0.966
aiC1	190000001	191000000	0.915
aiC1	191000001	192000000	0.887
aiC1	192000001	193000000	0.925
aiC1	193000001	194000000	0.921
aiC1	194000001	195000000	0.927
aiC1	195000001	196000000	0.937
aiC1	196000001	197000000	0.928
aiC1	197000001	198000000	0.946
aiC1	198000001	199000000	0.935
aiC1	199000001	200000000	0.977
aiC1	200000001	201000000	0.932
aiC1	201000001	202000000	0.966
aiC1	202000001	203000000	0.916
aiC1	203000001	204000000	0.935
aiC1	204000001	205000000	0.957
aiC1	205000001	206000000	0.937
aiC1	206000001	207000000	0.972
aiC1	207000001	208000000	0.914
aiC1	208000001	209000000	0.939
aiC1	209000001	210000000	0.954
aiC1	210000001	211000000	0.909
aiC1	211000001	212000000	0.942
aiC1	212000001	213000000	0.926
aiC1	213000001	214000000	0.983
aiC1	214000001	215000000	0.975
aiC1	215000001	216000000	0.894
aiC1	216000001	217000000	0.887
aiC1	217000001	218000000	0.957
aiC1	218000001	219000000	0.972
aiC1	219000001	220000000	0.944
aiC1	220000001	221000000	0.912
aiC1	221000001	222000000	0.935
aiC1	222000001	223000000	0.965
aiC1	223000001	224000000	0.938
aiC1	224000001	225000000	0.93
aiC1	225000001	226000000	0.901
aiC1	226000001	227000000	0.92
aiC1	227000001	228000000	0.927
aiC1	228000001	229000000	0.941
aiC1	229000001	230000000	0.896
aiC1	230000001	231000000	0.935
aiC1	231000001	232000000	0.955
aiC1	232000001	233000000	0.934
aiC1	233000001	234000000	0.902
aiC1	234000001	235000000	0.885
aiC1	235000001	236000000	0.976
aiC1	236000001	237000000	0.937
aiC1	237000001	238000000	0.884
aiC1	238000001	239000000	0.922
aiC1	239000001	240000000	0.92
aiC1	240000001	241000000	0.982
aiC1	241000001	242000000	0.912
aiC1	242000001	243000000	0.923
aiC1	243000001	244000000	0.962
aiC1	244000001	245000000	0.934
aiC1	245000001	246000000	0.946
aiC1	246000001	247000000	0.971
aiC1	247000001	248000000	0.95
aiC1	248000001	249000000	0.954
aiC1	249000001	250000000	0.939
aiC1	250000001	251000000	0.95
aiC1	251000001	252000000	0.92
aiC1	252000001	253000000	0.978
aiC1	253000001	254000000	0.944
aiC1	254000001	255000000	0.97
aiC1	255000001	256000000	0.915
aiC1	256000001	257000000	0.935
aiC1	257000001	258000000	0.939
aiC1	258000001	259000000	0.87
aiC1	259000001	260000000	0.947
aiC1	260000001	261000000	0.917
aiC1	261000001	262000000	0.94
aiC1	262000001	263000000	0.949
aiC1	263000001	264000000	0.973
aiC1	264000001	265000000	0.951
aiC1	265000001	266000000	0.878
aiC1	266000001	267000000	0.945
aiC1	267000001	268000000	0.923
aiC1	268000001	269000000	0.944
aiC1	269000001	270000000	0.941
aiC1	270000001	271000000	0.915
aiC1	271000001	272000000	0.971
aiC1	272000001	273000000	0.951
aiC1	273000001	274000000	0.969
aiC1	274000001	275000000	0.908
aiC1	275000001	276000000	0.913
aiC1	276000001	277000000	0.944
aiC1	277000001	278000000	0.879
aiC1	278000001	279000000	0.926
aiC1	279000001	280000000	0.965
aiC1	280000001	281000000	0.901
aiC1	281000001	282000000	0.915
aiC1	282000001	283000000	0.906
aiC1	283000001	284000000	0.929
aiC1	284000001	285000000	0.884
aiC1	285000001	286000000	0.888
aiC1	286000001	287000000	0.924
aiC1	287000001	288000000	0.898
aiC1	288000001	289000000	0.924
aiC1	289000001	290000000	0.949
aiC1	290000001	291000000	0.898
aiC1	291000001	292000000	0.902
aiC1	292000001	293000000	0.914
aiC1	293000001	294000000	0.954
aiC1	294000001	295000000	0.881
aiC1	295000001	296000000	0.892
aiC1	296000001	297000000	0.896
aiC1	297000001	298000000	0.89
aiC1	298000001	299000000	0.926
aiC1	299000001	300000000	0.935
aiC1	300000001	301000000	0.881
aiC1	301000001	302000000	0.95
aiC1	302000001	303000000	0.927
aiC1	303000001	304000000	0.939
aiC1	304000001	305000000	0.841
aiC1	305000001	306000000	0.89
aiC1	306000001	307000000	0.89
aiC1	307000001	308000000	0.879
aiC1	308000001	309000000	0.93
aiC1	309000001	310000000	0.949
aiC1	310000001	311000000	0.936
aiC1	311000001	312000000	0.908
aiC1	312000001	313000000	0.947
aiC1	313000001	314000000	0.916
aiC1	314000001	315000000	0.911
aiC1	315000001	316000000	0.857
aiC1	316000001	317000000	0.92
aiC1	317000001	318000000	0.916
aiC1	318000001	319000000	0.904
aiC1	319000001	320000000	0.935
aiC1	320000001	321000000	0.945
aiC1	321000001	322000000	0.876
aiC1	322000001	323000000	0.894
aiC1	323000001	324000000	0.915
aiC1	324000001	325000000	0.896
aiC1	325000001	326000000	0.871
aiC1	326000001	327000000	0.897
aiC1	327000001	328000000	0.901
aiC1	328000001	329000000	0.954
aiC1	329000001	330000000	0.881
aiC1	330000001	331000000	0.921
aiC1	331000001	332000000	0.905
aiC1	332000001	333000000	0.91
aiC1	333000001	334000000	0.881
aiC1	334000001	335000000	0.923
aiC1	335000001	336000000	0.931
aiC1	336000001	337000000	0.884
aiC1	337000001	338000000	0.85
aiC1	338000001	339000000	0.898
aiC1	339000001	340000000	0.897
aiC1	340000001	341000000	0.933
aiC1	341000001	342000000	0.904
aiC1	342000001	343000000	0.911
aiC1	343000001	344000000	0.923
aiC1	344000001	345000000	0.907
aiC1	345000001	346000000	0.881
aiC1	346000001	347000000	0.928
aiC1	347000001	348000000	0.914
aiC1	348000001	349000000	0.932
aiC1	349000001	350000000	0.94
aiC1	350000001	351000000	0.923
aiC1	351000001	352000000	0.903
aiC1	352000001	353000000	0.906
aiC1	353000001	354000000	0.904
aiC1	354000001	355000000	0.867
aiC1	355000001	356000000	0.925
aiC1	356000001	357000000	0.934
aiC1	357000001	358000000	0.912
aiC1	358000001	359000000	0.905
aiC1	359000001	360000000	0.909
aiC1	360000001	361000000	0.929
aiC1	361000001	362000000	0.894
aiC1	362000001	363000000	0.878
aiC1	363000001	364000000	0.9
aiC1	364000001	365000000	0.916
aiC1	365000001	366000000	0.938
aiC1	366000001	367000000	0.888
aiC1	367000001	368000000	0.893
aiC1	368000001	369000000	0.901
aiC1	369000001	370000000	0.893
aiC1	370000001	371000000	0.895
aiC1	371000001	372000000	0.884
aiC1	372000001	373000000	0.886
aiC1	373000001	374000000	0.874
aiC1	374000001	375000000	0.852
aiC1	375000001	376000000	0.861
aiC1	376000001	377000000	0.862
aiC1	377000001	378000000	0.862
aiC1	378000001	379000000	0.972
aiC1	379000001	380000000	0.876
aiC1	380000001	381000000	0.935
aiC1	381000001	382000000	0.89
aiC1	382000001	383000000	0.87
aiC1	383000001	384000000	0.854
aiC1	384000001	385000000	0.913
aiC1	385000001	386000000	0.921
aiC1	386000001	387000000	0.887
aiC1	387000001	388000000	0.857
aiC1	388000001	389000000	0.854
aiC1	389000001	390000000	0.829
aiC1	390000001	391000000	0.876
aiC1	391000001	392000000	0.883
aiC1	392000001	393000000	0.887
aiC1	393000001	394000000	0.931
aiC1	394000001	395000000	0.864
aiC1	395000001	396000000	0.883
aiC1	396000001	397000000	0.87
aiC1	397000001	398000000	0.928
aiC1	398000001	399000000	0.858
aiC1	399000001	400000000	0.895
aiC1	400000001	401000000	0.928
aiC1	401000001	402000000	0.885
aiC1	402000001	403000000	0.927
aiC1	403000001	404000000	0.885
aiC1	404000001	405000000	0.892
aiC1	405000001	406000000	0.895
aiC1	406000001	407000000	0.883
aiC1	407000001	408000000	0.914
aiC1	408000001	409000000	0.93
aiC1	409000001	410000000	0.938
aiC1	410000001	411000000	0.903
aiC1	411000001	412000000	0.948
aiC1	412000001	413000000	0.85
aiC1	413000001	414000000	0.891
aiC1	414000001	415000000	0.891
aiC1	415000001	416000000	0.904
aiC1	416000001	417000000	0.899
aiC1	417000001	418000000	0.914
aiC1	418000001	419000000	0.927
aiC1	419000001	420000000	0.85
aiC1	420000001	421000000	0.91
aiC1	421000001	422000000	0.901
aiC1	422000001	423000000	0.839
aiC1	423000001	424000000	0.846
aiC1	424000001	425000000	0.89
aiC1	425000001	426000000	0.928
aiC1	426000001	427000000	0.914
aiC1	427000001	428000000	0.876
aiC1	428000001	429000000	0.904
aiC1	429000001	430000000	0.869
aiC1	430000001	431000000	0.869
aiC1	431000001	432000000	0.857
aiC1	432000001	433000000	0.822
aiC1	433000001	434000000	0.877
aiC1	434000001	435000000	0.844
aiC1	435000001	436000000	0.811
aiC1	436000001	437000000	0.816
aiC1	437000001	438000000	0.886
aiC1	438000001	439000000	0.897
aiC1	439000001	440000000	0.858
aiC1	440000001	441000000	0.892
aiC1	441000001	442000000	0.895
aiC1	442000001	443000000	0.885
aiC1	443000001	444000000	0.835
aiC1	444000001	445000000	0.86
aiC1	445000001	446000000	0.882
aiC1	446000001	447000000	0.89
aiC1	447000001	448000000	0.827
aiC1	448000001	449000000	0.823
aiC1	449000001	450000000	0.868
aiC1	450000001	451000000	0.92
aiC1	451000001	452000000	0.766
aiC1	452000001	453000000	0.858
aiC1	453000001	454000000	0.88
aiC1	454000001	455000000	0.776
aiC1	455000001	456000000	0.853
aiC1	456000001	457000000	0.922
aiC1	457000001	458000000	0.963
aiC1	458000001	459000000	0.859
aiC1	459000001	460000000	0.909
aiC1	460000001	461000000	0.906
aiC1	461000001	462000000	0.918
aiC1	462000001	463000000	0.853
aiC1	463000001	464000000	0.857
aiC1	464000001	465000000	0.811
aiC1	465000001	466000000	0.887
aiC1	466000001	467000000	0.911
aiC1	467000001	468000000	0.869
aiC1	468000001	469000000	0.791
aiC1	469000001	470000000	0.806
aiC1	470000001	471000000	0.796
aiC1	471000001	472000000	0.802
aiC1	472000001	473000000	0.949
aiC1	473000001	474000000	0.892
aiC1	474000001	475000000	0.838
aiC1	475000001	476000000	0.872
aiC1	476000001	477000000	0.89
aiC1	477000001	478000000	0.795
aiC1	478000001	479000000	0.801
aiC1	479000001	480000000	0.84
aiC1	480000001	481000000	0.797
aiC1	481000001	482000000	0.839
aiC1	482000001	483000000	0.822
aiC1	483000001	484000000	0.904
aiC1	484000001	485000000	0.806
aiC1	485000001	486000000	0.78
aiC1	486000001	487000000	0.79
aiC1	487000001	488000000	0.842
aiC1	488000001	489000000	0.768
aiC1	489000001	490000000	0.8
aiC1	490000001	491000000	0.874
aiC1	491000001	492000000	0.81
aiC1	492000001	493000000	0.802
aiC1	493000001	494000000	0.832
aiC1	494000001	495000000	0.777
aiC1	495000001	496000000	0.782
aiC1	496000001	497000000	0.74
aiC1	497000001	498000000	0.777
aiC1	498000001	499000000	0.829
aiC1	499000001	500000000	0.738
aiC1	500000001	501000000	0.838
aiC1	501000001	502000000	0.734
aiC1	502000001	503000000	0.83
aiC1	503000001	504000000	0.811
aiC1	504000001	505000000	0.79
aiC1	505000001	506000000	0.834
aiC1	506000001	507000000	0.752
aiC1	507000001	508000000	0.791
aiC1	508000001	509000000	0.705
aiC1	509000001	510000000	0.812
aiC1	510000001	511000000	0.725
aiC1	511000001	512000000	0.813
aiC1	512000001	513000000	0.72
aiC1	513000001	514000000	0.776
aiC1	514000001	515000000	0.804
aiC1	515000001	516000000	0.688
aiC1	516000001	517000000	0.753
aiC1	517000001	518000000	0.751
aiC1	518000001	519000000	0.704
aiC1	519000001	520000000	0.707
aiC1	520000001	521000000	0.731
aiC1	521000001	522000000	0.71
aiC1	522000001	523000000	0.811
aiC1	523000001	524000000	0.707
aiC1	524000001	525000000	0.703
aiC1	525000001	526000000	0.738
aiC1	526000001	527000000	0.654
aiC1	527000001	528000000	0.684
aiC1	528000001	529000000	0.68
aiC1	529000001	530000000	0.645
aiC1	530000001	531000000	0.644
aiC1	531000001	532000000	0.74
aiC1	532000001	533000000	0.628
aiC1	533000001	534000000	0.68
aiC1	534000001	535000000	0.699
aiC1	535000001	536000000	0.826
aiC1	536000001	537000000	0.736
aiC1	537000001	538000000	0.74
aiC1	538000001	538363358	0.659
aiC2	1	1000000	0.758
aiC2	1000001	2000000	0.682
aiC2	2000001	3000000	0.724
aiC2	3000001	4000000	0.712
aiC2	4000001	5000000	0.723
aiC2	5000001	6000000	0.681
aiC2	6000001	7000000	0.633
aiC2	7000001	8000000	0.683
aiC2	8000001	9000000	0.815
aiC2	9000001	10000000	0.752
aiC2	10000001	11000000	0.674
aiC2	11000001	12000000	0.712
aiC2	12000001	13000000	0.728
aiC2	13000001	14000000	0.716
aiC2	14000001	15000000	0.736
aiC2	15000001	16000000	0.685
aiC2	16000001	17000000	0.815
aiC2	17000001	18000000	0.755
aiC2	18000001	19000000	0.796
aiC2	19000001	20000000	0.745
aiC2	20000001	21000000	0.827
aiC2	21000001	22000000	0.826
aiC2	22000001	23000000	0.734
aiC2	23000001	24000000	0.783
aiC2	24000001	25000000	0.757
aiC2	25000001	26000000	0.747
aiC2	26000001	27000000	0.818
aiC2	27000001	28000000	0.819
aiC2	28000001	29000000	0.762
aiC2	29000001	30000000	0.767
aiC2	30000001	31000000	0.861
aiC2	31000001	32000000	0.835
aiC2	32000001	33000000	0.839
aiC2	33000001	34000000	0.845
aiC2	34000001	35000000	0.845
aiC2	35000001	36000000	0.779
aiC2	36000001	37000000	0.746
aiC2	37000001	38000000	0.82
aiC2	38000001	39000000	0.807
aiC2	39000001	40000000	0.877
aiC2	40000001	41000000	0.822
aiC2	41000001	42000000	0.836
aiC2	42000001	43000000	0.824
aiC2	43000001	44000000	0.853
aiC2	44000001	45000000	0.797
aiC2	45000001	46000000	0.865
aiC2	46000001	47000000	0.892
aiC2	47000001	48000000	0.849
aiC2	48000001	49000000	0.817
aiC2	49000001	50000000	0.82
aiC2	50000001	51000000	0.854
aiC2	51000001	52000000	0.845
aiC2	52000001	53000000	0.87
aiC2	53000001	54000000	0.873
aiC2	54000001	55000000	0.851
aiC2	55000001	56000000	0.857
aiC2	56000001	57000000	0.765
aiC2	57000001	58000000	0.871
aiC2	58000001	59000000	0.783
aiC2	59000001	60000000	0.878
aiC2	60000001	61000000	0.915
aiC2	61000001	62000000	0.854
aiC2	62000001	63000000	0.731
aiC2	63000001	64000000	0.868
aiC2	64000001	65000000	0.839
aiC2	65000001	66000000	0.923
aiC2	66000001	67000000	0.831
aiC2	67000001	68000000	0.755
aiC2	68000001	69000000	0.82
aiC2	69000001	70000000	0.842
aiC2	70000001	71000000	0.847
aiC2	71000001	72000000	0.886
aiC2	72000001	73000000	0.803
aiC2	73000001	74000000	0.831
aiC2	74000001	75000000	0.839
aiC2	75000001	76000000	0.816
aiC2	76000001	77000000	0.823
aiC2	77000001	78000000	0.824
aiC2	78000001	79000000	0.831
aiC2	79000001	80000000	0.848
aiC2	80000001	81000000	0.83
aiC2	81000001	82000000	0.859
aiC2	82000001	83000000	0.812
aiC2	83000001	84000000	0.882
aiC2	84000001	85000000	0.847
aiC2	85000001	86000000	0.828
aiC2	86000001	87000000	0.846
aiC2	87000001	88000000	0.934
aiC2	88000001	89000000	0.861
aiC2	89000001	90000000	0.864
aiC2	90000001	91000000	0.855
aiC2	91000001	92000000	0.89
aiC2	92000001	93000000	0.862
aiC2	93000001	94000000	0.843
aiC2	94000001	95000000	0.84
aiC2	95000001	96000000	0.855
aiC2	96000001	97000000	0.933
aiC2	97000001	98000000	0.923
aiC2	98000001	99000000	0.864
aiC2	99000001	100000000	0.884
aiC2	100000001	101000000	0.902
aiC2	101000001	102000000	0.851
aiC2	102000001	103000000	0.9
aiC2	103000001	104000000	0.906
aiC2	104000001	105000000	0.902
aiC2	105000001	106000000	0.846
aiC2	106000001	107000000	0.824
aiC2	107000001	108000000	0.876
aiC2	108000001	109000000	0.893
aiC2	109000001	110000000	0.873
aiC2	110000001	111000000	0.839
aiC2	111000001	112000000	0.868
aiC2	112000001	113000000	0.868
aiC2	113000001	114000000	0.887
aiC2	114000001	115000000	0.891
aiC2	115000001	116000000	0.879
aiC2	116000001	117000000	0.892
aiC2	117000001	118000000	0.864
aiC2	118000001	119000000	0.898
aiC2	119000001	120000000	0.899
aiC2	120000001	121000000	0.916
aiC2	121000001	122000000	0.957
aiC2	122000001	123000000	0.969
aiC2	123000001	124000000	0.907
aiC2	124000001	125000000	0.91
aiC2	125000001	126000000	0.925
aiC2	126000001	127000000	0.923
aiC2	127000001	128000000	0.917
aiC2	128000001	129000000	0.892
aiC2	129000001	130000000	0.896
aiC2	130000001	131000000	0.908
aiC2	131000001	132000000	0.903
aiC2	132000001	133000000	0.88
aiC2	133000001	134000000	0.837
aiC2	134000001	135000000	0.889
aiC2	135000001	136000000	0.936
aiC2	136000001	137000000	0.923
aiC2	137000001	138000000	0.923
aiC2	138000001	139000000	0.904
aiC2	139000001	140000000	0.927
aiC2	140000001	141000000	0.931
aiC2	141000001	142000000	0.85
aiC2	142000001	143000000	0.892
aiC2	143000001	144000000	0.892
aiC2	144000001	145000000	0.917
aiC2	145000001	146000000	0.932
aiC2	146000001	147000000	0.979
aiC2	147000001	148000000	0.93
aiC2	148000001	149000000	0.866
aiC2	149000001	150000000	0.877
aiC2	150000001	151000000	0.903
aiC2	151000001	152000000	0.888
aiC2	152000001	153000000	0.876
aiC2	153000001	154000000	0.89
aiC2	154000001	155000000	0.873
aiC2	155000001	156000000	0.9
aiC2	156000001	157000000	0.876
aiC2	157000001	158000000	0.893
aiC2	158000001	159000000	0.87
aiC2	159000001	160000000	0.902
aiC2	160000001	161000000	0.898
aiC2	161000001	162000000	0.869
aiC2	162000001	163000000	0.935
aiC2	163000001	164000000	0.876
aiC2	164000001	165000000	0.911
aiC2	165000001	166000000	0.888
aiC2	166000001	167000000	0.923
aiC2	167000001	168000000	0.959
aiC2	168000001	169000000	0.921
aiC2	169000001	170000000	0.911
aiC2	170000001	171000000	0.927
aiC2	171000001	172000000	0.94
aiC2	172000001	173000000	0.896
aiC2	173000001	174000000	0.895
aiC2	174000001	175000000	0.918
aiC2	175000001	176000000	0.885
aiC2	176000001	177000000	0.901
aiC2	177000001	178000000	0.915
aiC2	178000001	179000000	0.885
aiC2	179000001	180000000	0.917
aiC2	180000001	181000000	0.889
aiC2	181000001	182000000	0.905
aiC2	182000001	183000000	0.878
aiC2	183000001	184000000	0.953
aiC2	184000001	185000000	0.915
aiC2	185000001	186000000	0.891
aiC2	186000001	187000000	0.909
aiC2	187000001	188000000	0.868
aiC2	188000001	189000000	0.94
aiC2	189000001	190000000	0.853
aiC2	190000001	191000000	0.907
aiC2	191000001	192000000	0.899
aiC2	192000001	193000000	0.93
aiC2	193000001	194000000	0.891
aiC2	194000001	195000000	0.907
aiC2	195000001	196000000	0.91
aiC2	196000001	197000000	0.919
aiC2	197000001	198000000	0.906
aiC2	198000001	199000000	0.917
aiC2	199000001	200000000	0.862
aiC2	200000001	201000000	0.906
aiC2	201000001	202000000	0.937
aiC2	202000001	203000000	0.93
aiC2	203000001	204000000	0.925
aiC2	204000001	205000000	0.904
aiC2	205000001	206000000	0.935
aiC2	206000001	207000000	0.815
aiC2	207000001	208000000	0.9
aiC2	208000001	209000000	0.897
aiC2	209000001	210000000	0.91
aiC2	210000001	211000000	0.89
aiC2	211000001	212000000	0.918
aiC2	212000001	213000000	0.914
aiC2	213000001	214000000	0.922
aiC2	214000001	215000000	0.954
aiC2	215000001	216000000	0.932
aiC2	216000001	217000000	0.876
aiC2	217000001	218000000	0.963
aiC2	218000001	219000000	0.935
aiC2	219000001	220000000	0.888
aiC2	220000001	221000000	0.93
aiC2	221000001	222000000	0.929
aiC2	222000001	223000000	0.973
aiC2	223000001	224000000	0.968
aiC2	224000001	225000000	0.931
aiC2	225000001	226000000	0.869
aiC2	226000001	227000000	0.937
aiC2	227000001	228000000	0.915
aiC2	228000001	229000000	0.956
aiC2	229000001	230000000	0.945
aiC2	230000001	231000000	0.932
aiC2	231000001	232000000	0.902
aiC2	232000001	233000000	0.877
aiC2	233000001	234000000	0.901
aiC2	234000001	235000000	0.907
aiC2	235000001	236000000	0.95
aiC2	236000001	237000000	0.901
aiC2	237000001	238000000	0.809
aiC2	238000001	239000000	0.963
aiC2	239000001	240000000	0.962
aiC2	240000001	241000000	0.946
aiC2	241000001	242000000	0.91
aiC2	242000001	243000000	0.883
aiC2	243000001	244000000	0.942
aiC2	244000001	245000000	0.937
aiC2	245000001	246000000	0.93
aiC2	246000001	247000000	0.908
aiC2	247000001	248000000	0.92
aiC2	248000001	249000000	0.937
aiC2	249000001	250000000	0.884
aiC2	250000001	251000000	0.941
aiC2	251000001	252000000	0.979
aiC2	252000001	253000000	0.955
aiC2	253000001	254000000	0.913
aiC2	254000001	255000000	0.931
aiC2	255000001	256000000	0.919
aiC2	256000001	257000000	0.93
aiC2	257000001	258000000	0.923
aiC2	258000001	259000000	0.887
aiC2	259000001	260000000	0.922
aiC2	260000001	261000000	0.943
aiC2	261000001	262000000	0.933
aiC2	262000001	263000000	0.944
aiC2	263000001	264000000	0.957
aiC2	264000001	265000000	0.956
aiC2	265000001	266000000	0.966
aiC2	266000001	267000000	0.963
aiC2	267000001	268000000	0.964
aiC2	268000001	269000000	0.934
aiC2	269000001	270000000	0.949
aiC2	270000001	271000000	0.932
aiC2	271000001	272000000	0.906
aiC2	272000001	273000000	0.953
aiC2	273000001	274000000	0.901
aiC2	274000001	275000000	0.944
aiC2	275000001	276000000	0.86
aiC2	276000001	277000000	0.917
aiC2	277000001	278000000	0.932
aiC2	278000001	279000000	0.961
aiC2	279000001	280000000	0.958
aiC2	280000001	281000000	0.928
aiC2	281000001	282000000	0.962
aiC2	282000001	283000000	0.952
aiC2	283000001	284000000	0.926
aiC2	284000001	285000000	0.95
aiC2	285000001	286000000	0.976
aiC2	286000001	287000000	0.977
aiC2	287000001	288000000	0.946
aiC2	288000001	289000000	0.853
aiC2	289000001	290000000	0.938
aiC2	290000001	291000000	0.941
aiC2	291000001	292000000	0.887
aiC2	292000001	293000000	0.963
aiC2	293000001	294000000	0.916
aiC2	294000001	295000000	0.922
aiC2	295000001	296000000	0.953
aiC2	296000001	297000000	0.947
aiC2	297000001	298000000	0.914
aiC2	298000001	299000000	0.961
aiC2	299000001	300000000	0.898
aiC2	300000001	301000000	0.976
aiC2	301000001	302000000	0.934
aiC2	302000001	303000000	0.895
aiC2	303000001	304000000	0.914
aiC2	304000001	305000000	0.915
aiC2	305000001	306000000	0.946
aiC2	306000001	307000000	0.945
aiC2	307000001	308000000	0.975
aiC2	308000001	309000000	0.981
aiC2	309000001	310000000	0.939
aiC2	310000001	311000000	0.916
aiC2	311000001	312000000	0.911
aiC2	312000001	313000000	0.989
aiC2	313000001	314000000	0.964
aiC2	314000001	315000000	0.934
aiC2	315000001	316000000	0.968
aiC2	316000001	317000000	0.96
aiC2	317000001	318000000	0.966
aiC2	318000001	319000000	0.962
aiC2	319000001	320000000	0.957
aiC2	320000001	321000000	0.944
aiC2	321000001	322000000	0.96
aiC2	322000001	323000000	0.955
aiC2	323000001	324000000	0.988
aiC2	324000001	325000000	0.981
aiC2	325000001	326000000	0.929
aiC2	326000001	327000000	0.947
aiC2	327000001	328000000	0.973
aiC2	328000001	329000000	0.984
aiC2	329000001	330000000	0.946
aiC2	330000001	331000000	0.9
aiC2	331000001	332000000	0.96
aiC2	332000001	333000000	0.887
aiC2	333000001	334000000	0.921
aiC2	334000001	335000000	0.931
aiC2	335000001	336000000	0.966
aiC2	336000001	337000000	0.956
aiC2	337000001	338000000	0.898
aiC2	338000001	339000000	0.939
aiC2	339000001	340000000	0.931
aiC2	340000001	341000000	0.957
aiC2	341000001	342000000	0.93
aiC2	342000001	343000000	0.934
aiC2	343000001	344000000	0.94
aiC2	344000001	345000000	0.965
aiC2	345000001	346000000	0.894
aiC2	346000001	347000000	0.927
aiC2	347000001	348000000	0.935
aiC2	348000001	349000000	0.941
aiC2	349000001	350000000	0.909
aiC2	350000001	351000000	0.962
aiC2	351000001	352000000	0.961
aiC2	352000001	353000000	0.947
aiC2	353000001	354000000	0.96
aiC2	354000001	355000000	0.945
aiC2	355000001	356000000	0.928
aiC2	356000001	357000000	0.941
aiC2	357000001	358000000	0.944
aiC2	358000001	359000000	0.938
aiC2	359000001	360000000	0.916
aiC2	360000001	361000000	0.979
aiC2	361000001	362000000	0.944
aiC2	362000001	363000000	0.924
aiC2	363000001	364000000	0.963
aiC2	364000001	365000000	0.931
aiC2	365000001	366000000	0.948
aiC2	366000001	367000000	0.925
aiC2	367000001	368000000	0.927
aiC2	368000001	369000000	0.909
aiC2	369000001	370000000	0.945
aiC2	370000001	371000000	0.916
aiC2	371000001	372000000	0.913
aiC2	372000001	373000000	0.89
aiC2	373000001	374000000	0.932
aiC2	374000001	375000000	0.883
aiC2	375000001	376000000	0.91
aiC2	376000001	377000000	0.912
aiC2	377000001	378000000	0.885
aiC2	378000001	379000000	0.939
aiC2	379000001	380000000	0.887
aiC2	380000001	381000000	0.856
aiC2	381000001	382000000	0.974
aiC2	382000001	383000000	0.896
aiC2	383000001	384000000	0.899
aiC2	384000001	385000000	0.868
aiC2	385000001	386000000	0.877
aiC2	386000001	387000000	0.912
aiC2	387000001	388000000	0.953
aiC2	388000001	389000000	0.918
aiC2	389000001	390000000	0.903
aiC2	390000001	391000000	0.829
aiC2	391000001	392000000	0.903
aiC2	392000001	393000000	0.884
aiC2	393000001	394000000	0.869
aiC2	394000001	395000000	0.924
aiC2	395000001	396000000	0.902
aiC2	396000001	397000000	0.856
aiC2	397000001	398000000	0.92
aiC2	398000001	399000000	0.917
aiC2	399000001	400000000	0.898
aiC2	400000001	401000000	0.905
aiC2	401000001	402000000	0.955
aiC2	402000001	403000000	0.906
aiC2	403000001	404000000	0.867
aiC2	404000001	405000000	0.824
aiC2	405000001	406000000	0.918
aiC2	406000001	407000000	0.944
aiC2	407000001	408000000	0.918
aiC2	408000001	409000000	0.89
aiC2	409000001	410000000	0.866
aiC2	410000001	411000000	0.901
aiC2	411000001	412000000	0.881
aiC2	412000001	413000000	0.918
aiC2	413000001	414000000	0.962
aiC2	414000001	415000000	0.894
aiC2	415000001	416000000	0.869
aiC2	416000001	417000000	0.888
aiC2	417000001	418000000	0.945
aiC2	418000001	419000000	0.844
aiC2	419000001	420000000	0.902
aiC2	420000001	421000000	0.903
aiC2	421000001	422000000	0.877
aiC2	422000001	423000000	0.893
aiC2	423000001	424000000	0.914
aiC2	424000001	425000000	0.896
aiC2	425000001	426000000	0.879
aiC2	426000001	427000000	0.919
aiC2	427000001	428000000	0.888
aiC2	428000001	429000000	0.919
aiC2	429000001	430000000	0.912
aiC2	430000001	431000000	0.857
aiC2	431000001	432000000	0.916
aiC2	432000001	433000000	0.849
aiC2	433000001	434000000	0.896
aiC2	434000001	435000000	0.903
aiC2	435000001	436000000	0.876
aiC2	436000001	437000000	0.923
aiC2	437000001	438000000	0.905
aiC2	438000001	439000000	0.939
aiC2	439000001	440000000	0.851
aiC2	440000001	441000000	0.85
aiC2	441000001	442000000	0.801
aiC2	442000001	443000000	0.818
aiC2	443000001	444000000	0.863
aiC2	444000001	445000000	0.888
aiC2	445000001	446000000	0.846
aiC2	446000001	447000000	0.886
aiC2	447000001	448000000	0.921
aiC2	448000001	449000000	0.877
aiC2	449000001	450000000	0.865
aiC2	450000001	451000000	0.854
aiC2	451000001	452000000	0.864
aiC2	452000001	453000000	0.952
aiC2	453000001	454000000	0.884
aiC2	454000001	455000000	0.816
aiC2	455000001	456000000	0.861
aiC2	456000001	457000000	0.891
aiC2	457000001	458000000	0.799
aiC2	458000001	459000000	0.85
aiC2	459000001	460000000	0.88
aiC2	460000001	461000000	0.866
aiC2	461000001	462000000	0.89
aiC2	462000001	463000000	0.857
aiC2	463000001	464000000	0.861
aiC2	464000001	465000000	0.891
aiC2	465000001	466000000	0.882
aiC2	466000001	467000000	0.919
aiC2	467000001	468000000	0.89
aiC2	468000001	469000000	0.937
aiC2	469000001	470000000	0.912
aiC2	470000001	471000000	0.854
aiC2	471000001	472000000	0.852
aiC2	472000001	473000000	0.881
aiC2	473000001	474000000	0.881
aiC2	474000001	475000000	0.932
aiC2	475000001	476000000	0.853
aiC2	476000001	477000000	0.883
aiC2	477000001	478000000	0.869
aiC2	478000001	479000000	0.894
aiC2	479000001	480000000	0.816
aiC2	480000001	481000000	0.792
aiC2	481000001	482000000	0.913
aiC2	482000001	483000000	0.937
aiC2	483000001	484000000	0.916
aiC2	484000001	485000000	0.911
aiC2	485000001	486000000	0.902
aiC2	486000001	487000000	0.928
aiC2	487000001	488000000	0.904
aiC2	488000001	489000000	0.854
aiC2	489000001	490000000	0.821
aiC2	490000001	491000000	0.868
aiC2	491000001	492000000	0.861
aiC2	492000001	493000000	0.883
aiC2	493000001	494000000	0.877
aiC2	494000001	495000000	0.885
aiC2	495000001	496000000	0.868
aiC2	496000001	497000000	0.837
aiC2	497000001	498000000	0.849
aiC2	498000001	499000000	0.859
aiC2	499000001	500000000	0.832
aiC2	500000001	501000000	0.848
aiC2	501000001	502000000	0.888
aiC2	502000001	503000000	0.809
aiC2	503000001	504000000	0.884
aiC2	504000001	505000000	0.869
aiC2	505000001	506000000	0.878
aiC2	506000001	507000000	0.918
aiC2	507000001	508000000	0.879
aiC2	508000001	509000000	0.877
aiC2	509000001	510000000	0.863
aiC2	510000001	511000000	0.861
aiC2	511000001	512000000	0.827
aiC2	512000001	513000000	0.848
aiC2	513000001	514000000	0.871
aiC2	514000001	515000000	0.842
aiC2	515000001	516000000	0.894
aiC2	516000001	517000000	0.839
aiC2	517000001	518000000	0.859
aiC2	518000001	519000000	0.854
aiC2	519000001	520000000	0.799
aiC2	520000001	521000000	0.836
aiC2	521000001	522000000	0.825
aiC2	522000001	523000000	0.789
aiC2	523000001	524000000	0.908
aiC2	524000001	525000000	0.798
aiC2	525000001	526000000	0.89
aiC2	526000001	527000000	0.81
aiC2	527000001	528000000	0.817
aiC2	528000001	529000000	0.814
aiC2	529000001	530000000	0.845
aiC2	530000001	531000000	0.802
aiC2	531000001	532000000	0.855
aiC2	532000001	533000000	0.834
aiC2	533000001	534000000	0.877
aiC2	534000001	535000000	0.846
aiC2	535000001	536000000	0.837
aiC2	536000001	537000000	0.826
aiC2	537000001	538000000	0.764
aiC2	538000001	539000000	0.903
aiC2	539000001	540000000	0.781
aiC2	540000001	541000000	0.863
aiC2	541000001	542000000	0.835
aiC2	542000001	543000000	0.791
aiC2	543000001	544000000	0.824
aiC2	544000001	545000000	0.751
aiC2	545000001	546000000	0.834
aiC2	546000001	547000000	0.82
aiC2	547000001	548000000	0.776
aiC2	548000001	549000000	0.823
aiC2	549000001	550000000	0.777
aiC2	550000001	551000000	0.857
aiC2	551000001	552000000	0.86
aiC2	552000001	553000000	0.773
aiC2	553000001	554000000	0.816
aiC2	554000001	555000000	0.822
aiC2	555000001	556000000	0.764
aiC2	556000001	557000000	0.815
aiC2	557000001	558000000	0.852
aiC2	558000001	559000000	0.85
aiC2	559000001	560000000	0.821
aiC2	560000001	561000000	0.834
aiC2	561000001	562000000	0.822
aiC2	562000001	563000000	0.786
aiC2	563000001	564000000	0.821
aiC2	564000001	565000000	0.779
aiC2	565000001	566000000	0.699
aiC2	566000001	567000000	0.728
aiC2	567000001	568000000	0.792
aiC2	568000001	569000000	0.832
aiC2	569000001	570000000	0.753
aiC2	570000001	571000000	0.719
aiC2	571000001	572000000	0.771
aiC2	572000001	573000000	0.792
aiC2	573000001	574000000	0.808
aiC2	574000001	575000000	0.707
aiC2	575000001	576000000	0.79
aiC2	576000001	577000000	0.725
aiC2	577000001	578000000	0.768
aiC2	578000001	579000000	0.724
aiC2	579000001	580000000	0.689
aiC2	580000001	581000000	0.734
aiC2	581000001	582000000	0.691
aiC2	582000001	583000000	0.696
aiC2	583000001	584000000	0.826
aiC2	584000001	585000000	0.7
aiC2	585000001	586000000	0.775
aiC2	586000001	587000000	0.714
aiC2	587000001	588000000	0.657
aiC2	588000001	589000000	0.735
aiC2	589000001	590000000	0.715
aiC2	590000001	591000000	0.705
aiC2	591000001	592000000	0.836
aiC2	592000001	593000000	0.644
aiC2	593000001	594000000	0.703
aiC2	594000001	595000000	0.72
aiC2	595000001	596000000	0.647
aiC2	596000001	597000000	0.693
aiC2	597000001	598000000	0.67
aiC2	598000001	599000000	0.819
aiC2	599000001	600000000	0.858
aiC2	600000001	601000000	0.856
aiC2	601000001	602000000	0.823
aiC2	602000001	603000000	0.868
aiC2	603000001	604000000	0.888
aiC2	604000001	605000000	0.882
aiC2	605000001	606000000	0.803
aiC2	606000001	607000000	0.887
aiC2	607000001	608000000	0.89
aiC2	608000001	609000000	0.918
aiC2	609000001	610000000	0.947
aiC2	610000001	611000000	0.924
aiC2	611000001	612000000	0.915
aiC2	612000001	613000000	0.928
aiC2	613000001	614000000	0.908
aiC2	614000001	614467150	0.861
aiC3	1	1000000	0.852
aiC3	1000001	2000000	0.847
aiC3	2000001	3000000	0.781
aiC3	3000001	4000000	0.761
aiC3	4000001	5000000	0.817
aiC3	5000001	6000000	0.768
aiC3	6000001	7000000	0.801
aiC3	7000001	8000000	0.784
aiC3	8000001	9000000	0.856
aiC3	9000001	10000000	0.803
aiC3	10000001	11000000	0.8
aiC3	11000001	12000000	0.855
aiC3	12000001	13000000	0.785
aiC3	13000001	14000000	0.862
aiC3	14000001	15000000	0.819
aiC3	15000001	16000000	0.819
aiC3	16000001	17000000	0.798
aiC3	17000001	18000000	0.813
aiC3	18000001	19000000	0.882
aiC3	19000001	20000000	0.846
aiC3	20000001	21000000	0.851
aiC3	21000001	22000000	0.902
aiC3	22000001	23000000	0.867
aiC3	23000001	24000000	0.766
aiC3	24000001	25000000	0.834
aiC3	25000001	26000000	0.817
aiC3	26000001	27000000	0.833
aiC3	27000001	28000000	0.773
aiC3	28000001	29000000	0.841
aiC3	29000001	30000000	0.771
aiC3	30000001	31000000	0.822
aiC3	31000001	32000000	0.8
aiC3	32000001	33000000	0.852
aiC3	33000001	34000000	0.852
aiC3	34000001	35000000	0.853
aiC3	35000001	36000000	0.906
aiC3	36000001	37000000	0.871
aiC3	37000001	38000000	0.846
aiC3	38000001	39000000	0.834
aiC3	39000001	40000000	0.877
aiC3	40000001	41000000	0.836
aiC3	41000001	42000000	0.817
aiC3	42000001	43000000	0.831
aiC3	43000001	44000000	0.766
aiC3	44000001	45000000	0.788
aiC3	45000001	46000000	0.836
aiC3	46000001	47000000	0.845
aiC3	47000001	48000000	0.899
aiC3	48000001	49000000	0.892
aiC3	49000001	50000000	0.832
aiC3	50000001	51000000	0.865
aiC3	51000001	52000000	0.916
aiC3	52000001	53000000	0.787
aiC3	53000001	54000000	0.845
aiC3	54000001	55000000	0.891
aiC3	55000001	56000000	0.854
aiC3	56000001	57000000	0.8
aiC3	57000001	58000000	0.89
aiC3	58000001	59000000	0.847
aiC3	59000001	60000000	0.806
aiC3	60000001	61000000	0.887
aiC3	61000001	62000000	0.876
aiC3	62000001	63000000	0.872
aiC3	63000001	64000000	0.923
aiC3	64000001	65000000	0.8
aiC3	65000001	66000000	0.866
aiC3	66000001	67000000	0.902
aiC3	67000001	68000000	0.896
aiC3	68000001	69000000	0.869
aiC3	69000001	70000000	0.874
aiC3	70000001	71000000	0.877
aiC3	71000001	72000000	0.875
aiC3	72000001	73000000	0.862
aiC3	73000001	74000000	0.95
aiC3	74000001	75000000	0.878
aiC3	75000001	76000000	0.869
aiC3	76000001	77000000	0.852
aiC3	77000001	78000000	0.848
aiC3	78000001	79000000	0.86
aiC3	79000001	80000000	0.774
aiC3	80000001	81000000	0.889
aiC3	81000001	82000000	0.869
aiC3	82000001	83000000	0.861
aiC3	83000001	84000000	0.86
aiC3	84000001	85000000	0.897
aiC3	85000001	86000000	0.905
aiC3	86000001	87000000	0.879
aiC3	87000001	88000000	0.875
aiC3	88000001	89000000	0.885
aiC3	89000001	90000000	0.901
aiC3	90000001	91000000	0.829
aiC3	91000001	92000000	0.928
aiC3	92000001	93000000	0.848
aiC3	93000001	94000000	0.906
aiC3	94000001	95000000	0.847
aiC3	95000001	96000000	0.9
aiC3	96000001	97000000	0.812
aiC3	97000001	98000000	0.862
aiC3	98000001	99000000	0.87
aiC3	99000001	100000000	0.905
aiC3	100000001	101000000	0.89
aiC3	101000001	102000000	0.873
aiC3	102000001	103000000	0.888
aiC3	103000001	104000000	0.871
aiC3	104000001	105000000	0.867
aiC3	105000001	106000000	0.84
aiC3	106000001	107000000	0.876
aiC3	107000001	108000000	0.889
aiC3	108000001	109000000	0.884
aiC3	109000001	110000000	0.888
aiC3	110000001	111000000	0.887
aiC3	111000001	112000000	0.926
aiC3	112000001	113000000	0.857
aiC3	113000001	114000000	0.886
aiC3	114000001	115000000	0.891
aiC3	115000001	116000000	0.884
aiC3	116000001	117000000	0.901
aiC3	117000001	118000000	0.892
aiC3	118000001	119000000	0.888
aiC3	119000001	120000000	0.902
aiC3	120000001	121000000	0.937
aiC3	121000001	122000000	0.9
aiC3	122000001	123000000	0.881
aiC3	123000001	124000000	0.883
aiC3	124000001	125000000	0.858
aiC3	125000001	126000000	0.89
aiC3	126000001	127000000	0.872
aiC3	127000001	128000000	0.905
aiC3	128000001	129000000	0.851
aiC3	129000001	130000000	0.899
aiC3	130000001	131000000	0.905
aiC3	131000001	132000000	0.869
aiC3	132000001	133000000	0.952
aiC3	133000001	134000000	0.902
aiC3	134000001	135000000	0.899
aiC3	135000001	136000000	0.948
aiC3	136000001	137000000	0.96
aiC3	137000001	138000000	0.909
aiC3	138000001	139000000	0.873
aiC3	139000001	140000000	0.909
aiC3	140000001	141000000	0.879
aiC3	141000001	142000000	0.929
aiC3	142000001	143000000	0.889
aiC3	143000001	144000000	0.926
aiC3	144000001	145000000	0.881
aiC3	145000001	146000000	0.918
aiC3	146000001	147000000	0.846
aiC3	147000001	148000000	0.923
aiC3	148000001	149000000	0.901
aiC3	149000001	150000000	0.93
aiC3	150000001	151000000	0.948
aiC3	151000001	152000000	0.961
aiC3	152000001	153000000	0.917
aiC3	153000001	154000000	0.916
aiC3	154000001	155000000	0.849
aiC3	155000001	156000000	0.923
aiC3	156000001	157000000	0.941
aiC3	157000001	158000000	0.888
aiC3	158000001	159000000	0.867
aiC3	159000001	160000000	0.92
aiC3	160000001	161000000	0.932
aiC3	161000001	162000000	0.904
aiC3	162000001	163000000	0.959
aiC3	163000001	164000000	0.928
aiC3	164000001	165000000	0.918
aiC3	165000001	166000000	0.937
aiC3	166000001	167000000	0.891
aiC3	167000001	168000000	0.926
aiC3	168000001	169000000	0.882
aiC3	169000001	170000000	0.902
aiC3	170000001	171000000	0.883
aiC3	171000001	172000000	0.919
aiC3	172000001	173000000	0.902
aiC3	173000001	174000000	0.949
aiC3	174000001	175000000	0.919
aiC3	175000001	176000000	0.948
aiC3	176000001	177000000	0.91
aiC3	177000001	178000000	0.898
aiC3	178000001	179000000	0.861
aiC3	179000001	180000000	0.944
aiC3	180000001	181000000	0.894
aiC3	181000001	182000000	0.927
aiC3	182000001	183000000	0.857
aiC3	183000001	184000000	0.932
aiC3	184000001	185000000	0.867
aiC3	185000001	186000000	0.951
aiC3	186000001	187000000	0.936
aiC3	187000001	188000000	0.897
aiC3	188000001	189000000	0.894
aiC3	189000001	190000000	0.882
aiC3	190000001	191000000	0.936
aiC3	191000001	192000000	0.965
aiC3	192000001	193000000	0.963
aiC3	193000001	194000000	0.922
aiC3	194000001	195000000	0.931
aiC3	195000001	196000000	0.91
aiC3	196000001	197000000	0.945
aiC3	197000001	198000000	0.92
aiC3	198000001	199000000	0.843
aiC3	199000001	200000000	0.946
aiC3	200000001	201000000	0.946
aiC3	201000001	202000000	0.917
aiC3	202000001	203000000	0.922
aiC3	203000001	204000000	0.895
aiC3	204000001	205000000	0.918
aiC3	205000001	206000000	0.865
aiC3	206000001	207000000	0.922
aiC3	207000001	208000000	0.903
aiC3	208000001	209000000	0.912
aiC3	209000001	210000000	0.959
aiC3	210000001	211000000	0.913
aiC3	211000001	212000000	0.922
aiC3	212000001	213000000	0.94
aiC3	213000001	214000000	0.926
aiC3	214000001	215000000	0.979
aiC3	215000001	216000000	0.936
aiC3	216000001	217000000	0.956
aiC3	217000001	218000000	0.917
aiC3	218000001	219000000	0.925
aiC3	219000001	220000000	0.85
aiC3	220000001	221000000	0.933
aiC3	221000001	222000000	0.935
aiC3	222000001	223000000	0.915
aiC3	223000001	224000000	0.955
aiC3	224000001	225000000	0.938
aiC3	225000001	226000000	0.943
aiC3	226000001	227000000	0.949
aiC3	227000001	228000000	0.914
aiC3	228000001	229000000	0.967
aiC3	229000001	230000000	0.946
aiC3	230000001	231000000	0.959
aiC3	231000001	232000000	0.932
aiC3	232000001	233000000	0.93
aiC3	233000001	234000000	0.941
aiC3	234000001	235000000	0.917
aiC3	235000001	236000000	0.897
aiC3	236000001	237000000	0.921
aiC3	237000001	238000000	0.928
aiC3	238000001	239000000	0.952
aiC3	239000001	240000000	0.88
aiC3	240000001	241000000	0.915
aiC3	241000001	242000000	0.961
aiC3	242000001	243000000	0.948
aiC3	243000001	244000000	0.932
aiC3	244000001	245000000	0.96
aiC3	245000001	246000000	0.979
aiC3	246000001	247000000	0.943
aiC3	247000001	248000000	0.966
aiC3	248000001	249000000	0.879
aiC3	249000001	250000000	0.947
aiC3	250000001	251000000	0.886
aiC3	251000001	252000000	0.92
aiC3	252000001	253000000	0.85
aiC3	253000001	254000000	0.952
aiC3	254000001	255000000	0.941
aiC3	255000001	256000000	0.956
aiC3	256000001	257000000	0.94
aiC3	257000001	258000000	0.94
aiC3	258000001	259000000	0.931
aiC3	259000001	260000000	0.855
aiC3	260000001	261000000	0.944
aiC3	261000001	262000000	0.94
aiC3	262000001	263000000	0.961
aiC3	263000001	264000000	0.948
aiC3	264000001	265000000	0.902
aiC3	265000001	266000000	0.953
aiC3	266000001	267000000	0.95
aiC3	267000001	268000000	0.91
aiC3	268000001	269000000	0.864
aiC3	269000001	270000000	0.943
aiC3	270000001	271000000	0.963
aiC3	271000001	272000000	0.914
aiC3	272000001	273000000	0.954
aiC3	273000001	274000000	0.885
aiC3	274000001	275000000	0.936
aiC3	275000001	276000000	0.939
aiC3	276000001	277000000	0.895
aiC3	277000001	278000000	0.899
aiC3	278000001	279000000	0.968
aiC3	279000001	280000000	0.941
aiC3	280000001	281000000	0.898
aiC3	281000001	282000000	0.911
aiC3	282000001	283000000	0.901
aiC3	283000001	284000000	0.955
aiC3	284000001	285000000	0.945
aiC3	285000001	286000000	0.908
aiC3	286000001	287000000	0.952
aiC3	287000001	288000000	0.936
aiC3	288000001	289000000	0.914
aiC3	289000001	290000000	0.925
aiC3	290000001	291000000	0.92
aiC3	291000001	292000000	0.927
aiC3	292000001	293000000	0.899
aiC3	293000001	294000000	0.94
aiC3	294000001	295000000	0.891
aiC3	295000001	296000000	0.937
aiC3	296000001	297000000	0.955
aiC3	297000001	298000000	0.934
aiC3	298000001	299000000	0.966
aiC3	299000001	300000000	0.915
aiC3	300000001	301000000	0.956
aiC3	301000001	302000000	0.974
aiC3	302000001	303000000	0.899
aiC3	303000001	304000000	0.901
aiC3	304000001	305000000	0.964
aiC3	305000001	306000000	0.904
aiC3	306000001	307000000	0.933
aiC3	307000001	308000000	0.944
aiC3	308000001	309000000	0.878
aiC3	309000001	310000000	0.907
aiC3	310000001	311000000	0.953
aiC3	311000001	312000000	0.937
aiC3	312000001	313000000	0.949
aiC3	313000001	314000000	0.951
aiC3	314000001	315000000	0.963
aiC3	315000001	316000000	0.958
aiC3	316000001	317000000	0.931
aiC3	317000001	318000000	0.94
aiC3	318000001	319000000	0.904
aiC3	319000001	320000000	0.923
aiC3	320000001	321000000	0.952
aiC3	321000001	322000000	0.926
aiC3	322000001	323000000	0.934
aiC3	323000001	324000000	0.916
aiC3	324000001	325000000	0.943
aiC3	325000001	326000000	0.956
aiC3	326000001	327000000	0.924
aiC3	327000001	328000000	0.917
aiC3	328000001	329000000	0.893
aiC3	329000001	330000000	0.9
aiC3	330000001	331000000	0.927
aiC3	331000001	332000000	0.981
aiC3	332000001	333000000	0.916
aiC3	333000001	334000000	0.942
aiC3	334000001	335000000	0.956
aiC3	335000001	336000000	0.94
aiC3	336000001	337000000	0.896
aiC3	337000001	338000000	0.952
aiC3	338000001	339000000	0.928
aiC3	339000001	340000000	0.978
aiC3	340000001	341000000	0.968
aiC3	341000001	342000000	0.912
aiC3	342000001	343000000	0.971
aiC3	343000001	344000000	0.962
aiC3	344000001	345000000	0.952
aiC3	345000001	346000000	0.946
aiC3	346000001	347000000	0.937
aiC3	347000001	348000000	0.911
aiC3	348000001	349000000	0.938
aiC3	349000001	350000000	0.952
aiC3	350000001	351000000	0.954
aiC3	351000001	352000000	0.954
aiC3	352000001	353000000	0.913
aiC3	353000001	354000000	0.975
aiC3	354000001	355000000	0.927
aiC3	355000001	356000000	0.895
aiC3	356000001	357000000	0.918
aiC3	357000001	358000000	0.961
aiC3	358000001	359000000	0.898
aiC3	359000001	360000000	0.94
aiC3	360000001	361000000	0.956
aiC3	361000001	362000000	0.937
aiC3	362000001	363000000	0.918
aiC3	363000001	364000000	0.929
aiC3	364000001	365000000	0.882
aiC3	365000001	366000000	0.948
aiC3	366000001	367000000	0.909
aiC3	367000001	368000000	0.926
aiC3	368000001	369000000	0.913
aiC3	369000001	370000000	0.927
aiC3	370000001	371000000	0.952
aiC3	371000001	372000000	0.962
aiC3	372000001	373000000	0.944
aiC3	373000001	374000000	0.945
aiC3	374000001	375000000	0.973
aiC3	375000001	376000000	0.922
aiC3	376000001	377000000	0.842
aiC3	377000001	378000000	0.955
aiC3	378000001	379000000	0.94
aiC3	379000001	380000000	0.923
aiC3	380000001	381000000	0.951
aiC3	381000001	382000000	0.952
aiC3	382000001	383000000	0.987
aiC3	383000001	384000000	0.927
aiC3	384000001	385000000	0.899
aiC3	385000001	386000000	0.88
aiC3	386000001	387000000	0.917
aiC3	387000001	388000000	0.928
aiC3	388000001	389000000	0.899
aiC3	389000001	390000000	0.943
aiC3	390000001	391000000	0.964
aiC3	391000001	392000000	0.93
aiC3	392000001	393000000	0.969
aiC3	393000001	394000000	0.935
aiC3	394000001	395000000	0.93
aiC3	395000001	396000000	0.958
aiC3	396000001	397000000	0.894
aiC3	397000001	398000000	0.853
aiC3	398000001	399000000	0.903
aiC3	399000001	400000000	0.917
aiC3	400000001	401000000	0.906
aiC3	401000001	402000000	0.949
aiC3	402000001	403000000	0.979
aiC3	403000001	404000000	0.886
aiC3	404000001	405000000	0.902
aiC3	405000001	406000000	0.966
aiC3	406000001	407000000	0.956
aiC3	407000001	408000000	0.867
aiC3	408000001	409000000	0.831
aiC3	409000001	410000000	0.954
aiC3	410000001	411000000	0.949
aiC3	411000001	412000000	0.883
aiC3	412000001	413000000	0.929
aiC3	413000001	414000000	0.948
aiC3	414000001	415000000	0.896
aiC3	415000001	416000000	0.897
aiC3	416000001	417000000	0.923
aiC3	417000001	418000000	0.885
aiC3	418000001	419000000	0.898
aiC3	419000001	420000000	0.955
aiC3	420000001	421000000	0.928
aiC3	421000001	422000000	0.929
aiC3	422000001	423000000	0.911
aiC3	423000001	424000000	0.833
aiC3	424000001	425000000	0.935
aiC3	425000001	426000000	0.902
aiC3	426000001	427000000	0.962
aiC3	427000001	428000000	0.903
aiC3	428000001	429000000	0.9
aiC3	429000001	430000000	0.945
aiC3	430000001	431000000	0.895
aiC3	431000001	432000000	0.92
aiC3	432000001	433000000	0.896
aiC3	433000001	434000000	0.968
aiC3	434000001	435000000	0.939
aiC3	435000001	436000000	0.931
aiC3	436000001	437000000	0.895
aiC3	437000001	438000000	0.97
aiC3	438000001	439000000	0.882
aiC3	439000001	440000000	0.926
aiC3	440000001	441000000	0.878
aiC3	441000001	442000000	0.966
aiC3	442000001	443000000	0.949
aiC3	443000001	444000000	0.981
aiC3	444000001	445000000	0.97
aiC3	445000001	446000000	0.94
aiC3	446000001	447000000	0.937
aiC3	447000001	448000000	0.9
aiC3	448000001	449000000	0.874
aiC3	449000001	450000000	0.959
aiC3	450000001	451000000	0.941
aiC3	451000001	452000000	0.888
aiC3	452000001	453000000	0.906
aiC3	453000001	454000000	0.935
aiC3	454000001	455000000	0.956
aiC3	455000001	456000000	0.919
aiC3	456000001	457000000	0.884
aiC3	457000001	458000000	0.924
aiC3	458000001	459000000	0.894
aiC3	459000001	460000000	0.902
aiC3	460000001	461000000	0.866
aiC3	461000001	462000000	0.91
aiC3	462000001	463000000	0.932
aiC3	463000001	464000000	0.924
aiC3	464000001	465000000	0.881
aiC3	465000001	466000000	0.76
aiC3	466000001	467000000	0.92
aiC3	467000001	468000000	0.906
aiC3	468000001	469000000	0.922
aiC3	469000001	470000000	0.894
aiC3	470000001	471000000	0.945
aiC3	471000001	472000000	0.831
aiC3	472000001	473000000	0.875
aiC3	473000001	474000000	0.845
aiC3	474000001	475000000	0.902
aiC3	475000001	476000000	0.913
aiC3	476000001	477000000	0.887
aiC3	477000001	478000000	0.921
aiC3	478000001	479000000	0.87
aiC3	479000001	480000000	0.868
aiC3	480000001	481000000	0.951
aiC3	481000001	482000000	0.954
aiC3	482000001	483000000	0.907
aiC3	483000001	484000000	0.954
aiC3	484000001	485000000	0.918
aiC3	485000001	486000000	0.899
aiC3	486000001	487000000	0.901
aiC3	487000001	488000000	0.932
aiC3	488000001	489000000	0.909
aiC3	489000001	490000000	0.934
aiC3	490000001	491000000	0.635
aiC3	491000001	492000000	0.874
aiC3	492000001	493000000	0.915
aiC3	493000001	494000000	0.857
aiC3	494000001	495000000	0.88
aiC3	495000001	496000000	0.874
aiC3	496000001	497000000	0.921
aiC3	497000001	498000000	0.894
aiC3	498000001	499000000	0.909
aiC3	499000001	500000000	0.859
aiC3	500000001	501000000	0.898
aiC3	501000001	502000000	0.865
aiC3	502000001	503000000	0.902
aiC3	503000001	504000000	0.921
aiC3	504000001	505000000	0.86
aiC3	505000001	506000000	0.892
aiC3	506000001	507000000	0.877
aiC3	507000001	508000000	0.834
aiC3	508000001	509000000	0.932
aiC3	509000001	510000000	0.908
aiC3	510000001	511000000	0.825
aiC3	511000001	512000000	0.868
aiC3	512000001	513000000	0.878
aiC3	513000001	514000000	0.859
aiC3	514000001	515000000	0.871
aiC3	515000001	516000000	0.828
aiC3	516000001	517000000	0.905
aiC3	517000001	518000000	0.765
aiC3	518000001	519000000	0.963
aiC3	519000001	519564839	0.954
aiC4	1	1000000	0.743
aiC4	1000001	2000000	0.641
aiC4	2000001	3000000	0.721
aiC4	3000001	4000000	0.732
aiC4	4000001	5000000	0.738
aiC4	5000001	6000000	0.609
aiC4	6000001	7000000	0.701
aiC4	7000001	8000000	0.733
aiC4	8000001	9000000	0.72
aiC4	9000001	10000000	0.81
aiC4	10000001	11000000	0.774
aiC4	11000001	12000000	0.654
aiC4	12000001	13000000	0.677
aiC4	13000001	14000000	0.701
aiC4	14000001	15000000	0.688
aiC4	15000001	16000000	0.719
aiC4	16000001	17000000	0.741
aiC4	17000001	18000000	0.721
aiC4	18000001	19000000	0.767
aiC4	19000001	20000000	0.759
aiC4	20000001	21000000	0.773
aiC4	21000001	22000000	0.84
aiC4	22000001	23000000	0.668
aiC4	23000001	24000000	0.744
aiC4	24000001	25000000	0.711
aiC4	25000001	26000000	0.8
aiC4	26000001	27000000	0.776
aiC4	27000001	28000000	0.782
aiC4	28000001	29000000	0.764
aiC4	29000001	30000000	0.781
aiC4	30000001	31000000	0.699
aiC4	31000001	32000000	0.754
aiC4	32000001	33000000	0.714
aiC4	33000001	34000000	0.807
aiC4	34000001	35000000	0.878
aiC4	35000001	36000000	0.81
aiC4	36000001	37000000	0.757
aiC4	37000001	38000000	0.765
aiC4	38000001	39000000	0.768
aiC4	39000001	40000000	0.72
aiC4	40000001	41000000	0.796
aiC4	41000001	42000000	0.736
aiC4	42000001	43000000	0.845
aiC4	43000001	44000000	0.856
aiC4	44000001	45000000	0.726
aiC4	45000001	46000000	0.826
aiC4	46000001	47000000	0.798
aiC4	47000001	48000000	0.752
aiC4	48000001	49000000	0.715
aiC4	49000001	50000000	0.855
aiC4	50000001	51000000	0.817
aiC4	51000001	52000000	0.8
aiC4	52000001	53000000	0.804
aiC4	53000001	54000000	0.865
aiC4	54000001	55000000	0.734
aiC4	55000001	56000000	0.818
aiC4	56000001	57000000	0.81
aiC4	57000001	58000000	0.733
aiC4	58000001	59000000	0.72
aiC4	59000001	60000000	0.696
aiC4	60000001	61000000	0.786
aiC4	61000001	62000000	0.771
aiC4	62000001	63000000	0.815
aiC4	63000001	64000000	0.826
aiC4	64000001	65000000	0.785
aiC4	65000001	66000000	0.828
aiC4	66000001	67000000	0.774
aiC4	67000001	68000000	0.854
aiC4	68000001	69000000	0.85
aiC4	69000001	70000000	0.863
aiC4	70000001	71000000	0.886
aiC4	71000001	72000000	0.757
aiC4	72000001	73000000	0.559
aiC4	73000001	74000000	0.56
aiC4	74000001	75000000	0.708
aiC4	75000001	76000000	0.817
aiC4	76000001	77000000	0.703
aiC4	77000001	78000000	0.733
aiC4	78000001	79000000	0.682
aiC4	79000001	80000000	0.659
aiC4	80000001	81000000	0.685
aiC4	81000001	82000000	0.766
aiC4	82000001	83000000	0.696
aiC4	83000001	84000000	0.747
aiC4	84000001	85000000	0.736
aiC4	85000001	86000000	0.759
aiC4	86000001	87000000	0.744
aiC4	87000001	88000000	0.722
aiC4	88000001	89000000	0.796
aiC4	89000001	90000000	0.733
aiC4	90000001	91000000	0.833
aiC4	91000001	92000000	0.749
aiC4	92000001	93000000	0.818
aiC4	93000001	94000000	0.829
aiC4	94000001	95000000	0.789
aiC4	95000001	96000000	0.706
aiC4	96000001	97000000	0.764
aiC4	97000001	98000000	0.861
aiC4	98000001	99000000	0.817
aiC4	99000001	100000000	0.838
aiC4	100000001	101000000	0.819
aiC4	101000001	102000000	0.779
aiC4	102000001	103000000	0.859
aiC4	103000001	104000000	0.846
aiC4	104000001	105000000	0.865
aiC4	105000001	106000000	0.851
aiC4	106000001	107000000	0.771
aiC4	107000001	108000000	0.802
aiC4	108000001	109000000	0.865
aiC4	109000001	110000000	0.743
aiC4	110000001	111000000	0.732
aiC4	111000001	112000000	0.848
aiC4	112000001	113000000	0.848
aiC4	113000001	114000000	0.901
aiC4	114000001	115000000	0.761
aiC4	115000001	116000000	0.842
aiC4	116000001	117000000	0.809
aiC4	117000001	118000000	0.785
aiC4	118000001	119000000	0.833
aiC4	119000001	120000000	0.811
aiC4	120000001	121000000	0.83
aiC4	121000001	122000000	0.869
aiC4	122000001	123000000	0.76
aiC4	123000001	124000000	0.778
aiC4	124000001	125000000	0.771
aiC4	125000001	126000000	0.86
aiC4	126000001	127000000	0.836
aiC4	127000001	128000000	0.913
aiC4	128000001	129000000	0.833
aiC4	129000001	130000000	0.808
aiC4	130000001	131000000	0.847
aiC4	131000001	132000000	0.791
aiC4	132000001	133000000	0.799
aiC4	133000001	134000000	0.82
aiC4	134000001	135000000	0.879
aiC4	135000001	136000000	0.866
aiC4	136000001	137000000	0.841
aiC4	137000001	138000000	0.873
aiC4	138000001	139000000	0.817
aiC4	139000001	140000000	0.852
aiC4	140000001	141000000	0.822
aiC4	141000001	142000000	0.869
aiC4	142000001	143000000	0.945
aiC4	143000001	144000000	0.834
aiC4	144000001	145000000	0.789
aiC4	145000001	146000000	0.856
aiC4	146000001	147000000	0.847
aiC4	147000001	148000000	0.851
aiC4	148000001	149000000	0.841
aiC4	149000001	150000000	0.886
aiC4	150000001	151000000	0.937
aiC4	151000001	152000000	0.894
aiC4	152000001	153000000	0.88
aiC4	153000001	154000000	0.873
aiC4	154000001	155000000	0.868
aiC4	155000001	156000000	0.867
aiC4	156000001	157000000	0.83
aiC4	157000001	158000000	0.867
aiC4	158000001	159000000	0.865
aiC4	159000001	160000000	0.963
aiC4	160000001	161000000	0.907
aiC4	161000001	162000000	0.834
aiC4	162000001	163000000	0.905
aiC4	163000001	164000000	0.901
aiC4	164000001	165000000	0.899
aiC4	165000001	166000000	0.868
aiC4	166000001	167000000	0.82
aiC4	167000001	168000000	0.887
aiC4	168000001	169000000	0.944
aiC4	169000001	170000000	0.866
aiC4	170000001	171000000	0.91
aiC4	171000001	172000000	0.89
aiC4	172000001	173000000	0.919
aiC4	173000001	174000000	0.932
aiC4	174000001	175000000	0.899
aiC4	175000001	176000000	0.897
aiC4	176000001	177000000	0.891
aiC4	177000001	178000000	0.892
aiC4	178000001	179000000	0.912
aiC4	179000001	180000000	0.884
aiC4	180000001	181000000	0.87
aiC4	181000001	182000000	0.835
aiC4	182000001	183000000	0.901
aiC4	183000001	184000000	0.836
aiC4	184000001	185000000	0.897
aiC4	185000001	186000000	0.919
aiC4	186000001	187000000	0.882
aiC4	187000001	188000000	0.904
aiC4	188000001	189000000	0.918
aiC4	189000001	190000000	0.907
aiC4	190000001	191000000	0.903
aiC4	191000001	192000000	0.929
aiC4	192000001	193000000	0.892
aiC4	193000001	194000000	0.835
aiC4	194000001	195000000	0.906
aiC4	195000001	196000000	0.893
aiC4	196000001	197000000	0.85
aiC4	197000001	198000000	0.871
aiC4	198000001	199000000	0.875
aiC4	199000001	200000000	0.881
aiC4	200000001	201000000	0.907
aiC4	201000001	202000000	0.902
aiC4	202000001	203000000	0.907
aiC4	203000001	204000000	0.906
aiC4	204000001	205000000	0.894
aiC4	205000001	206000000	0.925
aiC4	206000001	207000000	0.887
aiC4	207000001	208000000	0.889
aiC4	208000001	209000000	0.92
aiC4	209000001	210000000	0.861
aiC4	210000001	211000000	0.943
aiC4	211000001	212000000	0.937
aiC4	212000001	213000000	0.946
aiC4	213000001	214000000	0.887
aiC4	214000001	215000000	0.936
aiC4	215000001	216000000	0.905
aiC4	216000001	217000000	0.921
aiC4	217000001	218000000	0.899
aiC4	218000001	219000000	0.926
aiC4	219000001	220000000	0.926
aiC4	220000001	221000000	0.935
aiC4	221000001	222000000	0.885
aiC4	222000001	223000000	0.906
aiC4	223000001	224000000	0.922
aiC4	224000001	225000000	0.935
aiC4	225000001	226000000	0.939
aiC4	226000001	227000000	0.902
aiC4	227000001	228000000	0.924
aiC4	228000001	229000000	0.899
aiC4	229000001	230000000	0.921
aiC4	230000001	231000000	0.901
aiC4	231000001	232000000	0.927
aiC4	232000001	233000000	0.88
aiC4	233000001	234000000	0.886
aiC4	234000001	235000000	0.907
aiC4	235000001	236000000	0.934
aiC4	236000001	237000000	0.898
aiC4	237000001	238000000	0.925
aiC4	238000001	239000000	0.894
aiC4	239000001	240000000	0.899
aiC4	240000001	241000000	0.896
aiC4	241000001	242000000	0.865
aiC4	242000001	243000000	0.852
aiC4	243000001	244000000	0.868
aiC4	244000001	245000000	0.838
aiC4	245000001	246000000	0.888
aiC4	246000001	247000000	0.877
aiC4	247000001	248000000	0.929
aiC4	248000001	249000000	0.895
aiC4	249000001	250000000	0.897
aiC4	250000001	251000000	0.956
aiC4	251000001	252000000	0.859
aiC4	252000001	253000000	0.865
aiC4	253000001	254000000	0.852
aiC4	254000001	255000000	0.839
aiC4	255000001	256000000	0.871
aiC4	256000001	257000000	0.884
aiC4	257000001	258000000	0.883
aiC4	258000001	259000000	0.853
aiC4	259000001	260000000	0.86
aiC4	260000001	261000000	0.888
aiC4	261000001	262000000	0.911
aiC4	262000001	263000000	0.938
aiC4	263000001	264000000	0.911
aiC4	264000001	265000000	0.903
aiC4	265000001	266000000	0.889
aiC4	266000001	267000000	0.915
aiC4	267000001	268000000	0.91
aiC4	268000001	269000000	0.868
aiC4	269000001	270000000	0.91
aiC4	270000001	271000000	0.941
aiC4	271000001	272000000	0.902
aiC4	272000001	273000000	0.903
aiC4	273000001	274000000	0.879
aiC4	274000001	275000000	0.892
aiC4	275000001	276000000	0.903
aiC4	276000001	277000000	0.956
aiC4	277000001	278000000	0.977
aiC4	278000001	279000000	0.925
aiC4	279000001	280000000	0.956
aiC4	280000001	281000000	0.913
aiC4	281000001	282000000	0.957
aiC4	282000001	283000000	0.962
aiC4	283000001	284000000	0.933
aiC4	284000001	285000000	0.934
aiC4	285000001	286000000	0.973
aiC4	286000001	287000000	0.952
aiC4	287000001	288000000	0.928
aiC4	288000001	289000000	0.894
aiC4	289000001	290000000	0.939
aiC4	290000001	291000000	0.922
aiC4	291000001	292000000	0.947
aiC4	292000001	293000000	0.954
aiC4	293000001	294000000	0.916
aiC4	294000001	295000000	0.874
aiC4	295000001	296000000	0.954
aiC4	296000001	297000000	0.95
aiC4	297000001	298000000	0.866
aiC4	298000001	299000000	0.923
aiC4	299000001	300000000	0.927
aiC4	300000001	301000000	0.847
aiC4	301000001	302000000	0.83
aiC4	302000001	303000000	0.894
aiC4	303000001	304000000	0.975
aiC4	304000001	305000000	0.87
aiC4	305000001	306000000	0.923
aiC4	306000001	307000000	0.977
aiC4	307000001	308000000	0.75
aiC4	308000001	309000000	0.964
aiC4	309000001	310000000	0.926
aiC4	310000001	311000000	0.917
aiC4	311000001	312000000	0.952
aiC4	312000001	313000000	0.904
aiC4	313000001	314000000	0.968
aiC4	314000001	315000000	0.843
aiC4	315000001	316000000	0.896
aiC4	316000001	317000000	0.901
aiC4	317000001	318000000	0.907
aiC4	318000001	319000000	0.94
aiC4	319000001	320000000	0.94
aiC4	320000001	321000000	0.901
aiC4	321000001	322000000	0.939
aiC4	322000001	323000000	0.96
aiC4	323000001	324000000	0.949
[truncated: 19,534 more rows]

## Sheet: Fig 1_ring_f
The LTR density along chromosomes of A. insularis(ai), A. longiglumis(al) and Sanfensan (an) genomes
Chr	Start	End	Density
aiC1	1	1000000	0.792
aiC1	1000001	2000000	0.641
aiC1	2000001	3000000	0.5
aiC1	3000001	4000000	0.471
aiC1	4000001	5000000	0.585
aiC1	5000001	6000000	0.631
aiC1	6000001	7000000	0.526
aiC1	7000001	8000000	0.595
aiC1	8000001	9000000	0.672
aiC1	9000001	10000000	0.487
aiC1	10000001	11000000	0.474
aiC1	11000001	12000000	0.418
aiC1	12000001	13000000	0.382
aiC1	13000001	14000000	0.547
aiC1	14000001	15000000	0.465
aiC1	15000001	16000000	0.508
aiC1	16000001	17000000	0.515
aiC1	17000001	18000000	0.466
aiC1	18000001	19000000	0.541
aiC1	19000001	20000000	0.479
aiC1	20000001	21000000	0.637
aiC1	21000001	22000000	0.575
aiC1	22000001	23000000	0.621
aiC1	23000001	24000000	0.645
aiC1	24000001	25000000	0.589
aiC1	25000001	26000000	0.644
aiC1	26000001	27000000	0.633
aiC1	27000001	28000000	0.564
aiC1	28000001	29000000	0.592
aiC1	29000001	30000000	0.46
aiC1	30000001	31000000	0.389
aiC1	31000001	32000000	0.487
aiC1	32000001	33000000	0.595
aiC1	33000001	34000000	0.603
aiC1	34000001	35000000	0.728
aiC1	35000001	36000000	0.601
aiC1	36000001	37000000	0.417
aiC1	37000001	38000000	0.609
aiC1	38000001	39000000	0.56
aiC1	39000001	40000000	0.479
aiC1	40000001	41000000	0.65
aiC1	41000001	42000000	0.815
aiC1	42000001	43000000	0.755
aiC1	43000001	44000000	0.674
aiC1	44000001	45000000	0.811
aiC1	45000001	46000000	0.804
aiC1	46000001	47000000	0.721
aiC1	47000001	48000000	0.703
aiC1	48000001	49000000	0.773
aiC1	49000001	50000000	0.767
aiC1	50000001	51000000	0.662
aiC1	51000001	52000000	0.78
aiC1	52000001	53000000	0.724
aiC1	53000001	54000000	0.654
aiC1	54000001	55000000	0.781
aiC1	55000001	56000000	0.665
aiC1	56000001	57000000	0.724
aiC1	57000001	58000000	0.722
aiC1	58000001	59000000	0.775
aiC1	59000001	60000000	0.785
aiC1	60000001	61000000	0.79
aiC1	61000001	62000000	0.722
aiC1	62000001	63000000	0.741
aiC1	63000001	64000000	0.764
aiC1	64000001	65000000	0.792
aiC1	65000001	66000000	0.8
aiC1	66000001	67000000	0.82
aiC1	67000001	68000000	0.702
aiC1	68000001	69000000	0.845
aiC1	69000001	70000000	0.787
aiC1	70000001	71000000	0.789
aiC1	71000001	72000000	0.733
aiC1	72000001	73000000	0.732
aiC1	73000001	74000000	0.786
aiC1	74000001	75000000	0.851
aiC1	75000001	76000000	0.743
aiC1	76000001	77000000	0.79
aiC1	77000001	78000000	0.675
aiC1	78000001	79000000	0.686
aiC1	79000001	80000000	0.794
aiC1	80000001	81000000	0.845
aiC1	81000001	82000000	0.824
aiC1	82000001	83000000	0.618
aiC1	83000001	84000000	0.602
aiC1	84000001	85000000	0.775
aiC1	85000001	86000000	0.739
aiC1	86000001	87000000	0.672
aiC1	87000001	88000000	0.834
aiC1	88000001	89000000	0.745
aiC1	89000001	90000000	0.574
aiC1	90000001	91000000	0.697
aiC1	91000001	92000000	0.739
aiC1	92000001	93000000	0.749
aiC1	93000001	94000000	0.751
aiC1	94000001	95000000	0.733
aiC1	95000001	96000000	0.576
aiC1	96000001	97000000	0.77
aiC1	97000001	98000000	0.621
aiC1	98000001	99000000	0.691
aiC1	99000001	100000000	0.507
aiC1	100000001	101000000	0.725
aiC1	101000001	102000000	0.697
aiC1	102000001	103000000	0.766
aiC1	103000001	104000000	0.827
aiC1	104000001	105000000	0.722
aiC1	105000001	106000000	0.773
aiC1	106000001	107000000	0.733
aiC1	107000001	108000000	0.777
aiC1	108000001	109000000	0.82
aiC1	109000001	110000000	0.692
aiC1	110000001	111000000	0.66
aiC1	111000001	112000000	0.582
aiC1	112000001	113000000	0.752
aiC1	113000001	114000000	0.627
aiC1	114000001	115000000	0.815
aiC1	115000001	116000000	0.776
aiC1	116000001	117000000	0.791
aiC1	117000001	118000000	0.763
aiC1	118000001	119000000	0.771
aiC1	119000001	120000000	0.76
aiC1	120000001	121000000	0.739
aiC1	121000001	122000000	0.643
aiC1	122000001	123000000	0.709
aiC1	123000001	124000000	0.741
aiC1	124000001	125000000	0.681
aiC1	125000001	126000000	0.739
aiC1	126000001	127000000	0.824
aiC1	127000001	128000000	0.68
aiC1	128000001	129000000	0.698
aiC1	129000001	130000000	0.733
aiC1	130000001	131000000	0.598
aiC1	131000001	132000000	0.762
aiC1	132000001	133000000	0.661
aiC1	133000001	134000000	0.643
aiC1	134000001	135000000	0.714
aiC1	135000001	136000000	0.625
aiC1	136000001	137000000	0.819
aiC1	137000001	138000000	0.72
aiC1	138000001	139000000	0.733
aiC1	139000001	140000000	0.586
aiC1	140000001	141000000	0.712
aiC1	141000001	142000000	0.719
aiC1	142000001	143000000	0.762
aiC1	143000001	144000000	0.738
aiC1	144000001	145000000	0.59
aiC1	145000001	146000000	0.826
aiC1	146000001	147000000	0.75
aiC1	147000001	148000000	0.712
aiC1	148000001	149000000	0.622
aiC1	149000001	150000000	0.766
aiC1	150000001	151000000	0.81
aiC1	151000001	152000000	0.628
aiC1	152000001	153000000	0.75
aiC1	153000001	154000000	0.663
aiC1	154000001	155000000	0.583
aiC1	155000001	156000000	0.722
aiC1	156000001	157000000	0.719
aiC1	157000001	158000000	0.725
aiC1	158000001	159000000	0.822
aiC1	159000001	160000000	0.808
aiC1	160000001	161000000	0.744
aiC1	161000001	162000000	0.728
aiC1	162000001	163000000	0.621
aiC1	163000001	164000000	0.679
aiC1	164000001	165000000	0.678
aiC1	165000001	166000000	0.713
aiC1	166000001	167000000	0.729
aiC1	167000001	168000000	0.666
aiC1	168000001	169000000	0.778
aiC1	169000001	170000000	0.732
aiC1	170000001	171000000	0.706
aiC1	171000001	172000000	0.822
aiC1	172000001	173000000	0.716
aiC1	173000001	174000000	0.753
aiC1	174000001	175000000	0.783
aiC1	175000001	176000000	0.73
aiC1	176000001	177000000	0.603
aiC1	177000001	178000000	0.682
aiC1	178000001	179000000	0.604
aiC1	179000001	180000000	0.784
aiC1	180000001	181000000	0.75
aiC1	181000001	182000000	0.792
aiC1	182000001	183000000	0.706
aiC1	183000001	184000000	0.707
aiC1	184000001	185000000	0.753
aiC1	185000001	186000000	0.723
aiC1	186000001	187000000	0.684
aiC1	187000001	188000000	0.662
aiC1	188000001	189000000	0.729
aiC1	189000001	190000000	0.811
aiC1	190000001	191000000	0.735
aiC1	191000001	192000000	0.757
aiC1	192000001	193000000	0.65
aiC1	193000001	194000000	0.653
aiC1	194000001	195000000	0.804
aiC1	195000001	196000000	0.733
aiC1	196000001	197000000	0.746
aiC1	197000001	198000000	0.598
aiC1	198000001	199000000	0.664
aiC1	199000001	200000000	0.631
aiC1	200000001	201000000	0.683
aiC1	201000001	202000000	0.712
aiC1	202000001	203000000	0.632
aiC1	203000001	204000000	0.839
aiC1	204000001	205000000	0.828
aiC1	205000001	206000000	0.878
aiC1	206000001	207000000	0.894
aiC1	207000001	208000000	0.824
aiC1	208000001	209000000	0.817
aiC1	209000001	210000000	0.761
aiC1	210000001	211000000	0.67
aiC1	211000001	212000000	0.753
aiC1	212000001	213000000	0.721
aiC1	213000001	214000000	0.827
aiC1	214000001	215000000	0.666
aiC1	215000001	216000000	0.722
aiC1	216000001	217000000	0.78
aiC1	217000001	218000000	0.673
aiC1	218000001	219000000	0.673
aiC1	219000001	220000000	0.763
aiC1	220000001	221000000	0.825
aiC1	221000001	222000000	0.826
aiC1	222000001	223000000	0.691
aiC1	223000001	224000000	0.709
aiC1	224000001	225000000	0.736
aiC1	225000001	226000000	0.731
aiC1	226000001	227000000	0.732
aiC1	227000001	228000000	0.718
aiC1	228000001	229000000	0.708
aiC1	229000001	230000000	0.597
aiC1	230000001	231000000	0.735
aiC1	231000001	232000000	0.775
aiC1	232000001	233000000	0.692
aiC1	233000001	234000000	0.687
aiC1	234000001	235000000	0.748
aiC1	235000001	236000000	0.677
aiC1	236000001	237000000	0.68
aiC1	237000001	238000000	0.696
aiC1	238000001	239000000	0.648
aiC1	239000001	240000000	0.712
aiC1	240000001	241000000	0.66
aiC1	241000001	242000000	0.663
aiC1	242000001	243000000	0.616
aiC1	243000001	244000000	0.703
aiC1	244000001	245000000	0.872
aiC1	245000001	246000000	0.902
aiC1	246000001	247000000	0.782
aiC1	247000001	248000000	0.857
aiC1	248000001	249000000	0.803
aiC1	249000001	250000000	0.735
aiC1	250000001	251000000	0.842
aiC1	251000001	252000000	0.838
aiC1	252000001	253000000	0.62
aiC1	253000001	254000000	0.736
aiC1	254000001	255000000	0.733
aiC1	255000001	256000000	0.728
aiC1	256000001	257000000	0.83
aiC1	257000001	258000000	0.697
aiC1	258000001	259000000	0.728
aiC1	259000001	260000000	0.787
aiC1	260000001	261000000	0.732
aiC1	261000001	262000000	0.674
aiC1	262000001	263000000	0.646
aiC1	263000001	264000000	0.733
aiC1	264000001	265000000	0.829
aiC1	265000001	266000000	0.718
aiC1	266000001	267000000	0.837
aiC1	267000001	268000000	0.798
aiC1	268000001	269000000	0.712
aiC1	269000001	270000000	0.748
aiC1	270000001	271000000	0.805
aiC1	271000001	272000000	0.633
aiC1	272000001	273000000	0.672
aiC1	273000001	274000000	0.555
aiC1	274000001	275000000	0.647
aiC1	275000001	276000000	0.776
aiC1	276000001	277000000	0.689
aiC1	277000001	278000000	0.801
aiC1	278000001	279000000	0.658
aiC1	279000001	280000000	0.726
aiC1	280000001	281000000	0.626
aiC1	281000001	282000000	0.687
aiC1	282000001	283000000	0.659
aiC1	283000001	284000000	0.761
aiC1	284000001	285000000	0.714
aiC1	285000001	286000000	0.746
aiC1	286000001	287000000	0.724
aiC1	287000001	288000000	0.715
aiC1	288000001	289000000	0.678
aiC1	289000001	290000000	0.708
aiC1	290000001	291000000	0.769
aiC1	291000001	292000000	0.659
aiC1	292000001	293000000	0.717
aiC1	293000001	294000000	0.648
aiC1	294000001	295000000	0.726
aiC1	295000001	296000000	0.752
aiC1	296000001	297000000	0.732
aiC1	297000001	298000000	0.732
aiC1	298000001	299000000	0.758
aiC1	299000001	300000000	0.8
aiC1	300000001	301000000	0.711
aiC1	301000001	302000000	0.662
aiC1	302000001	303000000	0.784
aiC1	303000001	304000000	0.822
aiC1	304000001	305000000	0.734
aiC1	305000001	306000000	0.774
aiC1	306000001	307000000	0.787
aiC1	307000001	308000000	0.766
aiC1	308000001	309000000	0.719
aiC1	309000001	310000000	0.698
aiC1	310000001	311000000	0.685
aiC1	311000001	312000000	0.63
aiC1	312000001	313000000	0.775
aiC1	313000001	314000000	0.764
aiC1	314000001	315000000	0.765
aiC1	315000001	316000000	0.754
aiC1	316000001	317000000	0.744
aiC1	317000001	318000000	0.744
aiC1	318000001	319000000	0.744
aiC1	319000001	320000000	0.701
aiC1	320000001	321000000	0.772
aiC1	321000001	322000000	0.766
aiC1	322000001	323000000	0.819
aiC1	323000001	324000000	0.725
aiC1	324000001	325000000	0.777
aiC1	325000001	326000000	0.737
aiC1	326000001	327000000	0.672
aiC1	327000001	328000000	0.813
aiC1	328000001	329000000	0.624
aiC1	329000001	330000000	0.601
aiC1	330000001	331000000	0.67
aiC1	331000001	332000000	0.719
aiC1	332000001	333000000	0.796
aiC1	333000001	334000000	0.728
aiC1	334000001	335000000	0.809
aiC1	335000001	336000000	0.743
aiC1	336000001	337000000	0.796
aiC1	337000001	338000000	0.677
aiC1	338000001	339000000	0.731
aiC1	339000001	340000000	0.794
aiC1	340000001	341000000	0.738
aiC1	341000001	342000000	0.745
aiC1	342000001	343000000	0.78
aiC1	343000001	344000000	0.771
aiC1	344000001	345000000	0.757
aiC1	345000001	346000000	0.809
aiC1	346000001	347000000	0.807
aiC1	347000001	348000000	0.715
aiC1	348000001	349000000	0.716
aiC1	349000001	350000000	0.668
aiC1	350000001	351000000	0.695
aiC1	351000001	352000000	0.752
aiC1	352000001	353000000	0.764
aiC1	353000001	354000000	0.779
aiC1	354000001	355000000	0.763
aiC1	355000001	356000000	0.79
aiC1	356000001	357000000	0.675
aiC1	357000001	358000000	0.576
aiC1	358000001	359000000	0.778
aiC1	359000001	360000000	0.809
aiC1	360000001	361000000	0.7
aiC1	361000001	362000000	0.752
aiC1	362000001	363000000	0.72
aiC1	363000001	364000000	0.707
aiC1	364000001	365000000	0.689
aiC1	365000001	366000000	0.645
aiC1	366000001	367000000	0.787
aiC1	367000001	368000000	0.674
aiC1	368000001	369000000	0.73
aiC1	369000001	370000000	0.777
aiC1	370000001	371000000	0.705
aiC1	371000001	372000000	0.784
aiC1	372000001	373000000	0.801
aiC1	373000001	374000000	0.715
aiC1	374000001	375000000	0.731
aiC1	375000001	376000000	0.676
aiC1	376000001	377000000	0.752
aiC1	377000001	378000000	0.755
aiC1	378000001	379000000	0.717
aiC1	379000001	380000000	0.807
aiC1	380000001	381000000	0.759
aiC1	381000001	382000000	0.691
aiC1	382000001	383000000	0.461
aiC1	383000001	384000000	0.781
aiC1	384000001	385000000	0.731
aiC1	385000001	386000000	0.755
aiC1	386000001	387000000	0.805
aiC1	387000001	388000000	0.705
aiC1	388000001	389000000	0.597
aiC1	389000001	390000000	0.567
aiC1	390000001	391000000	0.769
aiC1	391000001	392000000	0.703
aiC1	392000001	393000000	0.759
aiC1	393000001	394000000	0.779
aiC1	394000001	395000000	0.756
aiC1	395000001	396000000	0.793
aiC1	396000001	397000000	0.779
aiC1	397000001	398000000	0.705
aiC1	398000001	399000000	0.75
aiC1	399000001	400000000	0.709
aiC1	400000001	401000000	0.747
aiC1	401000001	402000000	0.773
aiC1	402000001	403000000	0.717
aiC1	403000001	404000000	0.742
aiC1	404000001	405000000	0.772
aiC1	405000001	406000000	0.726
aiC1	406000001	407000000	0.813
aiC1	407000001	408000000	0.751
aiC1	408000001	409000000	0.681
aiC1	409000001	410000000	0.75
aiC1	410000001	411000000	0.764
aiC1	411000001	412000000	0.635
aiC1	412000001	413000000	0.709
aiC1	413000001	414000000	0.79
aiC1	414000001	415000000	0.739
aiC1	415000001	416000000	0.722
aiC1	416000001	417000000	0.733
aiC1	417000001	418000000	0.806
aiC1	418000001	419000000	0.698
aiC1	419000001	420000000	0.693
aiC1	420000001	421000000	0.702
aiC1	421000001	422000000	0.732
aiC1	422000001	423000000	0.644
aiC1	423000001	424000000	0.754
aiC1	424000001	425000000	0.716
aiC1	425000001	426000000	0.816
aiC1	426000001	427000000	0.801
aiC1	427000001	428000000	0.679
aiC1	428000001	429000000	0.735
aiC1	429000001	430000000	0.695
aiC1	430000001	431000000	0.767
aiC1	431000001	432000000	0.738
aiC1	432000001	433000000	0.687
aiC1	433000001	434000000	0.719
aiC1	434000001	435000000	0.678
aiC1	435000001	436000000	0.666
aiC1	436000001	437000000	0.587
aiC1	437000001	438000000	0.707
aiC1	438000001	439000000	0.738
aiC1	439000001	440000000	0.709
aiC1	440000001	441000000	0.761
aiC1	441000001	442000000	0.753
aiC1	442000001	443000000	0.69
aiC1	443000001	444000000	0.738
aiC1	444000001	445000000	0.72
aiC1	445000001	446000000	0.711
aiC1	446000001	447000000	0.699
aiC1	447000001	448000000	0.727
aiC1	448000001	449000000	0.739
aiC1	449000001	450000000	0.769
aiC1	450000001	451000000	0.617
aiC1	451000001	452000000	0.588
aiC1	452000001	453000000	0.784
aiC1	453000001	454000000	0.725
aiC1	454000001	455000000	0.629
aiC1	455000001	456000000	0.72
aiC1	456000001	457000000	0.731
aiC1	457000001	458000000	0.667
aiC1	458000001	459000000	0.74
aiC1	459000001	460000000	0.803
aiC1	460000001	461000000	0.816
aiC1	461000001	462000000	0.738
aiC1	462000001	463000000	0.706
aiC1	463000001	464000000	0.779
aiC1	464000001	465000000	0.694
aiC1	465000001	466000000	0.745
aiC1	466000001	467000000	0.657
aiC1	467000001	468000000	0.737
aiC1	468000001	469000000	0.709
aiC1	469000001	470000000	0.663
aiC1	470000001	471000000	0.687
aiC1	471000001	472000000	0.712
aiC1	472000001	473000000	0.78
aiC1	473000001	474000000	0.815
aiC1	474000001	475000000	0.743
aiC1	475000001	476000000	0.784
aiC1	476000001	477000000	0.818
aiC1	477000001	478000000	0.689
aiC1	478000001	479000000	0.699
aiC1	479000001	480000000	0.758
aiC1	480000001	481000000	0.709
aiC1	481000001	482000000	0.704
aiC1	482000001	483000000	0.688
aiC1	483000001	484000000	0.579
aiC1	484000001	485000000	0.683
aiC1	485000001	486000000	0.687
aiC1	486000001	487000000	0.659
aiC1	487000001	488000000	0.667
aiC1	488000001	489000000	0.588
aiC1	489000001	490000000	0.708
aiC1	490000001	491000000	0.754
aiC1	491000001	492000000	0.701
aiC1	492000001	493000000	0.726
aiC1	493000001	494000000	0.718
aiC1	494000001	495000000	0.652
aiC1	495000001	496000000	0.611
aiC1	496000001	497000000	0.541
aiC1	497000001	498000000	0.501
aiC1	498000001	499000000	0.701
aiC1	499000001	500000000	0.535
aiC1	500000001	501000000	0.634
aiC1	501000001	502000000	0.532
aiC1	502000001	503000000	0.522
aiC1	503000001	504000000	0.644
aiC1	504000001	505000000	0.675
aiC1	505000001	506000000	0.646
aiC1	506000001	507000000	0.627
aiC1	507000001	508000000	0.663
aiC1	508000001	509000000	0.508
aiC1	509000001	510000000	0.636
aiC1	510000001	511000000	0.607
aiC1	511000001	512000000	0.694
aiC1	512000001	513000000	0.595
aiC1	513000001	514000000	0.525
aiC1	514000001	515000000	0.705
aiC1	515000001	516000000	0.559
aiC1	516000001	517000000	0.608
aiC1	517000001	518000000	0.611
aiC1	518000001	519000000	0.572
aiC1	519000001	520000000	0.579
aiC1	520000001	521000000	0.608
aiC1	521000001	522000000	0.589
aiC1	522000001	523000000	0.612
aiC1	523000001	524000000	0.573
aiC1	524000001	525000000	0.505
aiC1	525000001	526000000	0.586
aiC1	526000001	527000000	0.505
aiC1	527000001	528000000	0.538
aiC1	528000001	529000000	0.555
aiC1	529000001	530000000	0.505
aiC1	530000001	531000000	0.524
aiC1	531000001	532000000	0.56
aiC1	532000001	533000000	0.47
aiC1	533000001	534000000	0.564
aiC1	534000001	535000000	0.49
aiC1	535000001	536000000	0.586
aiC1	536000001	537000000	0.535
aiC1	537000001	538000000	0.634
aiC1	538000001	538363358	0.529
aiC2	1	1000000	0.64
aiC2	1000001	2000000	0.564
aiC2	2000001	3000000	0.554
aiC2	3000001	4000000	0.584
aiC2	4000001	5000000	0.591
aiC2	5000001	6000000	0.519
aiC2	6000001	7000000	0.474
aiC2	7000001	8000000	0.546
aiC2	8000001	9000000	0.525
aiC2	9000001	10000000	0.567
aiC2	10000001	11000000	0.53
aiC2	11000001	12000000	0.558
aiC2	12000001	13000000	0.611
aiC2	13000001	14000000	0.555
aiC2	14000001	15000000	0.564
aiC2	15000001	16000000	0.558
aiC2	16000001	17000000	0.569
aiC2	17000001	18000000	0.62
aiC2	18000001	19000000	0.642
aiC2	19000001	20000000	0.632
aiC2	20000001	21000000	0.632
aiC2	21000001	22000000	0.726
aiC2	22000001	23000000	0.596
aiC2	23000001	24000000	0.54
aiC2	24000001	25000000	0.592
aiC2	25000001	26000000	0.552
aiC2	26000001	27000000	0.622
aiC2	27000001	28000000	0.682
aiC2	28000001	29000000	0.612
aiC2	29000001	30000000	0.643
aiC2	30000001	31000000	0.627
aiC2	31000001	32000000	0.703
aiC2	32000001	33000000	0.683
aiC2	33000001	34000000	0.683
aiC2	34000001	35000000	0.768
aiC2	35000001	36000000	0.627
aiC2	36000001	37000000	0.623
aiC2	37000001	38000000	0.677
aiC2	38000001	39000000	0.735
aiC2	39000001	40000000	0.758
aiC2	40000001	41000000	0.704
aiC2	41000001	42000000	0.71
aiC2	42000001	43000000	0.694
aiC2	43000001	44000000	0.731
aiC2	44000001	45000000	0.638
aiC2	45000001	46000000	0.76
aiC2	46000001	47000000	0.699
aiC2	47000001	48000000	0.736
aiC2	48000001	49000000	0.672
aiC2	49000001	50000000	0.711
aiC2	50000001	51000000	0.771
aiC2	51000001	52000000	0.748
aiC2	52000001	53000000	0.717
aiC2	53000001	54000000	0.767
aiC2	54000001	55000000	0.73
aiC2	55000001	56000000	0.794
aiC2	56000001	57000000	0.616
aiC2	57000001	58000000	0.706
aiC2	58000001	59000000	0.641
aiC2	59000001	60000000	0.625
aiC2	60000001	61000000	0.687
aiC2	61000001	62000000	0.603
aiC2	62000001	63000000	0.587
aiC2	63000001	64000000	0.774
aiC2	64000001	65000000	0.714
aiC2	65000001	66000000	0.681
aiC2	66000001	67000000	0.683
aiC2	67000001	68000000	0.622
aiC2	68000001	69000000	0.715
aiC2	69000001	70000000	0.756
aiC2	70000001	71000000	0.716
aiC2	71000001	72000000	0.7
aiC2	72000001	73000000	0.692
aiC2	73000001	74000000	0.722
aiC2	74000001	75000000	0.727
aiC2	75000001	76000000	0.654
aiC2	76000001	77000000	0.687
aiC2	77000001	78000000	0.643
aiC2	78000001	79000000	0.698
aiC2	79000001	80000000	0.754
aiC2	80000001	81000000	0.673
aiC2	81000001	82000000	0.769
aiC2	82000001	83000000	0.677
aiC2	83000001	84000000	0.758
aiC2	84000001	85000000	0.746
aiC2	85000001	86000000	0.715
aiC2	86000001	87000000	0.687
aiC2	87000001	88000000	0.64
aiC2	88000001	89000000	0.715
aiC2	89000001	90000000	0.721
aiC2	90000001	91000000	0.713
aiC2	91000001	92000000	0.781
aiC2	92000001	93000000	0.701
aiC2	93000001	94000000	0.72
aiC2	94000001	95000000	0.733
aiC2	95000001	96000000	0.551
aiC2	96000001	97000000	0.684
aiC2	97000001	98000000	0.754
aiC2	98000001	99000000	0.619
aiC2	99000001	100000000	0.782
aiC2	100000001	101000000	0.759
aiC2	101000001	102000000	0.709
aiC2	102000001	103000000	0.695
aiC2	103000001	104000000	0.726
aiC2	104000001	105000000	0.748
aiC2	105000001	106000000	0.62
aiC2	106000001	107000000	0.694
aiC2	107000001	108000000	0.698
aiC2	108000001	109000000	0.77
aiC2	109000001	110000000	0.745
aiC2	110000001	111000000	0.726
aiC2	111000001	112000000	0.799
aiC2	112000001	113000000	0.744
aiC2	113000001	114000000	0.781
aiC2	114000001	115000000	0.792
aiC2	115000001	116000000	0.803
aiC2	116000001	117000000	0.798
aiC2	117000001	118000000	0.72
aiC2	118000001	119000000	0.829
aiC2	119000001	120000000	0.77
aiC2	120000001	121000000	0.683
aiC2	121000001	122000000	0.716
aiC2	122000001	123000000	0.743
aiC2	123000001	124000000	0.749
aiC2	124000001	125000000	0.761
aiC2	125000001	126000000	0.694
aiC2	126000001	127000000	0.831
aiC2	127000001	128000000	0.823
aiC2	128000001	129000000	0.777
aiC2	129000001	130000000	0.808
aiC2	130000001	131000000	0.715
aiC2	131000001	132000000	0.787
aiC2	132000001	133000000	0.786
aiC2	133000001	134000000	0.752
aiC2	134000001	135000000	0.719
aiC2	135000001	136000000	0.77
[truncated: 20,857 more rows]

## Sheet: Fig 1_ring_g
Gene density along chromosomes of A. insularis(ai), A. longiglumis(al) and Sanfensan (an) genomes
[truncated: 19,792 more rows]

[truncated: 1 more sheets: Fig 1_ring_h]
