# Supplementary material for: Reference genome assemblies reveal the origin and evolution of allohexaploid oat
Source: Nat Genet. 2022 Jul 18;54(8):1248–58. doi: 10.1038/s41588-022-01127-7 (PMC9355876; doi:10.1038/s41588-022-01127-7)
Supplement: Source Data Fig. 2 — Statistical Source Data. [file 41588_2022_1127_MOESM6_ESM.xlsx]

## Sheet: Fig 2a
#NEXUS
begin taxa;
	dimensions ntax=23;
	taxlabels
	Aatla
	Aeria
	AinsuC
	AinsuD
	Along
	AnudaA
	AnudaC
	AnudaD
	Ataus
	Bdist
	Hnudu
	Hvulg
	Lpere
	Osati
	Scere
	TaestA
	TaestB
	TaestD
	TdicoA
	TdicoB
	TduruA
	TduruB
	Telon
;
end;
begin trees;
	tree _1 = [&U] (Osati:0.478518,(Bdist:0.361472,(((Hnudu:0.008437,Hvulg:0.008437)[&95%={0.006,0.012}]:0.114447,(Scere:0.091988,(Telon:0.076219,((TdicoB:0.010392,(TduruB:0.006658,TaestB:0.006658)[&95%={0.005,0.009}]:0.003733)[&95%={0.008,0.014}]:0.055689,((Ataus:0.004073,TaestD:0.004073)[&95%={0.003,0.004}]:0.051274,(TdicoA:0.009199,(TduruA:0.007026,TaestA:0.007026)[&95%={0.005,0.01}]:0.002173)[&95…
end;
begin figtree;
	set appearance.backgroundColorAttribute="Default";
	set appearance.backgroundColour=#ffffff;
	set appearance.branchColorAttribute="User selection";
	set appearance.branchColorGradient=false;
	set appearance.branchLineWidth=1.0;
	set appearance.branchMinLineWidth=0.0;
	set appearance.branchWidthAttribute="Fixed";
	set appearance.foregroundColour=#000000;
	set appearance.hilightingGradient=false;
	set appearance.selectionColour=#2d3680;
	set branchLabels.colorAttribute="User selection";
	set branchLabels.displayAttribute="Branch times";
	set branchLabels.fontName="sansserif";
	set branchLabels.fontSize=8;
	set branchLabels.fontStyle=0;
	set branchLabels.isShown=false;
	set branchLabels.significantDigits=4;
	set layout.expansion=0;
	set layout.layoutType="RECTILINEAR";
	set layout.zoom=0;
	set legend.attribute=null;
	set legend.fontSize=10.0;
	set legend.isShown=false;
	set legend.significantDigits=4;
	set nodeBars.barWidth=11.0;
	set nodeBars.displayAttribute="95%";
	set nodeBars.isShown=true;
	set nodeLabels.colorAttribute="User selection";
	set nodeLabels.displayAttribute="Node ages";
	set nodeLabels.fontName="sansserif";
	set nodeLabels.fontSize=11;
	set nodeLabels.fontStyle=0;
	set nodeLabels.isShown=true;
	set nodeLabels.significantDigits=2;
	set nodeShape.colourAttribute=null;
	set nodeShape.isShown=false;
	set nodeShape.minSize=10.0;
	set nodeShape.scaleType=Width;
	set nodeShape.shapeType=Circle;
	set nodeShape.size=4.0;
	set nodeShape.sizeAttribute=null;
	set polarLayout.alignTipLabels=false;
	set polarLayout.angularRange=0;
	set polarLayout.rootAngle=0;
	set polarLayout.rootLength=100;
	set polarLayout.showRoot=true;
	set radialLayout.spread=0.0;
	set rectilinearLayout.alignTipLabels=false;
	set rectilinearLayout.curvature=9787;
	set rectilinearLayout.rootLength=1596;
	set scale.offsetAge=0.0;
	set scale.rootAge=1.0;
	set scale.scaleFactor=100.0;
	set scale.scaleRoot=false;
	set scaleAxis.automaticScale=true;
	set scaleAxis.fontSize=11.0;
	set scaleAxis.isShown=true;
	set scaleAxis.lineWidth=1.0;
	set scaleAxis.majorTicks=10.0;
	set scaleAxis.origin=0.0;
	set scaleAxis.reverseAxis=true;
	set scaleAxis.showGrid=true;
	set scaleBar.automaticScale=true;
	set scaleBar.fontSize=10.0;
	set scaleBar.isShown=false;
	set scaleBar.lineWidth=1.0;
	set scaleBar.scaleRange=0.05;
	set tipLabels.colorAttribute="User selection";
	set tipLabels.displayAttribute="Names";
	set tipLabels.fontName="sansserif";
	set tipLabels.fontSize=11;
	set tipLabels.fontStyle=0;
	set tipLabels.isShown=true;
	set tipLabels.significantDigits=4;
	set trees.order=false;
	set trees.orderType="decreasing";
	set trees.rooting=false;
	set trees.rootingType="User Selection";
	set trees.transform=false;
	set trees.transformType="cladogram";
end;

## Sheet: Fig 2b
Orthogroup	Aatla	Aeria	AinsuC	AinsuD	Along	AnudaA	AnudaC	AnudaD	Ataus	Hnudu	Hvulg	Scere	TaestA	TaestB	TaestD	TdicoA	TdicoB	TduruA	TduruB	Telon	Lpere
OG0000000	0	0	0	0	0	0	0	0	0	1045	0	0	0	0	0	0	0	0	0	1	1
OG0000001	46	81	28	12	38	11	13	3	104	62	26	15	3	2	0	111	123	42	30	20	19
OG0000002	19	26	27	23	4	25	32	43	3	327	95	88	15	17	19	0	0	7	10	0	0
OG0000003	52	0	1	0	5	51	59	48	50	333	63	7	6	9	0	1	2	9	15	0	34
OG0000004	0	0	0	0	0	0	0	0	0	0	0	0	0	0	0	0	0	0	0	603	0
OG0000005	23	26	19	16	25	30	17	26	18	29	38	51	38	35	35	21	25	32	38	26	8
OG0000006	19	18	13	14	23	32	25	25	28	28	33	50	30	40	29	32	33	24	35	35	1
OG0000007	0	0	0	0	0	0	0	0	0	1	0	0	0	0	0	0	0	0	0	586	0
OG0000008	25	23	24	29	11	27	26	29	46	14	20	37	33	58	45	12	27	23	44	11	11
OG0000009	6	17	98	161	29	90	54	112	0	0	0	0	0	0	0	0	1	0	0	4	3
OG0000010	29	25	25	31	26	22	22	30	25	20	29	24	29	25	32	27	22	27	24	31	3
OG0000011	0	0	0	0	1	0	0	0	0	560	0	0	0	0	0	0	0	0	0	0	0
OG0000012	3	9	4	6	10	99	85	119	1	174	17	0	13	7	8	0	0	1	0	0	0
OG0000013	17	36	18	17	18	19	14	25	38	17	13	29	33	51	34	4	6	37	54	37	21
OG0000014	40	7	90	104	20	86	58	81	1	12	2	2	1	0	0	0	0	0	0	1	38
OG0000015	26	27	19	17	24	26	27	26	23	27	27	29	26	29	26	21	29	26	38	26	2
OG0000016	60	1	52	108	77	83	38	82	0	5	0	0	1	1	1	2	0	1	0	1	14
OG0000017	108	75	6	10	8	2	0	0	38	97	26	6	10	12	8	5	4	32	39	1	0
OG0000018	71	7	3	1	3	0	1	0	13	14	24	11	60	120	46	0	0	22	44	67	1
OG0000019	15	4	1	2	11	2	0	1	22	293	62	1	7	14	7	0	1	11	17	3	12
OG0000020	0	0	0	0	0	0	0	0	20	114	19	45	56	58	64	0	0	46	46	37	0
OG0000021	0	0	0	0	0	0	0	0	37	60	23	24	61	49	97	0	0	40	39	71	0
OG0000022	52	24	67	109	53	25	16	33	3	12	2	0	7	27	9	0	0	13	25	12	0
OG0000023	30	24	11	36	27	26	11	44	33	17	15	39	31	28	35	1	0	27	32	16	2
OG0000024	72	37	29	56	5	53	17	45	13	23	10	22	14	20	11	0	6	13	11	20	5
OG0000025	16	1	12	15	14	14	12	18	26	24	29	43	32	37	31	29	33	20	33	32	3
OG0000026	24	43	14	1	18	3	7	3	1	2	4	31	80	143	57	1	2	4	6	16	6
OG0000027	37	18	7	31	32	36	11	33	24	12	18	22	19	27	32	18	16	18	22	19	5
OG0000028	4	3	5	1	43	1	9	5	16	79	15	40	48	68	58	2	1	19	27	3	0
OG0000029	20	23	13	36	21	20	8	31	12	18	16	12	16	43	17	16	42	9	34	12	13
OG0000030	0	0	0	0	0	0	0	0	0	443	0	0	0	0	0	0	0	0	0	0	0
OG0000031	94	54	59	69	32	22	16	39	14	14	7	0	2	8	4	0	0	0	2	3	1
OG0000032	21	18	19	24	14	9	10	17	17	7	6	20	19	21	26	20	21	20	17	64	17
OG0000033	16	15	11	7	19	16	28	9	26	15	28	40	23	21	27	21	19	18	14	29	12
OG0000034	2	0	23	75	28	123	59	119	0	0	0	0	0	0	0	0	0	0	0	1	1
OG0000035	0	0	0	0	0	0	0	0	1	0	0	0	0	0	1	0	0	0	0	411	0
OG0000036	7	5	105	66	31	31	44	29	11	43	8	0	0	0	1	0	0	0	1	0	11
OG0000037	69	105	2	3	8	3	4	2	66	64	6	2	0	0	0	3	2	2	2	1	3
OG0000038	27	15	22	18	28	24	28	6	23	22	12	18	9	15	5	14	1	8	1	29	21
OG0000039	27	17	20	16	10	10	12	17	22	16	15	17	12	25	12	15	28	13	30	8	7
OG0000040	12	12	19	19	23	39	17	29	13	10	20	20	17	15	14	17	18	9	10	21	2
OG0000041	0	0	0	0	302	0	1	1	11	4	4	0	0	0	0	1	0	8	5	9	0
OG0000042	12	19	5	4	17	18	14	18	29	18	12	31	14	25	18	10	23	24	15	19	0
OG0000043	15	17	16	22	24	28	20	21	13	8	12	19	18	16	12	9	9	15	17	18	0
OG0000044	0	0	0	0	0	0	0	0	0	355	1	0	0	0	0	0	0	0	0	0	0
OG0000045	64	40	0	1	1	0	0	1	45	1	78	33	2	0	2	0	0	44	36	1	1
OG0000046	23	37	31	32	31	27	33	24	26	41	18	0	3	6	9	3	2	0	2	0	0
OG0000047	8	22	50	61	54	66	39	38	0	4	0	0	1	0	2	0	0	0	0	3	0
OG0000048	0	0	34	65	56	84	38	69	0	1	0	0	0	0	0	0	0	0	0	0	0
OG0000049	25	16	8	15	14	10	7	16	18	3	6	6	13	29	19	9	26	17	34	34	10
OG0000050	11	6	4	10	1	4	2	5	17	13	22	23	21	38	16	19	28	16	37	29	6
OG0000051	0	1	44	43	0	8	46	10	12	139	6	1	5	4	15	0	0	2	0	0	0
OG0000052	26	33	18	22	24	16	10	20	17	57	16	8	8	3	10	8	10	6	2	10	1
OG0000053	14	6	7	16	11	16	5	22	13	13	13	28	19	22	19	14	19	20	23	17	2
OG0000054	0	0	10	11	17	6	2	11	0	265	0	0	0	0	0	0	0	0	0	0	2
OG0000055	3	9	58	71	5	5	3	2	0	100	8	1	1	1	1	1	0	0	0	2	49
OG0000056	27	25	24	23	24	27	14	25	8	8	6	13	10	9	10	8	11	9	9	2	16
OG0000057	22	16	18	13	15	15	19	13	15	16	11	13	14	17	19	6	5	16	21	17	8
OG0000058	6	3	51	46	42	30	34	26	0	38	7	2	4	7	4	0	0	2	3	10	1
OG0000059	58	79	4	3	4	4	2	1	25	40	7	1	19	12	8	2	2	16	20	3	0
OG0000060	26	21	18	20	19	6	6	11	16	8	9	10	19	17	22	11	19	12	21	19	5
OG0000061	16	23	17	14	14	17	12	19	14	6	9	30	11	19	20	5	15	8	15	17	5
OG0000062	16	14	14	12	12	17	14	12	13	12	15	16	14	17	13	16	16	13	14	17	8
OG0000063	75	79	1	0	6	0	0	0	53	5	6	1	1	0	1	17	15	2	2	2	0
OG0000064	8	7	5	7	7	12	1	7	28	20	21	27	19	24	25	2	1	15	18	27	8
OG0000065	27	18	17	40	36	30	15	41	8	13	4	4	4	9	7	4	9	3	10	6	0
OG0000066	15	2	19	13	16	13	12	11	22	12	12	19	15	18	14	7	15	17	19	22	9
OG0000067	14	9	15	16	15	13	13	12	15	16	10	10	16	15	15	17	13	17	18	25	1
OG0000068	0	0	17	78	33	75	6	92	0	0	0	0	0	0	0	0	0	0	0	0	0
OG0000069	1	0	45	33	64	63	30	60	1	0	0	1	0	0	0	0	0	0	0	0	0
OG0000070	4	15	10	18	10	14	10	18	13	13	16	16	8	21	23	10	20	8	15	20	8
OG0000071	0	0	0	0	0	0	0	0	0	296	0	0	0	0	0	0	0	0	0	0	0
OG0000072	22	19	2	4	4	0	1	1	18	16	17	24	14	27	18	10	14	15	24	21	1
OG0000073	18	21	25	31	24	35	24	37	7	4	4	14	7	6	10	0	0	7	5	8	1
OG0000074	7	4	5	7	1	7	4	5	24	9	11	15	24	24	25	12	15	28	25	33	0
OG0000075	7	8	3	10	6	5	2	9	30	20	19	19	20	23	20	13	14	10	15	18	8
OG0000076	17	5	13	7	11	11	13	7	16	7	33	30	13	17	20	11	8	8	9	21	2
OG0000077	14	13	8	6	4	2	4	5	14	12	11	15	15	19	20	12	14	13	19	25	12
OG0000078	109	11	1	0	4	0	1	0	51	2	31	9	7	1	2	18	15	8	9	0	1
OG0000079	31	36	4	2	4	5	7	5	11	119	34	0	4	4	1	1	1	6	2	0	0
OG0000080	15	18	1	2	9	2	3	5	17	12	15	15	21	17	17	18	13	17	15	20	3
OG0000081	14	11	7	11	11	17	18	21	12	6	15	22	13	30	8	10	15	7	16	6	0
OG0000082	16	12	7	25	22	24	6	32	20	16	8	8	11	12	17	2	0	9	15	9	5
OG0000083	20	15	14	21	18	22	14	19	9	8	7	14	9	14	11	10	12	8	10	16	6
OG0000084	0	0	0	1	1	0	0	0	23	173	21	3	12	16	13	0	0	2	0	10	2
OG0000085	1	0	34	63	13	50	53	59	1	1	0	0	1	0	0	0	0	0	1	0	1
OG0000086	16	17	12	12	14	15	23	3	14	2	1	18	19	20	22	2	2	12	22	14	12
OG0000087	15	26	13	23	18	10	18	12	11	10	6	16	10	13	10	6	9	7	15	12	7
OG0000088	0	0	0	0	0	0	0	0	0	274	0	0	0	0	0	0	0	0	0	0	0
OG0000089	51	36	30	51	42	27	10	23	0	0	0	0	0	0	0	0	0	0	0	0	0
OG0000090	12	15	19	14	8	11	15	14	18	5	5	13	11	20	19	3	4	12	17	18	12
OG0000091	39	1	61	42	22	23	16	11	0	22	0	1	4	7	5	2	1	2	7	5	0
OG0000092	0	6	0	1	1	1	0	0	2	63	86	40	17	9	23	0	0	15	8	0	0
OG0000093	18	12	16	10	5	7	2	5	19	16	14	10	17	22	15	10	10	16	14	10	12
OG0000094	10	10	34	36	34	28	33	30	1	38	10	0	0	2	0	0	1	0	2	1	0
OG0000095	71	23	25	43	48	15	12	26	1	0	0	0	0	0	0	0	3	0	0	0	0
OG0000096	6	10	45	36	37	25	41	25	3	6	0	1	2	0	1	5	3	2	0	15	1
OG0000097	22	16	20	14	15	17	15	8	8	11	9	19	12	14	14	1	2	12	12	7	0
OG0000098	12	19	10	7	14	18	8	12	14	5	9	15	13	17	17	10	13	11	9	11	1
OG0000099	0	0	5	42	50	78	9	84	0	0	0	0	0	0	0	0	0	0	0	0	0
OG0000100	19	14	6	10	11	15	12	14	17	2	8	16	11	18	18	13	17	16	17	9	0
OG0000101	17	28	21	14	7	9	8	12	6	10	7	17	16	9	13	10	10	17	11	11	2
OG0000102	0	0	19	54	56	48	23	62	0	2	0	0	0	0	0	0	0	0	0	0	0
OG0000103	6	0	71	62	2	27	54	33	0	0	0	0	0	0	0	0	0	0	0	2	4
OG0000104	6	5	12	8	6	5	9	6	9	11	14	15	14	17	16	8	10	15	23	29	9
OG0000105	12	10	13	14	14	10	10	13	13	10	13	16	13	17	13	12	13	8	9	13	6
OG0000106	17	14	28	8	21	19	18	17	6	4	8	10	12	11	12	8	12	10	10	12	0
OG0000107	5	9	10	7	4	5	6	7	11	11	12	19	8	27	20	13	32	10	29	10	2
OG0000108	0	6	0	0	4	1	0	2	0	241	3	0	0	0	0	0	0	0	0	1	0
OG0000109	13	7	20	24	20	13	10	7	13	43	57	1	3	0	0	12	9	3	1	0	0
OG0000110	16	14	23	7	5	6	8	6	15	6	5	8	12	22	11	15	17	6	19	23	2
OG0000111	57	79	17	11	9	18	16	18	7	2	0	1	1	0	0	4	0	3	6	1	0
OG0000112	11	11	9	12	9	8	4	10	18	8	14	6	15	12	12	17	14	17	14	11	5
OG0000113	18	17	15	12	13	12	15	11	14	4	3	13	6	14	15	8	10	4	12	14	16
OG0000114	0	0	0	0	0	1	1	0	0	251	0	0	0	0	0	0	0	0	0	0	0
OG0000115	63	36	4	3	8	5	1	8	50	10	1	1	0	0	0	4	3	0	0	4	4
OG0000116	34	38	27	24	10	5	4	4	3	41	16	1	2	1	1	0	0	11	11	0	0
OG0000117	20	13	10	18	15	14	11	19	11	5	7	15	12	15	17	3	12	6	16	6	2
OG0000118	44	21	13	26	44	21	10	22	1	12	18	3	3	0	0	0	0	3	1	5	0
OG0000119	1	5	7	3	4	8	18	7	1	66	26	6	13	11	25	0	0	9	10	26	0
OG0000120	0	0	3	1	0	0	0	0	0	228	4	0	3	4	1	0	0	0	1	0	0
OG0000121	0	0	0	0	0	1	0	1	0	243	0	0	0	0	0	0	0	0	0	0	0
OG0000122	0	0	10	36	44	45	10	97	0	0	0	0	0	0	0	0	0	0	0	0	0
OG0000123	1	4	44	18	4	5	13	6	8	54	6	5	23	16	9	5	4	8	8	0	2
OG0000124	7	6	0	1	1	2	1	1	14	18	17	18	18	22	18	14	16	15	21	18	2
OG0000125	60	77	5	8	3	2	2	1	8	30	5	0	11	12	8	0	1	3	1	1	0
OG0000126	15	43	0	0	0	0	1	1	22	2	8	23	10	10	9	11	14	10	14	43	0
OG0000127	10	9	3	4	3	5	2	5	13	13	13	18	12	22	16	11	13	12	22	14	6
OG0000128	0	0	223	11	0	0	1	3	1	0	0	0	0	0	0	0	0	0	0	0	0
OG0000129	0	0	16	17	106	21	6	25	0	32	0	0	0	0	0	0	0	0	0	0	0
OG0000130	0	0	0	0	1	0	0	0	0	195	4	0	0	1	3	0	1	0	0	31	0
OG0000131	23	23	16	15	16	14	13	11	6	77	11	0	2	3	2	1	2	1	2	0	0
OG0000132	2	3	21	48	25	33	14	35	0	15	0	0	10	7	3	1	0	5	3	4	7
OG0000133	0	0	14	20	64	62	14	61	0	0	0	0	0	0	0	0	0	0	0	0	0
OG0000134	37	41	3	0	11	4	4	1	58	33	7	8	0	0	0	0	0	0	0	0	0
OG0000135	10	15	14	19	16	20	8	17	7	5	4	14	6	9	10	6	12	8	11	4	14
OG0000136	13	14	3	3	7	2	7	2	14	4	11	7	10	20	11	17	16	16	9	13	15
OG0000137	19	15	13	6	11	10	6	5	11	11	9	15	9	12	11	7	6	7	10	16	6
OG0000138	18	29	33	42	30	32	19	28	0	0	0	0	0	0	0	0	0	0	0	0	0
OG0000139	12	17	4	23	12	11	5	16	7	3	5	11	13	9	5	6	7	9	12	8	22
OG0000140	13	11	9	10	11	10	11	10	11	6	8	12	15	11	11	13	10	13	10	11	4
OG0000141	26	14	12	30	29	12	2	11	11	6	4	4	7	9	11	0	1	5	5	10	14
OG0000142	55	70	1	1	8	1	2	1	23	1	2	2	0	0	0	12	18	5	1	0	3
OG0000143	10	6	11	11	9	7	11	8	13	12	12	8	8	15	13	8	14	8	10	11	4
OG0000144	11	14	3	5	3	1	2	2	12	14	14	15	8	7	14	11	19	9	13	22	12
OG0000145	7	6	4	9	9	8	4	10	17	7	8	12	15	15	13	17	15	11	11	18	2
OG0000146	2	2	11	11	14	12	11	10	12	6	12	16	16	17	18	8	5	16	9	4	2
OG0000147	8	7	5	4	4	4	8	5	10	9	11	5	37	11	12	28	8	12	13	15	2
OG0000148	11	8	6	19	8	10	7	14	9	7	10	12	12	17	11	9	13	10	11	11	4
OG0000149	59	57	0	0	6	0	0	0	30	0	0	2	0	0	0	26	10	1	1	7	2
OG0000150	17	35	50	12	20	3	28	5	12	11	0	0	0	0	0	1	1	2	3	14	8
OG0000151	9	20	4	8	5	6	6	3	7	13	12	12	10	8	13	8	17	8	10	15	10
OG0000152	14	10	11	14	12	9	11	19	5	6	14	18	14	10	8	10	8	7	7	9	0
OG0000153	9	2	6	16	5	10	6	9	14	4	6	4	8	17	16	12	13	12	14	13	18
OG0000154	0	1	69	30	4	7	83	22	0	1	0	0	1	0	1	0	0	0	0	1	0
OG0000155	7	6	10	10	8	5	6	5	14	10	13	8	13	11	13	12	9	17	11	15	8
OG0000156	2	5	2	6	2	3	4	9	23	4	7	17	10	20	15	11	16	16	22	16	3
OG0000157	9	12	10	9	7	9	11	9	7	4	11	21	15	18	10	2	6	9	15	10	6
OG0000158	2	1	0	0	0	3	1	1	3	3	8	13	13	17	12	27	36	8	15	54	0
OG0000159	8	13	8	8	35	7	3	3	3	58	20	2	5	2	2	2	5	11	9	3	7
OG0000160	5	39	0	2	6	1	1	1	49	3	11	52	0	0	0	7	5	6	9	1	3
OG0000161	8	5	5	7	6	8	5	8	11	10	15	21	11	19	10	6	9	12	17	12	0
OG0000162	11	16	9	13	10	10	7	8	12	5	7	6	14	17	16	0	2	16	14	10	7
OG0000163	15	12	4	8	9	8	16	8	11	3	6	5	19	17	13	10	12	11	8	17	0
OG0000164	17	18	4	24	15	11	4	24	9	9	10	6	7	12	7	3	0	6	7	8	5
OG0000165	14	10	8	8	16	11	4	11	16	14	7	25	6	5	9	5	5	7	6	13	0
OG0000166	21	10	2	20	18	17	7	10	6	7	10	7	9	10	6	9	6	12	9	6	4
OG0000167	14	6	2	6	14	10	4	8	10	8	10	15	11	15	11	9	8	13	10	13	2
OG0000168	16	10	6	3	6	3	3	5	16	1	1	4	11	9	11	21	21	6	8	17	4
OG0000169	2	0	1	0	9	25	18	28	17	88	10	4	0	0	0	1	0	2	1	1	0
OG0000170	9	6	9	13	12	9	11	10	12	6	9	20	13	11	12	6	7	7	7	11	2
OG0000171	20	13	7	8	6	3	17	10	6	5	7	8	19	8	8	10	6	25	7	2	2
OG0000172	10	10	10	7	2	2	2	5	6	3	8	27	10	20	8	6	22	10	15	13	5
OG0000173	0	0	0	0	0	0	0	0	0	206	0	0	0	0	0	0	0	1	0	0	0
OG0000174	78	51	4	7	10	2	1	1	15	4	4	5	1	0	0	1	0	7	6	1	5
OG0000175	12	12	8	10	10	10	7	10	7	6	7	9	14	15	12	7	8	11	15	9	0
OG0000176	9	4	11	10	9	8	6	7	12	7	9	10	14	17	13	16	6	10	13	8	3
OG0000177	22	19	21	21	23	9	10	8	6	17	11	2	0	0	0	0	5	11	17	1	0
OG0000178	3	6	3	6	7	10	10	10	11	1	9	16	12	15	14	10	15	7	10	19	1
OG0000179	30	84	2	1	4	0	1	0	12	38	2	0	0	1	0	0	0	5	1	0	0
OG0000180	12	9	3	26	15	13	3	23	8	8	7	9	3	10	8	4	7	6	7	7	6
OG0000181	5	8	7	6	9	6	2	3	14	12	5	7	15	15	16	8	7	16	16	16	3
OG0000182	0	64	35	41	11	10	21	17	0	0	1	0	0	0	0	0	0	0	0	0	0
OG0000183	3	6	4	20	36	43	42	34	1	5	0	0	0	1	0	0	0	0	0	1	0
OG0000184	5	9	32	21	2	48	43	37	1	0	0	0	0	0	0	0	0	0	0	0	1
OG0000185	19	14	8	12	12	3	4	10	5	4	5	6	11	15	6	8	9	15	15	5	11
OG0000186	8	6	7	13	12	5	1	3	15	76	2	2	0	0	0	2	1	0	0	3	19
OG0000187	5	2	37	25	11	21	31	14	1	45	2	0	0	0	0	0	0	1	0	0	0
OG0000188	6	8	7	6	6	8	8	8	10	5	6	17	10	16	12	10	6	12	14	13	9
OG0000189	0	0	0	0	0	0	0	0	0	197	0	0	0	0	0	0	0	0	0	0	0
OG0000190	6	2	4	5	4	11	4	6	15	10	10	12	25	5	14	22	5	12	4	16	2
OG0000191	7	1	10	9	2	3	3	4	6	10	9	14	13	19	3	11	15	10	11	9	3
OG0000192	0	0	56	26	8	28	55	18	0	3	1	0	0	0	0	0	0	1	0	0	0
OG0000193	9	8	6	9	9	7	7	9	9	9	9	10	11	8	8	8	8	9	7	10	5
OG0000194	8	10	17	3	9	9	11	7	10	7	10	10	8	14	8	4	9	6	11	14	6
OG0000195	12	10	6	9	8	11	6	12	8	10	11	10	12	7	12	11	8	8	4	13	0
OG0000196	5	15	5	11	5	8	12	4	9	8	9	4	6	21	7	9	7	6	17	9	8
OG0000197	6	5	7	9	9	11	7	9	7	9	4	13	11	8	14	9	7	9	10	13	6
OG0000198	1	3	9	4	3	2	6	2	0	112	1	0	4	0	1	7	0	0	0	0	38
OG0000199	12	14	25	28	23	28	25	31	1	2	0	1	0	0	0	0	0	0	0	1	0
OG0000200	24	13	2	31	14	0	9	29	3	5	16	4	3	4	3	2	3	2	4	6	1
OG0000201	13	10	10	13	10	12	11	18	8	8	7	8	5	6	8	4	6	1	6	11	6
OG0000202	0	0	0	0	0	0	0	0	0	180	3	0	1	5	2	0	0	1	1	0	0
OG0000203	7	4	6	12	9	5	8	9	10	4	8	9	8	8	10	10	13	11	10	8	7
OG0000204	17	17	8	29	16	21	1	27	4	4	5	5	3	4	3	3	4	3	3	2	5
OG0000205	9	11	7	7	13	8	7	10	10	8	6	17	10	7	11	4	5	7	5	17	6
OG0000206	2	7	0	0	2	0	1	0	45	14	8	3	13	17	16	13	21	3	8	1	6
OG0000207	0	0	75	50	11	20	10	18	0	5	0	0	0	0	0	0	0	0	0	0	1
OG0000208	19	11	10	11	17	12	12	6	5	4	4	8	6	10	10	1	3	5	8	9	2
OG0000209	0	0	0	0	0	0	0	0	0	188	0	0	0	0	0	0	0	0	0	0	0
OG0000210	5	4	11	7	1	1	18	3	8	51	8	1	7	3	15	1	0	4	0	39	1
OG0000211	8	5	5	12	7	4	1	8	10	8	10	14	10	20	11	9	9	6	9	5	8
OG0000212	48	37	3	4	11	13	4	12	4	26	2	1	0	0	1	1	1	1	1	3	4
OG0000213	5	6	8	9	6	9	8	8	12	8	6	12	7	10	16	11	11	9	10	9	5
OG0000214	8	6	9	11	7	5	9	11	10	5	8	21	12	12	11	2	3	10	9	8	7
OG0000215	0	0	0	0	0	0	0	0	0	0	0	0	0	0	0	0	0	0	0	0	187
OG0000216	5	9	8	7	8	8	9	7	11	3	6	14	8	9	10	8	14	8	13	8	3
OG0000217	57	39	2	0	1	0	0	0	19	53	2	0	0	1	0	4	4	1	0	0	0
OG0000218	0	0	17	24	101	17	12	13	1	0	0	0	0	0	0	0	0	0	0	0	0
OG0000219	0	0	15	30	81	21	11	27	0	0	0	0	0	0	0	0	0	0	0	0	0
OG0000220	0	0	0	0	0	0	0	0	0	0	0	0	0	0	0	0	0	0	0	0	186
OG0000221	6	5	12	4	7	6	5	11	5	5	11	13	13	7	6	8	4	9	2	26	3
OG0000222	9	6	1	13	9	8	2	16	9	5	3	26	9	9	13	8	10	10	8	6	2
OG0000223	3	3	43	31	19	20	25	19	2	12	0	1	0	1	1	0	1	0	0	0	0
OG0000224	1	18	16	41	7	36	20	44	0	0	0	0	0	0	0	0	0	0	0	0	0
OG0000225	1	0	16	40	25	32	13	52	0	0	0	0	0	0	0	0	0	0	0	0	0
OG0000226	0	0	0	0	0	0	0	0	0	183	0	0	0	0	0	0	0	0	0	0	0
OG0000227	9	7	2	4	4	8	6	3	11	11	11	18	12	15	10	8	5	11	12	6	4
OG0000228	1	0	38	27	25	36	22	27	3	0	0	0	0	0	0	0	1	0	0	0	1
OG0000229	13	11	15	7	9	10	20	13	9	3	3	2	7	10	5	8	6	11	3	6	0
OG0000230	9	8	5	7	7	8	7	7	9	7	6	8	12	8	11	11	10	8	10	8	4
OG0000231	13	10	9	13	15	13	11	12	11	4	4	4	5	8	8	6	9	7	8	5	1
OG0000232	16	8	13	13	13	15	12	16	7	6	3	8	7	10	10	3	5	1	2	6	0
OG0000233	22	13	9	17	10	7	7	8	5	16	17	6	6	10	2	0	0	6	8	0	1
OG0000234	6	3	1	2	3	0	1	0	11	8	9	5	18	12	12	11	19	11	22	11	2
OG0000235	7	7	7	8	7	9	6	9	7	7	8	8	8	7	8	8	7	8	7	8	8
OG0000236	13	13	11	11	13	11	13	11	8	2	6	7	8	6	8	6	5	7	6	7	0
OG0000237	4	3	26	33	23	25	18	33	0	10	0	0	0	0	0	0	0	0	0	0	0
OG0000238	3	8	9	5	4	5	6	5	5	4	3	5	10	20	7	8	15	8	16	23	2
OG0000239	8	10	11	6	10	9	8	11	9	4	4	5	10	9	7	7	8	8	7	7	7
OG0000240	7	8	9	13	7	9	6	11	6	19	14	15	8	8	6	3	3	6	5	5	0
OG0000241	0	0	0	0	0	0	0	2	1	170	0	0	0	0	0	0	0	0	1	0	0
OG0000242	8	8	6	8	8	9	7	8	8	3	8	8	7	7	7	8	8	8	8	7	8
OG0000243	7	5	1	10	5	7	1	9	10	4	3	23	13	14	10	8	6	10	13	10	1
OG0000244	10	12	11	12	13	10	11	9	8	2	2	4	8	10	8	1	2	8	11	11	5
OG0000245	4	4	3	4	7	3	6	0	7	12	11	18	5	21	11	8	11	7	18	6	4
OG0000246	0	0	0	0	0	0	0	0	0	174	0	0	0	0	0	0	0	0	0	0	0
OG0000247	9	4	6	7	6	7	4	7	4	6	6	29	24	0	13	1	0	14	0	17	1
OG0000248	20	17	11	32	17	21	1	25	1	0	1	1	1	1	1	1	1	1	1	1	2
OG0000249	0	0	49	13	1	6	96	7	0	1	0	0	0	0	0	0	0	0	0	0	0
OG0000250	16	26	35	14	11	15	20	8	0	5	2	6	2	1	2	0	0	2	0	1	5
OG0000251	4	9	7	16	13	11	7	12	6	7	6	17	10	10	8	4	3	8	7	4	0
OG0000252	8	7	7	9	9	13	0	7	7	4	5	8	7	13	11	6	8	8	9	12	6
OG0000253	14	11	12	6	5	12	8	7	8	5	3	5	9	7	15	7	17	3	6	6	0
OG0000254	3	3	5	3	4	2	4	3	12	11	8	11	17	8	17	4	1	17	12	18	2
OG0000255	5	28	49	18	14	12	26	9	0	6	0	0	1	1	0	0	0	2	0	0	1
OG0000256	19	13	0	0	0	0	0	1	37	1	2	88	1	0	0	4	2	2	0	0	0
OG0000257	4	4	7	28	11	10	4	16	1	73	11	0	0	0	0	0	0	0	0	1	1
OG0000258	19	28	0	0	0	0	0	0	14	0	8	9	12	15	11	13	15	9	14	1	0
OG0000259	0	0	0	0	0	0	0	0	0	0	0	0	0	0	0	0	0	0	0	0	170
OG0000260	8	8	8	7	7	9	6	8	8	3	7	7	9	6	10	10	9	7	7	6	4
OG0000261	4	11	9	16	8	9	3	18	8	3	3	9	7	9	9	6	7	5	8	9	1
OG0000262	0	0	0	0	0	0	0	0	0	0	0	0	0	0	0	0	0	0	0	169	0
OG0000263	27	21	0	0	5	1	2	2	7	16	23	17	6	7	3	3	2	6	9	5	0
OG0000264	8	7	11	8	9	13	10	5	11	4	9	12	9	10	11	0	1	8	10	6	0
OG0000265	0	0	0	0	0	0	0	0	0	35	0	0	17	15	15	0	1	34	40	11	0
OG0000266	14	9	10	5	1	1	1	2	12	7	11	12	9	10	9	8	9	8	9	12	0
OG0000267	8	7	7	12	10	11	5	12	4	3	6	7	6	11	10	3	7	6	6	13	4
OG0000268	6	20	6	8	8	12	4	4	6	6	6	7	6	9	13	3	3	6	10	9	5
OG0000269	5	4	16	9	11	11	16	14	9	3	4	4	9	7	7	3	2	7	10	6	6
OG0000270	17	23	10	10	11	15	17	15	10	18	7	0	0	3	1	2	0	2	4	1	0
OG0000271	4	4	5	5	5	5	1	3	10	11	7	12	4	18	14	7	15	6	12	9	0
OG0000272	6	8	4	8	4	7	4	6	11	7	9	9	10	7	10	11	7	8	7	10	7
OG0000273	14	12	2	12	3	7	1	6	8	4	4	6	7	14	14	0	6	4	15	11	3
OG0000274	14	5	22	54	2	20	16	31	0	1	0	0	0	0	0	0	0	0	0	0	0
OG0000275	21	8	8	9	10	20	5	11	6	8	7	13	2	7	5	4	5	5	4	5	0
OG0000276	0	0	39	16	0	14	80	16	0	0	0	0	0	0	0	0	0	0	0	0	0
OG0000277	7	8	4	4	5	4	3	3	9	6	8	8	8	11	12	7	7	9	12	17	3
OG0000278	25	32	1	1	5	1	0	1	30	9	1	0	0	0	0	21	14	0	1	0	2
OG0000279	13	14	8	11	5	12	7	11	5	2	5	10	10	7	6	7	5	5	5	7	5
OG0000280	9	11	1	2	2	2	2	0	13	5	7	5	13	12	7	10	12	8	13	12	10
OG0000281	0	1	11	11	9	9	9	11	6	9	12	14	8	8	4	2	4	7	5	14	1
OG0000282	7	4	4	10	8	8	6	8	9	5	10	6	8	14	10	5	10	5	13	7	2
OG0000283	9	7	4	7	5	2	2	2	24	48	21	8	1	1	1	3	1	5	2	6	3
OG0000284	5	4	7	10	4	3	7	8	8	7	9	14	12	12	13	6	5	9	5	9	0
OG0000285	5	5	2	10	5	5	4	12	6	5	7	10	12	9	8	10	6	11	7	7	4
OG0000286	0	0	40	44	5	18	7	12	1	16	0	0	4	2	1	1	1	0	5	3	2
OG0000287	0	0	1	0	0	0	0	1	0	159	0	0	0	0	0	0	0	0	0	1	0
OG0000288	0	0	0	0	160	1	0	0	0	0	0	0	0	0	1	0	0	1	0	0	0
OG0000289	0	0	0	0	0	0	0	0	1	1	161	0	0	0	0	0	0	0	0	0	0
OG0000290	23	10	11	52	4	25	6	26	1	3	0	0	0	0	0	0	0	1	0	0	0
OG0000291	12	18	8	6	20	2	7	4	12	20	21	3	3	3	4	2	4	3	3	2	3
OG0000292	8	7	1	14	9	9	3	22	7	4	6	7	9	8	9	7	5	7	8	7	0
OG0000293	5	11	15	13	3	9	12	10	11	2	4	8	8	4	8	3	6	8	5	4	10
OG0000294	6	8	10	6	7	8	9	6	7	7	8	13	6	17	5	0	1	6	13	12	2
OG0000295	0	0	0	0	2	0	0	0	0	155	1	1	0	2	1	0	0	0	0	0	0
OG0000296	18	8	14	23	34	26	13	18	0	7	0	0	0	0	0	0	0	0	0	0	0
OG0000297	41	43	5	2	6	1	6	1	22	3	9	8	0	0	1	0	0	3	3	0	2
OG0000298	25	106	3	2	4	0	3	2	2	6	4	0	0	0	1	0	0	2	1	0	0
OG0000299	8	8	8	8	11	8	9	7	7	4	3	18	5	5	8	6	7	5	6	5	9
OG0000300	6	4	2	4	6	6	5	6	7	8	9	13	10	12	9	7	7	6	11	14	1
OG0000301	0	0	0	0	88	3	4	3	11	3	0	0	0	0	0	0	0	0	0	13	0
OG0000302	7	4	4	4	7	5	1	4	8	5	6	15	6	8	5	4	7	8	13	14	9
OG0000303	41	69	1	0	3	2	0	1	11	0	0	7	3	0	0	7	2	1	1	1	2
OG0000304	8	6	3	2	5	0	2	0	50	30	17	2	2	3	1	0	0	1	1	0	0
OG0000305	13	14	4	6	13	0	2	2	8	1	8	17	7	11	11	2	2	6	11	9	1
OG0000306	0	0	0	0	0	0	0	0	0	157	1	0	1	0	0	0	0	0	0	1	0
OG0000307	8	4	7	4	2	5	4	3	8	8	8	10	9	12	5	9	10	10	12	11	5
OG0000308	6	5	7	3	5	4	4	2	7	8	9	4	9	10	9	8	9	8	7	8	2
OG0000309	7	7	9	8	6	4	5	6	5	2	3	27	6	20	7	2	2	6	16	7	4
OG0000310	7	5	9	7	8	9	10	11	6	2	5	6	13	6	9	7	6	9	6	10	3
OG0000311	53	4	0	1	0	0	0	1	1	1	45	18	8	0	4	0	0	11	3	7	0
OG0000312	34	30	23	17	11	3	3	0	5	3	4	3	0	0	0	5	4	2	1	1	4
OG0000313	12	4	3	6	5	8	2	7	11	7	11	17	8	6	12	6	6	7	6	6	5
OG0000314	6	5	6	2	7	5	6	4	14	5	6	21	18	5	16	1	1	15	4	9	0
OG0000315	3	2	3	3	1	3	3	4	5	0	0	9	10	22	10	10	12	9	16	20	5
OG0000316	10	11	5	14	13	13	8	13	5	2	3	5	4	6	4	6	3	5	6	6	7
OG0000317	3	10	10	3	1	2	2	0	19	15	19	3	21	6	5	6	1	16	5	4	2
OG0000318	3	5	6	8	6	7	6	6	10	6	8	10	11	9	11	10	9	4	6	9	0
OG0000319	5	4	4	6	5	6	3	5	10	6	7	13	11	11	10	9	10	6	5	11	1
OG0000320	11	7	8	3	8	7	5	13	2	8	7	11	9	8	8	6	7	2	4	12	3
OG0000321	9	16	4	19	14	12	5	19	4	4	3	7	1	8	6	0	4	1	11	3	0
OG0000322	8	7	13	4	8	7	8	7	7	3	6	7	7	7	8	8	9	7	8	10	0
OG0000323	14	5	1	13	8	5	0	12	10	6	5	7	9	6	8	5	1	7	4	11	5
OG0000324	12	6	10	9	16	9	8	8	11	3	8	5	6	8	7	2	0	5	8	8	2
OG0000325	15	16	11	14	9	9	4	9	2	2	7	1	5	11	8	8	4	5	3	7	5
OG0000326	2	14	1	0	2	31	65	38	0	2	0	0	0	0	0	0	0	0	0	0	0
OG0000327	4	3	8	0	5	5	3	2	9	5	7	4	12	19	13	4	9	8	13	10	3
OG0000328	0	0	101	5	0	3	41	3	0	2	0	0	0	0	0	0	0	0	0	0	0
OG0000329	6	9	7	7	2	3	4	2	6	7	6	5	15	9	10	9	4	9	7	11	3
OG0000330	13	7	13	10	19	14	10	8	4	3	2	4	4	6	3	2	1	0	8	4	9
OG0000331	5	6	4	2	3	1	2	2	8	7	10	20	13	17	12	3	13	5	10	7	2
OG0000332	6	3	1	2	4	2	5	4	6	5	4	16	34	0	7	22	0	7	0	12	2
OG0000333	9	6	6	8	10	9	8	10	5	3	3	10	5	8	8	7	6	4	10	9	3
OG0000334	0	0	13	43	15	32	7	33	0	0	0	0	0	0	0	0	0	0	0	0	0
OG0000335	44	39	14	10	14	0	1	0	0	17	6	0	0	0	0	0	1	0	0	0	2
OG0000336	12	8	8	10	11	6	3	7	5	3	7	6	7	4	7	4	7	7	3	8	12
OG0000337	5	5	7	8	4	2	3	2	13	5	7	9	10	17	8	8	14	7	11	5	0
OG0000338	3	3	2	4	3	3	2	4	9	11	7	14	11	8	8	9	6	14	7	16	0
OG0000339	0	4	1	5	38	41	21	22	3	3	6	0	2	0	2	0	0	1	1	0	0
OG0000340	9	11	1	0	0	0	0	0	30	0	0	11	13	11	18	10	13	12	9	2	0
OG0000341	7	8	10	13	6	3	5	9	3	6	2	7	5	8	7	3	8	5	8	10	9
OG0000342	6	7	6	4	6	5	5	6	9	5	7	15	7	7	10	6	8	7	8	6	3
OG0000343	8	7	5	14	11	9	4	12	8	4	7	9	7	6	8	7	5	6	5	5	2
OG0000344	5	4	8	8	3	5	5	3	7	4	9	8	9	12	11	6	8	7	4	10	3
OG0000345	0	2	1	1	1	0	1	1	22	8	2	0	16	52	11	0	0	8	15	7	0
OG0000346	0	2	4	26	19	33	3	36	0	0	0	0	0	0	0	0	0	0	0	0	0
OG0000347	14	24	0	0	1	0	0	0	20	1	8	3	6	6	5	10	14	6	13	18	0
OG0000348	2	1	1	4	2	0	1	1	1	54	9	16	9	9	11	1	0	10	16	0	2
OG0000349	9	5	8	13	13	15	10	15	7	7	10	3	6	6	10	2	1	4	5	0	0
OG0000350	7	5	5	7	8	4	5	8	7	1	2	7	9	16	10	6	10	6	10	3	13
OG0000351	13	9	22	4	17	14	2	10	7	2	1	8	6	8	6	0	0	4	6	8	0
OG0000352	4	7	8	7	8	7	1	6	9	4	5	8	11	13	1	4	10	7	14	7	7
OG0000353	0	1	146	2	0	0	0	0	0	0	0	0	0	0	0	0	0	0	0	0	0
OG0000354	15	40	29	11	6	3	4	1	1	12	14	1	2	4	1	1	1	0	1	1	0
OG0000355	1	2	39	42	11	16	20	14	0	1	0	0	0	0	0	0	0	0	0	0	0
OG0000356	10	7	0	2	3	3	0	1	29	3	3	6	6	9	11	11	10	9	8	14	0
OG0000357	5	5	5	5	6	6	5	5	6	6	6	9	7	10	7	7	9	5	9	9	7
OG0000358	4	4	4	3	3	4	4	4	14	2	3	12	11	11	12	6	9	10	8	15	0
OG0000359	4	5	5	3	3	4	2	3	10	12	14	4	20	4	13	9	1	16	3	4	3
OG0000360	6	4	4	5	4	5	4	4	7	6	7	7	11	11	11	8	10	8	11	7	2
OG0000361	10	12	0	1	15	0	0	1	38	6	17	3	0	0	0	0	0	3	2	4	3
OG0000362	25	4	14	56	11	13	2	16	0	0	0	0	0	0	0	0	0	0	0	0	0
OG0000363	11	9	4	6	4	4	1	3	10	0	0	7	7	13	11	6	7	5	12	7	8
OG0000364	33	27	9	10	8	6	5	6	0	41	0	0	0	0	0	0	0	0	0	0	0
OG0000365	3	7	7	5	7	10	6	7	8	2	3	10	5	10	12	5	9	3	6	6	1
OG0000366	3	35	8	11	5	2	2	0	2	3	27	4	5	4	2	3	3	3	4	3	1
OG0000367	8	7	7	5	12	9	8	8	14	3	5	9	9	5	7	5	4	8	3	3	0
OG0000368	8	6	12	0	3	3	8	6	3	7	8	8	7	8	10	6	10	2	10	13	5
OG0000369	4	4	3	3	4	2	3	3	11	9	8	8	11	15	14	3	5	11	8	10	0
OG0000370	4	4	4	6	4	5	4	4	9	5	3	4	6	6	6	8	8	9	13	22	3
OG0000371	7	7	8	7	7	4	9	8	9	11	9	12	1	0	3	7	6	5	11	10	0
OG0000372	17	8	7	3	12	7	11	3	6	5	8	7	6	11	5	3	4	5	7	7	2
OG0000373	6	5	3	9	5	7	5	7	5	3	5	11	7	12	10	4	3	6	14	8	3
OG0000374	0	0	0	0	0	0	0	0	0	144	0	0	0	0	0	0	0	0	0	0	0
OG0000375	6	4	0	5	3	4	1	6	7	5	5	10	11	7	9	7	7	12	7	12	5
OG0000376	0	3	24	52	2	1	1	1	0	43	9	0	0	1	0	0	0	2	1	0	0
OG0000377	0	0	8	6	69	18	16	16	0	0	0	0	0	0	0	0	0	0	0	0	0
OG0000378	13	13	4	14	18	5	4	7	8	2	6	5	5	12	9	0	0	2	3	1	3
OG0000379	8	9	4	9	10	13	2	5	7	5	5	11	5	7	8	6	7	2	4	8	0
OG0000380	0	0	125	8	0	0	9	0	0	0	0	0	0	0	0	0	0	0	0	0	0
OG0000381	0	0	6	131	3	0	0	2	0	0	0	0	0	0	0	0	0	0	0	0	0
OG0000382	44	57	4	0	2	1	1	1	11	4	0	8	1	1	0	1	2	0	0	0	1
OG0000383	7	13	2	8	9	11	5	12	9	4	3	8	7	4	8	1	2	6	5	7	8
OG0000384	0	8	0	0	0	0	0	0	1	30	42	16	11	10	6	2	1	6	6	0	0
OG0000385	8	9	10	8	5	5	0	6	9	4	4	27	2	9	9	0	0	3	11	10	1
OG0000386	9	5	27	53	45	0	0	0	0	1	0	0	0	0	0	0	0	0	0	0	0
OG0000387	14	8	8	5	7	13	9	8	3	4	3	5	6	8	6	1	2	7	8	11	2
OG0000388	11	7	1	12	9	10	1	12	6	4	5	8	5	7	8	5	3	4	8	5	4
OG0000389	3	2	5	4	5	3	2	3	9	2	10	7	10	7	14	9	6	10	7	12	3
OG0000390	4	6	7	4	5	6	8	6	7	4	7	10	4	18	3	3	3	3	12	16	0
OG0000391	7	3	5	8	9	8	5	7	9	4	7	10	7	8	11	2	3	6	12	7	0
OG0000392	0	5	8	25	7	4	1	3	1	81	4	0	0	1	0	0	0	0	0	0	0
OG0000393	0	0	28	8	24	22	23	20	1	0	1	0	0	1	0	0	0	0	0	0	1
OG0000394	5	2	2	6	5	6	1	6	6	4	5	11	7	12	10	3	9	9	7	16	7
OG0000395	5	6	5	9	9	8	6	7	7	2	5	8	9	2	6	5	3	6	4	11	7
OG0000396	5	7	0	0	6	6	1	13	8	7	7	12	8	8	8	7	8	9	6	6	1
OG0000397	9	10	7	14	17	13	10	12	6	8	4	13	0	0	0	0	0	6	3	3	0
OG0000398	13	7	12	15	14	2	3	1	7	4	5	3	5	8	7	2	4	5	8	6	4
OG0000399	13	12	6	9	11	6	4	7	5	5	5	1	2	5	6	3	2	3	3	9	10
OG0000400	5	12	11	3	3	5	3	3	6	4	7	7	4	10	4	3	7	2	6	8	7
OG0000401	5	4	4	5	6	6	8	6	3	5	7	7	10	10	7	2	6	7	5	14	7
OG0000402	0	0	69	37	10	11	5	7	0	0	0	0	0	0	0	0	0	0	0	0	0
OG0000403	0	0	0	0	0	0	0	0	2	89	16	1	3	9	4	1	1	4	5	4	0
OG0000404	15	12	10	8	12	6	4	7	1	9	1	7	4	4	6	6	5	9	4	5	0
OG0000405	9	9	14	2	7	15	2	8	3	5	8	6	6	9	5	4	4	5	4	8	2
OG0000406	13	12	10	10	7	7	6	8	4	1	1	4	5	5	3	9	10	5	2	7	9
OG0000407	4	3	3	5	3	2	5	2	7	11	7	13	11	7	7	5	4	11	9	6	3
OG0000408	3	3	3	4	4	4	2	8	11	5	6	13	10	6	11	8	9	8	7	10	1
OG0000409	3	0	0	0	0	0	0	0	29	2	32	1	22	23	11	0	0	7	6	0	0
OG0000410	0	0	0	0	0	0	0	0	0	138	0	0	0	0	0	0	0	0	0	0	0
OG0000411	22	29	0	0	0	0	0	0	10	0	4	13	4	6	9	7	8	3	5	16	0
OG0000412	6	4	0	0	3	1	1	1	15	3	8	15	10	10	12	13	12	6	4	9	3
OG0000413	11	5	5	6	7	3	4	7	7	8	9	5	5	13	8	2	5	7	9	5	2
OG0000414	9	5	5	5	13	8	6	7	4	5	6	4	6	12	5	3	5	6	12	5	3
OG0000415	7	2	3	3	5	4	5	1	6	7	13	13	10	9	8	5	10	6	6	8	1
OG0000416	3	3	1	2	5	2	2	6	11	5	3	12	7	13	14	1	1	10	12	13	4
OG0000417	3	1	10	10	9	12	11	11	13	5	7	12	2	1	3	0	0	6	13	2	1
OG0000418	10	7	6	6	10	11	5	5	6	3	3	6	4	8	6	3	6	6	8	4	4
OG0000419	6	7	14	6	6	4	8	5	8	2	1	7	5	8	9	5	6	5	7	5	7
OG0000420	4	2	3	3	4	4	1	3	10	8	8	7	12	12	9	8	8	7	6	11	0
OG0000421	41	11	5	6	0	31	16	25	0	0	1	0	0	0	0	0	0	0	0	0	0
OG0000422	4	5	4	5	4	3	3	2	11	9	8	9	6	7	10	5	6	5	8	15	2
OG0000423	6	5	5	6	6	4	6	11	4	1	2	6	10	9	8	7	6	15	10	2	2
OG0000424	3	3	3	1	1	2	3	2	9	11	4	8	14	8	19	13	8	7	5	5	0
OG0000425	9	9	2	12	8	4	1	9	5	5	6	7	2	8	4	4	8	3	7	6	3
OG0000426	5	3	4	6	4	5	3	4	9	3	8	8	8	8	7	8	8	7	7	11	3
OG0000427	3	5	3	4	6	4	4	4	10	3	4	9	9	11	11	8	8	11	6	7	0
OG0000428	11	4	7	5	8	5	8	10	5	1	4	5	6	9	6	3	6	5	6	12	2
OG0000429	33	45	0	0	0	0	1	0	19	0	2	23	1	2	3	0	1	1	4	0	0
OG0000430	6	11	9	11	9	9	13	9	4	3	3	4	5	6	6	3	1	4	5	7	0
OG0000431	5	5	3	5	4	5	1	5	7	6	7	7	7	8	7	7	7	7	8	6	5
OG0000432	8	8	6	11	6	8	6	10	2	5	5	6	6	7	4	4	6	5	8	6	1
OG0000433	7	8	9	5	4	6	7	8	4	5	7	7	6	6	6	4	5	5	5	7	6
OG0000434	9	7	3	14	10	10	3	14	5	4	4	4	5	5	6	4	9	4	3	6	4
OG0000435	6	6	1	6	7	7	8	6	6	5	7	13	8	6	5	5	5	6	7	6	4
OG0000436	0	30	0	0	1	0	0	0	20	7	6	10	7	2	10	9	8	8	4	7	0
OG0000437	0	0	0	0	0	0	0	0	0	133	0	0	1	0	0	0	0	0	0	1	0
OG0000438	33	32	5	14	18	10	0	9	0	7	1	0	0	0	0	0	0	0	1	0	0
OG0000439	8	9	12	7	9	11	8	8	6	4	5	3	6	9	8	1	0	5	8	3	0
OG0000440	4	2	0	0	0	0	2	0	17	57	31	5	4	5	5	0	0	0	0	0	0
OG0000441	3	4	3	6	3	5	2	5	9	7	10	9	7	8	9	4	5	6	10	11	2
OG0000442	4	5	8	3	7	8	7	5	7	4	4	12	7	6	8	6	6	5	8	10	0
OG0000443	4	4	5	0	6	5	3	4	9	9	8	4	9	9	8	8	5	10	9	7	2
OG0000444	3	4	0	7	6	6	0	9	6	5	7	14	6	9	9	5	8	6	7	10	1
OG0000445	3	3	7	3	3	4	2	3	8	7	6	7	19	4	10	9	1	18	3	7	2
OG0000446	0	0	2	0	0	0	0	0	0	113	0	0	4	0	4	0	0	1	0	10	0
OG0000447	13	12	12	10	12	14	15	11	1	3	1	1	2	5	0	2	0	1	5	8	1
OG0000448	25	6	5	4	5	1	5	0	4	2	23	2	10	10	3	5	1	8	8	0	4
OG0000449	44	51	0	1	1	0	0	0	10	0	8	7	0	0	0	0	3	3	0	0	0
OG0000450	5	5	6	4	5	4	5	3	6	6	6	7	9	7	6	7	7	8	8	8	4
OG0000451	1	3	1	2	4	2	2	2	8	9	9	13	12	11	8	6	4	10	11	6	0
OG0000452	17	3	3	3	9	7	6	6	10	4	7	9	5	5	10	5	5	6	4	6	0
OG0000453	5	6	4	8	5	5	8	2	7	1	4	20	9	6	10	4	3	7	4	8	0
OG0000454	7	5	3	7	5	6	3	7	7	2	3	8	6	13	6	5	7	6	10	10	0
OG0000455	5	6	8	4	12	6	12	6	8	2	2	10	8	7	5	4	4	6	4	7	0
OG0000456	1	3	6	4	0	0	0	0	6	28	85	0	0	0	0	0	0	0	0	0	0
OG0000457	5	5	1	1	2	2	3	0	9	9	9	9	9	5	11	7	13	7	9	12	1
OG0000458	5	6	9	9	8	4	10	7	6	4	4	8	7	4	8	4	4	7	5	5	4
OG0000459	0	0	1	17	10	71	2	32	0	0	0	0	0	0	0	0	0	0	0	0	0
OG0000460	0	0	0	0	0	0	0	0	0	130	1	0	0	0	0	0	0	0	0	0	0
OG0000461	6	7	7	8	7	5	7	7	4	5	6	4	8	5	4	6	6	7	3	6	4
OG0000462	4	2	1	2	6	19	15	7	6	1	3	3	7	13	2	5	7	10	8	7	0
OG0000463	6	9	7	8	7	7	13	8	5	6	6	6	5	1	5	5	4	6	4	6	1
OG0000464	2	3	2	4	4	4	6	3	6	7	10	14	13	9	11	1	2	8	9	10	0
OG0000465	12	12	8	9	7	11	17	1	2	4	4	11	3	6	5	1	1	5	4	2	3
OG0000466	5	23	1	0	0	0	0	0	0	0	37	17	7	7	3	0	0	9	4	18	0
OG0000467	0	1	2	2	2	2	2	2	7	12	8	16	10	14	14	2	5	5	8	8	0
OG0000468	0	0	8	22	2	38	11	51	0	0	0	0	0	0	0	0	0	0	0	0	0
OG0000469	0	0	0	0	130	0	0	0	1	1	0	0	0	0	0	0	0	0	0	0	0
OG0000470	12	15	10	7	14	9	6	8	3	14	1	1	0	0	1	8	1	4	0	0	1
OG0000471	9	6	2	4	6	7	6	6	7	4	5	7	7	7	6	7	6	7	6	6	0
OG0000472	16	7	11	13	4	11	4	9	6	7	1	7	4	9	5	0	0	3	9	3	1
OG0000473	4	4	1	7	4	4	1	7	5	9	8	7	7	7	9	7	7	7	7	12	4
OG0000474	15	6	1	2	13	0	2	0	9	0	9	9	11	8	9	4	4	7	8	11	0
OG0000475	5	5	2	7	6	4	7	1	8	3	3	6	5	9	11	6	8	9	10	3	9
OG0000476	1	4	0	0	9	27	56	24	1	8	0	0	0	0	0	1	0	0	0	0	0
OG0000477	38	36	8	28	1	10	1	7	0	1	0	0	0	0	0	0	0	0	0	0	0
OG0000478	4	8	4	5	4	2	9	7	8	2	2	10	6	11	8	1	1	5	10	7	2
OG0000479	9	8	11	6	8	8	4	7	6	4	3	5	5	8	5	2	0	8	8	8	4
OG0000480	4	11	4	4	8	12	12	8	6	2	2	5	6	4	6	6	4	4	5	6	1
OG0000481	3	6	5	3	7	7	7	7	6	7	8	5	6	7	9	4	5	5	3	4	0
OG0000482	0	0	23	31	37	35	0	3	0	0	0	0	0	0	0	0	0	0	0	0	1
OG0000483	12	11	6	20	11	11	15	13	2	3	2	3	9	0	2	1	0	1	2	1	0
OG0000484	18	18	23	22	16	14	5	10	0	3	0	0	0	0	0	0	0	0	0	0	0
OG0000485	8	5	2	5	5	6	5	3	6	6	10	16	7	6	8	5	4	3	6	7	1
OG0000486	11	9	6	11	10	9	8	6	7	4	5	5	4	3	6	1	4	4	3	2	3
OG0000487	6	5	1	11	7	7	1	13	5	7	5	8	7	6	5	6	5	5	3	5	7
OG0000488	4	6	0	8	4	4	0	10	7	6	7	9	8	8	11	3	4	5	4	15	1
OG0000489	5	5	7	2	4	5	7	3	6	5	6	8	6	8	7	4	5	5	7	10	4
OG0000490	7	3	5	7	8	7	4	4	9	10	8	14	6	10	8	0	1	7	3	5	0
OG0000491	31	18	0	0	3	0	0	1	22	4	10	1	0	0	0	2	2	5	6	0	0
OG0000492	34	26	4	4	18	0	0	0	6	4	6	5	0	0	0	0	0	5	4	2	3
OG0000493	6	8	9	11	4	25	7	7	1	0	1	6	5	6	5	1	5	3	6	3	3
OG0000494	5	6	2	3	5	4	3	3	7	5	4	7	7	10	7	10	7	13	6	6	1
OG0000495	4	4	5	4	5	4	5	4	7	4	6	10	7	8	6	6	6	7	6	8	3
OG0000496	8	4	4	7	5	6	3	7	5	4	6	5	6	6	6	6	6	6	6	6	4
OG0000497	6	4	6	7	5	7	5	5	13	7	5	7	7	9	11	1	1	4	6	8	1
OG0000498	4	5	3	7	10	5	5	8	6	8	8	3	5	6	6	6	4	5	6	6	8
OG0000499	3	9	4	6	9	7	4	14	4	8	6	5	7	7	4	0	3	7	4	9	1
OG0000500	2	3	2	4	2	2	1	4	14	6	9	7	5	17	12	3	9	4	5	12	0
OG0000501	6	9	3	11	11	8	8	9	4	3	9	12	4	5	8	1	2	4	3	5	0
OG0000502	10	6	9	7	0	6	25	1	6	6	7	5	1	3	2	5	5	12	6	3	0
OG0000503	0	0	0	0	0	0	0	0	0	108	16	0	0	2	0	0	0	0	2	0	0
OG0000504	4	3	3	3	3	5	5	1	8	4	4	10	6	12	8	6	9	5	12	6	5
OG0000505	8	10	5	14	7	12	8	15	4	7	1	10	2	6	3	0	2	1	2	5	1
OG0000506	0	2	13	7	1	30	40	26	1	2	1	0	0	0	0	0	0	3	0	1	0
OG0000507	0	0	71	5	0	2	48	1	0	0	0	0	0	0	0	0	0	0	0	0	0
OG0000508	5	3	3	3	2	3	0	2	8	5	6	5	13	5	12	8	3	13	5	2	2
OG0000509	6	5	6	7	6	7	5	5	6	3	6	6	6	6	6	4	6	5	3	6	4
OG0000510	9	6	5	11	10	11	6	12	3	2	4	7	6	3	6	5	3	2	2	5	2
OG0000511	4	8	10	11	10	9	4	11	5	4	4	5	5	5	4	4	2	5	5	5	2
OG0000512	0	0	0	0	0	0	0	0	0	125	0	0	0	0	0	0	0	0	0	0	0
OG0000513	5	6	18	8	16	12	20	12	0	25	2	0	0	0	0	0	0	0	0	0	0
OG0000514	8	3	6	2	6	8	5	6	7	6	6	10	6	8	6	3	3	8	6	7	1
OG0000515	4	2	0	6	3	5	1	8	12	2	2	5	7	2	11	8	12	8	10	10	2
OG0000516	17	56	0	0	0	0	0	0	35	1	2	0	0	0	0	1	1	2	1	6	1
OG0000517	5	5	2	4	2	3	1	3	6	5	5	6	8	6	8	5	3	9	10	7	2
OG0000518	7	3	1	2	7	5	3	4	5	6	8	8	8	15	4	5	7	9	10	6	1
OG0000519	6	2	4	5	7	4	1	3	6	5	4	10	10	8	8	5	3	8	8	8	6
OG0000520	7	5	2	3	8	9	2	10	8	4	7	6	7	9	7	4	4	2	6	8	0
OG0000521	5	4	4	4	5	4	3	4	5	7	5	9	6	6	7	6	6	5	4	7	4
OG0000522	5	6	6	5	4	6	5	4	5	4	4	10	8	7	6	4	3	8	5	4	2
OG0000523	5	5	10	1	4	9	5	6	6	5	6	1	10	8	5	8	5	9	9	0	2
OG0000524	3	5	1	0	3	2	1	1	15	1	0	0	13	13	14	18	17	1	3	5	1
OG0000525	37	23	3	2	7	1	2	2	17	8	0	0	2	0	0	4	2	0	0	0	3
OG0000526	92	13	0	0	18	0	0	0	0	0	0	0	0	0	0	0	0	0	0	0	0
OG0000527	1	1	14	44	1	32	7	21	0	0	0	0	0	0	0	0	0	0	0	0	0
OG0000528	2	6	1	3	4	2	6	2	7	8	5	8	7	12	7	7	5	8	9	9	0
OG0000529	5	8	1	0	1	0	0	0	14	1	2	5	2	3	7	12	18	6	14	21	0
OG0000530	6	6	8	1	4	2	3	3	6	5	6	6	8	10	8	7	8	6	5	10	2
OG0000531	4	6	0	1	7	4	11	5	6	4	4	7	7	12	6	5	6	7	10	8	0
OG0000532	1	1	27	52	0	7	23	7	0	0	0	0	0	0	0	0	0	0	0	0	5
OG0000533	0	0	10	9	48	20	18	15	2	1	0	0	0	0	0	0	0	0	0	0	0
OG0000534	0	0	0	0	0	0	0	0	0	123	0	0	0	0	0	0	0	0	0	0	0
OG0000535	4	2	18	26	1	25	13	19	0	10	1	0	0	0	0	0	0	1	0	0	2
OG0000536	17	22	1	0	0	3	3	3	36	30	0	0	0	0	0	3	2	1	0	1	0
OG0000537	6	5	5	4	6	6	5	6	5	4	6	6	6	5	6	4	5	5	4	6	5
OG0000538	4	3	2	5	5	3	2	7	6	5	8	10	6	10	9	7	7	7	6	4	5
OG0000539	9	5	2	14	12	11	6	12	8	3	1	7	6	5	7	1	0	3	5	1	0
OG0000540	6	7	6	6	5	8	1	3	8	7	4	5	5	6	5	3	5	7	8	6	9
OG0000541	1	2	2	2	2	4	2	5	4	0	4	13	5	11	5	5	12	1	9	28	2
OG0000542	3	15	5	14	10	11	4	14	5	4	2	5	9	3	4	0	0	6	5	2	1
OG0000543	7	6	5	6	6	5	5	6	3	5	6	8	5	5	5	3	3	5	6	8	4
OG0000544	4	5	6	3	5	5	6	4	5	5	7	5	6	6	6	4	8	5	5	7	8
OG0000545	2	3	4	2	1	1	4	2	6	10	8	8	7	11	8	6	10	5	9	11	1
OG0000546	0	1	0	1	1	1	1	2	0	109	1	0	1	1	2	0	0	0	0	0	0
OG0000547	0	0	1	0	0	0	0	1	0	0	0	2	17	27	19	0	0	20	35	0	0
OG0000548	12	8	0	0	0	0	0	0	11	0	3	7	10	11	14	8	7	10	8	11	0
OG0000549	6	9	11	2	4	3	5	2	5	4	5	5	5	11	7	4	5	5	12	3	3
OG0000550	9	10	0	19	7	6	0	12	4	4	6	3	5	5	5	3	5	5	10	1	1
OG0000551	47	49	0	0	1	0	0	0	7	0	0	1	1	0	0	4	5	2	1	0	0
OG0000552	4	5	5	6	4	6	5	3	5	3	6	11	8	9	11	3	3	2	5	7	3
OG0000553	4	3	2	2	4	12	0	4	2	5	6	7	9	10	11	8	6	5	7	6	4
OG0000554	7	7	5	7	7	6	12	3	4	10	6	9	6	2	3	6	3	3	2	7	2
OG0000555	5	6	14	3	5	6	13	14	4	7	5	3	2	5	3	2	9	0	3	6	1
OG0000556	12	10	14	7	10	5	7	8	4	0	7	6	5	4	4	3	2	3	3	4	0
OG0000557	6	5	6	5	6	6	6	5	5	4	5	4	5	5	5	5	5	5	5	5	4
OG0000558	4	4	3	4	3	3	2	6	3	4	5	10	9	7	3	8	9	9	7	7	4
OG0000559	6	6	6	4	6	12	1	3	4	2	5	8	4	5	7	5	4	5	8	7	6
OG0000560	8	10	10	6	10	8	9	13	1	3	3	7	4	8	2	1	2	3	7	1	0
OG0000561	0	0	79	4	0	3	30	4	0	0	0	0	0	0	0	0	0	0	0	0	0
OG0000562	6	5	7	5	7	7	6	4	4	4	7	7	7	3	4	5	5	9	5	6	4
OG0000563	6	12	22	11	16	10	21	9	3	3	1	0	0	0	0	0	0	0	0	1	1
OG0000564	5	4	6	4	6	5	5	5	6	6	7	4	4	9	6	4	3	4	4	14	4
OG0000565	8	5	15	17	5	20	20	21	0	2	0	0	0	0	0	0	1	0	1	0	0
OG0000566	7	7	1	3	9	1	3	0	8	3	7	5	10	9	6	3	4	9	9	8	2
OG0000567	5	3	6	5	5	5	7	3	6	8	8	6	7	6	8	2	2	5	7	6	5
OG0000568	7	5	1	2	5	4	3	4	5	1	3	9	14	7	6	9	6	11	8	8	0
OG0000569	1	1	19	10	1	22	29	22	1	1	1	1	1	1	1	1	1	1	1	1	0
OG0000570	0	0	0	0	0	0	1	0	0	117	1	0	0	0	0	0	0	0	0	0	0
OG0000571	9	11	1	6	4	1	0	2	6	8	5	4	7	7	5	7	7	5	6	10	1
OG0000572	8	7	2	1	4	2	3	4	7	3	4	3	7	7	8	12	10	2	3	8	2
OG0000573	4	4	4	2	3	11	4	2	5	4	11	6	8	10	4	3	6	5	9	5	0
OG0000574	0	0	3	23	12	43	4	31	0	2	0	0	0	0	0	0	0	0	0	0	0
OG0000575	12	27	0	0	0	0	0	0	4	0	6	8	3	8	4	7	9	2	5	20	0
OG0000576	8	5	3	10	6	4	1	2	5	5	7	6	11	8	9	3	2	3	6	9	2
OG0000577	3	3	2	3	5	5	3	5	9	2	2	6	6	11	8	5	17	6	7	5	0
OG0000578	2	1	4	4	2	3	2	3	5	1	8	5	6	23	7	5	11	2	12	7	2
OG0000579	0	0	111	5	0	0	1	0	0	0	0	0	0	0	0	0	0	0	0	0	0
OG0000580	8	5	2	4	9	8	4	7	4	3	3	6	7	9	6	7	3	8	9	2	0
OG0000581	9	11	7	7	8	5	5	4	5	1	3	6	6	5	6	1	0	5	4	5	3
OG0000582	11	5	9	8	9	10	8	8	9	2	0	2	3	9	6	0	2	2	3	8	0
OG0000583	3	4	3	4	5	3	3	3	6	7	4	5	4	10	6	4	8	6	10	6	5
OG0000584	2	7	5	6	6	4	5	5	5	5	7	5	4	5	7	4	5	3	5	7	0
OG0000585	19	45	12	11	6	5	3	6	3	3	0	0	0	0	1	0	0	0	0	0	0
OG0000586	9	8	10	4	6	7	6	5	10	4	2	3	3	8	8	0	0	4	3	7	4
OG0000587	3	4	1	8	5	4	0	8	4	4	6	5	10	8	10	1	10	4	1	11	3
OG0000588	10	9	10	9	13	8	14	5	1	4	9	9	1	1	1	1	0	1	1	2	0
OG0000589	10	8	3	6	11	10	12	10	2	5	3	4	6	3	5	2	4	2	2	4	0
OG0000590	0	0	38	12	3	11	38	13	0	0	0	0	0	0	1	0	0	0	0	0	0
OG0000591	0	0	2	4	0	55	3	52	0	0	0	0	0	0	0	0	0	0	0	0	0
OG0000592	6	3	2	6	6	5	2	6	6	6	7	5	4	13	5	3	6	4	12	2	0
OG0000593	5	7	4	3	5	11	1	7	4	6	7	7	4	7	3	4	7	4	3	10	0
OG0000594	4	3	2	10	5	7	3	7	4	5	6	6	9	5	5	3	5	9	5	7	3
OG0000595	3	2	3	3	3	3	3	2	10	7	8	8	7	6	8	7	5	5	7	7	1
OG0000596	4	5	3	5	5	5	7	5	6	3	5	9	4	3	5	7	8	7	6	4	1
OG0000597	7	11	7	6	9	6	7	10	3	2	3	1	7	6	4	1	3	1	3	10	2
OG0000598	6	8	2	9	8	7	0	6	3	2	4	3	7	5	6	2	4	7	4	7	6
OG0000599	8	5	2	4	9	9	6	9	2	3	6	11	6	4	5	6	4	3	4	4	1
OG0000600	12	10	12	6	6	8	6	14	4	3	2	2	3	5	3	3	2	1	2	5	3
OG0000601	5	4	7	5	3	3	4	0	3	5	14	10	4	3	5	2	6	5	12	4	1
OG0000602	13	6	0	1	1	1	0	1	7	4	4	9	13	5	3	6	3	12	6	9	0
OG0000603	8	4	4	5	6	6	3	3	4	2	1	7	4	13	6	2	8	2	12	6	2
OG0000604	2	3	0	7	5	4	0	13	9	8	9	14	8	8	8	1	1	4	3	5	0
OG0000605	5	5	1	9	2	4	4	8	6	3	3	11	4	8	3	4	5	4	6	9	4
OG0000606	5	5	2	6	6	4	7	2	5	5	4	9	8	4	6	7	3	9	4	6	2
OG0000607	1	0	0	1	1	0	1	0	2	97	1	1	1	3	0	1	1	0	2	0	0
OG0000608	6	6	8	6	7	8	10	6	5	4	3	6	4	5	5	7	4	4	4	4	0
OG0000609	10	8	7	7	8	6	11	7	6	6	3	1	1	4	4	1	3	2	7	5	1
OG0000610	2	5	2	0	6	3	3	0	4	5	7	4	8	8	7	8	6	7	7	8	5
OG0000611	7	6	12	3	11	12	12	14	2	8	3	1	4	2	2	2	1	3	1	2	0
OG0000612	0	0	0	0	0	0	0	0	0	110	2	0	0	1	0	0	0	0	0	0	0
OG0000613	6	6	7	12	5	6	1	10	4	4	4	6	5	4	5	4	4	5	3	3	3
OG0000614	6	7	9	8	6	8	4	6	7	1	1	10	2	10	3	1	1	4	8	3	3
OG0000615	2	0	3	0	1	1	1	2	9	3	5	10	6	7	8	7	12	8	14	10	0
OG0000616	3	2	3	6	5	6	4	8	8	4	6	8	8	6	7	4	2	7	6	6	0
OG0000617	0	26	0	0	0	0	0	0	11	0	2	4	11	3	11	9	7	9	8	7	0
OG0000618	0	0	21	10	6	14	23	6	1	31	0	0	0	0	0	0	0	0	0	0	0
OG0000619	0	0	2	0	0	0	1	0	6	41	3	2	2	4	0	14	20	8	4	4	0
OG0000620	0	0	0	0	0	0	0	0	0	112	0	0	0	0	0	0	0	0	0	0	0
OG0000621	0	0	0	0	0	0	0	0	0	111	0	0	0	0	0	0	0	0	1	0	0
OG0000622	5	5	4	4	5	5	4	4	5	3	3	5	6	8	5	6	9	5	6	5	1
OG0000623	5	5	4	5	5	5	4	6	5	3	5	5	5	7	5	6	5	4	6	5	5
OG0000624	9	2	7	7	15	7	10	9	5	1	0	5	6	6	6	0	2	1	8	4	0
OG0000625	2	0	0	0	1	1	4	1	18	71	6	1	0	0	0	0	0	0	1	0	0
OG0000626	7	4	4	8	6	8	3	7	3	3	1	5	7	4	4	6	3	6	5	5	5
OG0000627	10	9	4	9	7	7	4	6	2	2	2	5	3	8	4	1	0	7	9	8	1
OG0000628	1	1	14	12	16	8	8	7	3	40	1	0	0	0	0	0	0	0	0	0	0
OG0000629	10	4	0	1	0	0	0	0	4	8	5	12	11	8	7	7	5	7	8	10	0
OG0000630	6	5	5	4	1	3	4	2	5	4	5	15	5	9	6	3	6	4	4	9	0
OG0000631	4	3	3	5	3	2	2	7	4	0	0	5	6	16	4	2	1	5	15	3	0
OG0000632	2	2	2	3	3	3	2	2	5	5	5	6	9	8	7	4	6	4	8	14	4
OG0000633	4	2	4	4	4	4	4	4	7	2	3	10	13	5	8	5	1	9	6	5	1
OG0000634	0	13	20	0	12	20	2	17	2	1	2	2	2	5	2	1	2	0	6	2	0
OG0000635	7	4	3	3	5	6	5	5	4	5	6	8	6	6	6	1	1	5	3	7	5
OG0000636	7	11	0	0	0	0	0	0	15	0	8	9	11	8	10	0	0	8	9	14	0
OG0000637	5	5	7	3	4	5	6	6	6	4	2	5	5	5	5	6	5	4	6	7	6
OG0000638	5	6	6	5	5	7	5	4	3	5	5	5	4	5	5	3	4	2	4	5	6
OG0000639	6	4	8	8	5	5	6	8	4	4	3	6	5	8	5	3	5	2	8	3	1
OG0000640	2	23	1	0	11	3	0	3	16	0	1	2	0	0	0	1	2	0	0	1	1
OG0000641	6	8	4	16	9	7	4	27	1	0	0	1	2	4	1	2	3	1	3	2	1
OG0000642	4	9	13	13	12	9	6	11	4	10	5	0	1	2	1	2	1	2	0	2	3
OG0000643	2	6	3	3	4	3	6	4	8	6	3	2	6	18	6	2	5	3	14	6	0
OG0000644	2	1	1	2	2	2	2	2	8	5	5	15	13	11	9	2	3	6	10	5	0
OG0000645	0	109	0	0	1	0	0	0	0	0	0	0	0	0	0	0	0	0	0	0	0
OG0000646	0	5	14	19	3	33	6	29	0	1	0	0	0	0	0	0	0	0	0	0	0
OG0000647	45	28	5	19	11	0	0	0	0	0	0	0	0	0	0	0	0	0	0	0	0
OG0000648	4	3	3	5	5	4	4	4	6	5	5	9	6	8	7	2	5	6	6	7	1
OG0000649	25	33	0	0	2	0	0	0	12	1	5	3	0	0	0	0	0	13	14	0	1
OG0000650	21	6	16	24	2	10	7	22	0	1	0	0	0	0	0	0	0	0	0	0	0
OG0000651	4	5	1	10	4	2	4	9	4	4	5	5	6	7	5	5	5	6	5	7	3
OG0000652	5	3	4	4	4	4	2	1	6	7	7	7	4	7	7	5	6	3	4	7	3
OG0000653	1	4	6	18	8	14	7	12	4	6	3	3	5	3	4	1	0	3	3	4	0
OG0000654	0	7	0	1	1	0	1	2	56	23	8	0	0	0	0	1	1	0	0	0	0
OG0000655	0	0	0	0	0	0	0	0	0	109	0	0	0	0	0	0	0	0	0	0	0
OG0000656	6	5	5	6	4	8	1	10	4	2	3	5	6	7	4	4	6	6	5	5	2
OG0000657	3	3	4	6	3	3	4	5	4	4	6	8	8	5	7	5	5	8	4	5	1
OG0000658	10	4	7	7	8	9	7	6	2	4	3	3	3	3	3	0	1	1	4	5	6
OG0000659	17	7	20	16	14	5	10	12	0	0	0	0	0	0	0	0	0	0	0	1	4
OG0000660	1	0	1	93	3	4	2	3	0	1	0	0	0	0	0	0	0	0	0	0	0
OG0000661	12	23	23	10	14	4	6	8	0	0	0	0	0	0	0	0	0	0	0	0	6
OG0000662	9	9	4	8	9	9	7	7	4	2	4	4	6	4	4	4	3	4	1	3	0
OG0000663	12	9	0	0	1	0	1	0	38	6	11	5	0	0	0	0	0	4	3	0	1
OG0000664	4	3	1	5	4	4	1	7	4	4	5	9	6	4	7	5	5	7	4	6	7
OG0000665	5	4	7	3	5	4	6	3	5	4	5	5	5	5	5	5	5	4	5	5	4
OG0000666	6	6	4	6	5	5	4	6	2	4	4	5	5	8	5	5	3	4	6	4	4
OG0000667	8	6	4	7	3	7	5	10	2	5	4	8	4	5	4	5	4	1	5	5	1
OG0000668	0	0	0	0	0	0	0	0	0	107	0	0	0	0	0	0	0	0	0	1	0
OG0000669	59	11	0	0	0	0	0	0	3	1	4	0	2	0	0	0	0	2	0	23	0
OG0000670	5	3	6	3	6	4	6	4	8	5	3	11	7	12	8	1	0	5	3	3	0
OG0000671	13	6	0	0	7	0	0	0	12	1	3	6	0	0	0	18	17	4	2	2	2
OG0000672	6	3	5	11	2	6	1	3	2	10	4	15	9	11	11	0	0	3	4	1	0
OG0000673	5	9	18	4	10	8	9	8	5	3	3	7	0	2	5	4	2	1	3	1	0
OG0000674	7	3	3	4	6	5	3	5	4	4	5	8	6	6	6	4	4	6	3	5	7
OG0000675	5	4	5	4	5	6	3	4	5	4	5	5	5	5	5	5	5	4	5	5	4
OG0000676	9	6	4	1	4	2	5	4	7	2	3	6	8	9	7	4	2	6	4	5	3
OG0000677	2	2	5	2	2	2	4	2	6	1	4	8	7	7	7	7	6	7	9	8	5
OG0000678	8	8	8	10	11	6	13	7	1	0	1	4	2	6	3	0	3	4	6	2	1
OG0000679	5	4	4	5	6	6	4	7	5	4	4	6	3	8	5	3	8	3	7	7	0
OG0000680	3	4	6	3	6	4	7	8	6	3	4	5	5	6	11	1	2	5	6	3	0
OG0000681	0	3	3	11	18	27	17	28	0	0	0	0	0	0	0	0	0	0	0	0	0
OG0000682	0	0	0	0	0	0	0	0	0	107	0	0	0	0	0	0	0	0	0	0	0
OG0000683	7	22	0	0	2	0	0	0	18	0	4	4	1	6	1	10	13	3	1	12	0
OG0000684	27	6	12	30	18	5	0	5	1	1	0	0	0	0	0	0	0	0	0	0	0
OG0000685	5	6	5	5	3	10	1	5	7	3	2	9	4	5	3	3	6	5	5	5	3
OG0000686	4	5	4	6	7	6	7	4	5	3	2	6	5	6	6	4	5	5	5	5	0
OG0000687	10	11	4	6	15	4	5	5	3	5	5	3	4	8	4	3	4	1	3	1	0
OG0000688	5	6	5	6	8	3	1	4	8	3	3	6	5	6	9	4	4	6	4	4	2
OG0000689	14	3	4	7	2	5	4	5	4	5	3	2	2	6	3	2	5	6	3	7	3
OG0000690	6	6	7	8	5	7	4	4	2	4	8	5	1	9	4	2	6	2	9	1	1
OG0000691	5	6	3	8	4	3	6	8	2	1	7	7	3	6	6	5	5	4	7	4	4
OG0000692	5	6	13	5	2	6	7	2	2	49	2	5	0	0	0	0	0	1	1	0	0
OG0000693	1	0	8	7	13	9	7	10	7	6	5	2	3	8	5	0	0	4	2	4	0
OG0000694	7	6	5	5	7	5	5	3	5	4	7	2	4	6	8	2	3	3	7	6	1
OG0000695	1	0	1	13	31	33	2	16	0	0	0	1	1	2	0	0	3	1	1	0	0
OG0000696	2	2	2	2	2	2	5	0	8	4	6	9	8	6	6	7	8	7	7	11	0
OG0000697	0	0	0	0	0	0	0	1	0	0	0	0	0	0	0	0	0	0	0	0	105
OG0000698	0	0	0	0	0	0	0	0	6	2	0	5	11	8	9	9	5	6	8	37	0
OG0000699	0	0	0	0	0	0	0	0	0	106	0	0	0	0	0	0	0	0	0	0	0
OG0000700	23	9	16	31	9	10	3	4	0	0	0	0	0	0	0	0	0	0	0	0	0
OG0000701	4	4	4	4	4	5	3	4	6	5	5	6	6	4	6	6	6	5	5	7	0
OG0000702	34	0	20	4	3	0	40	4	0	0	0	0	0	0	0	0	0	0	0	0	0
OG0000703	5	5	5	13	10	10	5	15	3	3	0	6	2	7	4	0	1	1	5	2	0
OG0000704	12	10	7	10	15	15	11	12	0	1	1	5	1	0	2	0	0	0	1	1	0
OG0000705	4	5	5	4	4	5	5	3	5	4	6	6	6	6	8	5	2	4	4	4	3
OG0000706	5	2	1	5	5	6	3	5	9	5	3	6	6	7	7	6	7	3	5	6	1
OG0000707	7	4	8	3	6	6	10	1	5	3	3	5	4	5	5	4	4	4	8	5	2
OG0000708	4	3	3	5	5	3	2	5	7	4	6	5	5	6	7	4	6	5	5	3	0
OG0000709	3	2	2	2	3	2	1	3	8	3	2	9	8	10	6	7	10	4	8	7	2
OG0000710	6	7	2	7	8	6	8	5	5	3	3	5	7	4	4	6	2	8	2	4	0
OG0000711	4	4	3	5	5	4	2	10	2	7	5	7	7	7	5	0	1	6	6	7	1
OG0000712	2	7	11	8	12	16	10	6	1	4	2	1	1	4	4	2	5	1	6	2	0
OG0000713	2	1	2	2	2	2	2	2	18	5	2	2	4	11	3	6	18	8	8	3	0
OG0000714	0	0	6	2	2	3	3	1	8	3	5	11	9	7	10	3	10	9	4	7	0
OG0000715	2	1	2	16	13	9	0	16	2	10	3	3	4	4	5	1	2	4	6	1	0
OG0000716	5	5	4	5	1	5	5	5	4	3	4	6	6	6	6	5	6	4	4	6	4
OG0000717	5	4	4	6	3	2	2	0	3	3	6	10	6	12	7	1	2	4	13	4	3
OG0000718	12	19	2	1	1	0	0	0	12	1	0	10	1	1	10	5	5	4	5	13	0
OG0000719	16	35	0	0	26	0	0	0	9	0	0	0	0	0	0	0	0	0	0	0	1
OG0000720	7	18	3	0	1	0	1	0	14	6	3	8	4	2	4	5	8	4	4	8	0
OG0000721	2	36	0	4	10	0	1	0	6	32	5	0	0	0	0	0	0	2	0	0	1
OG0000722	5	6	3	5	5	5	4	4	6	5	5	5	5	4	5	4	4	4	5	8	2
OG0000723	8	8	7	7	8	6	5	6	4	5	2	2	5	2	7	6	3	3	3	5	2
OG0000724	6	3	6	5	8	12	8	7	4	2	3	4	5	4	5	3	1	1	1	4	0
OG0000725	1	15	0	0	0	0	0	0	7	0	8	19	9	4	11	11	7	2	1	8	0
OG0000726	3	4	4	4	4	3	5	3	8	3	2	9	7	8	7	3	1	5	11	5	1
OG0000727	0	0	24	2	0	4	65	9	0	0	0	0	0	0	0	0	0	0	0	0	0
OG0000728	28	13	0	1	4	1	1	0	6	1	4	1	1	3	7	8	4	3	4	0	1
OG0000729	13	19	0	0	0	0	0	0	11	1	4	3	10	6	5	1	0	3	7	20	0
OG0000730	9	12	1	1	1	1	1	1	9	2	6	4	3	3	1	4	10	6	5	19	2
OG0000731	4	5	3	5	4	3	3	5	3	4	5	4	6	7	7	5	6	4	5	4	6
OG0000732	6	8	6	5	5	4	5	5	9	5	2	9	5	4	4	2	0	3	4	8	1
OG0000733	1	0	1	1	1	1	1	0	8	5	5	13	8	8	12	1	5	5	10	6	2
OG0000734	6	5	6	7	5	3	4	6	5	2	5	4	5	4	3	5	3	5	3	0	6
OG0000735	3	7	1	6	4	4	0	10	4	2	1	2	5	14	7	1	3	6	8	1	7
OG0000736	6	7	4	3	3	1	0	0	10	2	2	3	11	9	9	6	7	4	4	11	0
OG0000737	3	2	1	2	1	0	0	0	1	15	2	1	17	24	8	0	0	5	13	7	0
OG0000738	10	4	7	9	15	9	7	13	3	1	1	0	3	2	2	2	2	3	4	6	0
OG0000739	3	3	2	3	3	3	3	3	6	5	3	3	12	5	10	14	7	3	7	3	0
OG0000740	7	8	6	6	8	9	9	5	7	2	0	1	7	5	2	2	3	5	4	3	0
OG0000741	1	5	16	17	8	6	10	8	6	16	1	3	0	1	2	0	0	0	0	0	0
OG0000742	3	5	6	15	12	12	5	14	2	4	1	5	1	6	3	0	0	2	3	2	0
OG0000743	4	3	3	1	1	1	2	1	4	2	3	35	7	6	6	3	1	7	2	6	2
OG0000744	6	5	1	5	6	5	4	3	8	1	6	5	3	9	10	3	8	2	8	3	0
OG0000745	5	4	7	3	3	6	7	4	5	5	7	6	6	3	5	5	4	4	1	4	4
OG0000746	0	0	96	7	0	0	0	0	0	0	0	0	0	0	0	0	0	0	0	0	0
OG0000747	0	0	2	2	2	3	3	0	5	5	6	13	6	12	7	5	11	6	8	5	0
OG0000748	0	0	0	0	1	0	0	0	3	1	1	0	0	0	0	0	0	0	0	0	97
OG0000749	10	6	7	8	6	6	4	9	3	4	2	2	5	5	5	0	1	7	3	4	0
OG0000750	6	3	2	2	4	0	1	1	6	0	6	5	11	9	6	3	5	11	6	7	4
OG0000751	7	9	3	4	5	7	6	6	6	2	4	6	4	2	1	4	4	6	5	5	0
OG0000752	8	8	2	1	4	2	2	1	3	9	5	8	10	8	2	0	0	9	12	3	0
OG0000753	25	18	19	14	15	1	4	4	0	0	0	0	0	0	0	0	0	0	0	0	1
OG0000754	8	7	2	4	3	3	1	2	8	4	4	3	4	5	5	8	9	4	7	2	3
OG0000755	6	4	5	4	6	8	3	9	4	2	1	16	3	7	4	1	1	2	4	3	7
OG0000756	6	4	5	4	5	5	4	5	4	3	5	5	5	4	5	4	4	3	4	5	4
OG0000757	5	4	3	6	5	5	2	6	4	4	5	6	5	3	4	5	3	5	3	5	5
OG0000758	5	4	5	5	5	6	5	4	5	5	5	5	4	4	3	5	4	4	4	6	4
OG0000759	6	7	34	42	7	0	5	1	0	0	0	0	0	0	0	0	0	0	0	0	0
OG0000760	6	4	3	5	6	5	4	1	4	4	3	6	9	4	7	7	2	6	3	5	3
OG0000761	3	4	4	4	3	4	2	7	3	1	1	1	14	6	11	5	3	14	2	2	2
OG0000762	2	2	3	3	4	4	3	4	3	4	5	7	8	7	7	5	4	6	7	6	2
OG0000763	1	5	2	0	1	1	3	1	8	5	4	9	15	6	8	3	0	17	6	5	2
OG0000764	13	7	6	2	3	4	5	0	7	3	5	4	5	5	2	4	4	5	6	6	0
OG0000765	5	6	10	7	7	4	6	4	5	3	3	4	3	4	4	3	4	3	4	4	2
OG0000766	2	3	3	2	3	3	3	3	7	4	4	10	1	11	9	1	5	1	8	13	3
OG0000767	3	3	5	3	2	3	5	4	5	4	4	7	12	1	5	10	1	9	1	5	3
OG0000768	11	2	4	6	9	9	4	8	0	19	10	8	2	4	0	0	0	0	1	1	2
OG0000769	7	3	2	4	8	5	2	4	5	6	7	13	5	3	3	5	3	6	4	4	0
OG0000770	4	4	3	6	5	5	3	5	4	3	3	7	7	7	7	4	6	5	3	3	3
OG0000771	19	31	19	7	2	2	3	1	1	5	3	1	3	0	0	1	1	1	0	1	0
OG0000772	2	3	3	2	3	3	3	3	7	6	9	14	5	6	7	2	2	4	5	6	3
OG0000773	3	7	5	7	2	4	11	5	5	3	3	7	4	5	6	5	7	2	3	5	0
OG0000774	4	5	5	5	4	5	5	4	3	4	4	6	3	7	5	6	4	5	5	3	4
OG0000775	4	5	5	4	3	4	4	3	5	5	5	5	5	5	5	4	5	4	3	5	5
OG0000776	9	11	7	10	8	10	4	8	6	3	0	4	4	2	6	0	0	2	2	4	0
OG0000777	6	5	3	5	9	1	4	5	5	3	3	5	7	6	6	5	5	7	5	4	0
OG0000778	3	4	3	3	5	4	3	5	3	3	4	5	6	5	5	5	4	4	5	10	6
OG0000779	5	4	6	4	3	5	6	5	5	3	5	4	10	0	7	12	0	4	0	8	3
OG0000780	0	0	0	0	0	0	0	0	0	101	0	0	0	0	0	0	0	0	0	0	0
OG0000781	13	9	0	0	0	0	0	0	13	1	4	10	5	8	8	2	2	6	10	8	0
OG0000782	8	5	5	8	8	8	5	9	2	2	3	6	4	3	4	3	2	4	2	3	3
OG0000783	6	5	8	7	7	6	8	6	7	3	4	4	4	4	4	0	0	3	3	4	3
OG0000784	14	0	37	12	6	3	22	5	0	0	0	0	0	0	0	0	0	0	0	1	0
OG0000785	7	6	5	6	11	7	4	11	1	3	3	7	5	3	3	0	1	6	4	2	3
OG0000786	4	4	5	5	5	5	5	4	4	3	3	5	4	5	5	4	4	4	5	6	6
OG0000787	7	6	0	3	6	6	4	7	5	6	5	4	5	5	3	5	5	3	4	4	0
OG0000788	8	5	5	9	8	10	5	7	3	1	1	3	2	3	3	4	2	2	2	3	11
OG0000789	3	1	3	5	5	5	4	4	4	3	4	5	5	5	7	3	5	4	5	8	4
OG0000790	4	0	1	0	6	0	0	0	28	45	8	3	0	0	0	0	0	0	3	0	0
OG0000791	3	3	2	3	4	4	3	4	11	4	3	9	5	6	9	6	6	6	1	3	0
OG0000792	10	7	1	4	2	4	1	2	9	3	1	14	9	4	11	2	0	6	3	5	0
OG0000793	13	5	0	0	0	0	0	0	13	1	2	8	7	6	8	5	7	4	10	10	0
OG0000794	7	8	1	0	2	1	1	2	7	2	2	7	5	8	7	6	4	7	5	5	3
OG0000795	6	6	6	5	4	6	5	6	5	3	3	6	3	4	6	2	5	2	6	7	0
OG0000796	5	4	4	5	5	4	4	5	5	4	4	5	4	5	6	5	3	4	5	3	4
OG0000797	5	7	6	3	8	5	5	4	1	4	2	4	3	11	2	0	2	3	6	3	5
OG0000798	4	3	2	1	2	4	3	4	5	2	6	12	6	4	7	4	5	6	4	11	0
OG0000799	3	3	10	1	3	1	3	0	4	4	7	10	8	5	8	2	4	6	7	7	0
OG0000800	10	19	0	0	0	0	1	0	8	0	4	4	3	3	8	9	11	2	3	13	0
OG0000801	3	4	2	8	6	5	4	4	4	4	4	5	5	5	5	4	4	3	5	6	1
OG0000802	5	5	30	25	10	6	5	7	0	0	0	2	0	0	0	1	0	0	0	2	1
OG0000803	4	4	1	7	5	5	4	6	6	6	5	4	5	4	4	5	4	5	3	5	0
OG0000804	2	2	4	6	4	4	5	6	5	3	2	5	6	12	8	0	1	4	10	3	3
OG0000805	1	2	0	1	5	4	10	2	3	2	4	9	8	5	5	9	5	5	9	5	4
OG0000806	0	0	1	1	26	0	0	0	12	2	19	29	0	0	0	0	0	2	1	2	0
OG0000807	5	4	3	4	0	2	2	3	6	4	4	3	6	2	3	5	3	7	2	27	1
OG0000808	6	3	5	4	4	4	4	4	4	5	2	9	7	7	7	2	4	5	0	8	0
OG0000809	6	6	9	11	10	7	7	8	3	2	2	2	3	1	2	2	4	2	2	5	0
OG0000810	12	7	6	7	15	15	5	10	1	4	1	2	1	0	3	3	0	1	2	1	2
OG0000811	4	5	4	6	5	7	3	5	3	4	4	3	5	5	4	4	4	3	5	5	3
OG0000812	3	0	1	2	3	2	0	2	6	3	6	6	13	4	10	7	3	8	2	9	0
OG0000813	7	2	0	17	4	8	0	19	4	3	3	4	1	4	4	2	3	1	3	5	3
OG0000814	3	6	4	4	4	6	7	8	6	4	7	3	3	5	5	3	2	0	5	6	0
OG0000815	4	5	3	4	5	5	3	4	5	4	5	8	6	7	4	5	4	5	5	4	0
OG0000816	6	4	6	6	7	6	6	6	3	2	4	4	5	5	4	3	3	2	3	5	4
OG0000817	4	4	4	4	4	3	8	1	4	3	5	7	5	11	5	0	1	7	10	3	2
OG0000818	5	7	6	4	6	6	3	5	3	0	1	5	4	10	6	1	3	1	9	5	4
OG0000819	7	5	6	6	6	6	6	7	2	1	2	6	4	4	5	3	4	3	5	4	3
OG0000820	2	1	2	3	3	3	2	2	6	7	7	13	10	3	4	5	1	7	2	12	1
OG0000821	7	1	0	0	0	0	0	0	13	1	4	8	10	2	9	8	6	8	3	17	0
OG0000822	0	1	20	17	4	19	5	24	0	0	0	0	0	0	0	0	0	0	0	0	8
OG0000823	6	5	6	4	6	7	6	4	1	4	4	5	4	4	5	3	2	3	3	5	6
OG0000824	6	3	2	5	0	3	1	5	5	4	7	10	6	8	6	0	2	6	8	9	1
OG0000825	5	11	4	7	6	5	5	5	3	0	1	4	4	3	6	3	2	6	3	2	7
OG0000826	3	7	7	5	5	5	1	5	4	5	5	4	5	5	3	1	3	5	4	8	0
OG0000827	7	13	9	8	8	8	8	8	3	2	1	2	1	2	2	1	0	0	1	5	2
OG0000828	4	6	6	4	6	15	7	2	2	3	2	3	3	4	3	5	2	3	3	3	4
OG0000829	15	7	3	4	17	11	10	14	3	3	0	6	2	0	1	0	0	0	1	0	0
OG0000830	3	4	2	4	3	4	1	4	4	5	3	8	6	7	4	3	6	7	5	7	3
OG0000831	4	3	3	3	3	3	2	2	4	2	2	6	6	7	4	6	7	5	7	8	3
OG0000832	3	2	3	3	3	7	0	5	5	4	5	6	5	8	7	5	5	7	5	7	0
OG0000833	3	4	0	6	3	2	0	7	7	3	4	6	3	8	5	4	7	2	7	5	1
OG0000834	6	6	11	0	6	3	2	1	2	3	4	6	8	8	6	0	0	6	6	11	2
OG0000835	4	4	4	4	4	3	4	4	5	4	5	5	5	5	5	4	3	4	4	5	4
OG0000836	5	3	1	2	6	4	5	6	8	2	2	3	4	5	3	4	6	6	11	6	0
OG0000837	7	6	8	7	7	6	9	7	3	4	4	6	3	5	4	0	1	0	2	4	0
OG0000838	2	0	11	13	11	12	11	8	4	1	0	3	1	1	3	0	0	4	1	1	0
OG0000839	2	4	3	3	3	4	3	3	5	4	7	8	4	5	5	3	5	4	5	10	4
OG0000840	1	6	4	6	6	6	4	10	2	3	3	10	7	5	5	3	4	3	4	4	0
OG0000841	5	7	3	4	5	1	2	2	5	8	5	5	4	5	6	3	3	4	5	4	5
OG0000842	0	0	91	5	0	0	0	1	0	0	0	0	0	0	0	0	0	0	0	0	0
OG0000843	5	5	6	2	5	1	5	6	4	2	4	9	6	6	4	4	3	7	7	3	0
OG0000844	31	32	8	9	9	0	2	2	0	0	0	0	0	0	0	0	0	0	0	0	0
OG0000845	5	3	5	4	4	4	4	3	3	3	2	7	3	7	3	4	5	4	8	4	3
OG0000846	8	0	1	0	1	19	34	30	0	2	0	0	0	0	0	0	0	0	0	0	0
OG0000847	14	44	0	0	2	0	0	0	0	31	1	0	2	2	0	0	0	0	0	0	0
OG0000848	6	8	3	3	6	1	2	2	8	0	2	4	12	1	10	6	0	9	1	8	1
OG0000849	6	3	3	4	5	5	3	5	3	7	6	3	3	9	3	4	5	4	6	6	0
OG0000850	3	2	2	3	3	3	2	3	7	2	5	6	7	5	7	5	7	7	5	7	2
OG0000851	5	5	6	3	5	5	8	5	3	3	4	5	6	6	6	2	1	4	6	5	0
OG0000852	2	3	13	12	4	4	2	4	10	9	0	0	0	0	1	1	7	0	1	19	1
OG0000853	6	7	3	6	8	7	6	7	3	3	3	5	3	3	3	5	3	5	3	4	0
OG0000854	0	4	1	0	2	13	43	12	3	3	1	1	1	3	6	0	1	0	0	1	0
OG0000855	0	5	2	1	7	9	6	5	5	4	2	4	0	4	4	8	16	4	0	7	0
OG0000856	0	0	7	7	29	7	3	11	0	0	0	0	0	0	0	0	0	0	0	0	0
OG0000857	0	0	4	4	14	0	0	0	33	15	5	1	0	0	0	1	2	0	0	0	1
OG0000858	5	5	9	3	5	6	7	8	2	6	5	2	1	5	2	4	5	3	3	5	0
OG0000859	5	6	5	7	9	4	6	4	2	0	1	1	4	7	6	2	5	2	6	2	4
OG0000860	9	7	6	6	5	7	4	6	3	1	2	2	3	5	2	3	5	2	5	3	2
OG0000861	4	5	2	6	6	6	1	10	3	7	4	2	3	3	4	4	6	1	5	6	0
OG0000862	3	3	3	3	1	1	2	0	5	6	6	6	4	9	8	5	6	4	7	6	1
OG0000863	1	0	1	1	4	0	0	0	6	1	2	13	11	11	9	11	7	5	3	7	2
OG0000864	5	5	5	9	5	5	10	5	3	2	2	3	3	3	3	3	3	4	4	4	6
OG0000865	5	6	8	7	5	6	7	8	1	1	4	6	4	4	3	3	3	3	4	5	0
OG0000866	0	2	16	21	19	7	10	17	0	2	1	0	0	0	0	0	0	0	0	0	0
OG0000867	0	6	0	0	0	0	0	0	14	49	3	3	0	1	1	0	0	0	0	0	18
OG0000868	0	5	10	12	18	9	9	8	0	0	1	0	0	0	0	5	2	0	0	5	0
OG0000869	26	12	16	31	8	0	0	0	0	0	0	0	0	0	0	0	1	0	0	0	0
OG0000870	40	43	1	2	5	0	0	0	0	3	0	0	0	0	0	0	0	0	0	0	0
OG0000871	5	4	5	5	5	5	5	5	2	3	3	3	5	4	4	5	4	4	4	4	3
OG0000872	4	5	5	4	4	4	5	4	5	3	3	6	3	4	5	5	5	4	3	6	3
OG0000873	2	0	0	5	0	41	3	43	0	0	0	0	0	0	0	0	0	0	0	0	0
OG0000874	6	6	7	8	9	8	4	8	5	5	6	2	3	3	4	0	1	1	2	3	0
OG0000875	2	3	5	5	3	1	4	4	6	2	3	13	6	6	4	1	3	5	7	7	3
OG0000876	2	3	0	0	0	0	0	0	21	0	8	11	6	9	9	5	6	1	3	10	0
OG0000877	4	3	3	4	3	5	2	4	3	2	3	4	4	4	2	4	3	4	4	2	4
OG0000878	5	3	4	7	6	5	4	6	4	4	5	4	3	9	4	1	3	2	4	4	0
OG0000879	8	5	7	6	6	3	2	5	2	2	3	7	5	5	7	0	0	4	8	3	0
OG0000880	4	3	0	3	6	4	1	0	9	0	4	14	5	3	9	4	9	2	2	9	1
OG0000881	5	7	7	7	7	5	7	8	2	2	2	4	3	4	3	2	2	4	3	5	2
OG0000882	6	6	14	11	18	9	11	13	0	6	0	0	0	0	0	0	0	0	0	0	0
OG0000883	5	4	6	5	4	6	6	4	3	5	3	3	3	3	3	3	3	3	3	6	4
OG0000884	1	2	6	7	5	1	1	0	5	11	11	13	5	5	3	0	0	5	8	2	3
OG0000885	6	7	6	5	6	6	8	6	4	1	2	7	5	4	4	1	1	4	4	1	0
OG0000886	0	0	0	0	0	0	0	0	0	94	0	0	0	0	0	0	0	0	0	0	0
OG0000887	10	10	0	0	0	0	0	0	11	1	1	1	1	1	3	7	8	13	11	15	0
OG0000888	20	37	9	7	3	0	0	3	1	6	0	0	0	0	0	1	0	0	0	0	0
OG0000889	4	1	3	9	6	2	2	0	4	0	0	2	8	5	3	7	13	7	6	11	0
OG0000890	4	2	3	2	2	2	1	1	3	3	8	8	7	14	3	5	11	2	6	4	0
OG0000891	2	2	2	2	2	3	0	2	3	3	4	7	4	9	9	5	5	6	7	6	4
OG0000892	12	7	7	4	9	10	11	6	1	0	2	2	2	2	2	1	2	2	3	3	1
OG0000893	8	10	6	11	9	8	12	6	1	0	0	2	2	1	1	0	0	0	1	2	3
OG0000894	2	2	2	2	2	2	2	2	4	5	6	6	6	6	6	6	6	4	4	7	3
OG0000895	5	6	0	2	0	0	1	0	9	3	10	12	8	4	10	3	1	5	4	8	0
OG0000896	0	0	12	25	29	17	0	1	0	0	0	0	0	0	0	0	0	0	0	0	0
OG0000897	14	8	12	5	9	9	7	12	0	4	1	4	2	1	0	0	0	1	1	1	0
OG0000898	6	1	2	0	7	0	1	2	9	16	3	16	0	0	0	0	0	2	1	1	0
OG0000899	3	2	7	3	3	5	5	3	5	7	4	15	4	4	4	3	4	4	2	3	2
OG0000900	13	5	0	0	0	0	0	0	9	0	7	13	2	1	3	5	10	6	2	15	0
OG0000901	7	5	4	2	9	2	3	3	4	5	4	4	3	10	5	1	4	1	7	2	3
OG0000902	4	4	2	6	3	4	2	6	4	3	4	4	4	5	5	4	4	5	5	5	3
OG0000903	4	4	1	7	4	3	2	5	4	5	4	4	5	6	3	5	4	5	6	4	3
OG0000904	6	5	0	0	0	0	0	0	22	1	4	4	5	5	6	5	10	4	6	9	0
OG0000905	5	12	5	12	10	6	8	12	2	5	2	3	1	2	2	0	0	0	1	0	0
OG0000906	5	8	6	4	5	11	0	5	1	1	4	7	5	5	5	2	3	3	3	7	0
OG0000907	6	3	5	3	7	11	2	7	3	2	2	2	4	5	3	2	4	3	5	2	4
OG0000908	4	3	5	6	4	6	2	5	5	4	5	5	3	3	5	5	4	5	3	4	0
OG0000909	2	2	3	1	4	2	3	2	6	5	5	7	5	6	7	6	5	4	4	6	3
OG0000910	4	3	4	2	2	2	2	2	7	4	5	6	6	7	5	6	4	8	4	4	2
OG0000911	1	3	4	3	3	3	5	2	1	6	4	7	1	8	2	1	4	1	7	2	5
OG0000912	2	2	2	2	2	2	2	2	6	2	8	6	6	6	7	4	4	8	6	9	2
OG0000913	4	5	8	3	5	4	7	4	5	2	3	3	6	4	5	4	3	3	3	2	3
OG0000914	4	3	5	7	5	1	2	8	5	3	6	2	6	5	6	2	1	7	4	4	4
OG0000915	7	5	4	7	6	6	6	7	3	1	3	4	3	3	3	3	3	5	3	2	3
OG0000916	7	8	9	2	3	4	10	5	2	4	3	3	4	9	7	0	0	2	8	2	0
OG0000917	0	6	6	7	5	4	6	6	3	0	2	3	4	6	5	4	6	4	7	3	1
OG0000918	0	0	4	5	4	5	5	5	6	5	8	6	5	3	6	5	6	4	5	0	1
OG0000919	0	0	11	26	14	16	7	16	0	1	0	0	0	0	0	0	0	0	0	0	0
OG0000920	0	0	2	2	26	23	5	31	0	1	0	0	0	0	0	0	0	0	0	0	0
OG0000921	0	0	0	0	0	0	0	0	1	67	9	1	1	2	1	3	1	3	2	1	0
OG0000922	0	0	0	0	0	0	0	0	12	2	10	8	17	3	8	14	1	14	2	1	0
OG0000923	4	4	3	4	4	4	2	3	4	3	4	6	5	4	4	4	4	5	4	4	5
OG0000924	24	17	1	0	1	0	0	0	8	11	5	0	1	0	0	2	2	0	0	0	7
OG0000925	4	1	4	4	4	6	2	4	8	2	3	8	3	6	10	1	4	0	6	3	1
OG0000926	4	4	4	4	4	4	4	4	4	3	4	4	4	4	4	4	4	4	4	4	4
OG0000927	4	3	2	6	4	4	3	6	4	4	4	4	4	4	4	4	4	4	4	4	3
OG0000928	8	7	4	12	11	10	4	15	0	4	1	2	2	2	3	0	0	0	1	3	0
OG0000929	5	5	5	4	5	4	5	5	3	3	3	4	5	4	5	4	3	3	3	7	2
OG0000930	6	9	7	5	11	9	7	8	2	4	3	3	4	3	2	0	0	0	1	3	0
OG0000931	3	4	4	4	3	5	0	6	3	2	3	4	5	8	7	1	1	4	5	14	1
OG0000932	5	4	4	4	4	7	3	4	5	5	6	6	2	5	6	3	4	1	4	4	1
OG0000933	3	4	4	4	5	7	3	4	5	4	4	4	3	6	4	3	3	4	6	3	0
OG0000934	2	3	8	2	2	3	6	7	5	48	2	0	1	0	0	2	0	0	0	0	0
OG0000935	7	1	7	6	5	3	7	3	3	4	2	14	4	5	4	3	2	3	4	4	0
OG0000936	8	4	4	7	6	5	3	7	3	2	3	5	4	5	2	3	3	4	6	4	1
OG0000937	6	1	3	5	13	8	3	6	4	3	3	6	3	5	3	3	3	3	4	5	0
OG0000938	0	0	30	13	1	10	26	11	0	0	0	0	0	0	0	0	0	0	0	0	0
OG0000939	0	0	5	22	3	22	5	34	0	0	0	0	0	0	0	0	0	0	0	0	0
OG0000940	0	0	0	0	0	0	0	0	6	6	7	11	10	7	7	4	7	7	8	6	2
OG0000941	21	16	9	5	5	0	2	0	1	22	2	0	0	1	0	0	0	0	0	0	6
OG0000942	10	6	8	3	4	4	4	3	4	2	1	3	3	5	3	4	1	2	5	5	7
OG0000943	3	2	2	5	5	4	4	7	4	4	3	3	4	4	3	4	4	4	2	14	0
OG0000944	7	4	6	5	1	2	2	1	4	2	6	8	5	6	7	3	3	3	1	11	1
OG0000945	6	5	6	8	3	6	6	6	4	3	3	4	3	5	4	2	4	2	3	3	0
OG0000946	4	6	4	6	3	4	2	8	4	3	2	4	5	3	4	3	3	5	4	5	3
OG0000947	3	3	2	5	4	5	3	3	4	4	4	4	4	5	4	4	4	5	4	9	0
OG0000948	12	3	3	1	6	1	1	3	3	1	6	4	5	5	5	5	7	3	4	5	0
OG0000949	2	3	5	3	4	3	3	8	5	3	4	7	4	8	6	5	3	4	1	4	3
OG0000950	3	4	6	1	5	3	3	3	7	2	2	7	3	5	6	4	4	7	6	7	1
OG0000951	6	6	6	7	6	8	3	6	3	3	2	2	2	5	5	2	2	2	3	4	2
OG0000952	4	5	4	3	4	2	2	1	5	1	5	9	4	6	7	3	3	3	6	7	1
OG0000953	1	1	2	1	0	2	1	0	7	14	10	0	13	7	7	0	0	5	2	10	2
OG0000954	6	6	5	3	6	5	6	8	6	1	2	5	3	4	6	3	4	3	2	4	0
OG0000955	2	3	1	4	2	2	1	3	2	5	6	8	13	0	8	7	0	13	0	9	0
OG0000956	4	3	3	3	4	4	4	4	4	2	4	4	5	5	5	3	5	3	5	4	4
OG0000957	4	3	1	6	6	6	4	8	2	4	3	5	6	2	5	5	2	6	2	5	0
OG0000958	7	12	0	0	0	0	1	0	8	0	7	8	7	1	3	1	4	7	7	14	0
OG0000959	3	4	4	2	3	2	3	3	6	4	4	9	3	7	5	4	5	5	3	3	1
OG0000960	3	3	3	2	3	2	3	2	6	3	3	6	4	5	8	5	5	3	3	7	4
OG0000961	4	3	4	2	4	5	3	4	2	3	4	4	4	3	4	4	5	4	3	3	4
OG0000962	3	2	2	3	4	4	2	3	4	4	8	8	6	4	5	6	3	4	4	3	4
OG0000963	9	10	1	9	8	9	0	4	0	3	7	1	1	4	2	1	4	4	4	0	3
OG0000964	4	4	4	3	4	4	4	4	4	4	4	4	4	4	4	4	4	4	2	4	4
OG0000965	3	3	3	3	3	3	3	3	5	4	3	4	7	4	5	5	8	6	3	5	2
OG0000966	4	4	5	3	4	5	3	4	4	3	4	4	3	4	4	3	4	3	4	3	4
OG0000967	5	5	6	6	5	6	6	6	4	2	3	4	4	2	4	2	2	4	4	4	3
OG0000968	9	5	0	4	4	5	1	9	4	1	4	5	5	5	4	4	3	3	2	9	0
OG0000969	4	5	5	4	5	4	4	5	4	3	4	4	4	2	4	4	5	4	6	3	4
OG0000970	1	1	1	1	1	1	1	1	8	7	8	8	4	7	6	7	6	7	6	5	0
OG0000971	4	4	4	4	4	4	4	4	4	3	4	5	3	4	4	4	4	3	4	4	4
OG0000972	6	6	0	0	0	0	0	0	20	0	3	2	5	4	5	10	9	5	12	2	0
OG0000973	4	4	13	1	7	7	5	3	3	3	2	2	3	4	5	5	5	2	3	6	1
OG0000974	3	2	3	4	5	0	3	5	3	5	3	5	5	9	5	4	7	4	7	6	0
OG0000975	4	5	5	0	3	3	3	2	7	3	2	14	3	8	8	0	0	7	7	1	0
OG0000976	3	6	5	4	3	4	2	2	4	2	2	7	7	3	7	9	6	6	3	3	0
OG0000977	1	0	0	0	0	0	0	0	0	84	0	0	0	0	0	0	0	0	0	4	0
OG0000978	8	5	7	7	11	10	8	10	2	2	2	2	2	2	2	2	1	0	2	1	0
OG0000979	3	2	3	3	4	4	3	3	2	4	8	6	6	3	6	5	3	4	5	6	1
OG0000980	3	2	2	3	4	3	2	3	3	3	4	4	6	4	4	3	1	3	2	5	5
OG0000981	41	0	1	0	10	0	1	0	0	1	6	0	0	1	0	0	0	2	2	0	3
OG0000982	4	6	6	2	8	3	8	3	2	4	1	4	2	11	4	0	1	1	12	2	0
OG0000983	3	3	4	4	4	4	4	4	4	4	4	4	3	4	4	4	4	4	3	3	4
OG0000984	8	5	5	5	5	7	10	7	4	1	3	5	3	3	4	1	1	3	2	3	0
OG0000985	4	4	4	4	4	4	3	4	3	4	4	4	4	4	4	3	4	4	4	4	3
OG0000986	5	4	3	6	4	4	3	6	4	8	3	3	3	4	4	3	3	2	4	4	0
OG0000987	4	4	3	4	4	4	4	4	1	2	3	7	5	4	3	4	4	4	4	6	3
OG0000988	9	12	0	0	1	0	0	0	15	3	2	4	2	2	5	8	5	3	5	11	0
OG0000989	3	3	0	5	3	2	0	6	5	3	3	5	5	8	7	5	5	3	5	6	1
OG0000990	6	6	3	10	6	5	4	9	2	2	3	3	4	3	2	4	2	4	3	3	0
OG0000991	3	2	2	2	3	1	2	5	2	3	5	6	4	7	4	5	6	3	6	6	0
OG0000992	5	3	7	6	5	10	0	6	3	0	1	4	5	3	3	0	2	4	3	1	10
OG0000993	6	3	4	8	1	8	0	8	4	2	2	4	3	4	6	3	2	4	3	5	5
OG0000994	6	6	6	5	6	7	5	5	3	3	3	3	1	3	3	4	3	3	2	3	5
OG0000995	6	4	10	2	6	7	10	2	3	3	1	3	3	3	3	3	4	3	3	4	0
OG0000996	7	7	6	6	7	10	4	7	3	4	2	2	1	7	3	0	1	1	6	2	0
OG0000997	2	3	0	0	6	3	3	1	7	3	5	1	4	4	7	5	5	5	3	11	0
OG0000998	5	3	4	3	4	4	4	7	3	1	4	6	7	5	5	3	3	6	2	3	5
OG0000999	3	4	5	1	5	4	7	1	3	3	4	7	3	6	5	2	6	1	5	5	0
OG0001000	4	5	10	0	5	5	8	0	4	0	3	4	8	2	5	7	1	5	2	4	2
OG0001001	7	7	5	5	3	2	5	1	4	6	6	3	5	5	4	3	1	6	3	5	1
OG0001002	5	2	6	1	5	7	10	0	4	3	4	10	3	3	8	2	3	0	3	4	0
OG0001003	4	4	4	4	4	4	5	3	3	2	3	4	4	5	6	4	4	5	5	4	2
OG0001004	6	8	4	4	5	3	7	1	3	3	1	4	3	6	4	3	4	0	5	6	6
OG0001005	3	1	6	1	3	2	3	3	9	2	6	3	5	4	8	5	2	5	5	5	5
OG0001006	3	4	4	4	4	4	4	4	4	3	4	4	4	4	4	4	4	4	3	4	3
OG0001007	7	5	4	8	6	4	5	3	3	1	3	6	2	4	4	1	2	3	3	5	7
OG0001008	0	0	59	25	0	0	1	2	0	0	0	0	0	0	0	0	0	0	0	0	1
OG0001009	5	5	5	4	4	5	5	3	2	1	5	11	4	3	2	3	2	5	3	4	1
OG0001010	20	18	24	16	6	1	1	1	0	0	0	0	0	0	0	0	0	0	0	0	0
OG0001011	9	11	0	0	1	0	1	0	14	1	6	4	4	8	6	0	1	4	10	5	0
OG0001012	38	41	0	0	5	0	0	0	0	0	0	0	0	0	0	0	0	0	0	0	0
OG0001013	13	11	9	6	9	7	14	12	1	1	0	0	0	1	0	0	1	0	2	0	0
OG0001014	10	5	1	13	9	7	2	15	1	1	2	1	1	2	1	1	3	1	2	2	4
OG0001015	6	8	2	21	4	7	1	9	2	1	1	0	4	6	2	2	5	1	2	1	1
OG0001016	7	3	8	2	6	8	5	2	3	3	5	11	3	2	3	2	2	2	1	5	0
OG0001017	8	4	6	7	10	6	8	9	2	1	1	3	3	4	3	1	2	3	2	1	0
OG0001018	7	4	3	3	7	5	3	4	6	4	3	2	5	4	6	4	4	4	3	3	0
OG0001019	4	6	6	5	5	6	2	4	3	1	4	4	5	5	2	1	3	5	5	5	1
OG0001020	3	4	2	5	4	4	3	4	3	1	3	4	5	4	6	4	5	4	5	4	3
OG0001021	2	11	4	2	2	4	5	3	6	4	3	3	3	5	2	5	6	1	6	2	2
OG0001022	4	4	4	6	5	5	2	4	3	2	3	3	4	5	6	2	4	3	1	8	4
OG0001023	4	4	1	2	5	5	4	5	5	0	4	4	6	5	7	6	5	5	5	4	0
OG0001024	0	2	3	2	5	0	0	1	25	5	2	0	0	2	1	4	0	10	2	2	2
OG0001025	0	1	0	3	1	0	0	0	6	1	6	12	7	11	7	5	6	7	8	5	0
OG0001026	0	0	0	0	84	0	1	0	1	0	0	0	0	0	0	0	0	0	0	0	0
OG0001027	0	0	0	0	0	0	0	0	0	87	0	0	0	0	0	0	0	0	0	0	0
OG0001028	0	0	0	0	0	0	0	0	0	87	0	0	0	0	0	0	0	0	0	0	0
OG0001029	4	6	1	8	5	3	0	4	4	3	3	6	3	3	2	4	3	3	5	5	2
OG0001030	9	4	2	4	3	5	0	8	3	1	4	4	4	11	4	1	1	1	14	2	1
OG0001031	6	10	6	6	7	10	4	6	6	1	0	0	2	3	2	4	5	0	1	7	0
OG0001032	4	4	4	8	7	6	4	6	5	3	3	3	4	5	3	1	3	4	4	4	0
OG0001033	5	2	5	4	6	5	2	4	3	4	6	2	3	11	2	0	3	2	11	3	3
OG0001034	4	3	4	3	5	3	4	3	5	1	3	4	8	4	6	6	3	5	3	4	3
OG0001035	9	8	5	6	5	9	3	8	4	2	1	1	6	2	3	0	1	6	4	1	1
OG0001036	4	3	1	6	3	3	2	5	5	3	3	5	3	5	5	5	3	4	5	4	3
OG0001037	2	5	2	4	3	3	2	2	4	4	5	3	6	3	5	3	2	7	4	3	2
OG0001038	11	4	2	3	9	5	2	4	4	2	3	8	10	2	7	1	0	3	1	4	0
OG0001039	2	3	1	3	2	2	0	6	3	6	7	13	5	4	5	4	4	3	3	6	0
OG0001040	8	5	3	2	8	1	0	2	17	8	6	0	0	0	0	1	0	2	3	0	0
OG0001041	4	3	2	4	5	6	2	3	7	2	2	2	6	3	5	4	9	4	4	5	0
OG0001042	8	6	5	6	8	9	3	7	3	4	3	2	3	2	2	4	1	4	2	1	1
OG0001043	3	4	0	2	4	3	0	6	4	3	3	10	4	11	7	1	0	7	9	5	0
OG0001044	4	6	2	5	4	3	3	6	4	4	3	2	3	4	4	4	4	3	3	4	4
OG0001045	3	9	17	12	4	2	0	2	8	23	2	1	0	0	0	0	0	0	0	0	1
OG0001046	3	4	4	3	3	3	3	3	4	3	5	6	3	4	5	2	2	4	3	4	3
OG0001047	3	5	3	6	5	4	3	5	4	3	3	4	4	4	3	4	4	4	4	5	2
OG0001048	3	4	5	3	4	2	3	1	4	2	2	5	6	5	5	5	5	5	5	5	3
OG0001049	3	2	1	2	2	4	10	1	6	7	3	4	6	3	2	5	3	5	4	5	0
OG0001050	4	6	8	4	3	10	9	8	2	3	2	3	5	2	3	0	0	4	2	2	0
OG0001051	3	5	3	1	3	6	4	3	2	2	6	6	6	6	7	0	1	4	6	9	0
OG0001052	4	3	4	4	4	4	4	4	2	2	2	6	3	6	5	3	5	2	4	7	6
OG0001053	4	5	5	11	6	3	4	7	3	2	1	2	1	4	3	4	4	3	4	3	2
OG0001054	0	0	0	0	0	0	0	0	6	1	2	9	7	5	4	9	8	6	7	14	0
OG0001055	0	0	0	0	0	0	0	0	0	86	0	0	0	0	0	0	0	0	0	0	0
OG0001056	0	0	0	0	0	0	0	0	0	86	0	0	0	0	0	0	0	0	0	0	0
OG0001057	5	3	3	2	5	2	4	2	5	4	3	3	5	4	5	4	3	5	3	5	5
OG0001058	24	27	9	6	3	0	2	1	2	3	0	0	0	0	1	3	4	0	0	0	0
OG0001059	3	4	3	4	3	3	3	4	4	4	4	4	4	4	4	5	4	3	4	6	3
OG0001060	7	6	3	4	5	1	3	2	3	3	4	4	2	8	3	1	2	3	4	2	6
OG0001061	2	2	3	2	1	1	2	1	3	4	4	6	6	9	6	4	4	6	8	11	0
OG0001062	1	0	0	1	1	1	0	1	7	1	5	7	15	11	9	3	3	6	7	2	1
OG0001063	5	5	1	2	4	3	3	4	4	5	4	4	5	6	5	4	4	6	6	3	0
OG0001064	2	2	2	2	2	3	2	2	4	3	4	11	7	4	7	6	4	4	2	6	0
OG0001065	6	2	3	4	6	7	4	6	7	1	1	4	7	3	7	2	1	6	3	2	1
OG0001066	4	10	2	18	7	4	0	8	5	6	3	6	0	3	1	1	0	2	3	1	1
OG0001067	4	2	1	5	2	3	0	5	6	2	4	9	4	7	8	2	3	4	8	4	1
OG0001068	2	1	19	56	4	0	1	1	0	0	0	0	0	0	0	0	0	0	0	1	0
OG0001069	5	5	5	5	6	6	4	5	3	3	3	3	3	3	3	3	3	3	3	3	3
OG0001070	2	2	3	4	3	2	3	2	4	5	6	2	2	3	3	1	3	2	3	4	7
OG0001071	4	4	4	3	4	3	4	3	3	3	4	5	4	7	4	3	6	2	5	3	2
OG0001072	3	2	3	3	2	3	3	3	5	4	3	4	4	4	6	4	6	4	5	8	1
OG0001073	4	4	4	3	3	4	3	3	4	4	4	5	4	3	3	3	3	4	4	5	4
OG0001074	3	5	4	2	4	3	4	3	2	7	8	6	8	0	3	7	0	6	0	6	1
OG0001075	1	3	2	3	2	2	0	1	7	0	0	6	11	2	13	3	0	9	1	9	5
OG0001076	1	1	1	0	1	1	1	1	5	5	9	10	6	9	3	6	8	6	5	1	1
OG0001077	2	9	0	0	0	0	0	0	18	1	3	0	3	6	0	7	12	3	12	7	0
OG0001078	1	0	7	9	7	13	4	9	4	2	0	1	6	7	6	0	0	1	4	4	0
OG0001079	8	6	4	8	4	7	2	7	4	1	1	4	4	5	3	2	4	2	4	4	0
OG0001080	3	3	4	3	4	2	4	3	2	2	4	6	8	5	3	4	4	3	2	7	4
OG0001081	3	2	4	2	0	3	4	3	7	1	4	4	0	3	6	7	6	7	5	8	1
OG0001082	4	4	6	4	6	4	6	4	4	2	3	3	3	4	3	2	4	2	4	3	3
OG0001083	4	3	4	4	4	4	4	4	3	4	4	4	4	4	4	3	3	4	4	4	3
OG0001084	8	3	0	3	19	2	2	3	6	5	7	6	0	0	0	1	0	1	1	0	0
OG0001085	7	8	3	2	10	0	0	1	0	9	2	0	0	0	0	0	0	0	2	6	33
OG0001086	6	7	2	5	3	3	2	3	5	5	4	5	4	4	7	2	0	4	3	2	3
OG0001087	14	1	0	0	0	0	0	0	29	21	4	0	0	0	0	0	0	0	1	0	0
OG0001088	6	3	1	5	6	7	0	7	3	3	4	5	4	4	5	4	4	4	2	5	0
OG0001089	4	3	4	4	4	5	3	4	4	4	4	4	4	3	3	4	4	3	3	4	2
OG0001090	3	3	1	5	2	3	1	3	3	6	8	8	5	7	3	3	2	4	6	3	3
OG0001091	4	4	3	2	4	3	3	5	3	7	7	4	4	3	4	4	4	3	2	4	1
OG0001092	4	3	4	5	4	5	4	6	2	3	5	5	4	2	5	3	2	4	2	4	3
OG0001093	5	3	2	5	6	5	5	5	5	1	1	4	2	3	8	1	3	2	4	5	6
OG0001094	3	3	3	3	4	4	8	2	6	0	0	3	3	5	6	4	4	3	7	7	0
OG0001095	5	3	1	0	4	1	3	7	6	2	4	8	6	5	6	4	3	4	4	5	0
OG0001096	6	3	5	5	6	6	6	5	2	3	2	2	3	4	3	3	3	3	4	3	2
OG0001097	4	5	3	4	4	5	2	4	3	4	5	6	2	6	4	4	6	1	3	3	4
OG0001098	2	2	1	2	2	2	2	2	5	4	4	9	6	4	6	7	4	5	3	7	1
OG0001099	5	4	0	6	6	6	0	10	3	3	3	2	4	4	3	2	3	4	5	3	3
OG0001100	2	2	1	3	6	6	3	8	3	1	5	5	6	6	3	4	3	4	3	6	1
OG0001101	7	9	12	5	4	8	14	7	1	1	1	5	1	1	1	1	0	0	0	1	2
OG0001102	4	4	5	5	5	3	5	4	2	4	4	4	4	5	3	4	4	0	4	6	3
OG0001103	0	0	8	28	15	10	0	23	0	0	0	0	0	0	0	0	0	0	0	0	0
OG0001104	0	0	0	0	0	0	0	0	83	0	0	0	0	0	0	0	0	0	0	0	0
OG0001105	0	0	0	0	0	0	0	0	0	82	0	0	0	1	0	0	0	0	0	0	0
OG0001106	9	13	0	0	0	0	0	0	10	1	0	1	0	0	0	15	22	6	4	0	0
OG0001107	5	5	5	6	4	3	5	5	3	2	2	3	4	3	3	3	4	4	3	5	1
OG0001108	5	4	5	7	5	5	6	5	2	3	4	2	3	4	4	1	3	2	4	3	3
OG0001109	4	5	4	8	5	5	4	7	3	2	3	3	4	2	3	4	2	3	2	3	4
OG0001110	2	3	3	3	6	4	2	4	4	3	2	12	2	6	3	3	4	2	5	7	0
OG0001111	1	1	0	0	0	2	0	1	6	1	7	7	6	9	7	6	7	6	9	6	0
OG0001112	6	6	8	6	5	2	6	3	4	0	0	5	3	3	4	1	3	4	5	5	2
OG0001113	3	7	5	4	4	4	8	5	4	4	3	3	3	4	4	2	1	3	4	4	0
OG0001114	4	3	5	3	3	5	4	2	2	2	0	6	7	8	6	0	0	6	8	7	2
OG0001115	2	5	6	2	4	5	6	4	4	2	4	5	5	4	4	4	4	5	3	4	0
OG0001116	1	1	1	1	1	1	1	1	6	4	4	8	5	8	5	2	5	4	9	14	0
OG0001117	3	3	3	3	3	3	3	3	4	2	3	7	4	4	6	3	3	4	2	6	5
OG0001118	3	4	4	4	3	4	7	6	5	2	2	3	3	4	5	3	4	4	4	2	2
OG0001119	2	4	4	5	0	2	2	3	5	3	4	5	5	4	5	4	6	5	6	5	1
OG0001120	1	0	0	0	0	0	0	0	13	8	4	0	2	4	2	12	7	7	3	8	1
OG0001121	3	3	6	0	3	2	0	4	8	4	4	5	4	8	6	1	3	3	10	3	2
OG0001122	1	3	5	0	3	4	2	2	4	2	8	8	10	3	4	5	0	6	4	1	1
OG0001123	7	4	7	8	6	6	4	7	4	3	3	3	2	7	4	1	1	1	2	1	0
OG0001124	0	0	1	0	0	0	0	0	0	81	0	0	0	0	0	1	0	0	0	0	0
OG0001125	0	0	0	0	0	0	0	0	0	0	0	0	0	0	0	0	0	0	0	0	83
OG0001126	11	11	0	0	0	0	0	0	7	1	2	6	1	3	1	0	8	3	17	10	0
OG0001127	2	4	3	3	5	4	3	4	3	4	4	8	6	3	5	3	3	6	2	3	2
OG0001128	4	4	5	3	5	4	5	2	3	4	2	4	3	3	3	2	3	3	3	4	5
OG0001129	4	6	5	5	4	4	6	6	2	0	1	4	3	9	3	1	1	2	5	1	5
OG0001130	7	3	2	4	3	6	3	4	3	4	3	5	3	3	3	3	3	3	3	6	3
OG0001131	13	3	4	11	10	7	2	9	1	2	1	5	4	2	3	0	0	1	1	0	1
OG0001132	3	2	2	2	3	4	1	3	7	3	2	3	4	7	5	3	5	4	6	6	3
OG0001133	5	5	3	8	3	4	4	4	4	4	3	5	3	6	3	1	3	4	4	2	1
OG0001134	3	4	4	5	3	3	5	4	3	3	4	4	3	4	3	4	4	3	4	5	4
OG0001135	3	4	2	3	2	2	3	3	5	3	5	5	4	4	3	4	5	5	5	5	3
OG0001136	7	8	5	7	7	7	8	9	3	3	3	3	1	3	1	0	0	1	1	3	0
OG0001137	2	2	3	2	3	2	2	2	3	12	4	3	4	7	2	3	6	3	8	4	1
OG0001138	4	2	2	5	3	4	2	5	5	1	1	2	6	6	3	6	4	7	6	5	3
OG0001139	10	5	9	7	14	8	7	11	2	1	1	0	0	2	1	0	0	0	0	0	0
OG0001140	8	14	1	4	0	0	0	0	7	5	5	10	3	1	4	4	4	2	1	8	0
OG0001141	4	5	0	0	1	0	0	1	22	0	0	0	0	0	0	25	15	1	1	0	5
OG0001142	1	2	2	1	5	1	1	1	6	3	7	2	5	7	7	6	6	5	4	4	2
OG0001143	4	6	4	3	7	4	6	5	3	3	3	5	6	1	6	4	1	3	1	3	2
OG0001144	2	1	6	1	4	10	0	2	6	1	1	2	19	5	6	1	4	3	5	1	0
OG0001145	4	3	3	3	4	3	5	2	7	3	2	3	6	2	4	5	2	5	2	5	0
OG0001146	1	0	0	1	0	1	0	2	2	4	3	2	17	2	2	4	2	20	2	4	0
OG0001147	5	5	1	8	5	5	1	9	3	5	5	3	3	3	3	2	3	3	4	3	2
OG0001148	2	3	7	4	8	3	2	4	5	0	2	2	4	5	3	4	4	1	6	6	0
OG0001149	3	3	3	3	4	3	3	3	2	3	3	4	5	4	5	5	7	5	4	4	2
OG0001150	4	4	4	4	4	4	4	4	4	1	3	5	4	4	4	4	3	4	5	3	1
OG0001151	5	2	3	2	5	5	4	3	3	3	3	8	4	3	3	3	5	4	3	5	2
OG0001152	4	3	3	4	4	3	4	4	3	4	4	4	4	4	4	2	3	4	4	4	3
OG0001153	5	4	4	4	6	4	9	1	4	5	5	3	3	4	2	3	5	3	4	3	1
OG0001154	3	4	3	3	1	0	3	7	4	0	1	5	6	8	6	5	4	4	5	9	0
OG0001155	4	4	4	3	4	3	5	4	4	4	6	5	3	4	4	3	4	3	4	4	0
OG0001156	2	5	2	3	2	1	1	1	4	4	6	4	7	5	5	2	5	6	5	3	1
OG0001157	0	0	2	1	68	2	0	3	0	2	0	0	0	0	0	0	0	0	0	0	0
OG0001158	0	0	0	3	5	4	0	2	15	2	45	1	0	0	0	1	1	0	0	0	0
OG0001159	0	0	0	0	0	0	0	0	0	82	0	0	0	0	0	0	0	0	0	0	0
OG0001160	70	8	0	0	2	0	0	0	0	0	0	0	0	0	0	0	0	0	0	0	0
OG0001161	13	11	2	0	4	0	0	0	2	29	8	0	1	4	1	0	0	2	1	1	1
OG0001162	32	25	0	0	2	1	0	0	2	17	0	0	0	0	0	0	0	0	1	0	0
OG0001163	1	2	1	0	2	2	1	2	8	6	10	9	1	9	7	2	2	6	7	1	0
OG0001164	19	19	6	15	9	3	2	3	0	0	0	0	0	0	1	0	0	0	0	0	4
OG0001165	6	4	7	29	2	15	4	14	0	0	0	0	0	0	0	0	0	0	0	0	0
OG0001166	15	7	0	0	2	0	0	0	17	1	1	4	1	2	2	11	7	0	1	8	0
OG0001167	2	3	0	19	2	1	0	7	4	6	4	1	2	12	3	1	7	0	6	0	0
OG0001168	6	4	11	13	7	4	5	1	5	3	1	9	1	1	0	0	0	5	1	1	1
OG0001169	9	4	7	6	7	6	1	3	10	5	0	10	2	3	2	0	0	1	1	1	1
OG0001170	4	1	1	3	3	3	2	2	7	2	4	2	8	6	7	5	4	4	4	4	2
OG0001171	5	2	8	2	2	0	1	0	3	5	5	4	7	7	3	4	5	6	6	2	1
OG0001172	3	2	5	0	5	2	4	0	3	4	4	2	6	5	7	3	3	3	4	7	3
OG0001173	4	3	9	2	3	4	6	4	2	2	3	4	4	3	3	4	3	2	2	7	2
OG0001174	4	6	3	5	5	5	3	6	6	2	3	2	2	3	3	2	3	3	2	2	3
OG0001175	3	3	4	3	4	5	4	2	2	4	4	4	4	4	4	3	3	3	4	4	3
OG0001176	2	2	1	2	2	3	1	3	2	2	2	3	3	4	4	3	5	5	4	3	3
OG0001177	2	5	3	2	3	3	6	3	4	3	3	6	4	4	4	3	4	3	4	8	0
OG0001178	2	1	1	2	2	2	1	1	3	4	3	9	4	8	4	7	6	7	4	2	3
OG0001179	2	2	4	0	1	1	1	2	6	4	5	7	4	6	5	5	5	6	6	3	2
OG0001180	4	1	6	6	6	3	3	2	7	6	2	0	5	3	5	4	3	3	3	8	0
OG0001181	4	28	0	0	0	0	0	0	6	2	1	4	4	3	0	7	7	1	1	12	0
OG0001182	7	3	0	0	10	10	12	5	2	4	3	10	4	2	5	0	0	0	3	1	0
OG0001183	4	4	3	2	1	3	3	3	5	1	3	6	7	7	6	5	2	5	2	8	0
OG0001184	0	6	0	2	2	4	2	1	14	13	22	0	0	0	2	5	6	0	1	0	1
OG0001185	0	0	5	0	0	0	2	0	0	53	0	0	3	3	4	0	0	3	5	3	0
OG0001186	0	0	60	15	1	0	3	0	0	2	0	0	0	0	0	0	0	0	0	0	0
OG0001187	4	3	3	7	7	6	3	6	3	2	1	8	4	2	3	2	2	2	2	4	1
OG0001188	8	2	3	2	5	4	2	4	5	4	4	7	4	4	5	2	1	3	4	4	1
OG0001189	9	9	9	9	10	6	3	5	2	8	1	0	0	0	0	2	4	0	0	0	1
OG0001190	3	5	6	2	4	4	7	4	2	2	4	4	6	3	3	4	4	4	2	2	1
OG0001191	8	3	9	6	5	4	3	3	2	1	1	2	0	5	3	2	3	1	6	3	7
OG0001192	1	3	1	5	3	3	1	5	3	4	4	4	4	4	4	4	4	4	3	3	4
OG0001193	22	17	4	7	4	0	0	0	15	8	1	0	0	0	0	0	2	0	0	0	0
OG0001194	2	2	1	1	2	2	2	2	2	6	6	2	13	8	1	6	3	9	6	1	0
OG0001195	26	28	0	0	1	0	0	0	1	0	1	1	0	0	1	0	1	0	0	18	0
OG0001196	8	16	0	0	1	0	0	0	10	3	6	5	1	1	5	6	7	3	1	4	0
OG0001197	21	2	0	8	4	6	0	7	1	4	3	3	2	4	2	1	1	0	5	0	1
OG0001198	8	1	4	5	4	7	7	7	4	0	0	1	14	0	2	4	0	11	0	0	1
OG0001199	4	3	4	4	5	9	0	5	3	2	5	3	4	2	4	3	2	4	1	4	0
OG0001200	3	4	3	3	4	7	0	2	5	0	4	4	4	5	4	4	6	4	4	7	0
OG0001201	2	3	3	2	2	5	0	2	5	4	4	9	7	6	5	6	4	5	2	2	0
OG0001202	5	3	3	6	3	4	3	5	4	3	4	3	4	3	4	5	3	2	2	3	4
OG0001203	5	5	3	5	4	3	5	5	3	3	6	4	5	1	3	3	1	5	1	5	2
OG0001204	3	4	2	4	4	2	3	2	4	4	2	1	3	6	5	3	4	3	3	9	6
OG0001205	6	11	6	2	1	1	5	1	3	2	3	5	6	3	4	2	2	10	5	0	1
OG0001206	2	3	2	3	3	4	3	3	5	3	4	5	3	3	4	4	3	4	3	4	5
OG0001207	2	1	0	4	2	2	0	4	6	4	5	4	6	7	7	2	3	4	5	8	0
OG0001208	4	4	2	1	2	4	4	6	5	4	8	11	4	3	7	0	0	3	3	5	0
OG0001209	2	3	3	3	2	2	2	2	3	7	2	6	3	7	5	1	2	4	8	7	3
OG0001210	6	5	4	8	7	6	4	5	3	2	2	1	2	3	4	1	3	2	3	2	2
OG0001211	12	8	6	3	11	2	0	4	2	2	2	4	2	2	1	0	0	1	2	8	4
OG0001212	3	3	2	3	1	0	0	2	4	1	4	5	6	10	8	5	2	5	4	9	0
OG0001213	4	6	6	4	5	7	3	15	2	2	1	2	4	3	3	0	0	4	4	0	1
OG0001214	0	1	0	0	0	0	0	0	2	4	6	5	5	7	6	7	6	7	13	5	0
OG0001215	0	0	1	16	1	19	3	40	0	0	0	0	0	0	0	0	0	0	0	0	0
OG0001216	0	0	0	0	1	0	0	0	13	1	3	5	6	8	2	8	10	6	8	9	0
OG0001217	0	0	0	0	0	0	0	0	0	78	1	0	1	0	0	0	0	0	0	0	0
OG0001218	4	2	2	3	3	3	2	4	4	6	6	4	2	5	5	4	4	3	5	2	3
OG0001219	2	5	1	3	2	1	2	3	4	2	3	8	4	5	8	3	5	3	6	5	1
OG0001220	3	4	4	7	5	5	3	4	4	1	1	3	4	5	3	1	5	4	3	6	2
OG0001221	6	7	0	0	0	0	0	0	9	0	4	2	1	7	6	4	6	4	13	8	0
OG0001222	14	1	6	15	7	9	3	14	0	9	1	0	0	0	0	0	0	0	0	0	0
OG0001223	4	5	6	3	4	3	5	4	3	3	3	3	4	3	3	4	4	4	3	3	0
OG0001224	9	4	3	8	1	1	3	7	4	1	2	8	3	6	3	1	1	2	5	3	1
OG0001225	3	2	2	4	2	2	2	5	4	4	4	4	4	4	5	4	4	3	3	6	3
OG0001226	3	4	4	4	4	5	1	2	2	0	2	6	4	12	5	1	9	3	3	2	1
OG0001227	19	13	2	6	17	11	5	5	0	0	0	0	0	0	1	0	0	0	0	0	0
OG0001228	5	4	5	4	5	5	1	6	7	3	2	4	3	3	7	2	2	2	4	3	1
OG0001229	11	13	3	1	3	2	1	0	0	18	20	5	1	0	0	0	0	0	0	0	0
OG0001230	5	5	5	4	5	3	2	3	2	3	3	3	4	3	3	5	2	2	1	6	4
OG0001231	5	4	4	4	4	7	1	4	4	3	3	3	4	4	4	4	4	2	3	4	0
OG0001232	2	5	5	4	2	7	5	2	2	1	2	6	4	9	6	0	1	4	8	3	1
OG0001233	4	5	4	4	4	5	4	4	3	5	5	2	3	4	1	2	3	2	1	3	2
OG0001234	4	7	1	6	1	0	1	0	19	1	0	0	0	0	0	12	20	2	1	3	1
OG0001235	2	3	3	2	0	1	2	2	5	4	4	5	4	5	6	4	7	4	5	4	0
OG0001236	2	2	2	2	2	1	2	2	5	5	4	6	5	6	6	4	3	3	5	8	0
OG0001237	3	1	1	0	11	4	2	9	6	3	3	4	5	3	2	2	2	5	4	7	1
OG0001238	1	7	6	4	1	4	4	3	5	1	2	4	2	7	4	1	4	3	8	4	4
OG0001239	3	2	0	4	3	3	1	4	6	1	4	7	7	5	5	3	4	3	4	6	0
OG0001240	1	0	0	1	1	1	1	2	0	39	3	0	2	3	0	1	0	2	1	17	0
OG0001241	3	1	3	2	3	6	2	3	3	7	4	3	4	3	5	5	2	6	2	5	2
OG0001242	4	6	4	2	4	3	4	2	4	1	2	1	4	2	3	4	3	6	4	7	2
OG0001243	0	0	0	0	0	0	0	0	14	8	54	0	0	0	2	0	0	0	1	0	0
OG0001244	0	0	0	0	0	0	0	0	8	2	7	12	7	8	7	5	5	6	6	6	0
OG0001245	5	3	2	3	5	1	4	3	1	2	5	5	5	14	5	0	1	3	3	4	0
OG0001246	7	0	3	6	4	1	2	6	2	3	3	2	3	5	2	5	4	5	4	2	3
OG0001247	8	3	3	5	6	6	2	5	3	3	2	4	2	3	3	2	5	2	3	4	0
OG0001248	4	3	4	4	4	4	3	4	4	3	4	2	4	3	2	4	2	4	3	4	3
OG0001249	4	7	6	4	5	5	7	9	3	6	1	1	1	6	3	1	0	2	5	2	0
OG0001250	6	5	7	6	6	6	7	8	2	2	2	3	1	3	2	0	2	1	3	2	3
OG0001251	10	21	0	1	1	0	2	0	7	1	0	2	0	2	3	7	6	0	2	11	0
OG0001252	7	3	5	6	6	5	2	14	3	0	0	2	2	7	2	0	3	2	5	1	1
OG0001253	6	4	3	5	5	4	3	5	2	3	3	2	3	3	3	2	2	2	3	3	3
OG0001254	5	5	6	4	5	4	5	4	2	3	1	2	3	4	2	3	4	3	5	4	2
OG0001255	2	1	2	2	1	1	1	1	7	2	1	7	5	5	8	5	8	7	5	5	2
OG0001256	4	5	5	4	4	4	6	4	2	2	4	4	5	3	3	1	3	2	4	3	3
OG0001257	3	3	3	4	4	2	5	2	3	2	3	4	3	4	4	2	5	3	4	2	3
OG0001258	4	1	2	13	1	2	0	3	7	2	2	3	4	6	8	4	2	4	4	3	3
OG0001259	7	4	3	4	5	5	4	4	3	3	6	5	2	3	3	2	3	2	3	2	0
OG0001260	1	0	11	17	3	18	11	17	0	0	0	0	0	0	0	0	0	0	0	0	0
OG0001261	1	2	5	9	8	8	7	6	4	1	4	6	4	3	3	0	0	1	3	1	0
OG0001262	2	2	1	3	7	6	3	5	4	4	4	3	5	5	4	2	3	4	5	3	0
OG0001263	7	4	2	5	6	7	3	1	4	5	4	5	3	3	5	1	2	2	3	3	0
OG0001264	4	2	4	4	3	3	4	3	3	3	4	4	4	4	4	4	3	2	4	5	4
OG0001265	1	1	6	20	0	20	10	20	0	0	0	0	0	0	0	0	0	0	0	0	0
OG0001266	0	2	3	3	3	5	3	4	4	3	9	8	6	6	4	0	0	3	4	2	0
OG0001267	0	0	44	9	1	2	21	1	0	0	0	0	0	0	0	0	0	0	0	0	0
OG0001268	0	0	0	0	0	0	0	0	0	78	0	0	0	0	0	0	0	0	0	0	0
OG0001269	0	0	0	0	0	0	0	0	0	77	0	0	0	0	0	0	0	0	0	1	0
OG0001270	21	5	3	5	19	4	0	3	1	4	2	0	0	1	0	1	1	1	2	1	0
OG0001271	3	3	3	3	4	4	3	3	1	2	3	6	6	5	5	2	2	1	2	5	5
OG0001272	11	8	1	1	10	13	5	18	0	7	0	0	0	0	0	0	0	0	0	0	0
OG0001273	6	4	7	3	7	9	9	5	3	4	3	1	1	1	3	1	2	1	0	1	0
OG0001274	4	2	15	2	0	7	12	6	1	1	1	1	2	4	3	2	2	1	2	4	0
OG0001275	3	3	3	3	3	3	3	4	2	5	4	2	4	4	4	3	4	4	4	4	4
OG0001276	3	6	5	3	3	3	3	3	2	2	3	4	4	4	4	3	3	3	4	5	3
OG0001277	2	3	4	5	5	6	4	3	3	5	6	3	3	2	2	3	3	3	2	3	2
OG0001278	5	9	4	11	11	10	3	11	1	1	1	1	1	0	1	1	1	1	0	1	1
OG0001279	13	20	10	5	0	5	9	8	3	1	1	0	0	0	1	0	0	0	1	0	0
OG0001280	5	4	3	3	4	2	0	0	1	0	0	10	7	4	1	5	5	7	4	9	0
OG0001281	6	3	5	4	6	6	6	3	2	3	2	4	2	3	2	2	2	2	2	3	4
OG0001282	5	0	7	4	7	18	21	10	0	4	0	0	0	0	0	0	0	0	0	0	1
OG0001283	4	3	3	3	4	3	4	2	4	4	2	1	2	1	4	5	5	0	3	6	8
OG0001284	7	5	3	5	4	6	3	3	5	6	4	5	2	3	2	0	0	4	2	1	0
OG0001285	4	4	4	3	4	4	4	5	3	2	3	4	2	3	3	3	3	3	3	3	4
OG0001286	3	4	4	5	4	3	4	4	4	4	4	7	2	2	3	3	2	2	2	4	0
OG0001287	3	14	5	3	8	2	1	4	5	0	2	0	2	3	0	0	0	6	10	1	3
OG0001288	4	6	4	5	6	9	0	5	2	2	2	4	4	2	4	1	1	3	1	4	3
OG0001289	4	2	2	3	2	3	2	3	7	4	3	3	4	4	4	8	4	1	5	4	0
OG0001290	2	2	3	3	3	5	0	3	6	3	2	4	3	5	5	5	6	3	5	5	1
OG0001291	6	7	3	5	6	8	1	7	2	1	2	2	2	3	2	1	3	2	2	4	1
OG0001292	4	6	4	5	5	6	2	6	1	4	2	6	1	7	2	1	1	1	9	2	0
OG0001293	4	3	3	2	2	1	2	2	3	1	2	4	5	6	5	3	5	4	6	4	5
OG0001294	2	1	5	4	5	2	5	4	4	1	3	4	4	2	3	3	2	3	1	5	0
OG0001295	5	2	4	3	2	3	4	4	4	3	4	4	4	2	3	3	3	3	4	3	3
OG0001296	1	1	3	2	3	3	2	3	3	2	3	6	5	6	7	5	3	3	3	5	3
OG0001297	9	7	5	6	6	6	6	5	2	0	0	6	2	0	4	0	0	1	2	1	4
OG0001298	1	0	0	0	0	0	0	0	7	19	7	1	5	3	7	8	4	4	1	10	0
OG0001299	7	6	5	5	2	3	2	2	2	1	0	4	4	3	2	3	2	4	3	4	4
OG0001300	4	4	4	4	4	4	7	1	3	2	4	4	5	5	5	2	2	4	3	4	0
OG0001301	2	1	3	2	2	2	2	3	4	3	4	5	4	4	5	4	4	4	4	4	4
OG0001302	7	3	4	4	4	3	3	6	2	2	2	2	2	2	3	1	2	2	2	2	1
OG0001303	1	0	3	0	1	1	1	0	5	7	4	3	9	7	4	9	5	6	3	5	0
OG0001304	2	1	1	5	7	5	5	6	2	1	2	1	5	1	6	3	2	6	2	5	3
OG0001305	3	2	3	2	3	3	5	3	4	2	4	6	10	0	7	4	0	8	0	6	0
OG0001306	1	2	4	5	2	2	3	2	4	3	3	2	3	4	7	3	5	3	4	3	5
OG0001307	0	5	2	1	1	1	1	3	8	1	3	3	7	10	4	5	4	3	5	5	1
OG0001308	0	0	75	2	0	0	0	0	0	0	0	0	0	0	0	0	0	0	0	0	0
OG0001309	0	0	7	34	9	9	1	17	0	0	0	0	0	0	0	0	0	0	0	0	0
OG0001310	0	0	3	11	14	16	5	26	0	0	0	0	0	0	0	0	0	0	0	0	2
OG0001311	6	7	4	6	9	2	3	5	3	5	4	2	2	2	3	2	2	2	1	2	3
OG0001312	3	3	3	3	3	3	3	3	4	1	4	4	5	6	5	5	4	5	3	4	0
OG0001313	6	3	1	7	4	4	1	7	3	2	3	3	3	2	4	4	5	2	2	4	3
OG0001314	4	4	4	4	5	3	4	3	2	3	3	3	3	3	3	3	3	3	3	3	4
OG0001315	3	3	3	3	3	3	3	3	4	3	3	3	5	3	4	5	3	6	3	3	3
OG0001316	4	3	3	4	4	3	3	6	4	3	3	3	4	4	3	3	4	5	3	5	0
OG0001317	4	4	4	4	3	5	3	4	3	2	3	3	3	3	3	3	3	3	3	3	4
OG0001318	1	1	1	1	1	2	1	0	4	0	1	1	1	1	1	1	1	10	18	28	0
OG0001319	10	3	0	0	0	0	0	0	12	0	3	4	3	6	3	9	4	3	7	8	0
OG0001320	3	4	4	4	5	2	4	5	3	3	3	3	3	3	3	3	3	3	3	3	3
OG0001321	3	1	1	4	3	2	1	4	6	4	3	6	5	3	6	4	3	5	2	6	0
OG0001322	4	4	4	3	4	4	4	4	4	2	2	4	3	4	4	3	4	3	3	4	2
OG0001323	3	3	4	2	3	4	2	3	4	1	2	4	4	4	4	4	4	4	3	3	4
OG0001324	5	4	6	4	4	6	4	5	2	2	3	4	3	3	2	2	2	3	3	2	3
OG0001325	1	0	3	2	3	1	0	0	5	3	4	12	8	9	7	0	0	4	3	8	3
OG0001326	3	2	5	3	0	4	3	2	4	7	4	9	7	4	4	1	1	3	3	3	0
OG0001327	4	4	2	4	3	4	3	4	4	4	4	4	3	3	4	3	2	2	3	4	3
OG0001328	8	3	2	4	5	4	3	4	4	3	3	3	3	2	2	3	2	3	3	5	3
OG0001329	3	3	4	3	3	2	2	4	5	3	3	3	4	4	3	4	4	4	3	4	3
OG0001330	4	4	4	4	4	4	4	4	3	3	3	3	3	2	3	3	4	2	2	3	3
OG0001331	3	3	2	4	4	4	3	3	3	3	3	4	4	2	4	3	1	4	2	9	3
OG0001332	1	2	5	3	2	3	1	1	6	0	0	2	6	3	7	5	1	6	5	2	1
OG0001333	5	4	1	5	3	1	0	4	6	1	1	1	4	4	5	3	8	4	11	5	0
OG0001334	3	5	6	7	7	5	8	3	2	0	0	3	4	3	3	2	1	3	3	3	1
OG0001335	6	6	3	0	5	6	6	4	3	3	2	4	4	3	4	1	2	2	4	6	0
OG0001336	0	1	10	5	9	9	11	6	0	7	2	0	1	3	4	0	1	0	5	1	0
OG0001337	0	0	0	1	0	0	0	0	9	30	16	1	4	6	2	0	0	1	5	0	0
OG0001338	0	0	0	0	0	0	0	0	0	76	0	0	0	0	0	0	0	0	0	0	0
OG0001339	4	6	8	7	7	7	12	6	1	2	1	3	1	2	1	1	1	2	2	1	0
OG0001340	14	4	4	9	10	6	4	9	1	1	1	1	1	1	1	1	1	1	1	1	1
OG0001341	1	1	1	1	1	1	1	1	6	3	5	4	7	5	6	6	4	3	4	6	1
OG0001342	3	2	3	3	4	3	3	5	4	3	3	6	6	4	6	3	2	6	1	3	0
OG0001343	3	3	3	3	6	4	3	4	3	2	2	2	4	4	4	2	3	4	5	2	4
OG0001344	4	4	5	3	3	3	5	6	2	1	2	1	3	2	2	3	2	2	2	3	6
OG0001345	26	26	0	0	3	1	0	0	3	1	3	0	0	0	0	1	1	0	4	0	1
OG0001346	13	16	12	3	5	3	3	2	2	6	0	0	0	0	1	0	0	0	0	0	3
OG0001347	6	4	0	0	1	1	0	0	6	2	4	5	10	8	9	0	0	7	4	8	0
OG0001348	9	7	0	2	5	0	3	0	25	4	3	1	0	0	0	1	0	0	0	0	0
OG0001349	4	4	4	4	4	3	4	4	3	3	3	3	2	3	3	3	3	3	3	3	3
OG0001350	3	5	4	8	4	2	4	9	3	1	3	2	2	5	3	1	2	2	4	3	1
OG0001351	3	3	3	1	4	4	2	4	4	2	3	4	3	5	4	4	4	3	4	4	3
OG0001352	8	4	5	6	7	14	0	6	2	1	1	3	2	2	2	2	2	2	2	2	0
OG0001353	4	4	8	5	5	8	6	5	5	3	2	4	3	4	1	0	1	1	1	3	0
OG0001354	4	67	0	0	0	0	0	0	1	0	0	1	0	0	0	0	0	0	0	0	2
OG0001355	4	4	3	5	4	3	3	3	4	2	3	6	5	1	4	5	1	4	1	5	0
OG0001356	4	3	5	0	4	2	2	2	3	3	3	7	4	3	5	3	3	2	2	5	3
OG0001357	3	4	8	0	3	3	2	6	1	6	6	4	3	3	4	2	3	2	2	4	1
OG0001358	2	2	4	0	2	2	4	0	6	0	4	10	2	9	8	3	4	0	6	6	0
OG0001359	4	4	4	2	4	4	3	4	4	3	3	5	4	4	2	2	4	3	3	3	4
OG0001360	4	4	0	0	1	0	0	0	10	0	6	8	4	12	7	0	0	3	8	7	0
OG0001361	2	2	2	2	3	1	2	2	4	4	5	5	5	3	6	3	4	4	5	6	1
OG0001362	4	2	1	4	3	5	4	2	3	2	2	5	4	5	4	6	4	3	4	4	2
OG0001363	4	0	1	17	9	12	0	7	3	2	1	3	3	4	3	0	0	2	3	1	0
OG0001364	2	2	2	3	2	1	2	1	5	2	3	9	8	6	7	0	1	7	7	4	1
OG0001365	3	2	1	2	4	0	3	4	7	1	4	6	8	5	7	1	1	5	4	6	0
OG0001366	1	2	2	1	1	1	2	1	5	3	3	10	6	4	3	4	4	4	3	6	3
OG0001367	4	6	4	5	4	3	4	2	3	1	4	1	5	3	2	2	6	5	3	2	3
OG0001368	5	6	7	6	6	6	5	5	1	2	2	2	2	2	2	2	2	2	2	2	4
OG0001369	0	1	23	6	6	6	18	9	0	5	0	0	0	0	0	0	0	0	0	1	0
OG0001370	0	0	9	14	6	8	10	11	1	2	1	3	2	5	1	0	0	0	0	1	0
OG0001371	0	0	1	1	1	1	2	1	3	2	6	24	7	6	4	4	5	2	1	1	1
OG0001372	7	5	1	3	6	6	1	9	3	0	0	5	1	3	0	1	1	1	3	4	11
OG0001373	2	0	5	4	7	6	4	6	3	5	3	2	2	5	3	1	1	4	3	4	0
OG0001374	4	5	4	5	8	7	4	5	1	0	2	2	3	3	2	2	1	2	1	2	5
OG0001375	4	4	3	5	3	4	4	3	2	2	4	4	3	4	3	3	2	2	3	4	2
OG0001376	4	4	3	3	4	4	4	4	3	3	3	3	2	3	3	2	3	2	3	3	3
OG0001377	4	7	2	10	9	6	2	5	1	5	0	7	3	5	1	0	0	3	3	1	0
OG0001378	4	1	1	2	3	2	2	2	7	4	5	3	3	4	6	2	5	3	5	5	1
OG0001379	5	9	1	7	2	8	0	8	3	2	2	2	2	3	3	3	2	3	3	3	0
OG0001380	2	7	3	2	4	7	1	2	5	3	3	6	3	5	5	1	3	0	3	4	1
OG0001381	6	5	10	5	7	7	7	5	2	2	1	0	2	2	3	1	1	0	2	2	1
OG0001382	4	3	3	5	5	5	3	4	1	1	2	4	4	3	3	1	2	2	3	2	3
OG0001383	4	4	1	8	4	4	0	14	3	4	3	6	2	4	3	0	2	1	2	3	0
OG0001384	3	8	3	3	2	10	6	2	1	1	5	2	2	11	2	2	4	1	3	3	0
OG0001385	4	3	3	7	7	7	4	6	2	4	0	3	2	3	3	2	3	2	2	4	0
OG0001386	3	1	4	2	3	2	4	3	4	5	5	2	2	3	1	4	4	3	2	3	4
OG0001387	4	0	3	0	7	0	0	2	7	0	9	7	0	0	0	0	1	11	5	0	16
OG0001388	4	3	2	4	4	5	7	0	3	4	2	3	4	4	5	1	1	4	5	3	1
OG0001389	1	2	1	5	3	2	3	4	3	1	3	5	3	6	6	2	7	3	4	5	0
OG0001390	4	4	4	4	4	4	4	4	2	3	4	3	4	2	4	1	2	3	2	3	0
OG0001391	3	2	3	0	2	2	0	3	1	3	3	6	6	6	3	6	6	6	5	6	0
OG0001392	5	3	7	1	7	3	3	4	2	0	0	3	3	4	3	1	9	1	4	1	2
OG0001393	1	2	3	5	3	4	3	5	4	2	3	6	4	4	5	4	2	3	3	4	2
OG0001394	3	4	5	5	6	6	6	3	2	5	1	5	5	4	3	0	0	2	2	2	0
OG0001395	0	3	3	2	16	5	5	3	9	4	1	1	6	3	4	0	0	2	2	5	0
OG0001396	0	0	3	1	25	11	15	15	0	0	0	0	0	0	0	0	0	0	0	0	1
OG0001397	22	27	5	6	2	1	1	0	1	3	0	0	0	0	0	0	0	0	0	0	0
OG0001398	4	1	3	4	7	6	1	4	3	3	6	3	6	3	4	6	2	3	0	2	0
OG0001399	4	3	3	3	4	3	4	4	2	3	3	3	3	3	3	3	3	2	3	3	2
OG0001400	4	3	3	5	5	3	3	6	3	2	0	5	2	5	1	2	4	3	4	3	4
OG0001401	6	3	3	4	6	6	2	4	1	7	5	5	2	4	3	0	1	2	2	2	2
OG0001402	7	8	4	3	5	3	2	1	2	0	0	3	5	7	4	2	5	2	6	1	1
OG0001403	4	2	3	4	5	4	3	6	2	2	3	5	3	4	3	2	3	2	2	3	2
OG0001404	5	5	2	6	0	4	1	0	8	1	1	5	4	7	6	1	3	2	3	7	0
OG0001405	3	4	3	5	4	3	2	6	2	3	3	3	3	3	3	2	2	2	3	3	4
OG0001406	5	1	0	1	7	6	1	7	1	1	4	3	3	3	6	3	6	3	5	5	1
OG0001407	5	5	4	3	3	0	1	0	6	5	5	5	0	0	0	6	6	1	1	6	5
OG0001408	5	3	3	4	4	7	0	3	4	1	1	4	3	2	4	3	3	4	2	5	5
OG0001409	2	2	2	2	3	3	1	2	2	2	2	2	2	5	4	5	6	4	4	9	2
OG0001410	3	3	3	3	3	3	3	1	5	3	3	3	3	3	3	3	4	3	3	4	4
OG0001411	1	4	0	1	4	7	15	7	7	9	8	0	0	1	1	0	0	2	1	0	2
OG0001412	4	2	2	4	4	3	2	4	3	5	4	4	4	4	3	5	3	5	5	3	0
OG0001413	1	3	0	6	3	3	0	6	3	2	3	3	3	4	4	4	3	3	4	4	3
OG0001414	3	4	4	4	4	4	4	4	3	3	3	3	3	3	3	3	2	3	3	3	2
OG0001415	4	2	7	0	3	4	6	2	3	2	1	2	2	2	3	3	5	5	3	2	0
OG0001416	3	3	3	3	3	3	3	3	4	3	3	4	3	3	3	3	3	3	3	5	3
OG0001417	1	2	1	1	1	1	2	1	5	3	4	6	7	7	7	4	5	5	6	2	0
OG0001418	1	0	10	9	5	9	16	1	1	1	0	0	2	1	1	3	1	3	3	3	1
OG0001419	1	1	1	1	1	1	1	1	9	1	2	6	9	4	5	6	3	6	4	3	1
OG0001420	1	1	4	0	3	3	5	3	2	3	3	4	5	7	4	4	5	3	6	4	1
OG0001421	3	6	3	2	3	3	4	3	4	2	4	7	4	3	4	2	4	4	4	3	0
OG0001422	3	4	4	4	4	5	6	6	4	3	2	4	5	1	2	2	1	4	1	3	1
OG0001423	0	0	10	29	3	12	3	15	0	1	0	0	0	0	0	0	0	0	0	0	0
OG0001424	0	0	11	16	0	13	13	20	0	0	0	0	0	0	0	0	0	0	0	0	0
OG0001425	0	0	0	0	0	0	0	0	8	1	0	8	9	8	8	12	4	10	5	0	0
OG0001426	9	2	2	3	6	6	2	3	2	1	2	2	3	3	2	3	4	2	3	5	2
OG0001427	17	12	1	0	0	0	0	2	10	2	3	6	0	0	0	0	1	2	2	1	10
OG0001428	2	3	2	3	2	3	3	3	4	4	4	3	5	4	4	3	4	5	4	3	2
OG0001429	9	6	1	10	7	9	1	14	1	1	1	1	1	1	1	1	1	1	2	1	0
OG0001430	3	2	2	3	2	3	2	3	3	3	3	3	3	5	3	4	4	3	3	2	3
OG0001431	3	2	4	5	4	5	5	5	2	2	3	3	3	3	3	4	2	3	3	3	2
OG0001432	13	24	2	1	4	1	0	0	2	1	2	1	0	0	0	7	5	0	0	0	2
OG0001433	1	0	0	0	0	0	0	0	66	0	1	0	0	1	1	0	0	0	0	0	0
OG0001434	3	6	1	2	2	1	2	4	3	1	4	3	6	1	4	4	2	5	2	5	3
OG0001435	15	7	0	0	0	0	0	0	7	0	0	0	3	10	9	0	0	0	0	20	0
OG0001436	1	2	0	2	2	2	0	2	4	3	4	6	5	5	7	3	4	3	6	10	0
OG0001437	4	4	3	3	4	4	4	4	5	2	3	3	1	5	3	4	4	1	2	4	0
OG0001438	3	3	3	3	3	2	2	2	3	1	2	4	6	3	4	5	4	6	2	4	3
OG0001439	6	5	4	12	9	12	2	9	1	1	1	0	2	1	2	0	0	2	1	0	0
OG0001440	6	5	6	7	7	6	4	4	3	1	1	1	1	2	1	2	2	1	3	2	3
OG0001441	2	5	5	2	3	7	0	2	5	1	2	5	4	5	5	3	2	5	3	3	1
OG0001442	4	4	4	4	4	5	3	4	2	3	4	4	3	3	3	1	2	2	3	3	3
OG0001443	6	4	6	4	6	7	1	5	3	1	1	3	3	2	3	2	3	2	3	4	0
OG0001444	3	4	3	2	3	4	2	3	4	4	3	3	2	4	3	4	3	2	4	3	2
OG0001445	6	4	2	11	5	4	1	6	1	0	4	3	5	4	0	2	2	7	4	1	0
OG0001446	3	4	2	4	3	3	1	4	9	2	1	7	7	4	5	1	1	6	2	2	1
OG0001447	4	9	3	2	4	0	0	0	5	5	5	5	0	0	0	5	4	4	4	4	5
OG0001448	3	6	2	8	4	3	2	7	3	4	2	3	3	6	3	0	3	1	3	2	0
OG0001449	3	3	4	3	3	2	4	2	3	3	3	5	3	3	1	3	4	3	4	4	3
OG0001450	2	3	2	4	19	13	3	7	2	3	3	4	1	1	1	0	0	1	1	2	0
OG0001451	2	0	8	35	8	7	2	3	1	0	0	0	0	1	0	0	0	0	0	1	2
OG0001452	1	0	7	7	0	19	24	14	0	0	0	0	0	0	0	0	0	0	0	0	0
OG0001453	5	1	0	0	0	0	0	0	2	2	6	7	2	14	8	0	0	3	7	15	0
OG0001454	1	1	4	2	1	1	4	0	5	2	2	6	4	6	5	4	4	3	6	7	2
OG0001455	4	3	3	3	3	3	3	3	3	3	4	4	4	4	4	2	4	3	1	4	3
OG0001456	3	2	3	3	3	3	2	3	7	5	3	5	5	6	6	1	2	4	2	2	0
OG0001457	0	3	8	3	2	1	2	1	6	1	1	3	8	3	6	2	0	4	4	1	1
OG0001458	0	0	24	2	0	2	42	2	0	0	0	0	0	0	0	0	0	0	0	0	0
OG0001459	0	0	0	2	0	36	0	34	0	0	0	0	0	0	0	0	0	0	0	0	0
OG0001460	0	0	0	0	2	1	0	2	20	41	1	0	0	0	0	0	0	0	0	0	0
OG0001461	0	0	0	0	0	0	0	0	4	10	36	0	1	1	1	0	0	6	13	0	0
OG0001462	0	0	0	0	0	0	0	0	0	70	0	0	1	0	0	0	0	0	0	1	0
OG0001463	0	0	0	0	0	0	0	0	0	0	0	0	0	0	0	0	0	0	0	0	72
OG0001464	32	25	1	1	2	0	0	0	6	1	0	0	0	0	0	0	0	1	1	0	0
OG0001465	2	3	3	2	1	2	2	2	2	7	8	5	4	3	5	2	3	3	4	5	1
OG0001466	3	2	2	3	3	3	1	2	1	1	3	6	7	6	3	4	3	3	4	5	2
OG0001467	4	5	4	4	5	5	3	4	2	2	3	2	3	3	2	2	2	3	3	3	3
OG0001468	3	1	4	3	6	4	4	4	2	5	3	2	2	3	2	3	5	3	6	3	1
OG0001469	3	3	7	4	2	4	6	4	2	2	2	4	3	2	4	3	2	3	2	2	4
OG0001470	1	1	3	2	2	3	2	2	5	2	3	3	3	7	4	3	2	4	5	6	2
OG0001471	12	8	0	0	0	0	0	0	11	2	3	6	2	0	3	5	7	2	3	6	0
OG0001472	10	11	1	0	4	0	0	0	17	1	0	2	0	1	1	3	2	3	1	9	0
OG0001473	3	3	1	5	3	3	1	5	3	9	4	3	2	3	3	3	3	2	2	3	1
OG0001474	3	3	1	5	3	3	1	4	4	3	3	3	3	5	4	3	3	2	3	4	2
OG0001475	4	4	2	4	8	5	3	5	4	5	4	4	3	2	3	0	1	3	4	0	0
OG0001476	3	3	3	3	3	3	2	3	4	3	4	3	3	2	1	5	5	2	4	3	3
OG0001477	3	3	4	3	3	5	2	5	3	3	3	3	3	3	3	3	3	3	3	6	0
OG0001478	2	3	6	2	6	5	6	2	1	3	4	6	4	3	2	0	2	4	4	3	0
OG0001479	2	2	2	2	2	3	1	2	5	4	3	4	4	4	5	4	5	3	3	7	0
OG0001480	2	2	2	2	2	3	1	2	4	7	5	4	8	4	4	3	3	4	3	3	0
OG0001481	5	4	2	4	4	3	3	4	3	2	3	7	5	2	3	3	2	3	2	2	1
OG0001482	2	3	4	4	4	4	4	5	3	5	5	4	2	2	1	3	3	3	3	4	0
OG0001483	2	0	5	2	2	1	3	2	6	1	2	1	7	3	7	7	4	7	3	4	0
OG0001484	1	1	1	1	1	1	1	1	1	5	5	5	5	6	6	4	4	4	5	10	0
OG0001485	4	3	3	3	3	3	2	2	5	2	3	4	4	3	4	4	3	3	3	3	2
OG0001486	5	4	5	4	5	5	5	5	2	1	2	2	2	3	4	1	1	1	2	4	3
OG0001487	3	3	3	3	3	3	3	3	3	3	3	3	3	4	3	2	6	2	3	3	3
OG0001488	3	3	3	3	3	3	4	3	3	3	3	3	2	5	3	3	3	3	5	6	2
OG0001489	4	3	2	5	5	4	2	4	3	1	2	3	4	4	3	3	4	2	3	3	3
OG0001490	3	3	3	3	3	3	3	3	3	2	1	6	6	3	3	4	3	5	4	4	0
OG0001491	5	4	4	4	5	5	4	4	3	2	2	3	2	2	3	3	2	2	2	3	3
OG0001492	2	2	2	1	2	0	2	1	9	3	4	5	4	6	7	3	2	4	4	5	0
OG0001493	5	3	5	6	3	6	1	6	3	2	2	3	4	2	4	3	2	2	2	4	0
OG0001494	4	4	4	4	4	4	4	4	3	1	3	3	3	3	3	3	3	2	2	3	1
OG0001495	9	8	2	1	9	0	0	5	1	12	3	4	0	1	1	0	0	0	3	1	8
OG0001496	3	3	2	3	3	3	2	3	3	3	3	3	4	3	3	2	5	3	5	2	0
OG0001497	5	2	2	5	5	4	5	4	4	2	2	1	4	1	4	2	0	5	2	3	0
OG0001498	3	11	18	15	4	3	10	3	1	0	0	0	0	0	0	0	0	0	0	1	0
OG0001499	3	3	3	3	3	3	2	2	3	2	4	4	3	3	5	3	4	2	4	2	3
OG0001500	8	13	0	0	0	0	0	0	6	2	6	3	2	0	4	7	5	1	1	10	0
OG0001501	7	7	5	6	6	3	2	5	3	1	2	3	2	2	3	2	1	2	1	1	3
OG0001502	3	4	0	5	3	5	1	4	3	0	0	2	2	6	4	2	6	3	5	5	3
OG0001503	3	3	3	4	3	3	3	4	3	2	3	3	3	3	3	3	3	2	3	3	4
OG0001504	4	2	0	7	3	2	0	6	0	2	4	4	2	5	4	1	6	4	5	4	2
OG0001505	1	2	4	9	5	4	0	6	1	12	1	0	6	1	1	4	3	8	0	2	0
OG0001506	2	2	2	2	2	3	1	2	5	1	1	3	4	5	4	2	9	3	8	2	2
OG0001507	3	2	1	2	2	2	0	4	4	2	3	2	5	7	3	3	6	4	6	5	2
OG0001508	3	3	3	1	3	3	3	3	4	1	2	3	5	4	5	2	2	6	3	4	1
OG0001509	3	4	4	2	3	3	4	2	3	3	3	3	4	2	3	4	2	4	2	3	3
OG0001510	5	2	1	4	3	4	1	7	4	2	2	2	3	3	5	3	3	3	3	6	0
OG0001511	1	2	2	0	2	1	2	2	4	5	5	2	3	6	4	2	6	3	6	4	1
OG0001512	3	1	3	4	4	4	3	4	2	2	3	3	3	3	3	3	3	3	3	3	3
OG0001513	3	3	1	4	3	3	2	4	4	3	3	4	4	4	4	3	3	4	4	4	0
OG0001514	11	7	7	5	5	5	8	4	1	1	3	1	1	3	1	0	2	0	0	2	0
OG0001515	4	4	3	4	3	3	3	3	3	3	3	3	4	3	3	4	4	3	3	4	0
OG0001516	1	2	2	3	3	1	2	3	5	4	2	4	3	4	7	5	4	3	2	8	1
OG0001517	3	2	3	2	2	3	3	2	2	4	4	4	5	3	5	5	3	4	2	4	3
OG0001518	10	4	3	7	3	5	4	7	2	0	0	3	5	0	2	5	0	6	1	2	0
OG0001519	3	5	6	3	3	3	5	4	2	3	4	2	5	5	3	2	4	5	2	0	0
OG0001520	3	7	4	2	2	2	5	1	3	3	3	4	2	5	3	4	1	3	2	1	4
OG0001521	2	3	2	2	3	2	3	3	2	0	3	5	3	7	2	2	4	3	5	10	0
OG0001522	2	5	0	3	3	1	0	3	3	4	1	4	7	9	5	0	1	8	8	2	0
OG0001523	4	1	2	3	2	4	3	4	3	1	4	4	4	4	4	2	3	4	4	4	1
OG0001524	0	1	0	0	0	0	0	0	0	66	0	0	1	0	0	0	0	0	0	2	0
OG0001525	0	2	9	14	3	16	5	14	0	5	0	0	0	0	0	0	0	0	0	0	0
OG0001526	0	0	43	2	0	0	20	5	0	0	0	0	0	0	0	0	0	0	0	0	0
OG0001527	0	0	20	5	2	2	38	3	0	0	0	0	0	0	0	0	0	0	0	0	0
OG0001528	0	0	9	6	14	5	2	4	2	1	2	3	2	4	1	0	0	4	5	3	0
OG0001529	0	0	0	0	10	1	0	1	1	8	20	0	0	0	0	0	0	2	0	3	2
OG0001530	6	4	0	8	3	4	0	8	3	2	2	11	3	2	3	2	2	2	1	1	0
OG0001531	5	3	4	4	4	4	9	3	1	5	2	2	1	1	1	4	2	1	1	4	1
OG0001532	4	4	3	4	3	5	1	6	2	5	2	2	3	4	4	1	0	4	3	1	1
OG0001533	3	3	5	1	2	3	2	2	3	3	3	1	6	3	2	1	3	0	3	5	1
OG0001534	7	1	3	10	13	7	4	7	2	1	0	0	2	2	2	1	1	1	2	3	0
OG0001535	7	3	6	4	5	5	5	5	1	2	3	2	2	2	2	0	1	1	2	3	8
OG0001536	1	3	2	4	3	1	3	3	4	3	3	3	3	6	5	1	4	3	6	5	2
OG0001537	6	3	3	10	7	5	3	6	2	3	2	3	2	3	2	0	1	2	3	2	0
OG0001538	2	3	6	7	6	7	6	3	2	0	0	5	0	2	2	0	1	0	2	1	7
OG0001539	3	4	4	4	3	4	6	4	3	1	3	3	3	3	4	3	1	2	2	4	0
OG0001540	29	30	0	1	2	0	0	0	0	4	0	0	0	0	0	0	0	1	0	1	1
OG0001541	3	4	3	3	3	3	3	4	3	2	3	3	3	3	3	2	2	3	3	3	3
OG0001542	2	3	0	5	2	2	1	2	4	3	3	5	3	4	3	3	4	3	3	6	3
OG0001543	3	3	2	4	3	3	2	1	3	3	3	3	3	3	3	3	3	3	3	6	3
OG0001544	4	3	3	4	4	4	2	5	2	2	2	3	3	3	3	3	3	1	3	4	1
OG0001545	4	4	2	6	3	3	6	2	3	2	3	5	2	3	4	2	4	1	3	2	3
OG0001546	2	1	7	6	0	11	13	9	2	12	1	1	0	0	0	0	0	2	0	0	0
OG0001547	3	3	1	6	4	3	1	4	3	3	3	4	4	6	4	0	1	4	6	3	1
OG0001548	3	2	2	1	2	3	3	3	4	4	4	4	4	4	4	3	3	3	3	3	2
OG0001549	2	2	3	1	2	2	2	2	5	3	4	4	4	4	5	4	5	2	3	5	1
OG0001550	3	4	4	2	1	2	4	2	4	2	4	7	4	3	4	3	4	2	3	3	2
OG0001551	3	3	4	1	3	3	4	2	3	2	2	2	2	2	2	3	2	2	2	11	4
OG0001552	4	5	1	7	5	4	1	7	4	2	3	2	3	3	3	3	3	3	1	2	1
OG0001553	3	3	3	3	3	2	4	2	3	3	3	5	3	3	3	2	3	3	2	4	3
OG0001554	4	4	3	3	4	3	1	5	3	3	3	8	4	3	2	3	2	3	2	3	0
OG0001555	3	2	0	2	3	2	3	2	8	2	2	5	9	9	8	0	0	1	1	6	0
OG0001556	1	9	0	0	11	12	23	8	0	5	0	0	0	0	0	0	0	0	0	0	0
OG0001557	2	1	3	1	1	2	2	1	7	4	5	10	1	7	5	1	4	2	5	5	0
OG0001558	1	0	2	0	1	2	4	5	4	5	6	2	5	7	4	2	2	4	7	3	0
OG0001559	5	3	1	3	6	6	7	1	3	4	4	3	4	5	3	0	0	2	4	1	0
OG0001560	3	3	4	2	2	3	3	3	2	3	3	3	3	3	3	3	3	2	3	2	4
OG0001561	3	3	2	5	2	1	6	3	3	2	4	9	1	4	4	2	2	1	4	2	3
OG0001562	2	2	2	0	1	1	2	1	6	1	3	3	5	6	3	6	7	4	7	4	1
OG0001563	1	2	0	2	0	2	0	2	6	3	2	6	10	2	6	5	3	4	2	6	1
OG0001564	3	2	3	2	3	3	3	3	1	6	3	3	3	4	4	3	4	2	4	4	4
OG0001565	0	4	2	2	3	4	4	3	3	1	3	0	5	9	3	3	4	2	3	8	1
OG0001566	0	0	68	1	0	0	0	0	0	0	0	0	0	0	0	0	0	0	0	0	0
OG0001567	0	0	27	0	0	3	39	0	0	0	0	0	0	0	0	0	0	0	0	0	0
OG0001568	0	0	14	3	0	0	52	0	0	0	0	0	0	0	0	0	0	0	0	0	0
OG0001569	0	0	0	0	0	0	0	0	17	0	2	7	5	5	5	5	10	5	6	2	0
OG0001570	11	4	0	0	2	1	0	0	28	0	5	1	1	3	4	0	0	1	0	6	0
OG0001571	4	2	1	4	3	3	1	2	7	2	4	13	1	4	5	2	3	2	3	1	0
OG0001572	5	4	2	7	4	4	2	7	2	1	1	3	3	4	2	2	3	2	3	2	1
OG0001573	3	3	3	3	3	3	3	3	3	3	3	3	3	3	3	3	3	2	3	3	3
OG0001574	4	3	1	3	4	4	3	5	3	2	3	5	3	4	4	3	3	2	3	5	0
OG0001575	3	4	3	3	4	3	3	3	3	2	2	3	3	2	3	3	3	3	3	3	3
OG0001576	3	3	4	3	3	3	3	3	3	3	3	4	3	3	3	3	3	2	3	2	3
OG0001577	4	6	4	5	5	2	2	6	5	4	2	3	1	3	2	0	4	2	3	1	3
OG0001578	2	2	2	2	2	2	2	2	3	3	3	4	4	5	5	4	4	3	4	4	2
OG0001579	4	5	2	6	4	4	2	9	2	2	2	2	2	2	2	2	2	2	2	3	2
OG0001580	2	2	0	1	8	4	7	6	2	6	1	0	4	3	2	3	2	5	3	6	0
OG0001581	3	3	3	3	3	3	3	3	3	3	3	3	3	3	3	3	2	3	3	3	3
OG0001582	3	3	2	4	3	4	1	4	3	3	3	3	3	2	3	3	3	3	3	3	3
OG0001583	1	1	2	2	3	8	0	3	5	4	3	4	5	7	4	1	5	3	4	3	0
OG0001584	6	0	2	2	8	4	5	3	1	1	4	10	2	6	1	2	3	2	2	2	2
OG0001585	3	2	3	3	3	6	1	3	4	3	2	2	2	2	3	3	4	4	3	6	2
OG0001586	2	2	2	2	2	4	0	2	2	3	2	4	4	6	6	3	7	3	3	3	2
OG0001587	3	2	4	3	4	4	4	3	1	2	4	3	4	1	4	2	3	2	2	3	4
OG0001588	10	9	3	3	2	8	2	4	3	2	1	0	2	2	6	1	2	2	1	0	5
OG0001589	3	3	3	2	4	3	3	3	3	3	3	3	2	3	3	2	3	3	3	3	4
OG0001590	3	4	5	2	0	3	0	5	6	3	3	3	5	4	4	1	3	3	4	5	0
OG0001591	2	2	1	3	2	2	1	3	6	2	1	6	4	7	6	4	5	2	4	2	0
OG0001592	8	10	0	0	0	0	0	0	5	0	2	6	4	3	6	5	6	3	2	7	0
OG0001593	10	4	1	0	2	0	0	0	28	4	3	4	0	0	0	0	0	4	4	0	1
OG0001594	2	2	1	3	2	2	2	4	7	3	2	4	4	6	8	2	5	1	1	6	0
OG0001595	1	2	2	1	2	2	1	4	5	1	2	5	6	4	5	5	6	5	3	4	0
OG0001596	4	3	3	3	2	2	1	3	5	4	3	2	3	4	2	4	2	3	4	3	2
OG0001597	6	3	4	6	5	7	4	6	2	2	2	2	2	2	2	1	1	2	0	2	4
OG0001598	4	2	4	2	4	3	2	3	3	3	3	3	2	3	3	2	2	3	3	4	3
OG0001599	3	2	5	3	2	2	4	3	2	6	3	2	6	4	5	1	2	3	4	4	1
OG0001600	2	0	4	3	1	4	4	2	3	3	1	3	8	4	3	5	3	9	3	2	1
OG0001601	3	3	3	3	3	3	3	4	1	2	2	4	3	5	2	3	3	3	4	1	3
OG0001602	5	0	9	16	11	9	4	7	1	0	2	0	0	0	1	0	0	0	0	0	3
OG0001603	2	2	10	8	4	10	1	9	2	1	2	1	1	1	1	1	0	1	1	3	5
OG0001604	2	2	10	0	4	5	0	4	4	2	3	6	4	6	3	2	3	1	1	4	0
OG0001605	2	1	1	2	2	2	1	1	4	3	3	9	7	1	5	8	1	6	1	3	2
OG0001606	1	2	0	1	2	1	1	1	5	2	2	8	4	8	6	2	1	5	8	6	0
OG0001607	4	2	3	5	5	3	3	4	1	2	2	3	2	2	4	1	0	2	2	3	2
OG0001608	2	1	3	4	6	4	4	4	2	4	4	5	3	3	1	3	5	3	3	1	0
OG0001609	1	1	1	2	2	2	1	2	5	3	4	8	5	5	5	4	3	3	3	4	0
OG0001610	0	0	8	9	2	0	1	0	10	14	14	0	0	0	0	0	0	2	2	0	0
OG0001611	0	0	17	19	0	6	5	4	1	13	1	0	0	0	0	0	0	0	0	0	1
OG0001612	0	0	8	12	2	5	1	7	3	19	4	0	2	0	1	0	0	2	1	1	0
OG0001613	0	0	0	28	7	13	3	17	0	0	0	0	0	0	0	0	0	0	0	0	0
OG0001614	0	0	0	0	0	0	0	0	62	2	3	0	0	0	0	0	0	0	0	0	0
OG0001615	0	0	0	0	0	0	0	0	0	3	2	2	11	9	12	0	1	9	19	0	0
OG0001616	3	2	3	3	1	3	1	2	3	2	3	3	4	4	3	4	4	4	4	3	3
OG0001617	3	3	3	2	3	3	3	3	3	3	3	3	3	3	3	3	3	3	3	3	3
OG0001618	4	5	5	6	4	5	4	6	2	1	1	2	2	1	1	2	2	1	1	2	6
OG0001619	5	4	3	4	4	3	1	4	2	0	1	7	3	3	4	1	5	1	3	4	2
OG0001620	2	1	1	2	2	2	1	2	5	4	4	4	4	3	4	4	3	4	3	6	1
OG0001621	2	2	2	1	2	2	2	2	3	4	4	3	3	5	2	5	4	4	3	5	3
OG0001622	12	7	0	0	0	0	0	0	7	0	2	5	3	3	7	4	2	2	4	9	0
OG0001623	16	2	1	9	0	19	2	18	0	0	0	0	0	0	0	0	0	0	0	0	0
OG0001624	5	5	2	5	4	5	2	5	3	2	2	7	2	3	3	0	1	2	3	1	0
OG0001625	11	5	1	0	0	0	0	0	8	0	0	5	2	1	5	6	5	1	5	10	0
OG0001626	13	0	2	5	7	4	2	9	2	1	5	3	2	2	0	2	2	2	2	2	0
OG0001627	2	4	3	3	2	2	3	3	4	2	2	5	4	3	4	3	3	4	3	4	1
OG0001628	4	2	1	3	4	4	1	6	3	2	3	3	3	4	3	2	3	3	4	3	3
OG0001629	2	5	4	10	7	6	1	8	3	4	3	1	1	1	2	0	1	0	0	0	0
OG0001630	3	2	1	6	4	4	1	5	2	3	3	3	2	5	2	1	4	2	6	2	2
OG0001631	2	2	2	2	3	2	3	1	3	3	4	4	4	4	4	4	3	3	3	5	1
OG0001632	3	3	3	3	3	3	2	3	3	3	3	3	3	3	3	2	3	3	3	3	3
OG0001633	3	3	3	3	3	3	3	3	3	2	4	2	5	2	2	5	3	5	2	3	1
OG0001634	3	3	4	2	3	4	4	2	2	3	3	3	3	3	2	3	3	3	3	4	2
OG0001635	2	4	4	2	2	6	0	2	4	1	0	4	3	3	5	2	3	3	4	3	2
OG0001636	2	5	4	2	2	3	3	3	3	3	3	3	3	3	3	2	2	3	3	3	3
OG0001637	6	2	4	2	5	2	2	3	5	2	3	2	3	3	3	3	3	3	2	4	1
OG0001638	3	3	3	3	3	5	2	3	4	2	3	3	3	3	3	3	3	3	3	3	0
OG0001639	3	3	3	3	3	4	2	3	3	3	3	3	3	3	3	3	3	2	3	3	3
OG0001640	5	5	3	5	5	6	4	5	2	2	2	2	2	2	2	2	2	2	2	2	1
OG0001641	4	2	11	2	4	1	9	2	3	2	2	2	3	1	4	3	2	2	0	6	0
OG0001642	3	3	4	2	3	3	3	2	3	2	3	3	3	3	3	3	3	3	3	3	3
OG0001643	3	3	2	2	3	3	3	3	3	3	3	4	3	3	2	3	2	3	3	3	4
OG0001644	3	4	2	3	3	3	2	3	3	2	2	4	5	5	4	2	2	4	5	3	1
OG0001645	3	1	2	3	4	3	3	2	4	3	3	4	5	3	3	4	3	6	2	4	0
OG0001646	4	5	5	4	4	4	5	4	2	2	2	3	2	2	2	2	2	2	2	2	3
OG0001647	1	1	1	0	0	0	1	1	5	2	2	4	7	3	5	11	3	4	2	6	2
OG0001648	2	2	4	3	3	3	7	0	3	2	2	5	3	2	4	3	3	4	4	2	5
OG0001649	4	3	8	0	5	4	3	4	1	1	2	4	2	4	4	2	1	3	3	3	4
OG0001650	3	6	3	3	3	2	4	4	1	2	4	5	3	3	4	4	1	3	3	2	2
OG0001651	3	4	3	3	3	2	3	0	2	3	3	3	3	6	2	3	4	2	5	3	3
OG0001652	1	2	3	3	3	2	3	3	2	6	4	3	5	2	3	5	2	1	1	3	4
OG0001653	6	10	6	3	2	1	1	0	5	2	5	3	6	4	3	1	0	3	2	3	0
OG0001654	3	3	3	2	2	3	3	3	2	2	5	3	5	4	5	4	4	2	1	3	1
OG0001655	4	1	2	0	4	0	0	0	12	5	3	2	0	0	1	0	0	0	1	0	3
OG0001656	4	4	3	3	3	3	2	3	3	3	3	3	2	3	3	3	3	3	3	4	0
OG0001657	3	3	3	2	3	2	3	3	3	2	2	3	2	3	3	3	3	3	3	5	2
OG0001658	3	3	3	2	3	3	3	3	3	2	3	3	3	3	3	3	3	3	3	2	3
OG0001659	9	18	0	0	0	0	0	0	5	6	2	2	3	0	4	6	2	3	1	5	0
OG0001660	3	3	3	3	3	3	3	3	3	3	3	2	3	3	2	3	3	3	3	3	2
OG0001661	1	0	3	4	2	0	2	1	2	6	2	0	5	3	7	2	0	2	1	0	16
OG0001662	3	3	3	3	3	3	3	3	3	3	3	3	4	3	3	3	3	3	3	3	0
OG0001663	7	8	2	4	8	8	0	5	2	0	2	2	2	3	2	2	2	2	2	2	0
OG0001664	3	3	4	2	3	3	2	3	3	2	3	3	3	3	3	3	3	3	3	3	4
OG0001665	4	4	5	4	3	8	2	5	3	2	2	3	2	2	2	2	2	2	2	2	1
OG0001666	4	2	2	2	4	1	2	1	4	2	4	3	4	5	6	2	3	2	5	4	0
OG0001667	4	5	2	2	4	6	7	2	1	2	2	1	3	2	4	0	1	3	3	3	2
OG0001668	6	12	20	0	6	0	13	4	0	0	0	0	0	0	0	1	0	0	0	0	3
OG0001669	3	5	0	2	2	4	0	5	2	1	2	8	9	3	5	2	1	6	4	1	0
OG0001670	4	4	5	3	4	4	5	3	1	2	2	2	2	2	2	2	2	2	2	2	4
OG0001671	3	2	3	3	3	3	3	3	6	1	1	5	4	3	3	5	3	4	3	2	0
OG0001672	2	2	3	3	4	2	4	2	3	3	7	3	3	5	3	3	4	2	3	2	1
OG0001673	4	4	2	3	5	3	4	3	1	3	3	3	4	5	2	3	4	1	4	3	0
OG0001674	2	2	2	3	2	3	2	3	6	3	1	2	3	5	3	2	5	2	4	5	5
OG0001675	3	3	4	2	3	3	2	3	3	3	3	3	3	3	3	3	3	2	2	3	3
OG0001676	3	4	3	3	2	3	3	3	3	2	2	1	3	3	3	3	3	3	3	3	5
OG0001677	2	1	3	2	1	1	2	1	2	12	9	12	2	1	3	2	1	1	1	3	2
OG0001678	1	4	0	1	4	0	2	0	3	4	1	1	9	2	3	10	3	10	2	3	1
OG0001679	1	3	3	3	2	2	3	3	3	3	6	5	4	4	5	3	4	1	2	2	1
OG0001680	3	2	6	0	3	3	3	3	0	0	0	1	4	6	0	7	8	4	4	8	0
OG0001681	3	0	4	14	6	6	7	14	1	0	0	2	2	1	1	0	0	2	1	1	0
OG0001682	3	6	3	7	3	0	3	2	4	1	1	3	3	5	3	2	4	2	4	4	2
OG0001683	1	5	1	2	2	5	6	8	3	2	0	3	2	4	1	1	3	3	3	6	3
OG0001684	1	1	6	6	10	8	23	10	0	0	0	0	0	0	0	0	0	0	0	0	0
OG0001685	2	3	5	2	2	2	5	2	4	3	4	4	4	4	4	1	0	4	4	3	2
OG0001686	3	3	2	1	3	4	4	4	2	1	2	5	3	3	3	3	2	3	3	8	0
OG0001687	0	2	0	0	0	0	0	0	11	0	4	5	10	6	2	2	3	8	8	2	0
OG0001688	0	0	10	6	2	2	6	4	0	5	0	0	4	7	3	1	1	4	10	0	0
OG0001689	3	4	5	2	6	4	6	5	3	0	0	2	1	3	0	4	8	1	1	7	0
OG0001690	3	2	3	3	3	3	3	3	3	3	3	3	3	3	3	3	1	3	3	3	1
OG0001691	4	3	4	2	4	6	4	3	2	1	3	3	2	5	4	1	2	1	3	2	1
OG0001692	3	3	3	2	3	3	2	3	3	2	3	3	3	3	3	3	2	3	3	2	3
OG0001693	3	4	3	3	3	3	3	2	3	4	3	3	2	1	3	3	2	2	2	6	0
OG0001694	3	3	2	3	3	3	3	3	4	2	3	3	3	2	3	3	3	2	2	3	3
OG0001695	4	4	3	4	4	4	3	3	2	3	2	6	1	2	2	2	4	2	2	2	3
OG0001696	2	3	3	1	6	5	2	2	3	4	5	4	2	2	2	3	3	2	2	3	2
OG0001697	22	27	3	6	2	0	0	0	0	1	0	0	0	1	0	0	0	0	0	0	0
OG0001698	6	5	4	5	6	4	5	6	1	2	1	1	3	2	1	2	2	2	2	3	0
OG0001699	3	4	3	3	3	3	3	3	2	3	2	2	3	3	2	3	2	3	2	5	2
OG0001700	6	9	9	7	6	8	10	5	0	0	0	0	1	1	0	1	0	1	1	0	0
OG0001701	3	3	1	5	3	3	2	4	3	3	3	3	3	3	3	3	2	2	3	3	2
OG0001702	24	14	1	2	3	0	0	1	13	1	1	0	0	0	0	0	0	0	1	1	2
OG0001703	5	2	1	4	4	3	1	5	3	2	1	1	3	5	5	1	1	3	6	3	3
OG0001704	3	3	3	3	3	3	3	3	2	3	3	4	3	2	2	3	2	3	2	3	3
OG0001705	3	3	2	3	3	6	0	3	3	0	2	2	6	5	3	1	2	4	4	4	3
OG0001706	3	3	2	4	3	4	2	3	3	2	3	3	3	3	3	3	3	3	3	1	3
OG0001707	4	5	3	6	9	6	0	3	3	0	0	2	3	3	1	4	1	3	2	1	3
OG0001708	2	3	3	2	3	4	1	3	3	3	3	5	3	3	3	3	3	3	3	3	3
OG0001709	4	6	1	3	7	4	3	4	3	1	3	4	2	2	2	0	1	2	4	4	1
OG0001710	4	5	1	5	0	2	1	1	7	5	5	0	5	3	5	4	5	2	3	1	0
OG0001711	3	2	3	2	2	3	3	2	0	3	3	2	4	7	4	3	4	2	4	4	3
OG0001712	2	1	6	7	9	4	8	9	2	4	2	2	2	3	2	0	0	0	0	0	0
OG0001713	3	3	3	5	3	2	5	5	2	2	1	1	3	3	4	3	4	3	3	2	4
OG0001714	3	4	3	3	4	3	3	2	0	3	3	5	3	4	4	2	3	1	2	6	2
OG0001715	6	15	0	0	0	0	0	0	1	0	5	5	0	7	6	0	0	1	5	13	0
OG0001716	3	3	4	2	3	3	4	2	3	1	3	3	3	3	3	3	3	2	2	3	4
OG0001717	4	2	5	6	2	4	3	4	1	1	2	4	2	3	4	2	2	2	3	3	2
OG0001718	5	6	4	6	4	4	3	4	2	1	0	1	3	2	3	3	2	4	3	2	0
OG0001719	3	3	5	6	0	3	0	4	2	0	4	5	6	4	3	0	0	6	6	4	0
OG0001720	4	2	3	4	3	4	3	4	1	2	2	3	4	5	3	3	4	1	1	5	2
OG0001721	1	3	3	3	3	3	3	3	2	3	4	4	4	2	5	3	2	3	2	3	2
OG0001722	3	3	2	2	3	3	2	5	3	3	3	3	3	3	3	3	3	3	2	3	0
OG0001723	2	1	2	2	2	2	2	2	5	1	2	6	7	4	5	4	4	5	3	2	1
OG0001724	3	5	2	2	3	3	4	4	3	1	1	4	3	3	3	3	3	2	4	4	2
OG0001725	5	5	2	5	3	4	3	5	3	2	3	2	3	3	3	1	3	2	3	1	2
OG0001726	4	3	3	5	3	3	4	3	4	2	5	1	3	2	4	1	1	2	2	4	0
OG0001727	3	3	2	2	3	3	2	3	3	3	3	3	3	3	3	3	3	3	3	3	3
OG0001728	4	2	4	5	4	3	4	3	2	2	1	4	3	5	4	2	3	1	3	3	1
OG0001729	2	2	3	1	4	2	4	0	4	3	4	5	3	3	4	3	4	3	6	4	0
OG0001730	2	3	3	2	2	4	2	2	3	4	3	3	3	2	3	3	3	3	3	3	3
OG0001731	1	11	24	6	3	1	7	5	0	4	1	1	0	0	0	1	0	0	0	0	0
OG0001732	2	1	2	2	1	2	2	2	10	2	2	6	7	6	5	0	1	3	3	5	0
OG0001733	1	1	0	2	1	1	0	2	2	1	2	6	8	4	3	8	5	7	4	3	1
OG0001734	3	4	1	3	4	5	0	5	3	3	3	4	3	3	3	3	3	2	3	3	1
OG0001735	6	6	5	5	10	8	7	9	2	2	0	1	0	0	1	0	0	0	0	0	2
OG0001736	0	0	11	9	8	16	11	8	0	1	0	0	0	0	0	0	0	0	0	0	1
OG0001737	0	0	2	1	9	3	1	2	2	2	10	0	0	0	0	0	0	2	1	0	0
OG0001738	0	0	1	0	1	0	0	0	26	2	4	7	0	0	0	0	0	8	5	0	0
OG0001739	0	0	1	1	0	0	0	0	5	3	4	5	6	4	5	7	4	6	7	5	0
OG0001740	0	0	2	2	2	57	1	1	0	0	0	0	0	0	0	0	0	0	0	0	0
OG0001741	4	4	5	5	3	3	5	4	2	2	2	2	2	4	2	3	1	3	2	2	1
OG0001742	9	18	0	1	1	0	0	0	5	1	15	5	2	0	0	0	0	4	1	0	1
OG0001743	4	4	5	4	3	2	4	3	1	1	3	3	2	4	3	1	2	3	4	2	2
OG0001744	2	1	1	1	1	0	1	1	3	3	3	2	7	7	4	5	5	1	1	1	3
OG0001745	2	2	2	2	2	2	2	2	4	2	3	4	3	4	4	3	5	2	6	2	2
OG0001746	3	3	3	3	3	3	3	3	3	3	3	4	3	2	3	3	2	1	2	5	2
OG0001747	5	3	4	5	5	6	3	6	2	1	2	2	2	2	2	2	2	2	2	1	1
OG0001748	3	4	2	3	3	2	2	2	3	1	3	3	3	3	2	3	3	3	3	3	3
OG0001749	10	15	0	0	0	0	0	0	6	0	1	6	3	1	9	5	1	1	0	4	0
OG0001750	3	5	4	4	6	6	5	6	1	0	0	4	1	2	2	1	2	2	1	2	0
OG0001751	4	5	1	7	4	4	1	7	2	2	2	2	2	2	3	3	1	1	2	1	4
OG0001752	4	4	4	5	4	4	4	4	2	2	2	2	2	2	2	2	2	2	2	2	3
OG0001753	2	1	2	1	1	3	4	1	4	4	4	7	3	5	4	2	3	3	3	4	0
OG0001754	3	3	1	5	3	3	1	4	3	3	3	3	3	3	3	2	2	3	2	3	2
OG0001755	2	2	0	3	2	2	0	4	2	4	4	4	4	4	3	3	3	4	4	3	3
OG0001756	3	3	2	2	3	3	3	3	2	3	3	3	2	3	3	4	2	3	2	3	2
OG0001757	4	0	3	14	8	9	2	21	0	3	0	0	0	0	0	0	0	0	0	0	0
OG0001758	2	3	3	3	3	4	2	3	3	2	3	3	3	3	3	3	3	3	3	3	1
OG0001759	3	4	0	0	0	0	0	0	18	2	4	0	0	0	0	12	10	0	0	0	10
OG0001760	5	3	9	12	9	6	5	4	0	8	0	0	0	0	0	0	0	0	0	2	0
OG0001761	3	4	3	3	3	3	4	1	4	2	2	3	5	2	3	3	2	4	3	3	1
OG0001762	4	4	2	6	6	6	2	8	1	0	0	4	2	4	2	0	3	2	5	2	0
OG0001763	3	3	2	4	3	3	2	4	3	3	3	3	3	2	3	2	2	3	2	2	3
OG0001764	3	3	7	0	5	8	11	0	3	2	5	1	2	0	4	1	0	2	3	3	1
OG0001765	5	3	3	3	5	1	2	3	3	1	3	3	3	3	2	3	3	2	3	3	1
OG0001766	1	4	5	13	2	5	1	5	4	4	2	3	2	3	2	2	0	1	3	1	0
OG0001767	2	4	2	3	1	1	2	3	3	10	1	5	3	2	3	3	3	3	1	3	1
OG0001768	4	4	2	3	3	5	3	3	2	1	1	5	3	6	3	1	2	3	3	1	3
OG0001769	3	2	1	2	2	1	0	2	5	4	4	5	6	5	5	1	1	4	4	4	0
OG0001770	3	3	3	2	3	3	4	2	4	3	2	2	3	3	3	2	3	3	3	3	3
OG0001771	2	0	0	1	1	0	5	1	0	0	0	0	0	0	0	0	0	0	0	0	54
OG0001772	3	3	1	1	3	2	3	3	4	2	3	3	4	3	3	4	3	4	3	5	1
OG0001773	3	3	3	3	3	3	3	3	3	2	3	2	2	3	2	3	3	3	3	2	3
OG0001774	3	3	3	1	1	3	3	3	3	2	3	3	3	3	3	3	3	3	3	3	2
OG0001775	4	6	8	0	7	4	4	4	4	1	2	2	1	1	2	0	0	2	1	3	3
OG0001776	3	3	4	4	3	3	3	4	2	2	2	4	3	3	3	3	3	2	3	3	1
OG0001777	1	1	1	1	1	1	1	1	5	5	4	5	6	2	5	5	2	2	3	5	2
OG0001778	4	7	0	0	1	0	0	0	13	1	1	4	1	4	1	0	0	6	14	7	0
OG0001779	0	6	2	1	0	0	2	0	8	12	8	7	0	0	0	3	4	1	4	2	0
OG0001780	0	5	6	1	0	0	3	0	1	2	0	4	12	9	1	0	0	8	8	2	0
OG0001781	0	2	0	1	0	1	1	1	4	6	3	2	7	3	3	6	4	6	3	4	3
OG0001782	0	0	41	3	0	0	19	1	0	0	0	0	0	0	0	0	0	0	0	0	0
OG0001783	0	0	29	0	0	0	29	2	0	2	0	0	0	0	0	0	0	0	0	1	0
OG0001784	0	0	59	5	0	0	0	0	0	0	0	0	0	0	0	0	0	0	0	0	0
OG0001785	0	0	32	8	0	7	12	5	0	0	0	0	0	0	0	0	0	0	0	0	0
OG0001786	0	0	0	0	0	0	1	0	0	3	0	0	1	1	0	0	0	15	43	0	0
OG0001787	0	0	0	0	0	0	0	0	10	0	5	7	5	3	5	9	5	3	3	9	0
OG0001788	14	12	0	0	0	0	0	0	6	0	7	1	1	0	0	0	1	4	9	8	0
OG0001789	3	2	1	3	2	3	2	3	3	2	0	3	3	2	3	4	2	3	2	6	0
OG0001790	3	4	3	2	3	3	3	3	2	2	2	3	3	3	4	2	3	3	2	4	0
OG0001791	7	9	7	3	6	4	2	1	1	0	0	0	3	5	2	0	0	2	7	0	1
OG0001792	3	3	2	2	4	3	4	4	3	4	2	2	1	2	3	6	5	1	1	4	0
OG0001793	4	3	4	3	4	3	3	3	3	3	2	3	2	2	2	3	2	1	2	4	2
OG0001794	3	2	3	2	3	3	2	3	3	2	3	3	3	3	4	3	3	3	3	3	2
OG0001795	3	3	3	2	3	3	3	3	3	2	2	4	2	3	3	2	3	2	3	3	2
OG0001796	5	4	3	4	5	4	3	5	2	3	3	4	3	2	2	3	2	0	0	2	0
OG0001797	4	4	1	2	4	3	4	2	3	2	5	4	3	3	2	3	3	2	2	3	0
OG0001798	16	8	0	0	1	0	0	0	4	1	3	4	3	1	0	6	5	1	0	7	0
OG0001799	3	3	3	3	3	3	3	3	3	3	3	3	2	3	3	3	3	3	2	2	2
OG0001800	4	4	5	4	6	4	5	4	2	2	3	4	1	1	2	1	2	1	1	3	0
OG0001801	2	2	2	2	2	2	2	2	3	3	3	3	4	4	4	3	4	4	4	3	1
OG0001802	3	4	3	2	5	3	2	2	3	1	3	3	3	3	3	3	4	3	2	3	1
OG0001803	3	3	0	6	1	0	0	3	3	7	1	9	4	3	5	0	0	6	2	5	0
OG0001804	4	8	2	3	2	2	2	3	3	2	3	1	2	3	3	2	2	2	4	3	4
OG0001805	5	5	1	9	4	4	1	6	2	0	0	2	1	1	1	1	5	2	4	4	2
OG0001806	4	0	3	2	2	0	0	0	2	9	10	5	6	1	2	0	0	5	1	0	0
OG0001807	3	3	1	0	3	3	5	2	2	0	1	11	4	3	2	5	1	2	4	1	0
OG0001808	3	3	5	1	3	2	1	2	3	2	3	3	3	3	3	3	3	3	3	2	3
OG0001809	6	5	3	12	8	7	3	5	3	3	1	1	0	0	0	0	0	0	1	0	2
OG0001810	3	3	2	3	2	4	2	3	3	2	4	3	3	2	3	2	3	3	3	3	3
OG0001811	4	2	3	3	3	4	1	4	2	2	3	3	3	2	3	3	2	3	3	3	3
OG0001812	3	4	3	2	2	4	2	2	2	4	4	2	2	4	2	2	3	2	3	5	4
OG0001813	7	3	4	7	10	6	5	7	0	0	0	3	1	3	1	0	0	1	4	1	0
OG0001814	4	3	4	4	5	4	3	4	3	3	3	2	3	3	3	1	1	3	2	1	2
OG0001815	2	1	0	2	2	1	0	1	5	0	3	9	6	4	5	5	4	3	1	5	2
OG0001816	3	2	1	3	4	3	1	5	4	2	2	3	4	3	4	2	1	3	3	1	5
OG0001817	4	1	5	7	3	2	0	0	3	2	2	3	3	4	3	2	3	3	4	3	3
OG0001818	2	3	2	4	16	9	4	8	1	2	1	1	1	1	1	1	1	1	1	1	0
OG0001819	3	2	4	4	5	5	4	4	2	1	3	2	4	3	1	0	0	4	5	1	0
OG0001820	2	2	2	2	2	2	2	2	3	3	5	4	4	2	5	4	3	4	4	3	2
OG0001821	3	3	3	3	1	5	2	3	2	3	3	3	3	2	3	3	3	3	3	3	3
OG0001822	9	5	5	4	5	1	1	2	2	1	2	3	1	3	2	0	1	2	2	3	3
OG0001823	1	1	1	1	1	1	1	1	3	5	3	5	4	7	5	4	2	3	5	4	1
OG0001824	4	4	1	3	3	4	4	3	3	3	3	3	3	2	3	3	2	2	1	3	1
OG0001825	4	3	2	3	1	3	4	4	3	3	4	3	2	5	0	2	4	1	3	5	1
OG0001826	2	2	2	2	2	2	2	2	3	3	4	4	4	3	3	5	1	4	3	5	2
OG0001827	1	2	3	1	1	1	4	0	4	3	3	1	4	4	4	2	8	2	6	4	1
OG0001828	2	2	3	3	3	3	3	3	4	2	2	5	2	4	4	2	4	2	4	3	0
OG0001829	2	2	4	0	2	2	2	2	1	3	4	3	5	3	3	3	5	2	3	5	2
OG0001830	2	2	4	0	2	2	2	2	0	3	3	5	4	4	4	3	3	4	4	5	3
OG0001831	2	2	4	2	2	2	4	2	2	1	1	3	2	4	4	2	4	2	4	7	1
OG0001832	1	1	1	1	1	1	1	1	4	3	4	6	4	5	4	5	4	4	3	4	2
OG0001833	3	3	2	1	3	3	3	3	3	1	1	3	2	5	3	2	4	2	2	5	3
OG0001834	3	3	3	1	3	2	3	3	2	3	3	3	3	2	3	3	3	3	3	3	3
OG0001835	2	2	1	3	2	2	0	1	3	5	2	8	8	8	6	0	0	7	2	1	0
OG0001836	3	2	2	2	2	3	1	3	3	3	3	5	2	6	6	2	2	1	4	4	2
OG0001837	0	0	56	7	0	0	0	0	0	0	0	0	0	0	0	0	0	0	0	0	0
OG0001838	0	0	29	8	2	4	16	4	0	0	0	0	0	0	0	0	0	0	0	0	0
OG0001839	0	0	0	0	0	0	0	0	11	0	4	3	5	7	7	4	5	4	4	7	0
OG0001840	0	0	0	0	0	0	0	0	18	0	1	0	7	14	6	1	0	5	9	2	0
OG0001841	0	0	0	0	0	0	0	0	0	62	0	0	0	0	0	0	0	0	0	1	0
OG0001842	0	0	0	0	0	0	0	0	0	58	4	0	0	0	0	0	0	0	0	1	0
OG0001843	3	3	3	2	3	3	3	2	3	3	3	3	3	3	3	3	3	3	3	3	2
OG0001844	2	2	2	2	2	1	3	2	3	1	3	4	3	8	3	1	2	4	7	4	2
OG0001845	2	2	2	3	2	6	2	2	4	2	2	6	3	2	3	3	3	2	2	3	2
OG0001846	2	4	7	2	2	2	3	2	4	3	3	4	4	4	4	2	1	2	3	2	1
OG0001847	3	2	1	3	3	3	2	3	4	2	2	4	2	5	4	2	4	2	3	3	1
OG0001848	3	3	3	3	3	3	3	3	3	1	2	2	4	3	2	4	2	4	2	3	2
OG0001849	4	3	3	4	1	4	3	4	2	2	2	5	3	2	3	3	2	3	2	2	2
OG0001850	3	4	7	3	3	1	8	1	1	2	2	4	4	2	2	1	2	4	3	2	0
OG0001851	4	3	3	4	3	4	2	5	2	2	2	2	1	1	1	5	4	2	2	2	2
OG0001852	3	2	2	3	3	3	2	2	3	2	3	3	3	3	3	4	3	3	3	3	2
OG0001853	2	2	3	3	3	3	3	3	3	1	2	3	3	3	3	2	3	3	3	3	3
OG0001854	2	2	2	2	2	3	1	2	3	1	1	3	3	1	2	3	2	2	1	19	0
OG0001855	5	6	5	3	4	4	5	4	2	2	1	3	2	2	2	2	1	2	0	3	0
OG0001856	3	3	3	3	3	3	4	3	3	2	2	2	3	3	3	3	3	2	3	3	0
OG0001857	3	2	3	3	3	2	3	2	2	3	3	3	3	3	3	3	3	2	2	3	2
OG0001858	2	2	2	2	2	1	2	2	4	2	3	3	3	5	4	3	4	2	4	3	3
OG0001859	2	2	2	2	2	2	2	2	3	1	3	3	5	4	5	2	1	5	4	5	1
OG0001860	3	4	2	3	3	2	3	3	3	2	2	3	4	3	3	3	3	2	3	4	0
OG0001861	10	18	1	0	0	0	0	0	7	2	1	2	2	0	1	2	1	3	2	9	0
OG0001862	4	8	0	0	4	0	1	0	3	4	2	0	5	2	2	4	4	3	5	5	1
OG0001863	2	3	0	5	2	2	0	4	3	3	4	4	2	4	5	1	1	2	3	2	2
OG0001864	2	3	1	3	2	3	1	4	2	2	2	3	2	7	3	2	4	2	4	4	2
OG0001865	7	0	0	0	0	0	0	0	33	13	4	0	0	0	0	0	0	0	0	0	0
OG0001866	2	3	3	2	2	2	2	2	3	3	3	2	4	5	4	2	3	2	3	4	1
OG0001867	2	1	1	3	2	3	1	2	3	2	3	7	4	5	4	3	3	5	3	4	0
OG0001868	5	3	2	3	3	4	1	6	3	2	2	3	2	3	3	1	3	2	3	2	4
OG0001869	3	3	3	3	3	4	2	3	4	2	2	3	3	3	2	3	2	3	3	2	2
OG0001870	3	3	3	3	2	4	2	3	3	1	3	3	3	3	3	3	3	3	3	3	0
OG0001871	3	3	3	3	3	5	1	3	3	2	4	5	3	2	3	2	2	2	2	2	2
OG0001872	2	2	3	3	2	3	3	4	2	3	3	4	3	3	3	3	3	3	3	2	2
OG0001873	2	5	2	2	2	2	3	2	5	3	2	4	5	6	4	0	0	4	4	3	0
OG0001874	3	3	3	3	3	1	3	2	3	4	3	3	3	4	2	2	2	2	2	3	3
OG0001875	5	5	3	4	4	3	3	4	2	2	2	2	2	2	2	1	2	2	2	2	2
OG0001876	4	4	0	8	1	2	0	6	2	1	1	4	3	4	4	1	3	2	2	4	3
OG0001877	4	3	3	3	3	4	3	3	3	2	2	3	2	3	3	3	3	3	3	2	1
OG0001878	3	3	4	4	3	4	6	2	2	2	3	3	2	5	2	3	3	1	3	1	0
OG0001879	3	3	3	0	3	3	4	3	4	4	2	3	3	3	4	2	2	3	1	1	2
OG0001880	1	2	2	1	3	1	2	2	3	4	4	3	3	5	3	2	3	3	4	3	5
OG0001881	10	0	5	8	7	8	8	4	0	0	0	1	0	4	0	0	1	0	2	0	3
OG0001882	2	4	3	3	2	3	3	3	3	2	3	3	4	2	3	3	1	2	1	3	3
OG0001883	3	1	4	3	0	0	1	0	3	3	5	7	3	7	5	0	0	6	10	0	1
OG0001884	3	2	3	3	3	3	2	2	3	4	3	3	3	3	3	4	2	3	3	3	1
OG0001885	2	3	3	2	2	2	3	2	4	3	3	6	4	4	3	3	1	3	2	5	0
OG0001886	3	5	2	4	3	5	2	4	3	1	1	1	4	2	4	3	2	4	1	3	0
OG0001887	6	4	1	5	3	4	1	3	3	0	0	2	3	7	5	0	0	2	4	6	1
OG0001888	1	1	0	2	1	1	0	2	5	3	4	5	3	6	5	3	5	3	4	5	1
OG0001889	1	3	4	2	1	2	2	2	3	3	3	7	3	5	3	1	2	3	3	5	1
OG0001890	1	2	3	0	2	1	2	1	3	2	3	3	5	6	3	3	2	4	6	2	1
OG0001891	2	3	2	8	3	4	2	7	3	3	1	5	5	0	4	2	0	1	2	2	0
OG0001892	3	2	3	3	3	3	3	1	2	2	3	3	3	3	3	2	2	3	2	3	6
OG0001893	3	4	5	4	3	4	4	4	2	2	3	3	2	2	2	2	3	2	2	3	2
OG0001894	1	0	2	4	9	12	2	15	1	5	0	1	1	1	2	2	1	1	1	1	0
OG0001895	0	2	1	3	2	2	2	2	4	10	6	7	1	4	3	2	3	2	3	3	0
OG0001896	0	0	1	0	1	0	0	0	1	59	0	0	0	0	0	0	0	0	0	0	0
OG0001897	0	0	0	2	4	0	0	1	2	50	1	0	0	0	0	0	0	0	0	0	0
OG0001898	0	0	0	0	0	0	0	0	18	13	17	0	0	0	0	0	0	3	2	0	0
OG0001899	0	0	0	0	0	0	0	0	0	38	0	0	1	4	4	0	0	6	8	1	0
OG0001900	0	0	0	0	0	0	0	0	0	60	0	0	0	1	1	0	0	0	0	0	0
OG0001901	61	0	0	0	0	0	0	0	0	0	0	0	0	0	0	0	0	0	0	0	0
OG0001902	1	2	2	0	3	2	3	1	7	4	2	4	3	3	7	1	3	1	2	2	0
OG0001903	2	2	1	2	2	2	1	2	3	2	2	6	4	5	4	4	2	4	3	5	1
OG0001904	3	3	3	3	3	3	3	2	2	3	3	4	2	2	3	2	2	3	3	3	2
OG0001905	4	5	2	4	5	5	3	5	0	1	3	3	3	3	4	2	3	2	1	3	0
OG0001906	3	3	3	2	3	3	3	3	3	2	2	3	4	2	3	3	2	3	2	3	3
OG0001907	15	26	0	0	0	0	0	0	15	0	0	0	0	0	0	2	3	0	0	0	0
OG0001908	4	3	3	2	3	4	5	2	4	4	1	4	3	3	2	4	4	0	0	5	0
OG0001909	2	2	2	2	3	2	2	2	3	3	3	7	3	3	4	2	1	2	2	4	4
OG0001910	4	2	2	4	3	3	3	3	1	3	3	2	5	5	2	1	1	3	5	2	0
OG0001911	4	2	3	2	3	1	1	0	3	0	1	3	2	4	2	3	2	2	4	6	1
OG0001912	9	2	0	1	3	12	6	6	0	1	2	0	2	2	0	0	4	5	2	1	1
OG0001913	3	3	4	2	3	2	5	2	2	3	3	3	4	2	3	3	2	2	2	1	2
OG0001914	2	2	2	1	1	2	2	2	5	1	2	1	6	5	3	6	4	4	4	2	0
OG0001915	5	7	0	1	1	0	0	0	6	0	0	0	2	0	0	2	4	1	0	0	1
OG0001916	2	3	1	2	2	2	1	3	5	0	2	5	3	3	5	3	4	3	4	3	1
OG0001917	8	5	0	0	1	0	0	0	7	0	2	4	2	5	2	8	3	2	5	6	0
OG0001918	3	3	2	3	3	3	2	4	3	3	3	2	1	2	2	2	2	3	2	4	3
OG0001919	3	2	0	4	2	3	0	5	1	3	4	3	4	5	4	6	4	1	2	3	0
OG0001920	4	4	2	6	4	0	0	0	3	1	3	2	3	3	3	3	3	3	3	3	3
OG0001921	3	4	3	7	3	3	5	2	3	3	3	4	1	1	2	1	2	2	1	4	1
OG0001922	3	3	3	2	3	3	2	4	3	2	2	3	2	3	3	2	3	1	2	3	3
OG0001923	2	2	1	5	2	2	1	4	4	2	3	4	3	3	3	3	3	3	2	5	0
OG0001924	2	0	1	1	1	3	1	1	9	2	1	4	2	4	6	3	4	2	2	10	0
OG0001925	2	2	3	2	2	2	3	2	3	3	3	3	3	3	3	3	3	3	3	2	3
OG0001926	3	3	3	3	3	3	3	3	3	3	2	2	3	2	3	3	2	3	2	3	2
OG0001927	2	1	3	1	1	2	3	2	4	2	2	10	4	6	1	0	0	3	7	3	4
OG0001928	5	5	7	3	2	6	5	4	1	0	1	1	2	2	2	3	2	2	1	2	2
OG0001929	3	2	2	3	3	5	0	3	2	1	2	3	3	4	3	5	5	2	3	3	1
OG0001930	1	0	2	1	2	1	0	1	5	3	1	7	11	6	5	0	0	6	5	2	2
OG0001931	2	2	4	2	1	4	1	3	3	3	3	3	3	3	3	3	3	2	3	3	2
OG0001932	8	2	4	1	2	1	5	4	2	4	4	3	2	2	2	2	2	2	2	1	3
OG0001933	4	3	2	5	3	4	2	5	2	2	2	3	3	2	2	3	2	2	2	3	3
OG0001934	2	1	0	2	2	2	1	3	3	3	3	5	1	5	5	0	4	2	5	6	3
OG0001935	1	1	2	0	0	1	2	1	4	5	5	3	2	5	6	2	5	2	6	3	1
OG0001936	3	2	5	1	3	3	5	1	3	1	1	3	3	3	3	3	1	3	2	3	5
OG0001937	3	3	4	2	3	3	4	2	3	2	2	2	2	2	2	2	2	3	2	2	3
OG0001938	3	3	2	3	3	3	3	3	3	1	3	3	2	2	3	3	3	3	3	2	2
OG0001939	2	4	2	2	3	3	2	4	4	1	3	4	4	3	5	2	2	2	2	3	0
OG0001940	3	2	2	1	3	3	1	2	5	2	1	3	6	3	3	4	2	3	3	5	0
OG0001941	3	3	2	2	2	2	2	2	2	4	4	3	3	4	3	2	2	3	4	4	0
OG0001942	7	2	3	8	7	6	3	7	1	0	5	1	1	1	1	0	0	1	1	1	0
OG0001943	1	0	12	0	0	2	45	1	0	0	0	0	0	0	0	0	0	0	0	0	0
OG0001944	3	2	2	3	2	2	2	2	3	2	3	2	3	4	3	2	4	3	3	4	2
OG0001945	2	2	5	3	2	3	5	3	2	1	2	3	3	3	3	2	2	3	3	2	3
OG0001946	4	4	4	5	5	4	4	5	1	2	2	2	2	2	2	1	1	2	2	2	3
OG0001947	2	2	2	0	3	3	2	3	2	3	3	3	5	3	3	5	4	4	2	4	0
OG0001948	4	4	6	0	5	5	3	4	2	1	1	5	2	5	1	2	2	0	4	3	0
OG0001949	3	3	18	0	12	8	2	6	1	0	0	4	1	1	1	0	0	0	0	1	0
OG0001950	2	2	2	2	3	2	2	2	3	1	1	2	5	2	2	6	4	5	4	6	1
OG0001951	4	3	3	4	4	4	3	4	2	2	2	2	2	2	2	2	2	2	2	2	4
OG0001952	6	5	8	3	2	1	3	2	2	2	2	2	2	2	2	1	2	2	2	3	2
OG0001953	1	1	1	1	1	1	1	1	3	2	4	5	4	5	5	3	4	4	5	5	2
OG0001954	1	2	2	4	3	3	2	6	3	1	3	3	6	1	4	4	0	4	1	3	2
OG0001955	1	1	2	2	2	2	2	2	3	1	4	6	4	3	4	2	2	7	4	3	0
OG0001956	0	1	0	0	0	0	0	0	7	3	2	6	3	6	4	3	7	3	4	1	0
OG0001957	0	0	24	10	0	5	12	4	1	3	0	0	0	0	0	0	0	0	0	0	0
OG0001958	0	0	0	0	0	0	0	0	54	1	3	0	0	0	0	0	0	1	0	0	0
OG0001959	9	11	0	0	0	0	0	0	5	0	2	2	1	1	3	3	3	7	5	8	0
OG0001960	4	4	4	4	4	4	5	4	0	2	3	2	1	2	2	1	5	1	2	1	1
OG0001961	4	6	8	3	5	3	5	2	4	0	0	2	1	2	3	2	2	2	2	1	1
OG0001962	3	3	1	5	3	3	1	5	4	1	3	2	4	3	4	2	3	2	1	2	1
OG0001963	3	2	4	5	2	2	4	4	2	1	3	4	3	3	3	2	3	1	1	4	0
OG0001964	3	2	2	3	3	3	2	2	2	2	10	7	2	3	4	1	2	2	3	2	0
OG0001965	5	5	6	5	4	5	4	6	2	1	1	1	1	2	2	1	1	1	1	2	0
OG0001966	1	2	2	2	2	2	2	2	3	2	3	3	3	3	3	3	3	3	3	3	2
OG0001967	3	3	2	3	4	3	3	4	4	3	4	3	3	2	2	2	2	4	2	2	1
OG0001968	9	5	6	6	6	4	1	3	0	4	4	2	3	2	1	0	0	0	0	1	0
OG0001969	3	4	4	1	5	6	4	3	1	2	2	2	2	2	2	2	2	2	2	2	3
OG0001970	3	3	2	0	3	3	3	2	4	2	4	3	3	2	4	3	3	3	3	3	0
OG0001971	11	0	4	32	1	2	0	10	0	0	0	0	0	0	0	0	0	0	0	0	0
OG0001972	2	5	3	3	4	5	3	6	3	1	1	1	3	1	3	2	1	2	1	1	3
OG0001973	2	3	2	2	3	3	4	2	5	2	1	8	4	2	7	0	0	4	2	2	0
OG0001974	5	2	2	2	3	4	3	2	2	3	4	4	3	3	2	2	2	2	2	3	1
OG0001975	2	2	1	2	2	3	1	2	3	3	3	4	3	3	4	3	3	3	3	3	2
OG0001976	3	0	3	5	3	13	7	17	0	9	0	0	0	0	0	0	0	0	0	0	0
OG0001977	7	2	3	4	3	11	0	5	0	1	1	0	0	0	1	0	0	0	0	0	0
OG0001978	5	4	2	3	0	3	0	3	1	4	4	3	3	3	3	3	3	3	3	3	0
OG0001979	1	1	1	1	1	1	1	1	6	3	3	6	3	4	6	2	4	2	4	5	1
OG0001980	5	21	0	1	9	1	0	0	10	3	7	0	0	0	0	0	0	1	2	0	0
OG0001981	3	3	3	4	8	11	0	5	2	1	2	1	2	2	2	2	2	1	1	1	0
OG0001982	4	4	3	4	4	6	3	4	2	1	2	3	1	1	1	2	3	2	3	3	0
OG0001983	1	2	1	2	2	4	0	2	3	1	6	6	4	3	3	4	3	3	3	5	0
OG0001984	3	3	3	3	2	4	2	3	2	2	2	5	3	2	2	3	3	2	2	3	2
OG0001985	3	2	2	3	3	3	2	3	1	2	2	2	5	2	3	4	3	5	2	3	2
OG0001986	4	3	0	6	2	3	2	4	1	1	3	3	3	2	2	2	3	3	2	5	1
OG0001987	2	2	1	3	2	2	1	3	3	1	3	3	4	3	4	3	3	2	3	3	1
OG0001988	1	1	10	1	1	1	7	0	2	9	0	3	2	4	1	1	2	2	3	9	0
OG0001989	1	2	1	2	2	1	2	2	3	3	3	5	3	3	5	5	3	2	2	6	2
OG0001990	3	2	1	5	3	3	1	5	1	2	3	3	3	3	3	3	2	3	2	2	2
OG0001991	3	3	4	2	3	3	3	3	3	2	3	3	3	3	3	3	2	2	0	3	1
OG0001992	2	1	2	1	2	2	2	2	2	2	3	5	3	4	3	4	4	3	3	3	2
OG0001993	1	2	2	1	3	3	2	2	4	2	1	4	4	3	5	4	2	2	3	4	2
OG0001994	5	3	3	4	5	5	4	4	2	2	2	1	2	1	2	2	1	2	1	2	3
OG0001995	3	2	3	3	3	2	3	3	0	2	3	3	2	2	3	2	1	2	2	3	8
OG0001996	4	2	4	4	2	4	8	5	1	1	1	5	1	5	3	1	3	1	2	1	0
OG0001997	3	3	3	6	4	3	4	5	4	2	1	3	1	6	3	0	0	0	4	4	0
OG0001998	3	1	6	10	9	4	6	10	0	1	0	0	3	1	2	0	0	1	0	3	0
[truncated: 40,709 more rows]

## Sheet: Fig 2c-A.eriantha (AeC)
chrom	aeC1	S=0	E=588.203704
segments
0.133991	62.9172	C4
63.2536	96.8046	C4
98.275	102.218	C4
102.626	119.758	C4
186.186	201.249	C12
236.257	248.363	C12
251.765	271.925	C12
274.777	275.206	C12
276.22	284.528	C12
284.853	295.85	C12
297.139	303.718	C12
304.488	308.138	C12
311.33	314.629	C13
314.629	315.824	C12
316.223	323.541	C12
323.526	334.604	C12
335.649	352.822	C12
355.493	364.364	C12
364.623	367.463	C12
367.037	374.552	C12
375.25	378.214	C12
379.185	421.695	C4
422.49	441.264	C9
443.158	494.409	C13
497.685	540.054	C10
543.625	578.468	C10
578.936	581.286	C10
581.544	583.831	C10
584.311	585.418	C10
chrom	aeC2	S=0	E=555.382095
segments
1.91928	3.64641	C4
3.92517	6.31303	C4
6.68215	8.12326	C4
9.06678	9.55224	C4
9.77848	10.1208	C4
10.3601	14.2611	C4
14.9223	20.5045	C4
20.7837	21.7278	C4
22.2575	23.0973	C4
23.1686	32.0936	C4
32.095	33.1639	C4
33.6717	43.1053	C4
43.4697	43.7581	C4
43.9589	74.8974	C4
78.1132	80.9634	C3
82.0418	89.3548	C3
90.7493	93.9537	C3
96.7335	113.245	C3
114.116	115.098	C4
117.505	119.029	C3
119.534	120.163	C3
122.176	123.253	C3
123.419	130.873	C3
131.265	135.869	C3
136.877	162.903	C3
163.508	352.789	C3
372.646	387.116	C3
395.168	400.413	C3
416.767	438.614	C3
440.972	528.197	C3
530.69	541.921	C3
544.714	552.749	C3
553.424	555.352	C3
chrom	aeC3	S=0	E=551.069265
segments
0.219909	0.784172	C2
0.856464	85.7021	C2
95.283	126.703	C2
250.197	277.785	C2
280.218	301.992	C2
304.506	310.378	C2
310.499	323.898	C2
324.915	334.786	C2
335.375	336.056	C2
337.122	339.559	C2
340.573	370.148	C2
370.9	378.806	C2
381.454	394.089	C2
395.244	399.054	C2
400.662	404.164	C2
404.29	405.226	C2
405.705	410.015	C2
412.385	414.895	C2
415.051	419.254	C2
420.688	420.826	C2
420.913	421.386	C2
422.73	423.916	C2
425.153	433.483	C2
433.771	435.026	C2
438.753	473.16	C4
473.316	478.584	C4
478.602	543.492	C4
544.215	546.356	C4
547.823	550.582	C4
chrom	aeC4	S=0	E=534.821622
segments
1.102	4.85043	C7
5.38908	6.39378	C13
8.84093	23.3423	C10
24.3303	32.6676	C10
33.3587	36.9413	C10
37.2742	39.6338	C10
41.6025	75.0201	C10
77.5748	80.7662	C12
85.0144	86.4132	C12
86.4132	90.2976	C13
90.2976	95.444	C12
99.1693	129.467	C5
130.174	135.729	C5
137.665	146.52	C5
146.56	208.948	C8
218.549	223.534	C8
224.47	228.299	C8
232.129	234.79	C8
257.84	262.526	C8
302.634	308.587	C8
315.833	317.483	C8
324.157	341.12	C8
342.096	353.01	C8
353.685	364.897	C8
365.074	365.316	C8
365.521	366.806	C8
367.475	369.302	C8
370.48	374.621	C8
374.728	457.73	C8
458.037	473.876	C8
474.131	475.345	C8
475.887	494.697	C8
499.75	503.421	C5
503.549	508.645	C5
509.564	511.225	C5
511.714	515.926	C5
516.972	530.629	C5
530.88	532.05	C5
532.917	534.707	C5
chrom	aeC5	S=0	E=529.955746
segments
0.074334	39.9167	C6
40.6481	47.2561	C6
47.6158	54.5205	C6
81.6044	90.7793	C6
162.356	226.963	C11
227.099	239.094	C11
239.535	255.002	C11
256.064	265.482	C11
265.822	281.525	C11
283.543	308.199	C11
308.314	309.805	C6
309.964	313.263	C6
313.528	316.254	C6
316.302	320.523	C11
320.693	351.067	C6
351.383	352.728	C6
352.904	357.885	C6
358.007	383.94	C6
384.642	407.126	C6
407.645	408.705	C6
409.073	411.141	C6
413.186	416.573	C6
416.676	420.724	C6
420.726	430.676	C6
434.43	434.772	C6
436.569	523.164	C5
523.367	527.965	C6
chrom	aeC6	S=0	E=459.891171
segments
0.026362	1.852	C12
1.852	55.3722	C13
62.7862	81.7129	C13
117.728	127.354	C13
129.621	143.592	C13
143.995	149.7	C13
152.315	198.298	C13
198.737	241.67	C9
241.679	251.195	C9
252.557	267.164	C9
267.614	270.75	C9
271.441	285.532	C9
288.323	293.406	C9
293.41	308.107	C9
308.48	318.816	C7
319.145	328.244	C7
330.827	344.94	C7
345.115	365.665	C7
365.951	370.979	C7
371.215	372.591	C7
372.755	373.981	C7
374.248	375.544	C7
375.713	381.024	C7
381.756	384.918	C7
385.51	385.973	C7
387.056	388.52	C7
391.629	395.432	C7
397.774	403.817	C7
406.422	409.142	C7
410.273	432.899	C7
434.892	449.128	C7
449.308	457.081	C7
457.424	458.624	C7
458.735	459.848	C7
chrom	aeC7	S=0	E=455.803086
segments
8.48802	9.8176	C5
10.3767	11.0086	C5
13.653	22.2044	C5
24.8868	32.4563	C5
33.4298	44.8146	C5
44.9084	57.8795	C6
58.3646	84.1431	C6
84.7712	85.9502	C6
86.1294	95.8488	C6
96.272	100.646	C2
102.188	103.527	C2
103.659	107.049	C2
107.174	115.246	C2
116.622	119.04	C2
120.725	125.293	C2
126.416	127.654	C2
128.594	133.518	C2
133.617	134.83	C2
134.723	171.665	C2
171.725	184.688	C2
184.711	189.29	C2
189.388	200.217	C2
200.245	201.253	C2
201.497	220.336	C2
222.15	245.156	C7
245.223	252.601	C7
253.407	261.864	C7
265.114	266.525	C7
267.11	292.473	C9
293.713	297.882	C9
298.248	303.74	C9
303.763	307.157	C9
308.607	311.796	C9
313.604	366.826	C9
373.45	384.511	C9
403.879	418.795	C9
440.585	446.506	C9
448.399	450.274	C9

## Sheet: Fig 2c-A.insularis-C (AiC)
chrom	aichr1C	S=0	E=538.363358
segments
4.77451	5.57413	C2
5.89977	7.76985	C2
8.95677	10.6902	C2
11.0026	12.9327	C2
13.0124	16.7681	C2
17.969	21.1489	C2
23.6852	25.9261	C2
28.8662	29.7395	C2
30.4069	39.147	C2
39.9708	40.4347	C2
40.8673	49.4125	C6
50.3237	64.7583	C6
65.5201	68.0978	C6
68.9149	73.0845	C6
73.8413	82.1758	C6
98.1261	109.435	C6
210.269	215.52	C11
235.157	239.483	C11
265.596	266.194	C7
282.272	286.096	C11
287.15	329.616	C11
331.287	342.239	C11
342.503	362.305	C11
365.964	398.117	C11
398.198	399.107	C6
399.277	403.744	C6
404.107	406.999	C6
407.08	413.344	C11
413.421	455.568	C6
455.873	459.022	C6
459.831	460.92	C6
461.483	488.232	C6
488.406	496.684	C6
497.824	502.969	C6
504.141	506.703	C6
506.901	536.027	C6
538.011	538.105	C6
chrom	aichr2C	S=0	E=614.46715
segments
4.44622	6.89106	C5
9.23636	12.8171	C5
13.7921	15.7365	C5
17.6016	19.1798	C5
34.7471	51.4869	C8
51.7565	52.8297	C8
54.1159	56.8741	C8
58.378	61.4671	C8
61.8459	62.2933	C2
63.3288	64.7932	C8
65.9111	69.4766	C8
70.5493	77.2765	C8
78.7418	80.7323	C8
82.1863	90.1626	C8
91.8108	93.7444	C8
98.1322	133.07	C8
133.515	134.73	C8
135.727	193.831	C8
194.531	197.036	C8
197.207	212.443	C8
225.465	237.687	C8
275.032	283.053	C8
333.107	345.868	C8
354.847	362.079	C8
366.107	376.956	C8
383.939	401.233	C8
402.282	405.216	C8
407.244	411.44	C8
414.798	415.725	C8
418.1	425.481	C8
425.562	427.915	C8
428.12	429.101	C8
430.128	434.282	C8
435.135	442.438	C5
444.677	450.802	C5
451.293	525.398	C5
526.182	579.727	C5
580.352	593.43	C5
596.442	597.593	C5
chrom	aichr3C	S=0	E=519.564839
segments
0.590342	1.51602	C2
1.70761	15.2	C2
15.3213	25.5907	C2
25.6615	57.2978	C2
58.1386	61	C2
61.3322	62.552	C2
63.7962	81.3645	C2
82.216	174.219	C2
182.328	188.805	C2
189.797	199.8	C2
206.523	229.672	C2
231.545	236.023	C2
353.096	355.751	C2
362.742	375.543	C2
424.986	432.979	C2
447.352	459.562	C2
461.084	473.082	C2
473.222	479.514	C2
482.421	489.269	C2
490.608	502.446	C2
503.969	515.088	C2
chrom	aichr4C	S=0	E=677.758395
segments
2.33034	4.76311	C5
5.28737	10.416	C5
11.6567	13.3168	C5
12.8504	12.9943	C5
13.6066	16.086	C5
19.4065	20.9132	C5
24.0479	25.4663	C5
30.8107	38.8044	C8
40.5323	44.3973	C8
45.0858	50.8891	C8
52.0303	57.9751	C8
58.4114	71.1524	C8
72.4276	75.313	C4
76.6421	77.0168	C4
77.2776	120.875	C4
123.74	124.699	C3
125.07	142.882	C7
143.021	156.642	C7
156.899	164.615	C7
166.481	169.206	C7
170.824	181.867	C7
182.019	187.693	C7
188.056	201.539	C9
201.998	222.96	C9
224.155	234.549	C9
235.137	236.153	C9
236.815	240.214	C9
241.55	242.813	C12
244.091	253.504	C12
254.639	255.58	C12
255.952	257.426	C12
258.78	267.555	C12
270.363	275.298	C12
276.378	299.195	C12
289.395	301.1	C12
437.396	451.73	C4
455.478	467.267	C4
469.589	476.573	C4
479.192	485.883	C4
509.06	522.101	C4
522.849	526.014	C4
527.179	556.257	C4
556.867	566.805	C4
567.821	655.896	C4
655.936	661.652	C4
661.666	677.466	C4
chrom	aichr5C	S=0	E=583.739319
segments
4.20739	7.7394	C9
7.88638	14.1988	C9
14.497	17.0083	C9
17.0096	21.1973	C9
24.6788	36.2085	C9
36.5595	65.6055	C9
66.4129	119.407	C9
119.729	161.563	C13
166.463	174.758	C13
175.554	177.453	C13
182.39	188.744	C13
190.63	202.445	C13
205.094	211.977	C13
288.134	291.922	C13
293.487	343.72	C13
346.68	352.25	C13
353.418	358.322	C13
359.033	368.76	C13
373.464	379.042	C13
380.271	409.838	C10
411.261	420.645	C10
423.048	425.591	C10
426.009	439.849	C10
439.855	454.386	C10
454.647	459.556	C10
460.372	468.668	C10
469.098	542.742	C10
543.493	562.486	C7
562.527	563.562	C7
563.712	564.993	C7
565.426	566.324	C7
566.325	567.187	C7
566.889	570.475	C7
571.34	576.368	C7
580.342	583.604	C7
chrom	aichr6C	S=0	E=589.233031
segments
0.259833	8.99863	C7
9.08383	15.3609	C7
15.4921	16.3134	C7
16.5815	18.6345	C7
19.2372	47.3401	C7
48.0322	49.9962	C7
51.4325	52.9708	C7
53.6807	65.2105	C3
65.7139	103.225	C3
103.705	105.565	C3
107.569	110.411	C3
110.927	113.498	C3
115.893	116.513	C3
117.331	120.322	C3
123.244	124.63	C3
124.738	144.25	C3
145.42	158.285	C3
161.455	213.379	C3
213.947	214.197	C2
217.384	220.992	C3
225.815	232.402	C3
233.377	248.462	C3
250.874	258.441	C3
259.793	294.3	C3
346.833	352.27	C3
378.252	391.741	C3
393.863	419.03	C3
421.463	426.635	C3
427.663	517.765	C3
520.011	537.539	C3
537.906	551.021	C3
551.033	551.37	C4
551.805	588.248	C3
chrom	aichr7C	S=0	E=496.942717
segments
0.258138	7.41795	C4
8.62582	10.7356	C4
11.5458	15.6109	C4
15.802	16.765	C4
16.7672	52.5614	C4
52.9924	84.3993	C4
85.857	102.54	C4
104.077	107.359	C12
107.738	111.816	C12
112.883	118.339	C12
118.677	167.27	C12
170.239	172.452	C12
173.178	176.488	C12
177.093	186.364	C12
187.661	191.861	C12
196.097	199.157	C12
202.914	206.341	C9
207.35	215.473	C9
315.521	332.243	C9
341.587	402.757	C9
417.793	431.002	C9
433.089	452.931	C9
457.071	496.293	C13

## Sheet: Fig 2c-A.insularis-D (AiD)
chrom	aichr1D	S=0	E=463.811359
segments
6.35515	13.2144	C6
13.8518	25.4622	C6
29.7091	34.2516	C6
34.3015	49.7533	C6
151.326	189.637	C11
190.739	191.145	C2
192.718	199.462	C11
204.342	208.829	C11
209.552	240.634	C11
248.926	255.986	C11
256.302	261.345	C6
261.489	263.124	C11
263.214	289.284	C6
290.594	312.978	C6
313.159	318.39	C6
318.983	319.394	C10
319.581	333.828	C6
334.57	349.001	C6
356.093	358.223	C6
360.169	362.152	C6
365.372	366.089	C6
369.953	389.354	C6
399.44	412.108	C4
412.139	414.653	C4
414.657	436.464	C4
436.541	453.421	C4
454.198	456.895	C4
460.102	462.416	C4
chrom	aichr2D	S=0	E=395.804754
segments
0.883447	32.4619	C8
36.1248	96.029	C8
194.648	200.127	C8
200.502	217.013	C8
226.699	264.824	C8
269.203	275.596	C5
276.261	280.685	C5
283.122	288.027	C5
288.636	289.348	C5
289.989	316.728	C5
317.003	317.82	C5
317.9	333.275	C5
333.823	337.384	C5
337.598	341.226	C5
342.093	387.588	C5
389.195	390.22	C5
chrom	aichr3D	S=0	E=441.776788
segments
0.140602	1.83382	C2
3.85128	16.0612	C2
16.5347	18.5376	C2
19.1964	25.146	C2
27.1203	29.8341	C4
30.8746	32.5836	C2
38.6973	53.7042	C2
53.9155	57.2796	C2
57.5482	69.4138	C2
72.4885	73.8552	C2
79.8171	118.126	C2
173.432	180.957	C2
215.009	226.714	C2
237.864	278.984	C2
285.539	311.006	C2
311.436	314.028	C2
314.424	324.675	C2
324.883	336.684	C2
336.788	337.844	C2
337.897	355.981	C2
341.081	341.65	C2
342.092	342.502	C2
353.284	353.659	C2
356.132	357.308	C2
357.979	359.497	C2
359.497	360.148	C2
360.825	396.143	C6
405.279	408.195	C6
410.386	415.023	C6
416.418	419.074	C6
420.246	431.377	C6
chrom	aichr4D	S=0	E=462.936864
segments
3.0495	15.1	C12
26.8697	29.3255	C12
30.738	35.029	C12
35.8199	39.3028	C12
41.7821	42.6659	C12
43.6373	44.3617	C12
46.0835	69.2589	C12
187.444	211.569	C13
213.943	219.758	C13
224.07	230.191	C12
233.785	247.938	C12
248.354	250.611	C12
254.744	261.007	C12
261.048	261.488	C12
263.02	269.26	C12
269.454	272.826	C12
273.732	276.626	C4
277.89	280.049	C4
280.257	280.793	C7
281.18	321.577	C4
321.899	323.97	C4
324.173	324.836	C4
326.311	348.352	C4
349.925	350.465	C10
351.024	351.677	C4
351.593	361.326	C4
361.582	380.238	C2
381.746	392.444	C2
393.351	396.794	C2
398.563	399.99	C2
401.942	405.924	C2
406.83	409.67	C2
410.893	411.475	C2
417.168	433.455	C2
436.634	438.304	C2
445.695	447.398	C2
453.082	455.059	C2
459.028	462.042	C2
chrom	aichr5D	S=0	E=473.96824
segments
5.84254	7.52175	C4
8.60189	9.02623	C4
9.51238	64.6289	C4
64.711	68.9979	C13
69.4917	70.7361	C13
72.1182	88.8715	C13
89.077	92.5631	C13
94.7636	129.159	C13
134.854	143.154	C13
149.417	155.193	C13
157.219	167.71	C13
217.13	225.807	C13
236.691	237.344	C9
251.357	270.07	C13
276.044	289.619	C13
290.11	293.537	C13
293.98	300.482	C13
305.572	313.176	C10
316.503	325.705	C10
327.216	328.622	C10
329.342	330.572	C10
330.82	339.136	C10
339.803	357.592	C10
358.005	360.556	C10
361.032	391.551	C10
391.951	394.472	C10
394.626	397.775	C10
402.732	415.935	C2
416.481	419.7	C2
421.135	443.172	C2
444	447.36	C2
447.649	453.266	C2
456.444	459.333	C2
460.285	466.769	C2
461.951	462.748	C2
467.44	468.319	C2
469.82	470.501	C2
470.722	472.527	C2
chrom	aichr6D	S=0	E=402.7661
segments
0.859776	4.84079	C7
5.22242	23.1015	C7
13.7766	14.711	C7
23.4774	25.2244	C7
26.8909	28.8881	C7
32.3202	40.2571	C7
43.3571	43.9126	C3
47.1894	48.6481	C3
51.1545	51.9657	C3
54.0275	54.9172	C3
55.3874	56.5534	C3
58.0594	61.343	C3
63.0198	71.9901	C3
73.1689	75.5954	C3
76.2494	78.6362	C3
79.1231	79.8525	C3
82.8966	190.262	C3
190.33	194.556	C3
234.927	300.7	C3
301.236	305.534	C3
305.924	339.829	C3
340.026	340.951	C3
341.269	342.029	C6
342.08	342.782	C3
344.491	368.81	C3
369.049	394.799	C3
395.757	396.31	C3
396.732	399.096	C3
chrom	aichr7D	S=0	E=490.760162
segments
1.53494	5.74578	C7
6.15442	7.25021	C7
9.78641	14.6671	C7
15.7661	22.2234	C7
22.3365	23.4651	C7
22.7173	36.7264	C7
37.1361	37.4227	C7
37.6989	40.8437	C7
41.8514	56.3235	C7
56.5646	58.7234	C7
59.1902	61.6268	C7
62.7395	66.2047	C7
66.51	78.1251	C9
78.1264	81.055	C9
81.6874	90.2911	C9
90.5843	96.4251	C9
96.5398	112.874	C9
113.188	117.578	C9
117.894	119.705	C9
122.078	123.115	C9
123.25	124.592	C9
123.815	158.178	C9
160.69	165.33	C9
166.581	189.229	C9
302.353	309.119	C9
314.418	354.159	C9
354.225	357.957	C9
357.986	391.105	C9
391.646	392.119	C4
397.685	405.268	C7
405.719	413.189	C7
413.316	425.824	C7
426.067	429.488	C7
428.167	429.173	C7
429.177	440.723	C7
441.557	443.723	C7
444.647	470.978	C7
471.023	472.451	C7
473.44	479.725	C7
479.794	480.904	C7
481.731	482.735	C7
483.926	490.664	C7

## Sheet: Fig 2c-A.longiglumis (AlA)
chrom	alchr1A	S=0	E=612.553975
segments
0.40598	0.685953	C6
5.19899	17.1798	C6
19.2656	20.581	C6
21.158	21.6804	C7
21.7055	22.2447	C4
22.9347	56.8799	C6
56.912	60.7272	C4
60.9109	94.084	C6
94.416	98.4257	C6
112.683	117.723	C9
140.765	151.033	C6
173.641	177.961	C10
188.926	189.458	C7
189.484	191.441	C7
264.171	274.019	C8
304.236	308.715	C2
311.693	312.293	C2
321.815	325.131	C7
334.984	342.631	C11
344.242	344.919	C7
348.313	361.316	C11
361.744	364.617	C2
365.005	370.413	C11
371.128	374.264	C9
374.599	390.8	C11
391.073	392.519	C11
393.487	395.065	C5
396.131	424.78	C11
425.343	427.261	C4
427.531	441.392	C11
441.711	442.694	C6
442.839	444.65	C6
444.845	446.046	C6
446.15	448.505	C11
447.72	447.92	C11
448.588	484.16	C6
484.227	492.098	C6
492.943	502.481	C6
506.692	508.012	C6
508.063	512.488	C6
512.756	517.208	C7
517.812	560.036	C6
564.328	564.442	C6
564.927	573.911	C3
575.353	578.307	C2
578.807	595.989	C3
597.221	602.973	C3
604.022	605.938	C3
607.497	611.069	C3
chrom	alchr2A	S=0	E=498.282943
segments
1.90869	2.70298	C3
7.00977	29.278	C3
33.5759	65.3815	C3
78.8307	116.106	C3
118.408	128.185	C8
129.015	135.538	C8
137.329	151.734	C8
158.685	166.686	C8
259.213	285.125	C8
287.859	299.314	C8
301.695	328.14	C8
328.762	333.747	C8
334.626	342.011	C5
342.27	344.01	C5
346.48	351.341	C5
351.442	393.668	C5
395.994	401.388	C5
401.911	462.093	C5
462.766	484.208	C5
491.191	492.954	C5
493.744	495.001	C2
chrom	alchr3A	S=0	E=546.210969
segments
8.21252	8.96153	C2
10.3461	13.1254	C2
13.2632	13.7704	C12
14.593	20.7261	C2
20.7819	22.9727	C2
25.6669	31.746	C2
33.4524	35.0856	C2
36.9366	39.9337	C2
40.0432	43.6061	C2
44.4395	69.0238	C2
69.382	69.8457	C2
69.9665	71.2662	C5
71.555	72.9118	C10
73.0421	80.7758	C2
81.0402	85.4099	C2
86.0907	98.3564	C2
99.4525	101.396	C2
101.45	101.948	C2
102.293	111.361	C2
111.666	116.306	C2
118.958	121.236	C7
124.611	155.104	C2
157.674	180.65	C2
241.215	243.312	C9
246.832	248.759	C11
254.162	262.948	C2
312.853	327.979	C2
337.77	391.674	C2
397.611	431.92	C2
432.382	438.677	C4
439.531	448.768	C5
448.87	463.157	C2
463.249	483.304	C2
483.783	484.291	C2
485.029	502.835	C2
502.88	508.783	C2
509.072	511.835	C8
512.103	512.58	C5
516.696	523.244	C5
526.054	527.647	C5
530.132	533.042	C5
533.309	537.691	C5
539.269	540.491	C5
540.651	541.5	C2
542.222	545.495	C5
chrom	alchr4A	S=0	E=510.052274
segments
1.04044	4.55908	C12
5.88226	7.99137	C12
9.36945	14.2782	C12
14.7044	15.5851	C12
15.8793	16.7386	C10
18.4924	19.8042	C2
19.9491	24.4287	C12
24.9051	26.8844	C12
32.724	33.7692	C7
34.1604	34.665	C12
35.5381	36.5192	C4
37.589	51.1725	C12
66.9362	77.6431	C12
125.631	129.29	C5
187.655	192.297	C8
202.136	214.368	C13
215.654	216.527	C3
216.919	222.583	C13
226.547	229.839	C13
231.99	235.199	C13
235.193	237.624	C13
250.907	267.711	C12
269.2	276.734	C12
282.011	285.991	C12
286.129	286.827	C12
287.667	295.443	C12
295.663	298.824	C12
299.454	303.427	C4
305.102	307.484	C4
308.151	309.619	C7
309.037	309.866	C7
310.355	319.227	C4
324.785	324.891	C4
326.281	327.445	C3
327.687	349.577	C4
349.959	351.231	C6
352.261	359.702	C4
359.769	379.615	C4
380.071	381.386	C6
381.523	387.754	C4
388.107	389.522	C4
391.511	398.821	C4
399.002	400.944	C7
401.75	402.548	C4
403.905	408.896	C10
409.235	410.222	C10
418.117	420.239	C10
420.588	460.612	C10
461.124	472.559	C10
473.672	475.035	C10
475.397	486.804	C10
487.326	489.165	C4
489.76	493.547	C10
494.214	495.435	C10
502.081	502.522	C12
502.939	503.208	C12
503.824	506.496	C10
506.872	508.25	C7
509.55	509.976	C10
chrom	alchr5A	S=0	E=477.798686
segments
0.259363	0.822084	C4
5.63455	60.3862	C4
61.1468	83.1649	C4
83.2822	85.8874	C3
86.3143	104.426	C4
105.53	109.885	C3
110.247	124.752	C4
124.992	137.407	C4
139.261	143.793	C13
147.468	160.28	C13
161.361	161.928	C9
162.691	164.424	C13
164.837	169.001	C13
169.112	199.243	C13
199.53	201.606	C13
204.825	211.126	C13
212.211	214.158	C4
219.36	223.563	C13
227.147	228.422	C2
228.649	233.135	C10
238.606	239.966	C8
242.232	252.828	C13
254.517	257.694	C13
292.518	298.461	C7
299.253	304.388	C4
340.842	363.628	C13
365.589	383.191	C13
373.564	375.843	C13
384.093	385.98	C13
391.132	400.65	C13
401.117	406.051	C13
403.11	415.786	C13
417.319	418.326	C13
418.854	421.925	C13
422.48	424.686	C13
425.018	425.424	C5
425.49	426.836	C12
428.81	429.745	C2
429.786	430.798	C13
430.798	436.843	C12
436.903	439.259	C7
445.633	473.555	C10
475.233	477.005	C10
chrom	alchr6A	S=0	E=492.989986
segments
13.0098	45.5002	C8
46.0719	50.3615	C8
51.0288	68.625	C3
68.7165	72.7117	C3
74.834	81.4992	C3
104.57	123.502	C3
127.351	129.335	C3
133.315	151.003	C3
152.112	154.266	C4
159.394	161.088	C10
161.558	162.957	C2
163.202	168.929	C3
169.509	249.887	C3
250.771	270.64	C3
271.566	282.951	C3
283.353	289.517	C3
289.658	290.675	C3
291.033	293.249	C3
293.682	299.912	C3
300.321	306.557	C3
306.947	317.808	C3
318.188	318.318	C2
320.311	323.248	C3
323.99	326.547	C6
327.982	329.051	C3
329.741	330.899	C3
332.981	334.594	C8
335.134	344.727	C8
345.004	349.225	C8
353.249	373.45	C8
374.575	379.272	C8
379.798	386.15	C3
386.725	388.63	C8
389.557	389.655	C8
390.03	394.27	C8
395	417.142	C8
417.787	422.766	C8
422.833	423.236	C8
423.485	425.236	C8
426.256	432.265	C8
432.292	435.983	C2
436.592	456.626	C2
457.173	458.899	C2
459.639	464.753	C2
465.112	466.609	C2
469.728	470.416	C2
470.818	473.292	C2
475.045	477.519	C2
479.334	480.797	C2
483.091	484.978	C2
485.33	486.122	C2
486.503	489.226	C2
chrom	alchr7A	S=0	E=570.943435
segments
2.65859	7.45277	C7
7.81435	9.37738	C7
9.37773	13.2266	C7
15.5545	17.5766	C7
18.3287	21.3509	C7
21.5959	24.4902	C7
24.6367	25.1747	C7
25.551	42.6888	C7
44.7709	52.0829	C7
57.9347	60.2202	C7
60.5641	63.004	C7
63.6005	74.8059	C7
75.2502	86.4248	C9
86.426	92.7019	C9
94.4261	127.777	C9
130.138	149.664	C9
150.146	152.494	C3
154.412	156.448	C9
156.855	167.398	C9
170.927	184.811	C9
186.452	192.406	C9
193.703	199.731	C9
234.223	235.246	C9
283.93	284.517	C4
284.646	287.897	C4
287.899	289.497	C4
368.373	395.196	C9
396.316	400.911	C4
404.6	437.547	C9
437.743	441.385	C9
441.402	448.844	C9
450.391	451.226	C7
451.832	471.693	C9
472.019	473.266	C7
478.38	486.648	C7
487.529	495.838	C7
496.045	507.49	C7
507.862	509.828	C7
509.952	510.435	C8
517.07	521.15	C7
522.18	523.99	C7
524.917	526.421	C7
526.634	527.591	C7
527.664	528.247	C4
528.684	536.644	C7
537.211	553.672	C7
553.901	561.349	C7
561.796	570.054	C7

## Sheet: Fig 2c-Sanfensan-A(AsA)
chrom	anchr1A	S=0	E=551.551546
segments
5.78953	26.414	C6
26.6584	35.2601	C6
38.6274	43.4366	C6
44.1825	48.2518	C6
48.4856	52.9707	C6
55.4648	77.3082	C6
178.46	241.031	C11
241.72	248.167	C11
248.426	263.959	C11
265.153	288.875	C11
289.104	289.736	C6
289.824	291.128	C6
291.385	292.492	C6
292.629	294.788	C11
294.913	325.71	C6
326.626	337.854	C6
339.09	349.252	C6
352.716	354.505	C6
355.64	356.2	C10
356.688	363.725	C6
365.393	378.5	C6
379.241	383.364	C6
384.205	392.046	C6
393.453	395.182	C6
399.344	406.371	C3
407.604	421.481	C3
422.434	424.82	C3
429.011	431.494	C3
432.043	434.666	C3
439.565	463.143	C6
465.501	497.45	C6
497.604	504.501	C6
507.082	530.308	C6
531.065	542.376	C6
543.457	546.236	C6
chrom	anchr2A	S=0	E=462.808537
segments
1.28982	88.6327	C8
106.094	121.387	C8
174.811	197.21	C8
197.42	206.12	C8
207.229	214.502	C8
220.257	259.223	C8
259.618	263.88	C8
264.588	271.03	C5
273.328	278.422	C5
278.503	315.709	C5
315.771	321.854	C5
322.007	323.834	C5
324.118	327.664	C5
328.44	385.514	C5
386.025	393.764	C5
394.762	396.225	C5
396.739	398.36	C5
402.743	405.993	C7
406.201	422.754	C7
423.891	426.325	C7
427.373	442.342	C7
443.193	462.766	C7
chrom	anchr3A	S=0	E=418.651573
segments
5.60067	6.98889	C2
5.68645	6.15627	C2
8.72643	9.4868	C2
10.3946	16.3567	C2
16.6505	17.7559	C2
18.0213	19.6692	C2
21.8802	23.1304	C2
23.2706	25.8605	C2
27.3674	32.5047	C2
32.6075	34.8618	C2
35.337	54.4569	C2
54.7829	73.851	C2
74.3391	95.5478	C2
95.7706	100.948	C2
101.221	127.763	C2
130.116	150.498	C2
199.687	219.619	C2
234.497	243.693	C2
270.743	283.235	C2
287.499	294.93	C2
295.487	344.903	C2
351.677	393.303	C2
393.511	408.936	C2
409.148	409.913	C2
409.975	413.5	C2
414.215	415.318	C4
chrom	anchr4A	S=0	E=468.675277
segments
0.229876	3.54693	C12
3.92127	7.24147	C12
7.72159	8.39122	C12
9.36822	33.9904	C12
41.4982	45.8432	C12
144.911	157.402	C4
161.368	182.014	C13
187.834	190.367	C13
193.77	194.384	C13
197.681	199.129	C12
201.134	221.6	C12
226.157	231.114	C12
231.236	238.701	C12
238.868	241.85	C12
242.726	246.193	C4
247.709	308.098	C4
309.268	328.151	C4
328.637	330.321	C4
330.338	333.128	C4
334.139	367.769	C4
369.173	382.125	C2
382.333	386.37	C2
395.413	396.939	C2
397.457	443.082	C2
444.813	447.461	C2
448.392	453.021	C2
454.263	455.965	C2
456.342	458.607	C2
462.1	463.842	C2
chrom	anchr5A	S=0	E=489.909384
segments
6.32101	18.9463	C4
18.9772	22.1997	C4
22.2794	100.538	C4
100.674	132.404	C13
136.163	140.8	C13
143.013	204.525	C13
246.785	254.684	C13
258.388	269.762	C13
286.07	309.694	C13
311.11	364.556	C13
366.288	389.934	C10
390.855	392.472	C10
392.853	403.601	C10
403.918	479.332	C10
480.208	481.639	C10
482.898	486.297	C10
chrom	anchr6A	S=0	E=456.816062
segments
0.833143	69.8636	C3
71.3938	106.848	C3
158.429	281.086	C3
282.277	301.196	C3
301.877	331.047	C3
336.108	337.599	C3
337.938	339.625	C3
341.221	401.016	C8
401.907	405.703	C8
405.985	415.891	C8
416.149	417.359	C5
419.626	423.83	C5
425.592	430.576	C5
431.717	432.944	C5
435.956	438.143	C5
438.3	442.317	C5
442.465	442.766	C5
443.2	445.904	C5
446.535	449.45	C5
453.882	455.447	C5
chrom	anchr7A	S=0	E=497.82913
segments
2.08258	5.54968	C6
7.32337	20.057	C6
20.8988	42.3768	C6
44.7465	50.6864	C6
51.4191	54.5607	C7
54.897	56.9734	C7
58.1001	72.6701	C7
72.7792	74.0531	C7
74.1451	95.0602	C7
95.2567	104.481	C7
108.475	117.056	C7
117.528	125.404	C7
125.847	139.414	C9
139.416	142.064	C9
142.965	170.778	C9
171.685	255.476	C9
301.081	302.51	C9
377.686	413.658	C9
414.271	427.636	C9
429.097	434.077	C9
434.206	437.506	C9
437.55	466.721	C9
466.955	469.173	C7
473.802	481.489	C7
482.301	489.239	C7
489.287	495.302	C7
495.947	497.232	C5

## Sheet: Fig 2c-Sanfensan-C(AsC)
chrom	anchr1C	S=0	E=459.15944
segments
7.02212	11.3504	C2
15.5756	17.6194	C2
18.9106	22.1159	C2
23.8608	25.7874	C2
32.8603	34.5973	C2
36.5812	41.0489	C2
43.544	54.6354	C6
55.5392	70.6278	C6
71.4208	73.9633	C6
74.7472	78.9899	C6
79.7563	88.5618	C6
97.8757	115.641	C6
216.35	221.237	C11
249.234	266.836	C11
298.061	358.37	C11
358.626	378.563	C11
383.104	417.47	C11
417.537	418.466	C6
418.713	423.118	C6
423.507	426.32	C6
426.372	432.181	C11
432.698	443.859	C6
444.181	450.153	C6
451.658	454.127	C3
chrom	anchr2C	S=0	E=574.164885
segments
0.069189	5.37833	C8
6.43406	12.6781	C8
14.1951	75.0363	C8
75.5296	76.8298	C8
77.6235	160.503	C8
171.878	199.987	C8
277.297	293.772	C8
302.824	310.995	C8
314.016	324.951	C8
333.493	376.487	C8
376.579	378.862	C8
379.055	380.087	C8
380.51	385.225	C8
386.082	393.644	C5
395.83	402.534	C5
403.015	532.67	C5
533.421	539.814	C5
541.966	547.536	C5
550.59	551.696	C5
chrom	anchr3C	S=0	E=616.197722
segments
5.17115	9.22782	C2
10.1625	14.2446	C2
21.8789	23.1582	C2
26.3665	27.2248	C3
31.1464	34.9721	C2
36.8036	62.5668	C2
62.9167	84.801	C2
85.3891	107.77	C2
108.203	115.304	C2
115.602	124.629	C2
132.908	139.913	C2
140.871	151.112	C2
152.518	158.293	C2
173.504	178.643	C2
180.282	195.16	C2
361.754	387.535	C2
389.049	396.019	C2
411.43	431.316	C2
434.25	440.23	C2
440.363	468.854	C2
470.438	478.473	C2
479.029	530.419	C2
530.863	533.434	C2
534.5	535.85	C6
536.591	537.598	C3
538.051	551.797	C2
553.098	554.258	C2
554.715	557.608	C2
558.438	589.723	C2
589.788	614.439	C2
614.624	615.749	C2
chrom	anchr4C	S=0	E=701.822418
segments
0.174216	1.16495	C5
1.31413	4.50904	C5
8.20567	10.4979	C5
10.9553	11.6751	C5
14.1785	15.6726	C5
15.9597	24.9226	C8
25.0508	31.6313	C8
32.6108	35.2168	C8
35.2728	53.346	C8
54.8819	105.505	C4
111.059	127.607	C7
127.991	142.244	C7
142.337	154.778	C7
155.426	166.297	C7
166.563	172.238	C7
172.452	222.351	C9
222.51	226.598	C9
227.902	229.155	C12
229.691	238.87	C12
240.492	241.385	C12
241.768	243.278	C12
244.643	250.662	C12
255.502	260.54	C12
262.344	286.646	C12
437.474	452.5	C4
456.215	468.244	C4
472.564	478.415	C4
480.307	489.394	C4
493.135	522.774	C4
524.183	566.166	C4
566.79	571.687	C4
572.251	574.701	C4
575.743	582.455	C4
582.686	677.697	C4
677.729	683.309	C4
683.319	697.042	C4
699.153	701.286	C4
chrom	anchr5C	S=0	E=601.564292
segments
4.1647	12.6249	C9
14.434	16.5226	C9
18.2912	23.7663	C9
25.5565	74.5899	C9
75.405	130.933	C9
131.249	169.442	C13
176.307	200.374	C13
202.069	212.243	C13
216.714	226.611	C13
251.994	258.685	C13
295.819	301.402	C13
302.938	347.927	C13
349.347	365.422	C13
367.034	371.441	C13
375.412	376.807	C13
379.683	393.756	C13
395.045	435.102	C10
439.856	442.395	C10
442.862	457.097	C10
457.452	477.825	C10
478.706	487.306	C10
487.746	558.984	C10
559.149	564.431	C7
564.526	567.559	C10
568.418	582.808	C7
582.87	583.93	C7
584.078	585.316	C7
585.806	586.46	C7
586.598	587.395	C7
587.112	590.375	C7
590.941	596.009	C7
596.288	601.285	C7
chrom	anchr6C	S=0	E=610.202438
segments
0.252616	2.52469	C7
3.26536	7.51961	C7
7.73894	48.0916	C7
48.9603	50.8148	C7
52.1038	53.4962	C7
54.3316	66.6436	C3
67.1401	78.5416	C3
79.3769	111.36	C3
114.928	126.412	C3
128.2	144.268	C3
145.701	148.829	C3
150.161	163.397	C3
166.532	308.642	C3
323.462	345.55	C3
372.856	378.323	C3
378.44	385.258	C3
401.272	417.64	C3
418.587	439.324	C3
440.11	609.791	C3
chrom	anchr7C	S=0	E=530.952309
segments
2.05006	23.2322	C4
24.3165	90.2106	C4
91.9678	99.3248	C4
100.528	103.992	C12
104.366	112.597	C12
112.759	117.177	C12
117.469	167.557	C12
170.493	172.651	C12
177.95	186.196	C12
187.828	191.74	C12
201.932	205.092	C12
206.088	222.837	C9
327.35	351.982	C9
364.107	430.61	C9
453.042	464.914	C9
467.438	472.179	C9
475.354	488.485	C9
491.311	530.254	C13

## Sheet: Fig 2c-Sanfensan-D(AsD)
chrom	anchr1D	S=0	E=473.708344
segments
3.77749	22.4036	C6
22.711	26.7252	C6
27.3383	31.147	C6
33.6032	61.2415	C6
156.892	166.987	C11
180.676	220.369	C11
221.149	226.685	C11
227.015	243.082	C11
244.652	260.838	C11
261.136	261.583	C6
261.677	263.043	C6
263.204	264.249	C6
265.517	268.107	C11
268.208	299.026	C6
299.046	321.427	C6
321.627	330.489	C6
330.495	330.795	C6
331.034	359.679	C6
362.304	362.812	C4
364.206	367.662	C6
368.733	372.871	C6
373.599	375.602	C6
377.08	379.767	C6
383.476	393.919	C6
395.334	398.929	C6
410.059	423.699	C4
423.731	466.843	C4
466.952	469.355	C4
chrom	anchr2D	S=0	E=532.977765
segments
1.91468	5.68039	C7
6.05193	28.7621	C7
29.4281	34.541	C7
34.9077	39.7127	C7
42.9737	43.8528	C3
45.798	47.2182	C3
48.2713	50.8449	C3
51.5013	56.5577	C3
58.4867	72.7927	C3
75.8034	82.1857	C3
84.138	122.884	C3
123.477	180.496	C5
181.204	193.306	C5
196.999	197.952	C5
199.767	259.252	C8
261.719	264.407	C8
267.273	293.188	C8
397.282	402.621	C8
402.994	419.91	C8
429.646	440.797	C8
447.164	463.384	C8
465.545	469.531	C8
470.781	473.312	C8
473.45	474.704	C8
474.966	476.591	C8
477.103	481.689	C8
482.32	489.18	C5
491.287	495.838	C5
496.362	532.439	C5
chrom	anchr3D	S=0	E=464.057439
segments
3.82312	12.25	C2
12.544	30.1501	C2
30.5749	36.1663	C2
42.1891	54.7371	C2
54.9292	58.6329	C2
58.9196	107.898	C2
174.909	183.459	C2
198.534	209.402	C2
226.738	239.102	C2
243.928	249.124	C2
249.719	293.16	C2
300.001	340.523	C2
340.585	354.678	C2
354.816	355.428	C2
355.446	373.484	C2
373.602	375.275	C2
375.513	377.618	C2
377.627	378.913	C2
380.992	389.374	C6
389.962	396.047	C6
397.876	414.75	C6
419.388	441.201	C6
442.865	451.658	C6
chrom	anchr4D	S=0	E=451.83789
segments
1.08739	9.57116	C12
9.8737	12.1327	C13
22.0712	25.5799	C12
27.7773	31.8777	C12
32.2613	36.0185	C12
36.9113	37.5885	C12
38.5237	60.4155	C12
79.0435	86.6329	C12
131.381	142.584	C12
173.048	188.111	C4
192.691	202.348	C13
205.182	207.068	C13
210.254	215.087	C13
222.905	224.547	C13
226.114	231.301	C13
231.823	235.148	C12
235.137	245.562	C12
245.783	248.342	C12
248.604	258.734	C12
258.77	264.465	C12
265.513	266.124	C12
267.566	336.325	C4
343.149	346.267	C4
346.276	348.228	C4
348.522	375.1	C2
377.343	378.6	C2
379.316	383.157	C2
388.472	393.79	C2
396.608	398.115	C2
398.173	399.698	C2
404.929	421.017	C2
423.734	425.64	C2
427.481	427.953	C2
435.259	437.539	C2
444.6	445.85	C2
449.829	451.758	C2
chrom	anchr5D	S=0	E=500.509326
segments
4.19517	65.7558	C4
65.9611	76.0137	C13
78.0955	89.2657	C13
93.9975	96.0914	C13
98.2323	122.49	C13
122.729	124.926	C13
127.797	128.345	C13
128.664	150.79	C13
153.081	158.503	C13
160.683	170.999	C13
224.233	227.678	C13
230.588	231.892	C13
251.528	258.931	C13
260.173	280.826	C13
280.826	311.049	C12
313.513	321.744	C12
324.153	345.271	C10
346.082	347.434	C10
347.695	357.539	C10
357.717	427.821	C10
430.931	432.892	C10
433.523	441.867	C8
441.422	443.136	C8
443.391	460.745	C8
461.018	461.71	C5
466.783	467.359	C5
466.895	469.303	C5
469.456	471.863	C5
476.447	481.603	C5
489.001	489.127	C5
481.958	490.052	C5
490.24	492.651	C5
492.98	494.538	C5
495.535	496.036	C5
chrom	anchr6D	S=0	E=293.840564
segments
1.37026	1.82902	C4
2.59883	67.8985	C3
68.1278	73.0301	C3
119.494	247.366	C3
247.827	249.014	C7
249.235	258.274	C3
258.353	286.617	C3
287.428	288.941	C3
289.549	290.69	C3
chrom	anchr7D	S=0	E=498.923318
segments
0.145076	2.45165	C7
3.13385	9.5489	C7
10.0754	19.2658	C7
23.8002	27.8321	C7
28.1257	30.4405	C7
30.7486	31.8506	C7
32.9757	38.5483	C7
38.7657	51.7976	C9
51.7988	54.1364	C9
55.0193	69.3715	C9
70.7381	81.3297	C9
81.9883	87.1507	C9
87.448	113.767	C9
114.44	139.692	C9
141.333	148.569	C9
148.566	161.448	C9
279.845	334.165	C9
335.139	337.214	C9
337.291	370.165	C9
370.729	371.191	C7
377.055	383.94	C7
384.482	392.624	C7
392.682	406.255	C7
406.445	422.936	C7
424.05	426.298	C7
427.134	432.894	C7
458.663	458.838	C7
433.479	459.089	C7
459.291	459.986	C7
461.632	461.891	C6
462.884	466.665	C7
467.072	474.192	C7
474.613	477.466	C7
477.528	478.677	C7
478.771	479.717	C7
479.836	480.767	C7
480.912	481.755	C7
481.326	489.87	C7
490.766	491.022	C7
491.067	491.438	C7
492.303	493.837	C7
494.02	497.996	C7

## Sheet: Fig 2c-H. vulg(Hv)
chrom	hvchr1H	S=0	E=522.466905
segments
0.142445	1.54315	C6
1.95075	2.58471	C6
3.71267	4.58883	C6
4.47838	18.5657	C6
20.9584	23.928	C6
27.0605	143.702	C6
144.448	164.386	C6
186.447	218.904	C11
229.558	247.604	C11
247.922	307.298	C11
299.332	307.298	C11
307.888	349.838	C11
350.303	361.74	C11
362.828	380.242	C11
380.657	390.824	C11
391.529	413.757	C6
414.548	415.117	C6
415.705	428.246	C6
428.321	429.864	C6
430.159	436.936	C6
437.533	440.044	C6
440.761	475.928	C6
476.029	477.864	C6
478.523	479.304	C6
479.384	486.887	C6
487.53	487.778	C6
487.912	495.883	C6
497.005	522.406	C6
chrom	hvchr2H	S=0	E=675.310294
segments
0.351344	0.881075	C5
1.89127	5.23846	C5
7.95716	8.67992	C5
9.47218	11.8397	C5
12.3963	13.6346	C5
14.0185	19.4075	C5
21.9282	22.71	C5
23.2064	61.3208	C8
63.7443	106.213	C8
107.028	111.854	C8
112.565	205.803	C8
207.937	211.433	C8
212.334	280.915	C8
283.39	342.925	C8
350.27	356.314	C8
357.741	375.168	C8
376.807	380.13	C8
386.366	388.596	C8
388.966	400.356	C8
400.556	415.293	C5
418.471	426.586	C5
427.102	586.416	C5
586.799	606.809	C5
606.921	619.098	C5
619.934	624.018	C5
624.148	628.363	C5
628.491	631.912	C5
632.83	633.383	C5
634.815	653.321	C5
653.336	654.446	C5
654.785	655.255	C5
655.474	660.39	C5
660.789	661.129	C5
662.146	663.626	C5
663.722	674.325	C5
chrom	hvchr3H	S=0	E=628.753756
segments
0.086484	6.63098	C2
7.09834	9.76927	C2
10.8635	12.4835	C2
12.4881	20.0606	C2
21.0138	25.8389	C2
25.8526	30.2172	C2
31.6834	39.0877	C2
40.9013	82.1233	C2
83.0168	87.6723	C2
87.888	102.67	C2
103.113	118.415	C2
118.453	230.487	C2
238.829	538.785	C2
539.273	564.622	C2
564.72	573.821	C2
574.364	594.922	C2
597.426	606.223	C2
607.644	613.675	C2
615.015	628.656	C2
chrom	hvchr4H	S=0	E=624.247919
segments
0.169043	3.80839	C10
4.41682	4.53753	C4
4.48937	32.8832	C4
33.3195	36.0605	C4
36.5047	38.878	C12
40.1942	45.9142	C4
47.0943	64.9162	C12
65.3015	131.935	C12
134.344	138.517	C12
139.75	146.623	C12
147.318	149.307	C13
149.307	153.679	C12
157.543	170.832	C12
173.777	177.852	C12
213.851	222.409	C12
367.45	392.027	C4
394.992	527.879	C4
528.013	535.568	C4
535.591	565.708	C4
565.778	589.727	C4
589.952	595.644	C4
596.254	604.879	C4
604.977	605.48	C4
605.536	607.777	C4
607.777	613.473	C4
613.477	618.82	C4
619.455	620.991	C4
621.54	623.892	C4
623.915	624.231	C4
chrom	hvchr5H	S=0	E=599.018945
segments
0.460786	8.83395	C13
10.5989	35.9	C13
36.0486	38.1824	C13
43.3538	100.188	C13
101.226	105.134	C13
105.459	118.325	C13
123.613	155.667	C13
158.194	221.731	C13
230.608	251.389	C13
261.321	277.343	C13
277.769	294.08	C12
296.116	344.335	C12
344.335	346.893	C13
347.725	382.167	C10
383.069	387.242	C10
387.481	434.373	C10
434.712	458.36	C10
459.252	528.033	C10
528.117	532.251	C4
532.494	598.806	C4
chrom	hvchr6H	S=0	E=573.247234
segments
2.34784	7.84861	C3
8.88018	18.6859	C3
21.4407	25.1175	C3
27.6743	75.5017	C3
87.2808	109.666	C3
111.266	139.01	C3
140.996	174.31	C3
179.233	193.972	C3
194.573	227.168	C3
289.494	506.064	C3
506.166	521.83	C3
522.178	526.511	C3
527.355	528.425	C3
528.688	535.458	C3
535.89	569.487	C3
569.983	573.189	C3
chrom	hvchr7H	S=0	E=634.667502
segments
0.46219	8.34237	C7
9.48431	12.4013	C7
12.5107	25.3628	C7
26.1875	84.7185	C7
85.1768	128.365	C7
129.534	140.508	C7
141.183	156.11	C7
156.984	162.332	C9
164.504	184.512	C9
184.559	190.865	C9
192.91	272.142	C9
362.013	449.972	C9
452.181	463.033	C7
464.447	480.467	C7
481.392	489.188	C7
490.651	502.4	C7
503.026	526.345	C7
526.829	527.909	C7
528.104	537.46	C7
539.089	543.459	C7
544.821	549.469	C7
550.153	559.095	C7
560.823	589.993	C7
593.692	618.427	C7
619.202	622.76	C7
623.15	625.163	C7
626.575	628.279	C7
628.671	632.911	C7

[truncated: 15 more sheets: Fig 2c-O. sat(Os), Fig 2c-T. aes-A(TaA), Fig 2c-T. aes-B(TaB), Fig 2c-T. aes-D(TaD), Fig 2d-A.eriantha (AeC), Fig 2d-A.insularis-C (AiC), Fig 2d-A.insularis-D (AiD), Fig 2d-A.longiglumis (AlA), Fig 2d-Sanfensan-A(AsA), Fig 2d-Sanfensan-C(AsC), Fig 2d-Sanfensan-D(AsD), Fig 2D-H. vulg(Hv), Fig 2D-T. aes-A(TaA), Fig 2d-T. aes-B(TaB), Fig 2d-T. aes-D(TaD)]
