# Supplementary material for: Reference genome assemblies reveal the origin and evolution of allohexaploid oat
Source: Nat Genet. 2022 Jul 18;54(8):1248–58. doi: 10.1038/s41588-022-01127-7 (PMC9355876; doi:10.1038/s41588-022-01127-7)
Supplement: Source Data Fig. 3 — Statistical Source Data. [file 41588_2022_1127_MOESM7_ESM.xlsx]

## Sheet: Fig 3a_Sanfensan_A
Taxa	Identity
AagaCN25869 (AB)	94.128
AagaCN25869 (AB)	94.1272
AagaCN25869 (AB)	94.1241
AagaCN25869 (AB)	94.1157
AagaCN25869 (AB)	94.1192
AagaCN25869 (AB)	94.8054
AagaCN25869 (AB)	94.6866
AagaCN25869 (AB)	94.684
AagaCN25869 (AB)	94.5442
AagaCN25869 (AB)	94.4972
AagaCN25869 (AB)	94.6599
AagaCN25869 (AB)	94.1275
AagaCN25869 (AB)	94.9524
AagaCN25869 (AB)	94.9665
AagaCN25869 (AB)	94.9541
AagaCN25869 (AB)	94.7425
AagaCN25869 (AB)	93.5632
AagaCN25869 (AB)	93.5527
AagaCN25869 (AB)	93.5565
AagaCN25869 (AB)	93.5492
AagaCN25869 (AB)	93.3923
AagaCN25869 (AB)	93.1279
AagaCN25869 (AB)	93.1161
AagaCN25869 (AB)	94.3702
AagaCN25869 (AB)	94.3713
AagaCN25869 (AB)	94.448
AagaCN25869 (AB)	92.6673
AagaCN25869 (AB)	92.8598
AagaCN25869 (AB)	92.8599
AagaCN25869 (AB)	92.8638
AagaCN25869 (AB)	92.8605
AagaCN25869 (AB)	92.8529
AagaCN25869 (AB)	92.8647
AagaCN25869 (AB)	92.9008
AagaCN25869 (AB)	92.8888
AagaCN25869 (AB)	92.8936
AagaCN25869 (AB)	92.8892
AagaCN25869 (AB)	92.8875
AagaCN25869 (AB)	92.8844
AagaCN25869 (AB)	92.8676
AagaCN25869 (AB)	92.8767
AagaCN25869 (AB)	92.8996
AagaCN25869 (AB)	92.9016
AagaCN25869 (AB)	92.5371
AagaCN25869 (AB)	92.5339
AagaCN25869 (AB)	92.5067
AagaCN25869 (AB)	93.983
AagaCN25869 (AB)	93.4406
AagaCN25869 (AB)	93.4499
AagaCN25869 (AB)	93.391
AagaCN25869 (AB)	93.3857
AagaCN25869 (AB)	93.4543
AagaCN25869 (AB)	93.3828
AagaCN25869 (AB)	93.0466
AagaCN25869 (AB)	93.119
AagaCN25869 (AB)	93.3665
AagaCN25869 (AB)	93.673
AagaCN25869 (AB)	93.7177
AagaCN25869 (AB)	93.7327
AagaCN25869 (AB)	93.9704
AagaCN25869 (AB)	93.949
AagaCN25869 (AB)	93.9463
AagaCN25869 (AB)	93.9545
AagaCN25869 (AB)	94.0744
AagaCN25869 (AB)	94.0749
AagaCN25869 (AB)	94.2691
AagaCN25869 (AB)	94.2928
AagaCN25869 (AB)	94.4907
AagaCN25869 (AB)	94.4963
AagaCN25869 (AB)	94.4939
AagaCN25869 (AB)	92.6493
AagaCN25869 (AB)	93.257
AagaCN25869 (AB)	93.0969
AagaCN25869 (AB)	93.1487
AagaCN25869 (AB)	93.1158
AagaCN25869 (AB)	93.0276
AagaCN25869 (AB)	92.7743
AagaCN25869 (AB)	92.8085
AagaCN25869 (AB)	92.7837
AagaCN25869 (AB)	92.7123
AagaCN25869 (AB)	92.5264
AagaCN25869 (AB)	92.6244
AagaCN25869 (AB)	92.537
AagaCN25869 (AB)	92.5194
AagaCN25869 (AB)	92.5291
AagaCN25869 (AB)	92.3786
AagaCN25869 (AB)	92.3445
AagaCN25869 (AB)	92.4528
AagaCN25869 (AB)	92.5383
AagaCN25869 (AB)	92.5432
AagaCN25869 (AB)	94.5995
AagaCN25869 (AB)	93.9661
AagaCN25869 (AB)	94.5437
AagaCN25869 (AB)	94.3938
AagaCN25869 (AB)	94.5549
AagaCN25869 (AB)	94.604
AagaCN25869 (AB)	94.5945
AagaCN25869 (AB)	94.8309
AagaCN25869 (AB)	94.7381
AagaCN25869 (AB)	94.0671
AagaCN25869 (AB)	94.4195
AagaCN25869 (AB)	94.4067
AagaCN25869 (AB)	94.3883
AagaCN25869 (AB)	94.4395
AagaCN25869 (AB)	94.4184
AagaCN25869 (AB)	95.0629
AagaCN25869 (AB)	95.0484
AagaCN25869 (AB)	94.9468
AagaCN25869 (AB)	94.7587
AagaCN25869 (AB)	94.8676
AagaCN25869 (AB)	94.8038
AagaCN25869 (AB)	94.77
AagaCN25869 (AB)	94.7872
AagaCN25869 (AB)	94.8038
AagaCN25869 (AB)	94.7525
AagaCN25869 (AB)	94.6198
AagaCN25869 (AB)	93.7094
AagaCN25869 (AB)	93.615
AagaCN25869 (AB)	93.5643
AagaCN25869 (AB)	93.8164
AagaCN25869 (AB)	93.8377
AagaCN25869 (AB)	94.1246
AagaCN25869 (AB)	94.1421
AagaCN25869 (AB)	94.0629
AagaCN25869 (AB)	94.0765
AagaCN25869 (AB)	93.4298
AagaCN25869 (AB)	93.4223
AagaCN25869 (AB)	94.7903
AagaCN25869 (AB)	94.8921
AagaCN25869 (AB)	94.8538
AagaCN25869 (AB)	94.868
AagaCN25869 (AB)	94.8599
AagaCN25869 (AB)	94.7983
AagaCN25869 (AB)	94.8178
AagaCN25869 (AB)	94.8256
AagaCN25869 (AB)	94.8685
AagaCN25869 (AB)	95.4104
AagaCN25869 (AB)	95.4138
AagaCN25869 (AB)	95.3073
AagaCN25869 (AB)	95.336
AagaCN25869 (AB)	94.8419
AagaCN25869 (AB)	94.7698
AagaCN25869 (AB)	94.6295
AagaCN25869 (AB)	94.7875
AagaCN25869 (AB)	94.8006
AagaCN25869 (AB)	94.7854
AagaCN25869 (AB)	94.7818
AagaCN25869 (AB)	93.4728
AagaCN25869 (AB)	92.8852
AagaCN25869 (AB)	92.9106
AagaCN25869 (AB)	92.9175
AagaCN25869 (AB)	92.9622
AagaCN25869 (AB)	93.0988
AagaCN25869 (AB)	98.3068
AagaCN25869 (AB)	98.0078
AagaCN25869 (AB)	97.9018
AagaCN25869 (AB)	97.8683
AagaCN25869 (AB)	97.8686
AagaCN25869 (AB)	97.712
AagaCN25869 (AB)	96.9582
AagaCN25869 (AB)	97.158
AagaCN25869 (AB)	97.142
AagaCN25869 (AB)	96.8868
AagaCN25869 (AB)	96.4842
AagaCN25869 (AB)	96.483
AagaCN25869 (AB)	96.298
AagaCN25869 (AB)	96.2959
AagaCN25869 (AB)	96.2932
AagaCN25869 (AB)	96.2873
AagaCN25869 (AB)	96.2433
AagaCN25869 (AB)	96.2492
AagaCN25869 (AB)	96.2472
AagaCN25869 (AB)	96.249
AagaCN25869 (AB)	93.6757
AagaCN25869 (AB)	93.0887
AagaCN25869 (AB)	92.8908
AagaCN25869 (AB)	92.8749
AagaCN25869 (AB)	92.8736
AagaCN25869 (AB)	93.098
AagaCN25869 (AB)	93.2971
AagaCN25869 (AB)	93.2945
AagaCN25869 (AB)	93.2656
AagaCN25869 (AB)	93.3403
AagaCN25869 (AB)	93.3008
AagaCN25869 (AB)	93.2738
AagaCN25869 (AB)	92.6378
AagaCN25869 (AB)	92.7364
AagaCN25869 (AB)	92.7279
AagaCN25869 (AB)	92.6793
AagaCN25869 (AB)	92.7294
AagaCN25869 (AB)	92.7586
AagaCN25869 (AB)	92.7929
AagaCN25869 (AB)	92.8461
AagaCN25869 (AB)	92.9718
AagaCN25869 (AB)	95.0785
AagaCN25869 (AB)	94.836
AagaCN25869 (AB)	94.8309
AagaCN25869 (AB)	94.8434
AagaCN25869 (AB)	94.7074
AagaCN25869 (AB)	94.7994
AagaCN25869 (AB)	94.7975
AagaCN25869 (AB)	94.43
AagaCN25869 (AB)	94.4308
AagaCN25869 (AB)	94.3961
AagaCN25869 (AB)	94.6484
AagaCN25869 (AB)	94.6606
AagaCN25869 (AB)	94.8929
AagaCN25869 (AB)	94.8819
AagaCN25869 (AB)	95.0208
AagaCN25869 (AB)	95.1676
AagaCN25869 (AB)	95.1578
AagaCN25869 (AB)	95.1292
AagaCN25869 (AB)	95.1708
AagaCN25869 (AB)	94.8098
AagaCN25869 (AB)	94.8088
AagaCN25869 (AB)	95.2017
AagaCN25869 (AB)	95.239
AagaCN25869 (AB)	95.2273
AagaCN25869 (AB)	95.172
AagaCN25869 (AB)	95.1393
AagaCN25869 (AB)	95.1858
AagaCN25869 (AB)	95.7155
AagaCN25869 (AB)	95.7398
AagaCN25869 (AB)	95.7468
AagaCN25869 (AB)	95.6649
AagaCN25869 (AB)	95.6339
AagaCN25869 (AB)	95.4316
AagaCN25869 (AB)	95.4045
AagaCN25869 (AB)	95.4006
AagaCN25869 (AB)	95.4204
AagaCN25869 (AB)	95.376
AagaCN25869 (AB)	95.3692
AagaCN25869 (AB)	91.3378
AagaCN25869 (AB)	91.3627
AagaCN25869 (AB)	91.4239
AagaCN25869 (AB)	91.3968
AagaCN25869 (AB)	91.5002
AagaCN25869 (AB)	91.514
AagaCN25869 (AB)	91.555
AagaCN25869 (AB)	91.5451
AagaCN25869 (AB)	91.5891
AagaCN25869 (AB)	91.7863
AagaCN25869 (AB)	91.8165
AagaCN25869 (AB)	91.8449
AagaCN25869 (AB)	91.7847
AagaCN25869 (AB)	91.798
AagaCN25869 (AB)	91.8052
AagaCN25869 (AB)	92.1328
AagaCN25869 (AB)	92.0756
AagaCN25869 (AB)	92.0867
AagaCN25869 (AB)	92.1217
AagaCN25869 (AB)	92.1442
AagaCN25869 (AB)	95.3906
AagaCN25869 (AB)	95.3932
AagaCN25869 (AB)	95.3934
AagaCN25869 (AB)	95.3828
AagaCN25869 (AB)	95.0784
AagaCN25869 (AB)	94.7728
AagaCN25869 (AB)	94.7359
AagaCN25869 (AB)	94.7518
AagaCN25869 (AB)	94.7834
AagaCN25869 (AB)	94.6493
AagaCN25869 (AB)	94.6385
AagaCN25869 (AB)	94.6107
AagaCN25869 (AB)	94.6352
AagaCN25869 (AB)	94.6096
AagaCN25869 (AB)	94.607
AagaCN25869 (AB)	94.5964
AagaCN25869 (AB)	94.1411
AagaCN25869 (AB)	94.3355
AagaCN25869 (AB)	94.3558
AagaCN25869 (AB)	94.3217
AagaCN25869 (AB)	94.2821
AagaCN25869 (AB)	94.2905
AagaCN25869 (AB)	94.2115
AagaCN25869 (AB)	94.2196
AagaCN25869 (AB)	94.4707
AagaCN25869 (AB)	94.7419
AagaCN25869 (AB)	94.7362
AagaCN25869 (AB)	94.6879
AagaCN25869 (AB)	94.7683
AagaCN25869 (AB)	94.7718
AagaCN25869 (AB)	94.7761
AagaCN25869 (AB)	94.7721
AagaCN25869 (AB)	94.7807
AagaCN25869 (AB)	94.8411
AagaCN25869 (AB)	94.9847
AagaCN25869 (AB)	94.9901
AagaCN25869 (AB)	95.4185
AagaCN25869 (AB)	95.3664
AagaCN25869 (AB)	95.3133
AagaCN25869 (AB)	95.3131
AagaCN25869 (AB)	95.3076
AagaCN25869 (AB)	95.265
AagaCN25869 (AB)	95.2962
AagaCN25869 (AB)	95.2654
AagaCN25869 (AB)	95.2306
AagaCN25869 (AB)	95.1798
AagaCN25869 (AB)	95.1391
AagaCN25869 (AB)	95.1536
AagaCN25869 (AB)	94.8806
AagaCN25869 (AB)	94.8763
AagaCN25869 (AB)	94.8581
AagaCN25869 (AB)	95.8435
AagaCN25869 (AB)	95.8365
AagaCN25869 (AB)	95.8499
AagaCN25869 (AB)	95.1157
AagaCN25869 (AB)	95.1124
AagaCN25869 (AB)	94.6624
AagaCN25869 (AB)	94.6574
AagaCN25869 (AB)	94.6662
AagaCN25869 (AB)	94.6564
AagaCN25869 (AB)	94.6641
AagaCN25869 (AB)	94.6624
AagaCN25869 (AB)	94.6578
AagaCN25869 (AB)	94.6818
AagaCN25869 (AB)	94.6827
AagaCN25869 (AB)	94.7077
AagaCN25869 (AB)	94.6669
AagaCN25869 (AB)	94.6965
AagaCN25869 (AB)	94.7492
AagaCN25869 (AB)	94.7696
AagaCN25869 (AB)	94.4673
AagaCN25869 (AB)	93.5119
AagaCN25869 (AB)	93.5253
AagaCN25869 (AB)	93.528
AagaCN25869 (AB)	93.7195
AagaCN25869 (AB)	93.8542
AagaCN25869 (AB)	94.4607
AagaCN25869 (AB)	94.4864
AagaCN25869 (AB)	94.4413
AagaCN25869 (AB)	94.4901
AagaCN25869 (AB)	94.5377
AagaCN25869 (AB)	94.5536
AagaCN25869 (AB)	94.5986
AagaCN25869 (AB)	94.581
AagaCN25869 (AB)	94.583
AagaCN25869 (AB)	94.5648
AagaCN25869 (AB)	94.7042
AagaCN25869 (AB)	94.6539
AagaCN25869 (AB)	94.6885
AagaCN25869 (AB)	94.6332
AagaCN25869 (AB)	95.5989
AagaCN25869 (AB)	95.6221
AagaCN25869 (AB)	95.7073
AagaCN25869 (AB)	95.7413
AagaCN25869 (AB)	95.7332
AagaCN25869 (AB)	95.569
AagaCN25869 (AB)	95.5712
AagaCN25869 (AB)	95.6595
AagaCN25869 (AB)	95.7792
AagaCN25869 (AB)	95.7588
AagaCN25869 (AB)	95.7549
AagaCN25869 (AB)	96.0589
AagaCN25869 (AB)	96.0168
AagaCN25869 (AB)	96.0377
AagaCN25869 (AB)	96.0568
AagaCN25869 (AB)	96.0333
AagaCN25869 (AB)	95.9616
AagaCN25869 (AB)	95.9701
AagaCN25869 (AB)	95.9243
AagaCN25869 (AB)	95.9248
AagaCN25869 (AB)	95.8636
AagaCN25869 (AB)	95.1406
AagaCN25869 (AB)	95.117
AagaCN25869 (AB)	95.012
AagaCN25869 (AB)	95.0093
AagaCN25869 (AB)	95.0217
AagaCN25869 (AB)	93.6989
AagaCN25869 (AB)	93.7249
AagaCN25869 (AB)	93.7097
AagaCN25869 (AB)	93.6998
AagaCN25869 (AB)	93.688
AagaCN25869 (AB)	93.2515
AagaCN25869 (AB)	93.2621
AagaCN25869 (AB)	93.2628
AagaCN25869 (AB)	93.2531
AagaCN25869 (AB)	93.2206
AagaCN25869 (AB)	93.2152
AagaCN25869 (AB)	93.2158
AagaCN25869 (AB)	93.2214
AagaCN25869 (AB)	93.3331
AagaCN25869 (AB)	93.3229
AagaCN25869 (AB)	92.9787
AagaCN25869 (AB)	92.9928
AagaCN25869 (AB)	93.0691
AagaCN25869 (AB)	93.0847
AagaCN25869 (AB)	93.0753
AagaCN25869 (AB)	95.3575
AagaCN25869 (AB)	95.1336
AagaCN25869 (AB)	95.1188
AagaCN25869 (AB)	95.1118
AagaCN25869 (AB)	95.1181
AagaCN25869 (AB)	95.1158
AagaCN25869 (AB)	95.1048
AagaCN25869 (AB)	94.4584
AagaCN25869 (AB)	94.4578
AagaCN25869 (AB)	94.4468
AagaCN25869 (AB)	94.448
AagaCN25869 (AB)	94.3938
AagaCN25869 (AB)	94.3924
AagaCN25869 (AB)	94.2955
AagaCN25869 (AB)	94.2869
AagaCN25869 (AB)	94.2906
AagaCN25869 (AB)	94.2805
AagaCN25869 (AB)	94.258
AagaCN25869 (AB)	94.2483
AagaCN25869 (AB)	94.2223
AagaCN25869 (AB)	94.2252
AagaCN25869 (AB)	93.5064
AagaCN25869 (AB)	93.5279
AagaCN25869 (AB)	93.5593
AagaCN25869 (AB)	93.4465
AagaCN25869 (AB)	93.4324
AagaCN25869 (AB)	93.2837
AagaCN25869 (AB)	94.3569
AagaCN25869 (AB)	94.3666
AagaCN25869 (AB)	94.4192
AagaCN25869 (AB)	94.4319
AagaCN25869 (AB)	94.6593
AagaCN25869 (AB)	94.6748
AagaCN25869 (AB)	94.7372
AagaCN25869 (AB)	94.7666
AagaCN25869 (AB)	94.7915
AagaCN25869 (AB)	94.8523
AagaCN25869 (AB)	94.8897
AagaCN25869 (AB)	94.3313
AagaCN25869 (AB)	94.3617
AagaCN25869 (AB)	94.3772
AagaCN25869 (AB)	94.4319
AagaCN25869 (AB)	94.442
AagaCN25869 (AB)	94.6213
AagaCN25869 (AB)	94.6711
AagaCN25869 (AB)	94.6923
AagaCN25869 (AB)	94.9022
AagaCN25869 (AB)	94.8901
AagaCN25869 (AB)	94.9218
AagaCN25869 (AB)	95.0713
AagaCN25869 (AB)	95.0543
AagaCN25869 (AB)	95.1386
AagaCN25869 (AB)	95.1498
AagaCN25869 (AB)	95.1257
AagaCN25869 (AB)	95.1067
AagaCN25869 (AB)	95.09
AagaCN25869 (AB)	94.9503
AagaCN25869 (AB)	94.9285
AagaCN25869 (AB)	95.5957
AagaCN25869 (AB)	95.6016
AagaCN25869 (AB)	94.7958
AagaCN25869 (AB)	94.731
AagaCN25869 (AB)	95.2012
AagaCN25869 (AB)	95.0752
AagaCN25869 (AB)	95.0528
AagaCN25869 (AB)	95.041
AagaCN25869 (AB)	95.0139
AagaCN25869 (AB)	94.9869
AagaCN25869 (AB)	94.9646
AagaCN25869 (AB)	94.8779
AagaCN25869 (AB)	94.8863
AagaCN25869 (AB)	94.7994
AagaCN25869 (AB)	94.7405
AagaCN25869 (AB)	94.7426
AagaCN25869 (AB)	94.7284
AagaCN25869 (AB)	94.733
AagaCN25869 (AB)	89.743
AagaCN25869 (AB)	89.7296
AagaCN25869 (AB)	89.8324
AagaCN25869 (AB)	89.8161
AagaCN25869 (AB)	90.0069
AagaCN25869 (AB)	90.0003
AagaCN25869 (AB)	89.9962
AagaCN25869 (AB)	89.9777
AagaCN25869 (AB)	89.9274
AagaCN25869 (AB)	89.8977
AagaCN25869 (AB)	89.9608
AagaCN25869 (AB)	89.9499
AagaCN25869 (AB)	89.9631
AagaCN25869 (AB)	89.9939
AagaCN25869 (AB)	89.9466
AagaCN25869 (AB)	89.6383
AagaCN25869 (AB)	89.7586
AagaCN25869 (AB)	89.8499
AagaCN25869 (AB)	91.4003
AagaCN25869 (AB)	91.3717
AagaCN25869 (AB)	91.5297
AagaCN25869 (AB)	91.5871
AagaCN25869 (AB)	91.6712
AagaCN25869 (AB)	93.761
AagaCN25869 (AB)	94.6273
AagaCN25869 (AB)	94.0429
AagaCN25869 (AB)	94.3984
AagaCN25869 (AB)	94.5399
AagaCN25869 (AB)	94.5844
AagaCN25869 (AB)	94.6905
AagaCN25869 (AB)	94.8469
AagaCN25869 (AB)	94.8533
AagaCN25869 (AB)	94.2006
AagaCN25869 (AB)	94.338
AagaCN25869 (AB)	94.4296
AagaCN25869 (AB)	94.4675
AagaCN25869 (AB)	94.5431
AagaCN25869 (AB)	94.5827
AagaCN25869 (AB)	94.6076
AagaCN25869 (AB)	94.6505
AagaCN25869 (AB)	94.7276
AagaCN25869 (AB)	94.7349
AagaCN25869 (AB)	94.7872
AagaCN25869 (AB)	94.7425
AagaCN25869 (AB)	94.717
AagaCN25869 (AB)	94.9274
AagaCN25869 (AB)	94.8717
AagaCN25869 (AB)	94.8822
AagaCN25869 (AB)	94.8992
AagaCN25869 (AB)	94.8859
AagaCN25869 (AB)	94.8073
AagaCN25869 (AB)	94.8561
AagaCN25869 (AB)	95.4164
AagaCN25869 (AB)	95.416
AagaCN25869 (AB)	95.4518
AagaCN25869 (AB)	93.8454
AagaCN25869 (AB)	93.8269
AagaCN25869 (AB)	93.7981
AagaCN25869 (AB)	93.8117
AagaCN25869 (AB)	93.7779
AagaCN25869 (AB)	93.7903
AagaCN25869 (AB)	93.8121
AagaCN25869 (AB)	93.7774
AagaCN25869 (AB)	93.7781
AagaCN25869 (AB)	93.8492
AagaCN25869 (AB)	93.6782
AagaCN25869 (AB)	93.6896
AagaCN25869 (AB)	93.6767
AagaCN25869 (AB)	93.6713
AagaCN25869 (AB)	93.6694
AagaCN25869 (AB)	93.6925
AagaCN25869 (AB)	93.5177
AagaCN25869 (AB)	93.4858
AagaCN25869 (AB)	93.3836
AagaCN25869 (AB)	93.6573
AagaCN25869 (AB)	95.5091
AagaCN25869 (AB)	95.5308
AagaCN25869 (AB)	95.6822
AagaCN25869 (AB)	95.6707
AagaCN25869 (AB)	95.6069
AagaCN25869 (AB)	94.9055
AagaCN25869 (AB)	94.536
AagaCN25869 (AB)	94.4998
AagaCN25869 (AB)	94.5451
AagaCN25869 (AB)	94.4894
AagaCN25869 (AB)	94.4558
AagaCN25869 (AB)	94.4434
AagaCN25869 (AB)	94.4151
AagaCN25869 (AB)	94.4342
AagaCN25869 (AB)	94.4056
AagaCN25869 (AB)	94.0099
AagaCN25869 (AB)	93.9829
AagaCN25869 (AB)	93.9716
AagaCN25869 (AB)	94.0168
AagaCN25869 (AB)	93.7691
AagaCN25869 (AB)	93.7258
AagaCN25869 (AB)	93.7298
AagaCN25869 (AB)	93.7055
AagaCN25869 (AB)	93.6979
AagaCN25869 (AB)	93.6935
AagaCN25869 (AB)	93.9513
AagaCN25869 (AB)	94.1726
AagaCN25869 (AB)	94.171
AagaCN25869 (AB)	94.1589
AagaCN25869 (AB)	94.142
AagaCN25869 (AB)	94.0344
AagaCN25869 (AB)	93.9466
AagaCN25869 (AB)	94.0793
AagaCN25869 (AB)	94.0973
AagaCN25869 (AB)	94.1924
AagaCN25869 (AB)	94.6672
AagaCN25869 (AB)	94.8472
AagaCN25869 (AB)	95.7562
AagaCN25869 (AB)	95.7432
AagaCN25869 (AB)	95.9338
AagaCN25869 (AB)	95.9387
AagaCN25869 (AB)	95.9282
AagaCN25869 (AB)	95.9089
AagaCN25869 (AB)	95.9122
AagaCN25869 (AB)	95.9247
AagaCN25869 (AB)	95.911
AagaCN25869 (AB)	95.9087
AagaCN25869 (AB)	95.9419
AagaCN25869 (AB)	95.9394
AagaCN25869 (AB)	95.9454
AagaCN25869 (AB)	96.0083
AagaCN25869 (AB)	96.2385
AagaCN25869 (AB)	96.2133
AagaCN25869 (AB)	96.2141
AagaCN25869 (AB)	96.2544
AagaCN25869 (AB)	96.2675
AagaCN25869 (AB)	96.2669
AagaCN25869 (AB)	95.9854
AagaCN25869 (AB)	95.9861
AagaCN25869 (AB)	95.8314
AagaCN25869 (AB)	95.8044
AagaCN25869 (AB)	95.8218
AagaCN25869 (AB)	95.8219
AagaCN25869 (AB)	95.7701
AagaCN25869 (AB)	95.7345
AagaCN25869 (AB)	95.7411
AagaCN25869 (AB)	95.7241
AagaCN25869 (AB)	95.5748
AagaCN25869 (AB)	95.5768
AagaCN25869 (AB)	95.551
AagaCN25869 (AB)	95.2438
AagaCN25869 (AB)	95.1848
AagaCN25869 (AB)	95.1313
AagaCN25869 (AB)	95.1064
AagaCN25869 (AB)	95.24
AagaCN25869 (AB)	95.4975
AagaCN25869 (AB)	95.4784
AagaCN25869 (AB)	95.4462
AagaCN25869 (AB)	95.4454
AagaCN25869 (AB)	95.1087
AagaCN25869 (AB)	95.1988
AagaCN25869 (AB)	95.0503
AagaCN25869 (AB)	95.0845
AagaCN25869 (AB)	95.1134
AagaCN25869 (AB)	95.1212
AagaCN25869 (AB)	95.1367
AagaCN25869 (AB)	95.369
AagaCN25869 (AB)	95.5121
AagaCN25869 (AB)	95.508
AagaCN25869 (AB)	95.5156
AagaCN25869 (AB)	95.7006
AagaCN25869 (AB)	95.7204
AagaCN25869 (AB)	95.7403
AagaCN25869 (AB)	95.7898
AagaCN25869 (AB)	95.7312
AagaCN25869 (AB)	95.9618
AagaCN25869 (AB)	95.9722
AagaCN25869 (AB)	95.979
AagaCN25869 (AB)	95.9861
AagaCN25869 (AB)	96.4343
AagaCN25869 (AB)	96.5677
AagaCN25869 (AB)	96.5739
AagaCN25869 (AB)	96.5819
AagaCN25869 (AB)	96.539
AagaCN25869 (AB)	96.5754
AagaCN25869 (AB)	96.6164
AagaCN25869 (AB)	96.5637
AagaCN25869 (AB)	96.5213
AagaCN25869 (AB)	96.5396
AagaCN25869 (AB)	96.5565
AagaCN25869 (AB)	96.551
AagaCN25869 (AB)	96.589
AagaCN25869 (AB)	96.4295
AagaCN25869 (AB)	96.3979
AagaCN25869 (AB)	96.4256
AagaCN25869 (AB)	96.0741
AagaCN25869 (AB)	96.0854
AagaCN25869 (AB)	96.1066
AagaCN25869 (AB)	96.1021
AagaCN25869 (AB)	95.8357
AagaCN25869 (AB)	95.8694
AagaCN25869 (AB)	95.8622
AagaCN25869 (AB)	95.6452
AagaCN25869 (AB)	95.6648
AagaCN25869 (AB)	95.6621
AagaCN25869 (AB)	95.6619
AagaCN25869 (AB)	95.6881
AagaCN25869 (AB)	95.1228
AagaCN25869 (AB)	95.0926
AagaCN25869 (AB)	95.0965
AagaCN25869 (AB)	95.1187
AagaCN25869 (AB)	95.4016
AagaCN25869 (AB)	95.3088
AagaCN25869 (AB)	95.0832
AagaCN25869 (AB)	95.0831
AagaCN25869 (AB)	95.0777
AagaCN25869 (AB)	95.0942
AagaCN25869 (AB)	95.1599
AagaCN25869 (AB)	95.1613
AagaCN25869 (AB)	95.1913
AagaCN25869 (AB)	95.1639
AagaCN25869 (AB)	95.176
AagaCN25869 (AB)	95.23
AagaCN25869 (AB)	95.2268
AagaCN25869 (AB)	95.253
AagaCN25869 (AB)	95.2621
AagaCN25869 (AB)	95.2426
AagaCN25869 (AB)	95.404
AagaCN25869 (AB)	95.422
AagaCN25869 (AB)	95.4346
AagaCN25869 (AB)	95.5356
AagaCN25869 (AB)	95.1823
AagaCN25869 (AB)	95.0936
AagaCN25869 (AB)	95.643
AagaCN25869 (AB)	94.3117
AagaCN25869 (AB)	94.3063
AagaCN25869 (AB)	94.2715
AagaCN25869 (AB)	93.9034
AagaCN25869 (AB)	93.8532
AagaCN25869 (AB)	93.7412
AagaCN25869 (AB)	93.6947
AagaCN25869 (AB)	93.7062
AagaCN25869 (AB)	93.7171
AagaCN25869 (AB)	92.5098
AagaCN25869 (AB)	92.3996
AagaCN25869 (AB)	92.3079
AagaCN25869 (AB)	92.3129
AagaCN25869 (AB)	92.2794
AagaCN25869 (AB)	92.2482
AagaCN25869 (AB)	92.2182
AagaCN25869 (AB)	92.2767
AagaCN25869 (AB)	92.2765
AagaCN25869 (AB)	92.2672
AagaCN25869 (AB)	92.2317
AagaCN25869 (AB)	91.8163
AagaCN25869 (AB)	91.8468
AagaCN25869 (AB)	91.8427
AagaCN25869 (AB)	92.123
AagaCN25869 (AB)	92.182
AagaCN25869 (AB)	92.2916
AagaCN25869 (AB)	92.2438
AagaCN25869 (AB)	92.1662
AagaCN25869 (AB)	92.0887
AagaCN25869 (AB)	94.6302
AagaCN25869 (AB)	95.089
AagaCN25869 (AB)	95.1115
AagaCN25869 (AB)	95.1254
AagaCN25869 (AB)	95.1073
AagaCN25869 (AB)	94.2772
AagaCN25869 (AB)	94.3561
AagaCN25869 (AB)	94.0231
AagaCN25869 (AB)	94.0333
AagaCN25869 (AB)	94.049
AagaCN25869 (AB)	94.0333
AagaCN25869 (AB)	94.0685
AagaCN25869 (AB)	94.012
AagaCN25869 (AB)	95.3469
AagaCN25869 (AB)	95.4089
AagaCN25869 (AB)	95.4208
AagaCN25869 (AB)	95.398
AagaCN25869 (AB)	95.3938
AagaCN25869 (AB)	95.3852
AagaCN25869 (AB)	95.3819
AagaCN25869 (AB)	95.3956
AagaCN25869 (AB)	95.3765
AagaCN25869 (AB)	95.4843
AagaCN25869 (AB)	95.4839
AagaCN25869 (AB)	95.4794
AagaCN25869 (AB)	95.6909
AagaCN25869 (AB)	95.6843
AagaCN25869 (AB)	95.7665
AagaCN25869 (AB)	95.7576
AagaCN25869 (AB)	95.7645
AagaCN25869 (AB)	95.7559
AagaCN25869 (AB)	95.7562
AagaCN25869 (AB)	95.6849
AagaCN25869 (AB)	95.4029
AagaCN25869 (AB)	95.4293
AagaCN25869 (AB)	95.456
AagaCN25869 (AB)	94.7493
AagaCN25869 (AB)	94.5612
AagaCN25869 (AB)	94.5777
AagaCN25869 (AB)	94.6503
AagaCN25869 (AB)	94.5945
AagaCN25869 (AB)	94.6865
AagaCN25869 (AB)	93.8872
AagaCN25869 (AB)	93.8541
AagaCN25869 (AB)	93.8378
AagaCN25869 (AB)	93.8692
AagaCN25869 (AB)	93.8707
AagaCN25869 (AB)	93.8965
AagaCN25869 (AB)	93.9608
AagaCN25869 (AB)	93.9816
AagaCN25869 (AB)	90.935
AagaCN25869 (AB)	91.7058
AagaCN25869 (AB)	91.7684
AagaCN25869 (AB)	91.8395
AagaCN25869 (AB)	91.8693
AagaCN25869 (AB)	91.9061
AagaCN25869 (AB)	91.9476
AagaCN25869 (AB)	92.2805
AagaCN25869 (AB)	92.1963
AagaCN25869 (AB)	92.1186
AagaCN25869 (AB)	92.1569
AagaCN25869 (AB)	92.416
AagaCN25869 (AB)	92.4071
AagaCN25869 (AB)	92.42
AagaCN25869 (AB)	92.4508
AagaCN25869 (AB)	92.4357
AagaCN25869 (AB)	92.4598
AagaCN25869 (AB)	92.4776
AagaCN25869 (AB)	92.4613
AagaCN25869 (AB)	92.4837
AagaCN25869 (AB)	94.9454
AagaCN25869 (AB)	94.5682
AagaCN25869 (AB)	94.5338
AagaCN25869 (AB)	94.5667
AagaCN25869 (AB)	94.5462
AagaCN25869 (AB)	94.5279
AagaCN25869 (AB)	94.1025
AagaCN25869 (AB)	93.7026
AagaCN25869 (AB)	93.9507
AagaCN25869 (AB)	93.958
AagaCN25869 (AB)	93.9451
AagaCN25869 (AB)	93.6577
AagaCN25869 (AB)	93.7153
AagaCN25869 (AB)	93.7286
AagaCN25869 (AB)	93.5222
AagaCN25869 (AB)	93.223
AagaCN25869 (AB)	93.2111
AagaCN25869 (AB)	93.1781
AagaCN25869 (AB)	93.1463
AagaCN25869 (AB)	93.0175
AagaCN25869 (AB)	93.0148
AagaCN25869 (AB)	92.926
AagaCN25869 (AB)	92.7755
AagaCN25869 (AB)	92.7489
AagaCN25869 (AB)	92.6832
AagaCN25869 (AB)	92.6615
AagaCN25869 (AB)	94.1171
AagaCN25869 (AB)	92.7209
AagaCN25869 (AB)	92.6622
AagaCN25869 (AB)	92.7139
AagaCN25869 (AB)	92.6575
AagaCN25869 (AB)	92.7446
AagaCN25869 (AB)	92.7634
AagaCN25869 (AB)	92.8066
AagaCN25869 (AB)	92.862
AagaCN25869 (AB)	93.0966
AagaCN25869 (AB)	93.1247
AagaCN25869 (AB)	93.1638
AagaCN25869 (AB)	93.1594
AagaCN25869 (AB)	92.9202
AagaCN25869 (AB)	92.9791
AagaCN25869 (AB)	93.1207
AagaCN25869 (AB)	93.1643
AagaCN25869 (AB)	93.3695
AagaCN25869 (AB)	93.3862
AagaCN25869 (AB)	93.3886
AagaCN25869 (AB)	93.1904
AagaCN25869 (AB)	94.426
AagaCN25869 (AB)	94.4858
AagaCN25869 (AB)	94.4286
AagaCN25869 (AB)	94.5853
AagaCN25869 (AB)	94.6275
AagaCN25869 (AB)	94.5791
AagaCN25869 (AB)	94.5387
AagaCN25869 (AB)	94.527
AagaCN25869 (AB)	93.9184
AagaCN25869 (AB)	93.8233
AagaCN25869 (AB)	93.7581
AagaCN25869 (AB)	94.0228
AagaCN25869 (AB)	90.0465
AagaCN25869 (AB)	90.0456
AagaCN25869 (AB)	90.3317
AagaCN25869 (AB)	90.3063
AagaCN25869 (AB)	90.18
AagaCN25869 (AB)	90.2431
AagaCN25869 (AB)	90.6109
AagaCN25869 (AB)	90.6267
AagaCN25869 (AB)	90.6448
AagaCN25869 (AB)	90.6051
AagaCN25869 (AB)	90.5932
AagaCN25869 (AB)	90.6043
AagaCN25869 (AB)	90.6224
AagaCN25869 (AB)	90.6375
AagaCN25869 (AB)	90.7863
AagaCN25869 (AB)	90.8205
AagaCN25869 (AB)	90.8166
AagaCN25869 (AB)	90.8342
AagaCN25869 (AB)	90.8745
AagaCN25869 (AB)	90.7349
AagaCN25869 (AB)	95.2308
AagaCN25869 (AB)	95.2548
AagaCN25869 (AB)	95.2101
AagaCN25869 (AB)	95.2346
AagaCN25869 (AB)	95.2287
AagaCN25869 (AB)	94.9347
AagaCN25869 (AB)	95.1175
AagaCN25869 (AB)	95.1375
AagaCN25869 (AB)	95.1599
AagaCN25869 (AB)	95.4767
AagaCN25869 (AB)	95.504
AagaCN25869 (AB)	95.6034
AagaCN25869 (AB)	95.2569
AagaCN25869 (AB)	95.257
AagaCN25869 (AB)	94.6719
AagaCN25869 (AB)	94.7016
AagaCN25869 (AB)	94.769
AagaCN25869 (AB)	94.8563
AagaCN25869 (AB)	94.7132
AagaCN25869 (AB)	94.6826
AagaCN25869 (AB)	94.6988
AagaCN25869 (AB)	94.3275
AagaCN25869 (AB)	94.3309
AagaCN25869 (AB)	94.4023
AagaCN25869 (AB)	94.4242
AagaCN25869 (AB)	94.5115
AagaCN25869 (AB)	94.6372
AagaCN25869 (AB)	94.6373
AagaCN25869 (AB)	94.6214
AagaCN25869 (AB)	94.4958
AagaCN25869 (AB)	94.4832
AagaCN25869 (AB)	94.4157
AagaCN25869 (AB)	94.4896
AagaCN25869 (AB)	94.4704
AagaCN25869 (AB)	95.0988
AagaCN25869 (AB)	95.0924
AagaCN25869 (AB)	95.0647
AagaCN25869 (AB)	94.6806
AagaCN25869 (AB)	94.7711
AagaCN25869 (AB)	94.7711
AagaCN25869 (AB)	94.7624
AagaCN25869 (AB)	95.3197
AagaCN25869 (AB)	95.3854
AagaCN25869 (AB)	95.4406
AagaCN25869 (AB)	95.4448
AagaCN25869 (AB)	95.5895
AagaCN25869 (AB)	95.1376
AagaCN25869 (AB)	95.0998
AagaCN25869 (AB)	95.1148
AagaCN25869 (AB)	95.0988
AagaCN25869 (AB)	95.102
AagaCN25869 (AB)	95.2167
AagaCN25869 (AB)	95.2762
AagaCN25869 (AB)	95.2024
AagaCN25869 (AB)	94.7776
AagaCN25869 (AB)	94.7788
AagaCN25869 (AB)	94.7657
AagaCN25869 (AB)	94.9643
AagaCN25869 (AB)	94.9646
AagaCN25869 (AB)	94.9716
AagaCN25869 (AB)	94.9663
AagaCN25869 (AB)	94.6311
AagaCN25869 (AB)	94.4197
AagaCN25869 (AB)	94.4224
AagaCN25869 (AB)	94.3604
AagaCN25869 (AB)	93.9733
AagaCN25869 (AB)	94.25
AagaCN25869 (AB)	94.5986
AagaCN25869 (AB)	94.6002
AagaCN25869 (AB)	94.6032
AagaCN25869 (AB)	94.9607
AagaCN25869 (AB)	94.7995
AagaCN25869 (AB)	94.6788
AagaCN25869 (AB)	94.373
AagaCN25869 (AB)	94.4458
AagaCN25869 (AB)	94.4501
AagaCN25869 (AB)	94.5396
AagaCN25869 (AB)	94.937
AagaCN25869 (AB)	94.9465
AagaCN25869 (AB)	94.9612
AagaCN25869 (AB)	94.0253
AagaCN25869 (AB)	94.394
AagaCN25869 (AB)	94.3049
AagaCN25869 (AB)	94.3104
AagaCN25869 (AB)	94.3082
AagaCN25869 (AB)	94.6846
AagaCN25869 (AB)	94.6856
AagaCN25869 (AB)	94.4752
AagaCN25869 (AB)	94.6353
AagaCN25869 (AB)	95.2354
AagaCN25869 (AB)	95.1228
AagaCN25869 (AB)	95.1205
AagaCN25869 (AB)	95.1055
AagaCN25869 (AB)	95.2612
AagaCN25869 (AB)	95.2999
AagaCN25869 (AB)	95.3051
AagaCN25869 (AB)	94.9626
AagaCN25869 (AB)	94.9593
AagaCN25869 (AB)	94.9513
AagaCN25869 (AB)	94.9436
AagaCN25869 (AB)	95.3998
AagaCN25869 (AB)	95.3819
AagaCN25869 (AB)	95.394
AagaCN25869 (AB)	95.3869
AagaCN25869 (AB)	95.3914
AagaCN25869 (AB)	95.457
AagaCN25869 (AB)	95.4583
AagaCN25869 (AB)	95.4612
AagaCN25869 (AB)	95.3939
AagaCN25869 (AB)	94.4921
AagaCN25869 (AB)	94.4587
AagaCN25869 (AB)	94.4034
AagaCN25869 (AB)	94.3786
AagaCN25869 (AB)	94.3635
AagaCN25869 (AB)	93.8465
AagaCN25869 (AB)	93.8069
AagaCN25869 (AB)	94.5687
AagaCN25869 (AB)	94.5784
AagaCN25869 (AB)	94.8462
AagaCN25869 (AB)	94.819
AagaCN25869 (AB)	94.8423
AagaCN25869 (AB)	94.872
AagaCN25869 (AB)	94.8731
AagaCN25869 (AB)	94.8782
AagaCN25869 (AB)	94.9554
AagaCN25869 (AB)	94.9515
AagaCN25869 (AB)	94.8831
AagaCN25869 (AB)	94.8205
AagaCN25869 (AB)	94.7575
AagaCN25869 (AB)	94.7466
AagaCN25869 (AB)	94.745
AagaCN25869 (AB)	95.1896
AagaCN25869 (AB)	94.7478
AagaCN25869 (AB)	95.0259
AagaCN25869 (AB)	95.0118
AagaCN25869 (AB)	94.5918
AagaCN25869 (AB)	96.0796
AagaCN25869 (AB)	96.1644
AagaCN25869 (AB)	96.1637
AagaCN25869 (AB)	96.1805
AagaCN25869 (AB)	96.1817
AagaCN25869 (AB)	96.1744
AagaCN25869 (AB)	96.1748
AagaCN25869 (AB)	96.1818
AagaCN25869 (AB)	96.1161
AagaCN25869 (AB)	96.1169
AagaCN25869 (AB)	96.141
AagaCN25869 (AB)	96.1809
AagaCN25869 (AB)	96.1802
AagaCN25869 (AB)	95.9814
AagaCN25869 (AB)	95.9799
AagaCN25869 (AB)	95.9788
AagaCN25869 (AB)	94.8652
AagaCN25869 (AB)	94.7221
AagaCN25869 (AB)	94.7259
AagaCN25869 (AB)	94.7177
AagaCN25869 (AB)	92.7113
AagaCN25869 (AB)	92.9004
AagaCN25869 (AB)	92.9258
AagaCN25869 (AB)	92.9071
AagaCN25869 (AB)	93.2028
AagaCN25869 (AB)	93.2224
AagaCN25869 (AB)	93.2208
AagaCN25869 (AB)	93.2356
AagaCN25869 (AB)	93.1414
AagaCN25869 (AB)	93.1309
AagaCN25869 (AB)	93.1203
AagaCN25869 (AB)	93.1188
AagaCN25869 (AB)	93.1643
AagaCN25869 (AB)	93.1855
AagaCN25869 (AB)	93.1754
AagaCN25869 (AB)	93.2289
AagaCN25869 (AB)	94.8072
AagaCN25869 (AB)	94.9031
AagaCN25869 (AB)	94.9106
AagaCN25869 (AB)	94.9235
AagaCN25869 (AB)	94.8546
AagaCN25869 (AB)	94.3575
AagaCN25869 (AB)	94.3367
AagaCN25869 (AB)	94.3755
AagaCN25869 (AB)	94.1861
AagaCN25869 (AB)	94.1383
AagaCN25869 (AB)	94.2113
AagaCN25869 (AB)	94.2008
AagaCN25869 (AB)	94.2139
AagaCN25869 (AB)	94.2249
AagaCN25869 (AB)	94.2241
AagaCN25869 (AB)	94.2176
AagaCN25869 (AB)	95.6996
AagaCN25869 (AB)	95.7347
AagaCN25869 (AB)	95.6693
AagaCN25869 (AB)	95.5031
AagaCN25869 (AB)	95.4872
AagaCN25869 (AB)	95.5792
AagaCN25869 (AB)	95.5371
AagaCN25869 (AB)	95.4727
AagaCN25869 (AB)	95.3386
AagaCN25869 (AB)	95.3778
AagaCN25869 (AB)	95.3757
AagaCN25869 (AB)	95.1024
AagaCN25869 (AB)	93.4066
AagaCN25869 (AB)	93.3538
AagaCN25869 (AB)	93.1864
AagaCN25869 (AB)	92.6038
AagaCN25869 (AB)	92.6032
AagaCN25869 (AB)	92.6143
AagaCN25869 (AB)	92.5536
AagaCN25869 (AB)	92.5677
AagaCN25869 (AB)	88.8359
AagaCN25869 (AB)	88.8701
AagaCN25869 (AB)	88.9242
AagaCN25869 (AB)	88.8339
AagaCN25869 (AB)	88.6871
AagaCN25869 (AB)	88.6875
AagaCN25869 (AB)	88.6869
AagaCN25869 (AB)	88.7264
AagaCN25869 (AB)	88.6924
AagaCN25869 (AB)	88.8622
AagaCN25869 (AB)	88.8618
AagaCN25869 (AB)	88.8361
AagaCN25869 (AB)	88.9051
AagaCN25869 (AB)	88.9605
AagaCN25869 (AB)	90.4797
AagaCN25869 (AB)	90.5332
AagaCN25869 (AB)	90.5308
AagaCN25869 (AB)	90.5225
AagaCN25869 (AB)	90.5214
AagaCN25869 (AB)	90.5261
AagaCN25869 (AB)	94.6039
AagaCN25869 (AB)	94.5833
AagaCN25869 (AB)	94.5966
AagaCN25869 (AB)	94.5825
AagaCN25869 (AB)	94.5668
AagaCN25869 (AB)	94.5663
AagaCN25869 (AB)	94.5639
AagaCN25869 (AB)	94.5353
AagaCN25869 (AB)	94.5487
AagaCN25869 (AB)	95.404
AagaCN25869 (AB)	95.5252
AagaCN25869 (AB)	95.5351
AagaCN25869 (AB)	95.538
AagaCN25869 (AB)	95.5179
AagaCN25869 (AB)	95.499
AagaCN25869 (AB)	95.4111
AagaCN25869 (AB)	95.4096
AagaCN25869 (AB)	95.4211
AagaCN25869 (AB)	95.4164
AagaCN25869 (AB)	95.4313
AagaCN25869 (AB)	95.4204
AagaCN25869 (AB)	95.4206
AagaCN25869 (AB)	95.4149
AagaCN25869 (AB)	95.3826
AagaCN25869 (AB)	95.6871
AagaCN25869 (AB)	95.6899
AagaCN25869 (AB)	95.6868
AagaCN25869 (AB)	95.6896
AagaCN25869 (AB)	95.6871
AagaCN25869 (AB)	95.6751
AagaCN25869 (AB)	95.6319
AagaCN25869 (AB)	95.6259
AagaCN25869 (AB)	95.6204
AagaCN25869 (AB)	95.6231
AagaCN25869 (AB)	95.6257
AagaCN25869 (AB)	95.7901
AagaCN25869 (AB)	95.783
AagaCN25869 (AB)	95.7841
AagaCN25869 (AB)	95.7943
AagaCN25869 (AB)	95.7838
AagaCN25869 (AB)	95.8338
AagaCN25869 (AB)	95.8343
AagaCN25869 (AB)	95.8615
AagaCN25869 (AB)	95.057
AagaCN25869 (AB)	94.5882
AagaCN25869 (AB)	94.5923
AagaCN25869 (AB)	94.5263
AagaCN25869 (AB)	94.5308
AagaCN25869 (AB)	93.4204
AagaCN25869 (AB)	93.3235
AagaCN25869 (AB)	93.315
AagaCN25869 (AB)	93.3142
AagaCN25869 (AB)	93.3216
AagaCN25869 (AB)	93.5908
AagaCN25869 (AB)	93.5835
AagaCN25869 (AB)	93.5614
AagaCN25869 (AB)	93.562
AagaCN25869 (AB)	93.5612
AagaCN25869 (AB)	93.5573
AagaCN25869 (AB)	93.557
AagaCN25869 (AB)	93.7184
AagaCN25869 (AB)	93.719
AagaCN25869 (AB)	93.7225
AagaCN25869 (AB)	93.9994
AagaCN25869 (AB)	93.4364
AagaCN25869 (AB)	93.4264
AagaCN25869 (AB)	93.389
AagaCN25869 (AB)	93.3812
AagaCN25869 (AB)	95.0154
AagaCN25869 (AB)	94.544
AagaCN25869 (AB)	94.5469
AagaCN25869 (AB)	94.5506
AagaCN25869 (AB)	94.5505
AagaCN25869 (AB)	94.3681
AagaCN25869 (AB)	94.3675
AagaCN25869 (AB)	94.3945
AagaCN25869 (AB)	94.3975
AagaCN25869 (AB)	94.3988
AagaCN25869 (AB)	94.397
AagaCN25869 (AB)	94.2547
AagaCN25869 (AB)	93.3983
AagaCN25869 (AB)	93.4059
AagaCN25869 (AB)	93.4176
AagaCN25869 (AB)	93.4194
AagaCN25869 (AB)	92.606
AagaCN25869 (AB)	92.6106
AagaCN25869 (AB)	92.8101
AagaCN25869 (AB)	92.8398
AagaCN25869 (AB)	92.8501
AagaCN25869 (AB)	93.6995
AagaCN25869 (AB)	93.6659
AagaCN25869 (AB)	93.6407
AagaCN25869 (AB)	93.5898
AagaCN25869 (AB)	93.3742
AagaCN25869 (AB)	93.2803
AagaCN25869 (AB)	93.3975
AagaCN25869 (AB)	93.3734
AagaCN25869 (AB)	93.3725
AagaCN25869 (AB)	93.4539
AagaCN25869 (AB)	94.6009
AagaCN25869 (AB)	94.7214
AagaCN25869 (AB)	94.7556
AagaCN25869 (AB)	94.3472
AagaCN25869 (AB)	94.3876
AagaCN25869 (AB)	94.4495
AagaCN25869 (AB)	95.4649
AagaCN25869 (AB)	95.6441
AagaCN25869 (AB)	95.6063
AagaCN25869 (AB)	95.5852
AagaCN25869 (AB)	95.5822
AagaCN25869 (AB)	95.6195
AagaCN25869 (AB)	95.6243
AagaCN25869 (AB)	95.2856
AagaCN25869 (AB)	95.271
AagaCN25869 (AB)	95.0101
AagaCN25869 (AB)	94.9696
AagaCN25869 (AB)	94.9672
AagaCN25869 (AB)	94.9999
AagaCN25869 (AB)	94.7985
AagaCN25869 (AB)	94.7697
AagaCN25869 (AB)	92.9551
AagaCN25869 (AB)	92.9495
AagaCN25869 (AB)	93.0114
AagaCN25869 (AB)	92.8845
AagaCN25869 (AB)	92.9019
AagaCN25869 (AB)	92.1221
AagaCN25869 (AB)	92.1313
AagaCN25869 (AB)	92.1434
AagaCN25869 (AB)	92.1303
AagaCN25869 (AB)	92.0796
AagaCN25869 (AB)	92.0723
AagaCN25869 (AB)	92.0627
AagaCN25869 (AB)	91.9594
AagaCN25869 (AB)	91.959
AagaCN25869 (AB)	91.6336
AagaCN25869 (AB)	91.6205
AagaCN25869 (AB)	91.7592
AagaCN25869 (AB)	91.675
AagaCN25869 (AB)	91.8204
AagaCN25869 (AB)	91.986
AagaCN25869 (AB)	93.7264
AagaCN25869 (AB)	93.7203
AagaCN25869 (AB)	93.7122
AagaCN25869 (AB)	94.1171
AagaCN25869 (AB)	94.1174
AagaCN25869 (AB)	93.9527
AagaCN25869 (AB)	93.9866
AagaCN25869 (AB)	94.0067
AagaCN25869 (AB)	94.0153
AagaCN25869 (AB)	94.0237
AagaCN25869 (AB)	93.6048
AagaCN25869 (AB)	93.6584
AagaCN25869 (AB)	93.6259
AagaCN25869 (AB)	93.6749
AagaCN25869 (AB)	93.6698
AagaCN25869 (AB)	93.6695
AagaCN25869 (AB)	93.6496
AagaCN25869 (AB)	93.6683
AagaCN25869 (AB)	94.2455
AagaCN25869 (AB)	94.3059
AagaCN25869 (AB)	95.268
AagaCN25869 (AB)	95.2664
AagaCN25869 (AB)	95.3005
AagaCN25869 (AB)	95.3188
AagaCN25869 (AB)	95.3215
AagaCN25869 (AB)	95.3201
AagaCN25869 (AB)	95.2217
AagaCN25869 (AB)	95.2506
AagaCN25869 (AB)	95.2399
AagaCN25869 (AB)	95.2412
AagaCN25869 (AB)	95.6379
AagaCN25869 (AB)	95.6138
AagaCN25869 (AB)	95.5403
AagaCN25869 (AB)	95.5282
AagaCN25869 (AB)	95.5279
AagaCN25869 (AB)	95.5198
AagaCN25869 (AB)	95.4927
AagaCN25869 (AB)	92.5512
AagaCN25869 (AB)	92.6011
AagaCN25869 (AB)	92.5982
AagaCN25869 (AB)	92.1414
AagaCN25869 (AB)	92.1545
AagaCN25869 (AB)	92.1578
AagaCN25869 (AB)	92.1671
AagaCN25869 (AB)	92.1689
AagaCN25869 (AB)	92.1717
AagaCN25869 (AB)	92.1292
AagaCN25869 (AB)	92.1476
AagaCN25869 (AB)	92.161
AagaCN25869 (AB)	92.1878
AagaCN25869 (AB)	92.1923
AagaCN25869 (AB)	92.1992
AagaCN25869 (AB)	92.2079
AagaCN25869 (AB)	92.216
AagaCN25869 (AB)	92.2185
AagaCN25869 (AB)	92.4523
AagaCN25869 (AB)	92.4529
AagaCN25869 (AB)	94.7226
AagaCN25869 (AB)	94.6548
AagaCN25869 (AB)	94.6918
AagaCN25869 (AB)	94.7281
AagaCN25869 (AB)	94.6985
AagaCN25869 (AB)	94.1397
AagaCN25869 (AB)	94.1587
AagaCN25869 (AB)	94.1512
AagaCN25869 (AB)	93.1787
AagaCN25869 (AB)	93.1443
AagaCN25869 (AB)	93.6232
AagaCN25869 (AB)	93.7435
AagaCN25869 (AB)	93.7185
AagaCN25869 (AB)	93.6557
AagaCN25869 (AB)	93.6656
AagaCN25869 (AB)	93.659
AagaCN25869 (AB)	93.6522
AagaCN25869 (AB)	93.6551
AagaCN25869 (AB)	93.4457
AagaCN25869 (AB)	93.4349
AagaCN25869 (AB)	93.4462
AagaCN25869 (AB)	93.4553
AagaCN25869 (AB)	93.4414
AagaCN25869 (AB)	93.4124
AagaCN25869 (AB)	93.4256
AagaCN25869 (AB)	93.6735
AagaCN25869 (AB)	93.6351
AagaCN25869 (AB)	93.6489
AagaCN25869 (AB)	94.3422
AagaCN25869 (AB)	94.3019
AagaCN25869 (AB)	93.7667
AagaCN25869 (AB)	93.571
AagaCN25869 (AB)	93.5552
AagaCN25869 (AB)	93.6637
AagaCN25869 (AB)	93.6615
AagaCN25869 (AB)	93.9127
AagaCN25869 (AB)	93.9304
AagaCN25869 (AB)	93.9086
AagaCN25869 (AB)	93.9905
AagaCN25869 (AB)	94.0068
AagaCN25869 (AB)	93.9847
AagaCN25869 (AB)	93.9009
AagaCN25869 (AB)	93.9149
AagaCN25869 (AB)	93.9251
AagaCN25869 (AB)	93.9509
AagaCN25869 (AB)	94.0822
AagaCN25869 (AB)	94.0929
AagaCN25869 (AB)	94.1813
AagaCN25869 (AB)	94.761
AagaCN25869 (AB)	94.942
AagaCN25869 (AB)	95.4304
AagaCN25869 (AB)	95.4112
AagaCN25869 (AB)	95.4181
AagaCN25869 (AB)	95.2508
AagaCN25869 (AB)	95.2386
AagaCN25869 (AB)	95.1106
AagaCN25869 (AB)	95.0978
AagaCN25869 (AB)	95.1161
AagaCN25869 (AB)	94.8924
AagaCN25869 (AB)	94.5789
AagaCN25869 (AB)	94.5792
AagaCN25869 (AB)	94.5683
AagaCN25869 (AB)	94.4645
AagaCN25869 (AB)	94.4346
AagaCN25869 (AB)	94.3867
AagaCN25869 (AB)	94.3397
AagaCN25869 (AB)	94.2904
AagaCN25869 (AB)	94.1566
AagaCN25869 (AB)	93.8104
AagaCN25869 (AB)	90.7683
AagaCN25869 (AB)	88.4729
AagaCN25869 (AB)	88.4977
AagaCN25869 (AB)	88.562
AagaCN25869 (AB)	88.6277
AagaCN25869 (AB)	88.8735
AagaCN25869 (AB)	88.844
AagaCN25869 (AB)	88.9275
AagaCN25869 (AB)	88.8921
AagaCN25869 (AB)	88.7668
AagaCN25869 (AB)	90.3129
AagaCN25869 (AB)	90.3113
AagaCN25869 (AB)	90.3271
AagaCN25869 (AB)	90.6455
AagaCN25869 (AB)	90.6495
AagaCN25869 (AB)	90.647
AagaCN25869 (AB)	90.6261
AagaCN25869 (AB)	90.657
AagaCN25869 (AB)	90.6489
AagaCN25869 (AB)	90.6751
AagaCN25869 (AB)	90.626
AagaCN25869 (AB)	91.4344
AagaCN25869 (AB)	91.3259
AagaCN25869 (AB)	91.232
AagaCN25869 (AB)	91.949
AagaCN25869 (AB)	91.3408
AagaCN25869 (AB)	91.3102
AagaCN25869 (AB)	91.9447
AagaCN25869 (AB)	92.0014
AagaCN25869 (AB)	91.9289
AagaCN25869 (AB)	90.6331
AagaCN25869 (AB)	90.5064
AagaCN25869 (AB)	90.6501
AagaCN25869 (AB)	90.6454
AagaCN25869 (AB)	90.8389
AagaCN25869 (AB)	90.5649
AagaCN25869 (AB)	91.6951
AagaCN25869 (AB)	91.6664
AagaCN25869 (AB)	91.5486
AagaCN25869 (AB)	91.4271
AagaCN25869 (AB)	91.7475
AagaCN25869 (AB)	91.6721
AagaCN25869 (AB)	91.5696
AagaCN25869 (AB)	91.7045
AagaCN25869 (AB)	91.7646
AagaCN25869 (AB)	91.6892
AagaCN25869 (AB)	92.2267
AagaCN25869 (AB)	92.5353
AagaCN25869 (AB)	92.5455
AagaCN25869 (AB)	92.5386
AagaCN25869 (AB)	92.5929
AagaCN25869 (AB)	92.6232
AagaCN25869 (AB)	90.8804
AagaCN25869 (AB)	90.731
AagaCN25869 (AB)	90.6948
AagaCN25869 (AB)	92.1446
AagaCN25869 (AB)	92.4428
AagaCN25869 (AB)	92.7591
AagaCN25869 (AB)	93.0026
AagaCN25869 (AB)	93.0191
AagaCN25869 (AB)	93.4623
AagaCN25869 (AB)	93.7604
AagaCN25869 (AB)	93.9248
AagaCN25869 (AB)	93.8758
AagaCN25869 (AB)	94.0311
AagaCN25869 (AB)	94.0712
AagaCN25869 (AB)	94.0637
AagaCN25869 (AB)	94.0358
AagaCN25869 (AB)	94.0498
AagaCN25869 (AB)	94.104
AagaCN25869 (AB)	94.1564
AagaCN25869 (AB)	94.2068
AagaCN25869 (AB)	95.4826
AagaCN25869 (AB)	95.8211
AagaCN25869 (AB)	95.9058
AagaCN25869 (AB)	95.5693
AagaCN25869 (AB)	92.9453
AagaCN25869 (AB)	92.9291
AagaCN25869 (AB)	93.1595
AagaCN25869 (AB)	93.1521
AagaCN25869 (AB)	93.1878
AagaCN25869 (AB)	93.3258
AagaCN25869 (AB)	93.4685
AagaCN25869 (AB)	92.7005
AagaCN25869 (AB)	97.5407
AagaCN25869 (AB)	97.5878
AagaCN25869 (AB)	97.6104
AagaCN25869 (AB)	97.6203
AagaCN25869 (AB)	97.5703
AagaCN25869 (AB)	97.5375
AagaCN25869 (AB)	97.5251
AagaCN25869 (AB)	97.5233
AagaCN25869 (AB)	97.5204
AagaCN25869 (AB)	97.409
AagaCN25869 (AB)	97.8331
AagaCN25869 (AB)	97.8324
AagaCN25869 (AB)	97.8152
AagaCN25869 (AB)	97.6768
AagaCN25869 (AB)	97.7107
AagaCN25869 (AB)	97.6864
AagaCN25869 (AB)	97.6847
AagaCN25869 (AB)	97.69
AagaCN25869 (AB)	97.6959
AagaCN25869 (AB)	98.0262
AagaCN25869 (AB)	94.9847
AagaCN25869 (AB)	94.9631
AagaCN25869 (AB)	94.9914
AagaCN25869 (AB)	94.9862
AagaCN25869 (AB)	94.8116
AagaCN25869 (AB)	94.7069
AagaCN25869 (AB)	94.6664
AagaCN25869 (AB)	94.643
AagaCN25869 (AB)	94.6226
AagaCN25869 (AB)	94.4312
AagaCN25869 (AB)	94.4362
AagaCN25869 (AB)	94.4877
AagaCN25869 (AB)	95.0113
AagaCN25869 (AB)	95.9942
AagaCN25869 (AB)	96.0537
AagaCN25869 (AB)	96.2772
AagaCN25869 (AB)	96.2183
AagaCN25869 (AB)	95.7426
AagaCN25869 (AB)	95.7348
AagaCN25869 (AB)	95.2193
AagaCN25869 (AB)	95.239
AagaCN25869 (AB)	95.2397
AagaCN25869 (AB)	95.2268
AagaCN25869 (AB)	95.2269
AagaCN25869 (AB)	94.6807
AagaCN25869 (AB)	94.5702
AagaCN25869 (AB)	94.5749
AagaCN25869 (AB)	94.4469
AagaCN25869 (AB)	94.4662
AagaCN25869 (AB)	94.4921
AagaCN25869 (AB)	94.4968
AagaCN25869 (AB)	94.4659
AagaCN25869 (AB)	93.814
AagaCN25869 (AB)	93.8093
AagaCN25869 (AB)	93.8266
AagaCN25869 (AB)	94.2328
AagaCN25869 (AB)	94.2389
AagaCN25869 (AB)	94.2245
AagaCN25869 (AB)	94.2033
AagaCN25869 (AB)	94.9549
AagaCN25869 (AB)	94.9562
AagaCN25869 (AB)	94.9634
AagaCN25869 (AB)	94.9706
AagaCN25869 (AB)	94.9888
AagaCN25869 (AB)	95.1888
AagaCN25869 (AB)	95.2202
AagaCN25869 (AB)	94.8895
AagaCN25869 (AB)	94.9491
AagaCN25869 (AB)	94.5439
AagaCN25869 (AB)	94.5431
AagaCN25869 (AB)	94.544
AagaCN25869 (AB)	94.5467
AagaCN25869 (AB)	93.9428
AagaCN25869 (AB)	93.9434
AagaCN25869 (AB)	93.9398
AagaCN25869 (AB)	93.5948
AagaCN25869 (AB)	93.5839
AagaCN25869 (AB)	93.5905
AagaCN25869 (AB)	93.6054
AagaCN25869 (AB)	92.373
AagaCN25869 (AB)	92.357
AagaCN25869 (AB)	92.3694
AagaCN25869 (AB)	92.3494
AagaCN25869 (AB)	91.6308
AagaCN25869 (AB)	91.6382
AagaCN25869 (AB)	91.6665
AagaCN25869 (AB)	90.7721
AagaCN25869 (AB)	90.6642
AagaCN25869 (AB)	90.9576
AagaCN25869 (AB)	91.1881
AagaCN25869 (AB)	91.144
AagaCN25869 (AB)	91.1795
AagaCN25869 (AB)	92.7077
AagaCN25869 (AB)	92.7772
AagaCN25869 (AB)	92.7072
AagaCN25869 (AB)	92.3488
AagaCN25869 (AB)	92.4335
AagaCN25869 (AB)	92.4331
AagaCN25869 (AB)	92.376
AagaCN25869 (AB)	92.3618
AagaCN25869 (AB)	92.3685
AagaCN25869 (AB)	92.2707
AagaCN25869 (AB)	92.2962
AagaCN25869 (AB)	92.2975
AagaCN25869 (AB)	92.2826
AagaCN25869 (AB)	92.2551
AagaCN25869 (AB)	92.287
AagaCN25869 (AB)	92.2948
AagaCN25869 (AB)	92.2947
AagaCN25869 (AB)	92.1801
AagaCN25869 (AB)	92.1664
AagaCN25869 (AB)	92.0625
AagaCN25869 (AB)	93.4668
AagaCN25869 (AB)	93.4531
AagaCN25869 (AB)	93.5624
AagaCN25869 (AB)	94.9982
AagaCN25869 (AB)	94.9585
AagaCN25869 (AB)	95.3105
AagaCN25869 (AB)	95.2982
AagaCN25869 (AB)	95.275
AagaCN25869 (AB)	95.3569
AagaCN25869 (AB)	94.9848
AagaCN25869 (AB)	94.9584
AagaCN25869 (AB)	94.9628
AagaCN25869 (AB)	94.8813
AagaCN25869 (AB)	95.5257
AagaCN25869 (AB)	95.5635
AagaCN25869 (AB)	95.5646
AagaCN25869 (AB)	95.5729
AagaCN25869 (AB)	95.5723
AagaCN25869 (AB)	95.5862
AagaCN25869 (AB)	95.5882
AagaCN25869 (AB)	95.9622
AagaCN25869 (AB)	95.9658
AagaCN25869 (AB)	95.8948
AagaCN25869 (AB)	95.8574
AagaCN25869 (AB)	95.8599
AagaCN25869 (AB)	95.8571
AagaCN25869 (AB)	95.8599
AagaCN25869 (AB)	95.8333
AagaCN25869 (AB)	95.7903
AagaCN25869 (AB)	95.99
AagaCN25869 (AB)	95.986
AagaCN25869 (AB)	96.0086
AagaCN25869 (AB)	96.0682
AagaCN25869 (AB)	95.9898
AagaCN25869 (AB)	95.987
AagaCN25869 (AB)	95.9972
AagaCN25869 (AB)	96.0764
AagaCN25869 (AB)	96.0037
AagaCN25869 (AB)	95.9307
AagaCN25869 (AB)	95.9014
AagaCN25869 (AB)	94.365
AagaCN25869 (AB)	94.3492
AagaCN25869 (AB)	94.4952
AagaCN25869 (AB)	94.4725
AagaCN25869 (AB)	94.4527
AagaCN25869 (AB)	94.4179
AagaCN25869 (AB)	94.4232
AagaCN25869 (AB)	94.7809
AagaCN25869 (AB)	94.968
AagaCN25869 (AB)	95.0522
AagaCN25869 (AB)	95.1021
AagaCN25869 (AB)	95.0728
AagaCN25869 (AB)	95.2522
AagaCN25869 (AB)	95.1308
AagaCN25869 (AB)	95.223
AagaCN25869 (AB)	95.2488
AagaCN25869 (AB)	95.2852
AagaCN25869 (AB)	95.3997
AagaCN25869 (AB)	95.4679
AagaCN25869 (AB)	95.5276
AagaCN25869 (AB)	95.5371
AagaCN25869 (AB)	95.566
AagaCN25869 (AB)	95.7303
AagaCN25869 (AB)	95.8793
AagaCN25869 (AB)	95.8816
AagaCN25869 (AB)	95.8698
AagaCN25869 (AB)	95.8415
AagaCN25869 (AB)	95.9146
AagaCN25869 (AB)	95.8907
AagaCN25869 (AB)	95.8575
AagaCN25869 (AB)	95.8341
AagaCN25869 (AB)	95.8467
AagaCN25869 (AB)	95.7441
AagaCN25869 (AB)	95.9626
AagaCN25869 (AB)	95.9002
AagaCN25869 (AB)	95.7637
AagaCN25869 (AB)	95.5599
AagaCN25869 (AB)	95.6647
AagaCN25869 (AB)	95.6985
AagaCN25869 (AB)	95.6778
AagaCN25869 (AB)	95.3904
AagaCN25869 (AB)	95.3462
AagaCN25869 (AB)	95.3636
AagaCN25869 (AB)	95.4916
AagaCN25869 (AB)	95.5317
AagaCN25869 (AB)	95.5461
AagaCN25869 (AB)	95.5417
AagaCN25869 (AB)	95.6143
AagaCN25869 (AB)	95.6439
AagaCN25869 (AB)	95.486
AagaCN25869 (AB)	95.4574
AagaCN25869 (AB)	95.4319
AagaCN25869 (AB)	95.4658
AagaCN25869 (AB)	95.4484
AagaCN25869 (AB)	95.4666
AagaCN25869 (AB)	95.4146
AagaCN25869 (AB)	96.048
AagaCN25869 (AB)	96.0241
AagaCN25869 (AB)	96.0358
AagaCN25869 (AB)	95.9581
AagaCN25869 (AB)	96.0303
AagaCN25869 (AB)	96.0273
AagaCN25869 (AB)	96.0121
AagaCN25869 (AB)	95.9932
AagaCN25869 (AB)	95.9906
AagaCN25869 (AB)	95.9929
AagaCN25869 (AB)	95.9981
AagaCN25869 (AB)	95.8237
AagaCN25869 (AB)	95.8109
AagaCN25869 (AB)	96.0704
AagaCN25869 (AB)	95.8449
AagaCN25869 (AB)	95.9178
AagaCN25869 (AB)	95.9347
AagaCN25869 (AB)	95.9982
AagaCN25869 (AB)	96.0171
AagaCN25869 (AB)	95.6725
AagaCN25869 (AB)	94.836
AagaCN25869 (AB)	94.895
AagaCN25869 (AB)	94.1523
AagaCN25869 (AB)	94.1438
AagaCN25869 (AB)	94.1688
AagaCN25869 (AB)	94.1
AagaCN25869 (AB)	93.8711
AagaCN25869 (AB)	93.936
AagaCN25869 (AB)	93.9036
AagaCN25869 (AB)	93.9985
AagaCN25869 (AB)	93.8733
AagaCN25869 (AB)	93.9319
AagaCN25869 (AB)	93.9483
AagaCN25869 (AB)	93.9567
AagaCN25869 (AB)	94.0462
AagaCN25869 (AB)	93.9992
AagaCN25869 (AB)	93.9808
AagaCN25869 (AB)	93.9512
AagaCN25869 (AB)	93.922
AagaCN25869 (AB)	93.7961
AagaCN25869 (AB)	93.8075
AagaCN25869 (AB)	93.7653
AagaCN25869 (AB)	94.3285
AagaCN25869 (AB)	94.3838
AagaCN25869 (AB)	94.3339
AagaCN25869 (AB)	94.4166
AagaCN25869 (AB)	94.9424
AagaCN25869 (AB)	94.7315
AagaCN25869 (AB)	94.7189
AagaCN25869 (AB)	94.6175
AagaCN25869 (AB)	95.2016
AagaCN25869 (AB)	95.2063
AagaCN25869 (AB)	95.036
AagaCN25869 (AB)	95.0604
AagaCN25869 (AB)	95.0589
AagaCN25869 (AB)	95.0466
AagaCN25869 (AB)	95.07
AagaCN25869 (AB)	95.0571
AagaCN25869 (AB)	95.0601
AagaCN25869 (AB)	94.9472
AagaCN25869 (AB)	94.9729
AagaCN25869 (AB)	94.9714
AagaCN25869 (AB)	94.8801
AagaCN25869 (AB)	94.9041
AagaCN25869 (AB)	94.9113
AagaCN25869 (AB)	94.8991
AagaCN25869 (AB)	94.8907
AagaCN25869 (AB)	94.9267
AagaCN25869 (AB)	94.933
AagaCN25869 (AB)	94.9385
AagaCN25869 (AB)	94.9322
AagaCN25869 (AB)	94.9783
AagaCN25869 (AB)	94.8198
AagaCN25869 (AB)	94.8164
AagaCN25869 (AB)	94.8267
AagaCN25869 (AB)	94.8353
AagaCN25869 (AB)	94.7139
AagaCN25869 (AB)	94.5563
AagaCN25869 (AB)	94.5728
AagaCN25869 (AB)	94.5774
AagaCN25869 (AB)	94.5581
AagaCN25869 (AB)	94.5567
AagaCN25869 (AB)	94.6052
AagaCN25869 (AB)	94.4587
AagaCN25869 (AB)	94.4643
AagaCN25869 (AB)	94.4862
AagaCN25869 (AB)	94.4883
AagaCN25869 (AB)	94.5053
AagaCN25869 (AB)	94.5041
AagaCN25869 (AB)	94.4789
AagaCN25869 (AB)	94.4609
AagaCN25869 (AB)	94.3951
AagaCN25869 (AB)	94.7357
AagaCN25869 (AB)	94.7335
AagaCN25869 (AB)	94.7013
AagaCN25869 (AB)	94.7113
AagaCN25869 (AB)	94.9358
AagaCN25869 (AB)	96.0125
AagaCN25869 (AB)	95.8372
AagaCN25869 (AB)	95.9131
AagaCN25869 (AB)	95.9415
AagaCN25869 (AB)	95.985
AagaCN25869 (AB)	96.048
AagaCN25869 (AB)	96.0538
AagaCN25869 (AB)	96.0643
AagaCN25869 (AB)	96.051
AagaCN25869 (AB)	96.0672
AagaCN25869 (AB)	96.0481
AagaCN25869 (AB)	96.0819
AagaCN25869 (AB)	96.1008
AagaCN25869 (AB)	96.1739
AagaCN25869 (AB)	96.1692
AagaCN25869 (AB)	95.8311
AagaCN25869 (AB)	95.8001
AagaCN25869 (AB)	95.8325
AagaCN25869 (AB)	95.8397
AagaCN25869 (AB)	95.8547
AagaCN25869 (AB)	96.3465
AagaCN25869 (AB)	96.4221
AagaCN25869 (AB)	96.3981
AagaCN25869 (AB)	96.3117
AagaCN25869 (AB)	96.2869
AagaCN25869 (AB)	96.2645
AagaCN25869 (AB)	96.2473
AagaCN25869 (AB)	96.3399
AagaCN25869 (AB)	96.3124
AagaCN25869 (AB)	96.3079
AagaCN25869 (AB)	96.32
AagaCN25869 (AB)	96.3225
AagaCN25869 (AB)	96.363
AagaCN25869 (AB)	96.4005
AagaCN25869 (AB)	96.4354
AagaCN25869 (AB)	96.4757
AagaCN25869 (AB)	96.4706
AagaCN25869 (AB)	96.4723
AagaCN25869 (AB)	96.4492
AagaCN25869 (AB)	96.4491
AagaCN25869 (AB)	95.853
AagaCN25869 (AB)	95.8707
AagaCN25869 (AB)	95.8349
AagaCN25869 (AB)	96.0494
AagaCN25869 (AB)	95.1235
AagaCN25869 (AB)	95.1221
AagaCN25869 (AB)	95.1082
AagaCN25869 (AB)	95.0498
AagaCN25869 (AB)	95.0515
AagaCN25869 (AB)	94.82
AagaCN25869 (AB)	94.7973
AagaCN25869 (AB)	94.8051
AagaCN25869 (AB)	94.7964
AagaCN25869 (AB)	94.7793
AagaCN25869 (AB)	94.7861
AagaCN25869 (AB)	94.7947
AagaCN25869 (AB)	94.848
AagaCN25869 (AB)	94.8472
AagaCN25869 (AB)	94.8867
AagaCN25869 (AB)	94.8909
AagaCN25869 (AB)	94.9152
AagaCN25869 (AB)	94.9322
AagaCN25869 (AB)	93.1725
AagaCN25869 (AB)	93.1509
AagaCN25869 (AB)	92.4725
AagaCN25869 (AB)	92.507
AagaCN25869 (AB)	92.5013
AagaCN25869 (AB)	92.4844
AagaCN25869 (AB)	92.2734
AagaCN25869 (AB)	92.2885
AagaCN25869 (AB)	92.3353
AagaCN25869 (AB)	92.2953
AagaCN25869 (AB)	92.2569
AagaCN25869 (AB)	92.2308
AagaCN25869 (AB)	92.197
AagaCN25869 (AB)	92.1631
AagaCN25869 (AB)	92.1046
AagaCN25869 (AB)	92.0702
AagaCN25869 (AB)	91.9839
AagaCN25869 (AB)	91.9022
AagaCN25869 (AB)	91.8409
AagaCN25869 (AB)	91.7635
AagaCN25869 (AB)	93.7913
AagaCN25869 (AB)	93.7182
AagaCN25869 (AB)	93.5406
AagaCN25869 (AB)	93.2361
AagaCN25869 (AB)	93.0729
AagaCN25869 (AB)	92.9346
AagaCN25869 (AB)	95.3573
AagaCN25869 (AB)	95.1079
AagaCN25869 (AB)	94.6893
AagaCN25869 (AB)	93.9864
AagaCN25869 (AB)	92.801
AagaCN25869 (AB)	92.6853
AagaCN25869 (AB)	92.6715
AagaCN25869 (AB)	92.7185
AagaCN25869 (AB)	92.0271
AagaCN25869 (AB)	92.0277
AagaCN25869 (AB)	92.0012
AagaCN25869 (AB)	91.9889
AagaCN25869 (AB)	93.1705
AagaCN25869 (AB)	93.1743
AagaCN25869 (AB)	93.1789
AagaCN25869 (AB)	93.1947
AagaCN25869 (AB)	93.192
AagaCN25869 (AB)	93.1859
AagaCN25869 (AB)	93.1791
AagaCN25869 (AB)	93.1645
AagaCN25869 (AB)	93.1581
AagaCN25869 (AB)	93.1561
AagaCN25869 (AB)	93.1647
AagaCN25869 (AB)	93.166
AagaCN25869 (AB)	93.4519
AagaCN25869 (AB)	93.4979
AagaCN25869 (AB)	93.545
AagaCN25869 (AB)	93.5061
AagaCN25869 (AB)	93.7667
AagaCN25869 (AB)	93.784
AagaCN25869 (AB)	93.7907
AagaCN25869 (AB)	93.7974
AagaCN25869 (AB)	92.3633
AagaCN25869 (AB)	92.3579
AagaCN25869 (AB)	92.3343
AagaCN25869 (AB)	92.2573
AagaCN25869 (AB)	91.9882
AagaCN25869 (AB)	92.0376
AagaCN25869 (AB)	92.0819
AagaCN25869 (AB)	91.901
AagaCN25869 (AB)	91.9738
AagaCN25869 (AB)	96.2793
AagaCN25869 (AB)	96.2834
AagaCN25869 (AB)	96.2423
AagaCN25869 (AB)	96.242
AagaCN25869 (AB)	96.1921
AagaCN25869 (AB)	96.1749
AagaCN25869 (AB)	96.1846
AagaCN25869 (AB)	96.1556
AagaCN25869 (AB)	96.247
AagaCN25869 (AB)	96.2518
AagaCN25869 (AB)	96.2533
AagaCN25869 (AB)	96.262
AagaCN25869 (AB)	96.2535
AagaCN25869 (AB)	96.4288
AagaCN25869 (AB)	96.1621
AagaCN25869 (AB)	96.1614
AagaCN25869 (AB)	96.1343
AagaCN25869 (AB)	96.1391
AagaCN25869 (AB)	96.1381
AagaCN25869 (AB)	96.1346
AagaCN25869 (AB)	96.1429
AagaCN25869 (AB)	96.1441
AagaCN25869 (AB)	96.1288
AagaCN25869 (AB)	96.1143
AagaCN25869 (AB)	95.9699
AagaCN25869 (AB)	95.984
AagaCN25869 (AB)	95.9613
AagaCN25869 (AB)	96.0045
AagaCN25869 (AB)	95.5667
AagaCN25869 (AB)	95.5651
AagaCN25869 (AB)	95.5167
AagaCN25869 (AB)	95.4648
AagaCN25869 (AB)	94.9363
AagaCN25869 (AB)	94.1576
AagaCN25869 (AB)	94.1591
AagaCN25869 (AB)	94.1709
AagaCN25869 (AB)	94.1609
AagaCN25869 (AB)	92.8033
AagaCN25869 (AB)	92.8673
AagaCN25869 (AB)	92.9042
AagaCN25869 (AB)	92.8649
AagaCN25869 (AB)	92.8217
AagaCN25869 (AB)	92.7683
AagaCN25869 (AB)	92.7978
AagaCN25869 (AB)	92.5083
AagaCN25869 (AB)	92.399
AagaCN25869 (AB)	92.3902
AagaCN25869 (AB)	93.5337
AagaCN25869 (AB)	93.4731
AagaCN25869 (AB)	93.4929
AagaCN25869 (AB)	93.4575
AagaCN25869 (AB)	94.3062
AagaCN25869 (AB)	94.4731
AagaCN25869 (AB)	94.4781
AagaCN25869 (AB)	94.4717
AagaCN25869 (AB)	94.4747
AagaCN25869 (AB)	94.4923
AagaCN25869 (AB)	95.2583
AagaCN25869 (AB)	95.2733
AagaCN25869 (AB)	95.2715
AagaCN25869 (AB)	95.3529
AagaCN25869 (AB)	95.3562
AagaCN25869 (AB)	95.3573
AagaCN25869 (AB)	95.3597
AagaCN25869 (AB)	95.3651
AagaCN25869 (AB)	95.5852
AagaCN25869 (AB)	95.5848
AagaCN25869 (AB)	95.4195
AagaCN25869 (AB)	95.3878
AagaCN25869 (AB)	95.3862
AagaCN25869 (AB)	94.7803
AagaCN25869 (AB)	94.3866
AagaCN25869 (AB)	94.403
AagaCN25869 (AB)	94.1937
AagaCN25869 (AB)	94.2062
AagaCN25869 (AB)	94.2055
AagaCN25869 (AB)	93.5699
AagaCN25869 (AB)	93.5565
AagaCN25869 (AB)	93.5187
AagaCN25869 (AB)	93.5225
AagaCN25869 (AB)	93.1292
AagaCN25869 (AB)	93.1781
AagaCN25869 (AB)	93.1735
AagaCN25869 (AB)	92.9663
AagaCN25869 (AB)	93.0814
AagaCN25869 (AB)	93.0809
AagaCN25869 (AB)	93.0711
AagaCN25869 (AB)	93.0591
AagaCN25869 (AB)	93.0734
AagaCN25869 (AB)	93.0692
AagaCN25869 (AB)	93.4979
AagaCN25869 (AB)	93.6111
AagaCN25869 (AB)	93.6108
AagaCN25869 (AB)	93.657
AagaCN25869 (AB)	93.6748
AagaCN25869 (AB)	93.6726
AagaCN25869 (AB)	94.1968
AagaCN25869 (AB)	93.9948
AagaCN25869 (AB)	93.9649
AagaCN25869 (AB)	93.9424
AagaCN25869 (AB)	93.8568
AagaCN25869 (AB)	94.1615
AagaCN25869 (AB)	94.1578
AagaCN25869 (AB)	94.5764
AagaCN25869 (AB)	94.4455
AagaCN25869 (AB)	94.6378
AagaCN25869 (AB)	94.637
AagaCN25869 (AB)	94.637
AagaCN25869 (AB)	94.6309
AagaCN25869 (AB)	94.6193
AagaCN25869 (AB)	94.6023
AagaCN25869 (AB)	94.9831
AagaCN25869 (AB)	95.0121
AagaCN25869 (AB)	95.0404
AagaCN25869 (AB)	95.0222
AagaCN25869 (AB)	95.0258
[truncated: 77,507 more rows]

## Sheet: Fig 3a_Sanfensan_C
Taxa	Identity
AinsCN108634 (CD) - C	95.3449
AinsCN108634 (CD) - C	95.4052
AinsCN108634 (CD) - C	95.5653
AinsCN108634 (CD) - C	95.6327
AinsCN108634 (CD) - C	95.6555
AinsCN108634 (CD) - C	96.3806
AinsCN108634 (CD) - C	96.4095
AinsCN108634 (CD) - C	96.3473
AinsCN108634 (CD) - C	96.2668
AinsCN108634 (CD) - C	96.2383
AinsCN108634 (CD) - C	96.1582
AinsCN108634 (CD) - C	96.2076
AinsCN108634 (CD) - C	96.194
AinsCN108634 (CD) - C	96.1592
AinsCN108634 (CD) - C	96.2285
AinsCN108634 (CD) - C	96.273
AinsCN108634 (CD) - C	96.3344
AinsCN108634 (CD) - C	97.2367
AinsCN108634 (CD) - C	97.0164
AinsCN108634 (CD) - C	97.0282
AinsCN108634 (CD) - C	96.7391
AinsCN108634 (CD) - C	96.8403
AinsCN108634 (CD) - C	97.1061
AinsCN108634 (CD) - C	97.1372
AinsCN108634 (CD) - C	97.1534
AinsCN108634 (CD) - C	97.1373
AinsCN108634 (CD) - C	97.1039
AinsCN108634 (CD) - C	97.125
AinsCN108634 (CD) - C	94.867
AinsCN108634 (CD) - C	94.8817
AinsCN108634 (CD) - C	94.8944
AinsCN108634 (CD) - C	94.8925
AinsCN108634 (CD) - C	94.8858
AinsCN108634 (CD) - C	94.895
AinsCN108634 (CD) - C	94.8928
AinsCN108634 (CD) - C	94.8587
AinsCN108634 (CD) - C	94.8774
AinsCN108634 (CD) - C	94.8846
AinsCN108634 (CD) - C	94.8622
AinsCN108634 (CD) - C	94.8577
AinsCN108634 (CD) - C	94.8883
AinsCN108634 (CD) - C	94.8697
AinsCN108634 (CD) - C	94.8556
AinsCN108634 (CD) - C	94.84
AinsCN108634 (CD) - C	94.676
AinsCN108634 (CD) - C	94.704
AinsCN108634 (CD) - C	94.7123
AinsCN108634 (CD) - C	94.716
AinsCN108634 (CD) - C	95.1928
AinsCN108634 (CD) - C	95.1978
AinsCN108634 (CD) - C	95.2163
AinsCN108634 (CD) - C	95.2315
AinsCN108634 (CD) - C	95.2243
AinsCN108634 (CD) - C	95.2075
AinsCN108634 (CD) - C	95.1633
AinsCN108634 (CD) - C	95.7922
AinsCN108634 (CD) - C	95.8103
AinsCN108634 (CD) - C	95.7811
AinsCN108634 (CD) - C	95.7756
AinsCN108634 (CD) - C	95.8343
AinsCN108634 (CD) - C	95.8353
AinsCN108634 (CD) - C	95.843
AinsCN108634 (CD) - C	95.7973
AinsCN108634 (CD) - C	95.7981
AinsCN108634 (CD) - C	96.8236
AinsCN108634 (CD) - C	97.1348
AinsCN108634 (CD) - C	97.1396
AinsCN108634 (CD) - C	97.1116
AinsCN108634 (CD) - C	97.1089
AinsCN108634 (CD) - C	97.0601
AinsCN108634 (CD) - C	97.0071
AinsCN108634 (CD) - C	97.0138
AinsCN108634 (CD) - C	97.0313
AinsCN108634 (CD) - C	96.9929
AinsCN108634 (CD) - C	95.6367
AinsCN108634 (CD) - C	94.5549
AinsCN108634 (CD) - C	94.5482
AinsCN108634 (CD) - C	94.4867
AinsCN108634 (CD) - C	94.5313
AinsCN108634 (CD) - C	94.4519
AinsCN108634 (CD) - C	94.467
AinsCN108634 (CD) - C	94.4411
AinsCN108634 (CD) - C	94.4101
AinsCN108634 (CD) - C	94.3446
AinsCN108634 (CD) - C	94.4446
AinsCN108634 (CD) - C	94.3281
AinsCN108634 (CD) - C	94.2391
AinsCN108634 (CD) - C	93.5278
AinsCN108634 (CD) - C	93.4945
AinsCN108634 (CD) - C	92.7997
AinsCN108634 (CD) - C	92.7604
AinsCN108634 (CD) - C	92.7001
AinsCN108634 (CD) - C	92.7584
AinsCN108634 (CD) - C	92.7946
AinsCN108634 (CD) - C	92.7371
AinsCN108634 (CD) - C	92.9123
AinsCN108634 (CD) - C	92.8297
AinsCN108634 (CD) - C	92.8359
AinsCN108634 (CD) - C	92.7288
AinsCN108634 (CD) - C	92.7131
AinsCN108634 (CD) - C	92.6427
AinsCN108634 (CD) - C	92.5877
AinsCN108634 (CD) - C	92.5901
AinsCN108634 (CD) - C	92.5803
AinsCN108634 (CD) - C	92.5478
AinsCN108634 (CD) - C	92.6987
AinsCN108634 (CD) - C	92.723
AinsCN108634 (CD) - C	93.1295
AinsCN108634 (CD) - C	93.199
AinsCN108634 (CD) - C	96.0153
AinsCN108634 (CD) - C	95.9769
AinsCN108634 (CD) - C	95.9427
AinsCN108634 (CD) - C	95.8692
AinsCN108634 (CD) - C	95.2308
AinsCN108634 (CD) - C	95.4625
AinsCN108634 (CD) - C	95.3489
AinsCN108634 (CD) - C	95.288
AinsCN108634 (CD) - C	94.2318
AinsCN108634 (CD) - C	94.3267
AinsCN108634 (CD) - C	94.3024
AinsCN108634 (CD) - C	94.2766
AinsCN108634 (CD) - C	94.3241
AinsCN108634 (CD) - C	94.2574
AinsCN108634 (CD) - C	94.2867
AinsCN108634 (CD) - C	94.3188
AinsCN108634 (CD) - C	94.2263
AinsCN108634 (CD) - C	94.3363
AinsCN108634 (CD) - C	94.2877
AinsCN108634 (CD) - C	94.3079
AinsCN108634 (CD) - C	92.9495
AinsCN108634 (CD) - C	93.0649
AinsCN108634 (CD) - C	93.0504
AinsCN108634 (CD) - C	93.1629
AinsCN108634 (CD) - C	93.844
AinsCN108634 (CD) - C	93.5908
AinsCN108634 (CD) - C	93.6918
AinsCN108634 (CD) - C	93.882
AinsCN108634 (CD) - C	94.7627
AinsCN108634 (CD) - C	94.9535
AinsCN108634 (CD) - C	95.2448
AinsCN108634 (CD) - C	95.1784
AinsCN108634 (CD) - C	94.8006
AinsCN108634 (CD) - C	94.9546
AinsCN108634 (CD) - C	95.0032
AinsCN108634 (CD) - C	95.0107
AinsCN108634 (CD) - C	95.2117
AinsCN108634 (CD) - C	95.299
AinsCN108634 (CD) - C	95.371
AinsCN108634 (CD) - C	94.9534
AinsCN108634 (CD) - C	94.8841
AinsCN108634 (CD) - C	94.8186
AinsCN108634 (CD) - C	94.8527
AinsCN108634 (CD) - C	94.8139
AinsCN108634 (CD) - C	94.7984
AinsCN108634 (CD) - C	93.6004
AinsCN108634 (CD) - C	93.6234
AinsCN108634 (CD) - C	93.6723
AinsCN108634 (CD) - C	94.0509
AinsCN108634 (CD) - C	94.032
AinsCN108634 (CD) - C	93.9783
AinsCN108634 (CD) - C	94.0533
AinsCN108634 (CD) - C	94.2341
AinsCN108634 (CD) - C	94.2622
AinsCN108634 (CD) - C	94.2249
AinsCN108634 (CD) - C	94.2205
AinsCN108634 (CD) - C	94.1046
AinsCN108634 (CD) - C	93.8146
AinsCN108634 (CD) - C	93.8753
AinsCN108634 (CD) - C	94.0228
AinsCN108634 (CD) - C	93.9923
AinsCN108634 (CD) - C	94.5805
AinsCN108634 (CD) - C	94.5855
AinsCN108634 (CD) - C	94.5365
AinsCN108634 (CD) - C	94.6029
AinsCN108634 (CD) - C	96.9293
AinsCN108634 (CD) - C	96.9752
AinsCN108634 (CD) - C	96.8888
AinsCN108634 (CD) - C	96.9231
AinsCN108634 (CD) - C	96.9283
AinsCN108634 (CD) - C	96.8125
AinsCN108634 (CD) - C	96.8054
AinsCN108634 (CD) - C	96.9004
AinsCN108634 (CD) - C	96.8385
AinsCN108634 (CD) - C	96.2219
AinsCN108634 (CD) - C	95.2821
AinsCN108634 (CD) - C	95.3018
AinsCN108634 (CD) - C	95.5039
AinsCN108634 (CD) - C	95.4787
AinsCN108634 (CD) - C	95.4714
AinsCN108634 (CD) - C	95.4355
AinsCN108634 (CD) - C	95.0173
AinsCN108634 (CD) - C	94.9812
AinsCN108634 (CD) - C	95.1218
AinsCN108634 (CD) - C	95.1203
AinsCN108634 (CD) - C	95.0256
AinsCN108634 (CD) - C	94.9385
AinsCN108634 (CD) - C	94.6642
AinsCN108634 (CD) - C	94.6347
AinsCN108634 (CD) - C	94.6094
AinsCN108634 (CD) - C	94.5827
AinsCN108634 (CD) - C	94.5636
AinsCN108634 (CD) - C	94.5156
AinsCN108634 (CD) - C	94.5258
AinsCN108634 (CD) - C	94.5437
AinsCN108634 (CD) - C	94.6301
AinsCN108634 (CD) - C	94.6015
AinsCN108634 (CD) - C	94.706
AinsCN108634 (CD) - C	94.1436
AinsCN108634 (CD) - C	94.1318
AinsCN108634 (CD) - C	94.2058
AinsCN108634 (CD) - C	93.5218
AinsCN108634 (CD) - C	93.5529
AinsCN108634 (CD) - C	93.7451
AinsCN108634 (CD) - C	93.7481
AinsCN108634 (CD) - C	93.7815
AinsCN108634 (CD) - C	93.7743
AinsCN108634 (CD) - C	93.6298
AinsCN108634 (CD) - C	93.6218
AinsCN108634 (CD) - C	93.6656
AinsCN108634 (CD) - C	93.6467
AinsCN108634 (CD) - C	93.6689
AinsCN108634 (CD) - C	93.6584
AinsCN108634 (CD) - C	93.6152
AinsCN108634 (CD) - C	93.6769
AinsCN108634 (CD) - C	93.9488
AinsCN108634 (CD) - C	94.0269
AinsCN108634 (CD) - C	93.9854
AinsCN108634 (CD) - C	94.343
AinsCN108634 (CD) - C	94.4025
AinsCN108634 (CD) - C	94.3635
AinsCN108634 (CD) - C	97.1093
AinsCN108634 (CD) - C	97.2316
AinsCN108634 (CD) - C	97.3557
AinsCN108634 (CD) - C	97.3097
AinsCN108634 (CD) - C	97.4672
AinsCN108634 (CD) - C	95.9195
AinsCN108634 (CD) - C	95.9563
AinsCN108634 (CD) - C	95.943
AinsCN108634 (CD) - C	95.9425
AinsCN108634 (CD) - C	96.097
AinsCN108634 (CD) - C	96.0748
AinsCN108634 (CD) - C	96.1746
AinsCN108634 (CD) - C	96.2397
AinsCN108634 (CD) - C	96.2239
AinsCN108634 (CD) - C	96.2354
AinsCN108634 (CD) - C	96.1326
AinsCN108634 (CD) - C	96.1623
AinsCN108634 (CD) - C	96.1648
AinsCN108634 (CD) - C	96.17
AinsCN108634 (CD) - C	96.1635
AinsCN108634 (CD) - C	96.1721
AinsCN108634 (CD) - C	96.0681
AinsCN108634 (CD) - C	96.0183
AinsCN108634 (CD) - C	95.9035
AinsCN108634 (CD) - C	95.9832
AinsCN108634 (CD) - C	98.0981
AinsCN108634 (CD) - C	98.222
AinsCN108634 (CD) - C	98.0599
AinsCN108634 (CD) - C	96.5376
AinsCN108634 (CD) - C	96.5152
AinsCN108634 (CD) - C	96.4616
AinsCN108634 (CD) - C	96.1501
AinsCN108634 (CD) - C	96.0995
AinsCN108634 (CD) - C	96.114
AinsCN108634 (CD) - C	94.4911
AinsCN108634 (CD) - C	94.5704
AinsCN108634 (CD) - C	94.6113
AinsCN108634 (CD) - C	94.6232
AinsCN108634 (CD) - C	94.6329
AinsCN108634 (CD) - C	94.6479
AinsCN108634 (CD) - C	94.5459
AinsCN108634 (CD) - C	94.5425
AinsCN108634 (CD) - C	94.4824
AinsCN108634 (CD) - C	94.357
AinsCN108634 (CD) - C	94.3055
AinsCN108634 (CD) - C	94.2836
AinsCN108634 (CD) - C	94.1616
AinsCN108634 (CD) - C	94.2123
AinsCN108634 (CD) - C	94.6066
AinsCN108634 (CD) - C	94.6183
AinsCN108634 (CD) - C	94.7587
AinsCN108634 (CD) - C	94.9939
AinsCN108634 (CD) - C	95.0194
AinsCN108634 (CD) - C	94.982
AinsCN108634 (CD) - C	96.46
AinsCN108634 (CD) - C	96.4842
AinsCN108634 (CD) - C	96.5241
AinsCN108634 (CD) - C	96.6181
AinsCN108634 (CD) - C	96.6685
AinsCN108634 (CD) - C	96.6956
AinsCN108634 (CD) - C	96.6904
AinsCN108634 (CD) - C	96.7797
AinsCN108634 (CD) - C	96.2246
AinsCN108634 (CD) - C	96.0643
AinsCN108634 (CD) - C	96.0743
AinsCN108634 (CD) - C	96.1089
AinsCN108634 (CD) - C	96.0855
AinsCN108634 (CD) - C	96.1266
AinsCN108634 (CD) - C	96.1202
AinsCN108634 (CD) - C	96.1543
AinsCN108634 (CD) - C	96.1114
AinsCN108634 (CD) - C	96.028
AinsCN108634 (CD) - C	96.157
AinsCN108634 (CD) - C	96.1929
AinsCN108634 (CD) - C	96.2581
AinsCN108634 (CD) - C	96.2078
AinsCN108634 (CD) - C	96.1829
AinsCN108634 (CD) - C	96.1414
AinsCN108634 (CD) - C	96.141
AinsCN108634 (CD) - C	96.1331
AinsCN108634 (CD) - C	96.1804
AinsCN108634 (CD) - C	96.1388
AinsCN108634 (CD) - C	96.5172
AinsCN108634 (CD) - C	96.5104
AinsCN108634 (CD) - C	96.5704
AinsCN108634 (CD) - C	96.5758
AinsCN108634 (CD) - C	96.5988
AinsCN108634 (CD) - C	96.5807
AinsCN108634 (CD) - C	96.611
AinsCN108634 (CD) - C	96.624
AinsCN108634 (CD) - C	95.7708
AinsCN108634 (CD) - C	95.7747
AinsCN108634 (CD) - C	95.7847
AinsCN108634 (CD) - C	95.8668
AinsCN108634 (CD) - C	95.8369
AinsCN108634 (CD) - C	94.741
AinsCN108634 (CD) - C	94.7528
AinsCN108634 (CD) - C	94.7583
AinsCN108634 (CD) - C	94.7603
AinsCN108634 (CD) - C	94.4788
AinsCN108634 (CD) - C	94.4954
AinsCN108634 (CD) - C	94.4934
AinsCN108634 (CD) - C	94.562
AinsCN108634 (CD) - C	94.7513
AinsCN108634 (CD) - C	94.7338
AinsCN108634 (CD) - C	94.7584
AinsCN108634 (CD) - C	94.7748
AinsCN108634 (CD) - C	94.7674
AinsCN108634 (CD) - C	94.8944
AinsCN108634 (CD) - C	95.1555
AinsCN108634 (CD) - C	95.4359
AinsCN108634 (CD) - C	95.4416
AinsCN108634 (CD) - C	95.3122
AinsCN108634 (CD) - C	95.3598
AinsCN108634 (CD) - C	95.343
AinsCN108634 (CD) - C	96.1042
AinsCN108634 (CD) - C	96.1357
AinsCN108634 (CD) - C	96.1684
AinsCN108634 (CD) - C	96.1879
AinsCN108634 (CD) - C	96.6172
AinsCN108634 (CD) - C	96.8815
AinsCN108634 (CD) - C	96.8915
AinsCN108634 (CD) - C	96.8942
AinsCN108634 (CD) - C	97.0296
AinsCN108634 (CD) - C	97.057
AinsCN108634 (CD) - C	97.1028
AinsCN108634 (CD) - C	97.2536
AinsCN108634 (CD) - C	97.247
AinsCN108634 (CD) - C	97.2422
AinsCN108634 (CD) - C	97.3456
AinsCN108634 (CD) - C	96.2483
AinsCN108634 (CD) - C	96.2471
AinsCN108634 (CD) - C	96.2726
AinsCN108634 (CD) - C	96.2896
AinsCN108634 (CD) - C	96.2769
AinsCN108634 (CD) - C	96.2837
AinsCN108634 (CD) - C	96.289
AinsCN108634 (CD) - C	96.2835
AinsCN108634 (CD) - C	96.2782
AinsCN108634 (CD) - C	96.2825
AinsCN108634 (CD) - C	96.1349
AinsCN108634 (CD) - C	96.1345
AinsCN108634 (CD) - C	96.1213
AinsCN108634 (CD) - C	96.1338
AinsCN108634 (CD) - C	96.1408
AinsCN108634 (CD) - C	96.1577
AinsCN108634 (CD) - C	95.6579
AinsCN108634 (CD) - C	95.6582
AinsCN108634 (CD) - C	95.6647
AinsCN108634 (CD) - C	95.6583
AinsCN108634 (CD) - C	96.8278
AinsCN108634 (CD) - C	96.0274
AinsCN108634 (CD) - C	96.0179
AinsCN108634 (CD) - C	95.7348
AinsCN108634 (CD) - C	95.8022
AinsCN108634 (CD) - C	95.6961
AinsCN108634 (CD) - C	95.7088
AinsCN108634 (CD) - C	95.7483
AinsCN108634 (CD) - C	95.6894
AinsCN108634 (CD) - C	95.7861
AinsCN108634 (CD) - C	95.7662
AinsCN108634 (CD) - C	95.7657
AinsCN108634 (CD) - C	95.6761
AinsCN108634 (CD) - C	95.687
AinsCN108634 (CD) - C	95.6924
AinsCN108634 (CD) - C	95.6885
AinsCN108634 (CD) - C	95.6794
AinsCN108634 (CD) - C	95.6825
AinsCN108634 (CD) - C	95.6757
AinsCN108634 (CD) - C	95.6822
AinsCN108634 (CD) - C	95.8528
AinsCN108634 (CD) - C	96.3926
AinsCN108634 (CD) - C	96.4479
AinsCN108634 (CD) - C	97.04
AinsCN108634 (CD) - C	97.0718
AinsCN108634 (CD) - C	97.245
AinsCN108634 (CD) - C	97.2463
AinsCN108634 (CD) - C	97.147
AinsCN108634 (CD) - C	97.2512
AinsCN108634 (CD) - C	97.6261
AinsCN108634 (CD) - C	96.362
AinsCN108634 (CD) - C	96.3197
AinsCN108634 (CD) - C	96.5656
AinsCN108634 (CD) - C	96.6803
AinsCN108634 (CD) - C	96.5721
AinsCN108634 (CD) - C	96.5562
AinsCN108634 (CD) - C	96.5517
AinsCN108634 (CD) - C	96.5845
AinsCN108634 (CD) - C	96.2916
AinsCN108634 (CD) - C	96.2986
AinsCN108634 (CD) - C	95.8222
AinsCN108634 (CD) - C	95.5368
AinsCN108634 (CD) - C	95.5317
AinsCN108634 (CD) - C	95.571
AinsCN108634 (CD) - C	95.5784
AinsCN108634 (CD) - C	95.5392
AinsCN108634 (CD) - C	95.4889
AinsCN108634 (CD) - C	95.5901
AinsCN108634 (CD) - C	95.5902
AinsCN108634 (CD) - C	95.61
AinsCN108634 (CD) - C	96.4029
AinsCN108634 (CD) - C	96.3883
AinsCN108634 (CD) - C	96.306
AinsCN108634 (CD) - C	96.2326
AinsCN108634 (CD) - C	96.2208
AinsCN108634 (CD) - C	96.1929
AinsCN108634 (CD) - C	96.3236
AinsCN108634 (CD) - C	96.2828
AinsCN108634 (CD) - C	96.4295
AinsCN108634 (CD) - C	96.3743
AinsCN108634 (CD) - C	97.1108
AinsCN108634 (CD) - C	97.9687
AinsCN108634 (CD) - C	97.9987
AinsCN108634 (CD) - C	97.9121
AinsCN108634 (CD) - C	97.8063
AinsCN108634 (CD) - C	98.0399
AinsCN108634 (CD) - C	98.0709
AinsCN108634 (CD) - C	97.982
AinsCN108634 (CD) - C	97.9043
AinsCN108634 (CD) - C	97.9162
AinsCN108634 (CD) - C	97.907
AinsCN108634 (CD) - C	97.9881
AinsCN108634 (CD) - C	97.9961
AinsCN108634 (CD) - C	97.8651
AinsCN108634 (CD) - C	97.9358
AinsCN108634 (CD) - C	97.9225
AinsCN108634 (CD) - C	97.8656
AinsCN108634 (CD) - C	97.856
AinsCN108634 (CD) - C	97.5149
AinsCN108634 (CD) - C	97.499
AinsCN108634 (CD) - C	97.4983
AinsCN108634 (CD) - C	97.4063
AinsCN108634 (CD) - C	97.3117
AinsCN108634 (CD) - C	97.2493
AinsCN108634 (CD) - C	96.702
AinsCN108634 (CD) - C	96.7408
AinsCN108634 (CD) - C	96.7622
AinsCN108634 (CD) - C	96.733
AinsCN108634 (CD) - C	96.7507
AinsCN108634 (CD) - C	96.6933
AinsCN108634 (CD) - C	96.814
AinsCN108634 (CD) - C	96.7925
AinsCN108634 (CD) - C	96.6923
AinsCN108634 (CD) - C	96.5049
AinsCN108634 (CD) - C	96.5358
AinsCN108634 (CD) - C	96.5204
AinsCN108634 (CD) - C	96.6851
AinsCN108634 (CD) - C	96.5579
AinsCN108634 (CD) - C	96.842
AinsCN108634 (CD) - C	96.8315
AinsCN108634 (CD) - C	96.8273
AinsCN108634 (CD) - C	96.8345
AinsCN108634 (CD) - C	96.9365
AinsCN108634 (CD) - C	96.9583
AinsCN108634 (CD) - C	97.57
AinsCN108634 (CD) - C	97.2766
AinsCN108634 (CD) - C	97.0975
AinsCN108634 (CD) - C	97.1048
AinsCN108634 (CD) - C	97.0804
AinsCN108634 (CD) - C	97.0653
AinsCN108634 (CD) - C	97.0428
AinsCN108634 (CD) - C	96.9721
AinsCN108634 (CD) - C	97.0064
AinsCN108634 (CD) - C	96.9873
AinsCN108634 (CD) - C	96.7804
AinsCN108634 (CD) - C	96.7877
AinsCN108634 (CD) - C	96.6144
AinsCN108634 (CD) - C	96.7045
AinsCN108634 (CD) - C	96.5479
AinsCN108634 (CD) - C	96.401
AinsCN108634 (CD) - C	96.3581
AinsCN108634 (CD) - C	96.1763
AinsCN108634 (CD) - C	96.096
AinsCN108634 (CD) - C	96.0932
AinsCN108634 (CD) - C	96.0327
AinsCN108634 (CD) - C	96.3335
AinsCN108634 (CD) - C	96.5726
AinsCN108634 (CD) - C	96.5775
AinsCN108634 (CD) - C	96.5873
AinsCN108634 (CD) - C	96.64
AinsCN108634 (CD) - C	96.6198
AinsCN108634 (CD) - C	96.4753
AinsCN108634 (CD) - C	96.5765
AinsCN108634 (CD) - C	94.9833
AinsCN108634 (CD) - C	94.9064
AinsCN108634 (CD) - C	94.9385
AinsCN108634 (CD) - C	95.0504
AinsCN108634 (CD) - C	95.3155
AinsCN108634 (CD) - C	95.2869
AinsCN108634 (CD) - C	95.2256
AinsCN108634 (CD) - C	95.1865
AinsCN108634 (CD) - C	95.2914
AinsCN108634 (CD) - C	95.236
AinsCN108634 (CD) - C	95.2409
AinsCN108634 (CD) - C	95.2103
AinsCN108634 (CD) - C	95.2247
AinsCN108634 (CD) - C	95.1273
AinsCN108634 (CD) - C	95.1256
AinsCN108634 (CD) - C	95.1583
AinsCN108634 (CD) - C	95.1368
AinsCN108634 (CD) - C	95.1844
AinsCN108634 (CD) - C	95.2581
AinsCN108634 (CD) - C	95.1978
AinsCN108634 (CD) - C	96.0944
AinsCN108634 (CD) - C	96.0793
AinsCN108634 (CD) - C	96.0842
AinsCN108634 (CD) - C	96.057
AinsCN108634 (CD) - C	96.2333
AinsCN108634 (CD) - C	96.4035
AinsCN108634 (CD) - C	97.1159
AinsCN108634 (CD) - C	97.2244
AinsCN108634 (CD) - C	97.2449
AinsCN108634 (CD) - C	96.9069
AinsCN108634 (CD) - C	96.8741
AinsCN108634 (CD) - C	96.9471
AinsCN108634 (CD) - C	96.8604
AinsCN108634 (CD) - C	96.9255
AinsCN108634 (CD) - C	96.9843
AinsCN108634 (CD) - C	96.98
AinsCN108634 (CD) - C	97.1211
AinsCN108634 (CD) - C	97.1137
AinsCN108634 (CD) - C	97.185
AinsCN108634 (CD) - C	93.4653
AinsCN108634 (CD) - C	93.4493
AinsCN108634 (CD) - C	93.4634
AinsCN108634 (CD) - C	93.5621
AinsCN108634 (CD) - C	93.5964
AinsCN108634 (CD) - C	93.4602
AinsCN108634 (CD) - C	94.3752
AinsCN108634 (CD) - C	94.329
AinsCN108634 (CD) - C	94.3377
AinsCN108634 (CD) - C	94.3379
AinsCN108634 (CD) - C	94.3186
AinsCN108634 (CD) - C	94.3096
AinsCN108634 (CD) - C	94.2917
AinsCN108634 (CD) - C	94.3308
AinsCN108634 (CD) - C	94.3352
AinsCN108634 (CD) - C	94.3294
AinsCN108634 (CD) - C	94.3342
AinsCN108634 (CD) - C	94.3313
AinsCN108634 (CD) - C	94.379
AinsCN108634 (CD) - C	94.3966
AinsCN108634 (CD) - C	96.878
AinsCN108634 (CD) - C	96.8244
AinsCN108634 (CD) - C	96.8146
AinsCN108634 (CD) - C	97.0134
AinsCN108634 (CD) - C	96.422
AinsCN108634 (CD) - C	96.637
AinsCN108634 (CD) - C	96.116
AinsCN108634 (CD) - C	96.1401
AinsCN108634 (CD) - C	96.1377
AinsCN108634 (CD) - C	96.1627
AinsCN108634 (CD) - C	96.2673
AinsCN108634 (CD) - C	96.25
AinsCN108634 (CD) - C	96.3357
AinsCN108634 (CD) - C	96.3398
AinsCN108634 (CD) - C	96.348
AinsCN108634 (CD) - C	96.3047
AinsCN108634 (CD) - C	96.2856
AinsCN108634 (CD) - C	96.2825
AinsCN108634 (CD) - C	96.3043
AinsCN108634 (CD) - C	96.2957
AinsCN108634 (CD) - C	96.3248
AinsCN108634 (CD) - C	96.3581
AinsCN108634 (CD) - C	96.3209
AinsCN108634 (CD) - C	96.3221
AinsCN108634 (CD) - C	96.7005
AinsCN108634 (CD) - C	94.7202
AinsCN108634 (CD) - C	94.6739
AinsCN108634 (CD) - C	94.6466
AinsCN108634 (CD) - C	94.6261
AinsCN108634 (CD) - C	94.4705
AinsCN108634 (CD) - C	94.0864
AinsCN108634 (CD) - C	94.1259
AinsCN108634 (CD) - C	93.9397
AinsCN108634 (CD) - C	93.8002
AinsCN108634 (CD) - C	93.8486
AinsCN108634 (CD) - C	93.7158
AinsCN108634 (CD) - C	93.6053
AinsCN108634 (CD) - C	93.535
AinsCN108634 (CD) - C	93.6301
AinsCN108634 (CD) - C	93.6318
AinsCN108634 (CD) - C	93.5916
AinsCN108634 (CD) - C	93.6634
AinsCN108634 (CD) - C	93.3837
AinsCN108634 (CD) - C	93.11
AinsCN108634 (CD) - C	93.2062
AinsCN108634 (CD) - C	95.2494
AinsCN108634 (CD) - C	95.3461
AinsCN108634 (CD) - C	95.4788
AinsCN108634 (CD) - C	95.4909
AinsCN108634 (CD) - C	95.5382
AinsCN108634 (CD) - C	96.8391
AinsCN108634 (CD) - C	96.8444
AinsCN108634 (CD) - C	96.9144
AinsCN108634 (CD) - C	96.8968
AinsCN108634 (CD) - C	96.7631
AinsCN108634 (CD) - C	96.7871
AinsCN108634 (CD) - C	96.8317
AinsCN108634 (CD) - C	96.8535
AinsCN108634 (CD) - C	96.8423
AinsCN108634 (CD) - C	96.8326
AinsCN108634 (CD) - C	96.816
AinsCN108634 (CD) - C	96.8094
AinsCN108634 (CD) - C	96.8035
AinsCN108634 (CD) - C	97.1758
AinsCN108634 (CD) - C	97.1486
AinsCN108634 (CD) - C	97.1465
AinsCN108634 (CD) - C	97.1235
AinsCN108634 (CD) - C	97.1088
AinsCN108634 (CD) - C	97.1082
AinsCN108634 (CD) - C	97.1076
AinsCN108634 (CD) - C	95.8834
AinsCN108634 (CD) - C	95.7883
AinsCN108634 (CD) - C	95.7817
AinsCN108634 (CD) - C	96.2324
AinsCN108634 (CD) - C	95.7211
AinsCN108634 (CD) - C	95.6721
AinsCN108634 (CD) - C	95.5239
AinsCN108634 (CD) - C	95.4585
AinsCN108634 (CD) - C	95.4498
AinsCN108634 (CD) - C	95.4928
AinsCN108634 (CD) - C	95.5286
AinsCN108634 (CD) - C	95.5029
AinsCN108634 (CD) - C	95.5718
AinsCN108634 (CD) - C	95.6107
AinsCN108634 (CD) - C	95.6357
AinsCN108634 (CD) - C	95.5481
AinsCN108634 (CD) - C	95.5557
AinsCN108634 (CD) - C	95.507
AinsCN108634 (CD) - C	95.496
AinsCN108634 (CD) - C	95.4543
AinsCN108634 (CD) - C	95.4636
AinsCN108634 (CD) - C	95.4291
AinsCN108634 (CD) - C	95.4
AinsCN108634 (CD) - C	95.2478
AinsCN108634 (CD) - C	96.1196
AinsCN108634 (CD) - C	96.3115
AinsCN108634 (CD) - C	96.8346
AinsCN108634 (CD) - C	96.8763
AinsCN108634 (CD) - C	96.9128
AinsCN108634 (CD) - C	96.9206
AinsCN108634 (CD) - C	96.8562
AinsCN108634 (CD) - C	96.9425
AinsCN108634 (CD) - C	96.8958
AinsCN108634 (CD) - C	96.8129
AinsCN108634 (CD) - C	95.7163
AinsCN108634 (CD) - C	95.8788
AinsCN108634 (CD) - C	95.9211
AinsCN108634 (CD) - C	95.2872
AinsCN108634 (CD) - C	95.2512
AinsCN108634 (CD) - C	95.3309
AinsCN108634 (CD) - C	95.355
AinsCN108634 (CD) - C	95.4208
AinsCN108634 (CD) - C	95.4889
AinsCN108634 (CD) - C	95.6044
AinsCN108634 (CD) - C	95.6158
AinsCN108634 (CD) - C	95.5326
AinsCN108634 (CD) - C	95.2757
AinsCN108634 (CD) - C	94.7726
AinsCN108634 (CD) - C	94.7094
AinsCN108634 (CD) - C	94.7058
AinsCN108634 (CD) - C	94.7692
AinsCN108634 (CD) - C	94.8299
AinsCN108634 (CD) - C	94.7343
AinsCN108634 (CD) - C	94.7104
AinsCN108634 (CD) - C	94.7513
AinsCN108634 (CD) - C	94.7901
AinsCN108634 (CD) - C	94.7326
AinsCN108634 (CD) - C	95.5654
AinsCN108634 (CD) - C	91.4377
AinsCN108634 (CD) - C	91.4412
AinsCN108634 (CD) - C	91.3504
AinsCN108634 (CD) - C	91.0533
AinsCN108634 (CD) - C	91.5714
AinsCN108634 (CD) - C	91.3868
AinsCN108634 (CD) - C	91.4107
AinsCN108634 (CD) - C	91.4295
AinsCN108634 (CD) - C	91.5017
AinsCN108634 (CD) - C	91.4054
AinsCN108634 (CD) - C	91.4248
AinsCN108634 (CD) - C	91.4013
AinsCN108634 (CD) - C	91.4094
AinsCN108634 (CD) - C	91.387
AinsCN108634 (CD) - C	91.4046
AinsCN108634 (CD) - C	91.4326
AinsCN108634 (CD) - C	91.4609
AinsCN108634 (CD) - C	91.4825
AinsCN108634 (CD) - C	91.5087
AinsCN108634 (CD) - C	91.5047
AinsCN108634 (CD) - C	93.5614
AinsCN108634 (CD) - C	93.489
AinsCN108634 (CD) - C	93.599
AinsCN108634 (CD) - C	94.7168
AinsCN108634 (CD) - C	94.3438
AinsCN108634 (CD) - C	96.9622
AinsCN108634 (CD) - C	95.7041
AinsCN108634 (CD) - C	95.7536
AinsCN108634 (CD) - C	95.8139
AinsCN108634 (CD) - C	95.8051
AinsCN108634 (CD) - C	95.7687
AinsCN108634 (CD) - C	95.6526
AinsCN108634 (CD) - C	95.5881
AinsCN108634 (CD) - C	95.5576
AinsCN108634 (CD) - C	95.6151
AinsCN108634 (CD) - C	95.7692
AinsCN108634 (CD) - C	95.7603
AinsCN108634 (CD) - C	95.7666
AinsCN108634 (CD) - C	95.243
AinsCN108634 (CD) - C	95.1852
AinsCN108634 (CD) - C	95.1902
AinsCN108634 (CD) - C	95.1948
AinsCN108634 (CD) - C	95.2786
AinsCN108634 (CD) - C	94.3889
AinsCN108634 (CD) - C	94.4807
AinsCN108634 (CD) - C	94.5009
AinsCN108634 (CD) - C	94.7575
AinsCN108634 (CD) - C	94.7687
AinsCN108634 (CD) - C	94.748
AinsCN108634 (CD) - C	94.8454
AinsCN108634 (CD) - C	94.8932
AinsCN108634 (CD) - C	94.6812
AinsCN108634 (CD) - C	94.7079
AinsCN108634 (CD) - C	94.8154
AinsCN108634 (CD) - C	94.8165
AinsCN108634 (CD) - C	94.5702
AinsCN108634 (CD) - C	94.6476
AinsCN108634 (CD) - C	94.5352
AinsCN108634 (CD) - C	94.955
AinsCN108634 (CD) - C	95.1298
AinsCN108634 (CD) - C	95.1803
AinsCN108634 (CD) - C	94.8764
AinsCN108634 (CD) - C	94.0733
AinsCN108634 (CD) - C	94.6559
AinsCN108634 (CD) - C	94.6973
AinsCN108634 (CD) - C	94.7639
AinsCN108634 (CD) - C	94.8452
AinsCN108634 (CD) - C	94.8206
AinsCN108634 (CD) - C	94.8006
AinsCN108634 (CD) - C	94.7876
AinsCN108634 (CD) - C	94.8167
AinsCN108634 (CD) - C	94.9836
AinsCN108634 (CD) - C	95.0022
AinsCN108634 (CD) - C	95.0334
AinsCN108634 (CD) - C	95.0406
AinsCN108634 (CD) - C	95.0426
AinsCN108634 (CD) - C	95.0513
AinsCN108634 (CD) - C	95.1603
AinsCN108634 (CD) - C	95.2103
AinsCN108634 (CD) - C	95.217
AinsCN108634 (CD) - C	95.2654
AinsCN108634 (CD) - C	95.4906
AinsCN108634 (CD) - C	96.6226
AinsCN108634 (CD) - C	96.3465
AinsCN108634 (CD) - C	96.3016
AinsCN108634 (CD) - C	96.3343
AinsCN108634 (CD) - C	96.385
AinsCN108634 (CD) - C	96.4168
AinsCN108634 (CD) - C	96.441
AinsCN108634 (CD) - C	96.4505
AinsCN108634 (CD) - C	96.4862
AinsCN108634 (CD) - C	96.5114
AinsCN108634 (CD) - C	96.4736
AinsCN108634 (CD) - C	96.4331
AinsCN108634 (CD) - C	96.4148
AinsCN108634 (CD) - C	96.4103
AinsCN108634 (CD) - C	96.4492
AinsCN108634 (CD) - C	96.3984
AinsCN108634 (CD) - C	96.4036
AinsCN108634 (CD) - C	96.4838
AinsCN108634 (CD) - C	96.5752
AinsCN108634 (CD) - C	96.606
AinsCN108634 (CD) - C	96.6788
AinsCN108634 (CD) - C	98.3062
AinsCN108634 (CD) - C	98.2642
AinsCN108634 (CD) - C	98.3309
AinsCN108634 (CD) - C	95.9478
AinsCN108634 (CD) - C	95.7627
AinsCN108634 (CD) - C	95.7761
AinsCN108634 (CD) - C	95.7701
AinsCN108634 (CD) - C	95.7429
AinsCN108634 (CD) - C	95.7057
AinsCN108634 (CD) - C	95.7733
AinsCN108634 (CD) - C	95.7575
AinsCN108634 (CD) - C	95.8083
AinsCN108634 (CD) - C	95.8164
AinsCN108634 (CD) - C	95.7623
AinsCN108634 (CD) - C	95.7715
AinsCN108634 (CD) - C	95.8035
AinsCN108634 (CD) - C	95.7225
AinsCN108634 (CD) - C	95.7192
AinsCN108634 (CD) - C	95.7038
AinsCN108634 (CD) - C	95.6942
AinsCN108634 (CD) - C	95.7624
AinsCN108634 (CD) - C	95.8184
AinsCN108634 (CD) - C	95.835
AinsCN108634 (CD) - C	97.5219
AinsCN108634 (CD) - C	98.0243
AinsCN108634 (CD) - C	98.1876
AinsCN108634 (CD) - C	98.1719
AinsCN108634 (CD) - C	98.1804
AinsCN108634 (CD) - C	98.1907
AinsCN108634 (CD) - C	98.1862
AinsCN108634 (CD) - C	98.227
AinsCN108634 (CD) - C	98.2566
AinsCN108634 (CD) - C	98.0652
AinsCN108634 (CD) - C	98.0772
AinsCN108634 (CD) - C	98.0559
AinsCN108634 (CD) - C	98.0684
AinsCN108634 (CD) - C	98.1196
AinsCN108634 (CD) - C	98.1212
AinsCN108634 (CD) - C	98.223
AinsCN108634 (CD) - C	98.0718
AinsCN108634 (CD) - C	98.0736
AinsCN108634 (CD) - C	97.9847
AinsCN108634 (CD) - C	98.0238
AinsCN108634 (CD) - C	98.0082
AinsCN108634 (CD) - C	98.0209
AinsCN108634 (CD) - C	98.0238
AinsCN108634 (CD) - C	98.0554
AinsCN108634 (CD) - C	97.5139
AinsCN108634 (CD) - C	96.8231
AinsCN108634 (CD) - C	96.8059
AinsCN108634 (CD) - C	96.8011
AinsCN108634 (CD) - C	96.9032
AinsCN108634 (CD) - C	96.8
AinsCN108634 (CD) - C	96.7857
AinsCN108634 (CD) - C	96.8165
AinsCN108634 (CD) - C	96.7454
AinsCN108634 (CD) - C	96.7604
AinsCN108634 (CD) - C	96.6899
AinsCN108634 (CD) - C	96.687
AinsCN108634 (CD) - C	96.7871
AinsCN108634 (CD) - C	96.8234
AinsCN108634 (CD) - C	96.7893
AinsCN108634 (CD) - C	96.7583
AinsCN108634 (CD) - C	96.7614
AinsCN108634 (CD) - C	96.7248
AinsCN108634 (CD) - C	96.7098
AinsCN108634 (CD) - C	96.6811
AinsCN108634 (CD) - C	96.9786
AinsCN108634 (CD) - C	97.676
AinsCN108634 (CD) - C	97.5526
AinsCN108634 (CD) - C	96.8523
AinsCN108634 (CD) - C	96.6748
AinsCN108634 (CD) - C	96.6378
AinsCN108634 (CD) - C	95.7104
AinsCN108634 (CD) - C	95.6528
AinsCN108634 (CD) - C	95.7419
AinsCN108634 (CD) - C	95.7105
AinsCN108634 (CD) - C	95.8306
AinsCN108634 (CD) - C	95.7957
AinsCN108634 (CD) - C	95.8286
AinsCN108634 (CD) - C	95.1019
AinsCN108634 (CD) - C	95.1501
AinsCN108634 (CD) - C	95.5578
AinsCN108634 (CD) - C	95.5837
AinsCN108634 (CD) - C	95.5813
AinsCN108634 (CD) - C	95.7344
AinsCN108634 (CD) - C	95.1292
AinsCN108634 (CD) - C	95.1451
AinsCN108634 (CD) - C	95.1388
AinsCN108634 (CD) - C	95.2032
AinsCN108634 (CD) - C	95.4898
AinsCN108634 (CD) - C	95.4463
AinsCN108634 (CD) - C	95.4616
AinsCN108634 (CD) - C	95.9448
AinsCN108634 (CD) - C	95.955
AinsCN108634 (CD) - C	95.9642
AinsCN108634 (CD) - C	95.9863
AinsCN108634 (CD) - C	95.7302
AinsCN108634 (CD) - C	95.7439
AinsCN108634 (CD) - C	95.7532
AinsCN108634 (CD) - C	96.2313
AinsCN108634 (CD) - C	96.11
AinsCN108634 (CD) - C	95.9703
AinsCN108634 (CD) - C	95.9646
AinsCN108634 (CD) - C	96.0281
AinsCN108634 (CD) - C	95.9218
AinsCN108634 (CD) - C	97.2519
AinsCN108634 (CD) - C	93.5116
AinsCN108634 (CD) - C	93.5082
AinsCN108634 (CD) - C	93.4979
AinsCN108634 (CD) - C	93.5276
AinsCN108634 (CD) - C	93.5377
AinsCN108634 (CD) - C	93.5424
AinsCN108634 (CD) - C	93.5561
AinsCN108634 (CD) - C	93.5622
AinsCN108634 (CD) - C	93.5822
AinsCN108634 (CD) - C	93.562
AinsCN108634 (CD) - C	93.6412
AinsCN108634 (CD) - C	93.6307
AinsCN108634 (CD) - C	93.6351
AinsCN108634 (CD) - C	93.6315
AinsCN108634 (CD) - C	93.6578
AinsCN108634 (CD) - C	93.7944
AinsCN108634 (CD) - C	93.7798
AinsCN108634 (CD) - C	94.2118
AinsCN108634 (CD) - C	94.2168
AinsCN108634 (CD) - C	94.2457
AinsCN108634 (CD) - C	97.6301
AinsCN108634 (CD) - C	97.7434
AinsCN108634 (CD) - C	97.7764
AinsCN108634 (CD) - C	97.7984
AinsCN108634 (CD) - C	97.6789
AinsCN108634 (CD) - C	97.6883
AinsCN108634 (CD) - C	97.6378
AinsCN108634 (CD) - C	97.6431
AinsCN108634 (CD) - C	97.6475
AinsCN108634 (CD) - C	97.6582
AinsCN108634 (CD) - C	97.4385
AinsCN108634 (CD) - C	97.4682
AinsCN108634 (CD) - C	97.5004
AinsCN108634 (CD) - C	97.3837
AinsCN108634 (CD) - C	97.3964
AinsCN108634 (CD) - C	97.4684
AinsCN108634 (CD) - C	97.4891
AinsCN108634 (CD) - C	97.6091
AinsCN108634 (CD) - C	97.6174
AinsCN108634 (CD) - C	97.6161
AinsCN108634 (CD) - C	97.6071
AinsCN108634 (CD) - C	97.553
AinsCN108634 (CD) - C	97.5554
AinsCN108634 (CD) - C	97.5567
AinsCN108634 (CD) - C	97.7083
AinsCN108634 (CD) - C	97.7283
AinsCN108634 (CD) - C	97.7737
AinsCN108634 (CD) - C	97.7677
AinsCN108634 (CD) - C	97.7556
AinsCN108634 (CD) - C	97.7582
AinsCN108634 (CD) - C	97.9731
AinsCN108634 (CD) - C	97.9789
AinsCN108634 (CD) - C	97.9481
AinsCN108634 (CD) - C	98.1699
AinsCN108634 (CD) - C	98.1755
AinsCN108634 (CD) - C	98.1493
AinsCN108634 (CD) - C	97.1291
AinsCN108634 (CD) - C	96.9271
AinsCN108634 (CD) - C	96.8951
AinsCN108634 (CD) - C	96.877
AinsCN108634 (CD) - C	96.8824
AinsCN108634 (CD) - C	96.9191
AinsCN108634 (CD) - C	96.889
AinsCN108634 (CD) - C	96.8962
AinsCN108634 (CD) - C	96.9006
AinsCN108634 (CD) - C	96.8907
AinsCN108634 (CD) - C	96.6588
AinsCN108634 (CD) - C	96.692
AinsCN108634 (CD) - C	96.6963
AinsCN108634 (CD) - C	96.7218
AinsCN108634 (CD) - C	96.771
AinsCN108634 (CD) - C	96.7573
AinsCN108634 (CD) - C	96.7693
AinsCN108634 (CD) - C	96.7353
AinsCN108634 (CD) - C	96.662
AinsCN108634 (CD) - C	96.6094
AinsCN108634 (CD) - C	97.2941
AinsCN108634 (CD) - C	97.5078
AinsCN108634 (CD) - C	97.5029
AinsCN108634 (CD) - C	97.4378
AinsCN108634 (CD) - C	97.284
AinsCN108634 (CD) - C	97.2702
AinsCN108634 (CD) - C	97.2482
AinsCN108634 (CD) - C	97.182
AinsCN108634 (CD) - C	97.1145
AinsCN108634 (CD) - C	97.0523
AinsCN108634 (CD) - C	97.5867
AinsCN108634 (CD) - C	97.4952
AinsCN108634 (CD) - C	97.4828
AinsCN108634 (CD) - C	97.3253
AinsCN108634 (CD) - C	97.0759
AinsCN108634 (CD) - C	96.2412
AinsCN108634 (CD) - C	96.0076
AinsCN108634 (CD) - C	95.9147
AinsCN108634 (CD) - C	95.9193
AinsCN108634 (CD) - C	95.9103
AinsCN108634 (CD) - C	95.7832
AinsCN108634 (CD) - C	95.7073
AinsCN108634 (CD) - C	95.6526
AinsCN108634 (CD) - C	95.5291
AinsCN108634 (CD) - C	95.502
AinsCN108634 (CD) - C	95.3785
AinsCN108634 (CD) - C	95.2977
AinsCN108634 (CD) - C	95.2975
AinsCN108634 (CD) - C	95.2821
AinsCN108634 (CD) - C	97.0727
AinsCN108634 (CD) - C	96.9105
AinsCN108634 (CD) - C	96.9264
AinsCN108634 (CD) - C	96.9243
AinsCN108634 (CD) - C	96.9187
AinsCN108634 (CD) - C	96.5151
AinsCN108634 (CD) - C	96.5299
AinsCN108634 (CD) - C	96.4333
AinsCN108634 (CD) - C	96.4088
AinsCN108634 (CD) - C	96.8955
AinsCN108634 (CD) - C	96.9056
AinsCN108634 (CD) - C	96.9313
AinsCN108634 (CD) - C	96.9442
AinsCN108634 (CD) - C	96.9431
AinsCN108634 (CD) - C	96.7114
AinsCN108634 (CD) - C	96.6821
AinsCN108634 (CD) - C	96.682
AinsCN108634 (CD) - C	96.6447
AinsCN108634 (CD) - C	96.6401
AinsCN108634 (CD) - C	96.64
AinsCN108634 (CD) - C	96.6412
AinsCN108634 (CD) - C	96.7749
AinsCN108634 (CD) - C	96.774
AinsCN108634 (CD) - C	96.8126
AinsCN108634 (CD) - C	96.7996
AinsCN108634 (CD) - C	97.2573
AinsCN108634 (CD) - C	97.2651
AinsCN108634 (CD) - C	97.3481
AinsCN108634 (CD) - C	97.6724
AinsCN108634 (CD) - C	97.5844
AinsCN108634 (CD) - C	97.5554
AinsCN108634 (CD) - C	97.5263
AinsCN108634 (CD) - C	97.5177
AinsCN108634 (CD) - C	97.4617
AinsCN108634 (CD) - C	98.3714
AinsCN108634 (CD) - C	98.172
AinsCN108634 (CD) - C	97.353
AinsCN108634 (CD) - C	97.3434
AinsCN108634 (CD) - C	97.4304
AinsCN108634 (CD) - C	97.4347
AinsCN108634 (CD) - C	97.4279
AinsCN108634 (CD) - C	97.4446
AinsCN108634 (CD) - C	97.3603
AinsCN108634 (CD) - C	97.3229
AinsCN108634 (CD) - C	97.2007
AinsCN108634 (CD) - C	97.1058
AinsCN108634 (CD) - C	97.0923
AinsCN108634 (CD) - C	97.1307
AinsCN108634 (CD) - C	96.9545
AinsCN108634 (CD) - C	96.9317
AinsCN108634 (CD) - C	96.9456
AinsCN108634 (CD) - C	96.9555
AinsCN108634 (CD) - C	96.98
AinsCN108634 (CD) - C	97.0078
AinsCN108634 (CD) - C	97.0152
AinsCN108634 (CD) - C	97.037
AinsCN108634 (CD) - C	97.6652
AinsCN108634 (CD) - C	97.2329
AinsCN108634 (CD) - C	97.2106
AinsCN108634 (CD) - C	97.201
AinsCN108634 (CD) - C	97.2356
AinsCN108634 (CD) - C	97.2106
AinsCN108634 (CD) - C	97.1978
AinsCN108634 (CD) - C	97.1968
AinsCN108634 (CD) - C	97.2395
AinsCN108634 (CD) - C	97.3083
AinsCN108634 (CD) - C	96.6678
AinsCN108634 (CD) - C	96.4915
AinsCN108634 (CD) - C	96.6247
AinsCN108634 (CD) - C	96.2052
AinsCN108634 (CD) - C	96.1736
AinsCN108634 (CD) - C	96.1581
AinsCN108634 (CD) - C	96.0437
AinsCN108634 (CD) - C	96.009
AinsCN108634 (CD) - C	96.0019
AinsCN108634 (CD) - C	95.9871
AinsCN108634 (CD) - C	95.9798
AinsCN108634 (CD) - C	96.2806
AinsCN108634 (CD) - C	96.2521
AinsCN108634 (CD) - C	96.2368
AinsCN108634 (CD) - C	96.1683
AinsCN108634 (CD) - C	96.1041
AinsCN108634 (CD) - C	95.9872
AinsCN108634 (CD) - C	96.0065
AinsCN108634 (CD) - C	95.8636
AinsCN108634 (CD) - C	95.8404
AinsCN108634 (CD) - C	96.5255
AinsCN108634 (CD) - C	96.5578
AinsCN108634 (CD) - C	96.6075
AinsCN108634 (CD) - C	97.3528
AinsCN108634 (CD) - C	97.3412
AinsCN108634 (CD) - C	97.2646
AinsCN108634 (CD) - C	97.3899
AinsCN108634 (CD) - C	97.375
AinsCN108634 (CD) - C	97.3122
AinsCN108634 (CD) - C	97.3593
AinsCN108634 (CD) - C	97.3379
AinsCN108634 (CD) - C	97.321
AinsCN108634 (CD) - C	97.3433
AinsCN108634 (CD) - C	97.1991
AinsCN108634 (CD) - C	97.0383
AinsCN108634 (CD) - C	97.1019
AinsCN108634 (CD) - C	97.1423
AinsCN108634 (CD) - C	97.1117
AinsCN108634 (CD) - C	97.4219
AinsCN108634 (CD) - C	97.4133
AinsCN108634 (CD) - C	97.1568
AinsCN108634 (CD) - C	97.1184
AinsCN108634 (CD) - C	97.065
AinsCN108634 (CD) - C	97.0762
AinsCN108634 (CD) - C	97.082
AinsCN108634 (CD) - C	97.0661
AinsCN108634 (CD) - C	97.0669
AinsCN108634 (CD) - C	97.1282
AinsCN108634 (CD) - C	97.1874
AinsCN108634 (CD) - C	97.1836
AinsCN108634 (CD) - C	97.1859
AinsCN108634 (CD) - C	97.1623
AinsCN108634 (CD) - C	97.112
AinsCN108634 (CD) - C	97.289
AinsCN108634 (CD) - C	97.737
AinsCN108634 (CD) - C	97.6717
AinsCN108634 (CD) - C	97.6309
AinsCN108634 (CD) - C	97.5308
AinsCN108634 (CD) - C	96.7345
AinsCN108634 (CD) - C	96.7466
AinsCN108634 (CD) - C	96.7418
AinsCN108634 (CD) - C	96.7737
AinsCN108634 (CD) - C	96.7007
AinsCN108634 (CD) - C	96.6946
AinsCN108634 (CD) - C	96.7281
AinsCN108634 (CD) - C	96.7456
AinsCN108634 (CD) - C	96.6987
AinsCN108634 (CD) - C	96.6245
AinsCN108634 (CD) - C	96.6131
AinsCN108634 (CD) - C	96.579
AinsCN108634 (CD) - C	96.5944
AinsCN108634 (CD) - C	96.6406
AinsCN108634 (CD) - C	96.652
AinsCN108634 (CD) - C	96.6578
AinsCN108634 (CD) - C	96.6318
AinsCN108634 (CD) - C	96.6492
AinsCN108634 (CD) - C	96.605
AinsCN108634 (CD) - C	96.6283
AinsCN108634 (CD) - C	96.3618
AinsCN108634 (CD) - C	96.2027
AinsCN108634 (CD) - C	96.3586
AinsCN108634 (CD) - C	96.2199
AinsCN108634 (CD) - C	96.34
AinsCN108634 (CD) - C	96.3102
AinsCN108634 (CD) - C	96.3211
AinsCN108634 (CD) - C	96.2906
AinsCN108634 (CD) - C	96.3068
AinsCN108634 (CD) - C	96.3639
AinsCN108634 (CD) - C	96.3482
AinsCN108634 (CD) - C	96.4134
AinsCN108634 (CD) - C	96.4129
AinsCN108634 (CD) - C	96.2275
AinsCN108634 (CD) - C	96.1322
AinsCN108634 (CD) - C	95.9295
AinsCN108634 (CD) - C	95.9103
AinsCN108634 (CD) - C	95.8417
AinsCN108634 (CD) - C	95.9002
AinsCN108634 (CD) - C	95.8407
AinsCN108634 (CD) - C	96.9303
AinsCN108634 (CD) - C	97.2245
AinsCN108634 (CD) - C	96.9418
AinsCN108634 (CD) - C	97.0632
AinsCN108634 (CD) - C	97.0874
AinsCN108634 (CD) - C	97.3126
AinsCN108634 (CD) - C	97.2135
AinsCN108634 (CD) - C	95.1885
AinsCN108634 (CD) - C	95.5893
AinsCN108634 (CD) - C	95.5663
AinsCN108634 (CD) - C	95.5949
AinsCN108634 (CD) - C	95.5395
AinsCN108634 (CD) - C	95.5084
AinsCN108634 (CD) - C	95.2091
AinsCN108634 (CD) - C	95.1988
AinsCN108634 (CD) - C	95.2192
AinsCN108634 (CD) - C	95.1927
AinsCN108634 (CD) - C	95.203
AinsCN108634 (CD) - C	94.933
AinsCN108634 (CD) - C	94.9359
AinsCN108634 (CD) - C	94.9326
AinsCN108634 (CD) - C	94.9083
AinsCN108634 (CD) - C	95.0822
AinsCN108634 (CD) - C	95.0867
AinsCN108634 (CD) - C	95.0953
AinsCN108634 (CD) - C	95.0006
AinsCN108634 (CD) - C	95.0105
AinsCN108634 (CD) - C	95.5831
AinsCN108634 (CD) - C	93.8884
AinsCN108634 (CD) - C	93.883
AinsCN108634 (CD) - C	93.5655
AinsCN108634 (CD) - C	93.6235
AinsCN108634 (CD) - C	93.6442
AinsCN108634 (CD) - C	94.2945
AinsCN108634 (CD) - C	94.3074
AinsCN108634 (CD) - C	93.27
AinsCN108634 (CD) - C	93.269
AinsCN108634 (CD) - C	93.2903
AinsCN108634 (CD) - C	93.36
AinsCN108634 (CD) - C	93.3713
AinsCN108634 (CD) - C	93.3479
AinsCN108634 (CD) - C	93.1415
AinsCN108634 (CD) - C	93.1025
AinsCN108634 (CD) - C	93.1254
AinsCN108634 (CD) - C	93.0147
AinsCN108634 (CD) - C	93.0172
AinsCN108634 (CD) - C	93.004
AinsCN108634 (CD) - C	93.0185
AinsCN108634 (CD) - C	93.1757
AinsCN108634 (CD) - C	93.1659
AinsCN108634 (CD) - C	93.1855
AinsCN108634 (CD) - C	93.189
AinsCN108634 (CD) - C	93.1759
AinsCN108634 (CD) - C	93.1891
AinsCN108634 (CD) - C	93.1789
AinsCN108634 (CD) - C	93.4004
AinsCN108634 (CD) - C	93.4373
AinsCN108634 (CD) - C	93.433
AinsCN108634 (CD) - C	93.4817
AinsCN108634 (CD) - C	93.4745
AinsCN108634 (CD) - C	93.4422
AinsCN108634 (CD) - C	93.7831
AinsCN108634 (CD) - C	93.7397
AinsCN108634 (CD) - C	93.4924
AinsCN108634 (CD) - C	94.5548
AinsCN108634 (CD) - C	94.4956
AinsCN108634 (CD) - C	94.4458
AinsCN108634 (CD) - C	94.4587
AinsCN108634 (CD) - C	94.4599
AinsCN108634 (CD) - C	95.6979
AinsCN108634 (CD) - C	95.6044
AinsCN108634 (CD) - C	94.4911
AinsCN108634 (CD) - C	94.5439
AinsCN108634 (CD) - C	94.5041
AinsCN108634 (CD) - C	94.6116
AinsCN108634 (CD) - C	94.6516
AinsCN108634 (CD) - C	94.6915
AinsCN108634 (CD) - C	94.6539
AinsCN108634 (CD) - C	94.6479
AinsCN108634 (CD) - C	94.7319
AinsCN108634 (CD) - C	94.9146
AinsCN108634 (CD) - C	95.2761
AinsCN108634 (CD) - C	95.2183
AinsCN108634 (CD) - C	95.9892
AinsCN108634 (CD) - C	95.8845
AinsCN108634 (CD) - C	95.9693
AinsCN108634 (CD) - C	96.1063
AinsCN108634 (CD) - C	96.0951
AinsCN108634 (CD) - C	95.915
AinsCN108634 (CD) - C	95.8779
AinsCN108634 (CD) - C	95.8995
AinsCN108634 (CD) - C	97.2505
AinsCN108634 (CD) - C	97.2305
AinsCN108634 (CD) - C	97.2776
AinsCN108634 (CD) - C	97.2673
AinsCN108634 (CD) - C	97.2708
AinsCN108634 (CD) - C	94.2403
AinsCN108634 (CD) - C	94.2568
AinsCN108634 (CD) - C	94.2777
AinsCN108634 (CD) - C	94.1305
AinsCN108634 (CD) - C	94.126
AinsCN108634 (CD) - C	93.516
AinsCN108634 (CD) - C	93.6027
AinsCN108634 (CD) - C	93.5178
AinsCN108634 (CD) - C	93.6104
AinsCN108634 (CD) - C	93.54
AinsCN108634 (CD) - C	93.4057
AinsCN108634 (CD) - C	93.3951
AinsCN108634 (CD) - C	93.5277
AinsCN108634 (CD) - C	93.521
AinsCN108634 (CD) - C	93.5141
AinsCN108634 (CD) - C	93.6172
AinsCN108634 (CD) - C	93.6594
AinsCN108634 (CD) - C	93.5923
AinsCN108634 (CD) - C	93.5699
AinsCN108634 (CD) - C	93.117
AinsCN108634 (CD) - C	95.6106
AinsCN108634 (CD) - C	94.983
AinsCN108634 (CD) - C	94.9344
AinsCN108634 (CD) - C	95.0149
AinsCN108634 (CD) - C	94.957
AinsCN108634 (CD) - C	95.0229
AinsCN108634 (CD) - C	94.7441
AinsCN108634 (CD) - C	94.7056
AinsCN108634 (CD) - C	94.5299
AinsCN108634 (CD) - C	94.6306
AinsCN108634 (CD) - C	95.0393
AinsCN108634 (CD) - C	95.0957
AinsCN108634 (CD) - C	95.0462
AinsCN108634 (CD) - C	94.942
AinsCN108634 (CD) - C	94.955
AinsCN108634 (CD) - C	95.1663
AinsCN108634 (CD) - C	95.3164
AinsCN108634 (CD) - C	95.1988
AinsCN108634 (CD) - C	95.2483
AinsCN108634 (CD) - C	95.6902
AinsCN108634 (CD) - C	95.7887
AinsCN108634 (CD) - C	97.0293
AinsCN108634 (CD) - C	97.0444
AinsCN108634 (CD) - C	97.0055
AinsCN108634 (CD) - C	94.9644
AinsCN108634 (CD) - C	94.9438
AinsCN108634 (CD) - C	95.1535
AinsCN108634 (CD) - C	95.1194
AinsCN108634 (CD) - C	95.2792
AinsCN108634 (CD) - C	95.2202
AinsCN108634 (CD) - C	95.2904
AinsCN108634 (CD) - C	95.2905
AinsCN108634 (CD) - C	95.0084
AinsCN108634 (CD) - C	95.0482
AinsCN108634 (CD) - C	95.0085
AinsCN108634 (CD) - C	94.8394
AinsCN108634 (CD) - C	94.7914
AinsCN108634 (CD) - C	94.8502
AinsCN108634 (CD) - C	94.8948
AinsCN108634 (CD) - C	95.1021
AinsCN108634 (CD) - C	95.1577
AinsCN108634 (CD) - C	95.2009
AinsCN108634 (CD) - C	95.1733
AinsCN108634 (CD) - C	95.2103
AinsCN108634 (CD) - C	96.2546
AinsCN108634 (CD) - C	96.2717
AinsCN108634 (CD) - C	96.2219
AinsCN108634 (CD) - C	96.4233
AinsCN108634 (CD) - C	96.3535
AinsCN108634 (CD) - C	96.4308
AinsCN108634 (CD) - C	96.3953
AinsCN108634 (CD) - C	96.3882
AinsCN108634 (CD) - C	97.8541
AinsCN108634 (CD) - C	97.8801
AinsCN108634 (CD) - C	97.9547
AinsCN108634 (CD) - C	97.9844
AinsCN108634 (CD) - C	97.7916
AinsCN108634 (CD) - C	97.8918
AinsCN108634 (CD) - C	97.9011
AinsCN108634 (CD) - C	97.7758
AinsCN108634 (CD) - C	97.6765
AinsCN108634 (CD) - C	96.8666
AinsCN108634 (CD) - C	96.9581
AinsCN108634 (CD) - C	96.1269
AinsCN108634 (CD) - C	96.1526
AinsCN108634 (CD) - C	96.1375
AinsCN108634 (CD) - C	95.9533
AinsCN108634 (CD) - C	95.9106
AinsCN108634 (CD) - C	95.2917
AinsCN108634 (CD) - C	94.8524
AinsCN108634 (CD) - C	94.8752
AinsCN108634 (CD) - C	95.373
AinsCN108634 (CD) - C	95.3613
AinsCN108634 (CD) - C	95.2906
AinsCN108634 (CD) - C	95.2359
AinsCN108634 (CD) - C	95.1968
AinsCN108634 (CD) - C	95.2118
AinsCN108634 (CD) - C	95.1429
AinsCN108634 (CD) - C	95.0461
AinsCN108634 (CD) - C	94.9964
AinsCN108634 (CD) - C	94.9774
AinsCN108634 (CD) - C	93.7624
AinsCN108634 (CD) - C	93.7272
AinsCN108634 (CD) - C	93.957
AinsCN108634 (CD) - C	93.9192
AinsCN108634 (CD) - C	93.9527
AinsCN108634 (CD) - C	93.9954
AinsCN108634 (CD) - C	94.0015
AinsCN108634 (CD) - C	94.3515
AinsCN108634 (CD) - C	94.6013
AinsCN108634 (CD) - C	94.604
AinsCN108634 (CD) - C	93.5774
AinsCN108634 (CD) - C	93.9222
AinsCN108634 (CD) - C	94.0578
AinsCN108634 (CD) - C	94.057
AinsCN108634 (CD) - C	94.0786
AinsCN108634 (CD) - C	94.2084
AinsCN108634 (CD) - C	94.1549
AinsCN108634 (CD) - C	94.2027
AinsCN108634 (CD) - C	94.2501
AinsCN108634 (CD) - C	94.3509
AinsCN108634 (CD) - C	96.8957
AinsCN108634 (CD) - C	95.9012
AinsCN108634 (CD) - C	95.9852
AinsCN108634 (CD) - C	95.7336
AinsCN108634 (CD) - C	95.7238
AinsCN108634 (CD) - C	94.7263
AinsCN108634 (CD) - C	94.3971
AinsCN108634 (CD) - C	94.4381
AinsCN108634 (CD) - C	94.3904
AinsCN108634 (CD) - C	94.3555
AinsCN108634 (CD) - C	94.2755
AinsCN108634 (CD) - C	94.1368
AinsCN108634 (CD) - C	94.1337
AinsCN108634 (CD) - C	94.0937
AinsCN108634 (CD) - C	94.1073
AinsCN108634 (CD) - C	94.044
AinsCN108634 (CD) - C	94.0818
AinsCN108634 (CD) - C	94.3596
AinsCN108634 (CD) - C	94.3521
AinsCN108634 (CD) - C	94.3274
AinsCN108634 (CD) - C	94.4284
AinsCN108634 (CD) - C	94.7977
AinsCN108634 (CD) - C	94.8171
AinsCN108634 (CD) - C	94.9133
AinsCN108634 (CD) - C	95.1972
AinsCN108634 (CD) - C	95.9811
AinsCN108634 (CD) - C	96.7854
AinsCN108634 (CD) - C	96.8216
AinsCN108634 (CD) - C	96.881
AinsCN108634 (CD) - C	96.8984
AinsCN108634 (CD) - C	96.9676
AinsCN108634 (CD) - C	97.0644
AinsCN108634 (CD) - C	96.9763
AinsCN108634 (CD) - C	96.9964
AinsCN108634 (CD) - C	97.046
AinsCN108634 (CD) - C	97.0652
AinsCN108634 (CD) - C	97.1231
AinsCN108634 (CD) - C	97.5366
AinsCN108634 (CD) - C	97.5635
AinsCN108634 (CD) - C	97.6936
AinsCN108634 (CD) - C	97.7133
AinsCN108634 (CD) - C	97.7363
AinsCN108634 (CD) - C	97.8342
AinsCN108634 (CD) - C	97.8284
AinsCN108634 (CD) - C	98.4356
AinsCN108634 (CD) - C	97.6236
AinsCN108634 (CD) - C	97.593
AinsCN108634 (CD) - C	97.5949
AinsCN108634 (CD) - C	97.6063
AinsCN108634 (CD) - C	97.4203
AinsCN108634 (CD) - C	96.6162
AinsCN108634 (CD) - C	95.62
AinsCN108634 (CD) - C	95.5088
AinsCN108634 (CD) - C	95.5164
AinsCN108634 (CD) - C	95.4293
AinsCN108634 (CD) - C	95.5723
AinsCN108634 (CD) - C	95.552
AinsCN108634 (CD) - C	95.5406
AinsCN108634 (CD) - C	95.5067
AinsCN108634 (CD) - C	95.416
AinsCN108634 (CD) - C	95.4155
AinsCN108634 (CD) - C	95.345
AinsCN108634 (CD) - C	95.3423
AinsCN108634 (CD) - C	95.4138
AinsCN108634 (CD) - C	95.418
AinsCN108634 (CD) - C	95.7243
AinsCN108634 (CD) - C	95.7612
AinsCN108634 (CD) - C	95.8064
AinsCN108634 (CD) - C	95.7729
AinsCN108634 (CD) - C	95.7362
AinsCN108634 (CD) - C	96.1447
AinsCN108634 (CD) - C	97.4426
AinsCN108634 (CD) - C	97.9431
AinsCN108634 (CD) - C	97.9713
AinsCN108634 (CD) - C	97.7393
AinsCN108634 (CD) - C	97.6469
AinsCN108634 (CD) - C	97.6989
AinsCN108634 (CD) - C	97.7606
AinsCN108634 (CD) - C	97.8064
AinsCN108634 (CD) - C	97.9109
AinsCN108634 (CD) - C	97.9104
AinsCN108634 (CD) - C	97.9627
AinsCN108634 (CD) - C	96.3431
AinsCN108634 (CD) - C	96.0671
AinsCN108634 (CD) - C	96.1104
AinsCN108634 (CD) - C	96.0871
AinsCN108634 (CD) - C	96.1009
AinsCN108634 (CD) - C	96.1175
AinsCN108634 (CD) - C	96.1655
AinsCN108634 (CD) - C	94.7661
AinsCN108634 (CD) - C	94.7097
AinsCN108634 (CD) - C	94.7001
AinsCN108634 (CD) - C	94.6967
AinsCN108634 (CD) - C	94.6863
AinsCN108634 (CD) - C	94.7219
AinsCN108634 (CD) - C	94.746
AinsCN108634 (CD) - C	94.7301
AinsCN108634 (CD) - C	94.4523
AinsCN108634 (CD) - C	94.4707
AinsCN108634 (CD) - C	94.4859
AinsCN108634 (CD) - C	94.4756
AinsCN108634 (CD) - C	94.4334
AinsCN108634 (CD) - C	94.7687
AinsCN108634 (CD) - C	94.5818
AinsCN108634 (CD) - C	94.5991
AinsCN108634 (CD) - C	94.5403
AinsCN108634 (CD) - C	94.5194
AinsCN108634 (CD) - C	94.4883
AinsCN108634 (CD) - C	94.4935
AinsCN108634 (CD) - C	95.2092
AinsCN108634 (CD) - C	95.3197
AinsCN108634 (CD) - C	95.4068
AinsCN108634 (CD) - C	95.0253
AinsCN108634 (CD) - C	95.0547
AinsCN108634 (CD) - C	95.0777
AinsCN108634 (CD) - C	95.0731
AinsCN108634 (CD) - C	95.1143
AinsCN108634 (CD) - C	95.6181
AinsCN108634 (CD) - C	95.5659
AinsCN108634 (CD) - C	95.5163
AinsCN108634 (CD) - C	95.5755
AinsCN108634 (CD) - C	95.666
AinsCN108634 (CD) - C	95.642
AinsCN108634 (CD) - C	93.9877
AinsCN108634 (CD) - C	93.9621
AinsCN108634 (CD) - C	93.9628
AinsCN108634 (CD) - C	93.9953
AinsCN108634 (CD) - C	94.0011
AinsCN108634 (CD) - C	93.9381
AinsCN108634 (CD) - C	93.9814
AinsCN108634 (CD) - C	93.8685
AinsCN108634 (CD) - C	93.8167
AinsCN108634 (CD) - C	94.0793
AinsCN108634 (CD) - C	94.0709
AinsCN108634 (CD) - C	94.2126
AinsCN108634 (CD) - C	94.4369
AinsCN108634 (CD) - C	94.4485
AinsCN108634 (CD) - C	94.3771
AinsCN108634 (CD) - C	94.3195
AinsCN108634 (CD) - C	94.4151
AinsCN108634 (CD) - C	94.3846
AinsCN108634 (CD) - C	94.2656
AinsCN108634 (CD) - C	94.2837
AinsCN108634 (CD) - C	96.4052
AinsCN108634 (CD) - C	96.394
AinsCN108634 (CD) - C	96.2265
AinsCN108634 (CD) - C	96.2601
AinsCN108634 (CD) - C	96.2667
AinsCN108634 (CD) - C	96.6063
AinsCN108634 (CD) - C	96.5919
AinsCN108634 (CD) - C	96.6363
AinsCN108634 (CD) - C	96.6955
AinsCN108634 (CD) - C	96.5608
AinsCN108634 (CD) - C	96.5898
AinsCN108634 (CD) - C	96.371
AinsCN108634 (CD) - C	96.3878
AinsCN108634 (CD) - C	93.8746
AinsCN108634 (CD) - C	93.8966
AinsCN108634 (CD) - C	93.9311
AinsCN108634 (CD) - C	93.8699
AinsCN108634 (CD) - C	93.8727
AinsCN108634 (CD) - C	93.9125
AinsCN108634 (CD) - C	93.9384
AinsCN108634 (CD) - C	93.9147
AinsCN108634 (CD) - C	93.9138
AinsCN108634 (CD) - C	93.9558
AinsCN108634 (CD) - C	93.9493
AinsCN108634 (CD) - C	93.968
AinsCN108634 (CD) - C	93.9824
AinsCN108634 (CD) - C	94.0033
AinsCN108634 (CD) - C	94.0737
AinsCN108634 (CD) - C	93.9991
AinsCN108634 (CD) - C	93.8811
AinsCN108634 (CD) - C	93.889
AinsCN108634 (CD) - C	93.9273
AinsCN108634 (CD) - C	93.7482
AinsCN108634 (CD) - C	96.7837
AinsCN108634 (CD) - C	96.4509
AinsCN108634 (CD) - C	96.1589
AinsCN108634 (CD) - C	96.4992
AinsCN108634 (CD) - C	96.4908
AinsCN108634 (CD) - C	96.6622
AinsCN108634 (CD) - C	96.6546
AinsCN108634 (CD) - C	96.6901
AinsCN108634 (CD) - C	96.7304
AinsCN108634 (CD) - C	96.7023
AinsCN108634 (CD) - C	96.7397
AinsCN108634 (CD) - C	96.6733
AinsCN108634 (CD) - C	96.6352
AinsCN108634 (CD) - C	96.6262
AinsCN108634 (CD) - C	96.5533
AinsCN108634 (CD) - C	96.5963
AinsCN108634 (CD) - C	96.5675
AinsCN108634 (CD) - C	96.5079
AinsCN108634 (CD) - C	96.5419
AinsCN108634 (CD) - C	97.057
AinsCN108634 (CD) - C	97.092
AinsCN108634 (CD) - C	97.4232
AinsCN108634 (CD) - C	97.5611
AinsCN108634 (CD) - C	97.3075
AinsCN108634 (CD) - C	97.3403
AinsCN108634 (CD) - C	97.3423
AinsCN108634 (CD) - C	97.1653
AinsCN108634 (CD) - C	97.198
AinsCN108634 (CD) - C	97.079
AinsCN108634 (CD) - C	97.0999
AinsCN108634 (CD) - C	97.1036
AinsCN108634 (CD) - C	97.1708
AinsCN108634 (CD) - C	97.0893
AinsCN108634 (CD) - C	97.0834
AinsCN108634 (CD) - C	97.102
AinsCN108634 (CD) - C	97.0622
AinsCN108634 (CD) - C	97.1201
AinsCN108634 (CD) - C	97.1203
AinsCN108634 (CD) - C	97.1281
AinsCN108634 (CD) - C	97.2077
AinsCN108634 (CD) - C	97.174
AinsCN108634 (CD) - C	97.141
AinsCN108634 (CD) - C	97.2507
AinsCN108634 (CD) - C	97.3781
AinsCN108634 (CD) - C	97.3324
AinsCN108634 (CD) - C	97.2855
AinsCN108634 (CD) - C	97.4345
AinsCN108634 (CD) - C	97.3758
AinsCN108634 (CD) - C	97.5152
AinsCN108634 (CD) - C	96.5804
AinsCN108634 (CD) - C	96.4883
AinsCN108634 (CD) - C	96.4906
AinsCN108634 (CD) - C	96.3866
AinsCN108634 (CD) - C	96.5686
AinsCN108634 (CD) - C	96.6124
AinsCN108634 (CD) - C	96.6155
AinsCN108634 (CD) - C	96.6723
AinsCN108634 (CD) - C	96.6728
AinsCN108634 (CD) - C	96.6193
AinsCN108634 (CD) - C	96.8589
AinsCN108634 (CD) - C	96.8369
AinsCN108634 (CD) - C	96.8463
AinsCN108634 (CD) - C	96.8299
AinsCN108634 (CD) - C	96.8215
AinsCN108634 (CD) - C	96.7867
AinsCN108634 (CD) - C	96.76
AinsCN108634 (CD) - C	96.7243
AinsCN108634 (CD) - C	96.7369
AinsCN108634 (CD) - C	96.7318
AinsCN108634 (CD) - C	96.898
AinsCN108634 (CD) - C	97.0776
AinsCN108634 (CD) - C	96.6351
AinsCN108634 (CD) - C	96.7941
AinsCN108634 (CD) - C	96.847
AinsCN108634 (CD) - C	96.8468
AinsCN108634 (CD) - C	96.8783
AinsCN108634 (CD) - C	96.8028
AinsCN108634 (CD) - C	96.7272
AinsCN108634 (CD) - C	96.8746
AinsCN108634 (CD) - C	96.9871
AinsCN108634 (CD) - C	97.0378
AinsCN108634 (CD) - C	97.0132
AinsCN108634 (CD) - C	97.0739
AinsCN108634 (CD) - C	96.861
AinsCN108634 (CD) - C	96.895
AinsCN108634 (CD) - C	96.9575
AinsCN108634 (CD) - C	96.916
AinsCN108634 (CD) - C	95.6579
AinsCN108634 (CD) - C	95.6866
AinsCN108634 (CD) - C	95.5809
AinsCN108634 (CD) - C	94.7715
AinsCN108634 (CD) - C	95.258
AinsCN108634 (CD) - C	95.305
AinsCN108634 (CD) - C	95.3499
AinsCN108634 (CD) - C	95.3405
AinsCN108634 (CD) - C	95.1777
AinsCN108634 (CD) - C	94.7464
AinsCN108634 (CD) - C	94.7777
AinsCN108634 (CD) - C	94.7345
AinsCN108634 (CD) - C	94.8253
AinsCN108634 (CD) - C	94.7831
AinsCN108634 (CD) - C	94.7754
AinsCN108634 (CD) - C	94.785
AinsCN108634 (CD) - C	94.8592
AinsCN108634 (CD) - C	94.8512
AinsCN108634 (CD) - C	94.8601
AinsCN108634 (CD) - C	94.8977
AinsCN108634 (CD) - C	95.1909
AinsCN108634 (CD) - C	95.2208
AinsCN108634 (CD) - C	95.2609
AinsCN108634 (CD) - C	95.6936
AinsCN108634 (CD) - C	95.6979
AinsCN108634 (CD) - C	95.6546
AinsCN108634 (CD) - C	95.6031
AinsCN108634 (CD) - C	95.5786
AinsCN108634 (CD) - C	95.4752
AinsCN108634 (CD) - C	96.4443
AinsCN108634 (CD) - C	96.4476
AinsCN108634 (CD) - C	96.5191
AinsCN108634 (CD) - C	96.8587
AinsCN108634 (CD) - C	96.9571
AinsCN108634 (CD) - C	96.9965
AinsCN108634 (CD) - C	97.0735
AinsCN108634 (CD) - C	96.8371
AinsCN108634 (CD) - C	96.8705
AinsCN108634 (CD) - C	96.8629
AinsCN108634 (CD) - C	96.8326
AinsCN108634 (CD) - C	96.8414
AinsCN108634 (CD) - C	96.7891
AinsCN108634 (CD) - C	96.7825
AinsCN108634 (CD) - C	96.8801
AinsCN108634 (CD) - C	96.8589
AinsCN108634 (CD) - C	96.895
AinsCN108634 (CD) - C	96.9797
AinsCN108634 (CD) - C	96.9932
AinsCN108634 (CD) - C	97.4962
AinsCN108634 (CD) - C	96.9914
AinsCN108634 (CD) - C	97.005
AinsCN108634 (CD) - C	96.9909
AinsCN108634 (CD) - C	95.5572
AinsCN108634 (CD) - C	95.574
AinsCN108634 (CD) - C	95.3034
AinsCN108634 (CD) - C	95.2729
AinsCN108634 (CD) - C	95.1405
AinsCN108634 (CD) - C	95.1032
AinsCN108634 (CD) - C	95.068
AinsCN108634 (CD) - C	95.0563
AinsCN108634 (CD) - C	94.9989
AinsCN108634 (CD) - C	94.9844
AinsCN108634 (CD) - C	94.9335
AinsCN108634 (CD) - C	94.9977
AinsCN108634 (CD) - C	94.966
AinsCN108634 (CD) - C	94.9489
AinsCN108634 (CD) - C	94.9475
AinsCN108634 (CD) - C	94.9532
AinsCN108634 (CD) - C	94.8503
AinsCN108634 (CD) - C	93.4271
AinsCN108634 (CD) - C	93.3588
AinsCN108634 (CD) - C	93.4233
AinsCN108634 (CD) - C	96.0915
AinsCN108634 (CD) - C	96.0621
AinsCN108634 (CD) - C	97.3763
AinsCN108634 (CD) - C	97.3424
AinsCN108634 (CD) - C	96.4733
AinsCN108634 (CD) - C	96.6531
AinsCN108634 (CD) - C	96.8718
AinsCN108634 (CD) - C	96.6285
AinsCN108634 (CD) - C	96.6416
AinsCN108634 (CD) - C	96.6275
AinsCN108634 (CD) - C	96.6615
AinsCN108634 (CD) - C	95.6073
AinsCN108634 (CD) - C	95.7318
AinsCN108634 (CD) - C	95.6825
AinsCN108634 (CD) - C	95.6951
AinsCN108634 (CD) - C	95.6607
AinsCN108634 (CD) - C	95.7694
AinsCN108634 (CD) - C	95.7524
AinsCN108634 (CD) - C	95.7412
AinsCN108634 (CD) - C	95.7053
AinsCN108634 (CD) - C	95.7404
AinsCN108634 (CD) - C	95.818
AinsCN108634 (CD) - C	95.9057
AinsCN108634 (CD) - C	95.3236
AinsCN108634 (CD) - C	95.6013
AinsCN108634 (CD) - C	95.4629
AinsCN108634 (CD) - C	95.3511
AinsCN108634 (CD) - C	95.3478
AinsCN108634 (CD) - C	94.4131
AinsCN108634 (CD) - C	94.3337
AinsCN108634 (CD) - C	94.3264
AinsCN108634 (CD) - C	94.7576
AinsCN108634 (CD) - C	94.032
AinsCN108634 (CD) - C	93.6203
AinsCN108634 (CD) - C	94.0612
AinsCN108634 (CD) - C	94.6227
AinsCN108634 (CD) - C	94.6105
AinsCN108634 (CD) - C	94.6633
AinsCN108634 (CD) - C	94.7031
AinsCN108634 (CD) - C	94.7005
AinsCN108634 (CD) - C	94.7845
AinsCN108634 (CD) - C	94.7035
AinsCN108634 (CD) - C	94.3355
AinsCN108634 (CD) - C	94.7963
AinsCN108634 (CD) - C	94.7067
AinsCN108634 (CD) - C	94.6766
AinsCN108634 (CD) - C	94.9503
AinsCN108634 (CD) - C	94.9554
AinsCN108634 (CD) - C	95.8366
AinsCN108634 (CD) - C	95.8243
AinsCN108634 (CD) - C	95.8706
AinsCN108634 (CD) - C	96.0457
AinsCN108634 (CD) - C	96.6391
AinsCN108634 (CD) - C	97.0185
AinsCN108634 (CD) - C	97.1526
AinsCN108634 (CD) - C	95.8127
AinsCN108634 (CD) - C	95.8278
AinsCN108634 (CD) - C	95.75
AinsCN108634 (CD) - C	95.8785
AinsCN108634 (CD) - C	95.8258
AinsCN108634 (CD) - C	95.6839
AinsCN108634 (CD) - C	95.6861
AinsCN108634 (CD) - C	95.7819
AinsCN108634 (CD) - C	95.6689
AinsCN108634 (CD) - C	95.6614
AinsCN108634 (CD) - C	95.7447
AinsCN108634 (CD) - C	95.1277
AinsCN108634 (CD) - C	95.1212
AinsCN108634 (CD) - C	95.1337
AinsCN108634 (CD) - C	94.4596
AinsCN108634 (CD) - C	94.3376
AinsCN108634 (CD) - C	94.356
AinsCN108634 (CD) - C	94.5797
AinsCN108634 (CD) - C	94.6104
AinsCN108634 (CD) - C	94.5799
AinsCN108634 (CD) - C	94.9602
AinsCN108634 (CD) - C	94.9369
AinsCN108634 (CD) - C	94.8912
AinsCN108634 (CD) - C	94.376
AinsCN108634 (CD) - C	94.5274
AinsCN108634 (CD) - C	94.5433
AinsCN108634 (CD) - C	94.5383
AinsCN108634 (CD) - C	94.5976
AinsCN108634 (CD) - C	94.7675
AinsCN108634 (CD) - C	94.6569
AinsCN108634 (CD) - C	94.5258
AinsCN108634 (CD) - C	94.8508
AinsCN108634 (CD) - C	94.7563
AinsCN108634 (CD) - C	94.7516
AinsCN108634 (CD) - C	95.4286
AinsCN108634 (CD) - C	95.5224
AinsCN108634 (CD) - C	95.6851
AinsCN108634 (CD) - C	95.717
AinsCN108634 (CD) - C	95.8008
AinsCN108634 (CD) - C	95.8972
AinsCN108634 (CD) - C	96.0151
AinsCN108634 (CD) - C	95.8501
AinsCN108634 (CD) - C	95.8353
AinsCN108634 (CD) - C	95.9967
AinsCN108634 (CD) - C	95.8939
AinsCN108634 (CD) - C	96.0119
AinsCN108634 (CD) - C	96.3485
AinsCN108634 (CD) - C	96.3544
AinsCN108634 (CD) - C	96.3941
AinsCN108634 (CD) - C	96.5251
AinsCN108634 (CD) - C	96.5995
AinsCN108634 (CD) - C	93.693
AinsCN108634 (CD) - C	93.625
AinsCN108634 (CD) - C	93.2594
AinsCN108634 (CD) - C	93.5546
AinsCN108634 (CD) - C	93.5427
AinsCN108634 (CD) - C	93.4265
AinsCN108634 (CD) - C	93.4299
AinsCN108634 (CD) - C	93.5871
AinsCN108634 (CD) - C	93.5855
AinsCN108634 (CD) - C	93.5869
AinsCN108634 (CD) - C	93.6244
AinsCN108634 (CD) - C	93.6241
AinsCN108634 (CD) - C	93.6784
AinsCN108634 (CD) - C	93.6749
AinsCN108634 (CD) - C	93.6501
AinsCN108634 (CD) - C	92.895
AinsCN108634 (CD) - C	92.9842
AinsCN108634 (CD) - C	92.9124
AinsCN108634 (CD) - C	92.8618
AinsCN108634 (CD) - C	92.8361
AinsCN108634 (CD) - C	95.3203
AinsCN108634 (CD) - C	95.7878
AinsCN108634 (CD) - C	97.5687
AinsCN108634 (CD) - C	97.743
AinsCN108634 (CD) - C	97.7053
AinsCN108634 (CD) - C	97.7595
AinsCN108634 (CD) - C	97.7629
AinsCN108634 (CD) - C	97.896
AinsCN108634 (CD) - C	96.6727
AinsCN108634 (CD) - C	96.6537
AinsCN108634 (CD) - C	96.7384
AinsCN108634 (CD) - C	96.791
AinsCN108634 (CD) - C	96.7582
AinsCN108634 (CD) - C	96.7745
AinsCN108634 (CD) - C	93.6499
AinsCN108634 (CD) - C	93.7204
AinsCN108634 (CD) - C	93.8902
AinsCN108634 (CD) - C	93.9821
AinsCN108634 (CD) - C	94.0427
AinsCN108634 (CD) - C	94.0226
AinsCN108634 (CD) - C	93.958
AinsCN108634 (CD) - C	93.9357
AinsCN108634 (CD) - C	93.9394
AinsCN108634 (CD) - C	93.8215
AinsCN108634 (CD) - C	93.8177
AinsCN108634 (CD) - C	93.7316
AinsCN108634 (CD) - C	93.6639
AinsCN108634 (CD) - C	93.6943
AinsCN108634 (CD) - C	93.8172
AinsCN108634 (CD) - C	93.7765
AinsCN108634 (CD) - C	93.7227
AinsCN108634 (CD) - C	93.7235
AinsCN108634 (CD) - C	93.7608
AinsCN108634 (CD) - C	93.6966
AinsCN108634 (CD) - C	96.2529
AinsCN108634 (CD) - C	96.6866
AinsCN108634 (CD) - C	96.6621
AinsCN108634 (CD) - C	95.9561
AinsCN108634 (CD) - C	95.93
AinsCN108634 (CD) - C	96.0334
AinsCN108634 (CD) - C	94.8311
AinsCN108634 (CD) - C	94.2069
AinsCN108634 (CD) - C	93.0633
AinsCN108634 (CD) - C	93.0943
AinsCN108634 (CD) - C	93.1129
AinsCN108634 (CD) - C	92.9795
AinsCN108634 (CD) - C	92.9931
AinsCN108634 (CD) - C	92.9974
AinsCN108634 (CD) - C	92.9677
AinsCN108634 (CD) - C	92.9701
AinsCN108634 (CD) - C	92.9543
AinsCN108634 (CD) - C	92.9356
AinsCN108634 (CD) - C	92.8392
AinsCN108634 (CD) - C	92.8925
AinsCN108634 (CD) - C	92.9494
AinsCN108634 (CD) - C	92.9706
AinsCN108634 (CD) - C	92.9778
AinsCN108634 (CD) - C	93.0129
AinsCN108634 (CD) - C	92.9786
AinsCN108634 (CD) - C	92.9603
AinsCN108634 (CD) - C	93.0192
AinsCN108634 (CD) - C	93.1242
AinsCN108634 (CD) - C	94.7268
AinsCN108634 (CD) - C	94.7034
AinsCN108634 (CD) - C	94.74
AinsCN108634 (CD) - C	96.0653
AinsCN108634 (CD) - C	95.8852
AinsCN108634 (CD) - C	96.15
AinsCN108634 (CD) - C	96.3153
AinsCN108634 (CD) - C	96.4046
AinsCN108634 (CD) - C	96.3654
AinsCN108634 (CD) - C	96.2967
AinsCN108634 (CD) - C	96.9688
AinsCN108634 (CD) - C	96.9697
AinsCN108634 (CD) - C	96.9527
AinsCN108634 (CD) - C	96.9253
AinsCN108634 (CD) - C	96.9341
AinsCN108634 (CD) - C	96.8801
AinsCN108634 (CD) - C	96.9462
AinsCN108634 (CD) - C	96.9736
AinsCN108634 (CD) - C	96.9475
AinsCN108634 (CD) - C	96.985
AinsCN108634 (CD) - C	96.9854
AinsCN108634 (CD) - C	96.9765
AinsCN108634 (CD) - C	96.9297
AinsCN108634 (CD) - C	96.8181
AinsCN108634 (CD) - C	97.0202
AinsCN108634 (CD) - C	96.9599
AinsCN108634 (CD) - C	96.9616
AinsCN108634 (CD) - C	96.972
AinsCN108634 (CD) - C	97.0068
AinsCN108634 (CD) - C	97.3562
AinsCN108634 (CD) - C	97.3779
AinsCN108634 (CD) - C	97.3916
AinsCN108634 (CD) - C	97.2485
AinsCN108634 (CD) - C	97.2541
AinsCN108634 (CD) - C	97.2316
AinsCN108634 (CD) - C	97.1839
AinsCN108634 (CD) - C	97.1955
AinsCN108634 (CD) - C	97.1462
AinsCN108634 (CD) - C	97.1281
AinsCN108634 (CD) - C	97.0372
AinsCN108634 (CD) - C	97.0774
AinsCN108634 (CD) - C	97.0728
AinsCN108634 (CD) - C	97.0687
AinsCN108634 (CD) - C	97.0825
AinsCN108634 (CD) - C	97.0247
AinsCN108634 (CD) - C	97.0863
AinsCN108634 (CD) - C	97.1149
AinsCN108634 (CD) - C	97.0138
AinsCN108634 (CD) - C	97.066
AinsCN108634 (CD) - C	97.116
AinsCN108634 (CD) - C	97.1048
AinsCN108634 (CD) - C	96.0886
AinsCN108634 (CD) - C	96.1327
AinsCN108634 (CD) - C	96.1407
AinsCN108634 (CD) - C	96.1638
AinsCN108634 (CD) - C	96.2202
AinsCN108634 (CD) - C	96.2445
AinsCN108634 (CD) - C	96.2669
AinsCN108634 (CD) - C	96.1709
AinsCN108634 (CD) - C	96.1406
AinsCN108634 (CD) - C	95.9803
AinsCN108634 (CD) - C	95.9876
AinsCN108634 (CD) - C	96.0363
AinsCN108634 (CD) - C	96.1182
AinsCN108634 (CD) - C	95.9812
AinsCN108634 (CD) - C	95.1945
AinsCN108634 (CD) - C	95.1225
AinsCN108634 (CD) - C	95.0004
AinsCN108634 (CD) - C	94.9758
AinsCN108634 (CD) - C	95.0095
AinsCN108634 (CD) - C	95.0236
AinsCN108634 (CD) - C	96.2791
AinsCN108634 (CD) - C	96.3317
AinsCN108634 (CD) - C	96.2145
AinsCN108634 (CD) - C	96.1982
AinsCN108634 (CD) - C	96.1294
AinsCN108634 (CD) - C	96.0667
AinsCN108634 (CD) - C	96.1439
AinsCN108634 (CD) - C	96.375
AinsCN108634 (CD) - C	96.5232
[truncated: 101,677 more rows]

## Sheet: Fig 3a_Sanfensan_D
Taxa	Identity
AagaCN25869 (AB)	94.128
AagaCN25869 (AB)	94.1272
AagaCN25869 (AB)	94.1241
AagaCN25869 (AB)	94.1157
AagaCN25869 (AB)	94.1192
AagaCN25869 (AB)	94.8054
AagaCN25869 (AB)	94.6866
AagaCN25869 (AB)	94.684
AagaCN25869 (AB)	94.5442
AagaCN25869 (AB)	94.4972
AagaCN25869 (AB)	94.6599
AagaCN25869 (AB)	94.1275
AagaCN25869 (AB)	94.9524
AagaCN25869 (AB)	94.9665
AagaCN25869 (AB)	94.9541
AagaCN25869 (AB)	94.7425
AagaCN25869 (AB)	93.5632
AagaCN25869 (AB)	93.5527
AagaCN25869 (AB)	93.5565
AagaCN25869 (AB)	93.5492
AagaCN25869 (AB)	93.3923
AagaCN25869 (AB)	93.1279
AagaCN25869 (AB)	93.1161
AagaCN25869 (AB)	94.3702
AagaCN25869 (AB)	94.3713
AagaCN25869 (AB)	94.448
AagaCN25869 (AB)	92.6673
AagaCN25869 (AB)	92.8598
AagaCN25869 (AB)	92.8599
AagaCN25869 (AB)	92.8638
AagaCN25869 (AB)	92.8605
AagaCN25869 (AB)	92.8529
AagaCN25869 (AB)	92.8647
AagaCN25869 (AB)	92.9008
AagaCN25869 (AB)	92.8888
AagaCN25869 (AB)	92.8936
AagaCN25869 (AB)	92.8892
AagaCN25869 (AB)	92.8875
AagaCN25869 (AB)	92.8844
AagaCN25869 (AB)	92.8676
AagaCN25869 (AB)	92.8767
AagaCN25869 (AB)	92.8996
AagaCN25869 (AB)	92.9016
AagaCN25869 (AB)	92.5371
AagaCN25869 (AB)	92.5339
AagaCN25869 (AB)	92.5067
AagaCN25869 (AB)	93.983
AagaCN25869 (AB)	93.4406
AagaCN25869 (AB)	93.4499
AagaCN25869 (AB)	93.391
AagaCN25869 (AB)	93.3857
AagaCN25869 (AB)	93.4543
AagaCN25869 (AB)	93.3828
AagaCN25869 (AB)	93.0466
AagaCN25869 (AB)	93.119
AagaCN25869 (AB)	93.3665
AagaCN25869 (AB)	93.673
AagaCN25869 (AB)	93.7177
AagaCN25869 (AB)	93.7327
AagaCN25869 (AB)	93.9704
AagaCN25869 (AB)	93.949
AagaCN25869 (AB)	93.9463
AagaCN25869 (AB)	93.9545
AagaCN25869 (AB)	94.0744
AagaCN25869 (AB)	94.0749
AagaCN25869 (AB)	94.2691
AagaCN25869 (AB)	94.2928
AagaCN25869 (AB)	94.4907
AagaCN25869 (AB)	94.4963
AagaCN25869 (AB)	94.4939
AagaCN25869 (AB)	92.6493
AagaCN25869 (AB)	93.257
AagaCN25869 (AB)	93.0969
AagaCN25869 (AB)	93.1487
AagaCN25869 (AB)	93.1158
AagaCN25869 (AB)	93.0276
AagaCN25869 (AB)	92.7743
AagaCN25869 (AB)	92.8085
AagaCN25869 (AB)	92.7837
AagaCN25869 (AB)	92.7123
AagaCN25869 (AB)	92.5264
AagaCN25869 (AB)	92.6244
AagaCN25869 (AB)	92.537
AagaCN25869 (AB)	92.5194
AagaCN25869 (AB)	92.5291
AagaCN25869 (AB)	92.3786
AagaCN25869 (AB)	92.3445
AagaCN25869 (AB)	92.4528
AagaCN25869 (AB)	92.5383
AagaCN25869 (AB)	92.5432
AagaCN25869 (AB)	94.5995
AagaCN25869 (AB)	93.9661
AagaCN25869 (AB)	94.5437
AagaCN25869 (AB)	94.3938
AagaCN25869 (AB)	94.5549
AagaCN25869 (AB)	94.604
AagaCN25869 (AB)	94.5945
AagaCN25869 (AB)	94.8309
AagaCN25869 (AB)	94.7381
AagaCN25869 (AB)	94.0671
AagaCN25869 (AB)	94.4195
AagaCN25869 (AB)	94.4067
AagaCN25869 (AB)	94.3883
AagaCN25869 (AB)	94.4395
AagaCN25869 (AB)	94.4184
AagaCN25869 (AB)	95.0629
AagaCN25869 (AB)	95.0484
AagaCN25869 (AB)	94.9468
AagaCN25869 (AB)	94.7587
AagaCN25869 (AB)	94.8676
AagaCN25869 (AB)	94.8038
AagaCN25869 (AB)	94.77
AagaCN25869 (AB)	94.7872
AagaCN25869 (AB)	94.8038
AagaCN25869 (AB)	94.7525
AagaCN25869 (AB)	94.6198
AagaCN25869 (AB)	93.7094
AagaCN25869 (AB)	93.615
AagaCN25869 (AB)	93.5643
AagaCN25869 (AB)	93.8164
AagaCN25869 (AB)	93.8377
AagaCN25869 (AB)	94.1246
AagaCN25869 (AB)	94.1421
AagaCN25869 (AB)	94.0629
AagaCN25869 (AB)	94.0765
AagaCN25869 (AB)	93.4298
AagaCN25869 (AB)	93.4223
AagaCN25869 (AB)	94.7903
AagaCN25869 (AB)	94.8921
AagaCN25869 (AB)	94.8538
AagaCN25869 (AB)	94.868
AagaCN25869 (AB)	94.8599
AagaCN25869 (AB)	94.7983
AagaCN25869 (AB)	94.8178
AagaCN25869 (AB)	94.8256
AagaCN25869 (AB)	94.8685
AagaCN25869 (AB)	95.4104
AagaCN25869 (AB)	95.4138
AagaCN25869 (AB)	95.3073
AagaCN25869 (AB)	95.336
AagaCN25869 (AB)	94.8419
AagaCN25869 (AB)	94.7698
AagaCN25869 (AB)	94.6295
AagaCN25869 (AB)	94.7875
AagaCN25869 (AB)	94.8006
AagaCN25869 (AB)	94.7854
AagaCN25869 (AB)	94.7818
AagaCN25869 (AB)	93.4728
AagaCN25869 (AB)	92.8852
AagaCN25869 (AB)	92.9106
AagaCN25869 (AB)	92.9175
AagaCN25869 (AB)	92.9622
AagaCN25869 (AB)	93.0988
AagaCN25869 (AB)	98.3068
AagaCN25869 (AB)	98.0078
AagaCN25869 (AB)	97.9018
AagaCN25869 (AB)	97.8683
AagaCN25869 (AB)	97.8686
AagaCN25869 (AB)	97.712
AagaCN25869 (AB)	96.9582
AagaCN25869 (AB)	97.158
AagaCN25869 (AB)	97.142
AagaCN25869 (AB)	96.8868
AagaCN25869 (AB)	96.4842
AagaCN25869 (AB)	96.483
AagaCN25869 (AB)	96.298
AagaCN25869 (AB)	96.2959
AagaCN25869 (AB)	96.2932
AagaCN25869 (AB)	96.2873
AagaCN25869 (AB)	96.2433
AagaCN25869 (AB)	96.2492
AagaCN25869 (AB)	96.2472
AagaCN25869 (AB)	96.249
AagaCN25869 (AB)	93.6757
AagaCN25869 (AB)	93.0887
AagaCN25869 (AB)	92.8908
AagaCN25869 (AB)	92.8749
AagaCN25869 (AB)	92.8736
AagaCN25869 (AB)	93.098
AagaCN25869 (AB)	93.2971
AagaCN25869 (AB)	93.2945
AagaCN25869 (AB)	93.2656
AagaCN25869 (AB)	93.3403
AagaCN25869 (AB)	93.3008
AagaCN25869 (AB)	93.2738
AagaCN25869 (AB)	92.6378
AagaCN25869 (AB)	92.7364
AagaCN25869 (AB)	92.7279
AagaCN25869 (AB)	92.6793
AagaCN25869 (AB)	92.7294
AagaCN25869 (AB)	92.7586
AagaCN25869 (AB)	92.7929
AagaCN25869 (AB)	92.8461
AagaCN25869 (AB)	92.9718
AagaCN25869 (AB)	95.0785
AagaCN25869 (AB)	94.836
AagaCN25869 (AB)	94.8309
AagaCN25869 (AB)	94.8434
AagaCN25869 (AB)	94.7074
AagaCN25869 (AB)	94.7994
AagaCN25869 (AB)	94.7975
AagaCN25869 (AB)	94.43
AagaCN25869 (AB)	94.4308
AagaCN25869 (AB)	94.3961
AagaCN25869 (AB)	94.6484
AagaCN25869 (AB)	94.6606
AagaCN25869 (AB)	94.8929
AagaCN25869 (AB)	94.8819
AagaCN25869 (AB)	95.0208
AagaCN25869 (AB)	95.1676
AagaCN25869 (AB)	95.1578
AagaCN25869 (AB)	95.1292
AagaCN25869 (AB)	95.1708
AagaCN25869 (AB)	94.8098
AagaCN25869 (AB)	94.8088
AagaCN25869 (AB)	95.2017
AagaCN25869 (AB)	95.239
AagaCN25869 (AB)	95.2273
AagaCN25869 (AB)	95.172
AagaCN25869 (AB)	95.1393
AagaCN25869 (AB)	95.1858
AagaCN25869 (AB)	95.7155
AagaCN25869 (AB)	95.7398
AagaCN25869 (AB)	95.7468
AagaCN25869 (AB)	95.6649
AagaCN25869 (AB)	95.6339
AagaCN25869 (AB)	95.4316
AagaCN25869 (AB)	95.4045
AagaCN25869 (AB)	95.4006
AagaCN25869 (AB)	95.4204
AagaCN25869 (AB)	95.376
AagaCN25869 (AB)	95.3692
AagaCN25869 (AB)	91.3378
AagaCN25869 (AB)	91.3627
AagaCN25869 (AB)	91.4239
AagaCN25869 (AB)	91.3968
AagaCN25869 (AB)	91.5002
AagaCN25869 (AB)	91.514
AagaCN25869 (AB)	91.555
AagaCN25869 (AB)	91.5451
AagaCN25869 (AB)	91.5891
AagaCN25869 (AB)	91.7863
AagaCN25869 (AB)	91.8165
AagaCN25869 (AB)	91.8449
AagaCN25869 (AB)	91.7847
AagaCN25869 (AB)	91.798
AagaCN25869 (AB)	91.8052
AagaCN25869 (AB)	92.1328
AagaCN25869 (AB)	92.0756
AagaCN25869 (AB)	92.0867
AagaCN25869 (AB)	92.1217
AagaCN25869 (AB)	92.1442
AagaCN25869 (AB)	95.3906
AagaCN25869 (AB)	95.3932
AagaCN25869 (AB)	95.3934
AagaCN25869 (AB)	95.3828
AagaCN25869 (AB)	95.0784
AagaCN25869 (AB)	94.7728
AagaCN25869 (AB)	94.7359
AagaCN25869 (AB)	94.7518
AagaCN25869 (AB)	94.7834
AagaCN25869 (AB)	94.6493
AagaCN25869 (AB)	94.6385
AagaCN25869 (AB)	94.6107
AagaCN25869 (AB)	94.6352
AagaCN25869 (AB)	94.6096
AagaCN25869 (AB)	94.607
AagaCN25869 (AB)	94.5964
AagaCN25869 (AB)	94.1411
AagaCN25869 (AB)	94.3355
AagaCN25869 (AB)	94.3558
AagaCN25869 (AB)	94.3217
AagaCN25869 (AB)	94.2821
AagaCN25869 (AB)	94.2905
AagaCN25869 (AB)	94.2115
AagaCN25869 (AB)	94.2196
AagaCN25869 (AB)	94.4707
AagaCN25869 (AB)	94.7419
AagaCN25869 (AB)	94.7362
AagaCN25869 (AB)	94.6879
AagaCN25869 (AB)	94.7683
AagaCN25869 (AB)	94.7718
AagaCN25869 (AB)	94.7761
AagaCN25869 (AB)	94.7721
AagaCN25869 (AB)	94.7807
AagaCN25869 (AB)	94.8411
AagaCN25869 (AB)	94.9847
AagaCN25869 (AB)	94.9901
AagaCN25869 (AB)	95.4185
AagaCN25869 (AB)	95.3664
AagaCN25869 (AB)	95.3133
AagaCN25869 (AB)	95.3131
AagaCN25869 (AB)	95.3076
AagaCN25869 (AB)	95.265
AagaCN25869 (AB)	95.2962
AagaCN25869 (AB)	95.2654
AagaCN25869 (AB)	95.2306
AagaCN25869 (AB)	95.1798
AagaCN25869 (AB)	95.1391
AagaCN25869 (AB)	95.1536
AagaCN25869 (AB)	94.8806
AagaCN25869 (AB)	94.8763
AagaCN25869 (AB)	94.8581
AagaCN25869 (AB)	95.8435
AagaCN25869 (AB)	95.8365
AagaCN25869 (AB)	95.8499
AagaCN25869 (AB)	95.1157
AagaCN25869 (AB)	95.1124
AagaCN25869 (AB)	94.6624
AagaCN25869 (AB)	94.6574
AagaCN25869 (AB)	94.6662
AagaCN25869 (AB)	94.6564
AagaCN25869 (AB)	94.6641
AagaCN25869 (AB)	94.6624
AagaCN25869 (AB)	94.6578
AagaCN25869 (AB)	94.6818
AagaCN25869 (AB)	94.6827
AagaCN25869 (AB)	94.7077
AagaCN25869 (AB)	94.6669
AagaCN25869 (AB)	94.6965
AagaCN25869 (AB)	94.7492
AagaCN25869 (AB)	94.7696
AagaCN25869 (AB)	94.4673
AagaCN25869 (AB)	93.5119
AagaCN25869 (AB)	93.5253
AagaCN25869 (AB)	93.528
AagaCN25869 (AB)	93.7195
AagaCN25869 (AB)	93.8542
AagaCN25869 (AB)	94.4607
AagaCN25869 (AB)	94.4864
AagaCN25869 (AB)	94.4413
AagaCN25869 (AB)	94.4901
AagaCN25869 (AB)	94.5377
AagaCN25869 (AB)	94.5536
AagaCN25869 (AB)	94.5986
AagaCN25869 (AB)	94.581
AagaCN25869 (AB)	94.583
AagaCN25869 (AB)	94.5648
AagaCN25869 (AB)	94.7042
AagaCN25869 (AB)	94.6539
AagaCN25869 (AB)	94.6885
AagaCN25869 (AB)	94.6332
AagaCN25869 (AB)	95.5989
AagaCN25869 (AB)	95.6221
AagaCN25869 (AB)	95.7073
AagaCN25869 (AB)	95.7413
AagaCN25869 (AB)	95.7332
AagaCN25869 (AB)	95.569
AagaCN25869 (AB)	95.5712
AagaCN25869 (AB)	95.6595
AagaCN25869 (AB)	95.7792
AagaCN25869 (AB)	95.7588
AagaCN25869 (AB)	95.7549
AagaCN25869 (AB)	96.0589
AagaCN25869 (AB)	96.0168
AagaCN25869 (AB)	96.0377
AagaCN25869 (AB)	96.0568
AagaCN25869 (AB)	96.0333
AagaCN25869 (AB)	95.9616
AagaCN25869 (AB)	95.9701
AagaCN25869 (AB)	95.9243
AagaCN25869 (AB)	95.9248
AagaCN25869 (AB)	95.8636
AagaCN25869 (AB)	95.1406
AagaCN25869 (AB)	95.117
AagaCN25869 (AB)	95.012
AagaCN25869 (AB)	95.0093
AagaCN25869 (AB)	95.0217
AagaCN25869 (AB)	93.6989
AagaCN25869 (AB)	93.7249
AagaCN25869 (AB)	93.7097
AagaCN25869 (AB)	93.6998
AagaCN25869 (AB)	93.688
AagaCN25869 (AB)	93.2515
AagaCN25869 (AB)	93.2621
AagaCN25869 (AB)	93.2628
AagaCN25869 (AB)	93.2531
AagaCN25869 (AB)	93.2206
AagaCN25869 (AB)	93.2152
AagaCN25869 (AB)	93.2158
AagaCN25869 (AB)	93.2214
AagaCN25869 (AB)	93.3331
AagaCN25869 (AB)	93.3229
AagaCN25869 (AB)	92.9787
AagaCN25869 (AB)	92.9928
AagaCN25869 (AB)	93.0691
AagaCN25869 (AB)	93.0847
AagaCN25869 (AB)	93.0753
AagaCN25869 (AB)	95.3575
AagaCN25869 (AB)	95.1336
AagaCN25869 (AB)	95.1188
AagaCN25869 (AB)	95.1118
AagaCN25869 (AB)	95.1181
AagaCN25869 (AB)	95.1158
AagaCN25869 (AB)	95.1048
AagaCN25869 (AB)	94.4584
AagaCN25869 (AB)	94.4578
AagaCN25869 (AB)	94.4468
AagaCN25869 (AB)	94.448
AagaCN25869 (AB)	94.3938
AagaCN25869 (AB)	94.3924
AagaCN25869 (AB)	94.2955
AagaCN25869 (AB)	94.2869
AagaCN25869 (AB)	94.2906
AagaCN25869 (AB)	94.2805
AagaCN25869 (AB)	94.258
AagaCN25869 (AB)	94.2483
AagaCN25869 (AB)	94.2223
AagaCN25869 (AB)	94.2252
AagaCN25869 (AB)	93.5064
AagaCN25869 (AB)	93.5279
AagaCN25869 (AB)	93.5593
AagaCN25869 (AB)	93.4465
AagaCN25869 (AB)	93.4324
AagaCN25869 (AB)	93.2837
AagaCN25869 (AB)	94.3569
AagaCN25869 (AB)	94.3666
AagaCN25869 (AB)	94.4192
AagaCN25869 (AB)	94.4319
AagaCN25869 (AB)	94.6593
AagaCN25869 (AB)	94.6748
AagaCN25869 (AB)	94.7372
AagaCN25869 (AB)	94.7666
AagaCN25869 (AB)	94.7915
AagaCN25869 (AB)	94.8523
AagaCN25869 (AB)	94.8897
AagaCN25869 (AB)	94.3313
AagaCN25869 (AB)	94.3617
AagaCN25869 (AB)	94.3772
AagaCN25869 (AB)	94.4319
AagaCN25869 (AB)	94.442
AagaCN25869 (AB)	94.6213
AagaCN25869 (AB)	94.6711
AagaCN25869 (AB)	94.6923
AagaCN25869 (AB)	94.9022
AagaCN25869 (AB)	94.8901
AagaCN25869 (AB)	94.9218
AagaCN25869 (AB)	95.0713
AagaCN25869 (AB)	95.0543
AagaCN25869 (AB)	95.1386
AagaCN25869 (AB)	95.1498
AagaCN25869 (AB)	95.1257
AagaCN25869 (AB)	95.1067
AagaCN25869 (AB)	95.09
AagaCN25869 (AB)	94.9503
AagaCN25869 (AB)	94.9285
AagaCN25869 (AB)	95.5957
AagaCN25869 (AB)	95.6016
AagaCN25869 (AB)	94.7958
AagaCN25869 (AB)	94.731
AagaCN25869 (AB)	95.2012
AagaCN25869 (AB)	95.0752
AagaCN25869 (AB)	95.0528
AagaCN25869 (AB)	95.041
AagaCN25869 (AB)	95.0139
AagaCN25869 (AB)	94.9869
AagaCN25869 (AB)	94.9646
AagaCN25869 (AB)	94.8779
AagaCN25869 (AB)	94.8863
AagaCN25869 (AB)	94.7994
AagaCN25869 (AB)	94.7405
AagaCN25869 (AB)	94.7426
AagaCN25869 (AB)	94.7284
AagaCN25869 (AB)	94.733
AagaCN25869 (AB)	89.743
AagaCN25869 (AB)	89.7296
AagaCN25869 (AB)	89.8324
AagaCN25869 (AB)	89.8161
AagaCN25869 (AB)	90.0069
AagaCN25869 (AB)	90.0003
AagaCN25869 (AB)	89.9962
AagaCN25869 (AB)	89.9777
AagaCN25869 (AB)	89.9274
AagaCN25869 (AB)	89.8977
AagaCN25869 (AB)	89.9608
AagaCN25869 (AB)	89.9499
AagaCN25869 (AB)	89.9631
AagaCN25869 (AB)	89.9939
AagaCN25869 (AB)	89.9466
AagaCN25869 (AB)	89.6383
AagaCN25869 (AB)	89.7586
AagaCN25869 (AB)	89.8499
AagaCN25869 (AB)	91.4003
AagaCN25869 (AB)	91.3717
AagaCN25869 (AB)	91.5297
AagaCN25869 (AB)	91.5871
AagaCN25869 (AB)	91.6712
AagaCN25869 (AB)	93.761
AagaCN25869 (AB)	94.6273
AagaCN25869 (AB)	94.0429
AagaCN25869 (AB)	94.3984
AagaCN25869 (AB)	94.5399
AagaCN25869 (AB)	94.5844
AagaCN25869 (AB)	94.6905
AagaCN25869 (AB)	94.8469
AagaCN25869 (AB)	94.8533
AagaCN25869 (AB)	94.2006
AagaCN25869 (AB)	94.338
AagaCN25869 (AB)	94.4296
AagaCN25869 (AB)	94.4675
AagaCN25869 (AB)	94.5431
AagaCN25869 (AB)	94.5827
AagaCN25869 (AB)	94.6076
AagaCN25869 (AB)	94.6505
AagaCN25869 (AB)	94.7276
AagaCN25869 (AB)	94.7349
AagaCN25869 (AB)	94.7872
AagaCN25869 (AB)	94.7425
AagaCN25869 (AB)	94.717
AagaCN25869 (AB)	94.9274
AagaCN25869 (AB)	94.8717
AagaCN25869 (AB)	94.8822
AagaCN25869 (AB)	94.8992
AagaCN25869 (AB)	94.8859
AagaCN25869 (AB)	94.8073
AagaCN25869 (AB)	94.8561
AagaCN25869 (AB)	95.4164
AagaCN25869 (AB)	95.416
AagaCN25869 (AB)	95.4518
AagaCN25869 (AB)	93.8454
AagaCN25869 (AB)	93.8269
AagaCN25869 (AB)	93.7981
AagaCN25869 (AB)	93.8117
AagaCN25869 (AB)	93.7779
AagaCN25869 (AB)	93.7903
AagaCN25869 (AB)	93.8121
AagaCN25869 (AB)	93.7774
AagaCN25869 (AB)	93.7781
AagaCN25869 (AB)	93.8492
AagaCN25869 (AB)	93.6782
AagaCN25869 (AB)	93.6896
AagaCN25869 (AB)	93.6767
AagaCN25869 (AB)	93.6713
AagaCN25869 (AB)	93.6694
AagaCN25869 (AB)	93.6925
AagaCN25869 (AB)	93.5177
AagaCN25869 (AB)	93.4858
AagaCN25869 (AB)	93.3836
AagaCN25869 (AB)	93.6573
AagaCN25869 (AB)	95.5091
AagaCN25869 (AB)	95.5308
AagaCN25869 (AB)	95.6822
AagaCN25869 (AB)	95.6707
AagaCN25869 (AB)	95.6069
AagaCN25869 (AB)	94.9055
AagaCN25869 (AB)	94.536
AagaCN25869 (AB)	94.4998
AagaCN25869 (AB)	94.5451
AagaCN25869 (AB)	94.4894
AagaCN25869 (AB)	94.4558
AagaCN25869 (AB)	94.4434
AagaCN25869 (AB)	94.4151
AagaCN25869 (AB)	94.4342
AagaCN25869 (AB)	94.4056
AagaCN25869 (AB)	94.0099
AagaCN25869 (AB)	93.9829
AagaCN25869 (AB)	93.9716
AagaCN25869 (AB)	94.0168
AagaCN25869 (AB)	93.7691
AagaCN25869 (AB)	93.7258
AagaCN25869 (AB)	93.7298
AagaCN25869 (AB)	93.7055
AagaCN25869 (AB)	93.6979
AagaCN25869 (AB)	93.6935
AagaCN25869 (AB)	93.9513
AagaCN25869 (AB)	94.1726
AagaCN25869 (AB)	94.171
AagaCN25869 (AB)	94.1589
AagaCN25869 (AB)	94.142
AagaCN25869 (AB)	94.0344
AagaCN25869 (AB)	93.9466
AagaCN25869 (AB)	94.0793
AagaCN25869 (AB)	94.0973
AagaCN25869 (AB)	94.1924
AagaCN25869 (AB)	94.6672
AagaCN25869 (AB)	94.8472
AagaCN25869 (AB)	95.7562
AagaCN25869 (AB)	95.7432
AagaCN25869 (AB)	95.9338
AagaCN25869 (AB)	95.9387
AagaCN25869 (AB)	95.9282
AagaCN25869 (AB)	95.9089
AagaCN25869 (AB)	95.9122
AagaCN25869 (AB)	95.9247
AagaCN25869 (AB)	95.911
AagaCN25869 (AB)	95.9087
AagaCN25869 (AB)	95.9419
AagaCN25869 (AB)	95.9394
AagaCN25869 (AB)	95.9454
AagaCN25869 (AB)	96.0083
AagaCN25869 (AB)	96.2385
AagaCN25869 (AB)	96.2133
AagaCN25869 (AB)	96.2141
AagaCN25869 (AB)	96.2544
AagaCN25869 (AB)	96.2675
AagaCN25869 (AB)	96.2669
AagaCN25869 (AB)	95.9854
AagaCN25869 (AB)	95.9861
AagaCN25869 (AB)	95.8314
AagaCN25869 (AB)	95.8044
AagaCN25869 (AB)	95.8218
AagaCN25869 (AB)	95.8219
AagaCN25869 (AB)	95.7701
AagaCN25869 (AB)	95.7345
AagaCN25869 (AB)	95.7411
AagaCN25869 (AB)	95.7241
AagaCN25869 (AB)	95.5748
AagaCN25869 (AB)	95.5768
AagaCN25869 (AB)	95.551
AagaCN25869 (AB)	95.2438
AagaCN25869 (AB)	95.1848
AagaCN25869 (AB)	95.1313
AagaCN25869 (AB)	95.1064
AagaCN25869 (AB)	95.24
AagaCN25869 (AB)	95.4975
AagaCN25869 (AB)	95.4784
AagaCN25869 (AB)	95.4462
AagaCN25869 (AB)	95.4454
AagaCN25869 (AB)	95.1087
AagaCN25869 (AB)	95.1988
AagaCN25869 (AB)	95.0503
AagaCN25869 (AB)	95.0845
AagaCN25869 (AB)	95.1134
AagaCN25869 (AB)	95.1212
AagaCN25869 (AB)	95.1367
AagaCN25869 (AB)	95.369
AagaCN25869 (AB)	95.5121
AagaCN25869 (AB)	95.508
AagaCN25869 (AB)	95.5156
AagaCN25869 (AB)	95.7006
AagaCN25869 (AB)	95.7204
AagaCN25869 (AB)	95.7403
AagaCN25869 (AB)	95.7898
AagaCN25869 (AB)	95.7312
AagaCN25869 (AB)	95.9618
AagaCN25869 (AB)	95.9722
AagaCN25869 (AB)	95.979
AagaCN25869 (AB)	95.9861
AagaCN25869 (AB)	96.4343
AagaCN25869 (AB)	96.5677
AagaCN25869 (AB)	96.5739
AagaCN25869 (AB)	96.5819
AagaCN25869 (AB)	96.539
AagaCN25869 (AB)	96.5754
AagaCN25869 (AB)	96.6164
AagaCN25869 (AB)	96.5637
AagaCN25869 (AB)	96.5213
AagaCN25869 (AB)	96.5396
AagaCN25869 (AB)	96.5565
AagaCN25869 (AB)	96.551
AagaCN25869 (AB)	96.589
AagaCN25869 (AB)	96.4295
AagaCN25869 (AB)	96.3979
AagaCN25869 (AB)	96.4256
AagaCN25869 (AB)	96.0741
AagaCN25869 (AB)	96.0854
AagaCN25869 (AB)	96.1066
AagaCN25869 (AB)	96.1021
AagaCN25869 (AB)	95.8357
AagaCN25869 (AB)	95.8694
AagaCN25869 (AB)	95.8622
AagaCN25869 (AB)	95.6452
AagaCN25869 (AB)	95.6648
AagaCN25869 (AB)	95.6621
AagaCN25869 (AB)	95.6619
AagaCN25869 (AB)	95.6881
AagaCN25869 (AB)	95.1228
AagaCN25869 (AB)	95.0926
AagaCN25869 (AB)	95.0965
AagaCN25869 (AB)	95.1187
AagaCN25869 (AB)	95.4016
AagaCN25869 (AB)	95.3088
AagaCN25869 (AB)	95.0832
AagaCN25869 (AB)	95.0831
AagaCN25869 (AB)	95.0777
AagaCN25869 (AB)	95.0942
AagaCN25869 (AB)	95.1599
AagaCN25869 (AB)	95.1613
AagaCN25869 (AB)	95.1913
AagaCN25869 (AB)	95.1639
AagaCN25869 (AB)	95.176
AagaCN25869 (AB)	95.23
AagaCN25869 (AB)	95.2268
AagaCN25869 (AB)	95.253
AagaCN25869 (AB)	95.2621
AagaCN25869 (AB)	95.2426
AagaCN25869 (AB)	95.404
AagaCN25869 (AB)	95.422
AagaCN25869 (AB)	95.4346
AagaCN25869 (AB)	95.5356
AagaCN25869 (AB)	95.1823
AagaCN25869 (AB)	95.0936
AagaCN25869 (AB)	95.643
AagaCN25869 (AB)	94.3117
AagaCN25869 (AB)	94.3063
AagaCN25869 (AB)	94.2715
AagaCN25869 (AB)	93.9034
AagaCN25869 (AB)	93.8532
AagaCN25869 (AB)	93.7412
AagaCN25869 (AB)	93.6947
AagaCN25869 (AB)	93.7062
AagaCN25869 (AB)	93.7171
AagaCN25869 (AB)	92.5098
AagaCN25869 (AB)	92.3996
AagaCN25869 (AB)	92.3079
AagaCN25869 (AB)	92.3129
AagaCN25869 (AB)	92.2794
AagaCN25869 (AB)	92.2482
AagaCN25869 (AB)	92.2182
AagaCN25869 (AB)	92.2767
AagaCN25869 (AB)	92.2765
AagaCN25869 (AB)	92.2672
AagaCN25869 (AB)	92.2317
AagaCN25869 (AB)	91.8163
AagaCN25869 (AB)	91.8468
AagaCN25869 (AB)	91.8427
AagaCN25869 (AB)	92.123
AagaCN25869 (AB)	92.182
AagaCN25869 (AB)	92.2916
AagaCN25869 (AB)	92.2438
AagaCN25869 (AB)	92.1662
AagaCN25869 (AB)	92.0887
AagaCN25869 (AB)	94.6302
AagaCN25869 (AB)	95.089
AagaCN25869 (AB)	95.1115
AagaCN25869 (AB)	95.1254
AagaCN25869 (AB)	95.1073
AagaCN25869 (AB)	94.2772
AagaCN25869 (AB)	94.3561
AagaCN25869 (AB)	94.0231
AagaCN25869 (AB)	94.0333
AagaCN25869 (AB)	94.049
AagaCN25869 (AB)	94.0333
AagaCN25869 (AB)	94.0685
AagaCN25869 (AB)	94.012
AagaCN25869 (AB)	95.3469
AagaCN25869 (AB)	95.4089
AagaCN25869 (AB)	95.4208
AagaCN25869 (AB)	95.398
AagaCN25869 (AB)	95.3938
AagaCN25869 (AB)	95.3852
AagaCN25869 (AB)	95.3819
AagaCN25869 (AB)	95.3956
AagaCN25869 (AB)	95.3765
AagaCN25869 (AB)	95.4843
AagaCN25869 (AB)	95.4839
AagaCN25869 (AB)	95.4794
AagaCN25869 (AB)	95.6909
AagaCN25869 (AB)	95.6843
AagaCN25869 (AB)	95.7665
AagaCN25869 (AB)	95.7576
AagaCN25869 (AB)	95.7645
AagaCN25869 (AB)	95.7559
AagaCN25869 (AB)	95.7562
AagaCN25869 (AB)	95.6849
AagaCN25869 (AB)	95.4029
AagaCN25869 (AB)	95.4293
AagaCN25869 (AB)	95.456
AagaCN25869 (AB)	94.7493
AagaCN25869 (AB)	94.5612
AagaCN25869 (AB)	94.5777
AagaCN25869 (AB)	94.6503
AagaCN25869 (AB)	94.5945
AagaCN25869 (AB)	94.6865
AagaCN25869 (AB)	93.8872
AagaCN25869 (AB)	93.8541
AagaCN25869 (AB)	93.8378
AagaCN25869 (AB)	93.8692
AagaCN25869 (AB)	93.8707
AagaCN25869 (AB)	93.8965
AagaCN25869 (AB)	93.9608
AagaCN25869 (AB)	93.9816
AagaCN25869 (AB)	90.935
AagaCN25869 (AB)	91.7058
AagaCN25869 (AB)	91.7684
AagaCN25869 (AB)	91.8395
AagaCN25869 (AB)	91.8693
AagaCN25869 (AB)	91.9061
AagaCN25869 (AB)	91.9476
AagaCN25869 (AB)	92.2805
AagaCN25869 (AB)	92.1963
AagaCN25869 (AB)	92.1186
AagaCN25869 (AB)	92.1569
AagaCN25869 (AB)	92.416
AagaCN25869 (AB)	92.4071
AagaCN25869 (AB)	92.42
AagaCN25869 (AB)	92.4508
AagaCN25869 (AB)	92.4357
AagaCN25869 (AB)	92.4598
AagaCN25869 (AB)	92.4776
AagaCN25869 (AB)	92.4613
AagaCN25869 (AB)	92.4837
AagaCN25869 (AB)	94.9454
AagaCN25869 (AB)	94.5682
AagaCN25869 (AB)	94.5338
AagaCN25869 (AB)	94.5667
AagaCN25869 (AB)	94.5462
AagaCN25869 (AB)	94.5279
AagaCN25869 (AB)	94.1025
AagaCN25869 (AB)	93.7026
AagaCN25869 (AB)	93.9507
AagaCN25869 (AB)	93.958
AagaCN25869 (AB)	93.9451
AagaCN25869 (AB)	93.6577
AagaCN25869 (AB)	93.7153
AagaCN25869 (AB)	93.7286
AagaCN25869 (AB)	93.5222
AagaCN25869 (AB)	93.223
AagaCN25869 (AB)	93.2111
AagaCN25869 (AB)	93.1781
AagaCN25869 (AB)	93.1463
AagaCN25869 (AB)	93.0175
AagaCN25869 (AB)	93.0148
AagaCN25869 (AB)	92.926
AagaCN25869 (AB)	92.7755
AagaCN25869 (AB)	92.7489
AagaCN25869 (AB)	92.6832
AagaCN25869 (AB)	92.6615
AagaCN25869 (AB)	94.1171
AagaCN25869 (AB)	92.7209
AagaCN25869 (AB)	92.6622
AagaCN25869 (AB)	92.7139
AagaCN25869 (AB)	92.6575
AagaCN25869 (AB)	92.7446
AagaCN25869 (AB)	92.7634
AagaCN25869 (AB)	92.8066
AagaCN25869 (AB)	92.862
AagaCN25869 (AB)	93.0966
AagaCN25869 (AB)	93.1247
AagaCN25869 (AB)	93.1638
AagaCN25869 (AB)	93.1594
AagaCN25869 (AB)	92.9202
AagaCN25869 (AB)	92.9791
AagaCN25869 (AB)	93.1207
AagaCN25869 (AB)	93.1643
AagaCN25869 (AB)	93.3695
AagaCN25869 (AB)	93.3862
AagaCN25869 (AB)	93.3886
AagaCN25869 (AB)	93.1904
AagaCN25869 (AB)	94.426
AagaCN25869 (AB)	94.4858
AagaCN25869 (AB)	94.4286
AagaCN25869 (AB)	94.5853
AagaCN25869 (AB)	94.6275
AagaCN25869 (AB)	94.5791
AagaCN25869 (AB)	94.5387
AagaCN25869 (AB)	94.527
AagaCN25869 (AB)	93.9184
AagaCN25869 (AB)	93.8233
AagaCN25869 (AB)	93.7581
AagaCN25869 (AB)	94.0228
AagaCN25869 (AB)	90.0465
AagaCN25869 (AB)	90.0456
AagaCN25869 (AB)	90.3317
AagaCN25869 (AB)	90.3063
AagaCN25869 (AB)	90.18
AagaCN25869 (AB)	90.2431
AagaCN25869 (AB)	90.6109
AagaCN25869 (AB)	90.6267
AagaCN25869 (AB)	90.6448
AagaCN25869 (AB)	90.6051
AagaCN25869 (AB)	90.5932
AagaCN25869 (AB)	90.6043
AagaCN25869 (AB)	90.6224
AagaCN25869 (AB)	90.6375
AagaCN25869 (AB)	90.7863
AagaCN25869 (AB)	90.8205
AagaCN25869 (AB)	90.8166
AagaCN25869 (AB)	90.8342
AagaCN25869 (AB)	90.8745
AagaCN25869 (AB)	90.7349
AagaCN25869 (AB)	95.2308
AagaCN25869 (AB)	95.2548
AagaCN25869 (AB)	95.2101
AagaCN25869 (AB)	95.2346
AagaCN25869 (AB)	95.2287
AagaCN25869 (AB)	94.9347
AagaCN25869 (AB)	95.1175
AagaCN25869 (AB)	95.1375
AagaCN25869 (AB)	95.1599
AagaCN25869 (AB)	95.4767
AagaCN25869 (AB)	95.504
AagaCN25869 (AB)	95.6034
AagaCN25869 (AB)	95.2569
AagaCN25869 (AB)	95.257
AagaCN25869 (AB)	94.6719
AagaCN25869 (AB)	94.7016
AagaCN25869 (AB)	94.769
AagaCN25869 (AB)	94.8563
AagaCN25869 (AB)	94.7132
AagaCN25869 (AB)	94.6826
AagaCN25869 (AB)	94.6988
AagaCN25869 (AB)	94.3275
AagaCN25869 (AB)	94.3309
AagaCN25869 (AB)	94.4023
AagaCN25869 (AB)	94.4242
AagaCN25869 (AB)	94.5115
AagaCN25869 (AB)	94.6372
AagaCN25869 (AB)	94.6373
AagaCN25869 (AB)	94.6214
AagaCN25869 (AB)	94.4958
AagaCN25869 (AB)	94.4832
AagaCN25869 (AB)	94.4157
AagaCN25869 (AB)	94.4896
AagaCN25869 (AB)	94.4704
AagaCN25869 (AB)	95.0988
AagaCN25869 (AB)	95.0924
AagaCN25869 (AB)	95.0647
AagaCN25869 (AB)	94.6806
AagaCN25869 (AB)	94.7711
AagaCN25869 (AB)	94.7711
AagaCN25869 (AB)	94.7624
AagaCN25869 (AB)	95.3197
AagaCN25869 (AB)	95.3854
AagaCN25869 (AB)	95.4406
AagaCN25869 (AB)	95.4448
AagaCN25869 (AB)	95.5895
AagaCN25869 (AB)	95.1376
AagaCN25869 (AB)	95.0998
AagaCN25869 (AB)	95.1148
AagaCN25869 (AB)	95.0988
AagaCN25869 (AB)	95.102
AagaCN25869 (AB)	95.2167
AagaCN25869 (AB)	95.2762
AagaCN25869 (AB)	95.2024
AagaCN25869 (AB)	94.7776
AagaCN25869 (AB)	94.7788
AagaCN25869 (AB)	94.7657
AagaCN25869 (AB)	94.9643
AagaCN25869 (AB)	94.9646
AagaCN25869 (AB)	94.9716
AagaCN25869 (AB)	94.9663
AagaCN25869 (AB)	94.6311
AagaCN25869 (AB)	94.4197
AagaCN25869 (AB)	94.4224
AagaCN25869 (AB)	94.3604
AagaCN25869 (AB)	93.9733
AagaCN25869 (AB)	94.25
AagaCN25869 (AB)	94.5986
AagaCN25869 (AB)	94.6002
AagaCN25869 (AB)	94.6032
AagaCN25869 (AB)	94.9607
AagaCN25869 (AB)	94.7995
AagaCN25869 (AB)	94.6788
AagaCN25869 (AB)	94.373
AagaCN25869 (AB)	94.4458
AagaCN25869 (AB)	94.4501
AagaCN25869 (AB)	94.5396
AagaCN25869 (AB)	94.937
AagaCN25869 (AB)	94.9465
AagaCN25869 (AB)	94.9612
AagaCN25869 (AB)	94.0253
AagaCN25869 (AB)	94.394
AagaCN25869 (AB)	94.3049
AagaCN25869 (AB)	94.3104
AagaCN25869 (AB)	94.3082
AagaCN25869 (AB)	94.6846
AagaCN25869 (AB)	94.6856
AagaCN25869 (AB)	94.4752
AagaCN25869 (AB)	94.6353
AagaCN25869 (AB)	95.2354
AagaCN25869 (AB)	95.1228
AagaCN25869 (AB)	95.1205
AagaCN25869 (AB)	95.1055
AagaCN25869 (AB)	95.2612
AagaCN25869 (AB)	95.2999
AagaCN25869 (AB)	95.3051
AagaCN25869 (AB)	94.9626
AagaCN25869 (AB)	94.9593
AagaCN25869 (AB)	94.9513
AagaCN25869 (AB)	94.9436
AagaCN25869 (AB)	95.3998
AagaCN25869 (AB)	95.3819
AagaCN25869 (AB)	95.394
AagaCN25869 (AB)	95.3869
AagaCN25869 (AB)	95.3914
AagaCN25869 (AB)	95.457
AagaCN25869 (AB)	95.4583
AagaCN25869 (AB)	95.4612
AagaCN25869 (AB)	95.3939
AagaCN25869 (AB)	94.4921
AagaCN25869 (AB)	94.4587
AagaCN25869 (AB)	94.4034
AagaCN25869 (AB)	94.3786
AagaCN25869 (AB)	94.3635
AagaCN25869 (AB)	93.8465
AagaCN25869 (AB)	93.8069
AagaCN25869 (AB)	94.5687
AagaCN25869 (AB)	94.5784
AagaCN25869 (AB)	94.8462
AagaCN25869 (AB)	94.819
AagaCN25869 (AB)	94.8423
AagaCN25869 (AB)	94.872
AagaCN25869 (AB)	94.8731
AagaCN25869 (AB)	94.8782
AagaCN25869 (AB)	94.9554
AagaCN25869 (AB)	94.9515
AagaCN25869 (AB)	94.8831
AagaCN25869 (AB)	94.8205
AagaCN25869 (AB)	94.7575
AagaCN25869 (AB)	94.7466
AagaCN25869 (AB)	94.745
AagaCN25869 (AB)	95.1896
AagaCN25869 (AB)	94.7478
AagaCN25869 (AB)	95.0259
AagaCN25869 (AB)	95.0118
AagaCN25869 (AB)	94.5918
AagaCN25869 (AB)	96.0796
AagaCN25869 (AB)	96.1644
AagaCN25869 (AB)	96.1637
AagaCN25869 (AB)	96.1805
AagaCN25869 (AB)	96.1817
AagaCN25869 (AB)	96.1744
AagaCN25869 (AB)	96.1748
AagaCN25869 (AB)	96.1818
AagaCN25869 (AB)	96.1161
AagaCN25869 (AB)	96.1169
AagaCN25869 (AB)	96.141
AagaCN25869 (AB)	96.1809
AagaCN25869 (AB)	96.1802
AagaCN25869 (AB)	95.9814
AagaCN25869 (AB)	95.9799
AagaCN25869 (AB)	95.9788
AagaCN25869 (AB)	94.8652
AagaCN25869 (AB)	94.7221
AagaCN25869 (AB)	94.7259
AagaCN25869 (AB)	94.7177
AagaCN25869 (AB)	92.7113
AagaCN25869 (AB)	92.9004
AagaCN25869 (AB)	92.9258
AagaCN25869 (AB)	92.9071
AagaCN25869 (AB)	93.2028
AagaCN25869 (AB)	93.2224
AagaCN25869 (AB)	93.2208
AagaCN25869 (AB)	93.2356
AagaCN25869 (AB)	93.1414
AagaCN25869 (AB)	93.1309
AagaCN25869 (AB)	93.1203
AagaCN25869 (AB)	93.1188
AagaCN25869 (AB)	93.1643
AagaCN25869 (AB)	93.1855
AagaCN25869 (AB)	93.1754
AagaCN25869 (AB)	93.2289
AagaCN25869 (AB)	94.8072
AagaCN25869 (AB)	94.9031
AagaCN25869 (AB)	94.9106
AagaCN25869 (AB)	94.9235
AagaCN25869 (AB)	94.8546
AagaCN25869 (AB)	94.3575
AagaCN25869 (AB)	94.3367
AagaCN25869 (AB)	94.3755
AagaCN25869 (AB)	94.1861
AagaCN25869 (AB)	94.1383
AagaCN25869 (AB)	94.2113
AagaCN25869 (AB)	94.2008
AagaCN25869 (AB)	94.2139
AagaCN25869 (AB)	94.2249
AagaCN25869 (AB)	94.2241
AagaCN25869 (AB)	94.2176
AagaCN25869 (AB)	95.6996
AagaCN25869 (AB)	95.7347
AagaCN25869 (AB)	95.6693
AagaCN25869 (AB)	95.5031
AagaCN25869 (AB)	95.4872
AagaCN25869 (AB)	95.5792
AagaCN25869 (AB)	95.5371
AagaCN25869 (AB)	95.4727
AagaCN25869 (AB)	95.3386
AagaCN25869 (AB)	95.3778
AagaCN25869 (AB)	95.3757
AagaCN25869 (AB)	95.1024
AagaCN25869 (AB)	93.4066
AagaCN25869 (AB)	93.3538
AagaCN25869 (AB)	93.1864
AagaCN25869 (AB)	92.6038
AagaCN25869 (AB)	92.6032
AagaCN25869 (AB)	92.6143
AagaCN25869 (AB)	92.5536
AagaCN25869 (AB)	92.5677
AagaCN25869 (AB)	88.8359
AagaCN25869 (AB)	88.8701
AagaCN25869 (AB)	88.9242
AagaCN25869 (AB)	88.8339
AagaCN25869 (AB)	88.6871
AagaCN25869 (AB)	88.6875
AagaCN25869 (AB)	88.6869
AagaCN25869 (AB)	88.7264
AagaCN25869 (AB)	88.6924
AagaCN25869 (AB)	88.8622
AagaCN25869 (AB)	88.8618
AagaCN25869 (AB)	88.8361
AagaCN25869 (AB)	88.9051
AagaCN25869 (AB)	88.9605
AagaCN25869 (AB)	90.4797
AagaCN25869 (AB)	90.5332
AagaCN25869 (AB)	90.5308
AagaCN25869 (AB)	90.5225
AagaCN25869 (AB)	90.5214
AagaCN25869 (AB)	90.5261
AagaCN25869 (AB)	94.6039
AagaCN25869 (AB)	94.5833
AagaCN25869 (AB)	94.5966
AagaCN25869 (AB)	94.5825
AagaCN25869 (AB)	94.5668
AagaCN25869 (AB)	94.5663
AagaCN25869 (AB)	94.5639
AagaCN25869 (AB)	94.5353
AagaCN25869 (AB)	94.5487
AagaCN25869 (AB)	95.404
AagaCN25869 (AB)	95.5252
AagaCN25869 (AB)	95.5351
AagaCN25869 (AB)	95.538
AagaCN25869 (AB)	95.5179
AagaCN25869 (AB)	95.499
AagaCN25869 (AB)	95.4111
AagaCN25869 (AB)	95.4096
AagaCN25869 (AB)	95.4211
AagaCN25869 (AB)	95.4164
AagaCN25869 (AB)	95.4313
AagaCN25869 (AB)	95.4204
AagaCN25869 (AB)	95.4206
AagaCN25869 (AB)	95.4149
AagaCN25869 (AB)	95.3826
AagaCN25869 (AB)	95.6871
AagaCN25869 (AB)	95.6899
AagaCN25869 (AB)	95.6868
AagaCN25869 (AB)	95.6896
AagaCN25869 (AB)	95.6871
AagaCN25869 (AB)	95.6751
AagaCN25869 (AB)	95.6319
AagaCN25869 (AB)	95.6259
AagaCN25869 (AB)	95.6204
AagaCN25869 (AB)	95.6231
AagaCN25869 (AB)	95.6257
AagaCN25869 (AB)	95.7901
AagaCN25869 (AB)	95.783
AagaCN25869 (AB)	95.7841
AagaCN25869 (AB)	95.7943
AagaCN25869 (AB)	95.7838
AagaCN25869 (AB)	95.8338
AagaCN25869 (AB)	95.8343
AagaCN25869 (AB)	95.8615
AagaCN25869 (AB)	95.057
AagaCN25869 (AB)	94.5882
AagaCN25869 (AB)	94.5923
AagaCN25869 (AB)	94.5263
AagaCN25869 (AB)	94.5308
AagaCN25869 (AB)	93.4204
AagaCN25869 (AB)	93.3235
AagaCN25869 (AB)	93.315
AagaCN25869 (AB)	93.3142
AagaCN25869 (AB)	93.3216
AagaCN25869 (AB)	93.5908
AagaCN25869 (AB)	93.5835
AagaCN25869 (AB)	93.5614
AagaCN25869 (AB)	93.562
AagaCN25869 (AB)	93.5612
AagaCN25869 (AB)	93.5573
AagaCN25869 (AB)	93.557
AagaCN25869 (AB)	93.7184
AagaCN25869 (AB)	93.719
AagaCN25869 (AB)	93.7225
AagaCN25869 (AB)	93.9994
AagaCN25869 (AB)	93.4364
AagaCN25869 (AB)	93.4264
AagaCN25869 (AB)	93.389
AagaCN25869 (AB)	93.3812
AagaCN25869 (AB)	95.0154
AagaCN25869 (AB)	94.544
AagaCN25869 (AB)	94.5469
AagaCN25869 (AB)	94.5506
AagaCN25869 (AB)	94.5505
AagaCN25869 (AB)	94.3681
AagaCN25869 (AB)	94.3675
AagaCN25869 (AB)	94.3945
AagaCN25869 (AB)	94.3975
AagaCN25869 (AB)	94.3988
AagaCN25869 (AB)	94.397
AagaCN25869 (AB)	94.2547
AagaCN25869 (AB)	93.3983
AagaCN25869 (AB)	93.4059
AagaCN25869 (AB)	93.4176
AagaCN25869 (AB)	93.4194
AagaCN25869 (AB)	92.606
AagaCN25869 (AB)	92.6106
AagaCN25869 (AB)	92.8101
AagaCN25869 (AB)	92.8398
AagaCN25869 (AB)	92.8501
AagaCN25869 (AB)	93.6995
AagaCN25869 (AB)	93.6659
AagaCN25869 (AB)	93.6407
AagaCN25869 (AB)	93.5898
AagaCN25869 (AB)	93.3742
AagaCN25869 (AB)	93.2803
AagaCN25869 (AB)	93.3975
AagaCN25869 (AB)	93.3734
AagaCN25869 (AB)	93.3725
AagaCN25869 (AB)	93.4539
AagaCN25869 (AB)	94.6009
AagaCN25869 (AB)	94.7214
AagaCN25869 (AB)	94.7556
AagaCN25869 (AB)	94.3472
AagaCN25869 (AB)	94.3876
AagaCN25869 (AB)	94.4495
AagaCN25869 (AB)	95.4649
AagaCN25869 (AB)	95.6441
AagaCN25869 (AB)	95.6063
AagaCN25869 (AB)	95.5852
AagaCN25869 (AB)	95.5822
AagaCN25869 (AB)	95.6195
AagaCN25869 (AB)	95.6243
AagaCN25869 (AB)	95.2856
AagaCN25869 (AB)	95.271
AagaCN25869 (AB)	95.0101
AagaCN25869 (AB)	94.9696
AagaCN25869 (AB)	94.9672
AagaCN25869 (AB)	94.9999
AagaCN25869 (AB)	94.7985
AagaCN25869 (AB)	94.7697
AagaCN25869 (AB)	92.9551
AagaCN25869 (AB)	92.9495
AagaCN25869 (AB)	93.0114
AagaCN25869 (AB)	92.8845
AagaCN25869 (AB)	92.9019
AagaCN25869 (AB)	92.1221
AagaCN25869 (AB)	92.1313
AagaCN25869 (AB)	92.1434
AagaCN25869 (AB)	92.1303
AagaCN25869 (AB)	92.0796
AagaCN25869 (AB)	92.0723
AagaCN25869 (AB)	92.0627
AagaCN25869 (AB)	91.9594
AagaCN25869 (AB)	91.959
AagaCN25869 (AB)	91.6336
AagaCN25869 (AB)	91.6205
AagaCN25869 (AB)	91.7592
AagaCN25869 (AB)	91.675
AagaCN25869 (AB)	91.8204
AagaCN25869 (AB)	91.986
AagaCN25869 (AB)	93.7264
AagaCN25869 (AB)	93.7203
AagaCN25869 (AB)	93.7122
AagaCN25869 (AB)	94.1171
AagaCN25869 (AB)	94.1174
AagaCN25869 (AB)	93.9527
AagaCN25869 (AB)	93.9866
AagaCN25869 (AB)	94.0067
AagaCN25869 (AB)	94.0153
AagaCN25869 (AB)	94.0237
AagaCN25869 (AB)	93.6048
AagaCN25869 (AB)	93.6584
AagaCN25869 (AB)	93.6259
AagaCN25869 (AB)	93.6749
AagaCN25869 (AB)	93.6698
AagaCN25869 (AB)	93.6695
AagaCN25869 (AB)	93.6496
AagaCN25869 (AB)	93.6683
AagaCN25869 (AB)	94.2455
AagaCN25869 (AB)	94.3059
AagaCN25869 (AB)	95.268
AagaCN25869 (AB)	95.2664
AagaCN25869 (AB)	95.3005
AagaCN25869 (AB)	95.3188
AagaCN25869 (AB)	95.3215
AagaCN25869 (AB)	95.3201
AagaCN25869 (AB)	95.2217
AagaCN25869 (AB)	95.2506
AagaCN25869 (AB)	95.2399
AagaCN25869 (AB)	95.2412
AagaCN25869 (AB)	95.6379
AagaCN25869 (AB)	95.6138
AagaCN25869 (AB)	95.5403
AagaCN25869 (AB)	95.5282
AagaCN25869 (AB)	95.5279
AagaCN25869 (AB)	95.5198
AagaCN25869 (AB)	95.4927
AagaCN25869 (AB)	92.5512
AagaCN25869 (AB)	92.6011
AagaCN25869 (AB)	92.5982
AagaCN25869 (AB)	92.1414
AagaCN25869 (AB)	92.1545
AagaCN25869 (AB)	92.1578
AagaCN25869 (AB)	92.1671
AagaCN25869 (AB)	92.1689
AagaCN25869 (AB)	92.1717
AagaCN25869 (AB)	92.1292
AagaCN25869 (AB)	92.1476
AagaCN25869 (AB)	92.161
AagaCN25869 (AB)	92.1878
AagaCN25869 (AB)	92.1923
AagaCN25869 (AB)	92.1992
AagaCN25869 (AB)	92.2079
AagaCN25869 (AB)	92.216
AagaCN25869 (AB)	92.2185
AagaCN25869 (AB)	92.4523
AagaCN25869 (AB)	92.4529
AagaCN25869 (AB)	94.7226
AagaCN25869 (AB)	94.6548
AagaCN25869 (AB)	94.6918
AagaCN25869 (AB)	94.7281
AagaCN25869 (AB)	94.6985
AagaCN25869 (AB)	94.1397
AagaCN25869 (AB)	94.1587
AagaCN25869 (AB)	94.1512
AagaCN25869 (AB)	93.1787
AagaCN25869 (AB)	93.1443
AagaCN25869 (AB)	93.6232
AagaCN25869 (AB)	93.7435
AagaCN25869 (AB)	93.7185
AagaCN25869 (AB)	93.6557
AagaCN25869 (AB)	93.6656
AagaCN25869 (AB)	93.659
AagaCN25869 (AB)	93.6522
AagaCN25869 (AB)	93.6551
AagaCN25869 (AB)	93.4457
AagaCN25869 (AB)	93.4349
AagaCN25869 (AB)	93.4462
AagaCN25869 (AB)	93.4553
AagaCN25869 (AB)	93.4414
AagaCN25869 (AB)	93.4124
AagaCN25869 (AB)	93.4256
AagaCN25869 (AB)	93.6735
AagaCN25869 (AB)	93.6351
AagaCN25869 (AB)	93.6489
AagaCN25869 (AB)	94.3422
AagaCN25869 (AB)	94.3019
AagaCN25869 (AB)	93.7667
AagaCN25869 (AB)	93.571
AagaCN25869 (AB)	93.5552
AagaCN25869 (AB)	93.6637
AagaCN25869 (AB)	93.6615
AagaCN25869 (AB)	93.9127
AagaCN25869 (AB)	93.9304
AagaCN25869 (AB)	93.9086
AagaCN25869 (AB)	93.9905
AagaCN25869 (AB)	94.0068
AagaCN25869 (AB)	93.9847
AagaCN25869 (AB)	93.9009
AagaCN25869 (AB)	93.9149
AagaCN25869 (AB)	93.9251
AagaCN25869 (AB)	93.9509
AagaCN25869 (AB)	94.0822
AagaCN25869 (AB)	94.0929
AagaCN25869 (AB)	94.1813
AagaCN25869 (AB)	94.761
AagaCN25869 (AB)	94.942
AagaCN25869 (AB)	95.4304
AagaCN25869 (AB)	95.4112
AagaCN25869 (AB)	95.4181
AagaCN25869 (AB)	95.2508
AagaCN25869 (AB)	95.2386
AagaCN25869 (AB)	95.1106
AagaCN25869 (AB)	95.0978
AagaCN25869 (AB)	95.1161
AagaCN25869 (AB)	94.8924
AagaCN25869 (AB)	94.5789
AagaCN25869 (AB)	94.5792
AagaCN25869 (AB)	94.5683
AagaCN25869 (AB)	94.4645
AagaCN25869 (AB)	94.4346
AagaCN25869 (AB)	94.3867
AagaCN25869 (AB)	94.3397
AagaCN25869 (AB)	94.2904
AagaCN25869 (AB)	94.1566
AagaCN25869 (AB)	93.8104
AagaCN25869 (AB)	90.7683
AagaCN25869 (AB)	88.4729
AagaCN25869 (AB)	88.4977
AagaCN25869 (AB)	88.562
AagaCN25869 (AB)	88.6277
AagaCN25869 (AB)	88.8735
AagaCN25869 (AB)	88.844
AagaCN25869 (AB)	88.9275
AagaCN25869 (AB)	88.8921
AagaCN25869 (AB)	88.7668
AagaCN25869 (AB)	90.3129
AagaCN25869 (AB)	90.3113
AagaCN25869 (AB)	90.3271
AagaCN25869 (AB)	90.6455
AagaCN25869 (AB)	90.6495
AagaCN25869 (AB)	90.647
AagaCN25869 (AB)	90.6261
AagaCN25869 (AB)	90.657
AagaCN25869 (AB)	90.6489
AagaCN25869 (AB)	90.6751
AagaCN25869 (AB)	90.626
AagaCN25869 (AB)	91.4344
AagaCN25869 (AB)	91.3259
AagaCN25869 (AB)	91.232
AagaCN25869 (AB)	91.949
AagaCN25869 (AB)	91.3408
AagaCN25869 (AB)	91.3102
AagaCN25869 (AB)	91.9447
AagaCN25869 (AB)	92.0014
AagaCN25869 (AB)	91.9289
AagaCN25869 (AB)	90.6331
AagaCN25869 (AB)	90.5064
AagaCN25869 (AB)	90.6501
AagaCN25869 (AB)	90.6454
AagaCN25869 (AB)	90.8389
AagaCN25869 (AB)	90.5649
AagaCN25869 (AB)	91.6951
AagaCN25869 (AB)	91.6664
AagaCN25869 (AB)	91.5486
AagaCN25869 (AB)	91.4271
AagaCN25869 (AB)	91.7475
AagaCN25869 (AB)	91.6721
AagaCN25869 (AB)	91.5696
AagaCN25869 (AB)	91.7045
AagaCN25869 (AB)	91.7646
AagaCN25869 (AB)	91.6892
AagaCN25869 (AB)	92.2267
AagaCN25869 (AB)	92.5353
AagaCN25869 (AB)	92.5455
AagaCN25869 (AB)	92.5386
AagaCN25869 (AB)	92.5929
AagaCN25869 (AB)	92.6232
AagaCN25869 (AB)	90.8804
AagaCN25869 (AB)	90.731
AagaCN25869 (AB)	90.6948
AagaCN25869 (AB)	92.1446
AagaCN25869 (AB)	92.4428
AagaCN25869 (AB)	92.7591
AagaCN25869 (AB)	93.0026
AagaCN25869 (AB)	93.0191
AagaCN25869 (AB)	93.4623
AagaCN25869 (AB)	93.7604
AagaCN25869 (AB)	93.9248
AagaCN25869 (AB)	93.8758
AagaCN25869 (AB)	94.0311
AagaCN25869 (AB)	94.0712
AagaCN25869 (AB)	94.0637
AagaCN25869 (AB)	94.0358
AagaCN25869 (AB)	94.0498
AagaCN25869 (AB)	94.104
AagaCN25869 (AB)	94.1564
AagaCN25869 (AB)	94.2068
AagaCN25869 (AB)	95.4826
AagaCN25869 (AB)	95.8211
AagaCN25869 (AB)	95.9058
AagaCN25869 (AB)	95.5693
AagaCN25869 (AB)	92.9453
AagaCN25869 (AB)	92.9291
AagaCN25869 (AB)	93.1595
AagaCN25869 (AB)	93.1521
AagaCN25869 (AB)	93.1878
AagaCN25869 (AB)	93.3258
AagaCN25869 (AB)	93.4685
AagaCN25869 (AB)	92.7005
AagaCN25869 (AB)	97.5407
AagaCN25869 (AB)	97.5878
AagaCN25869 (AB)	97.6104
AagaCN25869 (AB)	97.6203
AagaCN25869 (AB)	97.5703
AagaCN25869 (AB)	97.5375
AagaCN25869 (AB)	97.5251
AagaCN25869 (AB)	97.5233
AagaCN25869 (AB)	97.5204
AagaCN25869 (AB)	97.409
AagaCN25869 (AB)	97.8331
AagaCN25869 (AB)	97.8324
AagaCN25869 (AB)	97.8152
AagaCN25869 (AB)	97.6768
AagaCN25869 (AB)	97.7107
AagaCN25869 (AB)	97.6864
AagaCN25869 (AB)	97.6847
AagaCN25869 (AB)	97.69
AagaCN25869 (AB)	97.6959
AagaCN25869 (AB)	98.0262
AagaCN25869 (AB)	94.9847
AagaCN25869 (AB)	94.9631
AagaCN25869 (AB)	94.9914
AagaCN25869 (AB)	94.9862
AagaCN25869 (AB)	94.8116
AagaCN25869 (AB)	94.7069
AagaCN25869 (AB)	94.6664
AagaCN25869 (AB)	94.643
AagaCN25869 (AB)	94.6226
AagaCN25869 (AB)	94.4312
AagaCN25869 (AB)	94.4362
AagaCN25869 (AB)	94.4877
AagaCN25869 (AB)	95.0113
AagaCN25869 (AB)	95.9942
AagaCN25869 (AB)	96.0537
AagaCN25869 (AB)	96.2772
AagaCN25869 (AB)	96.2183
AagaCN25869 (AB)	95.7426
AagaCN25869 (AB)	95.7348
AagaCN25869 (AB)	95.2193
AagaCN25869 (AB)	95.239
AagaCN25869 (AB)	95.2397
AagaCN25869 (AB)	95.2268
AagaCN25869 (AB)	95.2269
AagaCN25869 (AB)	94.6807
AagaCN25869 (AB)	94.5702
AagaCN25869 (AB)	94.5749
AagaCN25869 (AB)	94.4469
AagaCN25869 (AB)	94.4662
AagaCN25869 (AB)	94.4921
AagaCN25869 (AB)	94.4968
AagaCN25869 (AB)	94.4659
AagaCN25869 (AB)	93.814
AagaCN25869 (AB)	93.8093
AagaCN25869 (AB)	93.8266
AagaCN25869 (AB)	94.2328
AagaCN25869 (AB)	94.2389
AagaCN25869 (AB)	94.2245
AagaCN25869 (AB)	94.2033
AagaCN25869 (AB)	94.9549
AagaCN25869 (AB)	94.9562
AagaCN25869 (AB)	94.9634
AagaCN25869 (AB)	94.9706
AagaCN25869 (AB)	94.9888
AagaCN25869 (AB)	95.1888
AagaCN25869 (AB)	95.2202
AagaCN25869 (AB)	94.8895
AagaCN25869 (AB)	94.9491
AagaCN25869 (AB)	94.5439
AagaCN25869 (AB)	94.5431
AagaCN25869 (AB)	94.544
AagaCN25869 (AB)	94.5467
AagaCN25869 (AB)	93.9428
AagaCN25869 (AB)	93.9434
AagaCN25869 (AB)	93.9398
AagaCN25869 (AB)	93.5948
AagaCN25869 (AB)	93.5839
AagaCN25869 (AB)	93.5905
AagaCN25869 (AB)	93.6054
AagaCN25869 (AB)	92.373
AagaCN25869 (AB)	92.357
AagaCN25869 (AB)	92.3694
AagaCN25869 (AB)	92.3494
AagaCN25869 (AB)	91.6308
AagaCN25869 (AB)	91.6382
AagaCN25869 (AB)	91.6665
AagaCN25869 (AB)	90.7721
AagaCN25869 (AB)	90.6642
AagaCN25869 (AB)	90.9576
AagaCN25869 (AB)	91.1881
AagaCN25869 (AB)	91.144
AagaCN25869 (AB)	91.1795
AagaCN25869 (AB)	92.7077
AagaCN25869 (AB)	92.7772
AagaCN25869 (AB)	92.7072
AagaCN25869 (AB)	92.3488
AagaCN25869 (AB)	92.4335
AagaCN25869 (AB)	92.4331
AagaCN25869 (AB)	92.376
AagaCN25869 (AB)	92.3618
AagaCN25869 (AB)	92.3685
AagaCN25869 (AB)	92.2707
AagaCN25869 (AB)	92.2962
AagaCN25869 (AB)	92.2975
AagaCN25869 (AB)	92.2826
AagaCN25869 (AB)	92.2551
AagaCN25869 (AB)	92.287
AagaCN25869 (AB)	92.2948
AagaCN25869 (AB)	92.2947
AagaCN25869 (AB)	92.1801
AagaCN25869 (AB)	92.1664
AagaCN25869 (AB)	92.0625
AagaCN25869 (AB)	93.4668
AagaCN25869 (AB)	93.4531
AagaCN25869 (AB)	93.5624
AagaCN25869 (AB)	94.9982
AagaCN25869 (AB)	94.9585
AagaCN25869 (AB)	95.3105
AagaCN25869 (AB)	95.2982
AagaCN25869 (AB)	95.275
AagaCN25869 (AB)	95.3569
AagaCN25869 (AB)	94.9848
AagaCN25869 (AB)	94.9584
AagaCN25869 (AB)	94.9628
AagaCN25869 (AB)	94.8813
AagaCN25869 (AB)	95.5257
AagaCN25869 (AB)	95.5635
AagaCN25869 (AB)	95.5646
AagaCN25869 (AB)	95.5729
AagaCN25869 (AB)	95.5723
AagaCN25869 (AB)	95.5862
AagaCN25869 (AB)	95.5882
AagaCN25869 (AB)	95.9622
AagaCN25869 (AB)	95.9658
AagaCN25869 (AB)	95.8948
AagaCN25869 (AB)	95.8574
AagaCN25869 (AB)	95.8599
AagaCN25869 (AB)	95.8571
AagaCN25869 (AB)	95.8599
AagaCN25869 (AB)	95.8333
AagaCN25869 (AB)	95.7903
AagaCN25869 (AB)	95.99
AagaCN25869 (AB)	95.986
AagaCN25869 (AB)	96.0086
AagaCN25869 (AB)	96.0682
AagaCN25869 (AB)	95.9898
AagaCN25869 (AB)	95.987
AagaCN25869 (AB)	95.9972
AagaCN25869 (AB)	96.0764
AagaCN25869 (AB)	96.0037
AagaCN25869 (AB)	95.9307
AagaCN25869 (AB)	95.9014
AagaCN25869 (AB)	94.365
AagaCN25869 (AB)	94.3492
AagaCN25869 (AB)	94.4952
AagaCN25869 (AB)	94.4725
AagaCN25869 (AB)	94.4527
AagaCN25869 (AB)	94.4179
AagaCN25869 (AB)	94.4232
AagaCN25869 (AB)	94.7809
AagaCN25869 (AB)	94.968
AagaCN25869 (AB)	95.0522
AagaCN25869 (AB)	95.1021
AagaCN25869 (AB)	95.0728
AagaCN25869 (AB)	95.2522
AagaCN25869 (AB)	95.1308
AagaCN25869 (AB)	95.223
AagaCN25869 (AB)	95.2488
AagaCN25869 (AB)	95.2852
AagaCN25869 (AB)	95.3997
AagaCN25869 (AB)	95.4679
AagaCN25869 (AB)	95.5276
AagaCN25869 (AB)	95.5371
AagaCN25869 (AB)	95.566
AagaCN25869 (AB)	95.7303
AagaCN25869 (AB)	95.8793
AagaCN25869 (AB)	95.8816
AagaCN25869 (AB)	95.8698
AagaCN25869 (AB)	95.8415
AagaCN25869 (AB)	95.9146
AagaCN25869 (AB)	95.8907
AagaCN25869 (AB)	95.8575
AagaCN25869 (AB)	95.8341
AagaCN25869 (AB)	95.8467
AagaCN25869 (AB)	95.7441
AagaCN25869 (AB)	95.9626
AagaCN25869 (AB)	95.9002
AagaCN25869 (AB)	95.7637
AagaCN25869 (AB)	95.5599
AagaCN25869 (AB)	95.6647
AagaCN25869 (AB)	95.6985
AagaCN25869 (AB)	95.6778
AagaCN25869 (AB)	95.3904
AagaCN25869 (AB)	95.3462
AagaCN25869 (AB)	95.3636
AagaCN25869 (AB)	95.4916
AagaCN25869 (AB)	95.5317
AagaCN25869 (AB)	95.5461
AagaCN25869 (AB)	95.5417
AagaCN25869 (AB)	95.6143
AagaCN25869 (AB)	95.6439
AagaCN25869 (AB)	95.486
AagaCN25869 (AB)	95.4574
AagaCN25869 (AB)	95.4319
AagaCN25869 (AB)	95.4658
AagaCN25869 (AB)	95.4484
AagaCN25869 (AB)	95.4666
AagaCN25869 (AB)	95.4146
AagaCN25869 (AB)	96.048
AagaCN25869 (AB)	96.0241
AagaCN25869 (AB)	96.0358
AagaCN25869 (AB)	95.9581
AagaCN25869 (AB)	96.0303
AagaCN25869 (AB)	96.0273
AagaCN25869 (AB)	96.0121
AagaCN25869 (AB)	95.9932
AagaCN25869 (AB)	95.9906
AagaCN25869 (AB)	95.9929
AagaCN25869 (AB)	95.9981
AagaCN25869 (AB)	95.8237
AagaCN25869 (AB)	95.8109
AagaCN25869 (AB)	96.0704
AagaCN25869 (AB)	95.8449
AagaCN25869 (AB)	95.9178
AagaCN25869 (AB)	95.9347
AagaCN25869 (AB)	95.9982
AagaCN25869 (AB)	96.0171
AagaCN25869 (AB)	95.6725
AagaCN25869 (AB)	94.836
AagaCN25869 (AB)	94.895
AagaCN25869 (AB)	94.1523
AagaCN25869 (AB)	94.1438
AagaCN25869 (AB)	94.1688
AagaCN25869 (AB)	94.1
AagaCN25869 (AB)	93.8711
AagaCN25869 (AB)	93.936
AagaCN25869 (AB)	93.9036
AagaCN25869 (AB)	93.9985
AagaCN25869 (AB)	93.8733
AagaCN25869 (AB)	93.9319
AagaCN25869 (AB)	93.9483
AagaCN25869 (AB)	93.9567
AagaCN25869 (AB)	94.0462
AagaCN25869 (AB)	93.9992
AagaCN25869 (AB)	93.9808
AagaCN25869 (AB)	93.9512
AagaCN25869 (AB)	93.922
AagaCN25869 (AB)	93.7961
AagaCN25869 (AB)	93.8075
AagaCN25869 (AB)	93.7653
AagaCN25869 (AB)	94.3285
AagaCN25869 (AB)	94.3838
AagaCN25869 (AB)	94.3339
AagaCN25869 (AB)	94.4166
AagaCN25869 (AB)	94.9424
AagaCN25869 (AB)	94.7315
AagaCN25869 (AB)	94.7189
AagaCN25869 (AB)	94.6175
AagaCN25869 (AB)	95.2016
AagaCN25869 (AB)	95.2063
AagaCN25869 (AB)	95.036
AagaCN25869 (AB)	95.0604
AagaCN25869 (AB)	95.0589
AagaCN25869 (AB)	95.0466
AagaCN25869 (AB)	95.07
AagaCN25869 (AB)	95.0571
AagaCN25869 (AB)	95.0601
AagaCN25869 (AB)	94.9472
AagaCN25869 (AB)	94.9729
AagaCN25869 (AB)	94.9714
AagaCN25869 (AB)	94.8801
AagaCN25869 (AB)	94.9041
AagaCN25869 (AB)	94.9113
AagaCN25869 (AB)	94.8991
AagaCN25869 (AB)	94.8907
AagaCN25869 (AB)	94.9267
AagaCN25869 (AB)	94.933
AagaCN25869 (AB)	94.9385
AagaCN25869 (AB)	94.9322
AagaCN25869 (AB)	94.9783
AagaCN25869 (AB)	94.8198
AagaCN25869 (AB)	94.8164
AagaCN25869 (AB)	94.8267
AagaCN25869 (AB)	94.8353
AagaCN25869 (AB)	94.7139
AagaCN25869 (AB)	94.5563
AagaCN25869 (AB)	94.5728
AagaCN25869 (AB)	94.5774
AagaCN25869 (AB)	94.5581
AagaCN25869 (AB)	94.5567
AagaCN25869 (AB)	94.6052
AagaCN25869 (AB)	94.4587
AagaCN25869 (AB)	94.4643
AagaCN25869 (AB)	94.4862
AagaCN25869 (AB)	94.4883
AagaCN25869 (AB)	94.5053
AagaCN25869 (AB)	94.5041
AagaCN25869 (AB)	94.4789
AagaCN25869 (AB)	94.4609
AagaCN25869 (AB)	94.3951
AagaCN25869 (AB)	94.7357
AagaCN25869 (AB)	94.7335
AagaCN25869 (AB)	94.7013
AagaCN25869 (AB)	94.7113
AagaCN25869 (AB)	94.9358
AagaCN25869 (AB)	96.0125
AagaCN25869 (AB)	95.8372
AagaCN25869 (AB)	95.9131
AagaCN25869 (AB)	95.9415
AagaCN25869 (AB)	95.985
AagaCN25869 (AB)	96.048
AagaCN25869 (AB)	96.0538
AagaCN25869 (AB)	96.0643
AagaCN25869 (AB)	96.051
AagaCN25869 (AB)	96.0672
AagaCN25869 (AB)	96.0481
AagaCN25869 (AB)	96.0819
AagaCN25869 (AB)	96.1008
AagaCN25869 (AB)	96.1739
AagaCN25869 (AB)	96.1692
AagaCN25869 (AB)	95.8311
AagaCN25869 (AB)	95.8001
AagaCN25869 (AB)	95.8325
AagaCN25869 (AB)	95.8397
AagaCN25869 (AB)	95.8547
AagaCN25869 (AB)	96.3465
AagaCN25869 (AB)	96.4221
AagaCN25869 (AB)	96.3981
AagaCN25869 (AB)	96.3117
AagaCN25869 (AB)	96.2869
AagaCN25869 (AB)	96.2645
AagaCN25869 (AB)	96.2473
AagaCN25869 (AB)	96.3399
AagaCN25869 (AB)	96.3124
AagaCN25869 (AB)	96.3079
AagaCN25869 (AB)	96.32
AagaCN25869 (AB)	96.3225
AagaCN25869 (AB)	96.363
AagaCN25869 (AB)	96.4005
AagaCN25869 (AB)	96.4354
AagaCN25869 (AB)	96.4757
AagaCN25869 (AB)	96.4706
AagaCN25869 (AB)	96.4723
AagaCN25869 (AB)	96.4492
AagaCN25869 (AB)	96.4491
AagaCN25869 (AB)	95.853
AagaCN25869 (AB)	95.8707
AagaCN25869 (AB)	95.8349
AagaCN25869 (AB)	96.0494
AagaCN25869 (AB)	95.1235
AagaCN25869 (AB)	95.1221
AagaCN25869 (AB)	95.1082
AagaCN25869 (AB)	95.0498
AagaCN25869 (AB)	95.0515
AagaCN25869 (AB)	94.82
AagaCN25869 (AB)	94.7973
AagaCN25869 (AB)	94.8051
AagaCN25869 (AB)	94.7964
AagaCN25869 (AB)	94.7793
AagaCN25869 (AB)	94.7861
AagaCN25869 (AB)	94.7947
AagaCN25869 (AB)	94.848
AagaCN25869 (AB)	94.8472
AagaCN25869 (AB)	94.8867
AagaCN25869 (AB)	94.8909
AagaCN25869 (AB)	94.9152
AagaCN25869 (AB)	94.9322
AagaCN25869 (AB)	93.1725
AagaCN25869 (AB)	93.1509
AagaCN25869 (AB)	92.4725
AagaCN25869 (AB)	92.507
AagaCN25869 (AB)	92.5013
AagaCN25869 (AB)	92.4844
AagaCN25869 (AB)	92.2734
AagaCN25869 (AB)	92.2885
AagaCN25869 (AB)	92.3353
AagaCN25869 (AB)	92.2953
AagaCN25869 (AB)	92.2569
AagaCN25869 (AB)	92.2308
AagaCN25869 (AB)	92.197
AagaCN25869 (AB)	92.1631
AagaCN25869 (AB)	92.1046
AagaCN25869 (AB)	92.0702
AagaCN25869 (AB)	91.9839
AagaCN25869 (AB)	91.9022
AagaCN25869 (AB)	91.8409
AagaCN25869 (AB)	91.7635
AagaCN25869 (AB)	93.7913
AagaCN25869 (AB)	93.7182
AagaCN25869 (AB)	93.5406
AagaCN25869 (AB)	93.2361
AagaCN25869 (AB)	93.0729
AagaCN25869 (AB)	92.9346
AagaCN25869 (AB)	95.3573
AagaCN25869 (AB)	95.1079
AagaCN25869 (AB)	94.6893
AagaCN25869 (AB)	93.9864
AagaCN25869 (AB)	92.801
AagaCN25869 (AB)	92.6853
AagaCN25869 (AB)	92.6715
AagaCN25869 (AB)	92.7185
AagaCN25869 (AB)	92.0271
AagaCN25869 (AB)	92.0277
AagaCN25869 (AB)	92.0012
AagaCN25869 (AB)	91.9889
AagaCN25869 (AB)	93.1705
AagaCN25869 (AB)	93.1743
AagaCN25869 (AB)	93.1789
AagaCN25869 (AB)	93.1947
AagaCN25869 (AB)	93.192
AagaCN25869 (AB)	93.1859
AagaCN25869 (AB)	93.1791
AagaCN25869 (AB)	93.1645
AagaCN25869 (AB)	93.1581
AagaCN25869 (AB)	93.1561
AagaCN25869 (AB)	93.1647
AagaCN25869 (AB)	93.166
AagaCN25869 (AB)	93.4519
AagaCN25869 (AB)	93.4979
AagaCN25869 (AB)	93.545
AagaCN25869 (AB)	93.5061
AagaCN25869 (AB)	93.7667
AagaCN25869 (AB)	93.784
AagaCN25869 (AB)	93.7907
AagaCN25869 (AB)	93.7974
AagaCN25869 (AB)	92.3633
AagaCN25869 (AB)	92.3579
AagaCN25869 (AB)	92.3343
AagaCN25869 (AB)	92.2573
AagaCN25869 (AB)	91.9882
AagaCN25869 (AB)	92.0376
AagaCN25869 (AB)	92.0819
AagaCN25869 (AB)	91.901
AagaCN25869 (AB)	91.9738
AagaCN25869 (AB)	96.2793
AagaCN25869 (AB)	96.2834
AagaCN25869 (AB)	96.2423
AagaCN25869 (AB)	96.242
AagaCN25869 (AB)	96.1921
AagaCN25869 (AB)	96.1749
AagaCN25869 (AB)	96.1846
AagaCN25869 (AB)	96.1556
AagaCN25869 (AB)	96.247
AagaCN25869 (AB)	96.2518
AagaCN25869 (AB)	96.2533
AagaCN25869 (AB)	96.262
AagaCN25869 (AB)	96.2535
AagaCN25869 (AB)	96.4288
AagaCN25869 (AB)	96.1621
AagaCN25869 (AB)	96.1614
AagaCN25869 (AB)	96.1343
AagaCN25869 (AB)	96.1391
AagaCN25869 (AB)	96.1381
AagaCN25869 (AB)	96.1346
AagaCN25869 (AB)	96.1429
AagaCN25869 (AB)	96.1441
AagaCN25869 (AB)	96.1288
AagaCN25869 (AB)	96.1143
AagaCN25869 (AB)	95.9699
AagaCN25869 (AB)	95.984
AagaCN25869 (AB)	95.9613
AagaCN25869 (AB)	96.0045
AagaCN25869 (AB)	95.5667
AagaCN25869 (AB)	95.5651
AagaCN25869 (AB)	95.5167
AagaCN25869 (AB)	95.4648
AagaCN25869 (AB)	94.9363
AagaCN25869 (AB)	94.1576
AagaCN25869 (AB)	94.1591
AagaCN25869 (AB)	94.1709
AagaCN25869 (AB)	94.1609
AagaCN25869 (AB)	92.8033
AagaCN25869 (AB)	92.8673
AagaCN25869 (AB)	92.9042
AagaCN25869 (AB)	92.8649
AagaCN25869 (AB)	92.8217
AagaCN25869 (AB)	92.7683
AagaCN25869 (AB)	92.7978
AagaCN25869 (AB)	92.5083
AagaCN25869 (AB)	92.399
AagaCN25869 (AB)	92.3902
AagaCN25869 (AB)	93.5337
AagaCN25869 (AB)	93.4731
AagaCN25869 (AB)	93.4929
AagaCN25869 (AB)	93.4575
AagaCN25869 (AB)	94.3062
AagaCN25869 (AB)	94.4731
AagaCN25869 (AB)	94.4781
AagaCN25869 (AB)	94.4717
AagaCN25869 (AB)	94.4747
AagaCN25869 (AB)	94.4923
AagaCN25869 (AB)	95.2583
AagaCN25869 (AB)	95.2733
AagaCN25869 (AB)	95.2715
AagaCN25869 (AB)	95.3529
AagaCN25869 (AB)	95.3562
AagaCN25869 (AB)	95.3573
AagaCN25869 (AB)	95.3597
AagaCN25869 (AB)	95.3651
AagaCN25869 (AB)	95.5852
AagaCN25869 (AB)	95.5848
AagaCN25869 (AB)	95.4195
AagaCN25869 (AB)	95.3878
AagaCN25869 (AB)	95.3862
AagaCN25869 (AB)	94.7803
AagaCN25869 (AB)	94.3866
AagaCN25869 (AB)	94.403
AagaCN25869 (AB)	94.1937
AagaCN25869 (AB)	94.2062
AagaCN25869 (AB)	94.2055
AagaCN25869 (AB)	93.5699
AagaCN25869 (AB)	93.5565
AagaCN25869 (AB)	93.5187
AagaCN25869 (AB)	93.5225
AagaCN25869 (AB)	93.1292
AagaCN25869 (AB)	93.1781
AagaCN25869 (AB)	93.1735
AagaCN25869 (AB)	92.9663
AagaCN25869 (AB)	93.0814
AagaCN25869 (AB)	93.0809
AagaCN25869 (AB)	93.0711
AagaCN25869 (AB)	93.0591
AagaCN25869 (AB)	93.0734
AagaCN25869 (AB)	93.0692
AagaCN25869 (AB)	93.4979
AagaCN25869 (AB)	93.6111
AagaCN25869 (AB)	93.6108
AagaCN25869 (AB)	93.657
AagaCN25869 (AB)	93.6748
AagaCN25869 (AB)	93.6726
AagaCN25869 (AB)	94.1968
AagaCN25869 (AB)	93.9948
AagaCN25869 (AB)	93.9649
AagaCN25869 (AB)	93.9424
AagaCN25869 (AB)	93.8568
AagaCN25869 (AB)	94.1615
AagaCN25869 (AB)	94.1578
AagaCN25869 (AB)	94.5764
AagaCN25869 (AB)	94.4455
AagaCN25869 (AB)	94.6378
AagaCN25869 (AB)	94.637
AagaCN25869 (AB)	94.637
AagaCN25869 (AB)	94.6309
AagaCN25869 (AB)	94.6193
AagaCN25869 (AB)	94.6023
AagaCN25869 (AB)	94.9831
AagaCN25869 (AB)	95.0121
AagaCN25869 (AB)	95.0404
AagaCN25869 (AB)	95.0222
AagaCN25869 (AB)	95.0258
[truncated: 77,507 more rows]

## Sheet: Fig 3b
((AbarCN65538_AB:0.004790,(((Asat_Ogle_ACD_A:0.004365,Sanfensan_ACD_A:0.002435):0.034980,(AlonCN58139_Al:0.012151,AlonCN58138_Al:0.012182):0.041333):0.009560,((((AinsINS−4_CD_D:0.015881,AinsCN108634_CD_D:0.016008):0.010948,AmarCN57945_CD_D:0.024740):0.003451,AmurCN21989_CD_D:0.025338):0.040102,(AagaCN25869_AB:0.022430,(AcanCN23017_Ac:0.045395,AdamCN19457_Ad:0.000024):0.054205):0.011904):0.005450)…
((AclaCN21388_Cp:0.021963,AvenCN21405_Cv:0.028056):0.082531,(((Sanfensan_ACD_C:0.004155,Asat_Ogle_CD_C:0.007156):0.006055,AinsINS−4_CD_C:0.014832):0.001639,AinsCN108634_CD_C:0.016891):0.003020,(AmarCN57945_CD_C:0.020229,AmurCN21989_CD_C:0.024132):0.001350);
((Asat_Ogle_ACD_D:0.006355,Sanfensan_ACD_D:0.003764):0.009177,AinsINS−4_CD_D:0.016594,(AinsCN108634_CD_D:0.018489,((AmurCN21989_CD_D:0.028975,(((((AstrCN88610_As:0.002194,AnudCN58062_As:0.001902):0.002132,AwieCN90217_As:0.002512):0.026005,AbarCN65538_AB:0.005346):0.026465,(AlonCN58138_Al:0.011427,AlonCN58139_Al:0.011336):0.046015):0.012807,(((AdamCN19457_Ad:0.000026):0.053913,AcanCN23017_Ac:0.047…

## Sheet: Fig 3c
#NEXUS
begin taxa;
	dimensions ntax=19;
	taxlabels
	Aatla
	AcanCN23017
	AclaCN21388
	AdamCN19457
	Aeria
	AinsuC
	AinsuD
	AlonCN58138
	Along
	AnudCN58062
	AnudCN79349
	AnudCN79351
	AnudaA
	AnudaC
	AnudaD
	AstrCN3065
	AstrCN88610
	AwieCN90217
	Hvulg
;
end;
begin trees;
	tree _1 = [&U] ((((AdamCN19457:0.027973,AcanCN23017:0.027973)[&95%={0.019,0.039}]:0.015167,((AinsuD:0.011634,AnudaD:0.011634)[&95%={0.007,0.018}]:0.0258,(AnudaA:0.030712,((AlonCN58138:0.011887,Along:0.011887)[&95%={0.008,0.016}]:0.013149,(Aatla:0.01417,(AwieCN90217:0.008018,(((AnudCN79349:0.003257,(AnudCN58062:0.001455,AnudCN79351:0.001455)[&95%={0.001,0.002}]:0.001801)[&95%={0.002,0.004}]:0.0011…
end;
begin figtree;
	set appearance.backgroundColorAttribute="Default";
	set appearance.backgroundColour=#ffffff;
	set appearance.branchColorAttribute="User selection";
	set appearance.branchColorGradient=false;
	set appearance.branchLineWidth=1.0;
	set appearance.branchMinLineWidth=0.0;
	set appearance.branchWidthAttribute="Fixed";
	set appearance.foregroundColour=#000000;
	set appearance.hilightingGradient=false;
	set appearance.selectionColour=#2d3680;
	set branchLabels.colorAttribute="User selection";
	set branchLabels.displayAttribute="Branch times";
	set branchLabels.fontName="sansserif";
	set branchLabels.fontSize=8;
	set branchLabels.fontStyle=0;
	set branchLabels.isShown=false;
	set branchLabels.significantDigits=4;
	set layout.expansion=0;
	set layout.layoutType="RECTILINEAR";
	set layout.zoom=0;
	set legend.attribute=null;
	set legend.fontSize=10.0;
	set legend.isShown=false;
	set legend.significantDigits=4;
	set nodeBars.barWidth=8.0;
	set nodeBars.displayAttribute="95%";
	set nodeBars.isShown=true;
	set nodeLabels.colorAttribute="User selection";
	set nodeLabels.displayAttribute="Node ages";
	set nodeLabels.fontName="sansserif";
	set nodeLabels.fontSize=11;
	set nodeLabels.fontStyle=0;
	set nodeLabels.isShown=true;
	set nodeLabels.significantDigits=2;
	set nodeShape.colourAttribute="User selection";
	set nodeShape.isShown=false;
	set nodeShape.minSize=10.0;
	set nodeShape.scaleType=Width;
	set nodeShape.shapeType=Circle;
	set nodeShape.size=4.0;
	set nodeShape.sizeAttribute="Fixed";
	set polarLayout.alignTipLabels=false;
	set polarLayout.angularRange=0;
	set polarLayout.rootAngle=0;
	set polarLayout.rootLength=100;
	set polarLayout.showRoot=true;
	set radialLayout.spread=0.0;
	set rectilinearLayout.alignTipLabels=false;
	set rectilinearLayout.curvature=9255;
	set rectilinearLayout.rootLength=2553;
	set scale.offsetAge=0.0;
	set scale.rootAge=1.0;
	set scale.scaleFactor=100.0;
	set scale.scaleRoot=false;
	set scaleAxis.automaticScale=true;
	set scaleAxis.fontSize=8.0;
	set scaleAxis.isShown=true;
	set scaleAxis.lineWidth=1.0;
	set scaleAxis.majorTicks=5.0;
	set scaleAxis.origin=0.0;
	set scaleAxis.reverseAxis=true;
	set scaleAxis.showGrid=false;
	set scaleBar.automaticScale=true;
	set scaleBar.fontSize=10.0;
	set scaleBar.isShown=false;
	set scaleBar.lineWidth=1.0;
	set scaleBar.scaleRange=0.03;
	set tipLabels.colorAttribute="User selection";
	set tipLabels.displayAttribute="Names";
	set tipLabels.fontName="sansserif";
	set tipLabels.fontSize=11;
	set tipLabels.fontStyle=0;
	set tipLabels.isShown=true;
	set tipLabels.significantDigits=4;
	set trees.order=true;
	set trees.orderType="increasing";
	set trees.rooting=false;
	set trees.rootingType="User Selection";
	set trees.transform=false;
	set trees.transformType="cladogram";
end;

## Sheet: Fig 3d
#NEXUS
begin taxa;
	dimensions ntax=42;
	taxlabels
	'Aabys.58'
	'Aagad.59'
	'Aagad.DAB2'
	'Aatla.63'
	'Abarb.73'
	'Abrev.72'
	'Acana.61'
	'Acana.DA4'
	'Aclau.31'
	'Aclau.67'
	'Adama.66'
	'Adama.DA5'
	'Aeria.57'
	'Afatu.70'
	'Ahisp.64'
	'Ahybr.48'
	'Ainsu.09'
	'Ainsu.DCD1'
	'Ainsu.DCD2'
	'Along.69'
	'Along.A1_1'
	'Along.DA1'
	'Amaro.62'
	'Amaro.DCD3'
	'Amurp.74'
	'Amurp.DCD4'
	'Anuda.47'
	'Anuda.DA3'
	'Aocci.75'
	'Asati.13'
	'Asati.DACD1'
	'Asati.DACD2'
	'Aster.08'
	'Aster.50'
	'Astri.71'
	'Astri.DA2'
	'Avavi.68'
	'Avent.117'
	'Avent.65'
	'Awies.60'
	'Awies.DC2'
	Taest
;
end;
begin trees;
	tree _1 = [&U] (((((((('Aagad.DAB2':0.005891,'Aagad.59':0.005891)[&95%={0.001,0.021}]:0.031698,('Ainsu.DCD1':0.031842,(('Ainsu.DCD2':0.001748,'Ainsu.09':0.001748)[&95%={0.0,0.009}]:0.022433,((('Amurp.DCD4':0.001599,'Amurp.74':0.001599)[&95%={0.0,0.008}]:0.014835,(('Aocci.75':0.003666,'Ahybr.48':0.003666)[&95%={0.001,0.011}]:0.009364,((('Aster.08':0.004319,(('Asati.13':0.001308,'Aster.50':0.001308…
end;
begin figtree;
	set appearance.backgroundColorAttribute="Default";
	set appearance.backgroundColour=#ffffff;
	set appearance.branchColorAttribute="User selection";
	set appearance.branchColorGradient=false;
	set appearance.branchLineWidth=1.0;
	set appearance.branchMinLineWidth=0.0;
	set appearance.branchWidthAttribute="Fixed";
	set appearance.foregroundColour=#000000;
	set appearance.hilightingGradient=false;
	set appearance.selectionColour=#2d3680;
	set branchLabels.colorAttribute="User selection";
	set branchLabels.displayAttribute="Branch times";
	set branchLabels.fontName="sansserif";
	set branchLabels.fontSize=8;
	set branchLabels.fontStyle=0;
	set branchLabels.isShown=false;
	set branchLabels.significantDigits=4;
	set layout.expansion=0;
	set layout.layoutType="RECTILINEAR";
	set layout.zoom=0;
	set legend.attribute=null;
	set legend.fontSize=10.0;
	set legend.isShown=false;
	set legend.significantDigits=4;
	set nodeBars.barWidth=6.0;
	set nodeBars.displayAttribute="95%";
	set nodeBars.isShown=true;
	set nodeLabels.colorAttribute="User selection";
	set nodeLabels.displayAttribute="Node ages";
	set nodeLabels.fontName="sansserif";
	set nodeLabels.fontSize=11;
	set nodeLabels.fontStyle=0;
	set nodeLabels.isShown=true;
	set nodeLabels.significantDigits=2;
	set nodeShape.colourAttribute="User selection";
	set nodeShape.isShown=false;
	set nodeShape.minSize=10.0;
	set nodeShape.scaleType=Width;
	set nodeShape.shapeType=Circle;
	set nodeShape.size=4.0;
	set nodeShape.sizeAttribute="Fixed";
	set polarLayout.alignTipLabels=false;
	set polarLayout.angularRange=0;
	set polarLayout.rootAngle=0;
	set polarLayout.rootLength=100;
	set polarLayout.showRoot=true;
	set radialLayout.spread=0.0;
	set rectilinearLayout.alignTipLabels=false;
	set rectilinearLayout.curvature=0;
	set rectilinearLayout.rootLength=1489;
	set scale.offsetAge=0.0;
	set scale.rootAge=1.0;
	set scale.scaleFactor=100.0;
	set scale.scaleRoot=false;
	set scaleAxis.automaticScale=true;
	set scaleAxis.fontSize=11.0;
	set scaleAxis.isShown=true;
	set scaleAxis.lineWidth=1.0;
	set scaleAxis.majorTicks=5.0;
	set scaleAxis.origin=0.0;
	set scaleAxis.reverseAxis=true;
	set scaleAxis.showGrid=true;
	set scaleBar.automaticScale=true;
	set scaleBar.fontSize=10.0;
	set scaleBar.isShown=false;
	set scaleBar.lineWidth=1.0;
	set scaleBar.scaleRange=0.03;
	set tipLabels.colorAttribute="User selection";
	set tipLabels.displayAttribute="Names";
	set tipLabels.fontName="sansserif";
	set tipLabels.fontSize=11;
	set tipLabels.fontStyle=0;
	set tipLabels.isShown=true;
	set tipLabels.significantDigits=4;
	set trees.order=false;
	set trees.orderType="increasing";
	set trees.rooting=false;
	set trees.rootingType="User Selection";
	set trees.transform=false;
	set trees.transformType="cladogram";
end;
