# Supplementary material for: Reference genome assemblies reveal the origin and evolution of allohexaploid oat
Source: Nat Genet. 2022 Jul 18;54(8):1248–58. doi: 10.1038/s41588-022-01127-7 (PMC9355876; doi:10.1038/s41588-022-01127-7)
Supplement: Source Data Fig. 4 — Statistical Source Data and unprocessed FISH. [file 41588_2022_1127_MOESM8_ESM.xlsx]

## Sheet: Fig 4a_Al_Cp_CD
1A.517646462	1A.521071174	1C.492948559	1C.496049958	1000	+
1A.528374244	1A.531291741	1C.504426859	1C.506490458	1000	-
1A.532210651	1A.539604331	1C.507201859	1C.515652458	1000	+
1A.542475754	1A.548617688	1C.518020359	1C.524037058	1000	+
1A.549563243	1A.557520907	1C.524679759	1C.532593058	1000	+
1A.558146118	1A.564327236	1C.533131559	1C.538010758	1000	+
1A.575175968	1A.577319933	1C.35322259	1C.36649558	1000	-
1A.19009807	1A.20838932	1D.366952160	1D.368484459	1000	+
1A.24870680	1A.26038595	1D.371674860	1D.372853059	1000	+
1A.27725760	1A.30639566	1D.374140660	1D.376331859	1000	+
1A.30707439	1A.32211088	1D.376437460	1D.377510459	1000	+
1A.33866071	1A.35016759	1D.378655960	1D.380285459	1000	+
1A.41917947	1A.48666972	1D.382525760	1D.386018359	1000	+
1A.48670558	1A.51037923	1D.386154060	1D.388976759	1000	+
1A.51366933	1A.52998625	1D.389579760	1D.391077359	1000	+
1A.54936977	1A.56880312	1D.392423560	1D.393709159	1000	+
1A.60908279	1A.62793098	1D.393763160	1D.396327559	1000	+
1A.68443392	1A.70449747	1D.3740460	1D.5629959	1000	-
1A.70488299	1A.74717526	1D.5712760	1D.8006159	1000	+
1A.74800342	1A.80672029	1D.7946160	1D.12247359	1000	+
1A.85411594	1A.86919402	1D.15843860	1D.17147759	1000	+
1A.86922902	1A.89195237	1D.17147860	1D.18717259	1000	+
1A.90126933	1A.95165195	1D.22081460	1D.26368859	1000	+
1A.101676038	1A.103414849	1D.53671560	1D.54902659	1000	-
1A.103921928	1A.104929830	1D.49904060	1D.50968059	1000	-
1A.107088195	1A.108369062	1D.47291660	1D.49753759	1000	-
1A.119600365	1A.122174799	1D.56368160	1D.58666559	1000	+
1A.122363701	1A.123561782	1D.44283560	1D.45437859	1000	-
1A.123888677	1A.125255245	1D.73728960	1D.74932259	1000	-
1A.127200727	1A.129293381	1D.32621660	1D.34254759	1000	+
1A.132565438	1A.134263553	1D.52425060	1D.53639059	1000	-
1A.136046132	1A.138587962	1D.61485060	1D.63609259	1000	-
1A.140763309	1A.143369831	1D.37202960	1D.40445259	1000	+
1A.146374166	1A.148351710	1D.40657860	1D.43863859	1000	+
1A.151568338	1A.153891756	1D.58726060	1D.61313059	1000	+
1A.159698681	1A.162351124	1D.68102360	1D.70741159	1000	+
1A.162710211	1A.164898486	1D.70799960	1D.72542459	1000	-
1A.168532340	1A.171152927	1D.74958360	1D.77891659	1000	-
1A.178612710	1A.179707606	1D.123828460	1D.125289259	1000	-
1A.191563059	1A.193484214	1D.92949960	1D.95332159	1000	-
1A.196643812	1A.200156949	1D.102185460	1D.104939959	1000	-
1A.202131584	1A.204971351	1D.99334660	1D.102157159	1000	-
1A.210336534	1A.213179736	1D.88293660	1D.89903859	1000	-
1A.213482476	1A.215700998	1D.85295660	1D.87026659	1000	+
1A.216710367	1A.218254664	1D.82433960	1D.83751659	1000	+
1A.218319675	1A.219382395	1D.81720360	1D.83768559	1000	-
1A.225153380	1A.227337346	1D.121626160	1D.123181459	1000	-
1A.228072767	1A.229399760	1D.115977260	1D.117099859	1000	+
1A.229955975	1A.232268728	1D.111809160	1D.113982259	1000	-
1A.234350904	1A.235672981	1D.125966960	1D.126998259	1000	-
1A.236644946	1A.237802306	1D.128383160	1D.129539159	1000	+
1A.237942733	1A.239123271	1D.113982260	1D.115002659	1000	+
1A.239314635	1A.242141805	1D.108609760	1D.111049459	1000	-
1A.243208215	1A.244589065	1D.127037460	1D.128109659	1000	-
1A.245916350	1A.247799380	1D.129846760	1D.131645359	1000	-
1A.247890356	1A.250514658	1D.131793860	1D.133569359	1000	+
1A.250516333	1A.253833378	1D.133472260	1D.136476859	1000	+
1A.255397061	1A.257430160	1D.137769260	1D.139673859	1000	+
1A.292143758	1A.293557298	1D.172665660	1D.173926259	1000	+
1A.295164041	1A.296946441	1D.143942360	1D.144979659	1000	+
1A.298215464	1A.299852993	1D.150364060	1D.152774059	1000	+
1A.299858878	1A.301786110	1D.152779960	1D.154657259	1000	+
1A.313256402	1A.316502426	1D.165303660	1D.167826959	1000	+
1A.318546329	1A.321248917	1D.147511760	1D.149480059	1000	-
1A.327399070	1A.329919534	1D.158359560	1D.160037059	1000	-
1A.331897867	1A.334105557	1D.156131360	1D.157784159	1000	+
1A.341676375	1A.343888618	1D.170708560	1D.172431659	1000	+
1A.345285551	1A.348561581	1D.175139660	1D.177459159	1000	+
1A.352323107	1A.356115655	1D.181876360	1D.184670659	1000	+
1A.356119282	1A.357748950	1D.184645460	1D.186581359	1000	+
1A.357986044	1A.360191046	1D.186659060	1D.188631559	1000	+
1A.364871661	1A.368937606	1D.189434560	1D.194106059	1000	+
1A.374345605	1A.376478659	1D.198260560	1D.199517459	1000	+
1A.378162435	1A.380262201	1D.204297560	1D.205918359	1000	+
1A.380262268	1A.382945061	1D.205834760	1D.209455359	1000	+
1A.384635105	1A.386442430	1D.210828660	1D.211897159	1000	+
1A.386445455	1A.387734388	1D.211898560	1D.213055459	1000	+
1A.389926756	1A.393074645	1D.213183760	1D.216073359	1000	+
1A.395144011	1A.396850938	1D.216103960	1D.218239759	1000	+
1A.397953372	1A.402262638	1D.219015260	1D.223694859	1000	+
1A.404052646	1A.406422179	1D.224840560	1D.226003659	1000	-
1A.410500755	1A.416552666	1D.226045360	1D.231222259	1000	+
1A.416809234	1A.418273544	1D.231380060	1D.233032159	1000	+
1A.419273686	1A.420404601	1D.234285160	1D.235482759	1000	+
1A.420440711	1A.425272039	1D.235699660	1D.239524659	1000	+
1A.425318394	1A.426575349	1D.416529960	1D.417633559	1000	-
1A.431434461	1A.434532178	1D.251266260	1D.253816859	1000	+
1A.439497508	1A.441923533	1D.254222260	1D.256369559	1000	+
1A.442016102	1A.443928790	1D.255175760	1D.257656259	1000	+
1A.444431580	1A.447945441	1D.259715060	1D.262748459	1000	+
1A.449805269	1A.450967661	1D.263441160	1D.264450759	1000	-
1A.451636146	1A.453261345	1D.264607160	1D.265772659	1000	+
1A.453541672	1A.457928613	1D.265781460	1D.268544859	1000	+
1A.457935766	1A.460904928	1D.268550260	1D.272246359	1000	+
1A.460983156	1A.462994582	1D.272277960	1D.273327359	1000	+
1A.463960481	1A.466406923	1D.273808060	1D.275942859	1000	+
1A.468699006	1A.472324242	1D.277830260	1D.280089559	1000	+
1A.472708532	1A.474431083	1D.280302660	1D.281845759	1000	+
1A.476025645	1A.478706576	1D.285857060	1D.287647259	1000	+
1A.479871517	1A.483470560	1D.288154360	1D.290102359	1000	+
1A.483970787	1A.486825913	1D.290418660	1D.293261959	1000	+
1A.486913132	1A.490716470	1D.293096660	1D.296996159	1000	+
1A.492939426	1A.499679946	1D.302353760	1D.307443859	1000	+
1A.499773814	1A.501694418	1D.307149460	1D.308966659	1000	+
1A.506942682	1A.508555151	1D.312478960	1D.313585359	1000	+
1A.508589703	1A.509612705	1D.313525860	1D.314558559	1000	+
1A.510904682	1A.512553397	1D.315195560	1D.316445559	1000	+
1A.525122006	1A.526614505	1D.321869660	1D.323564959	1000	+
1A.264171251	1A.269000935	2D.256166555	2D.260016154	1000	+
1A.270931815	1A.274162774	2D.261615155	2D.263898954	1000	+
1A.393511621	1A.395068577	2D.321785055	2D.322795554	1000	+
1A.7139465	1A.9917972	3D.429133101	3D.433931400	1000	-
1A.304106947	1A.308058596	3D.5460601	3D.8615300	1000	-
1A.361693285	1A.362807365	3D.338589401	3D.339928500	1000	+
1A.362833139	1A.363970540	3D.339891501	3D.341010100	1000	+
1A.57547956	1A.60257419	7C.38258901	7C.40937900	1000	+
1A.21154720	1A.22440876	4D.317820865	4D.318924464	1000	+
1A.373094426	1A.374264432	5C.27372120	5C.29483619	1000	-
1A.610145495	1A.612460379	5C.1145520	5C.3702819	1000	-
1A.173641055	1A.174887927	5D.331142041	5D.332195140	1000	+
1A.174888021	1A.177954675	5D.332123141	5D.334429840	1000	+
1A.321984107	1A.323184152	6C.30670001	6C.31827900	1000	-
1A.566029078	1A.567896220	6D.75429301	6D.76461400	1000	-
1A.572515673	1A.574644449	6D.71134701	6D.72887800	1000	-
1A.594434055	1A.595551340	6D.58280901	6D.59337700	1000	-
1A.606519237	1A.608434570	6D.43816201	6D.45552800	1000	-
1A.35855597	1A.38113930	7D.259655763	7D.261547462	1000	-
1A.111936123	1A.117874460	7D.130939863	7D.135560262	1000	-
1A.189104624	1A.191437258	7D.23151863	7D.24777062	1000	+
1A.259226491	1A.262415530	7D.256004763	7D.259153662	1000	+
1A.371117652	1A.373094348	7D.89037963	7D.90369362	1000	-
1A.513202669	1A.515058128	7D.37394863	7D.39619862	1000	+
1A.95222322	1A.97147556	Contig31.122601	Contig31.1213300	1000	-
C1.75969916	C1.77387145	2C.26827351	2C.28098050	1000	-
C1.286551573	C1.290217440	7C.195286601	7C.199242300	1000	-
C1.293368258	C1.301981179	7C.180364901	7C.191328600	1000	-
C1.304235734	C1.305961575	7C.174705001	7C.176805300	1000	-
C1.306679052	C1.313026185	7C.167688401	7C.174326000	1000	-
C1.314807220	C1.316213560	7C.164426001	7C.166904400	1000	-
C1.316244191	C1.318769755	7C.160857701	7C.164393000	1000	-
C1.320093500	C1.323789485	7C.155595801	7C.159206200	1000	-
C1.325959978	C1.327312758	7C.153048301	7C.154405700	1000	-
C1.327501325	C1.331987042	7C.147439001	7C.152861300	1000	-
C1.332272667	C1.335411483	7C.142446201	7C.146430000	1000	-
C1.340238044	C1.341278141	7C.140040501	7C.141231800	1000	-
C1.342041851	C1.346902134	7C.134055201	7C.139641900	1000	-
C1.348410719	C1.350653187	7C.130568801	7C.132630200	1000	-
C1.355073785	C1.361671379	7C.121320501	7C.128399800	1000	-
C1.362962588	C1.364846342	7C.118203501	7C.120381400	1000	-
C1.365159796	C1.367094833	7C.114729001	7C.118170200	1000	-
C1.367128741	C1.368156546	7C.113189101	7C.114784400	1000	-
C1.371612914	C1.373318668	7C.109811401	7C.111895600	1000	-
C1.375705254	C1.377614613	7C.104766901	7C.107054200	1000	-
C1.377656623	C1.378695719	7C.102993101	7C.104600900	1000	-
C1.380016501	C1.381063723	7C.100331601	7C.101532100	1000	-
C1.382605200	C1.385715919	7C.95814101	7C.98508800	1000	-
C1.386815618	C1.389800962	7C.91595301	7C.95022900	1000	-
C1.390858920	C1.392830265	7C.87959801	7C.90397900	1000	-
C1.392975685	C1.395001107	7C.85951201	7C.87668700	1000	-
C1.396843968	C1.398891855	7C.81505501	7C.83578000	1000	-
C1.399196033	C1.402467244	7C.77454501	7C.81112700	1000	-
C1.402518590	C1.405040048	7C.73431601	7C.77456100	1000	-
C1.405110872	C1.406229216	7C.72452201	7C.73612300	1000	-
C1.406306312	C1.408367155	7C.70723401	7C.72501300	1000	-
C1.413303601	C1.414832198	7C.63094301	7C.64977900	1000	-
C1.415929070	C1.417424657	7C.60725601	7C.62227900	1000	-
C1.418578551	C1.420757306	7C.57817401	7C.60125800	1000	-
C1.422327846	C1.423856034	7C.417416301	7C.418673400	1000	-
C1.426075397	C1.445589883	7C.435993001	7C.459871100	1000	+
C1.446711176	C1.447979687	7C.460648301	7C.461728600	1000	-
C1.448091410	C1.449601509	7C.463730501	7C.466839800	1000	+
C1.449603337	C1.451887605	7C.466108301	7C.467774200	1000	+
C1.453782941	C1.456569509	7C.470095301	7C.472769700	1000	+
C1.457948935	C1.459308768	7C.474229501	7C.475504800	1000	+
C1.460311005	C1.465465411	7C.476082301	7C.479320100	1000	+
C1.469244363	C1.470352005	7C.482163401	7C.483785200	1000	-
C1.472448434	C1.476211708	7C.484729801	7C.486853300	1000	+
C1.490006118	C1.493115812	7C.491417001	7C.492940200	1000	+
C1.483628501	C1.485817404	4D.196723365	4D.199322364	1000	+
C1.499425530	C1.501862945	5C.466171520	5C.468610319	1000	-
C1.503276592	C1.505160810	5C.462209820	5C.464312619	1000	-
C1.505345042	C1.506364066	5C.460476720	5C.462633419	1000	-
C1.507304531	C1.508677261	5C.469002720	5C.470853519	1000	+
C1.508680084	C1.510542479	5C.470852820	5C.473062919	1000	+
C1.511988081	C1.513345800	5C.475082520	5C.476886519	1000	-
C1.513675714	C1.518444958	5C.477654720	5C.482847819	1000	+
C1.518678183	C1.521066884	5C.483114820	5C.485690319	1000	+
C1.522317290	C1.526462059	5C.487186220	5C.490492119	1000	+
C1.528125867	C1.529466657	5C.492225220	5C.493340319	1000	+
C1.529467192	C1.530802885	5C.493121420	5C.496362219	1000	+
C1.532036017	C1.536041571	5C.497637220	5C.500842419	1000	+
C1.543408767	C1.544870115	5C.504704920	5C.506297819	1000	+
C1.547068965	C1.550849914	5C.508172520	5C.510870719	1000	+
C1.552925511	C1.556507293	5C.512945020	5C.516454419	1000	+
C1.556508684	C1.557921110	5C.516455720	5C.518552419	1000	+
C1.563607518	C1.566912602	5C.523076920	5C.526021619	1000	+
C1.568117275	C1.570475687	5C.526943720	5C.529276519	1000	+
C1.583290230	C1.584782790	5C.539843520	5C.541344519	1000	+
C1.420297	C1.1577630	4C.610514201	4C.613832600	1000	-
C1.6947071	C1.8167128	4C.599587501	4C.601054900	1000	-
C1.10403248	C1.12193656	4C.595973501	4C.597497600	1000	-
C1.12216602	C1.13764416	4C.594651701	4C.595973100	1000	+
C1.14899722	C1.17203120	4C.588854501	4C.591882000	1000	-
C1.18084354	C1.21026736	4C.584377201	4C.587651100	1000	-
C1.21331053	C1.28762585	4C.576147401	4C.583907700	1000	-
C1.28762594	C1.31012935	4C.572161101	4C.576191900	1000	-
C1.32904396	C1.35336318	4C.568092801	4C.570218200	1000	-
C1.35653954	C1.46064338	4C.556513401	4C.567315100	1000	+
C1.46064562	C1.47090960	4C.554854601	4C.556257200	1000	-
C1.47090988	C1.52259078	4C.550921101	4C.554858400	1000	-
C1.52483828	C1.55239871	4C.548487901	4C.550784800	1000	+
C1.57230669	C1.59858967	4C.544502501	4C.547198700	1000	-
C1.60514908	C1.62918767	4C.540625101	4C.543363400	1000	-
C1.64118496	C1.69309963	4C.471808401	4C.477212000	1000	-
C1.69620874	C1.70915000	4C.469578201	4C.471039400	1000	-
C1.71668982	C1.73111876	4C.481593101	4C.484824200	1000	-
C1.73564824	C1.75963068	4C.478446301	4C.481081700	1000	-
C1.77463361	C1.78615949	4C.517570101	4C.518967800	1000	+
C1.81957355	C1.83159230	4C.524544201	4C.526231400	1000	-
C1.83159535	C1.84813307	4C.522725001	4C.524716000	1000	-
C1.84912610	C1.90178162	4C.526763001	4C.531958300	1000	+
C1.90430874	C1.96913491	4C.532232501	4C.540342800	1000	+
C1.98644161	C1.102501635	4C.510467201	4C.515321600	1000	-
C1.110723331	C1.113347297	4C.506675901	4C.509972000	1000	+
C1.130946130	C1.132027796	4C.408276601	4C.410599200	1000	+
C1.134681353	C1.136196153	4C.416213001	4C.417574300	1000	+
C1.138824932	C1.140822776	4C.444815201	4C.446985500	1000	+
C1.143288691	C1.144598701	4C.453524201	4C.455846300	1000	+
C1.147418980	C1.149031407	4C.408886301	4C.411117400	1000	-
C1.164154784	C1.166352342	4C.375855201	4C.378424400	1000	+
C1.170004912	C1.171396739	4C.351578501	4C.353122800	1000	-
C1.179493714	C1.180495013	4C.321670701	4C.323004800	1000	-
C1.186800418	C1.187802519	4C.389089801	4C.390418200	1000	-
C1.221964897	C1.223472161	4C.336398401	4C.339681500	1000	+
C1.230320532	C1.232718205	4C.346724201	4C.350624000	1000	-
C1.233970479	C1.236363291	4C.311320201	4C.313951600	1000	-
C1.238376165	C1.242141126	4C.296481301	4C.300930900	1000	-
C1.245887779	C1.249067139	4C.286757701	4C.290301000	1000	+
C1.250482764	C1.252106962	4C.284206401	4C.286181800	1000	-
C1.253712915	C1.263349251	4C.258702501	4C.268864700	1000	-
C1.264704613	C1.266160630	4C.270694101	4C.272639200	1000	+
C1.266205988	C1.268252357	4C.272714901	4C.275387600	1000	+
C1.275307622	C1.278049585	4C.251290301	4C.254446000	1000	-
C1.278302944	C1.279714937	4C.249359501	4C.250929700	1000	-
C1.281043443	C1.283203990	4C.245635601	4C.248552400	1000	-
C1.284978904	C1.285990399	4C.241548601	4C.242664700	1000	-
2A.482004839	2A.484405358	2C.590676751	2C.592995350	1000	+
2A.468057149	2A.472327694	2C.579599451	2C.582968850	1000	+
2A.462395601	2A.465290400	2C.576134051	2C.578342850	1000	+
2A.457427332	2A.461695639	2C.566580551	2C.570882450	1000	+
2A.452350514	2A.454208895	2C.562302351	2C.564198750	1000	+
2A.427077749	2A.431678241	2C.535954951	2C.541901450	1000	+
2A.489309576	2A.491522695	2D.391084455	2D.393566154	1000	-
2A.479917675	2A.481517234	2D.385336455	2D.386493554	1000	+
2A.475448261	2A.476556750	2D.381859955	2D.382940454	1000	+
2A.447107993	2A.449705023	2D.357985855	2D.360659554	1000	+
2A.444561386	2A.446975850	2D.356264655	2D.357855754	1000	+
2A.436722009	2A.441564461	2D.349666055	2D.353587254	1000	+
2A.434794430	2A.436721921	2D.347125655	2D.349669954	1000	+
2A.423226151	2A.425482682	2D.334769955	2D.336633454	1000	-
2A.419872865	2A.422540740	2D.339310355	2D.341134554	1000	+
2A.412458831	2A.414019754	2D.331396355	2D.332505654	1000	+
2A.406842153	2A.411188861	2D.327650755	2D.330290254	1000	+
2A.405713160	2A.406842144	2D.326396155	2D.327717554	1000	+
2A.402285825	2A.403728835	2D.323094055	2D.325239654	1000	+
2A.396813029	2A.398392474	2D.318920155	2D.321718954	1000	+
2A.392178870	2A.393360347	2D.312044655	2D.313602054	1000	+
2A.388510706	2A.391991401	2D.309545055	2D.312045354	1000	+
2A.387144168	2A.388359945	2D.308340755	2D.309410254	1000	+
2A.376914999	2A.386268579	2D.300728855	2D.307669654	1000	+
2A.370572216	2A.374418680	2D.298367955	2D.300645754	1000	+
2A.367478768	2A.370564716	2D.296016455	2D.298363154	1000	+
2A.356916254	2A.367477731	2D.286899055	2D.296182154	1000	+
2A.354941575	2A.356473940	2D.285287555	2D.286686954	1000	+
2A.351901518	2A.354941377	2D.282788155	2D.285290554	1000	+
2A.347169312	2A.351336688	2D.276096455	2D.279567354	1000	-
2A.343374544	2A.346027094	2D.280182455	2D.282224854	1000	+
2A.333307243	2A.337708781	2D.266591555	2D.271859954	1000	+
2A.328753718	2A.330641804	2D.263910655	2D.266335954	1000	+
2A.317348112	2A.328340382	2D.237057655	2D.246236654	1000	+
2A.311282361	2A.316541544	2D.231906955	2D.236368254	1000	+
2A.305275428	2A.307774810	2D.229123455	2D.230675054	1000	+
2A.295086418	2A.302169247	2D.220564655	2D.227156454	1000	+
2A.288044560	2A.293824022	2D.194990555	2D.199551154	1000	-
2A.284334424	2A.286829925	2D.206531655	2D.208627354	1000	+
2A.281048774	2A.282765277	2D.218017855	2D.219499354	1000	+
2A.277956387	2A.280020845	2D.192193155	2D.194325954	1000	+
2A.275381523	2A.277647482	2D.209570155	2D.211306454	1000	+
2A.272648841	2A.274362755	2D.214608355	2D.216883054	1000	+
2A.268162494	2A.271289963	2D.212341255	2D.214447654	1000	+
2A.262814083	2A.267155119	2D.188792255	2D.191906954	1000	+
2A.260763625	2A.261926071	2D.187454255	2D.188770654	1000	-
2A.256530260	2A.260202203	2D.183196855	2D.187394954	1000	+
2A.254708998	2A.256254921	2D.181993855	2D.183058854	1000	-
2A.252087714	2A.254221389	2D.179181455	2D.181106054	1000	+
2A.249732495	2A.251990460	2D.175520555	2D.177201954	1000	-
2A.246851471	2A.249254777	2D.177567155	2D.179164754	1000	-
2A.228922829	2A.235038846	2D.165024955	2D.171849154	1000	+
2A.221926582	2A.224314051	2D.154751955	2D.156726754	1000	-
2A.217632014	2A.220510331	2D.150461855	2D.153469354	1000	+
2A.214860677	2A.217468462	2D.148145655	2D.150677554	1000	+
2A.210637210	2A.212279575	2D.140210655	2D.141526254	1000	-
2A.208771634	2A.210633827	2D.144486255	2D.145787754	1000	-
2A.206717986	2A.208094459	2D.141532155	2D.142591254	1000	+
2A.205435860	2A.206702673	2D.143294555	2D.144477054	1000	+
2A.202992315	2A.205167450	2D.146282955	2D.147963554	1000	-
2A.200790885	2A.202399748	2D.134370355	2D.135389454	1000	+
2A.198502438	2A.200790863	2D.132592155	2D.134400954	1000	+
2A.193099450	2A.194573721	2D.130726755	2D.131986354	1000	-
2A.190053732	2A.192397649	2D.125741655	2D.128439954	1000	+
2A.186510246	2A.188407865	2D.121869655	2D.123508254	1000	+
2A.184807266	2A.186467060	2D.123517655	2D.125141754	1000	-
2A.179639169	2A.184169801	2D.115690455	2D.119781654	1000	+
2A.177494893	2A.179170591	2D.111788655	2D.114969454	1000	+
2A.170625334	2A.177494216	2D.107025155	2D.113475054	1000	+
2A.162720974	2A.170464695	2D.100328455	2D.107018154	1000	+
2A.156190920	2A.158358366	2D.95874255	2D.98651354	1000	-
2A.150313143	2A.152473863	2D.91448355	2D.93307154	1000	-
2A.146037438	2A.150282433	2D.83070855	2D.87332954	1000	+
2A.143882439	2A.145932282	2D.88097055	2D.91421254	1000	+
2A.139133746	2A.142730143	2D.79907155	2D.82201154	1000	+
2A.136764879	2A.139133559	2D.78240255	2D.79916154	1000	+
2A.132423763	2A.135696694	2D.200420355	2D.202822354	1000	-
2A.128590937	2A.131914375	2D.203281055	2D.205960754	1000	-
2A.122765655	2A.128418240	2D.61635755	2D.66624754	1000	-
2A.119442978	2A.121430977	2D.73796955	2D.75442654	1000	-
2A.106252864	2A.109165906	2D.68949655	2D.72709754	1000	+
2A.394403956	2A.395930811	3D.187737101	3D.189140800	1000	+
2A.110708282	2A.112468281	6D.171623001	6D.173501300	1000	+
2A.103085244	2A.104696702	6D.166307101	6D.167750000	1000	+
2A.97532648	2A.99496823	6D.157308501	6D.159274600	1000	+
2A.95163735	2A.96724624	6D.168751401	6D.169945500	1000	+
2A.87790027	2A.94918614	6D.150274001	6D.156708700	1000	+
2A.78916143	2A.85282305	6D.144666801	6D.150090800	1000	+
2A.76838685	2A.78916035	6D.143420101	6D.144734800	1000	+
2A.66247727	2A.68631914	6D.141502801	6D.143334700	1000	-
2A.64052784	2A.66172654	6D.138243001	6D.141311400	1000	+
2A.62153705	2A.64037180	6D.137238401	6D.138407500	1000	+
2A.60499163	2A.62020460	6D.135902301	6D.137116900	1000	+
2A.53897832	2A.59854010	6D.124698601	6D.135364300	1000	+
2A.48640983	2A.53008237	6D.120847101	6D.124646800	1000	+
2A.43982609	2A.47849485	6D.117103101	6D.120753300	1000	+
2A.38266156	2A.43608024	6D.112959701	6D.116715900	1000	+
2A.37052543	2A.38266155	6D.111399201	6D.112966500	1000	+
2A.31915411	2A.36890092	6D.106129301	6D.111423900	1000	+
2A.30452408	2A.31915302	6D.104978101	6D.106258800	1000	+
2A.28340681	2A.30452381	6D.103327301	6D.104981900	1000	+
2A.20214864	2A.23611078	6D.95592901	6D.99692200	1000	+
2A.15034847	2A.19581664	6D.90369301	6D.95164800	1000	+
2A.13072305	2A.14703603	6D.88540801	6D.89897300	1000	+
2A.8541870	2A.12731039	6D.82786901	6D.88307100	1000	+
2A.6320448	2A.7801605	6D.79218401	6D.80239000	1000	-
2A.307775036	2A.309504793	7D.375753563	7D.377187462	1000	-
2A.415589682	2A.417082075	Contig19.20501	Contig19.1557000	1000	-
2A.85307063	2A.87752858	Contig4.747101	Contig4.2605500	1000	+
C2.2443640	C2.3660353	7C.776401	7C.2210700	1000	+
C2.9262663	C2.12022037	7C.7824401	7C.10372700	1000	-
C2.19632485	C2.21030780	7C.14695701	7C.16031800	1000	+
C2.30653950	C2.34469777	7C.21746301	7C.25191800	1000	+
C2.34824109	C2.37860530	7C.25361501	7C.26595500	1000	+
C2.37860850	C2.38997642	7C.26582101	7C.27748700	1000	+
C2.39316851	C2.43454025	7C.28522501	7C.31953300	1000	+
C2.46464609	C2.48362299	7C.34488401	7C.36097200	1000	+
C2.48965089	C2.51861173	7C.36477601	7C.38991400	1000	+
C2.52237935	C2.56180241	7C.39199101	7C.42745300	1000	+
C2.56180305	C2.57478720	7C.42733501	7C.43841900	1000	+
C2.57478779	C2.59969891	7C.43663201	7C.45672100	1000	+
C2.63906510	C2.66641963	7C.49797501	7C.52562900	1000	+
C2.69344214	C2.71929373	7C.52791101	7C.54147300	1000	+
C2.73559771	C2.74930046	7C.54708601	7C.56113000	1000	+
C2.7068590	C2.8121271	4D.359123465	4D.360330464	1000	-
C2.16692611	C2.19467456	4D.352313765	4D.354942064	1000	-
C2.22131104	C2.27016895	4D.345550165	4D.350687264	1000	-
C2.60341787	C2.63244724	4D.319329565	4D.321304064	1000	-
C2.100643624	C2.102139719	6C.126268801	6C.127653400	1000	+
C2.102665301	C2.104207114	6C.128285901	6C.131486000	1000	+
C2.104455979	C2.105585762	6C.131529801	6C.132611100	1000	+
C2.106543850	C2.107858095	6C.133443001	6C.134598600	1000	+
C2.108685510	C2.112227739	6C.136029001	6C.140130500	1000	+
C2.116822995	C2.117916364	6C.104175001	6C.105216300	1000	-
C2.124165164	C2.128106019	6C.96019601	6C.100580500	1000	-
C2.134259154	C2.135344323	6C.88147601	6C.89302700	1000	-
C2.144516761	C2.146255923	6C.78901901	6C.80086800	1000	-
C2.153925588	C2.155999832	6C.71364801	6C.73214500	1000	-
C2.158588331	C2.161470372	6C.67649101	6C.69453500	1000	-
C2.161470390	C2.167906235	6C.60157601	6C.67767400	1000	-
C2.170428847	C2.173754668	6C.53680301	6C.57630700	1000	-
C2.175427202	C2.178411589	6C.584375401	6C.588260800	1000	-
C2.187296778	C2.188635648	6C.573112101	6C.574663200	1000	-
C2.188651300	C2.190118704	6C.571468201	6C.573141300	1000	-
C2.190119254	C2.192193428	6C.568994601	6C.571487500	1000	-
C2.192215690	C2.193714353	6C.567228901	6C.568826300	1000	-
C2.195010891	C2.200096181	6C.559764501	6C.564912500	1000	-
C2.201763450	C2.208361454	6C.552728501	6C.558098600	1000	-
C2.208542050	C2.210689437	6C.549261601	6C.552540700	1000	-
C2.210977152	C2.213419660	6C.547080401	6C.548887100	1000	-
C2.213590322	C2.215341066	6C.544508601	6C.547006200	1000	-
C2.215342645	C2.217761792	6C.541311401	6C.544508300	1000	-
C2.217765889	C2.219577105	6C.538591901	6C.541325200	1000	-
C2.220310696	C2.230172329	6C.506152301	6C.518107800	1000	+
C2.230973513	C2.236003491	6C.519221201	6C.524868400	1000	-
C2.236056768	C2.240430964	6C.527345401	6C.533322800	1000	+
C2.241308933	C2.243870533	6C.534519801	6C.536823200	1000	+
C2.244915316	C2.247420127	6C.502848501	6C.505798600	1000	-
C2.247937871	C2.249640841	6C.499676701	6C.502016800	1000	-
C2.250017290	C2.253212739	6C.494552701	6C.499451200	1000	-
C2.255235927	C2.260907300	6C.485175601	6C.492134100	1000	-
C2.261874370	C2.264216824	6C.480675401	6C.484046600	1000	-
C2.264664613	C2.266014290	6C.478852501	6C.480135400	1000	-
C2.266018689	C2.270491659	6C.471692601	6C.478684100	1000	-
C2.270492355	C2.272614853	6C.470850601	6C.473342100	1000	-
C2.273455212	C2.275360968	6C.466720401	6C.469855800	1000	-
C2.275613179	C2.280132038	6C.460139801	6C.466488300	1000	-
C2.280748105	C2.282682096	6C.457328501	6C.459519500	1000	-
C2.282867003	C2.285126562	6C.454394501	6C.458195700	1000	-
C2.286783442	C2.289023289	6C.450241501	6C.453027900	1000	-
C2.289124387	C2.291327019	6C.447328701	6C.449805900	1000	-
C2.291743323	C2.300146688	6C.437043301	6C.446974300	1000	-
C2.301178967	C2.303334670	6C.434083101	6C.436045400	1000	-
C2.304484023	C2.305977480	6C.431347201	6C.433201800	1000	-
C2.307785554	C2.309696520	6C.427639401	6C.429420000	1000	-
C2.311376120	C2.312887548	6C.423693901	6C.425321500	1000	+
C2.313074893	C2.314629230	6C.425604501	6C.427187200	1000	+
C2.314767151	C2.316789216	6C.418613201	6C.420518100	1000	-
C2.318625127	C2.321244086	6C.414568201	6C.417432400	1000	+
C2.321247236	C2.322944543	6C.412839901	6C.414501100	1000	-
C2.322948251	C2.325675841	6C.409966901	6C.413027700	1000	-
C2.325780442	C2.328709887	6C.405455601	6C.409915900	1000	+
C2.328859581	C2.331322139	6C.401791901	6C.405445400	1000	-
C2.331988792	C2.336451270	6C.395105701	6C.401120300	1000	-
C2.336980275	C2.338976125	6C.392218401	6C.394665500	1000	-
C2.340528951	C2.343630545	6C.377648801	6C.382797300	1000	+
C2.343820758	C2.345288594	6C.382710201	6C.383804900	1000	-
C2.345438421	C2.350125311	6C.385344901	6C.391924800	1000	+
C2.350986111	C2.352488065	6C.374931401	6C.377608800	1000	-
C2.370334503	C2.371744584	6C.298849601	6C.300107100	1000	+
C2.385247501	C2.386260089	6C.309098201	6C.310662400	1000	+
C2.390288129	C2.391722477	6C.336479501	6C.337823200	1000	-
C2.405040700	C2.407258353	6C.323582701	6C.325613500	1000	-
C2.412080150	C2.413158957	6C.317091401	6C.318390400	1000	+
C2.417783375	C2.419639656	6C.293576901	6C.295523700	1000	-
C2.423280984	C2.425186818	6C.288952601	6C.290837500	1000	-
C2.426014592	C2.428250739	6C.285244501	6C.288133400	1000	-
C2.428253263	C2.429673518	6C.283176501	6C.285259100	1000	-
C2.430235366	C2.432411697	6C.280456101	6C.282588100	1000	-
C2.433127124	C2.436436420	6C.275850401	6C.279440300	1000	-
C2.441909939	C2.445072054	6C.265861301	6C.269492100	1000	-
C2.446359714	C2.447946072	6C.261147901	6C.263715200	1000	-
C2.448068897	C2.449838774	6C.258983501	6C.261347100	1000	-
C2.450002946	C2.452844377	6C.249653901	6C.252622200	1000	+
C2.452845426	C2.454844086	6C.252594901	6C.254832100	1000	+
C2.457972786	C2.460837518	6C.255709701	6C.258545600	1000	+
C2.461054480	C2.462656780	6C.247640201	6C.249173900	1000	-
C2.462893180	C2.464681406	6C.245646901	6C.247354800	1000	-
C2.466694104	C2.470927860	6C.239398401	6C.241641600	1000	-
C2.472018226	C2.474714659	6C.234896301	6C.237909200	1000	-
C2.474755576	C2.475883898	6C.233689201	6C.235002000	1000	-
C2.477151923	C2.478415684	6C.214448901	6C.216777900	1000	+
C2.479417421	C2.482595722	6C.219802101	6C.222485000	1000	-
C2.487208527	C2.492847005	6C.226259801	6C.232450600	1000	+
C2.493968156	C2.495032464	6C.209768401	6C.211713700	1000	+
C2.495234151	C2.499090125	6C.205877901	6C.209734500	1000	-
C2.499745199	C2.501031710	6C.203860001	6C.205730300	1000	-
C2.505738104	C2.507466887	6C.198744801	6C.200804000	1000	-
C2.510499435	C2.514118723	6C.191091301	6C.195651900	1000	-
C2.514118796	C2.515135877	6C.189818901	6C.191275200	1000	-
C2.515354082	C2.516950629	6C.187747601	6C.189610000	1000	-
C2.516953330	C2.519168478	6C.185305901	6C.187744900	1000	-
C2.519672902	C2.523030579	6C.182415401	6C.185096600	1000	-
C2.525888690	C2.527424112	6C.178153301	6C.180268300	1000	-
C2.529448678	C2.531332488	6C.174772801	6C.176673000	1000	-
C2.534469577	C2.539205269	6C.164167901	6C.170936500	1000	-
C2.539267955	C2.540502272	6C.162655501	6C.164173900	1000	-
C2.540599342	C2.541974072	6C.161288101	6C.162506600	1000	-
C2.544206496	C2.545248622	6C.155811201	6C.157340000	1000	+
C2.547603929	C2.549507153	6C.151130201	6C.154295400	1000	-
C2.79576732	C2.80941825	6D.43497901	6D.44802900	1000	+
C2.86558066	C2.88087769	6D.50498401	6D.51928700	1000	-
C2.182246245	C2.185076489	6D.356348201	6D.357901600	1000	-
C2.542348428	C2.543984233	6D.80317201	6D.81567500	1000	+
C2.552508795	C2.555064774	6D.69514601	6D.71600100	1000	-
C2.76113323	C2.78471817	4C.121663401	4C.122723400	1000	+
C2.523567800	C2.525031434	4C.655541001	4C.657525700	1000	+
3A.24245657	3A.33733731	1C.16388759	1C.22133258	1000	-
3A.33832157	3A.37150995	1C.14484759	1C.16339158	1000	-
3A.37154426	3A.40357543	1C.12667359	1C.14483558	1000	-
3A.40442708	3A.46572958	1C.9445059	1C.12671958	1000	-
3A.46741923	3A.51325134	1C.5700159	1C.9531758	1000	-
3A.244498896	3A.247020228	1D.178907160	1D.180903559	1000	+
3A.447183432	3A.448764158	2C.4912751	2C.6034650	1000	-
3A.519919406	3A.524300369	2C.22897651	2C.25756650	1000	-
3A.528320398	3A.537648309	2C.11457651	2C.19574450	1000	-
3A.538561399	3A.540141043	2C.2380051	2C.4618050	1000	-
3A.107335942	3A.108779585	3C.468076101	3C.471593700	1000	+
3A.113869848	3A.116328708	3C.476225001	3C.479556600	1000	+
3A.498206828	3A.499219537	3C.31608601	3C.32874000	1000	-
3A.505454691	3A.507366456	3C.17776901	3C.20011300	1000	-
3A.56391259	3A.60996495	3D.23342101	3D.26031400	1000	-
3A.61025648	3A.69846348	3D.18072201	3D.23357700	1000	-
3A.73184427	3A.74382228	3D.16504001	3D.17779200	1000	-
3A.75495235	3A.77346800	3D.13935201	3D.15363400	1000	+
3A.78102691	3A.79656734	3D.11692301	3D.13463600	1000	-
3A.79736307	3A.80926134	3D.10628201	3D.11692100	1000	-
3A.83304672	3A.86929949	3D.23101	3D.3331700	1000	+
3A.88940892	3A.90461628	3D.31460601	3D.32637100	1000	-
3A.95323659	3A.97514274	3D.37767501	3D.39603100	1000	+
3A.97558265	3A.98835438	3D.40064001	3D.41524800	1000	-
3A.100567355	3A.101973263	3D.359136701	3D.360161700	1000	+
3A.104086237	3A.105212622	3D.44041001	3D.45861400	1000	+
3A.109691690	3A.111794134	3D.52475901	3D.54095400	1000	+
3A.111843022	3A.113868331	3D.54092501	3D.55120600	1000	+
3A.124359165	3A.127947564	3D.61212901	3D.63952200	1000	+
3A.128752732	3A.130511954	3D.80788901	3D.82520800	1000	+
3A.130704977	3A.131951724	3D.87001401	3D.88027700	1000	-
3A.132618889	3A.134318347	3D.72133701	3D.73856200	1000	+
3A.137112456	3A.138588934	3D.89985801	3D.91690400	1000	+
3A.141204780	3A.142524251	3D.92740001	3D.93909700	1000	-
3A.143934838	3A.147481117	3D.82862201	3D.86643800	1000	-
3A.148048478	3A.150080872	3D.91428301	3D.92718500	1000	-
3A.151483378	3A.156094630	3D.94834101	3D.97600600	1000	-
3A.158332411	3A.159804143	3D.113507401	3D.114971800	1000	-
3A.159844127	3A.164800644	3D.109369901	3D.113719100	1000	-
3A.165296630	3A.166516391	3D.103568301	3D.104827800	1000	-
3A.168324804	3A.170816326	3D.104862401	3D.106480300	1000	+
3A.174039259	3A.175661806	3D.107527001	3D.109298400	1000	+
3A.175746500	3A.180623968	3D.98739501	3D.102349100	1000	-
3A.180624009	3A.183501778	3D.115148101	3D.118000500	1000	-
3A.185471172	3A.193186204	3D.120164501	3D.126537700	1000	+
3A.194749725	3A.197832218	3D.134064401	3D.136910000	1000	-
3A.204661843	3A.205941196	3D.137000001	3D.138683700	1000	+
3A.207190018	3A.209932216	3D.139589301	3D.140967800	1000	+
3A.211545600	3A.214010210	3D.142321801	3D.143871200	1000	+
3A.214647895	3A.217913444	3D.142626701	3D.146035900	1000	+
3A.218060776	3A.220576340	3D.146189401	3D.148246900	1000	-
3A.220606038	3A.223384932	3D.148577901	3D.151545600	1000	+
3A.225245070	3A.229118054	3D.157773901	3D.162981100	1000	+
3A.233420087	3A.234923079	3D.164447901	3D.165832000	1000	+
3A.236758383	3A.241053302	3D.167342101	3D.170531200	1000	+
3A.250571004	3A.253085010	3D.171148701	3D.173269200	1000	+
3A.254994229	3A.257038914	3D.174329901	3D.176097200	1000	-
3A.258131036	3A.263956714	3D.177226501	3D.183170900	1000	+
3A.277106485	3A.279802243	3D.189150101	3D.191343500	1000	+
3A.280018015	3A.285211303	3D.190978701	3D.194942000	1000	+
3A.287162220	3A.288442531	3D.195276501	3D.198159100	1000	+
3A.291257351	3A.295866084	3D.201765001	3D.205839200	1000	+
3A.297091391	3A.301076770	3D.207297801	3D.209373700	1000	-
3A.301115602	3A.303886955	3D.198652101	3D.200829600	1000	+
3A.305530202	3A.307197349	3D.210600101	3D.211771400	1000	+
3A.308933358	3A.310866557	3D.213162301	3D.214802800	1000	+
3A.310871095	3A.314636216	3D.214751401	3D.217489500	1000	+
3A.315464815	3A.333399128	3D.217428501	3D.231627700	1000	+
3A.334324024	3A.336395127	3D.231632001	3D.233335400	1000	-
3A.337638961	3A.338964117	3D.238743701	3D.239932100	1000	-
3A.338969577	3A.352915766	3D.238739001	3D.251834100	1000	+
3A.353167964	3A.356520539	3D.233593401	3D.236492300	1000	-
3A.356773084	3A.368387006	3D.252691501	3D.260013800	1000	+
3A.368439361	3A.370088320	3D.260062701	3D.261637400	1000	-
3A.370859619	3A.380212124	3D.262119701	3D.269704600	1000	+
3A.380212218	3A.386134659	3D.269636201	3D.274685400	1000	+
3A.387021138	3A.393663436	3D.275389401	3D.281775700	1000	+
3A.393663463	3A.394921521	3D.281413701	3D.283224300	1000	+
3A.395260559	3A.396466962	3D.283456101	3D.284486000	1000	-
3A.396576745	3A.400666456	3D.283338901	3D.288111700	1000	+
3A.402933528	3A.411480992	3D.289193001	3D.295260600	1000	+
3A.411482046	3A.413376478	3D.295272001	3D.296880500	1000	-
3A.413376809	3A.415271356	3D.296931001	3D.298845500	1000	+
3A.419016151	3A.426443755	3D.300402201	3D.306972000	1000	+
3A.428170625	3A.431428155	3D.307496801	3D.311108100	1000	+
3A.448867188	3A.451376258	3D.311426701	3D.313597900	1000	-
3A.451416075	3A.457523485	3D.314417501	3D.319909600	1000	+
3A.459255229	3A.460528937	3D.321512801	3D.322642100	1000	+
3A.462493424	3A.463722302	3D.324172301	3D.325223400	1000	+
3A.463866684	3A.466243910	3D.325220701	3D.326729600	1000	+
3A.467322769	3A.470337453	3D.327451401	3D.329733700	1000	+
3A.471443734	3A.479652147	3D.330589601	3D.334045500	1000	+
3A.481034673	3A.483615476	3D.334786101	3D.336779600	1000	+
3A.483787851	3A.484961656	3D.337184301	3D.338550200	1000	+
3A.485712761	3A.496501880	3D.342647101	3D.351719800	1000	+
3A.499603258	3A.502538047	3D.353846601	3D.355769300	1000	+
3A.432380959	3A.436461572	4D.352214665	4D.355557264	1000	+
3A.437566655	3A.439367676	4D.356147065	4D.357344264	1000	+
3A.4998200	3A.9412715	5D.467303641	5D.470263540	1000	-
3A.19966729	3A.21454189	5D.461262041	5D.462412940	1000	-
3A.444396921	3A.446374672	4C.12040001	4C.13651200	1000	+
3A.509009054	3A.512493437	4C.30070801	4C.32500900	1000	-
3A.514315416	3A.519027512	4C.25035101	4C.28756600	1000	-
3A.119155350	3A.120856293	7D.16895963	7D.18484362	1000	-
C3.405360551	C3.407861917	1C.15278059	1C.16936558	1000	-
C3.422436683	C3.426004313	1C.28500259	1C.31145058	1000	+
C3.528700690	C3.541580673	1D.442529360	1D.453322559	1000	+
C3.542999581	C3.545137975	1D.454462760	1D.456722859	1000	-
C3.868451	C3.2298415	3C.81943101	3C.84177300	1000	+
C3.3058310	C3.5398570	3C.86395101	3C.91379200	1000	+
C3.5804720	C3.8521922	3C.92073801	3C.96190000	1000	+
C3.8730353	C3.10328343	3C.96173301	3C.98087900	1000	+
C3.12023222	C3.13730432	3C.100135801	3C.102814700	1000	+
C3.13882690	C3.15917556	3C.103428401	3C.104715500	1000	+
C3.16032878	C3.17344357	3C.105418801	3C.106764400	1000	+
C3.17385255	C3.21283201	3C.106863101	3C.112147300	1000	+
C3.21483343	C3.24508389	3C.112347701	3C.117294600	1000	+
C3.25119057	C3.26883738	3C.118229201	3C.119336400	1000	-
C3.27973618	C3.32428440	3C.121831901	3C.126484500	1000	+
C3.32612595	C3.34786462	3C.125195801	3C.128824800	1000	+
C3.34786513	C3.36409639	3C.128810601	3C.130805700	1000	+
C3.36777671	C3.39235407	3C.131115701	3C.133949400	1000	+
C3.39422488	C3.40760449	3C.134184701	3C.137144300	1000	+
C3.49811667	C3.51963444	3C.140394101	3C.143010300	1000	+
C3.52099061	C3.53370569	3C.144216801	3C.146025100	1000	+
C3.59814233	C3.62912912	3C.152971501	3C.155683800	1000	+
C3.62935794	C3.66147320	3C.155704901	3C.159126400	1000	+
C3.66497074	C3.68549044	3C.165379101	3C.166975000	1000	-
C3.68923892	C3.71744236	3C.160076301	3C.165010000	1000	-
C3.73932904	C3.75191362	3C.168152101	3C.170020700	1000	+
C3.75230806	C3.76577723	3C.170020701	3C.171989900	1000	+
C3.76582724	C3.78761934	3C.171989701	3C.174354300	1000	+
C3.78834111	C3.80071822	3C.189653001	3C.191283700	1000	+
C3.81949955	C3.83054520	3C.193407001	3C.196180800	1000	+
C3.88361795	C3.90094770	3C.253409901	3C.255984400	1000	+
C3.95973679	C3.97102950	3C.233373601	3C.234392300	1000	+
C3.97289836	C3.98914463	3C.234625001	3C.235814400	1000	+
C3.106247875	C3.107787283	3C.182111901	3C.184140000	1000	+
C3.108541969	C3.111024901	3C.184766601	3C.187511800	1000	-
C3.111378700	C3.112783005	3C.226286501	3C.227792400	1000	-
C3.115292353	C3.117330252	3C.223709201	3C.226061000	1000	-
C3.118028328	C3.121171566	3C.219554501	3C.222447600	1000	+
C3.121532589	C3.123743637	3C.215495601	3C.218197300	1000	-
C3.129094155	C3.130259201	3C.203678601	3C.205761200	1000	+
C3.187791836	C3.189768669	3C.303757101	3C.305558000	1000	+
C3.193915416	C3.195251450	3C.310848701	3C.312045800	1000	-
C3.195875460	C3.197135788	3C.312979601	3C.315330100	1000	+
C3.209995588	C3.211099333	3C.290804101	3C.292684800	1000	+
C3.222928986	C3.225914435	3C.296291401	3C.300637200	1000	+
C3.239099694	C3.241356264	3C.391619101	3C.396251100	1000	-
C3.241864113	C3.243487088	3C.438121401	3C.441174700	1000	-
C3.248626047	C3.252876758	3C.430986301	3C.435241600	1000	-
C3.254134519	C3.255685714	3C.424968901	3C.427466100	1000	-
C3.262380002	C3.263566774	3C.385789701	3C.387401900	1000	+
C3.274993376	C3.276955251	3C.353094601	3C.355149800	1000	-
C3.277361912	C3.279091859	3C.360802301	3C.363489400	1000	+
C3.281284728	C3.282520477	3C.364665301	3C.366214900	1000	+
C3.283139170	C3.284690498	3C.447247701	3C.449813600	1000	+
C3.284939019	C3.290839780	3C.449924001	3C.456197400	1000	+
C3.291192750	C3.294244733	3C.456532601	3C.459246000	1000	+
C3.295701176	C3.296821810	3C.487726601	3C.489106600	1000	-
C3.300036232	C3.301091548	3C.484893501	3C.486244800	1000	+
C3.301194047	C3.302207508	3C.482260101	3C.484776900	1000	-
C3.303739370	C3.308173283	3C.475609001	3C.480011700	1000	-
C3.308341713	C3.314223948	3C.469924501	3C.475609400	1000	-
C3.314525654	C3.319803169	3C.464890101	3C.469537900	1000	-
C3.324910890	C3.326102901	3C.490552701	3C.491694800	1000	+
C3.328041345	C3.333845450	3C.493212701	3C.498262900	1000	+
C3.335375916	C3.337542756	3C.502016701	3C.504893600	1000	-
C3.337565951	C3.339510899	3C.499705001	3C.502014300	1000	-
C3.339942754	C3.345590755	3C.504972201	3C.509908400	1000	+
C3.345726399	C3.351273835	3C.510047401	3C.515091500	1000	+
C3.355705770	C3.361322770	5D.402727741	5D.407505740	1000	+
C3.361322969	C3.370566630	5D.407362441	5D.416209940	1000	+
C3.371425932	C3.373728446	5D.417087541	5D.419696440	1000	+
C3.373773935	C3.376967717	5D.419696241	5D.423493840	1000	+
C3.377838213	C3.378905746	5D.424074541	5D.425299240	1000	+
C3.378907521	C3.382169930	5D.425121841	5D.427671840	1000	+
C3.382200959	C3.383329458	5D.427675541	5D.428787140	1000	+
C3.384021473	C3.386617687	5D.429142841	5D.431615940	1000	+
C3.387285401	C3.389015336	5D.432207241	5D.434084140	1000	+
C3.392026806	C3.397193232	5D.436404641	5D.440932040	1000	+
C3.397522947	C3.402083514	5D.441226741	5D.444924240	1000	+
C3.408184466	C3.410583596	5D.448539341	5D.451411740	1000	-
C3.411549315	C3.413480597	5D.454629441	5D.456240940	1000	+
C3.415310932	C3.417567115	5D.457151541	5D.458717040	1000	+
C3.418089948	C3.419788302	5D.458861441	5D.459932240	1000	+
C3.429926327	C3.431079555	5D.462778841	5D.463909140	1000	-
C3.431841219	C3.433253059	5D.460688841	5D.462276940	1000	-
C3.434450159	C3.438056623	5D.471170341	5D.473574540	1000	+
C3.438831955	C3.442614781	4C.614440301	4C.618572300	1000	+
C3.443562289	C3.448839691	4C.620172101	4C.628890100	1000	+
C3.449037744	C3.451860716	4C.628943101	4C.631814700	1000	+
C3.451930227	C3.460727049	4C.631847101	4C.642612100	1000	+
C3.461658820	C3.474052872	4C.643606201	4C.656642100	1000	+
C3.474363051	C3.483911528	4C.657171201	4C.666826100	1000	+
C3.484031403	C3.488330349	4C.667045801	4C.670983800	1000	+
C3.488551123	C3.490621855	4C.671342301	4C.672743300	1000	+
C3.490780840	C3.495412638	4C.673120601	4C.677611600	1000	+
C3.496443166	C3.497967220	4C.118879201	4C.120110200	1000	+
C3.498864540	C3.501134070	4C.115793801	4C.118087900	1000	-
C3.501234576	C3.502480384	4C.114470801	4C.115795500	1000	-
C3.505256775	C3.506811329	4C.109292801	4C.111385100	1000	-
C3.506812276	C3.510472742	4C.105354801	4C.109293300	1000	-
C3.512626330	C3.514953219	4C.100753101	4C.103399500	1000	-
C3.516807041	C3.518474225	4C.96569501	4C.98547900	1000	-
C3.520500327	C3.525110784	4C.91433501	4C.95859900	1000	-
C3.547586938	C3.549477785	4C.71392901	4C.72500000	1000	-
4A.350516960	4A.351760141	1D.369098960	1D.370237659	1000	+
4A.125683493	4A.129299366	2C.571314251	2C.575962850	1000	-
4A.187653427	4A.192298541	2D.18921955	2D.21873454	1000	-
4A.319333629	4A.321225067	2D.67038255	2D.68928254	1000	-
4A.264509753	4A.267751768	7C.142847501	7C.147876600	1000	-
4A.282873189	4A.284223631	7C.123115401	7C.124793400	1000	-
4A.292965515	4A.295491671	7C.107457201	7C.111350900	1000	-
4A.295559420	4A.297490627	7C.105613001	7C.107492900	1000	-
4A.299455257	4A.304918117	7C.95414901	7C.102521700	1000	-
4A.310481193	4A.314733783	7C.84873101	7C.90163200	1000	-
4A.333052946	4A.335695382	7C.67346701	7C.70173800	1000	-
4A.335696751	4A.339210793	7C.62766401	7C.67379400	1000	-
4A.344741170	4A.348191689	7C.53630901	7C.57310900	1000	-
4A.353580842	4A.355423801	7C.46187101	7C.48614300	1000	-
4A.360630141	4A.362339303	7C.36115801	7C.37306300	1000	-
4A.362562338	4A.370906570	7C.29284501	7C.36032500	1000	-
4A.373195683	4A.378329720	7C.23770201	7C.26894900	1000	-
4A.381952290	4A.389586410	7C.15218601	7C.21363400	1000	-
4A.394402585	4A.398780837	7C.2854701	7C.7432800	1000	-
4A.401830320	4A.403556737	7C.1032301	7C.2611200	1000	-
4A.1159728	4A.3964082	4D.8168365	4D.10013564	1000	-
4A.5163112	4A.6757565	4D.26366565	4D.28241964	1000	+
4A.6856291	4A.8006619	4D.27841565	4D.29195564	1000	+
4A.11951038	4A.14328389	4D.30638765	4D.33037764	1000	-
4A.18615063	4A.19808455	4D.367607865	4D.368706664	1000	+
4A.20172114	4A.21544193	4D.36361965	4D.37399364	1000	+
4A.23053429	4A.24831659	4D.41635865	4D.43562864	1000	+
4A.27895786	4A.32475183	4D.45023165	4D.50255664	1000	+
4A.38253669	4A.41487882	4D.52603965	4D.54962964	1000	+
4A.41755960	4A.44370589	4D.55049365	4D.57304664	1000	+
4A.44377908	4A.48289152	4D.57243065	4D.59471064	1000	+
4A.48500041	4A.50707634	4D.59604665	4D.60750664	1000	+
4A.52962755	4A.55285621	4D.75811065	4D.78038664	1000	-
4A.56250235	4A.58245699	4D.94124565	4D.95725964	1000	-
4A.60256401	4A.61878941	4D.91475565	4D.92973664	1000	+
4A.61910828	4A.63363216	4D.89285165	4D.90601364	1000	-
4A.66326205	4A.68548534	4D.95851265	4D.97744964	1000	+
4A.70474213	4A.71976090	4D.78341565	4D.79601964	1000	+
4A.73175284	4A.75063422	4D.79661665	4D.82810864	1000	+
4A.75103741	4A.76952889	4D.85525765	4D.88710864	1000	-
4A.79155539	4A.80763052	4D.82337265	4D.84392564	1000	-
4A.82677734	4A.86876150	4D.71252065	4D.74779764	1000	-
4A.90299959	4A.91603406	4D.67472165	4D.68672164	1000	-
4A.91618104	4A.93138696	4D.65980465	4D.67410264	1000	+
4A.93563883	4A.95481630	4D.64020765	4D.65749564	1000	-
4A.95481912	4A.97307809	4D.62558565	4D.64041564	1000	-
4A.97344615	4A.98929932	4D.68758865	4D.70051964	1000	+
4A.99064522	4A.103107150	4D.116720065	4D.120304564	1000	-
4A.103133965	4A.111309918	4D.100152365	4D.108083064	1000	-
4A.111334170	4A.113094823	4D.98678565	4D.99801264	1000	+
4A.113428310	4A.118321701	4D.108101965	4D.113810764	1000	-
4A.118535282	4A.121364184	4D.115457765	4D.116633964	1000	-
4A.123236707	4A.125184379	4D.121690565	4D.123148564	1000	+
4A.130129800	4A.133249289	4D.136333965	4D.139562664	1000	+
4A.135594818	4A.137339516	4D.132483665	4D.134592064	1000	-
4A.140526947	4A.142086097	4D.125362365	4D.126532864	1000	-
4A.149556440	4A.154469530	4D.142534765	4D.144728764	1000	+
4A.154850717	4A.160041417	4D.145448665	4D.150138564	1000	+
4A.160773262	4A.163795965	4D.138759765	4D.142131264	1000	-
4A.176580376	4A.178558713	4D.159760365	4D.162368964	1000	-
4A.179155488	4A.181364080	4D.152792665	4D.154766164	1000	+
4A.184795809	4A.186879328	4D.177288565	4D.178872064	1000	+
4A.193258305	4A.201175361	4D.180898465	4D.186638064	1000	+
4A.201199665	4A.202525760	4D.187157265	4D.188576164	1000	-
4A.203293102	4A.208463967	4D.188588165	4D.193412764	1000	+
4A.208575319	4A.209963592	4D.193510465	4D.194571464	1000	+
4A.209963714	4A.211207447	4D.194281165	4D.195536164	1000	+
4A.212215498	4A.215116655	4D.194221265	4D.198889564	1000	+
4A.217909839	4A.219326489	4D.201758865	4D.203111764	1000	-
4A.220774476	4A.223100665	4D.204235865	4D.206152764	1000	+
4A.226579690	4A.227792604	4D.209596065	4D.211558364	1000	-
4A.231721122	4A.236920961	4D.216342965	4D.219243764	1000	+
4A.237170326	4A.240405440	4D.219380665	4D.221762464	1000	+
4A.249627326	4A.250753511	4D.221860165	4D.223698264	1000	+
4A.252842935	4A.257404715	4D.225853465	4D.229418564	1000	+
4A.257408011	4A.259433851	4D.229414565	4D.230634264	1000	+
4A.261631455	4A.263723462	4D.234544565	4D.236152664	1000	+
4A.270161983	4A.273493869	4D.244278665	4D.247405164	1000	+
4A.274330918	4A.275487337	4D.249403265	4D.250837464	1000	-
4A.306168405	4A.307484255	4D.279290665	4D.281183164	1000	+
4A.328396596	4A.330385006	4D.296915765	4D.299455064	1000	+
4A.331536922	4A.332766400	4D.300228865	4D.301498564	1000	+
4A.355924929	4A.358451632	4D.323591565	4D.325599764	1000	-
4A.501554705	4A.503210274	4D.761365	4D.3376064	1000	+
4A.452233438	4A.455813554	5C.491645020	5C.497714519	1000	+
4A.458850923	4A.460038489	5C.499645220	5C.500772019	1000	+
4A.464320056	4A.475032063	5C.507437020	5C.518177019	1000	+
4A.482627007	4A.486860365	5C.528267320	5C.531752719	1000	+
4A.63698461	4A.65806725	5D.180849241	5D.183538640	1000	-
4A.321731012	4A.324134408	5D.218575541	5D.220654640	1000	-
4A.403668476	4A.407061786	5D.334670541	5D.338003240	1000	+
4A.407213278	4A.408865095	5D.338040341	5D.339631340	1000	+
4A.418005619	4A.419927600	5D.356105841	5D.357631040	1000	-
4A.421905739	4A.424036178	5D.351189841	5D.352908240	1000	-
4A.424076793	4A.426765215	5D.349513041	5D.351226340	1000	-
4A.430077003	4A.435247524	5D.343113641	5D.347436340	1000	-
4A.437418551	4A.439045613	5D.340093241	5D.342686940	1000	-
4A.439912373	4A.441220248	5D.359178841	5D.360556240	1000	-
4A.441228090	4A.443078065	5D.357855341	5D.359239440	1000	-
4A.443622808	4A.444722882	5D.361060141	5D.362230840	1000	+
4A.444768446	4A.448686584	5D.362181041	5D.366307240	1000	+
4A.460175232	4A.461496898	5D.373367341	5D.376667640	1000	+
4A.478816760	4A.480337606	5D.392741841	5D.394036340	1000	-
4A.449406308	4A.450577349	6D.128797101	6D.130269600	1000	-
4A.32606672	4A.33836279	7D.42900163	7D.44372362	1000	-
4A.308167725	4A.309864507	7D.18859163	7D.19899162	1000	+
4A.399524500	4A.400599671	7D.447667563	7D.448706862	1000	+
4A.499288226	4A.500540938	7D.312993663	7D.314027262	1000	-
4A.506784221	4A.508329999	7D.37968563	7D.39001962	1000	-
4A.491652132	4A.492932618	Contig1.1368101	Contig1.2512100	1000	+
4A.494462570	4A.495702380	Contig1.3773801	Contig1.5150400	1000	-
C4.99547206	C4.109012447	2C.471855851	2C.480228150	1000	-
C4.109688994	C4.112300446	2C.468912851	2C.471382250	1000	-
C4.112310427	C4.117786482	2C.464678651	2C.468912050	1000	-
C4.120191990	C4.122184685	2C.459903351	2C.461927750	1000	-
C4.122507929	C4.123517565	2C.458423451	2C.459773850	1000	-
C4.124153805	C4.126216844	2C.455313851	2C.457854150	1000	-
C4.126221184	C4.130480979	2C.450446451	2C.455389650	1000	-
C4.131563582	C4.132936792	2C.448123151	2C.449944550	1000	-
C4.132937224	C4.134410066	2C.445788751	2C.448157650	1000	-
C4.134781092	C4.136895337	2C.443219051	2C.445526850	1000	-
C4.136895732	C4.138100967	2C.441777651	2C.443505450	1000	-
C4.138294928	C4.143856702	2C.437890351	2C.441875750	1000	-
C4.145793633	C4.147316085	2C.434620251	2C.435784250	1000	-
C4.149125405	C4.155901720	2C.427551851	2C.434112650	1000	-
C4.157008848	C4.160958593	2C.423988851	2C.427186550	1000	-
C4.160972332	C4.166679193	2C.415962951	2C.423990050	1000	-
C4.166760843	C4.167817413	2C.414820551	2C.415853950	1000	-
C4.168225863	C4.171038962	2C.410991651	2C.414265350	1000	-
C4.171246018	C4.174590251	2C.407228051	2C.410839250	1000	-
C4.178989968	C4.180339278	2C.404766251	2C.406898850	1000	+
C4.180340258	C4.183615320	2C.397297551	2C.402011750	1000	-
C4.183728406	C4.188278496	2C.393015551	2C.397296750	1000	-
C4.188282910	C4.189291801	2C.391660351	2C.393022850	1000	-
C4.189482193	C4.193806160	2C.385863351	2C.391230250	1000	-
C4.195466133	C4.197099266	2C.382671451	2C.383988750	1000	+
C4.198285011	C4.200319235	2C.373249351	2C.376380050	1000	-
C4.200956199	C4.203168226	2C.371882951	2C.373444350	1000	-
C4.208432681	C4.209812045	2C.365403551	2C.367344750	1000	+
C4.219106806	C4.220640978	2C.248490851	2C.250016550	1000	-
C4.225132330	C4.226364856	2C.233393451	2C.234582750	1000	-
C4.228068557	C4.229156083	2C.230971151	2C.232019950	1000	-
C4.231083260	C4.233624292	2C.224617051	2C.226977650	1000	+
C4.245313801	C4.246939709	2C.235475151	2C.238040950	1000	+
C4.264906398	C4.265928207	2C.269899551	2C.272281850	1000	+
C4.268317121	C4.269370237	2C.293539951	2C.294832350	1000	-
C4.284594950	C4.286042746	2C.309485451	2C.311544650	1000	-
C4.292079637	C4.293762664	2C.328776851	2C.330758950	1000	-
C4.299715660	C4.301509072	2C.352072551	2C.354841950	1000	+
C4.304775748	C4.305976018	2C.337176751	2C.338376450	1000	+
C4.308619308	C4.310046971	2C.331266751	2C.332906350	1000	+
C4.313355279	C4.315008612	2C.349592451	2C.351616250	1000	+
C4.315360484	C4.317488541	2C.357923051	2C.359950650	1000	+
C4.319026705	C4.321473609	2C.215921851	2C.216982250	1000	+
C4.326637756	C4.332332269	2C.205443151	2C.211736350	1000	-
C4.332343940	C4.336101808	2C.202910251	2C.205817550	1000	-
C4.336760257	C4.340245246	2C.197205951	2C.202555150	1000	-
C4.348376308	C4.350929151	2C.185916551	2C.188154550	1000	+
C4.353567121	C4.356650540	2C.162629351	2C.166379750	1000	+
C4.360687347	C4.363053720	2C.171961151	2C.177039850	1000	+
C4.363053970	C4.364896768	2C.175627151	2C.179894750	1000	+
C4.367089087	C4.368931502	2C.191113551	2C.193305550	1000	+
C4.370352513	C4.372741841	2C.159793451	2C.162192550	1000	-
C4.373568196	C4.377175382	2C.155054751	2C.159068450	1000	-
C4.377186395	C4.383785628	2C.147790951	2C.155043750	1000	-
C4.383856963	C4.386859413	2C.141246551	2C.144313550	1000	-
C4.388165641	C4.390089017	2C.137426451	2C.138768850	1000	-
C4.390426163	C4.391858566	2C.134957851	2C.136665550	1000	-
C4.391925170	C4.393275689	2C.133518051	2C.134927650	1000	+
C4.393364950	C4.396596411	2C.130380051	2C.133437750	1000	-
C4.396601732	C4.397937157	2C.128677051	2C.130369950	1000	-
C4.398089350	C4.400360433	2C.125428451	2C.128488550	1000	-
C4.405528765	C4.408531821	2C.121482751	2C.124859850	1000	-
C4.409056246	C4.412442048	2C.117902451	2C.120473450	1000	-
C4.412719760	C4.417940914	2C.113137251	2C.117638950	1000	-
C4.419978508	C4.433426274	2C.95775651	2C.112122450	1000	-
C4.437741125	C4.443032949	2C.85629251	2C.91466050	1000	-
C4.443476184	C4.446707142	2C.82329451	2C.85551350	1000	-
C4.447089176	C4.449686216	2C.78468051	2C.82062050	1000	-
C4.451634094	C4.459101990	2C.69543951	2C.76803850	1000	-
C4.459188420	C4.461353734	2C.67537351	2C.69487050	1000	-
C4.461609073	C4.463898606	2C.65520251	2C.67629450	1000	-
C4.463898672	C4.465438230	2C.63153751	2C.64793750	1000	+
C4.465749398	C4.467944329	2C.58724151	2C.61537150	1000	-
C4.468062014	C4.469499391	2C.56465651	2C.58490850	1000	-
C4.469689239	C4.471486543	2C.55175651	2C.56217550	1000	-
C4.471717296	C4.478534859	2C.48710051	2C.56047350	1000	-
C4.478666546	C4.480247953	2C.46582851	2C.48706850	1000	-
C4.480284429	C4.482719479	2C.43582551	2C.45915150	1000	-
C4.482826044	C4.485201967	2C.42032951	2C.43471050	1000	-
C4.487527628	C4.491779622	2C.37705451	2C.41700450	1000	-
C4.492357019	C4.493834302	2C.35578551	2C.36677150	1000	+
C4.496161113	C4.500609975	2C.28735051	2C.33356050	1000	-
C4.500658381	C4.503360100	2C.27059051	2C.28626850	1000	-
C4.503377027	C4.506660164	2C.24008151	2C.26826250	1000	-
C4.509512443	C4.511056374	2C.20356551	2C.21959950	1000	-
C4.512888600	C4.517585382	2C.15312451	2C.19181950	1000	-
C4.518046630	C4.521460500	2C.11441351	2C.14879450	1000	-
C4.523045532	C4.526151512	2C.7941551	2C.10427350	1000	-
C4.529552278	C4.531197487	2C.3921651	2C.5422450	1000	-
C4.5563895	C4.7435354	7C.494450801	7C.496420300	1000	-
C4.9142930	C4.10347205	5C.455459620	5C.457058219	1000	-
C4.15498753	C4.18946353	5C.447708320	5C.450314019	1000	-
C4.18946583	C4.20634912	5C.444945120	5C.447742719	1000	-
C4.21570793	C4.24618583	5C.439274020	5C.443885219	1000	-
C4.28220821	C4.29421064	5C.434581620	5C.435909519	1000	-
C4.30072257	C4.32257147	5C.431625220	5C.433378719	1000	-
C4.33820752	C4.36088057	5C.426899620	5C.429849419	1000	-
C4.36247125	C4.40089941	5C.422243820	5C.426755419	1000	-
C4.42210018	C4.43779976	5C.417527820	5C.419723719	1000	-
C4.44076655	C4.47278405	5C.413729420	5C.417594819	1000	-
C4.48591847	C4.50475403	5C.409003220	5C.411576919	1000	-
C4.52972612	C4.54384657	5C.404456020	5C.406004519	1000	-
C4.55314473	C4.56736994	5C.402019420	5C.403217319	1000	-
C4.56737029	C4.59644734	5C.399385420	5C.402084519	1000	-
C4.60114518	C4.61333457	5C.397640220	5C.398766719	1000	-
C4.62028664	C4.68436149	5C.387993320	5C.396872719	1000	-
C4.68440671	C4.70428401	5C.385965920	5C.387993319	1000	-
C4.70875819	C4.72450476	5C.384147620	5C.385690019	1000	+
C4.72748833	C4.77323468	5C.377846820	5C.383603919	1000	-
C4.77489780	C4.79564149	5C.374700220	5C.377622219	1000	-
C4.85939133	C4.87494666	5C.364845720	5C.368057119	1000	-
C4.89532724	C4.93454382	5C.358306520	5C.363139819	1000	-
C4.994682	C4.2823079	6C.20592901	6C.22083500	1000	-
5A.669755	5A.2576723	1D.461705560	1D.463666659	1000	+
5A.6738421	5A.8743110	1D.454512660	1D.456036259	1000	+
5A.10944956	5A.12956607	1D.451606360	1D.452975959	1000	-
5A.14406402	5A.15617841	1D.449512360	1D.450513459	1000	+
5A.15618945	5A.18831445	1D.446772460	1D.449266459	1000	-
5A.38942072	5A.41006435	1D.432872060	1D.434508159	1000	-
5A.47633397	5A.49437973	1D.426555060	1D.427797059	1000	-
5A.50009090	5A.52415355	1D.424588060	1D.426492859	1000	-
5A.56225944	5A.57370382	1D.421144860	1D.422746559	1000	+
5A.57540177	5A.59186297	1D.418857260	1D.420209559	1000	-
5A.62975301	5A.66657676	1D.406623860	1D.409841859	1000	-
5A.67259141	5A.71637884	1D.400923960	1D.406329059	1000	-
5A.71691408	5A.73654118	1D.399429560	1D.400953459	1000	-
5A.212285344	5A.214331340	1D.400954460	1D.402503159	1000	-
5A.147742854	5A.149416889	2D.160656555	2D.163156454	1000	-
5A.73654337	5A.75020412	5D.5830741	5D.6956740	1000	+
5A.77769919	5A.80550363	5D.10269841	5D.12123740	1000	+
5A.80554390	5A.83187243	5D.12099941	5D.14856040	1000	+
5A.86194801	5A.87360455	5D.16676041	5D.18179140	1000	+
5A.87833180	5A.92753437	5D.18180441	5D.21678440	1000	+
5A.95388750	5A.97559600	5D.22155341	5D.24055240	1000	+
5A.97676249	5A.104247672	5D.24091041	5D.28542940	1000	+
5A.110246507	5A.115333677	5D.33269741	5D.37771540	1000	+
5A.115470258	5A.118679535	5D.37874641	5D.40103040	1000	+
5A.118697273	5A.124766161	5D.40103741	5D.44984240	1000	+
5A.124987519	5A.137221352	5D.49912641	5D.60308840	1000	+
5A.151664345	5A.154832942	5D.77261941	5D.80276840	1000	+
5A.157534491	5A.159256481	5D.82992341	5D.85404840	1000	-
5A.160187428	5A.164604364	5D.83834541	5D.87025040	1000	+
5A.165539802	5A.167449685	5D.65801841	5D.67670740	1000	+
5A.167491575	5A.169004553	5D.67622841	5D.68782840	1000	+
5A.169084497	5A.170442036	5D.87250141	5D.89294040	1000	+
5A.171308798	5A.173747884	5D.90103441	5D.92093740	1000	+
5A.173941394	5A.175676416	5D.93385541	5D.94868040	1000	-
5A.185226086	5A.189964914	5D.101889141	5D.107197440	1000	+
5A.190126950	5A.195246642	5D.107349141	5D.111940640	1000	+
5A.196275734	5A.201386070	5D.116390241	5D.121336440	1000	+
5A.201600647	5A.203293025	5D.121407541	5D.122745640	1000	+
5A.204938627	5A.206256983	5D.128208741	5D.129563240	1000	+
5A.206458057	5A.211474515	5D.134590441	5D.139138040	1000	+
5A.216137294	5A.220791858	5D.141479741	5D.145978340	1000	-
5A.220904072	5A.222504286	5D.146000641	5D.147420540	1000	+
5A.223674140	5A.225259231	5D.148287741	5D.149746140	1000	+
5A.225541220	5A.227101188	5D.149967841	5D.151113240	1000	+
5A.229940967	5A.233276219	5D.387320841	5D.389869340	1000	-
5A.236185319	5A.237498821	5D.153595641	5D.154623440	1000	+
5A.240985523	5A.242950434	5D.160956341	5D.162568040	1000	-
5A.243104248	5A.245036231	5D.158883641	5D.160809340	1000	-
5A.245872003	5A.247291660	5D.155301341	5D.156625340	1000	+
5A.247362007	5A.252522644	5D.163902841	5D.167813640	1000	+
5A.253774514	5A.256450317	5D.156655941	5D.158824340	1000	+
5A.256656691	5A.260816434	5D.168650141	5D.172461140	1000	+
5A.263107898	5A.264590806	5D.184707941	5D.185930840	1000	-
5A.279752688	5A.284739384	5D.189777841	5D.192308340	1000	+
5A.285067527	5A.287781830	5D.194043241	5D.195302040	1000	+
5A.290992955	5A.292279496	5D.196441541	5D.198942840	1000	+
5A.299193299	5A.303656489	5D.45960041	5D.49881240	1000	-
5A.304482518	5A.307445791	5D.200351141	5D.202434040	1000	+
5A.307459862	5A.313175409	5D.202426641	5D.207778840	1000	+
5A.313175563	5A.315448574	5D.207748541	5D.209797540	1000	+
5A.315448961	5A.321855278	5D.209756241	5D.214757540	1000	+
5A.323068410	5A.324557515	5D.238986641	5D.240194940	1000	+
5A.326207135	5A.329620118	5D.233891541	5D.236644540	1000	-
5A.333430389	5A.337661400	5D.230102241	5D.233731640	1000	-
5A.338487209	5A.342521298	5D.225321641	5D.228754540	1000	-
5A.343978130	5A.346604185	5D.221375041	5D.223065440	1000	-
5A.348362384	5A.350019465	5D.217136641	5D.218539140	1000	+
5A.355469415	5A.356808857	5D.240910541	5D.242312840	1000	-
5A.357647569	5A.359262531	5D.215828441	5D.217130440	1000	+
5A.361353388	5A.363798025	5D.246327541	5D.250187240	1000	+
5A.365008177	5A.367510713	5D.250868441	5D.253004340	1000	+
5A.367512003	5A.370016787	5D.253049741	5D.255219340	1000	-
5A.370162627	5A.372942704	5D.255330241	5D.257660540	1000	+
5A.374170782	5A.375585951	5D.257997541	5D.259060440	1000	-
5A.375874946	5A.382419788	5D.260004441	5D.265160240	1000	+
5A.390925791	5A.391998400	5D.275678141	5D.276694840	1000	-
5A.392000501	5A.393378389	5D.271527441	5D.273364640	1000	+
5A.394588788	5A.397037418	5D.269117041	5D.270998340	1000	-
5A.400787576	5A.403135255	5D.277654241	5D.280390240	1000	+
5A.406275332	5A.409606803	5D.281007941	5D.283000540	1000	+
5A.409712472	5A.411349570	5D.283070641	5D.285232140	1000	+
5A.413450595	5A.416064923	5D.285351141	5D.287736940	1000	+
5A.416762251	5A.418657025	5D.293652841	5D.295426840	1000	-
5A.418738012	5A.421144469	5D.290912041	5D.293627040	1000	-
5A.421144505	5A.422295355	5D.289871541	5D.291002340	1000	-
5A.423734017	5A.424761978	5D.288191141	5D.289396740	1000	-
5A.430486514	5A.432968718	5D.300356941	5D.302309940	1000	+
5A.433083111	5A.435510939	5D.302377241	5D.304735440	1000	+
5A.445523497	5A.448701626	5D.310053841	5D.312922640	1000	-
5A.448701653	5A.453546137	5D.305901541	5D.310115340	1000	-
5A.455573362	5A.458615813	5D.316335641	5D.318502040	1000	+
5A.459307584	5A.461924274	5D.319128141	5D.321594040	1000	+
5A.462235601	5A.464342538	5D.321636941	5D.323192040	1000	+
5A.464651440	5A.465999556	5D.323212241	5D.324968740	1000	+
5A.465999583	5A.467618419	5D.325091641	5D.326480640	1000	-
5A.471295470	5A.477760288	5D.327667641	5D.331006740	1000	+
5A.106614021	5A.108849201	6D.380932301	6D.382654700	1000	+
5A.2688596	5A.5852370	4C.71668801	4C.74666500	1000	+
5A.25238346	5A.29816131	4C.87599301	4C.92275400	1000	+
5A.41384692	5A.43136973	4C.105764201	4C.107907200	1000	+
5A.237929509	5A.239963556	4C.63064601	4C.64197200	1000	+
5A.292578380	5A.294306436	4C.129446101	4C.133588800	1000	+
5A.294405391	5A.295982614	7D.433184163	7D.434617562	1000	-
5A.296075574	5A.297433238	7D.431353463	7D.432970262	1000	-
5A.436904708	5A.438480034	7D.52262263	7D.54019262	1000	-
C5.20052018	C5.22119125	1C.42395059	1C.45239558	1000	+
C5.22170694	C5.23226937	1C.45243459	1C.47095658	1000	-
C5.23949039	C5.26468609	1C.48047559	1C.50358858	1000	+
C5.29409600	C5.33484972	1C.54393259	1C.57550258	1000	+
C5.33489448	C5.34613688	1C.57552059	1C.58836858	1000	+
C5.34880513	C5.39022663	1C.58869459	1C.63702158	1000	+
C5.39337639	C5.40545267	1C.63685659	1C.65283558	1000	+
C5.43727817	C5.47256885	1C.68914159	1C.73084958	1000	-
C5.47260628	C5.49862930	1C.73311959	1C.76052758	1000	+
C5.69204941	C5.70262497	1C.87928259	1C.90468558	1000	+
C5.71180987	C5.75358488	1C.92736959	1C.98229658	1000	+
C5.78826444	C5.80853429	1C.126584859	1C.127729458	1000	-
C5.82599428	C5.83981077	1C.105926259	1C.107777558	1000	-
C5.85383560	C5.87446674	1C.102864359	1C.105268958	1000	+
C5.94580706	C5.97899574	1C.137514059	1C.140544558	1000	-
C5.105640899	C5.107152947	1C.145476159	1C.146598558	1000	-
C5.107492978	C5.109510977	1C.117851859	1C.120470558	1000	+
C5.111117367	C5.112135578	1C.116628659	1C.117847958	1000	-
C5.145883692	C5.147237153	1C.258288759	1C.260113558	1000	-
C5.149460329	C5.150785873	1C.255007859	1C.256693958	1000	+
C5.151979085	C5.153135784	1C.166336259	1C.168848658	1000	+
C5.159308614	C5.160656715	1C.269549359	1C.270900858	1000	-
C5.160899159	C5.161915924	1C.195989459	1C.197155558	1000	+
C5.164337017	C5.166952290	1C.218714159	1C.221453558	1000	+
C5.203238328	C5.204332712	1C.285657659	1C.287172058	1000	-
C5.210605381	C5.211700519	1C.287296359	1C.288641458	1000	-
C5.218514499	C5.223207644	1C.280341459	1C.285626858	1000	-
C5.223211684	C5.224277313	1C.289310759	1C.290621158	1000	+
C5.225092725	C5.226460016	1C.291582659	1C.293665758	1000	+
C5.227698232	C5.230991021	1C.304909559	1C.308690158	1000	-
C5.230994755	C5.232151914	1C.303232259	1C.305008258	1000	-
C5.233882679	C5.236980960	1C.297650659	1C.301403358	1000	-
C5.237992578	C5.239387681	1C.294508259	1C.296123058	1000	-
C5.243251857	C5.246376846	1C.314012459	1C.317689358	1000	+
C5.246378359	C5.248552077	1C.318413559	1C.320646658	1000	-
C5.248651549	C5.249982375	1C.320769159	1C.322903758	1000	+
C5.251201031	C5.252508369	1C.324235859	1C.325842358	1000	+
C5.252534010	C5.257841771	1C.325845559	1C.333568058	1000	+
C5.258012671	C5.260301015	1C.333783659	1C.337441258	1000	+
C5.266486444	C5.271498431	1C.343555959	1C.350981058	1000	+
C5.271913685	C5.276806533	1C.351399559	1C.358163258	1000	+
C5.278145220	C5.280259208	1C.360837459	1C.363039858	1000	+
C5.280795520	C5.281944586	1C.365960959	1C.367003458	1000	+
C5.282986800	C5.285228634	1C.368174659	1C.371980158	1000	+
C5.287177088	C5.288238471	1C.374105259	1C.375276158	1000	-
C5.288293304	C5.293335007	1C.373900259	1C.380272758	1000	+
C5.295643247	C5.297703262	1C.384342059	1C.386441358	1000	+
C5.297991695	C5.300958919	1C.386760159	1C.389186958	1000	+
C5.301462854	C5.303048728	1C.389567959	1C.391390358	1000	+
C5.303479642	C5.304538055	1C.391808459	1C.394059158	1000	+
C5.304884412	C5.307098372	1C.394472459	1C.397295758	1000	+
C5.307588296	C5.312859044	1C.397488459	1C.403266358	1000	+
C5.312859322	C5.319922126	1C.402820659	1C.412652958	1000	+
C5.319926360	C5.324713046	1C.412648159	1C.419505458	1000	+
C5.325451268	C5.327907200	1C.420324259	1C.423121558	1000	+
C5.331049933	C5.333430322	1C.424663359	1C.427354558	1000	-
C5.334062337	C5.336247291	1C.428931859	1C.431569258	1000	+
C5.337207117	C5.342884207	1C.432269659	1C.439716958	1000	+
C5.342924061	C5.351067410	1C.439674359	1C.448499358	1000	+
C5.351187816	C5.352769867	1C.448502559	1C.450158158	1000	-
C5.352841948	C5.357272394	1C.450193059	1C.455005058	1000	+
C5.357292597	C5.360321776	1C.454433559	1C.459647858	1000	+
C5.361294922	C5.364116357	1C.461479959	1C.466584958	1000	+
C5.364116546	C5.366008465	1C.465790559	1C.467655158	1000	+
C5.366701963	C5.367897871	1C.468175459	1C.469232758	1000	+
C5.368750886	C5.370040245	1C.470318159	1C.472238958	1000	+
C5.370573070	C5.373348767	1C.473638059	1C.476854358	1000	+
C5.373909559	C5.376808943	1C.477198359	1C.480107458	1000	+
C5.376811068	C5.379845398	1C.479945659	1C.484094958	1000	+
C5.382778343	C5.384166291	1C.487157059	1C.488480358	1000	+
C5.523462714	C5.527189979	1D.341044960	1D.343873759	1000	-
C5.437188554	C5.439690507	2C.484292451	2C.488087050	1000	+
C5.439895234	C5.441114848	2C.488701351	2C.490076050	1000	+
C5.441306368	C5.454320864	2C.490301351	2C.503326150	1000	+
C5.454322476	C5.456926462	2C.503032851	2C.506023950	1000	+
C5.457744851	C5.461125891	2C.506824551	2C.509299950	1000	+
C5.461285436	C5.467290164	2C.509240151	2C.515496050	1000	+
C5.467290202	C5.473882247	2C.515487551	2C.521393650	1000	+
C5.476815749	C5.478220806	2C.523794651	2C.525054450	1000	-
C5.478579550	C5.479730745	2C.525578451	2C.526950650	1000	+
C5.479771223	C5.482441177	2C.526951051	2C.529304950	1000	+
C5.482460958	C5.483986572	2C.529364851	2C.531031050	1000	+
C5.484106644	C5.485597905	2C.531228351	2C.532813250	1000	+
C5.486737432	C5.489912631	2C.534705751	2C.537979950	1000	+
C5.489912849	C5.492287248	2C.537845051	2C.540527650	1000	+
C5.493687697	C5.496774177	2C.542339651	2C.545341750	1000	+
C5.496774230	C5.503856835	2C.545339451	2C.552342750	1000	+
C5.503857575	C5.504933904	2C.552184451	2C.553659150	1000	+
C5.505949064	C5.508734206	2C.554256151	2C.556581050	1000	+
C5.509143031	C5.511171888	2C.557381951	2C.559494550	1000	+
C5.514312918	C5.522174571	2D.361891155	2D.369082154	1000	+
C5.2126697	C5.5563268	3D.382554801	3D.386743800	1000	-
C5.9188180	C5.10518595	3D.374853401	3D.376588500	1000	-
C5.10607499	C5.12399849	3D.371994501	3D.374872300	1000	-
C5.15355252	C5.17348108	3D.363114301	3D.365862000	1000	-
C5.384246304	C5.388162967	3D.390042101	3D.394277600	1000	+
C5.388256755	C5.395137967	3D.394642801	3D.403966900	1000	+
C5.395138037	C5.403286371	3D.403328201	3D.411465400	1000	+
C5.403718556	C5.406949126	3D.411777201	3D.415024900	1000	+
C5.408687024	C5.409739944	3D.416223501	3D.417952300	1000	+
C5.409783722	C5.411448741	3D.418104901	3D.419284600	1000	+
C5.417310565	C5.421100823	3D.423338601	3D.425532900	1000	+
C5.423856288	C5.427619491	3D.427379801	3D.429140700	1000	+
C5.427619709	C5.431064933	3D.429126201	3D.433556800	1000	+
6A.325512755	6A.326637077	1D.300882460	1D.301917959	1000	+
6A.323990105	6A.325326937	1D.299714960	1D.300845159	1000	+
6A.426185443	6A.430040179	2C.39009051	2C.44821550	1000	+
6A.423698908	6A.425239523	2C.46498451	2C.48948850	1000	+
6A.27028409	6A.32704705	2C.178040251	2C.181888550	1000	+
6A.13010307	6A.16086600	2C.156194151	2C.159810750	1000	+
6A.378132076	6A.379722935	2D.251772555	2D.253418554	1000	+
6A.373698666	6A.375962760	2D.246259855	2D.249184054	1000	+
6A.367453415	6A.368826058	2D.2617255	2D.3946654	1000	-
6A.358674446	6A.364678313	2D.6441455	2D.9698454	1000	-
6A.357097242	6A.358672730	2D.9699355	2D.10954254	1000	-
6A.353323782	6A.357020425	2D.10994155	2D.13746454	1000	-
6A.352158419	6A.353322395	2D.13667355	2D.14952154	1000	+
6A.347199310	6A.349272635	2D.16650255	2D.18214254	1000	+
6A.343250742	6A.344837197	2D.21873455	2D.23169054	1000	-
6A.341688966	6A.342972386	2D.23423555	2D.24581754	1000	-
6A.336951879	6A.341589147	2D.24647655	2D.27692754	1000	-
6A.333789540	6A.335043155	2D.253467955	2D.254510554	1000	-
6A.332550898	6A.333679057	2D.254624255	2D.255658754	1000	-
6A.46626072	6A.50929749	2D.58169755	2D.61559054	1000	+
6A.38360535	6A.44181062	2D.52635355	2D.57725354	1000	-
6A.33492927	6A.37178209	2D.49411355	2D.52551754	1000	+
6A.16086670	6A.27028349	2D.36561955	2D.44108254	1000	+
6A.1989876	6A.3647911	2D.28977955	2D.30641654	1000	+
6A.477924596	6A.479779083	4D.403754065	4D.405087664	1000	+
6A.475732027	6A.477033759	4D.453278365	4D.454403464	1000	-
6A.462443935	6A.463526555	4D.393295665	4D.394322164	1000	+
6A.457097654	6A.458905032	4D.371192565	4D.372300364	1000	-
6A.453905877	6A.456545740	4D.388071665	4D.390424964	1000	+
6A.451377106	6A.452410077	4D.386030765	4D.387243764	1000	+
6A.448099610	6A.449885737	4D.383298565	4D.385073064	1000	+
6A.445437724	6A.447487025	4D.380338665	4D.382661064	1000	+
6A.443399863	6A.444782140	4D.378788965	4D.379976164	1000	+
6A.440802713	6A.442656668	4D.375532265	4D.378434564	1000	+
6A.434279312	6A.436776982	4D.370031865	4D.372669364	1000	+
6A.432291105	6A.434274939	4D.368716465	4D.370060264	1000	+
6A.159214638	6A.161372401	5D.353914641	5D.355764340	1000	+
6A.313104721	6A.316162571	6C.94466001	6C.96825200	1000	+
6A.307134752	6A.312037524	6C.87213901	6C.92309900	1000	+
6A.294325280	6A.299952962	6C.67169001	6C.73237700	1000	+
6A.383698631	6A.386153284	6D.334519501	6D.336847600	1000	+
6A.380717752	6A.383132485	6D.332631401	6D.334401200	1000	+
6A.330279066	6A.331763274	6D.397141001	6D.398472300	1000	+
6A.322140864	6A.323847438	6D.393884401	6D.395189100	1000	+
6A.320307628	6A.322138030	6D.392793401	6D.393915300	1000	+
6A.301533826	6A.305477689	6D.376203701	6D.378999100	1000	+
6A.290650974	6A.292342455	6D.366759001	6D.368009900	1000	+
6A.287678839	6A.290323412	6D.364509701	6D.366580400	1000	+
6A.283345101	6A.285779133	6D.361445501	6D.363379600	1000	+
6A.278746098	6A.282675633	6D.355847201	6D.358689900	1000	+
6A.275050138	6A.278054106	6D.353858901	6D.355418400	1000	+
6A.261588581	6A.271891952	6D.344259101	6D.351253500	1000	+
6A.254695184	6A.256741308	6D.340022801	6D.341193200	1000	-
6A.250017843	6A.254593732	6D.335735801	6D.339845700	1000	+
6A.238791365	6A.247847482	6D.324110801	6D.330265300	1000	+
6A.230796803	6A.238726785	6D.318159901	6D.324011800	1000	+
6A.223162945	6A.229615681	6D.311967001	6D.317060900	1000	+
6A.215486448	6A.220749193	6D.307855201	6D.311439100	1000	+
6A.214079495	6A.215471027	6D.306298801	6D.307822900	1000	-
6A.209723481	6A.213427654	6D.300857101	6D.303597300	1000	-
6A.205216149	6A.207271880	6D.303684201	6D.305710100	1000	-
6A.201476152	6A.205073539	6D.298620901	6D.300695700	1000	+
6A.187318072	6A.200719879	6D.287809601	6D.295843300	1000	+
6A.184273123	6A.185497242	6D.286182201	6D.287420700	1000	+
6A.174277195	6A.182887420	6D.275772701	6D.282617700	1000	+
6A.172692957	6A.174274438	6D.274587101	6D.275804000	1000	+
6A.169266480	6A.172601369	6D.271535101	6D.274567400	1000	+
6A.166274706	6A.169183415	6D.282639101	6D.284820900	1000	-
6A.154315383	6A.159104451	6D.267511101	6D.271486000	1000	+
6A.144985251	6A.150058341	6D.261208001	6D.266038400	1000	+
6A.140760351	6A.142393638	6D.258025301	6D.259330800	1000	+
6A.136117665	6A.137916218	6D.246555201	6D.248293300	1000	+
6A.134480369	6A.136039142	6D.245096101	6D.246256500	1000	-
6A.127437686	6A.130238160	6D.295844401	6D.298211700	1000	-
6A.114526128	6A.122783869	6D.236397701	6D.243279100	1000	+
6A.107119932	6A.114523727	6D.229786901	6D.236706700	1000	+
6A.102115857	6A.105175460	6D.225037101	6D.227936200	1000	+
6A.93076237	6A.97039440	6D.212946201	6D.218315900	1000	-
6A.88977264	6A.92637476	6D.207146101	6D.210699900	1000	+
6A.87089585	6A.88889924	6D.205565701	6D.207097200	1000	-
6A.83618170	6A.86959256	6D.203193101	6D.205383300	1000	+
6A.81856460	6A.83362282	6D.200967301	6D.202267700	1000	-
6A.80256223	6A.81761670	6D.198501901	6D.199528300	1000	+
6A.74559857	6A.78398513	6D.194667801	6D.197682000	1000	+
6A.72612746	6A.74524868	6D.193212201	6D.194643100	1000	-
6A.69436237	6A.72595860	6D.190909401	6D.193207400	1000	+
6A.66613018	6A.68581821	6D.181617101	6D.183228100	1000	-
6A.62678101	6A.64025767	6D.183499001	6D.184917400	1000	-
6A.59269384	6A.62549836	6D.185018601	6D.187576900	1000	+
6A.57032563	6A.58966836	6D.187931201	6D.190114300	1000	-
6A.53147192	6A.55862392	6D.178900001	6D.180758400	1000	+
6A.51028689	6A.53114861	6D.176940201	6D.178894600	1000	+
6A.422349089	6A.423698780	4C.38886201	4C.40981300	1000	-
6A.418465813	6A.421675621	4C.41619001	4C.44280200	1000	-
6A.414048005	6A.415551680	4C.46867101	4C.48073300	1000	-
6A.408151001	6A.412233270	4C.49073301	4C.51952200	1000	-
6A.402735998	6A.404485491	4C.54999401	4C.56171100	1000	-
6A.401020527	6A.402664973	4C.56122601	4C.57330400	1000	-
6A.394631400	6A.396107125	4C.60907601	4C.62694300	1000	-
6A.386259692	6A.388765902	4C.67911301	4C.69522600	1000	-
6A.370945904	6A.373654582	4C.69559301	4C.71335800	1000	-
6A.163339040	6A.166173774	Contig16.4301	Contig16.1493100	1000	-
C6.582898	C6.2921105	5C.350469520	5C.354110919	1000	-
C6.2927064	C6.6071386	5C.345615020	5C.350469119	1000	-
C6.6082844	C6.10084462	5C.339713420	5C.345591519	1000	-
C6.10974567	C6.12326139	5C.336128020	5C.338535919	1000	-
C6.12380286	C6.16382178	5C.334131520	5C.336150019	1000	-
C6.16708146	C6.21103283	5C.328949920	5C.333651119	1000	-
C6.21103535	C6.22614269	5C.326797320	5C.329227719	1000	-
C6.22995802	C6.24337089	5C.324475120	5C.326776119	1000	-
C6.25299207	C6.30960831	5C.317053520	5C.323834619	1000	-
C6.31158311	C6.32271587	5C.315455620	5C.316779219	1000	+
C6.33731327	C6.35919106	5C.312782020	5C.315086519	1000	-
C6.36874355	C6.39079767	5C.309349420	5C.312184619	1000	-
C6.40083762	C6.42632988	5C.304157320	5C.307315419	1000	-
C6.43332713	C6.44552665	5C.302233120	5C.303361419	1000	-
C6.45278635	C6.49028877	5C.295714720	5C.300001519	1000	-
C6.52722275	C6.55294327	5C.288063920	5C.292996219	1000	+
C6.58808110	C6.60328106	5C.274132120	5C.275781719	1000	+
C6.62659308	C6.63736363	5C.245027020	5C.246342919	1000	-
C6.67691817	C6.69153172	5C.276115420	5C.277426519	1000	+
C6.78746241	C6.80127443	5C.239396020	5C.240968719	1000	+
C6.82997577	C6.84020127	5C.253697320	5C.255045719	1000	+
C6.120522152	C6.121781628	5C.204395820	5C.207079519	1000	+
C6.129540840	C6.131395508	5C.184014620	5C.185851019	1000	-
C6.131463600	C6.133361336	5C.186117720	5C.188758119	1000	+
C6.135393833	C6.136720188	5C.202008420	5C.203198919	1000	-
C6.144419388	C6.146934233	5C.180712520	5C.182889619	1000	-
C6.147070879	C6.149922444	5C.175217620	5C.177613519	1000	+
C6.150087176	C6.151283882	5C.177758620	5C.178959719	1000	+
C6.154351612	C6.159286060	5C.167573120	5C.173644319	1000	-
C6.159799082	C6.165544073	5C.159925420	5C.166908319	1000	-
C6.166355871	C6.167387172	5C.157295220	5C.158549219	1000	-
C6.167888456	C6.169926902	5C.154097220	5C.156829119	1000	-
C6.170541825	C6.171829567	5C.152674520	5C.153898619	1000	-
C6.172699753	C6.184747182	5C.136255020	5C.150998819	1000	-
C6.184867301	C6.186102944	5C.134952620	5C.136111519	1000	-
C6.186472403	C6.191501121	5C.127590620	5C.133476419	1000	-
C6.193309142	C6.194608140	5C.123215820	5C.124760919	1000	-
C6.194907102	C6.199325773	5C.117621420	5C.123054019	1000	-
C6.201042805	C6.220922293	5C.93078520	5C.116508919	1000	-
C6.223389528	C6.224897906	5C.90115320	5C.91368519	1000	+
C6.226363933	C6.232978288	5C.79566820	5C.86983519	1000	-
C6.233217519	C6.234448684	5C.77829820	5C.79562219	1000	-
C6.235909266	C6.239999347	5C.71775220	5C.75502619	1000	-
C6.240038512	C6.241670085	5C.69880120	5C.71747819	1000	-
C6.241678630	C6.243862434	5C.36379820	5C.38553119	1000	-
C6.243906591	C6.251219259	5C.40613020	5C.50656719	1000	+
C6.252914517	C6.258227219	5C.51953920	5C.57208619	1000	+
C6.259234776	C6.261015229	5C.57729520	5C.59893919	1000	+
C6.262693328	C6.264012405	5C.60787920	5C.62680919	1000	+
C6.264965176	C6.266551114	5C.63500320	5C.65188219	1000	+
C6.266568462	C6.268759815	5C.65188920	5C.68305419	1000	+
C6.268765795	C6.270912754	5C.68306020	5C.69880019	1000	+
C6.271024305	C6.272491815	5C.38625220	5C.40367219	1000	+
C6.275248457	C6.278007428	5C.32283420	5C.35086519	1000	-
C6.278032902	C6.290684284	5C.19023720	5C.32283019	1000	-
C6.291517229	C6.295140913	5C.14290320	5C.18561619	1000	-
C6.298383979	C6.299882438	5C.9168220	5C.12507119	1000	+
C6.301455605	C6.304131015	5C.4737320	5C.7790019	1000	-
C6.352605397	C6.361598271	5C.546222020	5C.554666019	1000	+
C6.363868575	C6.364978155	5C.556066920	5C.557315519	1000	+
C6.368075985	C6.369248685	5C.559381620	5C.560590219	1000	-
C6.369338963	C6.370416047	5C.558673520	5C.559732119	1000	-
C6.372017134	C6.373191729	5C.563080720	5C.564191819	1000	+
C6.374112556	C6.376420748	5C.565045020	5C.566793819	1000	+
C6.376865709	C6.380655339	5C.567207120	5C.570300319	1000	+
C6.380711040	C6.381752834	5C.570291920	5C.571320419	1000	+
C6.391578338	C6.395068951	5C.580772620	5C.583604419	1000	-
C6.411812452	C6.415094116	6C.43845401	6C.46412700	1000	-
C6.426403436	C6.428259881	6C.30018201	6C.31973800	1000	-
C6.431559993	C6.433153311	6C.26371501	6C.27546200	1000	-
C6.440084623	C6.441218277	6C.3926001	6C.5146500	1000	+
C6.442674124	C6.443813821	6C.5860701	6C.6969700	1000	+
C6.449871728	C6.451791159	6C.9358901	6C.10800000	1000	+
C6.306678980	C6.310406652	6D.38981101	6D.42729500	1000	-
C6.310876444	C6.312348374	6D.37204701	6D.38980800	1000	-
C6.312402906	C6.315991787	6D.33346201	6D.37148100	1000	-
C6.316010678	C6.319096734	6D.29674401	6D.33326500	1000	-
C6.319138546	C6.322484756	6D.26811001	6D.29106000	1000	+
C6.324096468	C6.329705589	6D.20503101	6D.25241500	1000	-
C6.330404173	C6.333476522	6D.16042201	6D.19362100	1000	-
C6.335407454	C6.339476999	6D.10981101	6D.13743900	1000	-
C6.340208086	C6.342735715	6D.6937801	6D.9812000	1000	-
C6.343013603	C6.345702645	6D.4466101	6D.6638800	1000	-
C6.345841330	C6.347854861	6D.2293101	6D.4333600	1000	-
C6.381770564	C6.388250031	7D.6819263	7D.14779662	1000	-
C6.404869186	C6.408069383	7D.440432963	7D.442243462	1000	+
C6.418397998	C6.423502943	7D.450944063	7D.454976062	1000	+
C6.447255374	C6.448650287	7D.476763563	7D.478152062	1000	+
7A.284509596	7A.288816525	1D.411993260	1D.415401459	1000	+
7A.427757652	7A.429040576	2D.383968255	2D.385454054	1000	-
7A.202966134	7A.205402430	4D.167649665	4D.169875864	1000	-
7A.201172330	7A.202941897	4D.169845565	4D.171544064	1000	-
7A.101993391	7A.104599921	5C.40503520	5C.45040219	1000	+
7A.397313613	7A.400965415	5D.60746141	5D.63835240	1000	-
7A.245919808	7A.247390005	5D.198974241	5D.200035440	1000	+
7A.559593878	7A.564234737	6C.13413901	6C.17347100	1000	-
7A.522848475	7A.525536070	6C.46262101	6C.49626700	1000	-
7A.235548551	7A.241662046	6D.219094401	6D.224989800	1000	-
7A.150248682	7A.151833907	6D.52031801	6D.54828900	1000	-
7A.504404617	7A.507258151	4C.143408401	4C.146088700	1000	-
7A.566368952	7A.567381455	7D.486157263	7D.487325362	1000	+
7A.556647475	7A.557906257	7D.476712063	7D.477776262	1000	+
7A.555279528	7A.556641337	7D.475696263	7D.476735962	1000	+
7A.553804711	7A.555279412	7D.474588763	7D.475698962	1000	+
7A.542830161	7A.544675442	7D.465899063	7D.468172962	1000	+
7A.538432564	7A.539715378	7D.461688663	7D.464496662	1000	+
7A.531375296	7A.534536733	7D.453195263	7D.455761562	1000	+
7A.517395018	7A.521162591	7D.437458963	7D.440740962	1000	+
7A.511796259	7A.513926106	7D.348820663	7D.350392162	1000	+
7A.497738966	7A.501401371	7D.414382863	7D.417332262	1000	+
7A.491617205	7A.495646788	7D.409992163	7D.413227162	1000	+
7A.487276490	7A.489365665	7D.405478263	7D.407286262	1000	+
7A.484017698	7A.486848727	7D.402510963	7D.405392962	1000	+
7A.480883420	7A.484017565	7D.399468363	7D.402618062	1000	+
7A.477272229	7A.479186201	7D.397374563	7D.398802562	1000	-
7A.470884794	7A.476565853	7D.390375063	7D.397029062	1000	+
7A.469264389	7A.470882291	7D.388994263	7D.390372562	1000	+
7A.467922834	7A.469094182	7D.387053363	7D.388687262	1000	+
7A.461571658	7A.466021507	7D.377233963	7D.382416362	1000	+
7A.458846343	7A.460854173	7D.373687363	7D.375185562	1000	+
7A.457636798	7A.458846214	7D.372920263	7D.374103762	1000	+
7A.452343620	7A.456938214	7D.368462363	7D.372777462	1000	+
7A.445099662	7A.448572204	7D.363063863	7D.366137462	1000	+
7A.441374174	7A.444523189	7D.357936663	7D.362538962	1000	+
7A.440176285	7A.441362759	7D.355445563	7D.357924162	1000	+
7A.431999993	7A.440147963	7D.348594163	7D.356311762	1000	+
7A.426174157	7A.427671217	7D.345362463	7D.346724662	1000	+
7A.423875790	7A.426164823	7D.343151063	7D.345379362	1000	+
7A.421358469	7A.422364810	7D.340375963	7D.341743862	1000	+
7A.415617835	7A.421301867	7D.336193363	7D.340373362	1000	+
7A.401332916	7A.415433202	7D.323581963	7D.336112462	1000	+
7A.393039579	7A.395803970	7D.321104663	7D.323467962	1000	+
7A.388920823	7A.391248404	7D.317989663	7D.320335062	1000	+
7A.380521109	7A.388913127	7D.309354263	7D.318017762	1000	+
7A.378254023	7A.380432289	7D.302171063	7D.304043662	1000	-
7A.371613443	7A.377221995	7D.304545063	7D.309258262	1000	-
7A.369592202	7A.371571655	7D.300304363	7D.302092162	1000	+
7A.365253405	7A.369507478	7D.296853963	7D.300278462	1000	+
7A.360720333	7A.364186465	7D.292771463	7D.296752462	1000	+
7A.358469927	7A.360238980	7D.287220963	7D.288676862	1000	+
7A.355983035	7A.358401519	7D.285001663	7D.287159562	1000	+
7A.354591703	7A.355920503	7D.283723763	7D.285002062	1000	+
7A.352009220	7A.353397150	7D.290426463	7D.291505862	1000	+
7A.346912234	7A.348970755	7D.282336963	7D.283528262	1000	+
7A.343804018	7A.346879341	7D.269974563	7D.272910662	1000	-
7A.340987313	7A.342365539	7D.263041063	7D.266857362	1000	-
7A.338491901	7A.340920959	7D.265872563	7D.269555762	1000	-
7A.336808587	7A.337936378	7D.279737663	7D.282252662	1000	+
7A.334070758	7A.336802902	7D.277175563	7D.279733962	1000	+
7A.329910200	7A.333842307	7D.273750063	7D.276995062	1000	+
7A.315874317	7A.317487630	7D.245940463	7D.247274062	1000	-
7A.312926133	7A.314209112	7D.212615363	7D.213636362	1000	+
7A.309689375	7A.311024608	7D.232260463	7D.234524862	1000	-
7A.304866304	7A.309653459	7D.234484263	7D.236663962	1000	-
7A.302824473	7A.304836032	7D.236691263	7D.239088662	1000	-
7A.301368396	7A.302382630	7D.239482363	7D.240999462	1000	-
7A.297731911	7A.300281234	7D.239968363	7D.242883862	1000	+
7A.295659254	7A.297489633	7D.244147563	7D.245768862	1000	-
7A.290486530	7A.294851281	7D.249818563	7D.254087262	1000	+
7A.281006175	7A.283103852	7D.215062863	7D.216831162	1000	-
7A.275945715	7A.280864785	7D.218878163	7D.223055862	1000	-
7A.273395880	7A.275935182	7D.223066763	7D.225193062	1000	+
7A.268946811	7A.273278503	7D.225253263	7D.228111262	1000	-
7A.266603852	7A.268072538	7D.228866663	7D.231087162	1000	-
7A.263576974	7A.266553393	7D.210007963	7D.212231162	1000	+
7A.262061935	7A.263525950	7D.213036363	7D.214975362	1000	+
7A.253896345	7A.257178231	7D.202029263	7D.204730962	1000	-
7A.251350166	7A.253007048	7D.198886163	7D.200848562	1000	+
7A.250063547	7A.251267938	7D.194139463	7D.195394962	1000	-
7A.247421233	7A.249150959	7D.192488463	7D.194057262	1000	+
7A.232648969	7A.233720382	7D.188447463	7D.189473762	1000	-
7A.227709816	7A.232397435	7D.184285263	7D.188295662	1000	+
7A.226391530	7A.227650652	7D.206271063	7D.207523862	1000	-
7A.223795990	7A.225403089	7D.181721263	7D.182865062	1000	+
7A.221742478	7A.223609614	7D.179889663	7D.181483162	1000	+
7A.217075513	7A.219192163	7D.176213763	7D.178058662	1000	+
7A.210569299	7A.212715012	7D.178083863	7D.179812062	1000	-
7A.209242477	7A.210492505	7D.172056863	7D.173567262	1000	+
7A.184984395	7A.200871256	7D.159733963	7D.171865962	1000	+
7A.181729405	7A.184665117	7D.156965363	7D.159536662	1000	-
7A.180174011	7A.181683884	7D.155675363	7D.156818562	1000	+
7A.177124643	7A.180086581	7D.145540263	7D.148079962	1000	-
7A.175061772	7A.176913176	7D.148294863	7D.149816762	1000	-
7A.168245691	7A.172518800	7D.152034963	7D.155149062	1000	-
7A.156852208	7A.167216941	7D.137428163	7D.145518462	1000	-
7A.154298417	7A.155359735	7D.135631463	7D.136637962	1000	+
7A.147958305	7A.150058642	7D.128627763	7D.130199462	1000	+
7A.143397032	7A.146577798	7D.125139263	7D.127650262	1000	+
7A.140749383	7A.142014790	7D.121920763	7D.123121962	1000	-
7A.139334253	7A.140598346	7D.120666263	7D.121799162	1000	-
7A.136572435	7A.139227347	7D.117881963	7D.120468362	1000	+
7A.130533153	7A.135367370	7D.113583463	7D.116642462	1000	+
7A.125275930	7A.130326274	7D.110253463	7D.113335462	1000	+
7A.123860024	7A.125098258	7D.108113163	7D.109934762	1000	+
7A.114872628	7A.123518029	7D.101089363	7D.107755362	1000	+
7A.104600017	7A.105893943	7D.98017763	7D.99262762	1000	+
7A.96014725	7A.101356324	7D.91527763	7D.95180462	1000	-
7A.88792049	7A.91681887	7D.79901763	7D.82115962	1000	+
7A.86300920	7A.87662846	7D.78090463	7D.79322862	1000	+
7A.81061816	7A.85475789	7D.70287363	7D.73851362	1000	+
7A.72349292	7A.80097600	7D.63683763	7D.69523062	1000	+
7A.59197548	7A.66845116	7D.55656563	7D.62167462	1000	+
7A.48992916	7A.53058901	7D.48082663	7D.50775262	1000	+
7A.44827722	7A.46504017	7D.44684363	7D.46274962	1000	+
7A.39811670	7A.42699105	7D.33517763	7D.37967762	1000	+
7A.38790458	7A.39810899	7D.33312963	7D.34478862	1000	+
7A.37146301	7A.38229034	7D.31605463	7D.33191562	1000	+
7A.33873120	7A.36769801	7D.30441363	7D.31551962	1000	+
7A.27988916	7A.33589642	7D.25755163	7D.29812662	1000	+
7A.24878747	7A.27945119	7D.22641463	7D.25745462	1000	+
7A.21428593	7A.24074420	7D.19936563	7D.21983162	1000	+
7A.20148385	7A.21299524	7D.11920663	7D.13368962	1000	-
7A.9840806	7A.12661617	7D.8605263	7D.11402862	1000	+
7A.6076865	7A.9474706	7D.4741763	7D.7745862	1000	+
7A.1447086	7A.5992341	7D.382963	7D.4742462	1000	+
C7.50532535	C7.51887307	1C.531484559	1C.533426858	1000	+
C7.54113885	C7.55538862	1C.534710559	1C.536133758	1000	+
C7.55552905	C7.57354989	1C.536113559	1C.537458558	1000	+
C7.78625046	C7.80484676	1C.503913659	1C.505530858	1000	+
C7.84483496	C7.85572613	1C.498512459	1C.500301158	1000	+
C7.85576878	C7.86987772	1C.500088059	1C.501714958	1000	+
C7.90195757	C7.91430258	1C.493572259	1C.494925458	1000	-
C7.59335882	C7.66072315	1D.335062660	1D.339534959	1000	-
C7.69042472	C7.75635143	1D.328798160	1D.332808159	1000	-
C7.75635146	C7.77454015	1D.327204460	1D.328814559	1000	-
C7.92076464	C7.95063507	1D.313878660	1D.316861459	1000	-
C7.10427243	C7.13525575	2C.593469251	2C.596048050	1000	-
C7.13525676	C7.14797162	2C.592407651	2C.593484250	1000	-
C7.19874489	C7.21457930	2C.587944251	2C.589488550	1000	-
C7.25839154	C7.27551986	2C.584998851	2C.586561450	1000	-
C7.27739793	C7.29236778	2C.583491551	2C.584784250	1000	-
C7.30701567	C7.31941067	2C.580720351	2C.581782050	1000	-
C7.32097750	C7.33699539	2C.579456051	2C.580633350	1000	-
C7.33699827	C7.35194244	2C.578414951	2C.579475750	1000	-
C7.35657358	C7.38213453	2C.575751851	2C.578086150	1000	-
C7.38365343	C7.40636789	2C.573878951	2C.575671950	1000	-
C7.41650930	C7.43427452	2C.570761351	2C.572735550	1000	-
C7.167806061	C7.172037653	3C.22311501	3C.26118100	1000	+
C7.172079535	C7.174460114	3C.26068401	3C.28547700	1000	+
C7.174965720	C7.181904549	3C.29046601	3C.36972500	1000	+
C7.181904635	C7.183778711	3C.36873401	3C.39177300	1000	+
C7.184709906	C7.187356770	3C.41723601	3C.44457400	1000	-
C7.187458521	C7.189362969	3C.40389101	3C.42124000	1000	-
C7.189387965	C7.191204044	3C.44496801	3C.46587100	1000	+
C7.191472909	C7.194880934	3C.46782601	3C.52857400	1000	+
C7.195361528	C7.199831922	3C.53376201	3C.58093200	1000	+
C7.199832030	C7.201563474	3C.60625001	3C.63412200	1000	-
C7.201563486	C7.203824708	3C.58136701	3C.60845500	1000	-
C7.204299630	C7.212465784	3C.64088001	3C.72229600	1000	+
C7.212664470	C7.215246385	3C.72358001	3C.75396100	1000	+
C7.215919373	C7.217604440	3C.76119501	3C.77195500	1000	+
C7.218391723	C7.220672467	3C.77898801	3C.80383100	1000	+
C7.308408518	C7.309576633	7C.205407901	7C.206938800	1000	-
C7.312270476	C7.313827603	7C.206939201	7C.208294600	1000	+
C7.313995856	C7.315037915	7C.209043601	7C.211005100	1000	-
C7.315064694	C7.318979305	7C.211498401	7C.216887000	1000	+
C7.321064403	C7.322297699	7C.399451701	7C.401429100	1000	-
C7.323882156	C7.325990456	7C.393157101	7C.397225100	1000	-
C7.328612928	C7.330005132	7C.391363701	7C.392722400	1000	+
C7.331019052	C7.334893319	7C.381257601	7C.386165400	1000	-
C7.335736379	C7.339199880	7C.374326001	7C.379928300	1000	-
C7.340103069	C7.345997124	7C.365692001	7C.372159700	1000	-
C7.348436017	C7.354924747	7C.355611901	7C.363564000	1000	-
C7.357363837	C7.360705563	7C.347362501	7C.352635100	1000	-
C7.361716670	C7.364549810	7C.342877301	7C.346644800	1000	-
C7.366028088	C7.368543947	7C.339379601	7C.342819100	1000	-
C7.372828279	C7.374848765	7C.330852201	7C.333420800	1000	-
C7.374980169	C7.376566271	7C.328358401	7C.330808800	1000	-
C7.376696476	C7.377967643	7C.326808201	7C.328200400	1000	-
C7.378513677	C7.380091661	7C.320654101	7C.322200100	1000	+
C7.391160911	C7.392347077	7C.308820801	7C.309948600	1000	-
C7.433782014	C7.434905157	7C.250133001	7C.251811100	1000	-
C7.437997351	C7.439780807	7C.229782101	7C.231387300	1000	+
C7.440394306	C7.442529845	7C.419118401	7C.421273900	1000	+
C7.449329514	C7.450441321	7C.261981301	7C.263779700	1000	+
C7.97192103	C7.100587592	4D.458157965	4D.460738064	1000	+
C7.103185256	C7.104401603	4D.445298665	4D.446374764	1000	+
C7.107886936	C7.109058676	4D.448865165	4D.450000164	1000	+
C7.111224069	C7.113060568	4D.452162265	4D.453574564	1000	+
C7.113061439	C7.114669124	4D.453558665	4D.454953464	1000	+
C7.139907403	C7.141510831	4D.423025365	4D.424523764	1000	-
C7.148326103	C7.165637355	4D.362942065	4D.374160664	1000	-
C7.224798763	C7.226637783	4C.126169901	4C.129774100	1000	+
C7.226957491	C7.229496717	4C.129986001	4C.134315900	1000	+
C7.229549466	C7.230567244	4C.134321001	4C.136217800	1000	+
C7.230728367	C7.232740311	4C.136418601	4C.139849800	1000	+
C7.235804201	C7.237226553	4C.143411301	4C.146023000	1000	+
C7.239996388	C7.241423806	4C.149061401	4C.151768600	1000	+
C7.241432295	C7.245381530	4C.151322301	4C.156770200	1000	+
C7.246337821	C7.250329645	4C.157695001	4C.164186200	1000	+
C7.250907921	C7.252451944	4C.166604301	4C.169683400	1000	-
C7.253553694	C7.254767722	4C.170821401	4C.172678600	1000	+
C7.254891583	C7.256543635	4C.172704501	4C.176039600	1000	+
C7.257062310	C7.258380861	4C.176157001	4C.177561000	1000	-
C7.258454486	C7.260149346	4C.177755601	4C.180410100	1000	+
C7.260644767	C7.266534077	4C.180645401	4C.187693700	1000	+
C7.266623069	C7.269157667	4C.187695201	4C.190630200	1000	+
C7.269160102	C7.274458841	4C.190630001	4C.195850100	1000	+
C7.274942838	C7.276447542	4C.199627201	4C.201539600	1000	-
C7.276447832	C7.280235702	4C.196334101	4C.199800900	1000	-
C7.282177042	C7.283240701	4C.203575101	4C.204640600	1000	+
C7.285815603	C7.287191182	4C.207621201	4C.209067300	1000	+
C7.287913432	C7.293207763	4C.210811201	4C.217660000	1000	+
C7.293317474	C7.294340787	4C.231366801	4C.233166500	1000	+
C7.296211363	C7.298067833	4C.217764801	4C.222391300	1000	-
C7.298245096	C7.299675583	4C.228143101	4C.231331200	1000	-
C7.299675663	C7.300739047	4C.227064701	4C.228156300	1000	-
C7.301396667	C7.302855334	4C.223672701	4C.226972800	1000	-
C7.302889235	C7.308326056	4C.234584301	4C.241321200	1000	+

## Sheet: Fig 4a_Al_CD_ACD
1A.66269223	1A.74715637	1A.6561601	1A.13321500	1000	+
1A.75546353	1A.80569957	1A.14086301	1A.19495000	1000	+
1A.80575070	1A.83204629	1A.18473401	1A.21939500	1000	+
1A.83205531	1A.89061776	1A.21852901	1A.26524900	1000	+
1A.89149084	1A.97147579	1A.46112901	1A.53133000	1000	-
1A.100794456	1A.103901792	1A.62937401	1A.65466800	1000	-
1A.104275114	1A.106509832	1A.60413601	1A.62924400	1000	+
1A.106524702	1A.109578732	1A.57553301	1A.60002200	1000	-
1A.109590229	1A.111746807	1A.53824701	1A.55823800	1000	+
1A.117967708	1A.122342087	1A.65550801	1A.69601600	1000	+
1A.122368210	1A.123698836	1A.55837301	1A.56921400	1000	+
1A.127145557	1A.132088183	1A.36132101	1A.40636500	1000	-
1A.132136172	1A.136208714	1A.74477001	1A.78435900	1000	-
1A.136422743	1A.138588053	1A.72397701	1A.74310800	1000	-
1A.139191649	1A.140476088	1A.34097201	1A.35245100	1000	+
1A.140764715	1A.142643745	1A.31607801	1A.33284500	1000	+
1A.142930060	1A.147250035	1A.26654701	1A.30940500	1000	-
1A.151568112	1A.153798720	1A.69641301	1A.72136700	1000	+
1A.154437688	1A.165740122	1A.79291901	1A.89004400	1000	+
1A.179161624	1A.183771169	1A.101528801	1A.105173900	1000	+
1A.184725515	1A.188630511	1A.96452401	1A.100149400	1000	-
1A.191604834	1A.194315982	1A.93678301	1A.96341800	1000	-
1A.194402691	1A.196527354	1A.91375701	1A.93376900	1000	+
1A.196648197	1A.200388018	1A.106213601	1A.108691900	1000	+
1A.202442775	1A.204587592	1A.109293401	1A.111377200	1000	-
1A.204711945	1A.207807120	1A.112177901	1A.115125400	1000	+
1A.207943229	1A.217327191	1A.115235401	1A.122302400	1000	+
1A.217404686	1A.222654424	1A.124995401	1A.129579700	1000	+
1A.225165714	1A.228439247	1A.129697401	1A.132566900	1000	+
1A.234412420	1A.237929926	1A.145428601	1A.148635100	1000	-
1A.237996920	1A.243181231	1A.137204601	1A.142499300	1000	-
1A.243212927	1A.244601359	1A.148753101	1A.150308800	1000	-
1A.245891128	1A.247430388	1A.143784801	1A.145364800	1000	-
1A.247753294	1A.258211007	1A.151509701	1A.162017100	1000	+
1A.280901466	1A.288485482	1A.165678301	1A.172915900	1000	+
1A.288561904	1A.291880881	1A.173756101	1A.177703700	1000	-
1A.292013698	1A.294980134	1A.207986901	1A.210409700	1000	+
1A.295181885	1A.303074904	1A.177718901	1A.184645100	1000	-
1A.312845195	1A.315250397	1A.190867201	1A.192685900	1000	-
1A.315345280	1A.318392425	1A.187704401	1A.190271700	1000	+
1A.318613305	1A.321701194	1A.184696801	1A.187337200	1000	-
1A.325407421	1A.329920154	1A.192830001	1A.198111800	1000	+
1A.332075442	1A.343888610	1A.200026901	1A.207780300	1000	+
1A.345418981	1A.350424659	1A.210706401	1A.214836100	1000	+
1A.351429399	1A.361309545	1A.220332501	1A.229386700	1000	+
1A.365004948	1A.366922296	1A.229678101	1A.231491100	1000	+
1A.367137049	1A.370933737	1A.231679401	1A.234998400	1000	+
1A.375759584	1A.381757628	1A.236046101	1A.240476500	1000	+
1A.381766042	1A.385577326	1A.240476801	1A.244096600	1000	+
1A.385637803	1A.392507800	1A.244257301	1A.249818000	1000	+
1A.395598708	1A.406063349	1A.250655901	1A.260449200	1000	+
1A.409707075	1A.412948251	1A.260503501	1A.263883400	1000	+
1A.415717896	1A.419102132	1A.264040801	1A.267683100	1000	+
1A.419106845	1A.424917315	1A.267546401	1A.272739000	1000	+
1A.438121314	1A.442233258	1A.287055101	1A.289467200	1000	+
1A.442233936	1A.447772761	1A.289414301	1A.293937600	1000	+
1A.447778507	1A.467939507	1A.293946901	1A.311522200	1000	+
1A.467941559	1A.471748260	1A.309885401	1A.314522900	1000	+
1A.472692332	1A.479601482	1A.315044301	1A.321557300	1000	+
1A.479874380	1A.481935152	1A.321661401	1A.323545300	1000	+
1A.482020940	1A.488519553	1A.323825301	1A.329354500	1000	+
1A.488524416	1A.492399306	1A.329355701	1A.332909800	1000	+
1A.492942894	1A.502738264	1A.337422901	1A.345754300	1000	+
1A.507473293	1A.508643002	1A.349021201	1A.350165600	1000	+
1A.508652088	1A.512553284	1A.349770101	1A.353952900	1000	+
1A.517527003	1A.521102938	1A.354156601	1A.356766600	1000	+
1A.521809366	1A.523060710	1A.357358401	1A.358608400	1000	+
1A.524854521	1A.526969047	1A.359765701	1A.361563100	1000	+
1A.527056613	1A.530524064	1A.361661501	1A.365014000	1000	+
1A.531409960	1A.533859336	1A.365336601	1A.368316500	1000	+
1A.533922718	1A.536543061	1A.520326901	1A.523819500	1000	+
1A.536652303	1A.537791242	1A.370592901	1A.372201700	1000	+
1A.539124704	1A.540341808	1A.526621301	1A.527622500	1000	+
1A.542471303	1A.545021093	1A.529785901	1A.532056800	1000	+
1A.545025196	1A.547118467	1A.378654801	1A.379904400	1000	+
1A.547118595	1A.552023253	1A.535465801	1A.540993600	1000	+
1A.552038842	1A.556145762	1A.385616001	1A.389570200	1000	+
1A.556145805	1A.558010208	1A.389568901	1A.391278000	1000	+
1A.558010815	1A.563964461	1A.546358201	1A.551038300	1000	+
1A.563964499	1A.575091919	1A.398704401	1A.407533300	1000	+
1A.579153397	1A.580816409	1A.407936201	1A.409048300	1000	+
1A.588122127	1A.599121918	1A.414201301	1A.423834100	1000	+
1A.609747698	1A.611589564	1C.453583201	1C.456171300	1000	+
1A.8040612	1A.10833835	1D.368218501	1D.371026100	1000	-
1A.15819213	1A.20958519	1D.374070001	1D.378128400	1000	+
1A.38737523	1A.49837051	1D.390406401	1D.397333200	1000	+
1A.54759247	1A.56880031	1D.401704801	1D.403337100	1000	+
1A.427800002	1A.433807218	1D.252746301	1D.257833500	1000	+
1A.264174832	1A.266396569	2A.253253501	2A.255161500	1000	+
1A.266597805	1A.269560780	2A.255193401	2A.257832700	1000	-
1A.269610656	1A.270946665	2A.257926901	2A.259042600	1000	+
1A.321812993	1A.325075586	2A.440735901	2A.444237400	1000	+
1A.393511832	1A.394567993	2A.315734701	2A.316769300	1000	-
1A.270946705	1A.274079921	2D.476349701	2D.478429600	1000	+
1A.582598427	1A.584696182	2D.68289101	2D.69685000	1000	-
1A.604106209	1A.609590093	2D.43053601	2D.48182900	1000	-
1A.304135516	1A.308719126	3A.66764601	3A.70365300	1000	+
1A.308917732	1A.312658179	3A.295052901	3A.298385800	1000	-
1A.361696534	1A.364638413	3A.410378701	3A.413086400	1000	+
1A.575175360	1A.578709145	3A.13539701	3A.16594300	1000	-
1A.503133762	1A.506232259	3D.34659901	3D.37176300	1000	-
1A.57935461	1A.60823024	4A.291383401	4A.293621500	1000	-
1A.21154811	1A.22227966	4D.302516301	4D.303595500	1000	+
1A.173650823	1A.178471795	5A.393152301	5A.397011800	1000	+
1A.425318963	1A.427287315	5A.15864501	5A.17490200	1000	+
1A.4942416	1A.6049111	7A.3006101	7A.4694900	1000	-
1A.12472155	1A.13776904	7A.11334601	7A.12955300	1000	+
1A.22674594	1A.35023105	7A.20474101	7A.31050900	1000	+
1A.49921415	1A.53121072	7A.40820401	7A.43935500	1000	+
1A.60843181	1A.62230143	7A.46310301	7A.47539300	1000	+
1A.62236062	1A.63358876	7A.47396101	7A.48630300	1000	+
1A.63467262	1A.64943063	7A.49272101	7A.50769200	1000	+
1A.115125801	1A.117733265	7A.191274501	7A.193559800	1000	-
1A.189037591	1A.191437550	7A.73691101	7A.75809200	1000	+
1A.259788155	1A.262362719	7A.333651301	7A.336668000	1000	+
1A.371117576	1A.374156554	7A.144366901	7A.147065100	1000	-
1A.512604284	1A.517381990	7A.90460601	7A.95234100	1000	+
1A.112218324	1A.115112962	7D.103430801	7D.105629800	1000	-
1C.533233775	1C.534481340	1A.546855501	1A.548146900	1000	+
1C.527257370	1C.529257362	1A.540943101	1A.542910000	1000	+
1C.525555824	1C.526977182	1A.539406001	1A.540692900	1000	+
1C.520441023	1C.523031083	1A.532350801	1A.536928800	1000	+
1C.518721667	1C.520266457	1A.530504501	1A.532113500	1000	+
1C.516879111	1C.518032321	1A.528761401	1A.529801200	1000	+
1C.515574808	1C.516747256	1A.527124401	1A.528637100	1000	+
1C.513079121	1C.515574276	1A.524583601	1A.527266700	1000	+
1C.509101689	1C.510802655	1A.520686201	1A.522285800	1000	+
1C.506866219	1C.508103732	1A.518328901	1A.519667400	1000	+
1C.503890050	1C.506819194	1A.514513201	1A.517613100	1000	-
1C.502423369	1C.503675817	1A.506561501	1A.507931100	1000	+
1C.500031098	1C.501767189	1A.508004601	1A.511324300	1000	-
1C.498713567	1C.499938804	1A.512375201	1A.513549000	1000	+
1C.496241242	1C.497533330	1A.505271001	1A.506524700	1000	+
1C.491571070	1C.493124530	1A.500825701	1A.502323000	1000	+
1C.488605764	1C.491512558	1A.497781801	1A.500746100	1000	+
1C.486697812	1C.488306780	1A.495795501	1A.497541600	1000	+
1C.481501899	1C.482729080	1A.490870501	1A.492104200	1000	+
1C.478125056	1C.479224100	1A.487390101	1A.488530200	1000	+
1C.475629392	1C.477764888	1A.484263401	1A.486937300	1000	+
1C.472215777	1C.474470456	1A.480316201	1A.482982400	1000	+
1C.468886738	1C.471783747	1A.477073901	1A.479826600	1000	+
1C.467143420	1C.468300069	1A.331971901	1A.333450600	1000	+
1C.465667928	1C.467143375	1A.474121701	1A.475454200	1000	+
1C.462855296	1C.464674006	1A.329345201	1A.330860100	1000	+
1C.459474463	1C.462855238	1A.468402501	1A.472348500	1000	+
1C.458097425	1C.459474312	1A.465628501	1A.468849600	1000	+
1C.456450561	1C.458044611	1A.465975501	1A.467530500	1000	+
1C.453953803	1C.456450542	1A.463563501	1A.466119200	1000	+
1C.452099848	1C.453953777	1A.322488601	1A.323606300	1000	+
1C.449181953	1C.451606798	1A.458177301	1A.461224600	1000	+
1C.441897119	1C.444623003	1A.450202201	1A.453773300	1000	+
1C.436823964	1C.440427853	1A.445460501	1A.448950900	1000	+
1C.435786311	1C.436823932	1A.310634701	1A.311718600	1000	+
1C.432340325	1C.434220346	1A.440689801	1A.442608100	1000	+
1C.431029684	1C.432140824	1A.439539401	1A.440558900	1000	+
1C.429593228	1C.431021592	1C.448963101	1C.450229800	1000	+
1C.428031645	1C.429481620	1C.447413201	1C.448872400	1000	+
1C.392009094	1C.427368658	1C.411309701	1C.446642000	1000	+
1C.384343292	1C.392006741	1C.402809001	1C.411545600	1000	+
1C.382932118	1C.384188320	1C.401555601	1C.402787400	1000	-
1C.380564833	1C.381625005	1C.399044601	1C.400132600	1000	-
1C.375395924	1C.380362247	1C.393825501	1C.398825800	1000	+
1C.373897112	1C.375276244	1C.392286601	1C.393639600	1000	-
1C.368520360	1C.373682758	1C.386014701	1C.391749200	1000	+
1C.342156092	1C.368509815	1C.358286601	1C.386004300	1000	+
1C.339888668	1C.341151053	1C.355634901	1C.356885200	1000	-
1C.333253899	1C.339879019	1C.349018601	1C.355495100	1000	+
1C.331400122	1C.332769401	1C.344677701	1C.346121300	1000	-
1C.329561256	1C.331372850	1C.346119001	1C.347916000	1000	-
1C.327565828	1C.328739760	1C.343389901	1C.344481700	1000	+
1C.320769415	1C.327402067	1C.336665301	1C.343228400	1000	+
1C.318227387	1C.320646860	1C.334102601	1C.336568200	1000	-
1C.290473204	1C.317734943	1C.306195101	1C.333823300	1000	+
1C.280341533	1C.288917111	1C.296213301	1C.305054900	1000	-
1C.275414957	1C.280171306	1C.293012801	1C.296138300	1000	-
1C.261083921	1C.272531077	1C.278258101	1C.289424400	1000	+
1C.255816043	1C.261083832	1C.273138801	1C.278287800	1000	+
1C.246358627	1C.252985235	1C.266651001	1C.273016400	1000	+
1C.245126112	1C.246203327	1C.265535201	1C.266603900	1000	-
1C.243961042	1C.245113449	1C.264319101	1C.265402700	1000	+
1C.238928391	1C.242779694	1C.246057401	1C.249761500	1000	-
1C.237252918	1C.238626020	1C.250129001	1C.251996900	1000	+
1C.232993151	1C.236961711	1C.252236701	1C.256004200	1000	-
1C.230228404	1C.232829139	1C.261356801	1C.264131500	1000	+
1C.228341626	1C.230227504	1C.259419701	1C.261355900	1000	+
1C.219667660	1C.227102490	1C.236495701	1C.245664900	1000	+
1C.217399690	1C.218718191	1C.235905001	1C.238950700	1000	-
1C.215783301	1C.217208988	1C.214620801	1C.216052500	1000	+
1C.202926859	1C.214640927	1C.218426801	1C.229767300	1000	-
1C.193126160	1C.201399462	1C.181787501	1C.190300700	1000	-
1C.185749730	1C.192062213	1C.193757901	1C.201326400	1000	-
1C.182809725	1C.184888486	1C.205939901	1C.207552100	1000	-
1C.181281245	1C.182631403	1C.203685201	1C.205036900	1000	-
1C.179299332	1C.181202331	1C.201361201	1C.203188300	1000	+
1C.177142860	1C.179268089	1C.210202701	1C.212368500	1000	-
1C.175902960	1C.177139793	1C.212315301	1C.213368200	1000	-
1C.173539337	1C.175579424	1C.232198601	1C.234799400	1000	+
1C.158700940	1C.171489464	1C.168067601	1C.181128000	1000	+
1C.150270820	1C.157466108	1C.159497701	1C.166853800	1000	+
1C.138573881	1C.149171719	1C.149564801	1C.158387400	1000	+
1C.130880320	1C.138570718	1C.141776301	1C.149561600	1000	+
1C.128445069	1C.130624152	1C.139580601	1C.141687200	1000	-
1C.125351840	1C.128278201	1C.134165301	1C.138734900	1000	+
1C.121398925	1C.124671907	1C.130039701	1C.133688300	1000	-
1C.116997978	1C.120779646	1C.126631601	1C.129795100	1000	+
1C.113703953	1C.116993715	1C.123326001	1C.126622400	1000	+
1C.101740325	1C.113335927	1C.107861401	1C.120689400	1000	+
1C.100281439	1C.101438809	1C.106536201	1C.107715100	1000	-
1C.83506327	1C.99475397	1C.89584801	1C.106302900	1000	+
1C.80381729	1C.83506212	1C.86635601	1C.89767700	1000	+
1C.63966482	1C.79403502	1C.69857101	1C.85643700	1000	+
1C.61872904	1C.63077201	1C.67811201	1C.68982700	1000	-
1C.51517911	1C.61859255	1C.56746001	1C.67786600	1000	+
1C.41329096	1C.50377156	1C.46577601	1C.55592900	1000	+
1C.39818565	1C.41060312	1C.42506601	1C.43786400	1000	+
1C.36643289	1C.39684726	1C.39056301	1C.42367100	1000	+
1C.28865996	1C.33768704	1C.30633801	1C.36620300	1000	+
1C.14324644	1C.22012521	1C.15071701	1C.23097500	1000	+
1C.10134804	1C.14182331	1C.10858101	1C.14968700	1000	+
1C.791632	1C.10100727	1C.2696601	1C.10712200	1000	+
1C.493846448	1C.496108915	1D.325981701	1D.327689800	1000	+
1C.35134471	1C.36631439	3C.9930801	3C.11651200	1000	+
1D.397620380	1D.399318008	1A.5833501	1A.7549200	1000	+
1D.457453664	1D.460509143	1D.468753001	1D.471709400	1000	+
1D.453988788	1D.457338312	1D.464804901	1D.468614200	1000	-
1D.450517966	1D.453621259	1D.461531001	1D.464709700	1000	+
1D.444400601	1D.449215244	1D.456333701	1D.460837100	1000	+
1D.369979872	1D.371608252	1D.379791101	1D.381978600	1000	+
1D.360168175	1D.363363371	1D.367637801	1D.371813600	1000	+
1D.357489035	1D.359743633	1D.365644201	1D.368772000	1000	+
1D.354586216	1D.356898966	1D.362614401	1D.365044700	1000	+
1D.349194533	1D.350362970	1D.358085101	1D.359663000	1000	+
1D.346900963	1D.349192930	1D.355338101	1D.358096300	1000	+
1D.345012093	1D.346881100	1D.353296901	1D.355592600	1000	+
1D.339545934	1D.345010951	1D.347985301	1D.353375700	1000	+
1D.337876602	1D.339540719	1D.346272101	1D.347985100	1000	+
1D.328138155	1D.335494793	1D.337383001	1D.344272900	1000	+
1D.326414252	1D.328013647	1D.335616001	1D.337271800	1000	+
1D.321602581	1D.326383404	1D.330056801	1D.335575800	1000	+
1D.317723312	1D.321602519	1D.326135001	1D.330064700	1000	+
1D.315364057	1D.316634543	1D.324009301	1D.325244900	1000	+
1D.301035106	1D.315326655	1D.308930801	1D.324026500	1000	+
1D.294882579	1D.301007782	1D.302854201	1D.308967300	1000	+
1D.265418079	1D.294495700	1D.270365401	1D.302627200	1000	+
1D.248620998	1D.263439657	1D.253622001	1D.269937800	1000	+
1D.226044896	1D.240033259	1D.239277001	1D.252971900	1000	+
1D.224569574	1D.226003611	1D.237554001	1D.238961300	1000	-
1D.214677159	1D.224394118	1D.227650501	1D.236888700	1000	+
1D.204314890	1D.214675910	1D.216535901	1D.227705300	1000	+
1D.181342050	1D.199735214	1D.198379301	1D.215501800	1000	+
1D.169774133	1D.180903369	1D.183879401	1D.196064300	1000	+
1D.166274033	1D.169365441	1D.170414001	1D.173404900	1000	-
1D.163456971	1D.165160128	1D.166623101	1D.168141800	1000	-
1D.158155669	1D.160036188	1D.175214501	1D.177128900	1000	-
1D.155364913	1D.157946152	1D.177302501	1D.179827600	1000	+
1D.144781069	1D.154657200	1D.155962501	1D.165901000	1000	+
1D.139811097	1D.143531549	1D.151775601	1D.155568300	1000	+
1D.137776228	1D.139646582	1D.149654301	1D.151519100	1000	-
1D.125929065	1D.136477172	1D.131086401	1D.141503700	1000	+
1D.107061349	1D.125864140	1D.111391001	1D.130837000	1000	-
1D.98725310	1D.106360562	1D.103356601	1D.111164200	1000	+
1D.74987481	1D.96963304	1D.75369701	1D.101158400	1000	+
1D.62070590	1D.74987445	1D.62707401	1D.75422300	1000	+
1D.34305613	1D.61617731	1D.34319901	1D.61967400	1000	+
1D.31274617	1D.34251807	1D.27536101	1D.31087700	1000	+
1D.22089117	1D.29858289	1D.19052901	1D.27506300	1000	+
1D.14838715	1D.19418900	1D.14614501	1D.19047000	1000	+
1D.3220619	1D.13746617	1D.2526001	1D.12953600	1000	+
1D.952987	1D.2767333	1D.543901	1D.2084500	1000	-
1D.437009941	1D.444225497	4A.344205101	4A.350898200	1000	+
1D.433325021	1D.436429015	4A.339829701	4A.341893200	1000	+
1D.430852661	1D.433309302	4A.337259301	4A.339834700	1000	+
1D.399510919	1D.427626831	5A.6626501	5A.36170700	1000	-
1D.392779618	1D.395694921	7A.45020701	7A.47740600	1000	+
1D.377847962	1D.392486081	7A.28832401	7A.44634700	1000	+
1D.372500064	1D.377683087	7A.23042501	7A.28602500	1000	+
1D.364502200	1D.369979806	7A.13495901	7A.20100500	1000	+
2A.434049880	2A.451313704	2A.352344801	2A.367200100	1000	+
2A.422866702	2A.431519800	2A.342428801	2A.350074000	1000	+
2A.416481481	2A.419941856	2A.335856001	2A.339083500	1000	+
2A.408017457	2A.411143069	2A.328594301	2A.330550200	1000	+
2A.403728728	2A.406906570	2A.324114301	2A.327712200	1000	-
2A.401777637	2A.403715594	2A.322281401	2A.323855200	1000	+
2A.396480351	2A.398193279	2A.317509601	2A.319037700	1000	-
2A.392023503	2A.393784585	2A.311817101	2A.313135800	1000	+
2A.381947745	2A.391193413	2A.302989601	2A.311820900	1000	+
2A.376915832	2A.379510247	2A.300073501	2A.302598800	1000	+
2A.361472858	2A.374412754	2A.287284001	2A.299972300	1000	+
2A.347171235	2A.361453206	2A.274733801	2A.287252500	1000	+
2A.343391192	2A.347135084	2A.270606801	2A.273797500	1000	-
2A.333377140	2A.341368084	2A.263551701	2A.269743500	1000	+
2A.325784490	2A.328339884	2A.241901901	2A.243832300	1000	+
2A.313896304	2A.325776111	2A.231466601	2A.241899700	1000	+
2A.303427466	2A.311036188	2A.222022201	2A.228711500	1000	+
2A.295841425	2A.302168840	2A.214692101	2A.220800900	1000	+
2A.291321327	2A.294794449	2A.199040001	2A.202049200	1000	-
2A.287687933	2A.289506055	2A.204203001	2A.205951100	1000	-
2A.285236882	2A.286648262	2A.195968701	2A.197398400	1000	-
2A.278301161	2A.279747125	2A.183052601	2A.184540600	1000	+
2A.275458009	2A.277605516	2A.192792001	2A.194691400	1000	-
2A.267433891	2A.274329105	2A.186775901	2A.192473600	1000	-
2A.258985167	2A.267178210	2A.172220201	2A.182339800	1000	+
2A.245997837	2A.256740689	2A.160338201	2A.169684400	1000	+
2A.228985160	2A.235039311	2A.146225101	2A.152320100	1000	+
2A.224489549	2A.228822099	2A.131898501	2A.137672800	1000	-
2A.218166387	2A.224481658	2A.137612401	2A.142942300	1000	-
2A.214898489	2A.218059328	2A.128028901	2A.131200500	1000	+
2A.209108462	2A.212066099	2A.119543701	2A.122277000	1000	+
2A.203436394	2A.209053585	2A.122332101	2A.127343600	1000	-
2A.198503535	2A.202951946	2A.111878301	2A.115971500	1000	+
2A.189969438	2A.196088851	2A.105548001	2A.111254800	1000	+
2A.172808532	2A.189513521	2A.89242101	2A.104891600	1000	+
2A.166291873	2A.172476823	2A.82510801	2A.89075300	1000	-
2A.153895811	2A.165996315	2A.72763301	2A.82142300	1000	+
2A.145966226	2A.152472776	2A.66101701	2A.72382300	1000	-
2A.142883129	2A.145944047	2A.63429501	2A.66075200	1000	+
2A.138505270	2A.140266801	2A.59975501	2A.61485800	1000	+
2A.128593482	2A.136663320	2A.206076301	2A.213096800	1000	-
2A.124688413	2A.128521578	2A.41097001	2A.45368500	1000	-
2A.107004838	2A.109161629	2A.55452601	2A.57403400	1000	+
2A.486900163	2A.491762120	2D.193779201	2D.197499100	1000	+
2A.476856239	2A.486801510	2D.186924001	2D.193623600	1000	+
2A.464128843	2A.476853436	2D.178292601	2D.187044300	1000	+
2A.411147734	2A.416377979	2D.131303501	2D.136154900	1000	+
2A.398515093	2A.401115849	2D.527719901	2D.530261200	1000	-
2A.328973557	2A.330641834	2D.478638401	2D.479658400	1000	+
2A.290036014	2A.291321287	2D.399228901	2D.400810200	1000	-
2A.257257133	2A.258976056	2D.382896801	2D.384369300	1000	+
2A.2045672	2A.5293200	2D.81403401	2D.83214600	1000	+
2A.394675193	2A.395817409	3A.235088201	3A.236147500	1000	+
2A.493640089	2A.494997310	4A.451099101	4A.452855900	1000	-
2A.114056337	2A.116124950	6A.83781701	6A.85576400	1000	+
2A.109308923	2A.112468225	6A.79197701	6A.81672300	1000	+
2A.97542547	2A.101061400	6A.69961101	6A.73198800	1000	+
2A.95147706	2A.97482188	6A.76464701	6A.78221300	1000	-
2A.84057262	2A.88493120	6A.57735601	6A.61332200	1000	+
2A.60283831	2A.64406760	6A.47191301	6A.50807700	1000	+
2A.49183971	2A.55358999	6A.35626901	6A.41577000	1000	+
2A.36576265	2A.48408487	6A.25023401	6A.34920600	1000	+
2A.33572717	2A.36470367	6A.20890501	6A.23716700	1000	+
2A.28339946	2A.30234187	6A.18058401	6A.19843300	1000	+
2A.22593701	2A.24904043	6A.14752501	6A.16634100	1000	+
2A.15811577	2A.22547675	6A.9037101	6A.14680300	1000	+
2A.9015245	2A.15319127	6A.845701	6A.8557000	1000	+
2A.5301154	2A.9012566	6A.121701	6A.1464800	1000	+
2A.212769648	2A.214403062	6D.134446501	6D.135716400	1000	-
2A.88494582	2A.94962390	6D.28441901	6D.34071000	1000	+
2A.78986863	2A.84024597	6D.20928501	6D.24978400	1000	+
2C.313180168	2C.314896073	1A.533285301	1A.535022700	1000	+
2C.602561092	2C.606571045	2C.555283801	2C.561623300	1000	+
2C.592302273	2C.598592473	2C.546316001	2C.552433400	1000	+
2C.590474722	2C.592291663	2C.544142801	2C.546316200	1000	+
2C.587462196	2C.590474664	2C.541898901	2C.544627700	1000	+
2C.565674707	2C.587397339	2C.520035101	2C.539755000	1000	+
2C.554500911	2C.565651388	2C.508984801	2C.520049600	1000	+
2C.548801510	2C.554434315	2C.503581101	2C.508899800	1000	+
2C.535964072	2C.548792960	2C.490498401	2C.503576900	1000	+
2C.526181117	2C.535954161	2C.480679501	2C.490534400	1000	+
2C.523636083	2C.525060449	2C.479216801	2C.480678600	1000	-
2C.521655613	2C.523037844	2C.476918901	2C.478414100	1000	+
2C.503328756	2C.521395391	2C.456331901	2C.476629700	1000	+
2C.500123942	2C.503328687	2C.453412701	2C.456797100	1000	+
2C.449674542	2C.500115763	2C.400994501	2C.453404500	1000	+
2C.427371825	2C.449564081	2C.378354701	2C.400873500	1000	+
2C.414172773	2C.427253787	2C.364022801	2C.378236200	1000	+
2C.407166901	2C.414130341	2C.357190501	2C.363998200	1000	+
2C.402190019	2C.406966812	2C.352174101	2C.357028800	1000	-
2C.363086887	2C.401869990	2C.312033301	2C.351722400	1000	+
2C.361906746	2C.362944318	2C.310111901	2C.311168600	1000	-
2C.344352422	2C.361800012	2C.292270901	2C.309521800	1000	+
2C.338807444	2C.342970963	2C.284098701	2C.288345700	1000	+
2C.335773269	2C.338376626	2C.281036901	2C.283703100	1000	-
2C.333960677	2C.335516047	2C.279310301	2C.280861400	1000	+
2C.331245839	2C.333555030	2C.276687601	2C.279107700	1000	-
2C.320144209	2C.331077690	2C.265776201	2C.276297100	1000	+
2C.309383308	2C.312688706	2C.260430201	2C.264046200	1000	+
2C.306774771	2C.309205255	2C.256631701	2C.259953700	1000	-
2C.299816409	2C.306528058	2C.249356701	2C.256275800	1000	+
2C.282519908	2C.299209556	2C.230337601	2C.248309700	1000	+
2C.279012187	2C.280279940	2C.226613801	2C.228536000	1000	-
2C.274061003	2C.278158554	2C.221694301	2C.225780800	1000	+
2C.269305629	2C.271824702	2C.219098601	2C.221607000	1000	+
2C.266642081	2C.269244615	2C.203530201	2C.206242000	1000	+
2C.258115362	2C.266300233	2C.206329901	2C.214597500	1000	-
2C.254702569	2C.255746282	2C.217164401	2C.218199600	1000	-
2C.253307334	2C.254435270	2C.202229901	2C.203366400	1000	-
2C.248246441	2C.253186140	2C.197324601	2C.202212800	1000	+
2C.240987210	2C.248169624	2C.186803401	2C.193620400	1000	+
2C.222055615	2C.238307124	2C.167990801	2C.186672900	1000	+
2C.215258669	2C.219028816	2C.161509901	2C.165355900	1000	-
2C.213510346	2C.215128105	2C.165479801	2C.167822900	1000	-
2C.210342352	2C.212719080	2C.158370301	2C.160791400	1000	+
2C.204753919	2C.210341994	2C.152734801	2C.158387900	1000	+
2C.185876852	2C.204494706	2C.130441201	2C.150523600	1000	+
2C.141390114	2C.184005155	2C.83796501	2C.128611500	1000	+
2C.139153623	2C.140546202	2C.81692801	2C.82910200	1000	-
2C.125936006	2C.138779185	2C.68816201	2C.81542400	1000	+
2C.121424132	2C.124882888	2C.59748601	2C.64285100	1000	+
2C.113138351	2C.120997061	2C.49444501	2C.57638200	1000	+
2C.95773970	2C.112739950	2C.32039501	2C.49036100	1000	+
2C.91641108	2C.94563864	2C.27452901	2C.30651600	1000	-
2C.87975080	2C.90457417	2C.23903201	2C.26401400	1000	+
2C.79117017	2C.87922803	2C.14869201	2C.23861300	1000	+
2C.67607871	2C.78830624	2C.3348601	2C.14299700	1000	+
2C.65520413	2C.67505393	2C.1433301	2C.3348600	1000	+
2C.63153884	2C.64513935	2C.65901	2C.1398700	1000	-
2C.61783414	2C.62978169	3D.378125701	3D.379612800	1000	+
2C.43986022	2C.61589760	5D.433847101	5D.451111200	1000	-
2C.37705281	2C.43639010	5D.452446201	5D.458229300	1000	-
2C.35562535	2C.36727716	5D.458829601	5D.460007600	1000	+
2C.33288035	2C.35533765	5D.458805901	5D.462260200	1000	-
2C.24008742	2C.33284821	5D.462262801	5D.471864000	1000	-
2C.21968985	2C.23970297	5D.471941401	5D.473609300	1000	-
2C.9665030	2C.20359256	5D.475929101	5D.489295500	1000	-
2C.7712634	2C.8815043	5D.488000001	5D.489400500	1000	-
2C.3707371	2C.7627781	5D.489547801	5D.493534800	1000	-
2C.220528524	2C.221894443	Contig17.429701	Contig17.1814500	1000	-
2D.391358209	2D.393517840	2A.400181001	2A.402205300	1000	-
2D.388766920	2D.390124764	2A.396921601	2A.398805600	1000	-
2D.333803851	2D.337453624	2A.341884901	2A.345847000	1000	-
2D.260840346	2D.266624220	2A.258257901	2A.263543000	1000	+
2D.231908276	2D.246469999	2A.228904201	2A.244032600	1000	+
2D.226704841	2D.230365320	2A.220265701	2A.224707600	1000	+
2D.221967277	2D.224712227	2A.214790201	2A.218039700	1000	+
2D.188962198	2D.194061050	2A.177524301	2A.184655600	1000	+
2D.163916291	2D.168185638	2A.145337301	2A.149768300	1000	+
2D.153793100	2D.157139816	2A.136810101	2A.140412200	1000	+
2D.146298583	2D.150542402	2A.126038501	2A.130662500	1000	+
2D.143399060	2D.144404606	2A.124459201	2A.125688800	1000	-
2D.131044700	2D.133335150	2A.111402501	2A.112818500	1000	+
2D.125780979	2D.128785395	2A.105653001	2A.107974900	1000	+
2D.113017454	2D.119463352	2A.92524801	2A.99297200	1000	+
2D.100798129	2D.102154110	2A.79871601	2A.81213500	1000	+
2D.79039812	2D.81531404	2A.59532401	2A.62546700	1000	+
2D.74573114	2D.78999868	2A.47637901	2A.52990900	1000	-
2D.67261438	2D.74458807	2A.53147601	2A.59446800	1000	+
2D.58171493	2D.66176811	2A.37657801	2A.46596200	1000	+
2D.33152295	2D.51715777	2A.8154701	2A.27856600	1000	+
2D.27696379	2D.32531793	2A.1443501	2A.6305500	1000	+
2D.385078454	2D.387587806	2D.189389801	2D.191923800	1000	+
2D.369036216	2D.385068734	2D.171576401	2D.189390400	1000	+
2D.361890917	2D.369036207	2D.165296601	2D.171682100	1000	+
2D.360675343	2D.361845640	2D.163918101	2D.165113100	1000	-
2D.341948696	2D.360659553	2D.145570001	2D.163892000	1000	+
2D.338018497	2D.341231366	2D.137572801	2D.140889900	1000	+
2D.325416547	2D.333771147	2D.126680401	2D.135283100	1000	+
2D.322349961	2D.324443753	2D.123470801	2D.125457700	1000	+
2D.319353384	2D.321945051	2D.529937401	2D.532257700	1000	+
2D.313730008	2D.316772621	2D.524229601	2D.526652700	1000	+
2D.303026134	2D.311277907	2D.515060101	2D.523120800	1000	+
2D.282447118	2D.302147855	2D.495929301	2D.514424400	1000	+
2D.276096522	2D.282304076	2D.489631901	2D.495750700	1000	-
2D.266660820	2D.273892684	2D.479847501	2D.487258200	1000	+
2D.251061559	2D.260839849	2D.465706301	2D.475456900	1000	+
2D.220864646	2D.221954675	2D.423814101	2D.424866400	1000	+
2D.216228048	2D.219685905	2D.419020101	2D.422657800	1000	+
2D.205421638	2D.215144960	2D.407864601	2D.418729000	1000	+
2D.200019613	2D.202814717	2D.402512901	2D.405488300	1000	+
2D.187455038	2D.188770621	2D.388956801	2D.390421900	1000	-
2D.184406053	2D.187346338	2D.385468001	2D.388345800	1000	+
2D.175118585	2D.184399226	2D.373143301	2D.383402100	1000	+
2D.170614787	2D.171989938	2D.364407401	2D.365859900	1000	+
2D.159930826	2D.163900023	2D.355135701	2D.359113400	1000	+
2D.150638776	2D.153430439	2D.346067701	2D.348895500	1000	+
2D.137877904	2D.143088048	2D.336606401	2D.342299800	1000	+
2D.133365705	2D.135818396	2D.333674601	2D.336110700	1000	+
2D.128818802	2D.130935505	2D.328410401	2D.331246600	1000	+
2D.119574238	2D.125754800	2D.319176101	2D.325300100	1000	+
2D.102155924	2D.112056786	2D.302528201	2D.312375100	1000	+
2D.97004483	2D.100749026	2D.295635001	2D.299428100	1000	-
2D.94118513	2D.95583366	2D.300270401	2D.302040800	1000	-
2D.82817603	2D.93981855	2D.282704601	2D.294473600	1000	+
2D.81564802	2D.82791321	2D.281507501	2D.282788500	1000	+
2D.51715806	2D.57720908	2D.248760501	2D.256095700	1000	+
2D.21740623	2D.27691510	2D.220732101	2D.227262100	1000	+
2D.11979059	2D.19584072	2D.210837201	2D.218634100	1000	+
2D.6591003	2D.9944347	2D.205634101	2D.208800100	1000	+
2D.5171208	2D.6303326	2D.204233301	2D.205420600	1000	-
2D.565973	2D.4119254	2D.199313601	2D.203576500	1000	+
2D.19649777	2D.21728105	6A.347418901	6A.349814700	1000	-
3A.243415743	3A.249346078	1A.214838301	1A.220248700	1000	+
3A.1928102	3A.4336308	1C.3331201	1C.4606200	1000	+
3A.30999576	3A.45002997	1C.10810701	1C.19738400	1000	-
3A.45114158	3A.50796708	1C.7051601	1C.10714400	1000	-
3A.69858518	3A.71294695	2A.313157901	2A.314719500	1000	-
3A.5626861	3A.9849824	3A.7290201	3A.10112200	1000	+
3A.10391891	3A.13133552	3A.10422201	3A.13287500	1000	+
3A.21905571	3A.23069807	3A.18498301	3A.19987800	1000	+
3A.25607742	3A.30727242	3A.21829101	3A.24777800	1000	+
3A.52402968	3A.58078483	3A.42855201	3A.48142000	1000	+
3A.58235387	3A.60809388	3A.48173101	3A.49694700	1000	+
3A.61961072	3A.64290836	3A.50425801	3A.52160900	1000	+
3A.67586823	3A.69845474	3A.53444001	3A.55255100	1000	+
3A.73009504	3A.75778163	3A.55257701	3A.58032700	1000	+
3A.76267925	3A.80800591	3A.58531401	3A.63811000	1000	+
3A.82403014	3A.90703478	3A.71308101	3A.78516100	1000	+
3A.91783830	3A.99268113	3A.82162501	3A.87641000	1000	+
3A.102027359	3A.117404509	3A.87683001	3A.102179600	1000	+
3A.124626625	3A.128523650	3A.102392501	3A.106072300	1000	+
3A.128907068	3A.130519838	3A.110113101	3A.111564600	1000	+
3A.130719990	3A.131954885	3A.116233201	3A.117304400	1000	-
3A.131993549	3A.134318087	3A.106093401	3A.108306400	1000	+
3A.137198261	3A.138594401	3A.119842101	3A.121280800	1000	-
3A.142247964	3A.143896484	3A.121452301	3A.123158700	1000	-
3A.143922584	3A.147481066	3A.111788301	3A.115936500	1000	-
3A.148123239	3A.149926111	3A.117481401	3A.119723600	1000	+
3A.150676306	3A.164888491	3A.124432801	3A.136989700	1000	+
3A.165296803	3A.167933059	3A.137122501	3A.139687300	1000	-
3A.168155193	3A.170816353	3A.139707301	3A.142114200	1000	+
3A.171274499	3A.172664710	3A.178059401	3A.179438300	1000	+
3A.172929670	3A.184453344	3A.143086001	3A.154025500	1000	+
3A.185229411	3A.201456434	3A.154582101	3A.170568300	1000	+
3A.203594945	3A.205107719	3A.175983501	3A.177304600	1000	-
3A.206330714	3A.209819906	3A.170582001	3A.173750500	1000	-
3A.210556116	3A.212749312	3A.181539001	3A.184158900	1000	+
3A.218603170	3A.220903869	3A.187089701	3A.191624100	1000	+
3A.221027079	3A.223282386	3A.191647201	3A.193778900	1000	-
3A.223386719	3A.241124144	3A.193937801	3A.211554900	1000	+
3A.249457729	3A.262744626	3A.211567601	3A.224202700	1000	+
3A.262947363	3A.265455392	3A.224381401	3A.226701900	1000	+
3A.265457551	3A.267580249	3A.227338101	3A.229323000	1000	-
3A.277106700	3A.288442258	3A.236289101	3A.247046400	1000	+
3A.288580330	3A.296844278	3A.249498901	3A.256206200	1000	+
3A.297097551	3A.298237677	3A.261913301	3A.262948300	1000	-
3A.300580024	3A.304664949	3A.256401801	3A.259935000	1000	-
3A.304965630	3A.333235903	3A.262981901	3A.287953700	1000	+
3A.337878689	3A.352816358	3A.299098601	3A.312214300	1000	+
3A.353166795	3A.356578727	3A.290300201	3A.293567300	1000	-
3A.356833683	3A.368386742	3A.313162301	3A.323488400	1000	+
3A.368565427	3A.370088438	3A.323555001	3A.325023500	1000	-
3A.370202420	3A.411531734	3A.325345001	3A.362419200	1000	+
3A.411972336	3A.415590152	3A.362717701	3A.366425500	1000	+
3A.416122236	3A.418498847	3A.366640901	3A.368753900	1000	+
3A.419021561	3A.432032114	3A.368779301	3A.381005400	1000	+
3A.448854423	3A.471125180	3A.381006001	3A.400944900	1000	+
3A.472902711	3A.483614810	3A.400961601	3A.409123400	1000	+
3A.499750442	3A.501519437	3C.583277501	3C.585157700	1000	+
3A.13189780	3A.14351642	4A.226407801	4A.227607700	1000	-
3A.485537520	3A.491830123	4A.369176901	4A.374803700	1000	+
3A.491831064	3A.497629951	4A.374785101	4A.379803100	1000	+
3A.497994188	3A.499745133	4A.380451801	4A.381835000	1000	+
3A.501519453	3A.502566555	4A.385091001	4A.386505300	1000	-
3A.502879395	3A.507161757	4A.399123101	4A.402956100	1000	+
3A.507284126	3A.508801137	4A.403093301	4A.405365800	1000	+
3A.509009473	3A.511631714	4C.16036301	4C.17708400	1000	-
3A.515853900	3A.518605151	4C.9976501	4C.12639100	1000	-
3A.533216681	3A.534451861	4C.148201	4C.1228600	1000	-
3A.432094982	3A.438676939	4D.336805201	4D.341939000	1000	+
3A.523296498	3A.525511827	4D.168993601	4D.170206500	1000	+
3A.511631773	3A.515274203	6A.415754301	6A.419082100	1000	+
3A.519798963	3A.522768853	6A.421913201	6A.423466700	1000	+
3A.525511952	3A.528234367	6A.424033101	6A.426064100	1000	+
3A.528234550	3A.531033363	6A.425998101	6A.428030400	1000	+
3A.531068999	3A.533215401	6A.428378001	6A.431614200	1000	+
3A.534501900	3A.535783910	6A.446080201	6A.447574600	1000	+
3A.536192529	3A.537710525	6A.447890501	6A.449369600	1000	+
3A.543379251	3A.545100776	6A.453889801	6A.455056200	1000	-
3A.120172785	3A.121637070	7A.65132401	7A.66273600	1000	-
3A.241207593	3A.243313137	7A.459931701	7A.461644700	1000	+
3A.118855978	3A.120148600	7D.482475201	7D.483862700	1000	+
3A.538561472	3A.540475915	Contig14.616001	Contig14.2394200	1000	-
3A.440041129	3A.444366445	Contig9.3275601	Contig9.6067500	1000	-
3A.445098975	3A.448771825	Contig9.295201	Contig9.2385800	1000	-
3C.309649	3C.4589699	3C.611629801	3C.616041400	1000	-
3C.4598486	3C.10385670	3C.605830801	3C.611620900	1000	-
3C.10780479	3C.14093048	3C.602615901	3C.605799400	1000	-
3C.14501438	3C.22733446	3C.592557201	3C.602164300	1000	-
3C.22733822	3C.27488322	3C.587421901	3C.592871900	1000	-
3C.27488325	3C.28819568	3C.585359001	3C.587488000	1000	-
3C.29377662	3C.34473408	3C.579865101	3C.584813800	1000	-
3C.34981527	3C.41423887	3C.573015301	3C.579634800	1000	-
3C.41427326	3C.47579554	3C.567166301	3C.573015700	1000	-
3C.49249174	3C.52565651	3C.562998501	3C.566559200	1000	-
3C.52565653	3C.67973891	3C.547569301	3C.563243700	1000	-
3C.67993613	3C.76632565	3C.539611601	3C.547549500	1000	-
3C.78486336	3C.104731752	3C.505659201	3C.533851800	1000	-
3C.105674456	3C.117973545	3C.494269001	3C.505262400	1000	-
3C.118126108	3C.119389424	3C.492840201	3C.494103500	1000	+
3C.120579879	3C.133437775	3C.478784101	3C.491836700	1000	-
3C.133481704	3C.155085324	3C.84918201	3C.104849700	1000	+
3C.155492560	3C.158180444	3C.105232101	3C.107786300	1000	+
3C.158234987	3C.164939250	3C.107863201	3C.115383300	1000	-
3C.165140050	3C.178635148	3C.115445601	3C.129163900	1000	+
3C.178675422	3C.187798741	3C.129193301	3C.138854000	1000	+
3C.187800939	3C.198240182	3C.138856201	3C.149453500	1000	+
3C.198240195	3C.200798207	3C.149432101	3C.152130200	1000	+
3C.200816214	3C.211653917	3C.152148201	3C.163670500	1000	+
3C.212594279	3C.214641138	3C.194593201	3C.196707200	1000	+
3C.215038844	3C.217526852	3C.192017501	3C.194457600	1000	-
3C.218664764	3C.226061000	3C.183007701	3C.190294300	1000	-
3C.226793373	3C.228558208	3C.180885501	3C.182701200	1000	+
3C.230622127	3C.240834756	3C.168755401	3C.179535700	1000	-
3C.240921378	3C.242258697	3C.166614401	3C.168023600	1000	+
3C.242360496	3C.246139423	3C.200221201	3C.204016500	1000	+
3C.247671156	3C.257178800	3C.204385001	3C.215453000	1000	+
3C.257415337	3C.258802349	3C.215831901	3C.217207700	1000	-
3C.262846113	3C.264479770	3C.224822101	3C.226487400	1000	-
3C.265431917	3C.268671621	3C.220164201	3C.223589400	1000	-
3C.268859593	3C.271417692	3C.228226301	3C.230934200	1000	+
3C.273763099	3C.283353193	3C.230934301	3C.241100000	1000	+
3C.290408342	3C.293322939	3C.253262501	3C.256548900	1000	+
3C.294719463	3C.300918965	3C.246557101	3C.252911300	1000	-
3C.301472306	3C.306003043	3C.257163901	3C.262537200	1000	+
3C.307676610	3C.315582214	3C.264422901	3C.272823000	1000	+
3C.316454478	3C.317793252	3C.273769201	3C.275022100	1000	+
3C.318352935	3C.320677964	3C.276953001	3C.279302600	1000	-
3C.320985242	3C.324761214	3C.279883101	3C.283220600	1000	+
3C.327742072	3C.329245457	3C.285321301	3C.286721700	1000	-
3C.330697506	3C.331881875	3C.287631001	3C.288713500	1000	+
3C.332892753	3C.337733464	3C.291016701	3C.295917700	1000	+
3C.339238037	3C.340293362	3C.297784501	3C.298861200	1000	-
3C.340491293	3C.346818002	3C.299599701	3C.305574200	1000	+
3C.347119302	3C.348220517	3C.306097001	3C.307194900	1000	-
3C.349040239	3C.350924473	3C.374507701	3C.376463400	1000	-
3C.351690861	3C.353114852	3C.376568401	3C.377996100	1000	+
3C.353727036	3C.368513679	3C.380137201	3C.395695100	1000	+
3C.368513746	3C.375401486	3C.395682001	3C.402746400	1000	+
3C.375494678	3C.377608298	3C.356307901	3C.358486300	1000	-
3C.384213455	3C.392159988	3C.345108301	3C.354460000	1000	-
3C.393051514	3C.403480676	3C.332288101	3C.344187200	1000	-
3C.404808390	3C.420303326	3C.309894901	3C.329557100	1000	+
3C.422686769	3C.426481504	3C.368762701	3C.372898000	1000	+
3C.426555467	3C.435874719	3C.358571801	3C.368750500	1000	-
3C.436015832	3C.442200334	3C.402900901	3C.409331900	1000	+
3C.447137761	3C.460097678	3C.411207301	3C.424590700	1000	+
3C.460238676	3C.462606480	3C.451464401	3C.455567800	1000	+
3C.462878916	3C.464806373	3C.448910701	3C.450863100	1000	-
3C.464812036	3C.483519036	3C.430190401	3C.448934600	1000	-
3C.484776267	3C.489401277	3C.424926201	3C.430132400	1000	-
3C.490327976	3C.511275388	3C.456091001	3C.478716700	1000	+
3C.511334822	3C.514515640	3C.81673401	3C.84871600	1000	-
3C.403594927	3C.404691208	Contig23.856701	Contig23.1948200	1000	-
3C.259497388	3C.262827437	Contig24.143501	Contig24.1960300	1000	+
3D.94331	3D.3328957	3A.72093401	3A.75452700	1000	+
3D.41768866	3D.48517882	3A.87754901	3A.92861800	1000	+
3D.50451760	3D.57988361	3A.92903701	3A.101738500	1000	+
3D.79826208	3D.88181447	3A.108959001	3A.117475800	1000	+
3D.104621035	3D.107269081	3A.139518701	3A.142891300	1000	+
3D.156745067	3D.160506818	3A.196853301	3A.200319400	1000	+
3D.180296893	3D.182343093	3A.222129601	3A.224472900	1000	+
3D.187925191	3D.191933793	3A.234949201	3A.239724100	1000	+
3D.203091660	3D.205452946	3A.253198701	3A.255732900	1000	+
3D.209508619	3D.211385773	3A.263055301	3A.264853300	1000	+
3D.214183940	3D.221989409	3A.267956701	3A.277495200	1000	+
3D.225795067	3D.230962744	3A.282133601	3A.287494300	1000	+
3D.241037120	3D.283146966	3A.300386501	3A.348749700	1000	+
3D.289361326	3D.292794790	3A.355927701	3A.359951000	1000	+
3D.297461877	3D.311088782	3A.364727201	3A.380277200	1000	+
3D.314414606	3D.341012320	3A.384093301	3A.412567900	1000	+
3D.4679778	3D.13912307	3D.17276301	3D.26625700	1000	-
3D.13935678	3D.15363446	3D.15380801	3D.16950800	1000	+
3D.16470039	3D.29319772	3D.1319901	3D.14560000	1000	-
3D.30406006	3D.32637283	3D.33395501	3D.35490200	1000	-
3D.33528946	3D.35223405	3D.37188801	3D.38845200	1000	+
3D.58332078	3D.64791818	3D.59694601	3D.66509300	1000	+
3D.70087034	3D.71487437	3D.67699701	3D.70318600	1000	-
3D.71555678	3D.73849991	3D.68486201	3D.72374200	1000	+
3D.88181530	3D.104621031	3D.81383401	3D.99048500	1000	+
3D.107269102	3D.113973698	3D.102208301	3D.110965400	1000	+
3D.113973827	3D.138285992	3D.110675001	3D.136053300	1000	+
3D.138290300	3D.146035310	3D.135724801	3D.145987200	1000	+
3D.146083622	3D.148188374	3D.146148901	3D.148208100	1000	-
3D.148304280	3D.153967464	3D.148217701	3D.154066900	1000	+
3D.154484571	3D.156569739	3D.154115601	3D.156260200	1000	-
3D.160528501	3D.163011293	3D.159905501	3D.162161300	1000	+
3D.164508483	3D.169646724	3D.165883101	3D.171140900	1000	+
3D.171729571	3D.180296844	3D.173222701	3D.181508900	1000	+
3D.182343121	3D.185234516	3D.183522401	3D.186829100	1000	-
3D.191934443	3D.203063230	3D.200362801	3D.213540100	1000	+
3D.205454147	3D.209484931	3D.215731301	3D.220057400	1000	+
3D.213095086	3D.214183862	3D.223638101	3D.224879200	1000	+
3D.230965779	3D.234785810	3D.242452601	3D.246196900	1000	+
3D.237563298	3D.240911939	3D.249418101	3D.253902100	1000	+
3D.283340584	3D.288600873	3D.297454701	3D.302572700	1000	+
3D.293333204	3D.294718133	3D.308647301	3D.310017000	1000	-
3D.295387907	3D.296881156	3D.310902301	3D.312338800	1000	-
3D.311216530	3D.314047519	3D.327720201	3D.330755700	1000	-
3D.353845789	3D.355148478	3D.371428801	3D.372673000	1000	+
3D.355296427	3D.359018234	3D.372936401	3D.376599900	1000	+
3D.359115340	3D.360172897	3D.376530401	3D.378002500	1000	-
3D.363363631	3D.368047338	3D.384542501	3D.389537100	1000	-
3D.369071628	3D.370374143	3D.383230801	3D.384472600	1000	-
3D.370805943	3D.375695540	3D.389588501	3D.394112400	1000	+
3D.375733205	3D.379297059	3D.394151401	3D.397402300	1000	+
3D.379439948	3D.386239583	3D.401889101	3D.408038600	1000	-
3D.386841551	3D.389265248	3D.397477801	3D.401315300	1000	-
3D.389266666	3D.393523662	3D.408093801	3D.412555500	1000	+
3D.394278581	3D.400393402	3D.413324801	3D.419734000	1000	+
3D.400589949	3D.404881541	3D.420357701	3D.426411100	1000	+
3D.404990907	3D.413740760	3D.426140901	3D.435849900	1000	+
3D.413744558	3D.422855542	3D.435835101	3D.444976800	1000	+
3D.422858870	3D.425536284	3D.444864801	3D.447523500	1000	+
3D.425624391	3D.432371330	3D.447603601	3D.453846200	1000	+
3D.432502806	3D.435797725	3D.454146101	3D.458188100	1000	+
3D.342732314	3D.352901836	4A.369534901	4A.380535300	1000	+
3D.436231936	3D.438282321	7A.3157401	7A.5003300	1000	-
4A.349798104	4A.351221498	1D.378129301	1D.379753500	1000	+
4A.319431189	4A.321036646	2A.53137801	2A.54712400	1000	-
4A.398952587	4A.400552138	2A.430285001	2A.431555600	1000	+
4A.125626229	4A.129381542	2D.174883101	2D.177493200	1000	-
4A.18249856	4A.19836094	4A.406464501	4A.408258200	1000	+
4A.45061082	4A.50230815	4A.19950301	4A.24016800	1000	+
4A.52969959	4A.55896179	4A.50548701	4A.53324900	1000	-
4A.56703345	4A.59744975	4A.56094201	4A.58559300	1000	-
4A.59967257	4A.61597029	4A.54345201	4A.55815600	1000	+
4A.62330060	4A.63561996	4A.49167201	4A.50311800	1000	+
4A.66233981	4A.67760305	4A.59158301	4A.60670600	1000	+
4A.75161701	4A.86199793	4A.35736001	4A.46759800	1000	-
4A.90300106	4A.97124778	4A.26446501	4A.33050900	1000	-
4A.97512501	4A.98725981	4A.33376501	4A.34574500	1000	+
4A.99692478	4A.110821570	4A.63474801	4A.74161200	1000	-
4A.113181837	4A.120185584	4A.74853901	4A.82720300	1000	+
4A.121464449	4A.125180259	4A.85891401	4A.88710500	1000	+
4A.130134692	4A.133250179	4A.108712201	4A.112011200	1000	-
4A.134259913	4A.136248053	4A.112768001	4A.114895700	1000	+
4A.136767916	4A.138636530	4A.99307501	4A.100922800	1000	-
4A.147257413	4A.148500009	4A.84005701	4A.85681400	1000	+
4A.149654378	4A.153838859	4A.100979201	4A.104421800	1000	-
4A.154923439	4A.160246951	4A.116372101	4A.121365900	1000	+
4A.160847043	4A.163789255	4A.105259101	4A.108493900	1000	+
4A.168111477	4A.176196087	4A.128460201	4A.134147200	1000	+
4A.177235257	4A.180435479	4A.135161801	4A.138785900	1000	+
4A.181537309	4A.183355947	4A.147945101	4A.149683000	1000	-
4A.184802369	4A.187592133	4A.143345501	4A.145774100	1000	-
4A.192455136	4A.195038452	4A.139991801	4A.143294200	1000	-
4A.198821981	4A.201173027	4A.158065601	4A.160348100	1000	+
4A.201200095	4A.203286972	4A.160352301	4A.162301500	1000	-
4A.203368042	4A.208953388	4A.162405201	4A.167332200	1000	+
4A.209476191	4A.211199986	4A.167850301	4A.169472800	1000	-
4A.212217566	4A.214845782	4A.169621201	4A.172352500	1000	+
4A.214845894	4A.216919010	4A.172232301	4A.173321600	1000	+
4A.225712510	4A.228764632	4A.179308801	4A.182551600	1000	-
4A.230158162	4A.231585512	4A.183769401	4A.185180100	1000	+
4A.231727645	4A.233213166	4A.187506201	4A.188693900	1000	+
4A.234550501	4A.237218324	4A.189836501	4A.191652500	1000	+
4A.271130883	4A.276604323	4A.215433701	4A.221495300	1000	+
4A.324885707	4A.335151509	4A.259256201	4A.266057100	1000	+
4A.835666	4A.2080760	4D.180301	4D.2863900	1000	+
4A.2360072	4A.4564312	4D.2861301	4D.5222900	1000	+
4A.5306900	4A.8340219	4D.22999301	4D.26085300	1000	-
4A.9023353	4A.15576003	4D.27741001	4D.32833800	1000	+
4A.20145264	4A.27224443	4D.33680401	4D.39420500	1000	+
4A.37144250	4A.45050227	4D.42112001	4D.49483500	1000	+
4A.50352668	4A.52684281	4D.52880801	4D.54549400	1000	+
4A.71704149	4A.73384451	4D.74382401	4D.75851300	1000	+
4A.73652937	4A.74740158	4D.72657001	4D.73659200	1000	+
4A.140533820	4A.144107334	4D.121621401	4D.124701400	1000	+
4A.195321999	4A.198821145	4D.186602601	4D.189506400	1000	+
4A.217091426	4A.221924271	4D.193039401	4D.197117800	1000	-
4A.255048233	4A.267501696	4D.232749501	4D.241829400	1000	+
4A.281539018	4A.294310648	4D.252900701	4D.265142500	1000	+
4A.297169185	4A.307266973	4D.265839901	4D.273446000	1000	+
4A.310087664	4A.319268760	4D.274166901	4D.282198500	1000	+
4A.339238563	4A.349009985	4D.291960301	4D.300095000	1000	+
4A.352320469	4A.359695572	4D.304325701	4D.310793200	1000	+
4A.364268914	4A.378261033	4D.319084801	4D.329973800	1000	+
4A.378309865	4A.383912722	4D.329359301	4D.332286400	1000	+
4A.384001663	4A.389584989	4D.332305001	4D.336762900	1000	+
4A.391338735	4A.398906027	4D.342417901	4D.348202800	1000	+
4A.498199233	4A.503210100	4D.9231601	4D.14442200	1000	-
4A.15838940	4A.18008429	5A.433575901	5A.435423700	1000	+
4A.321744083	4A.324037542	5A.294567101	5A.296555200	1000	+
4A.403668066	4A.410112544	5A.397012601	5A.405054800	1000	+
4A.418157457	4A.420249198	5A.406162101	5A.407683700	1000	+
4A.421907304	4A.424014041	5A.411367701	5A.413966100	1000	+
4A.424017446	4A.444692721	5A.413933401	5A.432575000	1000	+
4A.446811060	4A.449177100	5A.436481001	5A.438029900	1000	+
4A.451177965	4A.453076977	5A.438474501	5A.440714000	1000	+
4A.453590189	4A.459829477	5A.440920501	5A.445604200	1000	+
4A.459829577	4A.472090005	5A.445574701	5A.458321600	1000	+
4A.472090006	4A.475151285	5A.458248801	5A.460425000	1000	+
4A.476472219	4A.483895188	5A.464762101	5A.471984400	1000	+
4A.484219328	4A.486872283	5A.472329301	5A.475198500	1000	+
4A.489353832	4A.495702297	5A.475479101	5A.481823400	1000	+
4A.505256385	4A.506770713	5A.482958001	5A.486274400	1000	+
4A.487553950	4A.489018646	5D.11699201	5D.12933100	1000	-
4A.503765307	4A.505256198	5D.427788101	5D.429066600	1000	-
4A.508493920	4A.509607570	5D.429578801	5D.430998200	1000	+
4A.187654189	4A.192295318	6A.347233201	6A.350679800	1000	+
4A.449225701	4A.450577539	6A.42009701	6A.43205200	1000	-
4A.308183116	4A.309864638	7A.67538501	7A.69787200	1000	+
4A.32524074	4A.33746932	7D.11756501	7D.13075600	1000	-
7C.199912355	7C.202401054	5C.245786401	5C.248351900	1000	+
7C.11333260	7C.17051080	7C.2588601	7C.8547400	1000	+
7C.18020700	7C.24979297	7C.9981001	7C.16086000	1000	+
7C.25048993	7C.26315886	7C.16155801	7C.17411600	1000	+
7C.26554807	7C.31201215	7C.18655601	7C.23198600	1000	+
7C.31201772	7C.35059494	7C.23159301	7C.28709700	1000	+
7C.35059502	7C.36374330	7C.27264601	7C.28671800	1000	+
7C.36648878	7C.49049568	7C.28921101	7C.41425000	1000	+
7C.49559554	7C.52683212	7C.41822301	7C.44995000	1000	+
7C.52788741	7C.57244986	7C.47233601	7C.51695500	1000	+
7C.57247661	7C.60131733	7C.51698001	7C.54517500	1000	+
7C.60725100	7C.66553032	7C.55848901	7C.61872600	1000	+
7C.66559357	7C.69193565	7C.61875501	7C.64381400	1000	+
7C.69516650	7C.72861419	7C.64682101	7C.67985100	1000	+
7C.74558526	7C.84844735	7C.69601101	7C.80073300	1000	+
7C.84913985	7C.87670282	7C.80113601	7C.83132400	1000	+
7C.87736025	7C.90464029	7C.83230601	7C.85863100	1000	+
7C.90604101	7C.95375395	7C.85997701	7C.90290000	1000	+
7C.95654900	7C.97544201	7C.90389001	7C.92714800	1000	+
7C.98636810	7C.110156132	7C.95339401	7C.106276400	1000	+
7C.110161223	7C.112083688	7C.106274101	7C.108125300	1000	+
7C.112564086	7C.142641614	7C.110698101	7C.142545900	1000	+
7C.142648979	7C.146430236	7C.142550801	7C.146302600	1000	+
7C.147224764	7C.154536907	7C.147788901	7C.155199800	1000	+
7C.155595670	7C.165101107	7C.156123201	7C.165458900	1000	+
7C.165109298	7C.177964657	7C.165467101	7C.178850400	1000	+
7C.180052302	7C.182520506	7C.180248101	7C.182306800	1000	+
7C.182714300	7C.185358947	7C.182520601	7C.185230600	1000	+
7C.185360081	7C.195173690	7C.185227701	7C.195235100	1000	+
7C.195285482	7C.199845125	7C.201120601	7C.205800200	1000	+
7C.202813153	7C.203947103	7C.206040801	7C.207127500	1000	+
7C.204008310	7C.205100191	7C.208216301	7C.209347500	1000	-
7C.205276428	7C.210978442	7C.209406301	7C.214967000	1000	+
7C.211053680	7C.217427406	7C.215281201	7C.222509000	1000	+
7C.217514226	7C.221522442	7C.222595701	7C.226446000	1000	-
7C.221532984	7C.237369829	7C.226462501	7C.245125600	1000	+
7C.238071307	7C.240423940	7C.246212001	7C.247890300	1000	-
7C.240637291	7C.242433992	7C.248827701	7C.250566000	1000	-
7C.242716218	7C.245490635	7C.248140701	7C.252128100	1000	+
7C.245528020	7C.248400700	7C.256690201	7C.259656900	1000	-
7C.248568877	7C.249575148	7C.262740501	7C.263745900	1000	+
7C.250419510	7C.254550115	7C.252165401	7C.256268000	1000	+
7C.256222967	7C.261197074	7C.266852501	7C.272575300	1000	+
7C.261931350	7C.263779727	7C.274887501	7C.276741900	1000	-
7C.263950727	7C.272622785	7C.277290201	7C.286581000	1000	+
7C.272680322	7C.284365556	7C.286788901	7C.297701100	1000	-
7C.284533513	7C.287717364	7C.297867501	7C.300013600	1000	+
7C.289166075	7C.293169535	7C.301853601	7C.305100300	1000	+
7C.294253398	7C.296094577	7C.307358701	7C.309308500	1000	+
7C.296096277	7C.300929207	7C.309310201	7C.315031800	1000	+
7C.301346097	7C.305158364	7C.315110301	7C.318944600	1000	-
7C.305353186	7C.310926207	7C.323161701	7C.328811900	1000	+
7C.311486955	7C.322300905	7C.329348101	7C.340590700	1000	+
7C.323798800	7C.329446626	7C.343750501	7C.349483200	1000	+
7C.329463209	7C.331763614	7C.350275401	7C.352676100	1000	-
7C.332241637	7C.347672620	7C.352923801	7C.370170600	1000	+
7C.347871646	7C.349392785	7C.370506901	7C.372028500	1000	-
7C.349487501	7C.352008561	7C.372238001	7C.374847300	1000	+
7C.352424406	7C.364237627	7C.375287201	7C.386906400	1000	+
7C.365617465	7C.379950718	7C.389852401	7C.405444100	1000	+
7C.381246230	7C.387078780	7C.406570901	7C.412347900	1000	+
7C.388078400	7C.389141935	7C.413435101	7C.414815300	1000	+
7C.389203711	7C.390815614	7C.414886701	7C.416469600	1000	-
7C.390882432	7C.397451657	7C.416528801	7C.423849200	1000	+
7C.399692586	7C.412645289	7C.432758001	7C.446480500	1000	+
7C.413827387	7C.424053915	7C.448825401	7C.459714300	1000	+
7C.424082206	7C.429647058	7C.459725101	7C.464880600	1000	-
7C.429663803	7C.431185745	7C.464998701	7C.466415400	1000	+
7C.431647985	7C.439477553	7C.466447901	7C.474240100	1000	-
7C.439948059	7C.441222032	7C.474684601	7C.476031100	1000	-
7C.441346317	7C.443571715	7C.476034601	7C.478199600	1000	+
7C.443656268	7C.459875031	7C.478287501	7C.494000700	1000	+
7C.460622795	7C.462422520	7C.496976201	7C.498917300	1000	+
7C.463565986	7C.465742355	7C.494841001	7C.496946600	1000	-
7C.465867053	7C.476086528	7C.499192101	7C.509391200	1000	+
7C.476496845	7C.488651671	7C.509700901	7C.522083300	1000	+
7C.490244718	7C.493535578	7C.523644801	7C.526635600	1000	+
7C.493583512	7C.495789270	7C.527113301	7C.529553900	1000	+
7C.1881292	7C.5427760	Contig10.473701	Contig10.3730300	1000	+
7C.7808617	7C.9914412	Contig11.1520901	Contig11.4000000	1000	+
4D.457679254	4D.461069821	4A.459318501	4A.466396400	1000	-
4D.449128282	4D.454309292	4A.445576901	4A.451415600	1000	-
4D.444409714	4D.447458538	4A.453943701	4A.457732000	1000	-
4D.408182830	4D.410826085	4A.453019201	4A.455961100	1000	+
4D.330809088	4D.332340880	4A.295959801	4A.297649400	1000	+
4D.293863487	4D.299235914	4A.257640801	4A.262966400	1000	+
4D.283680389	4D.286956098	4A.252581701	4A.255109300	1000	+
4D.270224222	4D.273034815	4A.239876101	4A.242106000	1000	+
4D.263420249	4D.268175097	4A.233024201	4A.238427500	1000	+
4D.250875061	4D.258596931	4A.221758701	4A.229304900	1000	+
4D.240539328	4D.245421331	4A.211466801	4A.216036700	1000	+
4D.172562833	4D.175378156	4A.147893001	4A.150791900	1000	+
4D.133007187	4D.144168424	4A.102185601	4A.115296500	1000	-
4D.129458721	4D.130688108	4A.96779001	4A.97962800	1000	+
4D.128015396	4D.129323897	4A.98113701	4A.99473100	1000	-
4D.120500405	4D.122007757	4A.85658501	4A.87366300	1000	+
4D.92363419	4D.107650179	4A.55371401	4A.70300700	1000	+
4D.67566395	4D.74738414	4A.31785501	4A.40030000	1000	+
4D.51626653	4D.64927611	4A.13418801	4A.29232800	1000	+
4D.41458685	4D.45029944	4A.7277601	4A.11141400	1000	+
4D.35797027	4D.37802233	4A.4338601	4A.6456100	1000	+
4D.455352336	4D.456904392	4D.433774901	4D.434936600	1000	-
4D.438270896	4D.443473737	4D.426201601	4D.432277900	1000	-
4D.432494256	4D.435669035	4D.420025601	4D.423605300	1000	+
4D.423106555	4D.431514052	4D.410691801	4D.418994800	1000	+
4D.421647288	4D.423106501	4D.366402701	4D.367684700	1000	+
4D.419732249	4D.421092983	4D.407423901	4D.408822100	1000	+
4D.417979776	4D.419678915	4D.405737801	4D.407375500	1000	+
4D.415048714	4D.417275931	4D.402319801	4D.405021900	1000	+
4D.412157129	4D.415048625	4D.399615401	4D.402374600	1000	+
4D.403344550	4D.406845720	4D.390143401	4D.393827500	1000	+
4D.399086767	4D.400936536	4D.385188601	4D.387191900	1000	+
4D.394589863	4D.398923449	4D.380583201	4D.385093900	1000	+
4D.384456366	4D.394577011	4D.370287601	4D.380589300	1000	+
4D.382589152	4D.384456316	4D.368696401	4D.370421700	1000	+
4D.375171548	4D.382546633	4D.362821001	4D.368688800	1000	+
4D.367200974	4D.375170852	4D.354062501	4D.362877300	1000	+
4D.365780549	4D.367182134	4D.352548401	4D.354062400	1000	+
4D.358277540	4D.365760929	4D.343844701	4D.352758200	1000	+
4D.351126944	4D.357967658	4D.335722501	4D.343551600	1000	+
4D.343276280	4D.351126355	4D.330096201	4D.335727700	1000	+
4D.337681153	4D.341401038	4D.324205701	4D.327752400	1000	+
4D.332506278	4D.336851231	4D.318433701	4D.323448100	1000	+
4D.328302207	4D.330792870	4D.313451001	4D.316655200	1000	+
4D.323039259	4D.326221433	4D.307021601	4D.312126300	1000	-
4D.321885878	4D.323038620	4D.310291201	4D.311443900	1000	-
4D.311910581	4D.321592676	4D.296739901	4D.306706000	1000	+
4D.299807525	4D.310256584	4D.284845001	4D.294616300	1000	+
4D.277666281	4D.283660074	4D.271610301	4D.276126100	1000	+
4D.273287685	4D.277079159	4D.267321501	4D.270766900	1000	+
4D.248765680	4D.250706416	4D.248487501	4D.250545800	1000	-
4D.245429985	4D.247397360	4D.246279201	4D.248447300	1000	-
4D.233488475	4D.237510779	4D.235744501	4D.239777000	1000	+
4D.211886398	4D.224437171	4D.215407201	4D.229400100	1000	+
4D.207660773	4D.211373953	4D.210623701	4D.214762900	1000	+
4D.204237093	4D.205814792	4D.192601001	4D.194022400	1000	-
4D.193145677	4D.200003233	4D.196422901	4D.203862000	1000	-
4D.187802252	4D.192475244	4D.205048301	4D.209772700	1000	-
4D.175379158	4D.187505096	4D.179174201	4D.192365900	1000	+
4D.167212803	4D.172562779	4D.171087901	4D.176443500	1000	+
4D.165167560	4D.166233126	4D.167310701	4D.168389900	1000	-
4D.159225614	4D.162431640	4D.162501801	4D.164686300	1000	-
4D.158052086	4D.159078296	4D.164849601	4D.165933700	1000	+
4D.152658535	4D.157203595	4D.149073601	4D.153521800	1000	-
4D.130737186	4D.132360160	4D.118844501	4D.120890600	1000	+
4D.125363059	4D.127152389	4D.121055401	4D.122823100	1000	-
4D.116725934	4D.120462776	4D.129811601	4D.133502400	1000	-
4D.111753151	4D.116383452	4D.105710701	4D.110634500	1000	+
4D.107677222	4D.111469401	4D.101601601	4D.105458200	1000	-
4D.88992598	4D.92363319	4D.84636501	4D.87585600	1000	+
4D.85701875	4D.88689388	4D.81537101	4D.84354200	1000	+
4D.82347639	4D.84674540	4D.78284801	4D.80659500	1000	+
4D.74835914	4D.81776356	4D.66499301	4D.74286300	1000	+
4D.66073307	4D.67411727	4D.58134301	4D.59461300	1000	-
4D.64927741	4D.65972844	4D.57050101	4D.58071000	1000	+
4D.50019868	4D.51626276	4D.40970401	4D.43315500	1000	+
4D.45030387	4D.46162658	4D.39855601	4D.40896800	1000	+
4D.30185661	4D.35052077	4D.27357301	4D.32548300	1000	-
4D.26427634	4D.29680884	4D.21560901	4D.26081200	1000	-
4D.3244	4D.4123523	4D.8411101	4D.12149200	1000	-
4D.268341545	4D.269902108	Contig21.35101	Contig21.1143500	1000	-
5A.472283143	5A.474145337	1A.355162301	1A.356350700	1000	-
5A.15868515	5A.19169356	1D.458206101	1D.460843900	1000	-
5A.2341834	5A.5234119	4A.366517601	4A.369148500	1000	-
5A.5236801	5A.6646748	4A.365028101	4A.366540800	1000	-
5A.6712154	5A.9411884	4A.361722101	4A.364859500	1000	-
5A.9900021	5A.12856189	4A.358122301	4A.361027100	1000	-
5A.21999541	5A.24321924	4A.350987601	4A.352714200	1000	-
5A.24349626	5A.27957379	4A.348176901	4A.350989200	1000	-
5A.28133188	5A.30581068	4A.345711401	4A.348134600	1000	-
5A.30613743	5A.32194707	4A.344247701	4A.345755700	1000	-
5A.32195170	5A.34100033	4A.343261501	4A.344574400	1000	-
5A.34114599	5A.35969711	4A.341897301	4A.343256000	1000	-
5A.36644167	5A.41922227	4A.337081901	4A.341874800	1000	-
5A.41924944	5A.47205106	4A.334326001	4A.338574000	1000	-
5A.227221456	5A.228504906	4A.382763401	4A.384703600	1000	-
5A.50009190	5A.59182799	5A.8538901	5A.14846200	1000	+
5A.60667508	5A.64595082	5A.22897101	5A.26049000	1000	+
5A.64677209	5A.66901296	5A.26051001	5A.28131700	1000	+
5A.67259452	5A.79540649	5A.28424501	5A.41924700	1000	+
5A.79557832	5A.83185912	5A.41926601	5A.45946200	1000	+
5A.85993550	5A.87134643	5A.48061001	5A.49155500	1000	+
5A.87174798	5A.102914137	5A.48857301	5A.62213000	1000	+
5A.103519151	5A.105086195	5A.62660101	5A.64201800	1000	+
5A.110246514	5A.113628157	5A.65616101	5A.68829800	1000	+
5A.113788181	5A.120222759	5A.69001801	5A.74810200	1000	+
5A.120353030	5A.124766214	5A.74799301	5A.78411200	1000	+
5A.125033008	5A.137635724	5A.83881101	5A.95808200	1000	+
5A.139807468	5A.141153816	5A.106338301	5A.107760600	1000	+
5A.141410660	5A.144011652	5A.110535201	5A.113020000	1000	+
5A.151639100	5A.154856384	5A.116420301	5A.119402000	1000	+
5A.155563063	5A.157288141	5A.122896901	5A.125517500	1000	-
5A.158428967	5A.160513549	5A.120897901	5A.122487400	1000	-
5A.162274311	5A.164604179	5A.126301701	5A.127959000	1000	+
5A.164966618	5A.169019473	5A.101811601	5A.105261700	1000	+
5A.169084619	5A.170217921	5A.128175201	5A.130107200	1000	+
5A.170259322	5A.175942301	5A.129626601	5A.134288600	1000	+
5A.175977880	5A.177651188	5A.134007601	5A.135825100	1000	+
5A.177739890	5A.182083496	5A.137909101	5A.142709900	1000	-
5A.185263592	5A.187569862	5A.135933301	5A.137895300	1000	-
5A.188683190	5A.199827931	5A.144615301	5A.154658400	1000	+
5A.199831024	5A.204691421	5A.154511501	5A.159912000	1000	+
5A.205217689	5A.207288386	5A.166204701	5A.168149500	1000	+
5A.208325081	5A.211361965	5A.169002901	5A.171529900	1000	+
5A.214493655	5A.218369487	5A.172113701	5A.176197300	1000	-
5A.218518675	5A.227090604	5A.177173001	5A.184844600	1000	+
5A.231323642	5A.233265968	5A.460431901	5A.462252200	1000	-
5A.233705527	5A.237479493	5A.185251701	5A.188575200	1000	+
5A.239984844	5A.246515638	5A.193807901	5A.199821300	1000	+
5A.247362012	5A.253291943	5A.188761401	5A.193440500	1000	-
5A.253805982	5A.256416932	5A.200468301	5A.202410900	1000	+
5A.257551733	5A.263655580	5A.202509401	5A.209536400	1000	+
5A.264738550	5A.266075997	5A.213914401	5A.215323100	1000	-
5A.272206974	5A.274694939	5A.231575301	5A.233703700	1000	+
5A.276854021	5A.289460446	5A.233787901	5A.246291300	1000	+
5A.289497179	5A.292248270	5A.251222301	5A.253339900	1000	-
5A.299202592	5A.301796630	5A.80972801	5A.83821100	1000	-
5A.304750292	5A.307664910	5A.246370101	5A.249381800	1000	-
5A.309203517	5A.310846954	5A.254483701	5A.256096500	1000	-
5A.310863182	5A.317554138	5A.256374901	5A.261652200	1000	+
5A.317668424	5A.322788222	5A.264168001	5A.269108700	1000	+
5A.323070638	5A.324582813	5A.269341501	5A.271037200	1000	-
5A.324636658	5A.343070130	5A.271165201	5A.288629100	1000	+
5A.344157524	5A.347773788	5A.290741701	5A.293725800	1000	+
5A.348551284	5A.349887008	5A.296892101	5A.298264400	1000	-
5A.350998603	5A.355201755	5A.298835401	5A.303040200	1000	-
5A.355471425	5A.358999837	5A.303854901	5A.306731000	1000	+
5A.361525534	5A.383727081	5A.306984601	5A.327220900	1000	+
5A.384024752	5A.386010994	5A.108173601	5A.110483400	1000	+
5A.396499701	5A.400645878	5A.327527101	5A.331173600	1000	-
5A.400806028	5A.402149049	5A.334618501	5A.335788000	1000	+
5A.406284117	5A.411350921	5A.337207001	5A.342251500	1000	+
5A.413484769	5A.416645991	5A.342423201	5A.347164200	1000	+
5A.416762449	5A.421413890	5A.350699201	5A.355312700	1000	-
5A.421464293	5A.424761912	5A.347165201	5A.350357700	1000	-
5A.425490804	5A.426893498	5A.355577901	5A.356942700	1000	+
5A.429781817	5A.436843011	5A.356971301	5A.364558000	1000	+
5A.440397953	5A.441759429	5A.365080301	5A.366530400	1000	+
5A.445656497	5A.446909131	5A.366885701	5A.368041000	1000	+
5A.447675794	5A.450663666	5A.368888501	5A.371679600	1000	+
5A.452505768	5A.472187010	5A.373192101	5A.390127300	1000	+
5A.474814693	5A.477685218	5A.390449901	5A.393007200	1000	+
5A.301932385	5A.304198556	5D.46034001	5D.47880300	1000	-
5A.394601922	5A.396499412	5D.282477601	5D.283920200	1000	-
5A.83274427	5A.85912395	6A.307750601	6A.309032500	1000	+
5A.106051008	5A.108447748	6A.316170401	6A.318225500	1000	+
5A.237990350	5A.239169837	6A.378707401	6A.379956500	1000	-
5A.359409112	5A.360940165	6A.237817101	6A.239045200	1000	-
5A.292523630	5A.298572140	7D.410080901	7D.417381600	1000	-
5A.437846752	5A.439555632	7D.23579501	7D.25026100	1000	-
5C.273966668	5C.275442088	3C.330771601	3C.332210000	1000	+
5C.579978610	5C.583120184	5C.598235601	5C.601430100	1000	-
5C.576468331	5C.577879375	5C.596112901	5C.597357700	1000	+
5C.567479910	5C.576468316	5C.587570001	5C.596145200	1000	+
5C.559691938	5C.567479834	5C.579976201	5C.587738900	1000	+
5C.558233069	5C.559691863	5C.578042801	5C.580035300	1000	+
5C.553964451	5C.558225559	5C.573221501	5C.578032800	1000	+
5C.551486694	5C.553798220	5C.570444101	5C.573225200	1000	+
5C.549152208	5C.551483795	5C.568045601	5C.570441200	1000	+
5C.546221946	5C.549143055	5C.559094601	5C.561874400	1000	-
5C.541101943	5C.545205905	5C.563100701	5C.566782300	1000	-
5C.539898064	5C.541100445	5C.566783801	5C.568032800	1000	-
5C.538128588	5C.539613410	5C.557274801	5C.558845700	1000	+
5C.535795290	5C.537028663	5C.554711101	5C.555898800	1000	+
5C.533175394	5C.535013734	5C.552147401	5C.554019700	1000	+
5C.530560776	5C.533174194	5C.549568701	5C.552146200	1000	+
5C.526423327	5C.529558319	5C.545490501	5C.548460600	1000	+
5C.523076775	5C.526420023	5C.541909101	5C.545487400	1000	+
5C.518173518	5C.521682951	5C.537001401	5C.540474300	1000	+
5C.515086371	5C.518173516	5C.534020301	5C.537056500	1000	+
5C.513041315	5C.515060646	5C.532159601	5C.533988400	1000	+
5C.509368919	5C.512849317	5C.528424401	5C.531991300	1000	+
5C.496369256	5C.507634852	5C.514697001	5C.526984100	1000	+
5C.490860266	5C.496276775	5C.509464101	5C.515389900	1000	+
5C.486925971	5C.490312363	5C.505372601	5C.508943400	1000	+
5C.478431672	5C.486925968	5C.497036001	5C.505469000	1000	+
5C.477296683	5C.478431612	5C.495928201	5C.497051100	1000	+
5C.475082264	5C.476886599	5C.494144901	5C.495925300	1000	-
5C.459385181	5C.475075303	5C.477635101	5C.493683500	1000	+
5C.455400773	5C.459165680	5C.473562301	5C.477386200	1000	+
5C.434742970	5C.451832165	5C.451935401	5C.468823900	1000	+
5C.430747820	5C.434741580	5C.447646401	5C.452023200	1000	+
5C.414895075	5C.430747777	5C.431192601	5C.447796900	1000	+
5C.413729384	5C.414895003	5C.430362401	5C.431476700	1000	+
5C.412397013	5C.413534469	5C.427994701	5C.429911700	1000	-
5C.385849490	5C.410120361	5C.400897801	5C.427756500	1000	+
5C.383834817	5C.385772370	5C.398923401	5C.400863200	1000	-
5C.363224351	5C.383630767	5C.377809901	5C.398461000	1000	+
5C.360981117	5C.363159003	5C.375254701	5C.377372300	1000	-
5C.347392502	5C.360802923	5C.360357401	5C.373839400	1000	+
5C.333292915	5C.347054240	5C.345609601	5C.359833700	1000	+
5C.326570531	5C.333287250	5C.338520401	5C.345598800	1000	+
5C.319880493	5C.324473373	5C.331298001	5C.336048600	1000	+
5C.317374834	5C.319880417	5C.328839901	5C.331401700	1000	+
5C.309201323	5C.317372832	5C.320055501	5C.328837900	1000	+
5C.300943539	5C.307315565	5C.310884301	5C.317819600	1000	+
5C.290955467	5C.300221300	5C.300513001	5C.310624200	1000	+
5C.281306772	5C.289912757	5C.288561701	5C.297667000	1000	+
5C.278941621	5C.281156872	5C.286521601	5C.288494700	1000	-
5C.258460533	5C.272487332	5C.268970901	5C.284769900	1000	+
5C.251584093	5C.258445502	5C.263610101	5C.269505300	1000	+
5C.235191035	5C.248160355	5C.251423201	5C.263577800	1000	+
5C.233407479	5C.235179619	5C.248640501	5C.251411700	1000	+
5C.228174181	5C.233007451	5C.240067601	5C.245592100	1000	+
5C.191611126	5C.227773189	5C.201274701	5C.239651600	1000	+
5C.187183174	5C.190070059	5C.190550601	5C.193521600	1000	-
5C.186117719	5C.187183022	5C.200230301	5C.201262700	1000	+
5C.184014936	5C.186036333	5C.197802801	5C.199983900	1000	-
5C.180516203	5C.182750454	5C.194552301	5C.196914300	1000	+
5C.176220455	5C.180376123	5C.185205601	5C.189489100	1000	-
5C.167572880	5C.174845873	5C.177651401	5C.185095400	1000	+
5C.163693705	5C.166533116	5C.173835401	5C.176614600	1000	+
5C.159186657	5C.162737958	5C.169680201	5C.172926200	1000	+
5C.155581759	5C.159097283	5C.166095001	5C.169577000	1000	+
5C.152602442	5C.155577158	5C.163107101	5C.166087800	1000	+
5C.147908899	5C.150994009	5C.157546701	5C.162143900	1000	+
5C.134740766	5C.147879195	5C.145415001	5C.158980900	1000	+
5C.117416679	5C.133476363	5C.129395701	5C.144693000	1000	+
5C.116191112	5C.117337874	5C.128343001	5C.129350500	1000	-
5C.92775554	5C.116131306	5C.104263501	5C.128272500	1000	+
5C.77822305	5C.91536066	5C.88414101	5C.102639300	1000	+
5C.51954211	5C.76574269	5C.60440101	5C.87216300	1000	+
5C.50381737	5C.51900180	5C.58961301	5C.60417200	1000	+
5C.40523475	5C.50369754	5C.46589901	5C.58956800	1000	+
5C.37568026	5C.40367521	5C.42567201	5C.45278500	1000	-
5C.36380186	5C.37559815	5C.45286701	5C.46468800	1000	-
5C.23166150	5C.35090071	5C.24061501	5C.37160800	1000	+
5C.20584190	5C.22898992	5C.21952701	5C.23950200	1000	-
5C.18573924	5C.20571459	5C.19854601	5C.21921200	1000	+
5C.16626522	5C.18491677	5C.17883201	5C.19788600	1000	+
5C.14259239	5C.16305869	5C.13812201	5C.15682500	1000	-
5C.10674270	5C.12547703	5C.10803401	5C.12747400	1000	-
5C.1763835	5C.7790965	5C.280301	5C.9094100	1000	+
5C.276139550	5C.277779130	6C.354282101	6C.355924700	1000	-
5D.453355095	5D.455052870	3A.26097001	3A.27304300	1000	-
5D.444581218	5D.448724189	3A.31745801	3A.34476500	1000	-
5D.465777654	5D.473086114	3C.1531601	3C.8048200	1000	-
5D.464567216	5D.465676525	3C.8176601	3C.9945200	1000	-
5D.462901375	5D.464189585	3C.9209801	3C.11430800	1000	-
5D.460035840	5D.462901187	3C.11343201	3C.14657800	1000	-
5D.456604336	5D.459928521	3C.14775001	3C.18388100	1000	-
5D.455077831	5D.456598088	3C.17995501	3C.20015900	1000	-
5D.450396978	5D.451704633	3C.23766501	3C.25530600	1000	-
5D.448916694	5D.450293241	3C.27919701	3C.29514500	1000	-
5D.436067273	5D.444414541	3C.34366101	3C.42312100	1000	-
5D.431620805	5D.436055142	3C.42298401	3C.46933800	1000	-
5D.425058789	5D.431616771	3C.46937901	3C.53282700	1000	-
5D.416206430	5D.424786484	3C.53689801	3C.62862600	1000	-
5D.399687950	5D.416102478	3C.62859401	3C.80288800	1000	-
5D.391909550	5D.394468196	5A.465846201	5A.469341300	1000	-
5D.356372649	5D.357585152	5A.406163001	5A.407221700	1000	-
5D.339812355	5D.356354311	5A.407295301	5A.427404000	1000	-
5D.325090961	5D.326476090	5A.386257701	5A.387431500	1000	-
5D.306001824	5D.315410374	5A.364548201	5A.374117300	1000	-
5D.230222886	5D.233538169	5A.279258401	5A.282936200	1000	-
5D.394940692	5D.397942629	5D.414710201	5D.419437900	1000	+
5D.390518091	5D.391561008	5D.410350001	5D.411456500	1000	+
5D.383258996	5D.390514091	5D.403255901	5D.410346000	1000	+
5D.382044616	5D.383255094	5D.401917301	5D.403252000	1000	+
5D.376665325	5D.382043948	5D.396866701	5D.401935900	1000	+
5D.374548678	5D.376665284	5D.394650801	5D.396872200	1000	+
5D.361029666	5D.374545807	5D.380255701	5D.394647900	1000	+
5D.357827512	5D.360612959	5D.377067001	5D.379935400	1000	-
5D.327470692	5D.339748159	5D.344148301	5D.357504400	1000	+
5D.323262411	5D.324366734	5D.338950601	5D.340122400	1000	+
5D.320609323	5D.323252980	5D.336801001	5D.339003700	1000	+
5D.316338018	5D.320607633	5D.332710501	5D.336799300	1000	+
5D.300356975	5D.304735431	5D.316048401	5D.320449200	1000	+
5D.289870625	5D.298048119	5D.307703401	5D.315964200	1000	+
5D.285373529	5D.289394801	5D.302180201	5D.305416900	1000	+
5D.269050842	5D.285366553	5D.282038801	5D.299142400	1000	+
5D.263071278	5D.267187457	5D.272577001	5D.276801400	1000	+
5D.255343946	5D.263068389	5D.264116601	5D.272574100	1000	+
5D.253050420	5D.255220248	5D.261846901	5D.263972100	1000	-
5D.247333615	5D.253008915	5D.254432601	5D.261834500	1000	+
5D.240522279	5D.247333591	5D.248722801	5D.256185600	1000	+
5D.238741648	5D.240519479	5D.246715701	5D.248720000	1000	+
5D.237427249	5D.238676267	5D.245486501	5D.246691600	1000	-
5D.233540606	5D.236644631	5D.242237001	5D.245354600	1000	+
5D.188859346	5D.230218802	5D.198798901	5D.239099700	1000	+
5D.186573270	5D.187839186	5D.195743101	5D.197006100	1000	-
5D.180725278	5D.185924432	5D.184321501	5D.189537800	1000	+
5D.175660097	5D.179029838	5D.179685301	5D.183177300	1000	+
5D.163644770	5D.174788254	5D.166953901	5D.178112500	1000	+
5D.146000734	5D.162566437	5D.149681201	5D.166111900	1000	+
5D.141464093	5D.145869555	5D.146022401	5D.149559500	1000	-
5D.132991592	5D.141333530	5D.137395901	5D.145871600	1000	+
5D.129807707	5D.132597276	5D.134362201	5D.137104300	1000	-
5D.115794472	5D.129563305	5D.119492201	5D.134220000	1000	+
5D.103180905	5D.115201776	5D.107606501	5D.118861500	1000	+
5D.99219152	5D.101316189	5D.103143901	5D.105224900	1000	+
5D.97327829	5D.99188587	5D.101400401	5D.103187400	1000	+
5D.94898840	5D.97320715	5D.98827701	5D.101390500	1000	+
5D.93283657	5D.94870982	5D.95983901	5D.97709000	1000	-
5D.83446851	5D.92094258	5D.85345301	5D.95944900	1000	+
5D.81332151	5D.82662889	5D.82587601	5D.83979500	1000	-
5D.73159164	5D.81330554	5D.74228901	5D.83981200	1000	+
5D.70722353	5D.72408294	5D.72207201	5D.73928000	1000	-
5D.22156011	5D.69483380	5D.21360301	5D.70797300	1000	+
5D.19778363	5D.21798822	5D.16970101	5D.19056700	1000	+
5D.9508543	5D.19642519	5D.5977201	5D.16969700	1000	+
5D.3642209	5D.7228960	5D.1394901	5D.5620300	1000	+
6A.324060232	6A.325931887	1D.307727601	1D.309165300	1000	+
6A.376320109	6A.379747659	2A.247383401	2A.250716500	1000	+
6A.373699482	6A.375197522	2A.243868601	2A.246321900	1000	+
6A.335096109	6A.337553235	2A.1094301	2A.3067100	1000	-
6A.45908166	6A.51021281	2A.36835801	2A.41076900	1000	+
6A.15665820	6A.42585443	2A.10061001	2A.33930400	1000	+
6A.12831765	6A.15556696	2A.4777501	2A.6486900	1000	+
6A.1990092	6A.3725042	2A.3067901	2A.4710300	1000	+
6A.43182355	6A.44797489	2D.250286301	2D.251624200	1000	-
6A.488299328	6A.492107920	4A.458009601	4A.463064300	1000	-
6A.482828922	6A.486100203	4A.453336901	4A.457252000	1000	+
6A.457096954	6A.458904578	4A.411432101	4A.413030800	1000	-
6A.452692057	6A.455093479	4A.427895701	4A.430064700	1000	+
6A.161461848	6A.162653593	4A.430631801	4A.431816600	1000	+
6A.152093070	6A.154270790	4A.280845201	4A.283317700	1000	-
6A.403765296	6A.422906284	4C.24855801	4C.39229600	1000	-
6A.486631225	6A.488202821	4D.402489901	4D.403995100	1000	-
6A.468890385	6A.481764050	4D.384216101	4D.393285700	1000	+
6A.464948640	6A.468463968	4D.381899601	4D.383948800	1000	+
6A.459195792	6A.463518171	4D.377604301	4D.380300300	1000	+
6A.432364223	6A.444755215	4D.355623101	4D.366380700	1000	+
6A.182994529	6A.184184286	5A.161546601	5A.162642300	1000	-
6A.159214745	6A.161370977	5A.407968301	5A.410185600	1000	-
6A.426183678	6A.430667295	6A.409175801	6A.413081700	1000	-
6A.423486169	6A.425241480	6A.407252501	6A.409094200	1000	-
6A.394559194	6A.400667643	6A.380442601	6A.386612100	1000	+
6A.390032985	6A.394264240	6A.373845301	6A.377331500	1000	+
6A.386357775	6A.388703144	6A.371174201	6A.373219100	1000	+
6A.383712656	6A.386153317	6A.265521701	6A.267895400	1000	+
6A.379829419	6A.383700904	6A.263182201	6A.265900800	1000	+
6A.353425838	6A.368147596	6A.354508601	6A.366496300	1000	+
6A.346735051	6A.349265856	6A.351452701	6A.353279000	1000	-
6A.344970831	6A.346605036	6A.350794801	6A.353278900	1000	+
6A.337601306	6A.344833894	6A.340908601	6A.347208600	1000	+
6A.327713956	6A.331395777	6A.335012001	6A.339982600	1000	-
6A.320202671	6A.322303255	6A.328880101	6A.330132700	1000	+
6A.306857371	6A.315478544	6A.319407301	6A.327162600	1000	+
6A.303358239	6A.306669283	6A.312815201	6A.315347100	1000	+
6A.287438578	6A.295479916	6A.296484201	6A.303450300	1000	+
6A.280231133	6A.287020488	6A.289367901	6A.295818800	1000	+
6A.275047838	6A.278152756	6A.285139301	6A.288064900	1000	+
6A.250017837	6A.252274896	6A.266723701	6A.269180000	1000	+
6A.216741143	6A.249894099	6A.234140001	6A.263175900	1000	+
6A.210632981	6A.216379489	6A.229092601	6A.233793400	1000	+
6A.202293743	6A.206968880	6A.223831501	6A.228064300	1000	+
6A.184287250	6A.200714376	6A.206000601	6A.218458000	1000	+
6A.169398641	6A.182480392	6A.188157401	6A.200554600	1000	+
6A.163196772	6A.168999695	6A.200976601	6A.205470800	1000	-
6A.154397033	6A.158021944	6A.184790001	6A.187997200	1000	+
6A.141844734	6A.151193880	6A.176845401	6A.184657100	1000	+
6A.132842897	6A.138366735	6A.168178001	6A.173915300	1000	+
6A.127974172	6A.130218775	6A.218477701	6A.220930300	1000	-
6A.119497228	6A.124058426	6A.164214301	6A.168177800	1000	+
6A.112744029	6A.113962093	6A.158462601	6A.159772700	1000	+
6A.106659999	6A.108245839	6A.152703301	6A.154605500	1000	+
6A.98335490	6A.99817638	6A.128390301	6A.130009700	1000	+
6A.92885955	6A.94710416	6A.141136301	6A.143453500	1000	-
6A.87090165	6A.88886885	6A.119194201	6A.121008400	1000	-
6A.83887671	6A.85489224	6A.117118401	6A.118439600	1000	+
6A.75743969	6A.83298525	6A.107834201	6A.113069000	1000	+
6A.72839212	6A.74273745	6A.105512901	6A.106727900	1000	-
6A.65296640	6A.72716376	6A.98859501	6A.106841300	1000	+
6A.62921890	6A.64164414	6A.96578001	6A.97803100	1000	+
6A.60123446	6A.62517524	6A.93495301	6A.95431900	1000	-
6A.51027304	6A.58487404	6A.85579001	6A.92718200	1000	+
6A.322303595	6A.323680390	6D.285741401	6D.287210900	1000	+
6A.300948404	6A.302970944	6D.268890001	6D.270629800	1000	+
6A.271426478	6A.274837481	6D.238286401	6D.241272700	1000	+
6A.261148136	6A.271416255	6D.231136501	6D.238344300	1000	+
6A.252275346	6A.256220205	6D.227089601	6D.230092400	1000	+
6A.114289213	6A.117401871	6D.119770501	6D.122280200	1000	+
6A.108245906	6A.111499922	6D.115307301	6D.117675000	1000	+
6A.103060777	6A.104497119	6D.110231401	6D.111674100	1000	+
6A.88995584	6A.91533265	6D.85773901	6D.88147600	1000	+
6A.180512	6A.1517986	6D.291530001	6D.293116000	1000	+
6C.486499797	6C.488251105	3C.26083201	3C.27764600	1000	+
6C.822926	6C.2068937	6C.17915301	6C.19082000	1000	-
6C.2557556	6C.9003367	6C.11297801	6C.17361300	1000	-
6C.9918270	6C.11393384	6C.2010201	6C.3466200	1000	+
6C.13372499	6C.16395510	6C.4965801	6C.8607700	1000	+
6C.16681353	6C.18113752	6C.8800501	6C.10454700	1000	+
6C.19369392	6C.20479014	6C.19834601	6C.20894000	1000	-
6C.20484852	6C.23308731	6C.21818701	6C.24375800	1000	+
6C.23449004	6C.25996544	6C.24532101	6C.27268300	1000	+
6C.27776584	6C.31074855	6C.29044801	6C.32183500	1000	+
6C.31117993	6C.32989305	6C.32155201	6C.33773200	1000	+
6C.33310495	6C.45696730	6C.34113401	6C.46358500	1000	+
6C.45719331	6C.51951679	6C.46381101	6C.52836000	1000	+
6C.52084599	6C.67981613	6C.52746501	6C.69439000	1000	+
6C.68931485	6C.75412606	6C.72521101	6C.79556500	1000	+
6C.76746319	6C.78899179	6C.80712301	6C.83921800	1000	+
6C.78901770	6C.90749975	6C.83924201	6C.95491600	1000	+
6C.90749996	6C.103610061	6C.95460501	6C.109199900	1000	+
6C.103854413	6C.109083532	6C.109454901	6C.116398000	1000	+
6C.111198220	6C.112853196	6C.118475401	6C.120124800	1000	+
6C.112885298	6C.115451050	6C.120234401	6C.122362500	1000	+
6C.117027688	6C.122351713	6C.122822001	6C.128150600	1000	+
6C.122794973	6C.124856721	6C.128175301	6C.130441100	1000	-
6C.127272673	6C.133078542	6C.133037001	6C.139140600	1000	+
6C.133080873	6C.144487013	6C.137717301	6C.149081700	1000	+
6C.144512389	6C.147993316	6C.149191501	6C.152782600	1000	+
6C.147995924	6C.150495804	6C.152785201	6C.155817900	1000	+
6C.150514321	6C.157619022	6C.155819401	6C.162674200	1000	+
6C.157736054	6C.168149877	6C.162783701	6C.173159000	1000	+
6C.168149891	6C.169385915	6C.173090001	6C.174316200	1000	+
6C.169385940	6C.170958626	6C.174308501	6C.175716200	1000	+
6C.173125267	6C.193233313	6C.177977101	6C.203250500	1000	+
6C.193243441	6C.213664299	6C.203260601	6C.224362300	1000	+
6C.215329704	6C.216777990	6C.240060701	6C.241457200	1000	-
6C.216976519	6C.222341081	6C.233113501	6C.238995500	1000	+
6C.223141928	6C.225956044	6C.229935701	6C.232649800	1000	-
6C.225960652	6C.228141822	6C.227837201	6C.229931200	1000	-
6C.228144322	6C.232532197	6C.224653401	6C.227834700	1000	-
6C.232849794	6C.244501537	6C.242767601	6C.254834000	1000	+
6C.245375716	6C.249312062	6C.255620301	6C.259623700	1000	+
6C.249632549	6C.255710650	6C.262864901	6C.269722300	1000	-
6C.255878220	6C.258568314	6C.259723601	6C.262517900	1000	-
6C.258690746	6C.264098018	6C.270009101	6C.274848000	1000	+
6C.264380160	6C.271622655	6C.278028101	6C.285250500	1000	+
6C.272187434	6C.290343635	6C.286897801	6C.303174100	1000	+
6C.290354768	6C.291675595	6C.303350601	6C.304693100	1000	-
6C.293576855	6C.295707353	6C.307921601	6C.310003100	1000	+
6C.295721202	6C.297999463	6C.310045101	6C.312411200	1000	-
6C.298064691	6C.305320740	6C.312467401	6C.320702200	1000	+
6C.306910398	6C.314286665	6C.324984101	6C.332994100	1000	+
6C.314290076	6C.319731046	6C.332996701	6C.338413900	1000	+
6C.320660410	6C.323012170	6C.339276601	6C.341604300	1000	-
6C.323123977	6C.330924969	6C.342087101	6C.352071400	1000	+
6C.330974107	6C.332472963	6C.357206501	6C.358936700	1000	-
6C.335203435	6C.337204760	6C.361372201	6C.363500400	1000	+
6C.337245843	6C.338418018	6C.363354701	6C.364786500	1000	+
6C.339177592	6C.343173584	6C.364853901	6C.369125100	1000	+
6C.343459967	6C.348752105	6C.369402101	6C.374864500	1000	+
6C.348773935	6C.351000648	6C.374874301	6C.376998100	1000	-
6C.351002400	6C.360303833	6C.377049701	6C.385879800	1000	+
6C.360356349	6C.361585855	6C.385895701	6C.387329400	1000	-
6C.362525495	6C.382192434	6C.389930701	6C.409835400	1000	+
6C.383779704	6C.391136397	6C.411287201	6C.418269200	1000	+
6C.391202800	6C.400434872	6C.428910201	6C.439330800	1000	-
6C.400491632	6C.409606099	6C.418490901	6C.428853700	1000	-
6C.409857520	6C.431220661	6C.439436901	6C.460942600	1000	+
6C.431926678	6C.433276788	6C.461629601	6C.463007400	1000	+
6C.433952399	6C.457001272	6C.463810001	6C.486179700	1000	+
6C.457001299	6C.482040363	6C.486176901	6C.511542700	1000	+
6C.488268614	6C.506131658	6C.514473101	6C.532175600	1000	+
6C.506151904	6C.517407742	6C.549727201	6C.560450900	1000	-
6C.519220300	6C.523391827	6C.544755601	6C.548893200	1000	+
6C.529332183	6C.533987844	6C.535823101	6C.540460700	1000	-
6C.533991020	6C.537613153	6C.532198501	6C.535863300	1000	-
6C.537626887	6C.548898030	6C.560453101	6C.572111500	1000	+
6C.549276515	6C.574688541	6C.572502201	6C.596937200	1000	+
6C.576039989	6C.588260774	6C.598112301	6C.609814900	1000	+
6C.523402813	6C.524968791	Contig25.59301	Contig25.1990000	1000	-
6D.51045677	6D.52684641	1A.427660201	1A.430096400	1000	-
6D.62660200	6D.63999055	1A.413430701	1A.414849600	1000	+
6D.1960628	6D.5349183	2D.2286801	2D.6252200	1000	+
6D.5349189	6D.13290543	2D.6160001	2D.14505200	1000	+
6D.14371639	6D.18928441	2D.14911401	2D.20248100	1000	+
6D.18935521	6D.23789159	2D.20248301	2D.23892000	1000	+
6D.23789164	6D.26591863	2D.23865001	2D.26588200	1000	+
6D.26794161	6D.28564620	2D.27068701	2D.28784300	1000	-
6D.29672921	6D.37929410	2D.29067901	2D.37219100	1000	+
6D.37929476	6D.42026873	2D.37005401	2D.41775500	1000	+
6D.43257846	6D.44362193	2D.43041201	2D.44088100	1000	+
6D.44362257	6D.47542323	2D.44044601	2D.46295800	1000	+
6D.53494158	6D.55233676	2D.47882001	2D.49428400	1000	-
6D.56814161	6D.58657162	2D.55969501	2D.58960700	1000	+
6D.59303672	6D.61390644	2D.59688101	2D.62766800	1000	+
6D.64677088	6D.68256301	2D.66852501	2D.69918900	1000	+
6D.68572452	6D.74022991	2D.70299801	2D.76495900	1000	+
6D.74023038	6D.77424658	2D.76480501	2D.81759100	1000	+
6D.80800868	6D.82336475	2D.81346201	2D.83298600	1000	-
6D.82779926	6D.95722549	2D.85776801	2D.98953200	1000	+
6D.95726906	6D.100752261	2D.98240601	2D.103108400	1000	+
6D.101253370	6D.105270560	2D.103354901	2D.106973200	1000	+
6D.107584847	6D.109011988	2D.107761301	2D.109314300	1000	+
6D.109012174	6D.115405368	2D.109103601	2D.115637300	1000	+
6D.115989552	6D.123125881	2D.115691001	2D.123369100	1000	+
6D.79153151	6D.80800834	6A.139501	6A.1250000	1000	-
6D.150516114	6D.152654261	6A.61117701	6A.63315400	1000	+
6D.153780132	6D.158094542	6A.67514801	6A.70984700	1000	+
6D.162701807	6D.167919375	6A.72026801	6A.76477000	1000	+
6D.170432210	6D.175854424	6A.78774201	6A.83954700	1000	+
6D.177378294	6D.181541080	6A.86171001	6A.91193400	1000	+
6D.202318258	6D.210358059	6A.115943201	6A.124578900	1000	+
6D.217679220	6D.224224601	6A.142554301	6A.149016200	1000	+
6D.228543544	6D.239202771	6A.152358901	6A.162897300	1000	+
6D.268839335	6D.296208411	6A.185733801	6A.218860400	1000	+
6D.296233843	6D.300845851	6A.218815101	6A.226237200	1000	+
6D.308445675	6D.320702370	6A.233514701	6A.249027900	1000	+
6D.322456591	6D.339844991	6A.250693501	6A.271827300	1000	+
6D.344335922	6D.370837074	6A.274493401	6A.304059700	1000	+
6D.370843033	6D.372060111	6A.304020401	6A.305691900	1000	+
6D.372225771	6D.375179601	6A.305793301	6A.309420700	1000	+
6D.375314333	6D.379154351	6A.309325501	6A.314446700	1000	+
6D.384051028	6D.390996571	6A.319953701	6A.326960700	1000	+
6D.391139976	6D.394839700	6A.327075401	6A.331389900	1000	+
6D.123474707	6D.125536629	6D.2317701	6D.5099900	1000	+
6D.127873296	6D.148877700	6D.5972801	6D.24625600	1000	+
6D.158094809	6D.160570166	6D.34420401	6D.36883200	1000	-
6D.168605332	6D.169944616	6D.44204801	6D.45496300	1000	-
6D.181581526	6D.193415666	6D.57716301	6D.71260200	1000	+
6D.195311569	6D.197679909	6D.74810401	6D.77121400	1000	-
6D.198576166	6D.202251596	6D.77330001	6D.80997400	1000	+
6D.212900979	6D.214694408	6D.97495301	6D.99321500	1000	+
6D.239202787	6D.243014254	6D.122849901	6D.126674100	1000	+
6D.245079488	6D.246240323	6D.129421401	6D.130565700	1000	-
6D.246404097	6D.254619303	6D.130924001	6D.138959300	1000	+
6D.255151338	6D.261569347	6D.139506301	6D.146646300	1000	+
6D.266200664	6D.268828796	6D.150713501	6D.153225600	1000	+
6D.300857212	6D.305773059	6D.189059401	6D.194098000	1000	-
6D.306298342	6D.307822564	6D.194716801	6D.196174800	1000	-
6D.340025389	6D.341209666	6D.229179301	6D.230384200	1000	-
6D.394897208	6D.397344202	6D.286868001	6D.290577100	1000	+
6D.397400250	6D.399399351	6D.290476901	6D.292771700	1000	+
7A.542828604	7A.549044562	2A.450611401	2A.455722800	1000	+
7A.521655578	7A.526422987	2A.423221001	2A.429387300	1000	+
7A.519586350	7A.521651964	2A.421614501	2A.423340700	1000	+
7A.517393644	7A.519260574	2A.418792701	2A.421414100	1000	+
7A.504410143	7A.510769068	2A.403121001	2A.408190300	1000	+
7A.150097030	7A.151888760	2D.48290301	2D.49534000	1000	+
7A.214317313	7A.216934874	3A.247075501	3A.249472300	1000	+
7A.206075454	7A.207346872	4A.154491401	4A.155616400	1000	+
7A.201177608	7A.205729236	4A.151027301	4A.154184500	1000	+
7A.396280613	7A.400951436	5A.95915401	5A.100574000	1000	-
7A.307456569	7A.308823236	5A.217516901	5A.218746900	1000	-
7A.286653542	7A.289545241	5A.17512601	5A.20491400	1000	-
7A.283934101	7A.286435032	5A.20382501	5A.22816600	1000	-
7A.245919928	7A.247169316	5A.250060501	5A.251144400	1000	-
7A.236375209	7A.241648077	6A.143995501	6A.149003200	1000	-
7A.527599047	7A.529878767	6D.247903201	6D.248966400	1000	+
7A.511631198	7A.513951560	7A.428397501	7A.430444600	1000	+
7A.487070726	7A.503458479	7A.481762901	7A.495313500	1000	+
7A.461505902	7A.487069870	7A.455723401	7A.481803600	1000	+
7A.451550016	7A.460854115	7A.446402001	7A.455143100	1000	+
7A.445131178	7A.448583555	7A.441447701	7A.444584600	1000	+
7A.432290415	7A.443490080	7A.430460801	7A.439046900	1000	+
7A.415812557	7A.431145839	7A.414408201	7A.427652400	1000	-
7A.409871669	7A.415434680	7A.409132601	7A.413912800	1000	+
7A.401282969	7A.409070066	7A.401829001	7A.408420100	1000	+
7A.393251629	7A.395838239	7A.399470901	7A.401823500	1000	+
7A.391411309	7A.392880078	7A.397792901	7A.399149000	1000	-
7A.388968166	7A.390909167	7A.394782001	7A.397248200	1000	+
7A.367754790	7A.388920769	7A.377111501	7A.395246100	1000	+
7A.360861743	7A.365585253	7A.370640301	7A.375197000	1000	+
7A.353526770	7A.360684175	7A.362848001	7A.369111500	1000	-
7A.343962189	7A.348982399	7A.357018301	7A.362197700	1000	+
7A.339132444	7A.341130717	7A.348312701	7A.350554000	1000	-
7A.329998411	7A.332822561	7A.351857501	7A.355724800	1000	-
7A.314583340	7A.318236547	7A.320579901	7A.323880900	1000	+
7A.300835490	7A.306949155	7A.302562301	7A.309082200	1000	-
7A.291119101	7A.300214900	7A.309930701	7A.318712600	1000	-
7A.280930880	7A.283759908	7A.273709901	7A.276379800	1000	-
7A.261910829	7A.280864057	7A.278534301	7A.297043500	1000	-
7A.259152769	7A.261622277	7A.257740501	7A.259800900	1000	-
7A.257342148	7A.259073786	7A.264483301	7A.266031000	1000	+
7A.252644038	7A.257108480	7A.266083601	7A.269662300	1000	+
7A.247521268	7A.252232579	7A.260164701	7A.264373800	1000	-
7A.242837466	7A.244045103	7A.269702601	7A.271694200	1000	-
7A.234224364	7A.235249917	7A.169773301	7A.170933500	1000	-
7A.227711243	7A.232427137	7A.251057001	7A.255140500	1000	+
7A.225819461	7A.227535383	7A.271829901	7A.273592300	1000	-
7A.221780403	7A.225396331	7A.246241301	7A.249579500	1000	+
7A.217129529	7A.221522057	7A.238755201	7A.242912700	1000	-
7A.210568594	7A.214212658	7A.243016301	7A.246140400	1000	-
7A.189446593	7A.199428186	7A.227525601	7A.236153900	1000	+
7A.188022498	7A.189326448	7A.225976801	7A.227343000	1000	-
7A.180396704	7A.187794400	7A.218760401	7A.225852900	1000	+
7A.173249762	7A.179557096	7A.207770501	7A.214289900	1000	-
7A.172060423	7A.173144778	7A.214867401	7A.215908200	1000	+
7A.167778028	7A.170754529	7A.216741201	7A.218566000	1000	-
7A.157936716	7A.167623155	7A.198905801	7A.207122500	1000	-
7A.154044259	7A.156704073	7A.196272401	7A.198865200	1000	+
7A.148101910	7A.150037912	7A.189166001	7A.190725300	1000	+
7A.125278014	7A.145228161	7A.166933001	7A.187014700	1000	+
7A.117290798	7A.125093620	7A.161271101	7A.166705200	1000	+
7A.114943978	7A.117289594	7A.158994401	7A.161269000	1000	+
7A.106075278	7A.108451177	7A.156744801	7A.158667500	1000	+
7A.94494388	7A.105891082	7A.147384401	7A.156545000	1000	+
7A.86045833	7A.92704799	7A.138998601	7A.144257300	1000	+
7A.45864585	7A.47149659	7A.99140101	7A.100246100	1000	+
7A.36345616	7A.40639203	7A.83005201	7A.87309600	1000	+
7A.25549629	7A.27065038	7A.75792801	7A.77066400	1000	+
7A.21430387	7A.25346724	7A.70046701	7A.73497500	1000	+
7A.5754588	7A.13269955	7A.52632601	7A.60522000	1000	+
7A.559829395	7A.565198734	7D.458729801	7D.466001200	1000	+
7A.555673689	7A.557754880	7D.455349801	7D.457087800	1000	+
7A.553827802	7A.555666321	7D.454263101	7D.455359500	1000	+
7A.552504598	7A.553727739	7D.450464701	7D.451682100	1000	+
7A.538496594	7A.541478380	7D.441558101	7D.444386500	1000	+
7A.531474179	7A.538467623	7D.434777001	7D.441600700	1000	+
7A.529963702	7A.531363746	7D.433313001	7D.434812900	1000	+
7A.335518982	7A.336969379	7D.258186801	7D.259550300	1000	+
7A.145228265	7A.148085930	7D.96716801	7D.98730100	1000	+
7A.69009310	7A.85081889	7D.34220201	7D.46639800	1000	+
7A.57983844	7A.66130125	7D.26381701	7D.32849400	1000	+
7A.47934886	7A.53259646	7D.16041701	7D.20093200	1000	+
7A.44434948	7A.45863757	7D.13083001	7D.14705000	1000	+
7A.28904770	7A.36345266	7D.468828801	7D.474048600	1000	-
7A.18592760	7A.21298521	7D.486896201	7D.489379900	1000	+
7A.15553962	7A.17384796	7D.451733501	7D.453376400	1000	+
7A.1641811	7A.5749925	7D.495425901	7D.498881100	1000	-
7A.557757600	7A.559734562	Contig12.159201	Contig12.1473500	1000	+
7A.568412465	7A.569547300	Contig16.549701	Contig16.2251400	1000	-
7A.566368568	7A.568410243	Contig8.127901	Contig8.1910700	1000	-
4C.253830	4C.6028114	4C.122001	4C.6340400	1000	-
4C.31669715	4C.38000928	4C.16959301	4C.20942000	1000	+
4C.38105752	4C.39337210	4C.21714701	4C.23135700	1000	-
4C.39417488	4C.40858267	4C.24084201	4C.25576300	1000	+
4C.40860107	4C.44405416	4C.25400001	4C.28474600	1000	+
4C.55901480	4C.57907855	4C.39286901	4C.41657400	1000	+
4C.59454796	4C.63059450	4C.43202601	4C.46059500	1000	+
4C.63065165	4C.72662588	4C.46058301	4C.56436100	1000	+
4C.73346464	4C.75819672	4C.56198801	4C.58962500	1000	+
4C.76045388	4C.77211318	4C.60527101	4C.61731400	1000	-
4C.77565775	4C.88659531	4C.61740201	4C.73395900	1000	+
4C.88679039	4C.90062771	4C.73261801	4C.75363100	1000	+
4C.90896914	4C.96035133	4C.76265001	4C.81209800	1000	+
4C.96074042	4C.98582805	4C.81246601	4C.83753300	1000	+
4C.98806137	4C.100656146	4C.83757801	4C.85649800	1000	-
4C.100753124	4C.106747710	4C.85885001	4C.91634400	1000	+
4C.106907125	4C.118643408	4C.91788401	4C.103131500	1000	+
4C.118879153	4C.120136219	4C.103345401	4C.104787700	1000	-
4C.120224618	4C.122763762	4C.104787701	4C.109084700	1000	+
4C.122763776	4C.124655808	4C.109051501	4C.110593800	1000	+
4C.124893849	4C.132357885	4C.110888501	4C.116595000	1000	+
4C.132363291	4C.141977825	4C.116608001	4C.126799900	1000	+
4C.141977908	4C.165646724	4C.126785001	4C.151003300	1000	+
4C.166228336	4C.169683747	4C.151538301	4C.155053000	1000	-
4C.170813722	4C.176092475	4C.155621301	4C.160657900	1000	+
4C.176324959	4C.177593720	4C.160673401	4C.162066900	1000	-
4C.177755575	4C.181216751	4C.162108001	4C.165748500	1000	+
4C.181216763	4C.196130848	4C.165717601	4C.180609400	1000	+
4C.197169524	4C.198204496	4C.184824101	4C.185891500	1000	-
4C.198378443	4C.201580890	4C.180681401	4C.183892600	1000	-
4C.201810374	4C.204669903	4C.189247601	4C.192177600	1000	+
4C.205737270	4C.207569947	4C.193727501	4C.195622000	1000	-
4C.207621206	4C.209167025	4C.195649401	4C.197210200	1000	+
4C.209205099	4C.212137831	4C.197253601	4C.199909600	1000	-
4C.212986086	4C.223621962	4C.199975501	4C.211949700	1000	+
4C.223673059	4C.225089582	4C.219505501	4C.220933700	1000	-
4C.226679522	4C.234559758	4C.211988301	4C.219406600	1000	-
4C.234570073	4C.240314413	4C.220956601	4C.226699400	1000	+
4C.240317914	4C.261836802	4C.226702901	4C.247759600	1000	+
4C.263872031	4C.278308014	4C.248289701	4C.264329700	1000	+
4C.278677298	4C.281590432	4C.264827001	4C.267228800	1000	-
4C.282138328	4C.290300933	4C.267819201	4C.276500200	1000	+
4C.290992948	4C.292245648	4C.276676801	4C.278022900	1000	-
4C.294338211	4C.308572282	4C.279842501	4C.293732000	1000	+
4C.308910958	4C.323004688	4C.296183401	4C.310330400	1000	+
4C.324011563	4C.325539629	4C.322803001	4C.324268900	1000	-
4C.326630490	4C.331172077	4C.316542901	4C.322372700	1000	-
4C.332520549	4C.336012688	4C.312181001	4C.315586500	1000	-
4C.337445150	4C.343526036	4C.326220301	4C.332295300	1000	+
4C.346112855	4C.349965939	4C.334067401	4C.337548600	1000	-
4C.351130337	4C.356664745	4C.343801401	4C.349794000	1000	+
4C.357082270	4C.362245431	4C.350199401	4C.355249100	1000	+
4C.362521304	4C.364502085	4C.355603501	4C.357635500	1000	-
4C.365811783	4C.367496715	4C.359551601	4C.361753700	1000	+
4C.368550719	4C.373275482	4C.362720001	4C.368364200	1000	+
4C.373740707	4C.375001798	4C.368556601	4C.369854000	1000	-
4C.375272955	4C.378612242	4C.370308301	4C.373648800	1000	+
4C.378812492	4C.382274628	4C.375701201	4C.379070300	1000	+
4C.383195336	4C.386209144	4C.379686201	4C.383316300	1000	+
4C.386946309	4C.388090606	4C.388107501	4C.389299000	1000	+
4C.388712937	4C.390430756	4C.386254501	4C.387856200	1000	+
4C.391140598	4C.393749707	4C.383418501	4C.386065600	1000	-
4C.394060831	4C.398614454	4C.391517601	4C.395923300	1000	+
4C.399749074	4C.444149693	4C.398328601	4C.444962400	1000	+
4C.446353496	4C.448898233	4C.445821601	4C.448313600	1000	+
4C.450370775	4C.456709307	4C.451174001	4C.457374900	1000	+
4C.457316039	4C.467870554	4C.457877901	4C.468838000	1000	+
4C.468935666	4C.471180064	4C.471044801	4C.473217900	1000	-
4C.471678037	4C.473778484	4C.473566901	4C.476153000	1000	+
4C.473890030	4C.475214855	4C.475114601	4C.478112900	1000	-
4C.476344236	4C.493033337	4C.478156601	4C.498143500	1000	+
4C.494633572	4C.496011353	4C.499309001	4C.500686100	1000	-
4C.498581971	4C.503969937	4C.505689601	4C.510184400	1000	+
4C.505103843	4C.506559168	4C.511001301	4C.512445000	1000	-
4C.506675568	4C.515336704	4C.512597301	4C.519111200	1000	+
4C.516358059	4C.522555360	4C.519286801	4C.525584700	1000	-
4C.522724847	4C.526432946	4C.530160801	4C.533788300	1000	-
4C.526762835	4C.545127067	4C.534005301	4C.553625100	1000	+
4C.545149857	4C.546277020	4C.554103001	4C.555217400	1000	-
4C.546815654	4C.561989500	4C.555424101	4C.571906800	1000	+
4C.562008563	4C.570767107	4C.571921201	4C.582644100	1000	-
4C.570793434	4C.593839958	4C.582676301	4C.610319000	1000	+
4C.594642249	4C.598212633	4C.611682101	4C.615964700	1000	+
4C.599448466	4C.601062767	4C.617249201	4C.618745800	1000	+
4C.601243500	4C.607527337	4C.621437801	4C.626301700	1000	+
4C.609136779	4C.614918182	4C.629098901	4C.635481800	1000	+
4C.615270101	4C.643961632	4C.635748701	4C.665006500	1000	+
4C.644027886	4C.652996230	4C.665059801	4C.674604300	1000	+
4C.652997638	4C.660284430	4C.674605701	4C.681975200	1000	+
4C.660978636	4C.666832431	4C.682735801	4C.688516100	1000	+
4C.667038149	4C.671122265	4C.688715401	4C.692833000	1000	+
4C.671699364	4C.675492167	4C.692956901	4C.697111500	1000	+
4C.675592652	4C.677609777	4C.699008501	4C.701321400	1000	-
4C.6028218	4C.7173210	6A.446078801	6A.447913800	1000	+
4C.7565532	4C.8679928	6A.448357801	6A.449838900	1000	+
4C.23786219	4C.26945388	6A.419890801	6A.422728600	1000	-
4C.45566542	4C.53239358	6A.391906201	6A.400521100	1000	-
4C.54204360	4C.55461964	6A.389268101	6A.390890400	1000	-
4C.16266818	4C.18177751	Contig14.608201	Contig14.2409100	1000	-
4C.19020277	4C.21111598	Contig15.132601	Contig15.2287400	1000	-
4C.9394399	4C.12610742	Contig9.2774101	Contig9.6053600	1000	-
4C.13076968	4C.16262735	Contig9.122601	Contig9.2291700	1000	-
7D.473733775	7D.476792864	2A.458931101	2A.462073500	1000	+
7D.471017709	7D.472715560	2A.455304301	2A.456914000	1000	-
7D.451673766	7D.466377573	2A.434775701	2A.451295100	1000	+
7D.444248370	7D.448228211	2A.426715101	2A.431403700	1000	+
7D.440976178	7D.443197235	2A.423052301	2A.425891000	1000	+
7D.437221093	7D.440965717	2A.418349301	2A.423142500	1000	+
7D.450593937	7D.451668946	6D.247800301	6D.249061500	1000	+
7D.397403114	7D.398773944	7A.472782901	7A.474248200	1000	-
7D.336191734	7D.339244366	7A.424293301	7A.427778200	1000	-
7D.302166863	7D.308525731	7A.381242401	7A.386872100	1000	-
7D.273857128	7D.276080951	7A.351965701	7A.355714700	1000	-
7D.223068304	7D.225185481	7A.283037501	7A.285255700	1000	-
7D.210048613	7D.212193817	7A.292982501	7A.295354900	1000	-
7D.121923307	7D.123120834	7A.181952301	7A.183272100	1000	-
7D.90517416	7D.96423587	7A.147224101	7A.154200700	1000	-
7D.467714486	7D.470798286	7D.446420601	7D.448808300	1000	+
7D.430914176	7D.437203916	7D.410774001	7D.417785800	1000	+
7D.429478932	7D.430511823	7D.409475601	7D.410719000	1000	-
7D.424463103	7D.427222492	7D.404668001	7D.407663700	1000	+
7D.419142057	7D.424202375	7D.398170101	7D.402943100	1000	+
7D.398897949	7D.417660079	7D.378290601	7D.397307900	1000	+
7D.390959724	7D.396700392	7D.370329801	7D.375471100	1000	+
7D.362413477	7D.390809036	7D.341284201	7D.370175400	1000	+
7D.348594044	7D.362005202	7D.328334701	7D.340882800	1000	+
7D.343101348	7D.347667248	7D.321357401	7D.325997300	1000	+
7D.339249446	7D.341743653	7D.318060001	7D.320556100	1000	+
7D.308610508	7D.336190660	7D.289096201	7D.314953500	1000	+
7D.296833502	7D.302049301	7D.276958401	7D.282369200	1000	+
7D.276174483	7D.295551849	7D.255731001	7D.276836700	1000	+
7D.263079200	7D.273699874	7D.242766601	7D.253232100	1000	+
7D.259288566	7D.262886518	7D.238659701	7D.242348800	1000	-
7D.256008498	7D.259116564	7D.234793401	7D.238165300	1000	+
7D.244549469	7D.254618239	7D.216168701	7D.226671500	1000	+
7D.239482990	7D.244548469	7D.211110701	7D.216248200	1000	+
7D.238094763	7D.239336268	7D.190789501	7D.191801200	1000	-
7D.227981721	7D.238094493	7D.191785601	7D.201915500	1000	-
7D.225253718	7D.227778955	7D.177841401	7D.180423000	1000	-
7D.213423451	7D.222155673	7D.181705701	7D.190648400	1000	-
7D.212193819	7D.213339029	7D.209742201	7D.211028900	1000	+
7D.203697901	7D.210034494	7D.202320601	7D.207529300	1000	+
7D.189602475	7D.203647642	7D.162395301	7D.176346600	1000	+
7D.188484362	7D.189494196	7D.161175701	7D.162206900	1000	-
7D.179693898	7D.188307773	7D.152443001	7D.161098200	1000	+
7D.169964716	7D.179156347	7D.140446001	7D.149629300	1000	-
7D.159760604	7D.169684147	7D.114229501	7D.124752200	1000	-
7D.156862170	7D.159536834	7D.125057301	7D.127787400	1000	+
7D.148809767	7D.156798976	7D.127841701	7D.136096500	1000	-
7D.144703863	7D.148809697	7D.136062801	7D.140038300	1000	-
7D.142761742	7D.144550231	7D.149777501	7D.152169500	1000	+
7D.128584307	7D.142617966	7D.98520301	7D.113947900	1000	+
7D.125139668	7D.127702958	7D.94906601	7D.97559900	1000	+
7D.123232754	7D.124854715	7D.93098601	7D.94878800	1000	-
7D.110122714	7D.120489067	7D.78418401	7D.90106800	1000	+
7D.96526756	7D.110105906	7D.64904901	7D.78401600	1000	+
7D.87233967	7D.90492504	7D.55549501	7D.58824400	1000	+
7D.62482088	7D.82075348	7D.33978201	7D.55501300	1000	+
7D.54722039	7D.62478919	7D.26287001	7D.33976800	1000	+
7D.47358912	7D.54715386	7D.16201401	7D.26280200	1000	+
7D.42502277	7D.47356582	7D.11257401	7D.16199100	1000	+
7D.34025901	7D.40803972	7D.3049801	7D.9625400	1000	+
7D.25006773	7D.33569394	7D.466800401	7D.475630400	1000	-
7D.22884375	7D.24970293	7D.475666901	7D.478082000	1000	-
7D.19521662	7D.22881267	7D.478086601	7D.481621500	1000	-
7D.13748161	7D.18872607	7D.482441201	7D.487787500	1000	-
7D.7646634	7D.13681787	7D.487785201	7D.492869600	1000	-
7D.1046548	7D.7628458	7D.492531101	7D.498579300	1000	-
7D.477583538	7D.480859608	Contig12.11801	Contig12.3261200	1000	+
7D.488668664	7D.490289044	Contig16.409001	Contig16.2232800	1000	-
7D.484991894	7D.487705897	Contig8.664301	Contig8.3395200	1000	-
7D.483853282	7D.484991847	Contig8.3392901	Contig8.5466600	1000	-
7D.482446523	7D.483853058	Contig8.5217301	Contig8.6628000	1000	-

## Sheet: Fig 4b
Species	Chromosome	Plot_coordinate	Real_coordinate	Depth
A. eriantha	1A	100000	51547	0.212496
A. eriantha	1A	200000	151547	0.151156
A. eriantha	1A	300000	251547	0.50806
A. eriantha	1A	400000	351547	0.585301
A. eriantha	1A	500000	451547	0.380062
A. eriantha	1A	600000	551547	0.422043
A. eriantha	1A	700000	651547	0.682338
A. eriantha	1A	800000	751547	0.25393
A. eriantha	1A	900000	851547	0.030231
A. eriantha	1A	1000000	951547	0.090693
A. eriantha	1A	1100000	1051547	0.167033
A. eriantha	1A	1200000	1151547	0.132571
A. eriantha	1A	1300000	1251547	0.120925
A. eriantha	1A	1400000	1351547	0.286385
A. eriantha	1A	1500000	1451547	0.181387
A. eriantha	1A	1600000	1551547	0.316848
A. eriantha	1A	1700000	1651547	0.471325
A. eriantha	1A	1800000	1751547	0.33869
A. eriantha	1A	1900000	1851547	0.151156
A. eriantha	1A	2000000	1951547	0.120925
A. eriantha	1A	2100000	2051547	0.060462
A. eriantha	1A	2200000	2151547	0.030231
A. eriantha	1A	2300000	2251547	0.151156
A. eriantha	1A	2400000	2351547	0.090693
A. eriantha	1A	2500000	2451547	0.120925
A. eriantha	1A	2600000	2551547	0.778133
A. eriantha	1A	2700000	2651547	0.371465
A. eriantha	1A	2800000	2751547	0.489089
A. eriantha	1A	2900000	2851547	0.500322
A. eriantha	1A	3000000	2951547	1.53901
A. eriantha	1A	3100000	3051547	0.508737
A. eriantha	1A	3200000	3151547	0.131201
A. eriantha	1A	3300000	3251547	0.060462
A. eriantha	1A	3400000	3351547	0.139639
A. eriantha	1A	3500000	3451547	0.528971
A. eriantha	1A	3600000	3551547	0.060462
A. eriantha	1A	3700000	3651547	0.060462
A. eriantha	1A	3800000	3751547	0.199753
A. eriantha	1A	3900000	3851547	0.167586
A. eriantha	1A	4000000	3951547	0.030231
A. eriantha	1A	4100000	4051547	0.264049
A. eriantha	1A	4200000	4151547	0.489549
A. eriantha	1A	4300000	4251547	0.474616
A. eriantha	1A	4400000	4351547	0.191602
A. eriantha	1A	4500000	4451547	1.77337
A. eriantha	1A	4600000	4551547	0.338053
A. eriantha	1A	4700000	4651547	0.060462
A. eriantha	1A	4800000	4751547	0.4035
A. eriantha	1A	4900000	4851547	0.030231
A. eriantha	1A	5000000	4951547	0.060462
A. eriantha	1A	5100000	5051547	0.120925
A. eriantha	1A	5200000	5151547	0.502925
A. eriantha	1A	5300000	5251547	0.389193
A. eriantha	1A	5400000	5351547	0.585802
A. eriantha	1A	5500000	5451547	0.402689
A. eriantha	1A	5600000	5551547	0.199458
A. eriantha	1A	5700000	5651547	0.580225
A. eriantha	1A	5800000	5751547	0.308404
A. eriantha	1A	5900000	5851547	0.253803
A. eriantha	1A	6000000	5951547	0.120925
A. eriantha	1A	6100000	6051547	0.212217
A. eriantha	1A	6200000	6151547	0.336106
A. eriantha	1A	6300000	6251547	0.173543
A. eriantha	1A	6400000	6351547	0.207157
A. eriantha	1A	6500000	6451547	0.700497
A. eriantha	1A	6600000	6551547	0.211819
A. eriantha	1A	6700000	6651547	0.36193
A. eriantha	1A	6800000	6751547	0.383907
A. eriantha	1A	6900000	6851547	0.430342
A. eriantha	1A	7000000	6951547	0.159992
A. eriantha	1A	7100000	7051547	0.213102
A. eriantha	1A	7200000	7151547	0.428894
A. eriantha	1A	7300000	7251547	0.090693
A. eriantha	1A	7400000	7351547	0.401565
A. eriantha	1A	7500000	7451547	0.210829
A. eriantha	1A	7600000	7551547	0.405198
A. eriantha	1A	7700000	7651547	0.286628
A. eriantha	1A	7800000	7751547	0.757797
A. eriantha	1A	7900000	7851547	0.030231
A. eriantha	1A	8000000	7951547	0.030231
A. eriantha	1A	8100000	8051547	0.120925
A. eriantha	1A	8200000	8151547	0.239267
A. eriantha	1A	8300000	8251547	0.410774
A. eriantha	1A	8400000	8351547	0.422546
A. eriantha	1A	8500000	8451547	0.205988
A. eriantha	1A	8600000	8551547	0.489551
A. eriantha	1A	8700000	8651547	0.576862
A. eriantha	1A	8800000	8751547	0.540714
A. eriantha	1A	8900000	8851547	0.233037
A. eriantha	1A	9000000	8951547	0.312787
A. eriantha	1A	9100000	9051547	0.411148
A. eriantha	1A	9200000	9151547	0.337505
A. eriantha	1A	9300000	9251547	0.352022
A. eriantha	1A	9400000	9351547	0.717545
A. eriantha	1A	9500000	9451547	0.606529
A. eriantha	1A	9600000	9551547	0.258576
A. eriantha	1A	9700000	9651547	0.258324
A. eriantha	1A	9800000	9751547	0.368148
A. eriantha	1A	9900000	9851547	0.554811
A. eriantha	1A	10000000	9951547	0.184149
A. eriantha	1A	10100000	10051547	0.399309
A. eriantha	1A	10200000	10151547	0.090693
A. eriantha	1A	10300000	10251547	0.941479
A. eriantha	1A	10400000	10351547	0.168953
A. eriantha	1A	10500000	10451547	0.352836
A. eriantha	1A	10600000	10551547	0.204465
A. eriantha	1A	10700000	10651547	0.511
A. eriantha	1A	10800000	10751547	0.626726
A. eriantha	1A	10900000	10851547	0.285619
A. eriantha	1A	11000000	10951547	0.156945
A. eriantha	1A	11100000	11051547	0.120925
A. eriantha	1A	11200000	11151547	0.12515
A. eriantha	1A	11300000	11251547	0.205647
A. eriantha	1A	11400000	11351547	0.378865
A. eriantha	1A	11500000	11451547	0.521085
A. eriantha	1A	11600000	11551547	0.633942
A. eriantha	1A	11700000	11651547	0.372734
A. eriantha	1A	11800000	11751547	0.34537
A. eriantha	1A	11900000	11851547	0.413573
A. eriantha	1A	12000000	11951547	0.454596
A. eriantha	1A	12100000	12051547	0.305245
A. eriantha	1A	12200000	12151547	0.341429
A. eriantha	1A	12300000	12251547	0.226978
A. eriantha	1A	12400000	12351547	0.41456
A. eriantha	1A	12500000	12451547	0.489429
A. eriantha	1A	12600000	12551547	0.167902
A. eriantha	1A	12700000	12651547	0.870456
A. eriantha	1A	12800000	12751547	0.402486
A. eriantha	1A	12900000	12851547	0.321674
A. eriantha	1A	13000000	12951547	0.283109
A. eriantha	1A	13100000	13051547	0.395182
A. eriantha	1A	13200000	13151547	0.279869
A. eriantha	1A	13300000	13251547	0.231096
A. eriantha	1A	13400000	13351547	0.327969
A. eriantha	1A	13500000	13451547	0.392564
A. eriantha	1A	13600000	13551547	0.617438
A. eriantha	1A	13700000	13651547	0.482476
A. eriantha	1A	13800000	13751547	0.403809
A. eriantha	1A	13900000	13851547	0.512524
A. eriantha	1A	14000000	13951547	0.478929
A. eriantha	1A	14100000	14051547	0.321825
A. eriantha	1A	14200000	14151547	0.43751
A. eriantha	1A	14300000	14251547	0.314093
A. eriantha	1A	14400000	14351547	0.325124
A. eriantha	1A	14500000	14451547	0.170153
A. eriantha	1A	14600000	14551547	0.282651
A. eriantha	1A	14700000	14651547	0.19059
A. eriantha	1A	14800000	14751547	0.388157
A. eriantha	1A	14900000	14851547	0.479445
A. eriantha	1A	15000000	14951547	0.584383
A. eriantha	1A	15100000	15051547	0.382794
A. eriantha	1A	15200000	15151547	0.409074
A. eriantha	1A	15300000	15251547	0.291378
A. eriantha	1A	15400000	15351547	0.317911
A. eriantha	1A	15500000	15451547	0.500624
A. eriantha	1A	15600000	15551547	0.340259
A. eriantha	1A	15700000	15651547	0.43969
A. eriantha	1A	15800000	15751547	0.431516
A. eriantha	1A	15900000	15851547	0.613038
A. eriantha	1A	16000000	15951547	0.355094
A. eriantha	1A	16100000	16051547	0.674557
A. eriantha	1A	16200000	16151547	0.294845
A. eriantha	1A	16300000	16251547	0.390188
A. eriantha	1A	16400000	16351547	0.261157
A. eriantha	1A	16500000	16451547	0.623434
A. eriantha	1A	16600000	16551547	0.295586
A. eriantha	1A	16700000	16651547	0.359148
A. eriantha	1A	16800000	16751547	0.572318
A. eriantha	1A	16900000	16851547	0.167174
A. eriantha	1A	17000000	16951547	0.443048
A. eriantha	1A	17100000	17051547	0.310136
A. eriantha	1A	17200000	17151547	0.495689
A. eriantha	1A	17300000	17251547	0.189137
A. eriantha	1A	17400000	17351547	0.524092
A. eriantha	1A	17500000	17451547	0.335404
A. eriantha	1A	17600000	17551547	0.309979
A. eriantha	1A	17700000	17651547	0.241069
A. eriantha	1A	17800000	17751547	0.412721
A. eriantha	1A	17900000	17851547	0.158125
A. eriantha	1A	18000000	17951547	0.492536
A. eriantha	1A	18100000	18051547	0.327803
A. eriantha	1A	18200000	18151547	0.030231
A. eriantha	1A	18300000	18251547	0.402966
A. eriantha	1A	18400000	18351547	0.464093
A. eriantha	1A	18500000	18451547	0.512171
A. eriantha	1A	18600000	18551547	0.120925
A. eriantha	1A	18700000	18651547	0.224709
A. eriantha	1A	18800000	18751547	0.090693
A. eriantha	1A	18900000	18851547	0.270247
A. eriantha	1A	19000000	18951547	0.090693
A. eriantha	1A	19100000	19051547	0.092583
A. eriantha	1A	19200000	19151547	0.165654
A. eriantha	1A	19300000	19251547	0.17465
A. eriantha	1A	19400000	19351547	0.381565
A. eriantha	1A	19500000	19451547	0.496343
A. eriantha	1A	19600000	19551547	0.030231
A. eriantha	1A	19700000	19651547	0.314981
A. eriantha	1A	19800000	19751547	0.151156
A. eriantha	1A	19900000	19851547	0.179947
A. eriantha	1A	20000000	19951547	0.151156
A. eriantha	1A	20100000	20051547	0.305092
A. eriantha	1A	20200000	20151547	0.272876
A. eriantha	1A	20300000	20251547	0.500702
A. eriantha	1A	20400000	20351547	0.28447
A. eriantha	1A	20500000	20451547	0.268232
A. eriantha	1A	20600000	20551547	0.306415
A. eriantha	1A	20700000	20651547	0.445982
A. eriantha	1A	20800000	20751547	0.25856
A. eriantha	1A	20900000	20851547	0.488281
A. eriantha	1A	21000000	20951547	0.820004
A. eriantha	1A	21100000	21051547	0.264392
A. eriantha	1A	21200000	21151547	0.295286
A. eriantha	1A	21300000	21251547	0.170841
A. eriantha	1A	21400000	21351547	0.462346
A. eriantha	1A	21500000	21451547	0.395498
A. eriantha	1A	21600000	21551547	0.30694
A. eriantha	1A	21700000	21651547	0.184917
A. eriantha	1A	21800000	21751547	0.386784
A. eriantha	1A	21900000	21851547	0.346311
A. eriantha	1A	22000000	21951547	0.479836
A. eriantha	1A	22100000	22051547	1.12594
A. eriantha	1A	22200000	22151547	0.493747
A. eriantha	1A	22300000	22251547	0.225163
A. eriantha	1A	22400000	22351547	0.291188
A. eriantha	1A	22500000	22451547	0.355834
A. eriantha	1A	22600000	22551547	0.338614
A. eriantha	1A	22700000	22651547	0.120925
A. eriantha	1A	22800000	22751547	0.366558
A. eriantha	1A	22900000	22851547	0.197958
A. eriantha	1A	23000000	22951547	0.090693
A. eriantha	1A	23100000	23051547	0.42774
A. eriantha	1A	23200000	23151547	0.454545
A. eriantha	1A	23300000	23251547	0.377462
A. eriantha	1A	23400000	23351547	0.241818
A. eriantha	1A	23500000	23451547	0.449902
A. eriantha	1A	23600000	23551547	0.326245
A. eriantha	1A	23700000	23651547	0.664766
A. eriantha	1A	23800000	23751547	0.465775
A. eriantha	1A	23900000	23851547	0.306346
A. eriantha	1A	24000000	23951547	0.553826
A. eriantha	1A	24100000	24051547	0.397669
A. eriantha	1A	24200000	24151547	0.169783
A. eriantha	1A	24300000	24251547	0.487742
A. eriantha	1A	24400000	24351547	0.090693
A. eriantha	1A	24500000	24451547	0.263526
A. eriantha	1A	24600000	24551547	0.354051
A. eriantha	1A	24700000	24651547	0.483918
A. eriantha	1A	24800000	24751547	0.60497
A. eriantha	1A	24900000	24851547	0.181387
A. eriantha	1A	25000000	24951547	0.230292
A. eriantha	1A	25100000	25051547	0.409609
A. eriantha	1A	25200000	25151547	0.502306
A. eriantha	1A	25300000	25251547	0.302194
A. eriantha	1A	25400000	25351547	0.397691
A. eriantha	1A	25500000	25451547	0.518721
A. eriantha	1A	25600000	25551547	0.263409
A. eriantha	1A	25700000	25651547	0.233654
A. eriantha	1A	25800000	25751547	0.333555
A. eriantha	1A	25900000	25851547	0.214237
A. eriantha	1A	26000000	25951547	0.120925
A. eriantha	1A	26100000	26051547	0.270724
A. eriantha	1A	26200000	26151547	0.292707
A. eriantha	1A	26300000	26251547	0.264324
A. eriantha	1A	26400000	26351547	0.34128
A. eriantha	1A	26500000	26451547	0.060462
A. eriantha	1A	26600000	26551547	0.151156
A. eriantha	1A	26700000	26651547	0.383098
A. eriantha	1A	26800000	26751547	0.34739
A. eriantha	1A	26900000	26851547	0.236302
A. eriantha	1A	27000000	26951547	0.120925
A. eriantha	1A	27100000	27051547	0.253939
A. eriantha	1A	27200000	27151547	0.299151
A. eriantha	1A	27300000	27251547	0.502711
A. eriantha	1A	27400000	27351547	0.250454
A. eriantha	1A	27500000	27451547	0.151156
A. eriantha	1A	27600000	27551547	0.165807
A. eriantha	1A	27700000	27651547	0.17131
A. eriantha	1A	27800000	27751547	0.090693
A. eriantha	1A	27900000	27851547	0.151156
A. eriantha	1A	28000000	27951547	0.120925
A. eriantha	1A	28100000	28051547	0.627146
A. eriantha	1A	28200000	28151547	0.193137
A. eriantha	1A	28300000	28251547	0.237613
A. eriantha	1A	28400000	28351547	0.362736
A. eriantha	1A	28500000	28451547	0.138115
A. eriantha	1A	28600000	28551547	0.150566
A. eriantha	1A	28700000	28651547	0.030231
A. eriantha	1A	28800000	28751547	0.126448
A. eriantha	1A	28900000	28851547	0.127024
A. eriantha	1A	29000000	28951547	0.204977
A. eriantha	1A	29100000	29051547	0.445226
A. eriantha	1A	29200000	29151547	0.20693
A. eriantha	1A	29300000	29251547	0.259331
A. eriantha	1A	29400000	29351547	0.090693
A. eriantha	1A	29500000	29451547	0.141788
A. eriantha	1A	29600000	29551547	0.151156
A. eriantha	1A	29700000	29651547	0.184474
A. eriantha	1A	29800000	29751547	0.165108
A. eriantha	1A	29900000	29851547	0.308051
A. eriantha	1A	30000000	29951547	0.158132
A. eriantha	1A	30100000	30051547	0.126971
A. eriantha	1A	30200000	30151547	0.200023
A. eriantha	1A	30300000	30251547	0.186317
A. eriantha	1A	30400000	30351547	0.674494
A. eriantha	1A	30500000	30451547	0.3533
A. eriantha	1A	30600000	30551547	0.259202
A. eriantha	1A	30700000	30651547	0.166421
A. eriantha	1A	30800000	30751547	0.151156
A. eriantha	1A	30900000	30851547	0.126874
A. eriantha	1A	31000000	30951547	0.485452
A. eriantha	1A	31100000	31051547	0.151156
A. eriantha	1A	31200000	31151547	0.120925
A. eriantha	1A	31300000	31251547	0.248993
A. eriantha	1A	31400000	31351547	0.173497
A. eriantha	1A	31500000	31451547	0.166721
A. eriantha	1A	31600000	31551547	0.400606
A. eriantha	1A	31700000	31651547	0.120925
A. eriantha	1A	31800000	31751547	0.159373
A. eriantha	1A	31900000	31851547	0.151156
A. eriantha	1A	32000000	31951547	0.175314
A. eriantha	1A	32100000	32051547	0.282976
A. eriantha	1A	32200000	32151547	0.120925
A. eriantha	1A	32300000	32251547	0.151156
A. eriantha	1A	32400000	32351547	0.585334
A. eriantha	1A	32500000	32451547	0.060462
A. eriantha	1A	32600000	32551547	0.060462
A. eriantha	1A	32700000	32651547	0.120925
A. eriantha	1A	32800000	32751547	0.212454
A. eriantha	1A	32900000	32851547	0.339934
A. eriantha	1A	33000000	32951547	0.465899
A. eriantha	1A	33100000	33051547	0.151156
A. eriantha	1A	33200000	33151547	0.381983
A. eriantha	1A	33300000	33251547	0.101911
A. eriantha	1A	33400000	33351547	0.222709
A. eriantha	1A	33500000	33451547	0.151156
A. eriantha	1A	33600000	33551547	0.515272
A. eriantha	1A	33700000	33651547	0.291237
A. eriantha	1A	33800000	33751547	0.77963
A. eriantha	1A	33900000	33851547	0.177091
A. eriantha	1A	34000000	33951547	0.183538
A. eriantha	1A	34100000	34051547	0.90444
A. eriantha	1A	34200000	34151547	0.160187
A. eriantha	1A	34300000	34251547	0.151156
A. eriantha	1A	34400000	34351547	0.151156
A. eriantha	1A	34500000	34451547	0.090693
A. eriantha	1A	34600000	34551547	2.23877
A. eriantha	1A	34700000	34651547	0.151156
A. eriantha	1A	34800000	34751547	0.060462
A. eriantha	1A	34900000	34851547	0.166266
A. eriantha	1A	35000000	34951547	0.183747
A. eriantha	1A	35100000	35051547	0.277076
A. eriantha	1A	35200000	35151547	0.220767
A. eriantha	1A	35300000	35251547	0.302119
A. eriantha	1A	35400000	35351547	0.212747
A. eriantha	1A	35500000	35451547	0.196804
A. eriantha	1A	35600000	35551547	0.259927
A. eriantha	1A	35700000	35651547	0.218367
A. eriantha	1A	35800000	35751547	0.237262
A. eriantha	1A	35900000	35851547	0.71113
A. eriantha	1A	36000000	35951547	0.427352
A. eriantha	1A	36100000	36051547	0.172309
A. eriantha	1A	36200000	36151547	0.030231
A. eriantha	1A	36300000	36251547	0.257771
A. eriantha	1A	36400000	36351547	0.090693
A. eriantha	1A	36500000	36451547	0.090693
A. eriantha	1A	36600000	36551547	0.090693
A. eriantha	1A	36700000	36651547	0.198824
A. eriantha	1A	36800000	36751547	0.151156
A. eriantha	1A	36900000	36851547	0.13184
A. eriantha	1A	37000000	36951547	0.203957
A. eriantha	1A	37100000	37051547	1.46567
A. eriantha	1A	37200000	37151547	0.120925
A. eriantha	1A	37300000	37251547	0.238769
A. eriantha	1A	37400000	37351547	0.120925
A. eriantha	1A	37500000	37451547	0.181769
A. eriantha	1A	37600000	37551547	0.120925
A. eriantha	1A	37700000	37651547	0.120925
A. eriantha	1A	37800000	37751547	0.11998
A. eriantha	1A	37900000	37851547	0.242197
A. eriantha	1A	38000000	37951547	0.501717
A. eriantha	1A	38100000	38051547	0.612337
A. eriantha	1A	38200000	38151547	0.205848
A. eriantha	1A	38300000	38251547	0.120925
A. eriantha	1A	38400000	38351547	0.120925
A. eriantha	1A	38500000	38451547	0.390218
A. eriantha	1A	38600000	38551547	0.215875
A. eriantha	1A	38700000	38651547	0.165941
A. eriantha	1A	38800000	38751547	0.206722
A. eriantha	1A	38900000	38851547	0.090693
A. eriantha	1A	39000000	38951547	0.238316
A. eriantha	1A	39100000	39051547	0.1678
A. eriantha	1A	39200000	39151547	0.316202
A. eriantha	1A	39300000	39251547	0.298176
A. eriantha	1A	39400000	39351547	0.060462
A. eriantha	1A	39500000	39451547	0.151156
A. eriantha	1A	39600000	39551547	0.120925
A. eriantha	1A	39700000	39651547	0.151156
A. eriantha	1A	39800000	39751547	0.060462
A. eriantha	1A	39900000	39851547	0.265801
A. eriantha	1A	40000000	39951547	0.167922
A. eriantha	1A	40100000	40051547	0.323758
A. eriantha	1A	40200000	40151547	0.682632
A. eriantha	1A	40300000	40251547	1.68351
A. eriantha	1A	40400000	40351547	0.349346
A. eriantha	1A	40500000	40451547	0.090693
A. eriantha	1A	40600000	40551547	0.352591
A. eriantha	1A	40700000	40651547	0.504279
A. eriantha	1A	40800000	40751547	0.124585
A. eriantha	1A	40900000	40851547	0.230539
A. eriantha	1A	41000000	40951547	0.19371
A. eriantha	1A	41100000	41051547	0.24517
A. eriantha	1A	41200000	41151547	0.232892
A. eriantha	1A	41300000	41251547	0.382386
A. eriantha	1A	41400000	41351547	0.247436
A. eriantha	1A	41500000	41451547	0.377288
A. eriantha	1A	41600000	41551547	0.561025
A. eriantha	1A	41700000	41651547	0.404867
A. eriantha	1A	41800000	41751547	0.220321
A. eriantha	1A	41900000	41851547	0.151156
A. eriantha	1A	42000000	41951547	0.691877
A. eriantha	1A	42100000	42051547	0.236937
A. eriantha	1A	42200000	42151547	0.22219
A. eriantha	1A	42300000	42251547	0.178149
A. eriantha	1A	42400000	42351547	0.172033
A. eriantha	1A	42500000	42451547	0.332066
A. eriantha	1A	42600000	42551547	0.237182
A. eriantha	1A	42700000	42651547	0.258805
A. eriantha	1A	42800000	42751547	0.323531
A. eriantha	1A	42900000	42851547	0.326964
A. eriantha	1A	43000000	42951547	0.369261
A. eriantha	1A	43100000	43051547	0.151156
A. eriantha	1A	43200000	43151547	0.410945
A. eriantha	1A	43300000	43251547	0.431441
A. eriantha	1A	43400000	43351547	0.242101
A. eriantha	1A	43500000	43451547	0.13386
A. eriantha	1A	43600000	43551547	0.518425
A. eriantha	1A	43700000	43651547	0.243986
A. eriantha	1A	43800000	43751547	0.297648
A. eriantha	1A	43900000	43851547	0.258542
A. eriantha	1A	44000000	43951547	0.189292
A. eriantha	1A	44100000	44051547	0.273195
A. eriantha	1A	44200000	44151547	0.206039
A. eriantha	1A	44300000	44251547	0.25506
A. eriantha	1A	44400000	44351547	0.408988
A. eriantha	1A	44500000	44451547	0.206952
A. eriantha	1A	44600000	44551547	0.389889
A. eriantha	1A	44700000	44651547	0.230246
A. eriantha	1A	44800000	44751547	0.030231
A. eriantha	1A	44900000	44851547	0.305781
A. eriantha	1A	45000000	44951547	0.198725
A. eriantha	1A	45100000	45051547	0.264497
A. eriantha	1A	45200000	45151547	0.080952
A. eriantha	1A	45300000	45251547	0.406043
A. eriantha	1A	45400000	45351547	0.206403
A. eriantha	1A	45500000	45451547	0.246991
A. eriantha	1A	45600000	45551547	0.22154
A. eriantha	1A	45700000	45651547	0.120925
A. eriantha	1A	45800000	45751547	0.231102
A. eriantha	1A	45900000	45851547	0.251294
A. eriantha	1A	46000000	45951547	0.333956
A. eriantha	1A	46100000	46051547	0.552952
A. eriantha	1A	46200000	46151547	0.26531
A. eriantha	1A	46300000	46251547	0.364087
A. eriantha	1A	46400000	46351547	0.532128
A. eriantha	1A	46500000	46451547	0.395891
A. eriantha	1A	46600000	46551547	0.585549
A. eriantha	1A	46700000	46651547	0.531991
A. eriantha	1A	46800000	46751547	0.55832
A. eriantha	1A	46900000	46851547	0.649576
A. eriantha	1A	47000000	46951547	0.246855
A. eriantha	1A	47100000	47051547	0.120925
A. eriantha	1A	47200000	47151547	0.26234
A. eriantha	1A	47300000	47251547	0.238335
A. eriantha	1A	47400000	47351547	0.352547
A. eriantha	1A	47500000	47451547	0.792215
A. eriantha	1A	47600000	47551547	0.518872
A. eriantha	1A	47700000	47651547	0.25745
A. eriantha	1A	47800000	47751547	0.399383
A. eriantha	1A	47900000	47851547	0.305362
A. eriantha	1A	48000000	47951547	0.155797
A. eriantha	1A	48100000	48051547	0.299796
A. eriantha	1A	48200000	48151547	0.238647
A. eriantha	1A	48300000	48251547	0.42538
A. eriantha	1A	48400000	48351547	0.368417
A. eriantha	1A	48500000	48451547	0.199437
A. eriantha	1A	48600000	48551547	0.314903
A. eriantha	1A	48700000	48651547	0.423622
A. eriantha	1A	48800000	48751547	0.335191
A. eriantha	1A	48900000	48851547	0.290545
A. eriantha	1A	49000000	48951547	0.361214
A. eriantha	1A	49100000	49051547	0.225991
A. eriantha	1A	49200000	49151547	0.417762
A. eriantha	1A	49300000	49251547	0.410364
A. eriantha	1A	49400000	49351547	0.284296
A. eriantha	1A	49500000	49451547	0.151156
A. eriantha	1A	49600000	49551547	0
A. eriantha	1A	49700000	49651547	0.294559
A. eriantha	1A	49800000	49751547	0.093852
A. eriantha	1A	49900000	49851547	0.198078
A. eriantha	1A	50000000	49951547	0.212297
A. eriantha	1A	50100000	50051547	0.243553
A. eriantha	1A	50200000	50151547	0.674844
A. eriantha	1A	50300000	50251547	0.47764
A. eriantha	1A	50400000	50351547	0.232802
A. eriantha	1A	50500000	50451547	0.485433
A. eriantha	1A	50600000	50551547	0.240986
A. eriantha	1A	50700000	50651547	0.377685
A. eriantha	1A	50800000	50751547	0.215963
A. eriantha	1A	50900000	50851547	0.151156
A. eriantha	1A	51000000	50951547	0.727077
A. eriantha	1A	51100000	51051547	0.304552
A. eriantha	1A	51200000	51151547	0.120925
A. eriantha	1A	51300000	51251547	0.151156
A. eriantha	1A	51400000	51351547	0.275249
A. eriantha	1A	51500000	51451547	0.347616
A. eriantha	1A	51600000	51551547	0.218266
A. eriantha	1A	51700000	51651547	0.1911
A. eriantha	1A	51800000	51751547	0.440282
A. eriantha	1A	51900000	51851547	0.370501
A. eriantha	1A	52000000	51951547	0.34352
A. eriantha	1A	52100000	52051547	0.422346
A. eriantha	1A	52200000	52151547	0.382442
A. eriantha	1A	52300000	52251547	0.719954
A. eriantha	1A	52400000	52351547	0.413146
A. eriantha	1A	52500000	52451547	0.370196
A. eriantha	1A	52600000	52551547	0.311532
A. eriantha	1A	52700000	52651547	0.155116
A. eriantha	1A	52800000	52751547	0.41895
A. eriantha	1A	52900000	52851547	0.168241
A. eriantha	1A	53000000	52951547	0.276751
A. eriantha	1A	53100000	53051547	0.242159
A. eriantha	1A	53200000	53151547	0.279527
A. eriantha	1A	53300000	53251547	0.197138
A. eriantha	1A	53400000	53351547	0.181891
A. eriantha	1A	53500000	53451547	0.219958
A. eriantha	1A	53600000	53551547	0.289778
A. eriantha	1A	53700000	53651547	0.030231
A. eriantha	1A	53800000	53751547	0.263813
A. eriantha	1A	53900000	53851547	0.187247
A. eriantha	1A	54000000	53951547	0.459316
A. eriantha	1A	54100000	54051547	0.060462
A. eriantha	1A	54200000	54151547	0.030231
A. eriantha	1A	54300000	54251547	0.183461
A. eriantha	1A	54400000	54351547	0.313485
A. eriantha	1A	54500000	54451547	0.328904
A. eriantha	1A	54600000	54551547	0.16099
A. eriantha	1A	54700000	54651547	0.255158
A. eriantha	1A	54800000	54751547	0.060462
A. eriantha	1A	54900000	54851547	0.151156
A. eriantha	1A	55000000	54951547	0.397755
A. eriantha	1A	55100000	55051547	0.22366
A. eriantha	1A	55200000	55151547	0.372752
A. eriantha	1A	55300000	55251547	0.309255
A. eriantha	1A	55400000	55351547	0.43635
A. eriantha	1A	55500000	55451547	0.375924
A. eriantha	1A	55600000	55551547	0.090693
A. eriantha	1A	55700000	55651547	0.456422
A. eriantha	1A	55800000	55751547	0.312679
A. eriantha	1A	55900000	55851547	0.84688
A. eriantha	1A	56000000	55951547	0.273523
A. eriantha	1A	56100000	56051547	0.167213
A. eriantha	1A	56200000	56151547	0.217556
A. eriantha	1A	56300000	56251547	0.120925
A. eriantha	1A	56400000	56351547	0.060462
A. eriantha	1A	56500000	56451547	0.227743
A. eriantha	1A	56600000	56551547	0.331788
A. eriantha	1A	56700000	56651547	0.090693
A. eriantha	1A	56800000	56751547	0.120925
A. eriantha	1A	56900000	56851547	0.152956
A. eriantha	1A	57000000	56951547	0.120925
A. eriantha	1A	57100000	57051547	0.15557
A. eriantha	1A	57200000	57151547	0.30937
A. eriantha	1A	57300000	57251547	0.303647
A. eriantha	1A	57400000	57351547	0.207172
A. eriantha	1A	57500000	57451547	0.330959
A. eriantha	1A	57600000	57551547	0.356687
A. eriantha	1A	57700000	57651547	0.224963
A. eriantha	1A	57800000	57751547	0.389005
A. eriantha	1A	57900000	57851547	0.392838
A. eriantha	1A	58000000	57951547	0.420844
A. eriantha	1A	58100000	58051547	0.435378
A. eriantha	1A	58200000	58151547	0.030231
A. eriantha	1A	58300000	58251547	0.451672
A. eriantha	1A	58400000	58351547	0.441283
A. eriantha	1A	58500000	58451547	0.686577
A. eriantha	1A	58600000	58551547	0.152553
A. eriantha	1A	58700000	58651547	0.639267
A. eriantha	1A	58800000	58751547	0.773562
A. eriantha	1A	58900000	58851547	0.239624
A. eriantha	1A	59000000	58951547	0.154776
A. eriantha	1A	59100000	59051547	0.030231
A. eriantha	1A	59200000	59151547	0.173337
A. eriantha	1A	59300000	59251547	0.348469
A. eriantha	1A	59400000	59351547	0.268577
A. eriantha	1A	59500000	59451547	0.207106
A. eriantha	1A	59600000	59551547	0.159155
A. eriantha	1A	59700000	59651547	0.245446
A. eriantha	1A	59800000	59751547	0.274995
A. eriantha	1A	59900000	59851547	0.354877
A. eriantha	1A	60000000	59951547	0.390592
A. eriantha	1A	60100000	60051547	0.259946
A. eriantha	1A	60200000	60151547	0.174527
A. eriantha	1A	60300000	60251547	0.294002
A. eriantha	1A	60400000	60351547	0.357194
A. eriantha	1A	60500000	60451547	0.172219
A. eriantha	1A	60600000	60551547	0.249038
A. eriantha	1A	60700000	60651547	0.264113
A. eriantha	1A	60800000	60751547	0.208741
A. eriantha	1A	60900000	60851547	0.120169
A. eriantha	1A	61000000	60951547	0.311396
A. eriantha	1A	61100000	61051547	0.413169
A. eriantha	1A	61200000	61151547	0.534765
A. eriantha	1A	61300000	61251547	0.18457
A. eriantha	1A	61400000	61351547	0.15761
A. eriantha	1A	61500000	61451547	0.139689
A. eriantha	1A	61600000	61551547	0.181387
A. eriantha	1A	61700000	61651547	0.284459
A. eriantha	1A	61800000	61751547	0.253676
A. eriantha	1A	61900000	61851547	0.090693
A. eriantha	1A	62000000	61951547	0.180933
A. eriantha	1A	62100000	62051547	0.394098
A. eriantha	1A	62200000	62151547	0.763948
A. eriantha	1A	62300000	62251547	0
A. eriantha	1A	62400000	62351547	0.151156
A. eriantha	1A	62500000	62451547	0.776504
A. eriantha	1A	62600000	62551547	0.23838
A. eriantha	1A	62700000	62651547	0.198995
A. eriantha	1A	62800000	62751547	0.322505
A. eriantha	1A	62900000	62851547	0.166646
A. eriantha	1A	63000000	62951547	0.175866
A. eriantha	1A	63100000	63051547	0.672119
A. eriantha	1A	63200000	63151547	0.368159
A. eriantha	1A	63300000	63251547	0.168302
A. eriantha	1A	63400000	63351547	0.441232
A. eriantha	1A	63500000	63451547	0.134426
A. eriantha	1A	63600000	63551547	0.030231
A. eriantha	1A	63700000	63651547	0.120925
A. eriantha	1A	63800000	63751547	0.297015
A. eriantha	1A	63900000	63851547	0.030231
A. eriantha	1A	64000000	63951547	0.120925
A. eriantha	1A	64100000	64051547	0.234928
A. eriantha	1A	64200000	64151547	0.227399
A. eriantha	1A	64300000	64251547	0.324899
A. eriantha	1A	64400000	64351547	0.404753
A. eriantha	1A	64500000	64451547	0.180396
A. eriantha	1A	64600000	64551547	0.123182
A. eriantha	1A	64700000	64651547	0.114322
A. eriantha	1A	64800000	64751547	0.213706
A. eriantha	1A	64900000	64851547	0.284081
A. eriantha	1A	65000000	64951547	0.202205
A. eriantha	1A	65100000	65051547	0.120925
A. eriantha	1A	65200000	65151547	0.165659
A. eriantha	1A	65300000	65251547	0.151156
A. eriantha	1A	65400000	65351547	0.120925
A. eriantha	1A	65500000	65451547	0.605176
A. eriantha	1A	65600000	65551547	0.291322
A. eriantha	1A	65700000	65651547	0.151156
A. eriantha	1A	65800000	65751547	0.252019
A. eriantha	1A	65900000	65851547	0.451912
A. eriantha	1A	66000000	65951547	0.173157
A. eriantha	1A	66100000	66051547	0.151156
A. eriantha	1A	66200000	66151547	0.498252
A. eriantha	1A	66300000	66251547	0.120925
A. eriantha	1A	66400000	66351547	0
A. eriantha	1A	66500000	66451547	1.03656
A. eriantha	1A	66600000	66551547	0.090693
A. eriantha	1A	66700000	66651547	0.182711
A. eriantha	1A	66800000	66751547	0.256135
A. eriantha	1A	66900000	66851547	0.120925
A. eriantha	1A	67000000	66951547	0.163935
A. eriantha	1A	67100000	67051547	0.250597
A. eriantha	1A	67200000	67151547	0.260516
A. eriantha	1A	67300000	67251547	0.236105
A. eriantha	1A	67400000	67351547	0.122707
A. eriantha	1A	67500000	67451547	0.225513
A. eriantha	1A	67600000	67551547	0.297602
A. eriantha	1A	67700000	67651547	0.166998
A. eriantha	1A	67800000	67751547	0.270793
A. eriantha	1A	67900000	67851547	0.151156
A. eriantha	1A	68000000	67951547	0.430637
A. eriantha	1A	68100000	68051547	0.714408
A. eriantha	1A	68200000	68151547	0.090693
A. eriantha	1A	68300000	68251547	0.168444
A. eriantha	1A	68400000	68351547	0.090693
A. eriantha	1A	68500000	68451547	0.281181
A. eriantha	1A	68600000	68551547	0.090693
A. eriantha	1A	68700000	68651547	0.260161
A. eriantha	1A	68800000	68751547	0.612176
A. eriantha	1A	68900000	68851547	0.258489
A. eriantha	1A	69000000	68951547	0.536982
A. eriantha	1A	69100000	69051547	0.151156
A. eriantha	1A	69200000	69151547	0.090693
A. eriantha	1A	69300000	69251547	0.199215
A. eriantha	1A	69400000	69351547	0.030231
A. eriantha	1A	69500000	69451547	0.309378
A. eriantha	1A	69600000	69551547	0.337674
A. eriantha	1A	69700000	69651547	0.412928
A. eriantha	1A	69800000	69751547	0.433273
A. eriantha	1A	69900000	69851547	0.176063
A. eriantha	1A	70000000	69951547	0.327828
A. eriantha	1A	70100000	70051547	0.271544
A. eriantha	1A	70200000	70151547	0.212439
A. eriantha	1A	70300000	70251547	0.090693
A. eriantha	1A	70400000	70351547	0.163476
A. eriantha	1A	70500000	70451547	0.151156
A. eriantha	1A	70600000	70551547	0.479189
A. eriantha	1A	70700000	70651547	0.339247
A. eriantha	1A	70800000	70751547	0.359727
A. eriantha	1A	70900000	70851547	0.45933
A. eriantha	1A	71000000	70951547	0.186619
A. eriantha	1A	71100000	71051547	0.212279
A. eriantha	1A	71200000	71151547	0.366016
A. eriantha	1A	71300000	71251547	0.367382
A. eriantha	1A	71400000	71351547	0.090693
A. eriantha	1A	71500000	71451547	0.155175
A. eriantha	1A	71600000	71551547	0.351973
A. eriantha	1A	71700000	71651547	0.169475
A. eriantha	1A	71800000	71751547	0.167236
A. eriantha	1A	71900000	71851547	0.162585
A. eriantha	1A	72000000	71951547	0.453643
A. eriantha	1A	72100000	72051547	0.260555
A. eriantha	1A	72200000	72151547	0.13604
A. eriantha	1A	72300000	72251547	0.060462
A. eriantha	1A	72400000	72351547	0.090693
A. eriantha	1A	72500000	72451547	0.81119
A. eriantha	1A	72600000	72551547	0.413653
A. eriantha	1A	72700000	72651547	0.151156
A. eriantha	1A	72800000	72751547	0.060462
A. eriantha	1A	72900000	72851547	0.120925
A. eriantha	1A	73000000	72951547	0.376185
A. eriantha	1A	73100000	73051547	0.151156
A. eriantha	1A	73200000	73151547	0.210812
A. eriantha	1A	73300000	73251547	0.287823
A. eriantha	1A	73400000	73351547	0.109633
A. eriantha	1A	73500000	73451547	0.155643
A. eriantha	1A	73600000	73551547	0.151542
A. eriantha	1A	73700000	73651547	0.306134
A. eriantha	1A	73800000	73751547	0.090693
A. eriantha	1A	73900000	73851547	0.056879
A. eriantha	1A	74000000	73951547	0.359672
A. eriantha	1A	74100000	74051547	0.411332
A. eriantha	1A	74200000	74151547	0.20825
A. eriantha	1A	74300000	74251547	1.04638
A. eriantha	1A	74400000	74351547	0.096198
A. eriantha	1A	74500000	74451547	0.124968
A. eriantha	1A	74600000	74551547	0.204846
A. eriantha	1A	74700000	74651547	0.090693
A. eriantha	1A	74800000	74751547	0.120925
A. eriantha	1A	74900000	74851547	0.507121
A. eriantha	1A	75000000	74951547	0.213437
A. eriantha	1A	75100000	75051547	0.475951
A. eriantha	1A	75200000	75151547	0.120925
A. eriantha	1A	75300000	75251547	0.242559
A. eriantha	1A	75400000	75351547	0.232239
A. eriantha	1A	75500000	75451547	0.181018
A. eriantha	1A	75600000	75551547	0.459747
A. eriantha	1A	75700000	75651547	0.471074
A. eriantha	1A	75800000	75751547	0.090693
A. eriantha	1A	75900000	75851547	0.135312
A. eriantha	1A	76000000	75951547	0.162109
A. eriantha	1A	76100000	76051547	0.286204
A. eriantha	1A	76200000	76151547	0.40451
A. eriantha	1A	76300000	76251547	0.2123
A. eriantha	1A	76400000	76351547	0.243762
A. eriantha	1A	76500000	76451547	0.670511
A. eriantha	1A	76600000	76551547	0.101372
A. eriantha	1A	76700000	76651547	0.120925
A. eriantha	1A	76800000	76751547	0.447859
A. eriantha	1A	76900000	76851547	0
A. eriantha	1A	77000000	76951547	0.030231
A. eriantha	1A	77100000	77051547	0.36584
A. eriantha	1A	77200000	77151547	0.060462
A. eriantha	1A	77300000	77251547	0.284545
A. eriantha	1A	77400000	77351547	0.090693
A. eriantha	1A	77500000	77451547	0.184453
A. eriantha	1A	77600000	77551547	0.176191
A. eriantha	1A	77700000	77651547	0.188728
A. eriantha	1A	77800000	77751547	0.094642
A. eriantha	1A	77900000	77851547	0.435289
A. eriantha	1A	78000000	77951547	0.438885
A. eriantha	1A	78100000	78051547	0.090693
A. eriantha	1A	78200000	78151547	0.230679
A. eriantha	1A	78300000	78251547	0.090693
A. eriantha	1A	78400000	78351547	0.633854
A. eriantha	1A	78500000	78451547	0.164589
A. eriantha	1A	78600000	78551547	0.21476
A. eriantha	1A	78700000	78651547	0.356674
A. eriantha	1A	78800000	78751547	0.13665
A. eriantha	1A	78900000	78851547	0.161534
A. eriantha	1A	79000000	78951547	0.120925
A. eriantha	1A	79100000	79051547	0.120925
A. eriantha	1A	79200000	79151547	0.17047
A. eriantha	1A	79300000	79251547	0.125751
A. eriantha	1A	79400000	79351547	0.172173
A. eriantha	1A	79500000	79451547	0.209916
A. eriantha	1A	79600000	79551547	0.060462
A. eriantha	1A	79700000	79651547	0.122336
A. eriantha	1A	79800000	79751547	0.273856
A. eriantha	1A	79900000	79851547	0.165851
A. eriantha	1A	80000000	79951547	0.20725
A. eriantha	1A	80100000	80051547	0.196502
A. eriantha	1A	80200000	80151547	0.267045
A. eriantha	1A	80300000	80251547	0.165003
A. eriantha	1A	80400000	80351547	0.12846
A. eriantha	1A	80500000	80451547	0.060462
A. eriantha	1A	80600000	80551547	0.234788
A. eriantha	1A	80700000	80651547	0.307934
A. eriantha	1A	80800000	80751547	0.172967
A. eriantha	1A	80900000	80851547	0.155135
A. eriantha	1A	81000000	80951547	0.455785
A. eriantha	1A	81100000	81051547	0.151156
A. eriantha	1A	81200000	81151547	0.120925
A. eriantha	1A	81300000	81251547	0.090693
A. eriantha	1A	81400000	81351547	0.090693
A. eriantha	1A	81500000	81451547	0.167928
A. eriantha	1A	81600000	81551547	0.151156
A. eriantha	1A	81700000	81651547	0.090693
A. eriantha	1A	81800000	81751547	0.176736
A. eriantha	1A	81900000	81851547	0.060462
A. eriantha	1A	82000000	81951547	0.166883
A. eriantha	1A	82100000	82051547	0.161212
A. eriantha	1A	82200000	82151547	0.120925
A. eriantha	1A	82300000	82251547	0.156937
A. eriantha	1A	82400000	82351547	0.196642
A. eriantha	1A	82500000	82451547	0.206905
A. eriantha	1A	82600000	82551547	0.172953
A. eriantha	1A	82700000	82651547	0.16187
A. eriantha	1A	82800000	82751547	0.295404
A. eriantha	1A	82900000	82851547	1.18859
A. eriantha	1A	83000000	82951547	0.205602
A. eriantha	1A	83100000	83051547	0.289167
A. eriantha	1A	83200000	83151547	0.344605
A. eriantha	1A	83300000	83251547	0.922042
A. eriantha	1A	83400000	83351547	0.169798
A. eriantha	1A	83500000	83451547	0.222236
A. eriantha	1A	83600000	83551547	0.151156
A. eriantha	1A	83700000	83651547	0.182505
A. eriantha	1A	83800000	83751547	0.731991
A. eriantha	1A	83900000	83851547	0.185918
A. eriantha	1A	84000000	83951547	0.153962
A. eriantha	1A	84100000	84051547	0.214187
A. eriantha	1A	84200000	84151547	0.439488
A. eriantha	1A	84300000	84251547	0.240314
A. eriantha	1A	84400000	84351547	0.203805
A. eriantha	1A	84500000	84451547	0.165586
A. eriantha	1A	84600000	84551547	0
A. eriantha	1A	84700000	84651547	0.303792
A. eriantha	1A	84800000	84751547	0.060462
A. eriantha	1A	84900000	84851547	0.452935
A. eriantha	1A	85000000	84951547	0.139689
A. eriantha	1A	85100000	85051547	0.167692
A. eriantha	1A	85200000	85151547	0.151156
A. eriantha	1A	85300000	85251547	0.128706
A. eriantha	1A	85400000	85351547	0.201383
A. eriantha	1A	85500000	85451547	0.159724
A. eriantha	1A	85600000	85551547	0.146319
A. eriantha	1A	85700000	85651547	0.211538
A. eriantha	1A	85800000	85751547	0.151156
A. eriantha	1A	85900000	85851547	0.127682
A. eriantha	1A	86000000	85951547	0.39992
A. eriantha	1A	86100000	86051547	0.157912
A. eriantha	1A	86200000	86151547	0.367033
A. eriantha	1A	86300000	86251547	0.090693
A. eriantha	1A	86400000	86351547	0.138095
A. eriantha	1A	86500000	86451547	0.195584
A. eriantha	1A	86600000	86551547	0.180947
A. eriantha	1A	86700000	86651547	0.247824
A. eriantha	1A	86800000	86751547	0.120925
A. eriantha	1A	86900000	86851547	0.292441
A. eriantha	1A	87000000	86951547	0.164276
A. eriantha	1A	87100000	87051547	0.160406
A. eriantha	1A	87200000	87151547	0.173644
A. eriantha	1A	87300000	87251547	0.224836
A. eriantha	1A	87400000	87351547	0.162715
A. eriantha	1A	87500000	87451547	0.120925
A. eriantha	1A	87600000	87551547	0.030231
A. eriantha	1A	87700000	87651547	0.912374
A. eriantha	1A	87800000	87751547	0.120925
A. eriantha	1A	87900000	87851547	0.405573
A. eriantha	1A	88000000	87951547	0.754579
A. eriantha	1A	88100000	88051547	0.163248
A. eriantha	1A	88200000	88151547	0.322745
A. eriantha	1A	88300000	88251547	0.322573
A. eriantha	1A	88400000	88351547	0.371731
A. eriantha	1A	88500000	88451547	0.090693
A. eriantha	1A	88600000	88551547	0.230614
A. eriantha	1A	88700000	88651547	0.192703
A. eriantha	1A	88800000	88751547	0.396683
A. eriantha	1A	88900000	88851547	0.318877
A. eriantha	1A	89000000	88951547	0.31328
A. eriantha	1A	89100000	89051547	0.191453
A. eriantha	1A	89200000	89151547	0.151156
A. eriantha	1A	89300000	89251547	0.244487
A. eriantha	1A	89400000	89351547	0.151156
A. eriantha	1A	89500000	89451547	0.18187
A. eriantha	1A	89600000	89551547	0.28644
A. eriantha	1A	89700000	89651547	0.120925
A. eriantha	1A	89800000	89751547	0.211717
A. eriantha	1A	89900000	89851547	0.189318
A. eriantha	1A	90000000	89951547	1.34812
A. eriantha	1A	90100000	90051547	0.181387
A. eriantha	1A	90200000	90151547	0.181779
A. eriantha	1A	90300000	90251547	0.151156
A. eriantha	1A	90400000	90351547	0.453048
A. eriantha	1A	90500000	90451547	0.231119
A. eriantha	1A	90600000	90551547	0.181887
A. eriantha	1A	90700000	90651547	0.23727
A. eriantha	1A	90800000	90751547	0.287508
A. eriantha	1A	90900000	90851547	0.151156
A. eriantha	1A	91000000	90951547	0.460849
A. eriantha	1A	91100000	91051547	0.060462
A. eriantha	1A	91200000	91151547	0.120925
A. eriantha	1A	91300000	91251547	0.18201
A. eriantha	1A	91400000	91351547	0.283357
A. eriantha	1A	91500000	91451547	0.265459
A. eriantha	1A	91600000	91551547	0.516911
A. eriantha	1A	91700000	91651547	0.249941
A. eriantha	1A	91800000	91751547	0.136158
A. eriantha	1A	91900000	91851547	0.167985
A. eriantha	1A	92000000	91951547	0.151156
A. eriantha	1A	92100000	92051547	0.073232
A. eriantha	1A	92200000	92151547	0.264374
A. eriantha	1A	92300000	92251547	1.66442
A. eriantha	1A	92400000	92351547	0.28503
A. eriantha	1A	92500000	92451547	0.131172
A. eriantha	1A	92600000	92551547	0.151156
A. eriantha	1A	92700000	92651547	0.123921
A. eriantha	1A	92800000	92751547	0.671936
A. eriantha	1A	92900000	92851547	0.358375
A. eriantha	1A	93000000	92951547	0.413561
A. eriantha	1A	93100000	93051547	0.174973
A. eriantha	1A	93200000	93151547	0.163239
A. eriantha	1A	93300000	93251547	0.167593
A. eriantha	1A	93400000	93351547	0.178821
A. eriantha	1A	93500000	93451547	0.120925
A. eriantha	1A	93600000	93551547	0.090693
A. eriantha	1A	93700000	93651547	0.200135
A. eriantha	1A	93800000	93751547	0.266064
A. eriantha	1A	93900000	93851547	0.151156
A. eriantha	1A	94000000	93951547	0.206614
A. eriantha	1A	94100000	94051547	0.15234
A. eriantha	1A	94200000	94151547	0.174437
A. eriantha	1A	94300000	94251547	0.120925
A. eriantha	1A	94400000	94351547	0.219228
A. eriantha	1A	94500000	94451547	0.090693
A. eriantha	1A	94600000	94551547	0.151156
A. eriantha	1A	94700000	94651547	0.201467
A. eriantha	1A	94800000	94751547	0.120925
A. eriantha	1A	94900000	94851547	0.189157
A. eriantha	1A	95000000	94951547	0.299035
A. eriantha	1A	95100000	95051547	0.185843
A. eriantha	1A	95200000	95151547	0.16036
A. eriantha	1A	95300000	95251547	0.167712
A. eriantha	1A	95400000	95351547	0.060462
A. eriantha	1A	95500000	95451547	0.060462
A. eriantha	1A	95600000	95551547	0.160572
A. eriantha	1A	95700000	95651547	0.49823
A. eriantha	1A	95800000	95751547	0.316299
A. eriantha	1A	95900000	95851547	0.151156
A. eriantha	1A	96000000	95951547	0.328253
A. eriantha	1A	96100000	96051547	0.32387
A. eriantha	1A	96200000	96151547	0.4198
A. eriantha	1A	96300000	96251547	0.761033
A. eriantha	1A	96400000	96351547	0.060462
A. eriantha	1A	96500000	96451547	0.250883
A. eriantha	1A	96600000	96551547	0.212125
A. eriantha	1A	96700000	96651547	0.19026
A. eriantha	1A	96800000	96751547	0.75569
A. eriantha	1A	96900000	96851547	0.455634
A. eriantha	1A	97000000	96951547	0.257925
A. eriantha	1A	97100000	97051547	0.195793
A. eriantha	1A	97200000	97151547	0.120925
A. eriantha	1A	97300000	97251547	0.185028
A. eriantha	1A	97400000	97351547	0.221971
A. eriantha	1A	97500000	97451547	0.277083
A. eriantha	1A	97600000	97551547	0.157103
A. eriantha	1A	97700000	97651547	1.2103
A. eriantha	1A	97800000	97751547	0.245487
A. eriantha	1A	97900000	97851547	0.123156
A. eriantha	1A	98000000	97951547	0.200246
A. eriantha	1A	98100000	98051547	0.775561
A. eriantha	1A	98200000	98151547	0.16291
A. eriantha	1A	98300000	98251547	0.65607
A. eriantha	1A	98400000	98351547	0.255995
A. eriantha	1A	98500000	98451547	0.576582
A. eriantha	1A	98600000	98551547	0.151156
A. eriantha	1A	98700000	98651547	0.364187
A. eriantha	1A	98800000	98751547	0.337004
A. eriantha	1A	98900000	98851547	0.238649
A. eriantha	1A	99000000	98951547	0.205249
A. eriantha	1A	99100000	99051547	0.151156
A. eriantha	1A	99200000	99151547	0.263148
A. eriantha	1A	99300000	99251547	0.733946
A. eriantha	1A	99400000	99351547	0.242397
A. eriantha	1A	99500000	99451547	0.164145
A. eriantha	1A	99600000	99551547	0.151156
A. eriantha	1A	99700000	99651547	0.198898
A. eriantha	1A	99800000	99751547	0.197726
A. eriantha	1A	99900000	99851547	0.151156
A. eriantha	1A	100000000	99951547	0.208366
A. eriantha	1A	100100000	100051547	0.213428
A. eriantha	1A	100200000	100151547	0.030231
A. eriantha	1A	100300000	100251547	0.648307
A. eriantha	1A	100400000	100351547	0.530881
A. eriantha	1A	100500000	100451547	0.190181
A. eriantha	1A	100600000	100551547	0.43149
A. eriantha	1A	100700000	100651547	0.060462
A. eriantha	1A	100800000	100751547	0.120925
A. eriantha	1A	100900000	100851547	0.129396
A. eriantha	1A	101000000	100951547	0.275207
A. eriantha	1A	101100000	101051547	0.374885
A. eriantha	1A	101200000	101151547	0.420252
A. eriantha	1A	101300000	101251547	0.244714
A. eriantha	1A	101400000	101351547	0.403186
A. eriantha	1A	101500000	101451547	0.178381
A. eriantha	1A	101600000	101551547	0.221875
A. eriantha	1A	101700000	101651547	0.153493
A. eriantha	1A	101800000	101751547	0.347666
A. eriantha	1A	101900000	101851547	0.16647
A. eriantha	1A	102000000	101951547	0.338608
A. eriantha	1A	102100000	102051547	0.238502
A. eriantha	1A	102200000	102151547	0.437818
A. eriantha	1A	102300000	102251547	0.570059
A. eriantha	1A	102400000	102351547	0.240257
A. eriantha	1A	102500000	102451547	0.442208
A. eriantha	1A	102600000	102551547	0.240598
A. eriantha	1A	102700000	102651547	0.357379
A. eriantha	1A	102800000	102751547	0.090693
A. eriantha	1A	102900000	102851547	0.226377
A. eriantha	1A	103000000	102951547	0.192745
A. eriantha	1A	103100000	103051547	0.165074
A. eriantha	1A	103200000	103151547	0.125122
A. eriantha	1A	103300000	103251547	0.787974
A. eriantha	1A	103400000	103351547	0.707642
A. eriantha	1A	103500000	103451547	0.252641
A. eriantha	1A	103600000	103551547	0.193151
A. eriantha	1A	103700000	103651547	0.337638
A. eriantha	1A	103800000	103751547	0.178822
A. eriantha	1A	103900000	103851547	0.153595
A. eriantha	1A	104000000	103951547	0.167176
A. eriantha	1A	104100000	104051547	0.060462
A. eriantha	1A	104200000	104151547	0.120925
A. eriantha	1A	104300000	104251547	0.151156
A. eriantha	1A	104400000	104351547	0.225882
A. eriantha	1A	104500000	104451547	0.335323
A. eriantha	1A	104600000	104551547	0.960958
A. eriantha	1A	104700000	104651547	0.090693
A. eriantha	1A	104800000	104751547	0.187827
A. eriantha	1A	104900000	104851547	0.161739
A. eriantha	1A	105000000	104951547	0.343169
A. eriantha	1A	105100000	105051547	0.201593
A. eriantha	1A	105200000	105151547	0.15974
A. eriantha	1A	105300000	105251547	0.181387
A. eriantha	1A	105400000	105351547	0.4527
A. eriantha	1A	105500000	105451547	0.343853
A. eriantha	1A	105600000	105551547	0.381313
A. eriantha	1A	105700000	105651547	0.397895
A. eriantha	1A	105800000	105751547	0.208226
A. eriantha	1A	105900000	105851547	0.165798
A. eriantha	1A	106000000	105951547	0.329729
A. eriantha	1A	106100000	106051547	0.182063
A. eriantha	1A	106200000	106151547	0.374979
A. eriantha	1A	106300000	106251547	0.196027
A. eriantha	1A	106400000	106351547	0.090693
A. eriantha	1A	106500000	106451547	0.090693
A. eriantha	1A	106600000	106551547	0.223158
A. eriantha	1A	106700000	106651547	0.120925
A. eriantha	1A	106800000	106751547	0.357503
A. eriantha	1A	106900000	106851547	0.151156
A. eriantha	1A	107000000	106951547	0.196927
A. eriantha	1A	107100000	107051547	0.120925
A. eriantha	1A	107200000	107151547	0.292314
A. eriantha	1A	107300000	107251547	0.21121
A. eriantha	1A	107400000	107351547	0.307667
A. eriantha	1A	107500000	107451547	0.242556
A. eriantha	1A	107600000	107551547	0.26955
A. eriantha	1A	107700000	107651547	0.221821
A. eriantha	1A	107800000	107751547	0.216191
A. eriantha	1A	107900000	107851547	0.721903
A. eriantha	1A	108000000	107951547	0.524203
A. eriantha	1A	108100000	108051547	0.221223
A. eriantha	1A	108200000	108151547	0.165012
A. eriantha	1A	108300000	108251547	0.124681
A. eriantha	1A	108400000	108351547	0.153616
A. eriantha	1A	108500000	108451547	0.166258
A. eriantha	1A	108600000	108551547	0.151156
A. eriantha	1A	108700000	108651547	0.325994
A. eriantha	1A	108800000	108751547	0.166127
A. eriantha	1A	108900000	108851547	0.197649
A. eriantha	1A	109000000	108951547	0.207935
A. eriantha	1A	109100000	109051547	0.380527
A. eriantha	1A	109200000	109151547	0.151156
A. eriantha	1A	109300000	109251547	0.181087
A. eriantha	1A	109400000	109351547	0.182849
A. eriantha	1A	109500000	109451547	0.245626
A. eriantha	1A	109600000	109551547	0.711641
A. eriantha	1A	109700000	109651547	0.234493
A. eriantha	1A	109800000	109751547	0.312726
A. eriantha	1A	109900000	109851547	0.333615
A. eriantha	1A	110000000	109951547	0.328607
A. eriantha	1A	110100000	110051547	0.151156
A. eriantha	1A	110200000	110151547	0.030231
A. eriantha	1A	110300000	110251547	0.173642
A. eriantha	1A	110400000	110351547	0.120925
A. eriantha	1A	110500000	110451547	0.192029
A. eriantha	1A	110600000	110551547	0.161233
A. eriantha	1A	110700000	110651547	0.120925
A. eriantha	1A	110800000	110751547	0.280974
A. eriantha	1A	110900000	110851547	0.219637
A. eriantha	1A	111000000	110951547	0.361114
A. eriantha	1A	111100000	111051547	0.192601
A. eriantha	1A	111200000	111151547	0.189081
A. eriantha	1A	111300000	111251547	0.264634
A. eriantha	1A	111400000	111351547	0.428039
A. eriantha	1A	111500000	111451547	0.177608
A. eriantha	1A	111600000	111551547	0.533595
A. eriantha	1A	111700000	111651547	0.165601
A. eriantha	1A	111800000	111751547	0.120925
A. eriantha	1A	111900000	111851547	0.194315
A. eriantha	1A	112000000	111951547	0.245436
A. eriantha	1A	112100000	112051547	0.725497
A. eriantha	1A	112200000	112151547	0.120925
A. eriantha	1A	112300000	112251547	0.030231
A. eriantha	1A	112400000	112351547	0.136861
A. eriantha	1A	112500000	112451547	0.297006
A. eriantha	1A	112600000	112551547	0.226322
A. eriantha	1A	112700000	112651547	0.211261
A. eriantha	1A	112800000	112751547	0.287064
A. eriantha	1A	112900000	112851547	0.298218
A. eriantha	1A	113000000	112951547	0.090693
A. eriantha	1A	113100000	113051547	0.090693
A. eriantha	1A	113200000	113151547	0.200157
A. eriantha	1A	113300000	113251547	0.152616
A. eriantha	1A	113400000	113351547	0.280496
A. eriantha	1A	113500000	113451547	0.090693
A. eriantha	1A	113600000	113551547	0.24903
A. eriantha	1A	113700000	113651547	0.15012
A. eriantha	1A	113800000	113751547	0.090693
A. eriantha	1A	113900000	113851547	0.060462
A. eriantha	1A	114000000	113951547	0.130454
A. eriantha	1A	114100000	114051547	0.307118
A. eriantha	1A	114200000	114151547	0.5496
A. eriantha	1A	114300000	114251547	0.437109
A. eriantha	1A	114400000	114351547	0.2894
A. eriantha	1A	114500000	114451547	0.289711
A. eriantha	1A	114600000	114551547	0.404989
A. eriantha	1A	114700000	114651547	0.155165
A. eriantha	1A	114800000	114751547	0.217997
A. eriantha	1A	114900000	114851547	0.799602
A. eriantha	1A	115000000	114951547	0.23395
A. eriantha	1A	115100000	115051547	0.120925
A. eriantha	1A	115200000	115151547	0.243978
A. eriantha	1A	115300000	115251547	0.444119
A. eriantha	1A	115400000	115351547	0.458584
A. eriantha	1A	115500000	115451547	0.191762
A. eriantha	1A	115600000	115551547	0.245891
A. eriantha	1A	115700000	115651547	0.35108
A. eriantha	1A	115800000	115751547	0.288456
A. eriantha	1A	115900000	115851547	0.043732
A. eriantha	1A	116000000	115951547	0.439691
A. eriantha	1A	116100000	116051547	0.35352
A. eriantha	1A	116200000	116151547	0.156368
A. eriantha	1A	116300000	116251547	0.156063
A. eriantha	1A	116400000	116351547	0.151156
A. eriantha	1A	116500000	116451547	0.303155
A. eriantha	1A	116600000	116551547	0.206939
A. eriantha	1A	116700000	116651547	0.321274
A. eriantha	1A	116800000	116751547	0.23909
A. eriantha	1A	116900000	116851547	0.151156
A. eriantha	1A	117000000	116951547	0.290463
A. eriantha	1A	117100000	117051547	0.273875
A. eriantha	1A	117200000	117151547	1.34738
A. eriantha	1A	117300000	117251547	0.236142
A. eriantha	1A	117400000	117351547	0.272665
A. eriantha	1A	117500000	117451547	0.154717
A. eriantha	1A	117600000	117551547	0.121194
A. eriantha	1A	117700000	117651547	0.402053
A. eriantha	1A	117800000	117751547	0.197112
A. eriantha	1A	117900000	117851547	0.187601
A. eriantha	1A	118000000	117951547	0.168855
A. eriantha	1A	118100000	118051547	0.152454
A. eriantha	1A	118200000	118151547	0.176317
A. eriantha	1A	118300000	118251547	0.257081
A. eriantha	1A	118400000	118351547	0.120925
A. eriantha	1A	118500000	118451547	0.196151
A. eriantha	1A	118600000	118551547	7.45424
A. eriantha	1A	118700000	118651547	6.73431
A. eriantha	1A	118800000	118751547	5.14973
A. eriantha	1A	118900000	118851547	4.1791
A. eriantha	1A	119000000	118951547	0.356396
A. eriantha	1A	119100000	119051547	0.273782
A. eriantha	1A	119200000	119151547	0.269605
A. eriantha	1A	119300000	119251547	0.400305
A. eriantha	1A	119400000	119351547	0.344376
A. eriantha	1A	119500000	119451547	0.215284
A. eriantha	1A	119600000	119551547	0.183835
A. eriantha	1A	119700000	119651547	0.897449
A. eriantha	1A	119800000	119751547	0.314644
A. eriantha	1A	119900000	119851547	0.215324
A. eriantha	1A	120000000	119951547	0.329914
A. eriantha	1A	120100000	120051547	0.030231
A. eriantha	1A	120200000	120151547	0.151156
A. eriantha	1A	120300000	120251547	0.154406
A. eriantha	1A	120400000	120351547	0.144371
A. eriantha	1A	120500000	120451547	0.230655
A. eriantha	1A	120600000	120551547	0.154276
A. eriantha	1A	120700000	120651547	0.239289
A. eriantha	1A	120800000	120751547	0.170808
A. eriantha	1A	120900000	120851547	0.165882
A. eriantha	1A	121000000	120951547	0.177654
A. eriantha	1A	121100000	121051547	0.125662
A. eriantha	1A	121200000	121151547	0.170121
A. eriantha	1A	121300000	121251547	0.245904
A. eriantha	1A	121400000	121351547	0.544876
A. eriantha	1A	121500000	121451547	0.28172
A. eriantha	1A	121600000	121551547	0.582261
A. eriantha	1A	121700000	121651547	0.235983
A. eriantha	1A	121800000	121751547	0.31065
A. eriantha	1A	121900000	121851547	0.241704
A. eriantha	1A	122000000	121951547	0.491768
A. eriantha	1A	122100000	122051547	0.160992
A. eriantha	1A	122200000	122151547	0.340211
A. eriantha	1A	122300000	122251547	0.384543
A. eriantha	1A	122400000	122351547	0.880287
A. eriantha	1A	122500000	122451547	0.261549
A. eriantha	1A	122600000	122551547	0.152782
A. eriantha	1A	122700000	122651547	0.290127
A. eriantha	1A	122800000	122751547	0.342477
A. eriantha	1A	122900000	122851547	0.191921
A. eriantha	1A	123000000	122951547	0.060462
A. eriantha	1A	123100000	123051547	0.192496
A. eriantha	1A	123200000	123151547	0.120925
A. eriantha	1A	123300000	123251547	0.060462
A. eriantha	1A	123400000	123351547	0.188778
A. eriantha	1A	123500000	123451547	0.115202
A. eriantha	1A	123600000	123551547	0.120925
A. eriantha	1A	123700000	123651547	0.727864
A. eriantha	1A	123800000	123751547	5.06191
A. eriantha	1A	123900000	123851547	1.0511
A. eriantha	1A	124000000	123951547	0.191285
A. eriantha	1A	124100000	124051547	1.15502
A. eriantha	1A	124200000	124151547	0.748109
A. eriantha	1A	124300000	124251547	0.228181
A. eriantha	1A	124400000	124351547	0.030231
A. eriantha	1A	124500000	124451547	0.314587
A. eriantha	1A	124600000	124551547	0.215918
A. eriantha	1A	124700000	124651547	0.170284
A. eriantha	1A	124800000	124751547	0.744227
A. eriantha	1A	124900000	124851547	0.151156
A. eriantha	1A	125000000	124951547	0.125432
A. eriantha	1A	125100000	125051547	0.778874
A. eriantha	1A	125200000	125151547	0.328036
A. eriantha	1A	125300000	125251547	0.266146
A. eriantha	1A	125400000	125351547	0.468347
A. eriantha	1A	125500000	125451547	1.66845
A. eriantha	1A	125600000	125551547	0.205295
A. eriantha	1A	125700000	125651547	0.17705
A. eriantha	1A	125800000	125751547	0.211293
A. eriantha	1A	125900000	125851547	0.170291
A. eriantha	1A	126000000	125951547	0.342803
A. eriantha	1A	126100000	126051547	0.20733
A. eriantha	1A	126200000	126151547	0.169739
A. eriantha	1A	126300000	126251547	0.126304
A. eriantha	1A	126400000	126351547	0.176225
A. eriantha	1A	126500000	126451547	0.313792
A. eriantha	1A	126600000	126551547	0.227363
A. eriantha	1A	126700000	126651547	0.175943
A. eriantha	1A	126800000	126751547	0.281737
A. eriantha	1A	126900000	126851547	0.489934
A. eriantha	1A	127000000	126951547	0.352089
A. eriantha	1A	127100000	127051547	0.255226
A. eriantha	1A	127200000	127151547	0.216142
A. eriantha	1A	127300000	127251547	0.171412
A. eriantha	1A	127400000	127351547	0.241887
A. eriantha	1A	127500000	127451547	0.333937
A. eriantha	1A	127600000	127551547	0.176654
A. eriantha	1A	127700000	127651547	0.218132
A. eriantha	1A	127800000	127751547	0.216226
A. eriantha	1A	127900000	127851547	0.194274
A. eriantha	1A	128000000	127951547	0.753007
A. eriantha	1A	128100000	128051547	0.090693
A. eriantha	1A	128200000	128151547	0.237478
A. eriantha	1A	128300000	128251547	0.185897
A. eriantha	1A	128400000	128351547	0.120925
A. eriantha	1A	128500000	128451547	0.761631
A. eriantha	1A	128600000	128551547	0.935036
A. eriantha	1A	128700000	128651547	0.370449
A. eriantha	1A	128800000	128751547	0.192533
A. eriantha	1A	128900000	128851547	0.614276
A. eriantha	1A	129000000	128951547	0.219205
A. eriantha	1A	129100000	129051547	0.186751
A. eriantha	1A	129200000	129151547	0.160297
A. eriantha	1A	129300000	129251547	0.120925
A. eriantha	1A	129400000	129351547	0.120925
A. eriantha	1A	129500000	129451547	0.247885
A. eriantha	1A	129600000	129551547	0.203384
A. eriantha	1A	129700000	129651547	0.21897
A. eriantha	1A	129800000	129751547	0.120925
A. eriantha	1A	129900000	129851547	0.194716
A. eriantha	1A	130000000	129951547	0.120925
A. eriantha	1A	130100000	130051547	0.207945
A. eriantha	1A	130200000	130151547	0.185638
A. eriantha	1A	130300000	130251547	0.246104
A. eriantha	1A	130400000	130351547	0.060462
A. eriantha	1A	130500000	130451547	0.181387
A. eriantha	1A	130600000	130551547	0.98463
A. eriantha	1A	130700000	130651547	0.154554
A. eriantha	1A	130800000	130751547	0.185441
A. eriantha	1A	130900000	130851547	0.22519
A. eriantha	1A	131000000	130951547	0.378447
A. eriantha	1A	131100000	131051547	0.296701
A. eriantha	1A	131200000	131151547	0.060462
A. eriantha	1A	131300000	131251547	0.030231
A. eriantha	1A	131400000	131351547	0.38904
A. eriantha	1A	131500000	131451547	0.221397
A. eriantha	1A	131600000	131551547	0.195486
A. eriantha	1A	131700000	131651547	0.214729
A. eriantha	1A	131800000	131751547	0.299666
A. eriantha	1A	131900000	131851547	0.32591
A. eriantha	1A	132000000	131951547	0.175342
A. eriantha	1A	132100000	132051547	0.151156
A. eriantha	1A	132200000	132151547	0.408555
A. eriantha	1A	132300000	132251547	0.126901
A. eriantha	1A	132400000	132351547	0.199569
A. eriantha	1A	132500000	132451547	0.371072
A. eriantha	1A	132600000	132551547	0.305108
A. eriantha	1A	132700000	132651547	0.263652
A. eriantha	1A	132800000	132751547	0.23866
A. eriantha	1A	132900000	132851547	0.315455
A. eriantha	1A	133000000	132951547	0.152959
A. eriantha	1A	133100000	133051547	0.455039
A. eriantha	1A	133200000	133151547	0.185986
A. eriantha	1A	133300000	133251547	0.120925
A. eriantha	1A	133400000	133351547	0.060462
A. eriantha	1A	133500000	133451547	0.090693
A. eriantha	1A	133600000	133551547	0.144013
A. eriantha	1A	133700000	133651547	0.090693
A. eriantha	1A	133800000	133751547	0.168468
A. eriantha	1A	133900000	133851547	0.090693
A. eriantha	1A	134000000	133951547	0.167499
A. eriantha	1A	134100000	134051547	0.192139
A. eriantha	1A	134200000	134151547	0.490262
A. eriantha	1A	134300000	134251547	0.260509
A. eriantha	1A	134400000	134351547	0.214598
A. eriantha	1A	134500000	134451547	0.201541
A. eriantha	1A	134600000	134551547	0.259577
A. eriantha	1A	134700000	134651547	0.305223
A. eriantha	1A	134800000	134751547	0.330548
A. eriantha	1A	134900000	134851547	0.543389
A. eriantha	1A	135000000	134951547	0.226475
A. eriantha	1A	135100000	135051547	0.180552
A. eriantha	1A	135200000	135151547	0.257653
A. eriantha	1A	135300000	135251547	0.206832
A. eriantha	1A	135400000	135351547	0.181387
A. eriantha	1A	135500000	135451547	0.331769
A. eriantha	1A	135600000	135551547	0.237109
A. eriantha	1A	135700000	135651547	0.248462
A. eriantha	1A	135800000	135751547	0.154554
A. eriantha	1A	135900000	135851547	0.173061
A. eriantha	1A	136000000	135951547	2.38809
A. eriantha	1A	136100000	136051547	0.595861
A. eriantha	1A	136200000	136151547	0.224829
A. eriantha	1A	136300000	136251547	0.204886
A. eriantha	1A	136400000	136351547	0.393476
A. eriantha	1A	136500000	136451547	0.259217
A. eriantha	1A	136600000	136551547	0.090693
A. eriantha	1A	136700000	136651547	0.123647
A. eriantha	1A	136800000	136751547	0.120925
A. eriantha	1A	136900000	136851547	0.22836
A. eriantha	1A	137000000	136951547	0.316781
A. eriantha	1A	137100000	137051547	0.197031
A. eriantha	1A	137200000	137151547	0.268556
A. eriantha	1A	137300000	137251547	0.123512
A. eriantha	1A	137400000	137351547	0.309039
A. eriantha	1A	137500000	137451547	0.670152
A. eriantha	1A	137600000	137551547	0.263488
A. eriantha	1A	137700000	137651547	0.583658
A. eriantha	1A	137800000	137751547	0.120925
A. eriantha	1A	137900000	137851547	0.221816
A. eriantha	1A	138000000	137951547	0.208427
A. eriantha	1A	138100000	138051547	0.151156
A. eriantha	1A	138200000	138151547	0.181387
A. eriantha	1A	138300000	138251547	0.120925
A. eriantha	1A	138400000	138351547	0.789693
A. eriantha	1A	138500000	138451547	0.284315
A. eriantha	1A	138600000	138551547	0.516569
A. eriantha	1A	138700000	138651547	0.078896
A. eriantha	1A	138800000	138751547	0.536296
A. eriantha	1A	138900000	138851547	0.174001
A. eriantha	1A	139000000	138951547	0.158418
A. eriantha	1A	139100000	139051547	0.319418
A. eriantha	1A	139200000	139151547	0.120925
A. eriantha	1A	139300000	139251547	0.280127
A. eriantha	1A	139400000	139351547	0.206629
A. eriantha	1A	139500000	139451547	0.411894
A. eriantha	1A	139600000	139551547	0.216485
A. eriantha	1A	139700000	139651547	0.410879
A. eriantha	1A	139800000	139751547	0.359339
A. eriantha	1A	139900000	139851547	0.060462
A. eriantha	1A	140000000	139951547	0.060462
A. eriantha	1A	140100000	140051547	0.120925
A. eriantha	1A	140200000	140151547	0.273815
A. eriantha	1A	140300000	140251547	0.247547
A. eriantha	1A	140400000	140351547	0.508051
A. eriantha	1A	140500000	140451547	0.194255
A. eriantha	1A	140600000	140551547	0.356833
A. eriantha	1A	140700000	140651547	0.413187
A. eriantha	1A	140800000	140751547	0.146238
A. eriantha	1A	140900000	140851547	0.179582
A. eriantha	1A	141000000	140951547	0.198048
A. eriantha	1A	141100000	141051547	0.227618
A. eriantha	1A	141200000	141151547	0.485074
A. eriantha	1A	141300000	141251547	0.197158
A. eriantha	1A	141400000	141351547	0.241221
A. eriantha	1A	141500000	141451547	0.135355
A. eriantha	1A	141600000	141551547	0.441919
A. eriantha	1A	141700000	141651547	0.358557
A. eriantha	1A	141800000	141751547	0.200583
A. eriantha	1A	141900000	141851547	0.318105
A. eriantha	1A	142000000	141951547	0.189965
A. eriantha	1A	142100000	142051547	0.913698
A. eriantha	1A	142200000	142151547	0.341729
A. eriantha	1A	142300000	142251547	0.123609
A. eriantha	1A	142400000	142351547	0.118806
A. eriantha	1A	142500000	142451547	0.275232
A. eriantha	1A	142600000	142551547	0.177032
A. eriantha	1A	142700000	142651547	0.438202
A. eriantha	1A	142800000	142751547	0.206282
A. eriantha	1A	142900000	142851547	0.21341
A. eriantha	1A	143000000	142951547	0.216944
A. eriantha	1A	143100000	143051547	0.258089
A. eriantha	1A	143200000	143151547	0.267726
A. eriantha	1A	143300000	143251547	0.327649
A. eriantha	1A	143400000	143351547	0.143642
A. eriantha	1A	143500000	143451547	0.145279
A. eriantha	1A	143600000	143551547	0.200334
A. eriantha	1A	143700000	143651547	0.364489
A. eriantha	1A	143800000	143751547	0.363758
A. eriantha	1A	143900000	143851547	0.425228
A. eriantha	1A	144000000	143951547	0.126381
A. eriantha	1A	144100000	144051547	0.1944
A. eriantha	1A	144200000	144151547	0.151156
A. eriantha	1A	144300000	144251547	0.030231
A. eriantha	1A	144400000	144351547	0.310403
A. eriantha	1A	144500000	144451547	0.429901
A. eriantha	1A	144600000	144551547	0.152352
A. eriantha	1A	144700000	144651547	0.185554
A. eriantha	1A	144800000	144751547	0.763115
A. eriantha	1A	144900000	144851547	0.151156
A. eriantha	1A	145000000	144951547	0.358632
A. eriantha	1A	145100000	145051547	0.266319
A. eriantha	1A	145200000	145151547	0.151156
A. eriantha	1A	145300000	145251547	0.738872
A. eriantha	1A	145400000	145351547	0.21623
A. eriantha	1A	145500000	145451547	0.21082
A. eriantha	1A	145600000	145551547	0.571629
A. eriantha	1A	145700000	145651547	0.101634
A. eriantha	1A	145800000	145751547	0.409778
A. eriantha	1A	145900000	145851547	0.351816
A. eriantha	1A	146000000	145951547	0.217109
A. eriantha	1A	146100000	146051547	0.152669
A. eriantha	1A	146200000	146151547	0.163633
A. eriantha	1A	146300000	146251547	0.344794
A. eriantha	1A	146400000	146351547	0.269183
A. eriantha	1A	146500000	146451547	0.143394
A. eriantha	1A	146600000	146551547	0.380707
A. eriantha	1A	146700000	146651547	0.157241
A. eriantha	1A	146800000	146751547	0.120925
A. eriantha	1A	146900000	146851547	0.260975
A. eriantha	1A	147000000	146951547	0.120925
A. eriantha	1A	147100000	147051547	0.151156
A. eriantha	1A	147200000	147151547	0.32609
A. eriantha	1A	147300000	147251547	0.312572
A. eriantha	1A	147400000	147351547	0.215121
A. eriantha	1A	147500000	147451547	0.124071
A. eriantha	1A	147600000	147551547	0.244085
A. eriantha	1A	147700000	147651547	0.22433
A. eriantha	1A	147800000	147751547	0.586483
A. eriantha	1A	147900000	147851547	0.688005
A. eriantha	1A	148000000	147951547	0.187203
A. eriantha	1A	148100000	148051547	0.324767
A. eriantha	1A	148200000	148151547	0.166115
A. eriantha	1A	148300000	148251547	0.205265
A. eriantha	1A	148400000	148351547	0.295865
A. eriantha	1A	148500000	148451547	0.686239
A. eriantha	1A	148600000	148551547	0.467204
A. eriantha	1A	148700000	148651547	0.225758
A. eriantha	1A	148800000	148751547	0.124427
A. eriantha	1A	148900000	148851547	0.432574
A. eriantha	1A	149000000	148951547	0.462426
A. eriantha	1A	149100000	149051547	0.090693
A. eriantha	1A	149200000	149151547	0.141048
A. eriantha	1A	149300000	149251547	0.208415
A. eriantha	1A	149400000	149351547	0.169294
A. eriantha	1A	149500000	149451547	0.163365
A. eriantha	1A	149600000	149551547	0.203241
A. eriantha	1A	149700000	149651547	0.195045
A. eriantha	1A	149800000	149751547	0.231109
A. eriantha	1A	149900000	149851547	0.166942
A. eriantha	1A	150000000	149951547	0.030231
A. eriantha	1A	150100000	150051547	0.298352
A. eriantha	1A	150200000	150151547	0.693862
A. eriantha	1A	150300000	150251547	0.167578
A. eriantha	1A	150400000	150351547	0.129669
A. eriantha	1A	150500000	150451547	0.620789
A. eriantha	1A	150600000	150551547	0.276764
A. eriantha	1A	150700000	150651547	0.151156
A. eriantha	1A	150800000	150751547	0.265751
A. eriantha	1A	150900000	150851547	0.307238
A. eriantha	1A	151000000	150951547	0.462513
A. eriantha	1A	151100000	151051547	0.261755
A. eriantha	1A	151200000	151151547	0.151156
A. eriantha	1A	151300000	151251547	0.227473
A. eriantha	1A	151400000	151351547	0.181387
A. eriantha	1A	151500000	151451547	0.238305
A. eriantha	1A	151600000	151551547	0.207323
A. eriantha	1A	151700000	151651547	0.801314
A. eriantha	1A	151800000	151751547	0.090693
A. eriantha	1A	151900000	151851547	0.130422
A. eriantha	1A	152000000	151951547	0.205205
A. eriantha	1A	152100000	152051547	0.824985
A. eriantha	1A	152200000	152151547	0.151156
A. eriantha	1A	152300000	152251547	0.173421
A. eriantha	1A	152400000	152351547	0.176909
A. eriantha	1A	152500000	152451547	0.21685
A. eriantha	1A	152600000	152551547	1.86286
A. eriantha	1A	152700000	152651547	0.501952
A. eriantha	1A	152800000	152751547	0.364719
A. eriantha	1A	152900000	152851547	0.342966
A. eriantha	1A	153000000	152951547	0.323697
A. eriantha	1A	153100000	153051547	0.492152
A. eriantha	1A	153200000	153151547	0.090693
A. eriantha	1A	153300000	153251547	0.18356
A. eriantha	1A	153400000	153351547	0.204092
A. eriantha	1A	153500000	153451547	0.095956
A. eriantha	1A	153600000	153551547	0.442765
A. eriantha	1A	153700000	153651547	0.302974
A. eriantha	1A	153800000	153751547	0.090693
A. eriantha	1A	153900000	153851547	0.090693
A. eriantha	1A	154000000	153951547	0.202924
A. eriantha	1A	154100000	154051547	0.151156
A. eriantha	1A	154200000	154151547	0.577165
A. eriantha	1A	154300000	154251547	0.414339
A. eriantha	1A	154400000	154351547	0.163869
A. eriantha	1A	154500000	154451547	0.206702
A. eriantha	1A	154600000	154551547	0.223366
A. eriantha	1A	154700000	154651547	0.209731
A. eriantha	1A	154800000	154751547	0.140939
A. eriantha	1A	154900000	154851547	0.421826
A. eriantha	1A	155000000	154951547	0.120925
A. eriantha	1A	155100000	155051547	0.174877
A. eriantha	1A	155200000	155151547	0.198926
A. eriantha	1A	155300000	155251547	0.201454
A. eriantha	1A	155400000	155351547	0.310412
A. eriantha	1A	155500000	155451547	0.251812
A. eriantha	1A	155600000	155551547	0.334793
A. eriantha	1A	155700000	155651547	0.232754
A. eriantha	1A	155800000	155751547	0.24256
A. eriantha	1A	155900000	155851547	0.197872
A. eriantha	1A	156000000	155951547	0.168959
A. eriantha	1A	156100000	156051547	0.132953
A. eriantha	1A	156200000	156151547	0.153199
A. eriantha	1A	156300000	156251547	0.170444
A. eriantha	1A	156400000	156351547	0.218687
A. eriantha	1A	156500000	156451547	0.158193
A. eriantha	1A	156600000	156551547	0.646517
A. eriantha	1A	156700000	156651547	0.101484
A. eriantha	1A	156800000	156751547	0.266505
A. eriantha	1A	156900000	156851547	0.315904
A. eriantha	1A	157000000	156951547	0.234978
A. eriantha	1A	157100000	157051547	0.151156
A. eriantha	1A	157200000	157151547	0.120925
A. eriantha	1A	157300000	157251547	0.231921
A. eriantha	1A	157400000	157351547	0.133161
A. eriantha	1A	157500000	157451547	0.298435
A. eriantha	1A	157600000	157551547	0.264387
A. eriantha	1A	157700000	157651547	0.175467
A. eriantha	1A	157800000	157751547	0.163303
A. eriantha	1A	157900000	157851547	0.060462
A. eriantha	1A	158000000	157951547	0.189986
A. eriantha	1A	158100000	158051547	0.120925
A. eriantha	1A	158200000	158151547	0.555365
A. eriantha	1A	158300000	158251547	0.030231
A. eriantha	1A	158400000	158351547	0.412245
A. eriantha	1A	158500000	158451547	0.060462
A. eriantha	1A	158600000	158551547	0.548774
A. eriantha	1A	158700000	158651547	0.090693
A. eriantha	1A	158800000	158751547	0.113507
A. eriantha	1A	158900000	158851547	0.228105
A. eriantha	1A	159000000	158951547	0.154886
A. eriantha	1A	159100000	159051547	0.151156
A. eriantha	1A	159200000	159151547	0.17994
A. eriantha	1A	159300000	159251547	0.164055
A. eriantha	1A	159400000	159351547	0.240132
A. eriantha	1A	159500000	159451547	0.274439
A. eriantha	1A	159600000	159551547	0.284007
A. eriantha	1A	159700000	159651547	0.090693
A. eriantha	1A	159800000	159751547	0.195735
A. eriantha	1A	159900000	159851547	0.203325
A. eriantha	1A	160000000	159951547	0.358646
A. eriantha	1A	160100000	160051547	0.186528
A. eriantha	1A	160200000	160151547	0.54794
A. eriantha	1A	160300000	160251547	0.206163
A. eriantha	1A	160400000	160351547	0.212302
A. eriantha	1A	160500000	160451547	0.221529
A. eriantha	1A	160600000	160551547	0.090693
A. eriantha	1A	160700000	160651547	0.133304
A. eriantha	1A	160800000	160751547	0.27838
A. eriantha	1A	160900000	160851547	0.130967
A. eriantha	1A	161000000	160951547	0.202802
A. eriantha	1A	161100000	161051547	0.060462
A. eriantha	1A	161200000	161151547	0.090693
A. eriantha	1A	161300000	161251547	0.252522
A. eriantha	1A	161400000	161351547	0.198506
A. eriantha	1A	161500000	161451547	0.175718
A. eriantha	1A	161600000	161551547	0.489163
A. eriantha	1A	161700000	161651547	0.20736
A. eriantha	1A	161800000	161751547	0.20773
A. eriantha	1A	161900000	161851547	0.19866
A. eriantha	1A	162000000	161951547	0.060462
A. eriantha	1A	162100000	162051547	0.181668
A. eriantha	1A	162200000	162151547	0.060462
A. eriantha	1A	162300000	162251547	0.161761
A. eriantha	1A	162400000	162351547	0.321227
A. eriantha	1A	162500000	162451547	0.165051
A. eriantha	1A	162600000	162551547	0.090693
A. eriantha	1A	162700000	162651547	0.060462
A. eriantha	1A	162800000	162751547	0.299434
A. eriantha	1A	162900000	162851547	0.030231
A. eriantha	1A	163000000	162951547	0.213631
A. eriantha	1A	163100000	163051547	0.069604
A. eriantha	1A	163200000	163151547	0.060462
A. eriantha	1A	163300000	163251547	0.030231
A. eriantha	1A	163400000	163351547	0
A. eriantha	1A	163500000	163451547	0.120925
A. eriantha	1A	163600000	163551547	0.120925
A. eriantha	1A	163700000	163651547	0.199457
A. eriantha	1A	163800000	163751547	0.42501
A. eriantha	1A	163900000	163851547	0.445668
A. eriantha	1A	164000000	163951547	0.090693
A. eriantha	1A	164100000	164051547	0
A. eriantha	1A	164200000	164151547	0
A. eriantha	1A	164300000	164251547	0.120925
A. eriantha	1A	164400000	164351547	0.332031
A. eriantha	1A	164500000	164451547	0.090693
A. eriantha	1A	164600000	164551547	0.144334
A. eriantha	1A	164700000	164651547	0
A. eriantha	1A	164800000	164751547	0.030231
A. eriantha	1A	164900000	164851547	0.030231
A. eriantha	1A	165000000	164951547	0.132976
A. eriantha	1A	165100000	165051547	0.218855
A. eriantha	1A	165200000	165151547	0
A. eriantha	1A	165300000	165251547	0
A. eriantha	1A	165400000	165351547	0.161726
A. eriantha	1A	165500000	165451547	0.090693
A. eriantha	1A	165600000	165551547	0.060462
A. eriantha	1A	165700000	165651547	0.180292
A. eriantha	1A	165800000	165751547	0.378813
A. eriantha	1A	165900000	165851547	0.162333
A. eriantha	1A	166000000	165951547	0.210641
A. eriantha	1A	166100000	166051547	0.090693
A. eriantha	1A	166200000	166151547	0.120925
A. eriantha	1A	166300000	166251547	0.170094
A. eriantha	1A	166400000	166351547	0.169663
A. eriantha	1A	166500000	166451547	0.183592
A. eriantha	1A	166600000	166551547	0.269838
A. eriantha	1A	166700000	166651547	0.199454
A. eriantha	1A	166800000	166751547	0.399697
A. eriantha	1A	166900000	166851547	0.305939
A. eriantha	1A	167000000	166951547	0.169902
A. eriantha	1A	167100000	167051547	0.170597
A. eriantha	1A	167200000	167151547	0.171711
A. eriantha	1A	167300000	167251547	0.130196
A. eriantha	1A	167400000	167351547	0.217033
A. eriantha	1A	167500000	167451547	0.167538
A. eriantha	1A	167600000	167551547	0.230125
A. eriantha	1A	167700000	167651547	0.34342
A. eriantha	1A	167800000	167751547	0.354014
A. eriantha	1A	167900000	167851547	0.060462
A. eriantha	1A	168000000	167951547	0.143177
A. eriantha	1A	168100000	168051547	0.206357
A. eriantha	1A	168200000	168151547	0.296292
A. eriantha	1A	168300000	168251547	0.465308
A. eriantha	1A	168400000	168351547	0.325233
A. eriantha	1A	168500000	168451547	0.090693
A. eriantha	1A	168600000	168551547	0.288998
A. eriantha	1A	168700000	168651547	0.194268
A. eriantha	1A	168800000	168751547	0.157639
A. eriantha	1A	168900000	168851547	0.159271
A. eriantha	1A	169000000	168951547	0.28679
A. eriantha	1A	169100000	169051547	0.030231
A. eriantha	1A	169200000	169151547	0.250556
A. eriantha	1A	169300000	169251547	0.208543
A. eriantha	1A	169400000	169351547	0.164917
A. eriantha	1A	169500000	169451547	0.24231
A. eriantha	1A	169600000	169551547	0.172249
A. eriantha	1A	169700000	169651547	0.172317
A. eriantha	1A	169800000	169751547	0.468803
A. eriantha	1A	169900000	169851547	0.182251
A. eriantha	1A	170000000	169951547	0.570622
A. eriantha	1A	170100000	170051547	0.184176
A. eriantha	1A	170200000	170151547	0.290937
A. eriantha	1A	170300000	170251547	0.090693
A. eriantha	1A	170400000	170351547	0.255539
A. eriantha	1A	170500000	170451547	0.211607
A. eriantha	1A	170600000	170551547	0.151156
A. eriantha	1A	170700000	170651547	0.158874
A. eriantha	1A	170800000	170751547	0.203232
A. eriantha	1A	170900000	170851547	0.492005
A. eriantha	1A	171000000	170951547	0.249001
A. eriantha	1A	171100000	171051547	0.182748
A. eriantha	1A	171200000	171151547	0.421407
A. eriantha	1A	171300000	171251547	0.267372
A. eriantha	1A	171400000	171351547	0.58145
A. eriantha	1A	171500000	171451547	0.133556
A. eriantha	1A	171600000	171551547	0.386991
A. eriantha	1A	171700000	171651547	0.259856
A. eriantha	1A	171800000	171751547	0.120925
A. eriantha	1A	171900000	171851547	0.201645
A. eriantha	1A	172000000	171951547	0.158961
A. eriantha	1A	172100000	172051547	0.060462
A. eriantha	1A	172200000	172151547	0.172266
A. eriantha	1A	172300000	172251547	0.168438
A. eriantha	1A	172400000	172351547	0.235506
A. eriantha	1A	172500000	172451547	0.261082
A. eriantha	1A	172600000	172551547	0.686969
A. eriantha	1A	172700000	172651547	0.316192
A. eriantha	1A	172800000	172751547	0.208177
A. eriantha	1A	172900000	172851547	0.298575
A. eriantha	1A	173000000	172951547	0.255453
A. eriantha	1A	173100000	173051547	0.232454
A. eriantha	1A	173200000	173151547	0.312533
A. eriantha	1A	173300000	173251547	0.162728
A. eriantha	1A	173400000	173351547	0.125353
A. eriantha	1A	173500000	173451547	0.42544
A. eriantha	1A	173600000	173551547	0.270036
A. eriantha	1A	173700000	173651547	0.28467
A. eriantha	1A	173800000	173751547	0.217915
A. eriantha	1A	173900000	173851547	0.191115
A. eriantha	1A	174000000	173951547	0.13875
A. eriantha	1A	174100000	174051547	0.181027
A. eriantha	1A	174200000	174151547	0.151156
A. eriantha	1A	174300000	174251547	0.14133
A. eriantha	1A	174400000	174351547	0.222084
A. eriantha	1A	174500000	174451547	0.060462
A. eriantha	1A	174600000	174551547	0.151156
A. eriantha	1A	174700000	174651547	0.315265
A. eriantha	1A	174800000	174751547	0.161413
A. eriantha	1A	174900000	174851547	0.090693
A. eriantha	1A	175000000	174951547	0.120925
A. eriantha	1A	175100000	175051547	0.151156
A. eriantha	1A	175200000	175151547	0.124511
A. eriantha	1A	175300000	175251547	0.326913
A. eriantha	1A	175400000	175351547	0.151429
A. eriantha	1A	175500000	175451547	0.096945
A. eriantha	1A	175600000	175551547	0.13766
A. eriantha	1A	175700000	175651547	0.319822
A. eriantha	1A	175800000	175751547	0.207993
A. eriantha	1A	175900000	175851547	0.308065
A. eriantha	1A	176000000	175951547	0.216285
A. eriantha	1A	176100000	176051547	0.154314
A. eriantha	1A	176200000	176151547	0.060462
A. eriantha	1A	176300000	176251547	0.060462
A. eriantha	1A	176400000	176351547	0.092418
A. eriantha	1A	176500000	176451547	0.154859
A. eriantha	1A	176600000	176551547	0.249794
A. eriantha	1A	176700000	176651547	0.583484
A. eriantha	1A	176800000	176751547	0.617959
A. eriantha	1A	176900000	176851547	0.275328
A. eriantha	1A	177000000	176951547	0.338672
A. eriantha	1A	177100000	177051547	0.405615
A. eriantha	1A	177200000	177151547	0.718386
A. eriantha	1A	177300000	177251547	0.224258
A. eriantha	1A	177400000	177351547	0.120925
A. eriantha	1A	177500000	177451547	0.317414
A. eriantha	1A	177600000	177551547	0.247264
A. eriantha	1A	177700000	177651547	0.295977
A. eriantha	1A	177800000	177751547	0.228106
A. eriantha	1A	177900000	177851547	0.222524
A. eriantha	1A	178000000	177951547	0.200183
A. eriantha	1A	178100000	178051547	0.191464
A. eriantha	1A	178200000	178151547	0.233743
A. eriantha	1A	178300000	178251547	0.096431
A. eriantha	1A	178400000	178351547	0.060462
A. eriantha	1A	178500000	178451547	0.450427
A. eriantha	1A	178600000	178551547	0.461122
A. eriantha	1A	178700000	178651547	0.584594
A. eriantha	1A	178800000	178751547	0.33785
A. eriantha	1A	178900000	178851547	0.230773
A. eriantha	1A	179000000	178951547	0.242246
A. eriantha	1A	179100000	179051547	0.151156
A. eriantha	1A	179200000	179151547	0.120925
A. eriantha	1A	179300000	179251547	0.129735
A. eriantha	1A	179400000	179351547	0.120925
A. eriantha	1A	179500000	179451547	0.239333
A. eriantha	1A	179600000	179551547	0.214555
A. eriantha	1A	179700000	179651547	0.030231
A. eriantha	1A	179800000	179751547	0.203682
A. eriantha	1A	179900000	179851547	0.288673
A. eriantha	1A	180000000	179951547	0.175001
A. eriantha	1A	180100000	180051547	0.120925
A. eriantha	1A	180200000	180151547	0.26413
A. eriantha	1A	180300000	180251547	0.351685
A. eriantha	1A	180400000	180351547	0.235872
A. eriantha	1A	180500000	180451547	0.274677
A. eriantha	1A	180600000	180551547	0.176219
A. eriantha	1A	180700000	180651547	0.180355
A. eriantha	1A	180800000	180751547	0.45992
A. eriantha	1A	180900000	180851547	0.090693
A. eriantha	1A	181000000	180951547	0.671754
A. eriantha	1A	181100000	181051547	0.19009
A. eriantha	1A	181200000	181151547	0.16992
A. eriantha	1A	181300000	181251547	0.354559
A. eriantha	1A	181400000	181351547	0.172249
A. eriantha	1A	181500000	181451547	0.227568
A. eriantha	1A	181600000	181551547	0.469356
A. eriantha	1A	181700000	181651547	0.310873
A. eriantha	1A	181800000	181751547	0.120925
A. eriantha	1A	181900000	181851547	0.060462
A. eriantha	1A	182000000	181951547	0.090693
A. eriantha	1A	182100000	182051547	0.317846
A. eriantha	1A	182200000	182151547	0.214989
A. eriantha	1A	182300000	182251547	0.279595
A. eriantha	1A	182400000	182351547	0.386057
A. eriantha	1A	182500000	182451547	0.40046
A. eriantha	1A	182600000	182551547	0.151156
A. eriantha	1A	182700000	182651547	0.170736
A. eriantha	1A	182800000	182751547	0.240137
A. eriantha	1A	182900000	182851547	0.281669
A. eriantha	1A	183000000	182951547	0.326265
A. eriantha	1A	183100000	183051547	0.283903
A. eriantha	1A	183200000	183151547	0.060462
A. eriantha	1A	183300000	183251547	0.126881
A. eriantha	1A	183400000	183351547	0.537773
A. eriantha	1A	183500000	183451547	0.190326
A. eriantha	1A	183600000	183551547	0.186277
A. eriantha	1A	183700000	183651547	0.151156
A. eriantha	1A	183800000	183751547	0.090693
A. eriantha	1A	183900000	183851547	0.202431
A. eriantha	1A	184000000	183951547	0.183607
A. eriantha	1A	184100000	184051547	0.120925
A. eriantha	1A	184200000	184151547	0.213711
A. eriantha	1A	184300000	184251547	0.505693
A. eriantha	1A	184400000	184351547	0.184663
A. eriantha	1A	184500000	184451547	0.301251
A. eriantha	1A	184600000	184551547	0.151156
A. eriantha	1A	184700000	184651547	0.333737
A. eriantha	1A	184800000	184751547	0.191889
A. eriantha	1A	184900000	184851547	0.210265
A. eriantha	1A	185000000	184951547	0.199018
A. eriantha	1A	185100000	185051547	0.196468
A. eriantha	1A	185200000	185151547	0.163095
A. eriantha	1A	185300000	185251547	0.287847
A. eriantha	1A	185400000	185351547	0.249416
A. eriantha	1A	185500000	185451547	0.18954
A. eriantha	1A	185600000	185551547	0.269927
A. eriantha	1A	185700000	185651547	0.185854
A. eriantha	1A	185800000	185751547	0.253218
A. eriantha	1A	185900000	185851547	0.307436
A. eriantha	1A	186000000	185951547	1.08814
A. eriantha	1A	186100000	186051547	0.131768
A. eriantha	1A	186200000	186151547	0.331157
A. eriantha	1A	186300000	186251547	0.277474
A. eriantha	1A	186400000	186351547	0.699521
A. eriantha	1A	186500000	186451547	0.18871
A. eriantha	1A	186600000	186551547	0.151156
A. eriantha	1A	186700000	186651547	0.120925
A. eriantha	1A	186800000	186751547	0.158722
A. eriantha	1A	186900000	186851547	0.090693
A. eriantha	1A	187000000	186951547	0.198396
A. eriantha	1A	187100000	187051547	0.195152
A. eriantha	1A	187200000	187151547	0.123338
A. eriantha	1A	187300000	187251547	0.159295
A. eriantha	1A	187400000	187351547	0.183079
A. eriantha	1A	187500000	187451547	0.08982
A. eriantha	1A	187600000	187551547	1.48943
A. eriantha	1A	187700000	187651547	0.164664
A. eriantha	1A	187800000	187751547	0.119485
A. eriantha	1A	187900000	187851547	0.090693
A. eriantha	1A	188000000	187951547	0.148106
A. eriantha	1A	188100000	188051547	0.339702
A. eriantha	1A	188200000	188151547	0.090693
A. eriantha	1A	188300000	188251547	0.090693
A. eriantha	1A	188400000	188351547	0.567602
A. eriantha	1A	188500000	188451547	0.191008
A. eriantha	1A	188600000	188551547	0.203502
A. eriantha	1A	188700000	188651547	0.122619
A. eriantha	1A	188800000	188751547	0.030231
A. eriantha	1A	188900000	188851547	0.134455
A. eriantha	1A	189000000	188951547	0.090693
A. eriantha	1A	189100000	189051547	0.218147
A. eriantha	1A	189200000	189151547	0.27618
A. eriantha	1A	189300000	189251547	0.233877
A. eriantha	1A	189400000	189351547	0.476165
A. eriantha	1A	189500000	189451547	0.180089
A. eriantha	1A	189600000	189551547	0.493933
A. eriantha	1A	189700000	189651547	0.397965
A. eriantha	1A	189800000	189751547	0.52342
A. eriantha	1A	189900000	189851547	0.174714
A. eriantha	1A	190000000	189951547	0.45966
A. eriantha	1A	190100000	190051547	0.324525
A. eriantha	1A	190200000	190151547	0.325707
A. eriantha	1A	190300000	190251547	0.177183
A. eriantha	1A	190400000	190351547	1.56013
A. eriantha	1A	190500000	190451547	0.176609
A. eriantha	1A	190600000	190551547	0.183553
A. eriantha	1A	190700000	190651547	0.13833
A. eriantha	1A	190800000	190751547	0.179374
A. eriantha	1A	190900000	190851547	0.207416
A. eriantha	1A	191000000	190951547	0.152667
A. eriantha	1A	191100000	191051547	0.160278
A. eriantha	1A	191200000	191151547	0.151156
A. eriantha	1A	191300000	191251547	0.458911
A. eriantha	1A	191400000	191351547	3.90156
A. eriantha	1A	191500000	191451547	0.151156
A. eriantha	1A	191600000	191551547	0.179415
A. eriantha	1A	191700000	191651547	0.1651
A. eriantha	1A	191800000	191751547	0.218359
A. eriantha	1A	191900000	191851547	0.151156
A. eriantha	1A	192000000	191951547	0.097488
A. eriantha	1A	192100000	192051547	0.15363
A. eriantha	1A	192200000	192151547	0.181387
A. eriantha	1A	192300000	192251547	0.378833
A. eriantha	1A	192400000	192351547	0.151156
A. eriantha	1A	192500000	192451547	0.153187
A. eriantha	1A	192600000	192551547	0.169176
A. eriantha	1A	192700000	192651547	0.183221
A. eriantha	1A	192800000	192751547	0.221646
A. eriantha	1A	192900000	192851547	0.255987
A. eriantha	1A	193000000	192951547	0.166161
A. eriantha	1A	193100000	193051547	0.170244
A. eriantha	1A	193200000	193151547	0.120925
A. eriantha	1A	193300000	193251547	0.120925
A. eriantha	1A	193400000	193351547	0.275862
A. eriantha	1A	193500000	193451547	2.05664
A. eriantha	1A	193600000	193551547	0.090693
A. eriantha	1A	193700000	193651547	0.194011
A. eriantha	1A	193800000	193751547	0.325378
A. eriantha	1A	193900000	193851547	0.378957
A. eriantha	1A	194000000	193951547	0.120925
A. eriantha	1A	194100000	194051547	0.181502
A. eriantha	1A	194200000	194151547	0.155751
A. eriantha	1A	194300000	194251547	0.233508
A. eriantha	1A	194400000	194351547	0.247607
A. eriantha	1A	194500000	194451547	0.181387
A. eriantha	1A	194600000	194551547	0.400648
A. eriantha	1A	194700000	194651547	0.278629
A. eriantha	1A	194800000	194751547	0.151156
A. eriantha	1A	194900000	194851547	0.133979
A. eriantha	1A	195000000	194951547	0.309047
A. eriantha	1A	195100000	195051547	0.653055
A. eriantha	1A	195200000	195151547	0.340252
A. eriantha	1A	195300000	195251547	0.171601
A. eriantha	1A	195400000	195351547	0.805354
A. eriantha	1A	195500000	195451547	0.171648
A. eriantha	1A	195600000	195551547	0.787578
A. eriantha	1A	195700000	195651547	0.261711
A. eriantha	1A	195800000	195751547	0.299222
A. eriantha	1A	195900000	195851547	0.897926
A. eriantha	1A	196000000	195951547	0.156741
A. eriantha	1A	196100000	196051547	0.323371
A. eriantha	1A	196200000	196151547	0.360078
A. eriantha	1A	196300000	196251547	0.212435
A. eriantha	1A	196400000	196351547	0.336896
A. eriantha	1A	196500000	196451547	0.349536
A. eriantha	1A	196600000	196551547	0.327787
A. eriantha	1A	196700000	196651547	0.346838
A. eriantha	1A	196800000	196751547	0.060462
A. eriantha	1A	196900000	196851547	0.380283
A. eriantha	1A	197000000	196951547	0.201253
A. eriantha	1A	197100000	197051547	0.390341
A. eriantha	1A	197200000	197151547	0.151156
A. eriantha	1A	197300000	197251547	0.186166
A. eriantha	1A	197400000	197351547	0.120925
A. eriantha	1A	197500000	197451547	0.381604
A. eriantha	1A	197600000	197551547	0.151156
A. eriantha	1A	197700000	197651547	0.722282
A. eriantha	1A	197800000	197751547	0.23667
A. eriantha	1A	197900000	197851547	0.233028
A. eriantha	1A	198000000	197951547	0.162977
A. eriantha	1A	198100000	198051547	0.18818
A. eriantha	1A	198200000	198151547	0.282194
A. eriantha	1A	198300000	198251547	0.359508
A. eriantha	1A	198400000	198351547	0.030231
A. eriantha	1A	198500000	198451547	0.18557
A. eriantha	1A	198600000	198551547	0.156201
A. eriantha	1A	198700000	198651547	0.254387
A. eriantha	1A	198800000	198751547	0.16189
A. eriantha	1A	198900000	198851547	0.236514
A. eriantha	1A	199000000	198951547	0.43775
A. eriantha	1A	199100000	199051547	0.156966
A. eriantha	1A	199200000	199151547	0.316377
A. eriantha	1A	199300000	199251547	0.199108
A. eriantha	1A	199400000	199351547	0.060462
A. eriantha	1A	199500000	199451547	0.1177
A. eriantha	1A	199600000	199551547	0.164984
A. eriantha	1A	199700000	199651547	1.02198
A. eriantha	1A	199800000	199751547	0.355816
A. eriantha	1A	199900000	199851547	0.159705
[truncated: 104,550 more rows]

## Sheet: Fig 4e
Species	dN/dS
AnudaD	0.0001
Aatla	0.2426
AnudaA	0.0001
Aatla	0.0001
Aatla	0.0001
AnudaD	1.3389
AinsuC	0.1408
AnudaA	0.1783
Aeria	0.3114
AinsuD	0.1755
Aeria	0.1538
Aatla	0.0001
Aatla	0.3446
AnudaD	0.3688
AinsuD	0.2806
Aatla	0.5625
Aeria	0.3043
Aatla	0.0001
Aeria	0.2089
Aeria	0.1722
Along	0.0001
AnudaA	0.2369
AnudaC	0.0961
Aatla	0.4087
AinsuD	0.2242
AnudaA	0.2634
Aatla	0.0859
AinsuD	0.0001
Aatla	0.0001
Along	0.0001
AnudaD	0.5161
AnudaA	0.2506
Along	0.2918
AnudaD	0.1936
AnudaD	0.8646
AnudaD	0.0001
Aeria	0.1814
AnudaC	0.3633
AnudaA	0.0001
AnudaC	0.0001
Aatla	0.103
Along	0.3712
Along	0.1053
Along	0.1828
AnudaD	0.0001
AnudaD	0.1209
Aeria	0.0001
AnudaA	0.3158
Along	0.4854
AnudaC	0.0985
AinsuC	0.0001
AinsuC	0.0001
AinsuC	0.0001
Aatla	0.3938
AnudaC	0.1037
Along	0.2439
Aatla	0.163
Aatla	0.21
AnudaA	0.1237
Aatla	0.1693
AnudaA	0.3622
AinsuD	1.7351
AnudaA	0.0934
AnudaC	0.0001
AnudaA	0.2588
Along	0.0001
Along	0.1955
Along	0.2791
AinsuD	0.0001
AnudaA	0.0001
AinsuC	0.2001
Along	0.0001
Along	0.1422
AnudaC	0.2372
AinsuD	0.0001
AnudaC	0.0001
AnudaD	0.3702
Aatla	0.5748
AinsuD	0.0001
Along	0.0678
Aatla	0.0001
Aeria	0.1548
Along	0.1171
Aatla	0.0933
AnudaD	0.1694
AinsuC	0.0001
Aeria	0.5009
AnudaD	0.2688
Along	0.4864
AnudaC	1.0928
AnudaA	0.1183
Aeria	1.8964
Aatla	0.0001
AnudaA	0.0001
AnudaD	1.5983
Aeria	0.1406
Aeria	0.0001
AnudaA	0.0001
Along	0.0922
Along	0.0001
AnudaC	2.0126
AinsuC	0.0001
AnudaD	0.0001
AnudaC	0.0001
AinsuD	0.143
AinsuC	0.485
AinsuC	0.0001
Aeria	0.0935
AnudaA	0.0001
AnudaA	0.0001
AnudaC	0.321
Aatla	0.2344
Aeria	0.4546
AnudaD	0.0001
AnudaD	0.5437
AinsuC	0.0001
Aeria	0.5375
AnudaC	0.0001
Along	0.0001
Aatla	0.0001
AinsuC	0.0001
Along	0.0001
Along	0.4045
Aatla	0.1483
AnudaA	0.0699
AnudaC	0.1427
AnudaA	0.6097
Along	0.1617
Aeria	0.0701
Aatla	0.0549
Aeria	0.0001
Along	0.7043
AnudaA	0.3916
AnudaA	0.0001
Aeria	0.2737
AnudaD	0.2528
AinsuD	0.0001
AnudaA	0.1463
AinsuC	0.0001
Aatla	0.0001
AnudaA	0.1979
Along	0.0001
AinsuC	0.0001
AinsuC	0.181
AinsuD	0.0001
AnudaD	0.0001
AnudaD	0.1262
AinsuD	0.0001
AnudaD	0.1405
Aeria	0.0001
Aatla	1.1479
AnudaA	0.1937
Aeria	0.0001
Aeria	0.5985
Aatla	0.3936
Aeria	0.0896
Aeria	0.2604
Along	0.0001
AnudaA	0.0001
AinsuC	0.0424
AnudaD	0.0492
AnudaC	0.1187
Aeria	0.1913
Along	0.1264
Aatla	0.1531
AinsuC	0.1784
AnudaA	0.0608
AinsuC	0.0001
AnudaC	0.1043
AnudaA	0.3067
Aatla	0.0001
Aeria	0.2398
Along	0.0001
Along	0.0001
AnudaA	0.0648
AnudaD	0.5044
AnudaA	0.2116
AnudaA	0.0001
Aatla	0.17
AnudaC	0.0001
AinsuD	0.0001
Aeria	0.3248
AinsuD	0.3348
AnudaD	0.2646
Aeria	0.6743
Along	0.5761
AnudaA	0.3228
Aeria	0.0001
Aeria	1.2415
AnudaC	0.1868
AnudaC	0.0607
Aeria	0.2416
AnudaC	0.0798
AnudaD	0.0001
Aatla	0.3261
AinsuC	0.1202
Along	0.0998
Aatla	0.0001
Along	0.0001
AnudaA	0.0001
Aeria	0.1757
Aeria	0.2598
AnudaA	0.0927
AnudaA	0.4277
AnudaD	0.0001
Along	0.5588
AnudaA	0.0001
Aatla	0.0001
Aeria	0.2691
Aatla	0.0001
Aeria	0.0001
Aatla	0.173
AnudaD	0.0001
AnudaA	0.0657
AinsuD	0.2257
AnudaD	0.4044
Aatla	0.3606
Aeria	0.0001
Aatla	0.1554
AnudaA	0.1081
Along	0.0001
AnudaA	0.0001
Aeria	0.1016
AinsuD	0.2349
Aeria	0.0001
Along	0.0001
Along	0.0001
AnudaA	0.1762
Aeria	0.1533
AnudaA	0.0001
Aeria	0.0829
AinsuC	0.144
Aeria	0.2265
Aatla	0.0001
Along	0.5442
AinsuD	0.3047
Aatla	0.1023
Along	0.3596
Along	0.0001
Aeria	0.0001
Aeria	0.1198
Aeria	0.0001
Aeria	0.0001
Aeria	0.3299
Along	0.0001
AnudaA	0.0001
AnudaA	0.0001
AnudaD	0.1733
AnudaD	0.0001
Aeria	0.2802
AinsuC	0.0001
AinsuD	0.1814
Aeria	0.194
Aatla	0.2734
AnudaA	0.7177
Aatla	0.149
AnudaC	0.0001
Aatla	0.0001
Aatla	0.0001
Aeria	0.0001
Along	0.0001
AnudaA	0.0001
AinsuC	0.0001
AinsuD	0.0001
Aatla	0.296
AnudaD	0.0001
Aatla	0.4744
AnudaC	0.0001
AinsuC	0.0001
AinsuD	0.3911
AnudaD	0.3408
AnudaA	0.268
AnudaA	0.3602
AnudaD	0.0001
Aatla	0.2411
AnudaA	0.3919
AnudaD	0.1967
Along	0.11
Aatla	0.0001
Aeria	0.2517
Aatla	0.1182
AinsuD	0.0001
AinsuD	0.1404
AnudaA	0.864
Along	0.3783
AnudaC	0.0001
Along	0.0001
AnudaA	0.2005
AnudaD	0.0001
Aatla	0.3252
Aatla	0.3723
AnudaA	0.3114
AnudaA	0.2401
AnudaC	0.0978
Aatla	0.183
AnudaD	0.0001
Along	0.0001
AnudaD	0.0001
AnudaC	0.1648
Aeria	0.4783
AinsuC	0.1447
Along	0.3262
Aeria	0.1251
Along	0.0001
Along	0.153
Aatla	0.0001
AinsuC	0.0001
AnudaA	0.0001
AnudaA	0.1455
Aatla	0.0001
Aeria	0.2566
AnudaD	0.3497
Aatla	0.2015
AnudaC	0.0001
AnudaD	0.0001
Along	0.303
Aeria	0.6721
Aeria	1.4453
Aeria	0.4306
Along	0.0001
Aatla	0.1243
AnudaC	0.2206
AinsuC	0.0001
Along	0.0001
Along	0.0001
AnudaA	0.2398
AnudaD	0.0862
Aeria	1.2016
Aatla	0.2344
Aeria	0.2908
Aeria	1.3677
AinsuC	0.0001
Aeria	0.1017
AnudaA	0.0717
AnudaC	0.0001
Aeria	0.0001
Along	0.0001
Aatla	0.1295
AnudaC	0.0001
AinsuC	0.1412
Aatla	0.0001
AinsuD	0.0001
AinsuC	0.0879
AinsuC	0.2843
AinsuC	0.0001
AnudaD	0.0592
AinsuD	0.0001
Aeria	0.1539
Along	0.166
Along	0.1051
Along	0.0001
Along	0.4374
AinsuD	0.2097
AnudaC	0.1146
AinsuC	0.0001
AnudaA	0.4295
AnudaD	0.291
Aatla	0.4141
AinsuC	0.0001
AnudaC	0.0001
Along	0.0001
AnudaA	0.3032
AnudaA	0.2832
Aeria	0.0421
AinsuC	0.0001
AnudaC	0.0001
Along	0.1518
Along	0.0001
Along	0.1921
AinsuC	0.0001
Along	0.1167
AnudaC	0.4239
Along	0.1617
Aeria	0.0001
AnudaD	0.0001
Aatla	0.0001
AinsuD	0.087
Aeria	0.1375
Along	0.1404
AinsuD	0.1747
AnudaD	0.0001
AnudaD	0.0001
AinsuD	0.0001
Along	0.1025
AinsuC	0.0001
Along	0.3248
Aeria	0.6157
AinsuC	0.2778
AinsuC	0.1291
AnudaC	0.447
AnudaA	0.0001
Aeria	0.3268
Aeria	0.4451
Aatla	0.0578
Aatla	0.2957
Aeria	0.1258
AnudaA	0.3272
Along	0.252
AnudaC	0.0001
Along	0.0001
Aeria	0.0001
AnudaC	0.3596
AnudaA	0.441
Aeria	0.0001
Along	0.1332
Aeria	0.705
Aatla	0.0001
Aatla	0.0001
Aeria	1.0783
AnudaC	0.0001
AinsuD	0.0523
AnudaC	0.1521
Aeria	0.25
AinsuD	0.0001
Along	0.3263
Aatla	0.0001
AnudaC	0.2879
AnudaA	0.126
AnudaD	0.3802
AnudaC	0.0001
Along	0.0001
AinsuD	0.0001
AnudaA	0.0964
Aeria	0.0469
AinsuC	0.7991
AnudaA	0.0001
Aatla	0.2258
Along	0.6415
AinsuC	0.1104
Along	0.0001
AnudaC	0.1102
AnudaA	0.3451
Aeria	0.5565
Aeria	0.1206
Along	0.2511
Along	0.0001
Along	0.2132
Aeria	0.153
Aeria	0.1895
AnudaD	0.0001
Along	0.4598
Along	0.0001
AnudaA	0.3779
AinsuC	0.1373
AinsuD	0.0001
AnudaD	0.0001
AnudaD	0.0001
Aatla	0.1362
Along	0.2684
AnudaA	0.3366
AnudaA	0.0001
Aeria	0.9355
AinsuC	0.2176
AnudaD	0.9217
Aatla	0.2637
Aatla	0.0001
Along	0.2156
Aatla	0.5124
Aatla	0.4431
AinsuD	0.3098
AnudaD	0.0001
AnudaA	0.0001
AnudaA	0.0001
Along	0.0001
Aatla	0.0001
AnudaA	0.2836
Aeria	0.0001
AinsuC	0.1586
Along	0.0001
AnudaD	0.0001
AnudaA	0.0001
Along	0.1046
AnudaA	0.3918
AnudaA	0.1952
Along	0.1086
AinsuC	0.1157
Aatla	0.1517
Aeria	0.0001
Aeria	0.0001
AnudaC	0.0001
Along	0.2195
Aeria	0.196
Along	0.0001
Aeria	0.355
AnudaA	0.0001
Aeria	0.1032
Along	0.2673
AnudaC	0.0001
Aatla	0.205
AnudaA	0.5122
Aeria	0.4423
Along	0.5035
Along	0.1528
AnudaA	0.3066
AinsuC	0.2725
AnudaA	0.1956
AnudaA	0.2456
AnudaA	0.1783
Aatla	0.0001
Aatla	0.0001
AinsuD	0.0001
Along	0.1151
Aatla	0.0001
Along	0.0001
AnudaA	0.0001
Along	0.1119
AnudaA	1.0671
Aeria	0.5936
AinsuD	0.0001
Aeria	0.882
AnudaA	0.0001
Aeria	0.1327
AinsuD	0.0001
Aatla	0.0541
AnudaA	0.0001
Aatla	0.9341
Aeria	0.1853
AinsuC	0.0001
AnudaA	1.043
AnudaA	0.0001
Aeria	0.9604
AnudaC	0.0001
Aatla	0.1862
AnudaA	0.253
Aeria	0.4633
AnudaC	0.0001
Aeria	1.1973
Along	0.0879
AnudaD	0.0638
AnudaA	0.0001
AnudaA	0.1308
Along	0.0629
Along	0.0766
Along	0.6891
Aeria	0.0001
AnudaA	0.0001
Aatla	0.0001
AnudaA	0.117
Along	0.1619
AinsuD	0.2648
Along	0.0001
AnudaA	0.1053
AnudaA	0.0001
AnudaC	0.1709
Aeria	0.2782
AnudaA	0.3783
AnudaA	0.0001
Aeria	0.0001
AinsuC	0.0001
Along	0.0001
AnudaA	0.1124
AinsuC	0.0001
AnudaA	0.1457
AnudaC	0.0001
AinsuD	0.0001
Aeria	0.2115
AnudaD	0.4295
Aeria	0.0766
Aatla	0.0001
AnudaC	0.0001
AinsuC	0.3311
AnudaA	0.3572
AnudaA	0.5287
AinsuD	0.1657
Along	0.5743
AinsuD	0.1891
AinsuC	0.0001
AnudaA	0.2511
Along	0.1228
Aatla	0.355
AnudaA	0.0001
Along	0.0001
Aatla	0.0001
Aeria	0.4361
AnudaC	0.0001
Along	0.776
Aatla	0.0001
Aeria	0.2478
AnudaA	0.0001
Along	0.0001
Along	0.2837
Along	0.2709
Aeria	0.3039
AnudaC	1.6385
Aeria	0.1582
Aeria	0.0001
AnudaA	0.197
AnudaA	0.0001
Along	0.8202
Aeria	0.273
AnudaD	0.0001
AinsuC	0.271
Aeria	0.2529
AnudaA	0.0001
Aeria	0.0688
Aeria	0.0001
Along	0.3499
Aatla	0.0001
AnudaA	0.0001
AnudaD	0.0001
Aeria	0.0001
AnudaA	0.1478
Aatla	0.0001
AnudaA	0.2004
AinsuC	0.2539
AnudaC	0.9107
Aatla	0.3327
Aeria	0.5525
Along	0.2313
Aatla	0.0739
AinsuD	0.0001
Aeria	0.0001
AnudaA	0.0936
AnudaA	0.0001
Aeria	0.0389
Aeria	0.1624
AnudaA	0.0955
AinsuC	0.0001
AinsuD	0.1285
AnudaC	0.0001
AnudaD	0.3827
Aatla	0.0001
Aatla	0.0864
Aeria	0.1073
AnudaC	0.0001
Aatla	0.0001
AinsuD	0.0912
Aeria	0.156
AnudaA	0.1942
AinsuD	0.099
AnudaA	0.1722
Along	0.1486
Aeria	0.0993
Along	0.1206
AinsuD	0.0001
Aeria	0.1803
Along	0.1231
AinsuC	0.0001
Along	0.0001
Aatla	0.2803
AnudaC	0.0001
Aatla	0.3764
AnudaA	0.4294
AinsuC	0.1206
AnudaA	0.0001
AinsuC	0.0001
AinsuD	0.0001
Aatla	0.2151
AinsuD	0.0001
Aeria	0.4925
Aeria	0.3289
Aatla	0.2048
AinsuD	2.4334
Aatla	0.1141
AnudaC	0.267
Aeria	0.5039
Along	0.3288
AinsuD	0.0001
Aeria	0.1681
AnudaA	0.1099
AnudaC	0.0001
Along	0.2399
AnudaD	0.5259
Aeria	0.0001
Aeria	0.0001
AnudaC	0.0001
Aeria	0.2021
Aatla	0.0001
AnudaA	0.0001
Aatla	0.0001
Aeria	0.2571
AinsuD	0.0001
AnudaD	0.125
AinsuC	0.0001
Along	0.0001
Aatla	0.1724
AnudaA	0.1859
Along	0.0001
Along	0.2274
Aeria	0.1741
Along	0.0001
Along	0.191
Along	0.0001
Aeria	0.4268
Aeria	0.3061
AnudaA	0.3748
AinsuD	0.0722
Along	0.0001
AnudaC	0.4379
AinsuC	0.0001
AinsuD	0.0001
AnudaC	0.7531
Aatla	0.0001
Aatla	0.0001
AinsuD	0.0001
AinsuD	0.5322
AnudaA	0.0727
Aatla	0.0707
Aeria	0.2108
AnudaC	0.2527
Along	0.1268
Aatla	0.0001
Aeria	0.113
AinsuD	0.1218
AnudaC	0.0001
AnudaC	0.1362
AnudaA	0.0001
Aatla	0.0887
Aatla	0.0614
Aeria	0.0001
AnudaA	0.1315
AnudaA	0.175
AnudaA	0.318
AnudaD	0.0001
Aeria	0.2648
AnudaA	0.084
AnudaA	0.604
AnudaA	0.0001
Aeria	0.2879
Along	0.0001
AnudaD	0.8996
AinsuD	0.0001
AinsuC	0.1477
AnudaA	0.0001
Along	0.0001
Aatla	0.1933
AnudaC	0.1248
AnudaD	0.0923
AnudaA	0.0001
Along	0.335
Along	0.4321
AnudaC	0.1589
AnudaA	0.0001
Along	0.2044
AnudaC	0.2049
Aatla	0.0584
Along	0.0925
AinsuD	0.0729
AnudaD	0.0001
AnudaC	0.0001
Aatla	0.4628
Aeria	0.0001
Aeria	0.1352
Aeria	0.0682
AnudaA	0.0695
Aeria	0.1011
Aatla	0.1279
AnudaA	0.8584
Aatla	0.2598
Aatla	0.3074
AnudaD	0.323
AnudaA	0.0001
Aatla	0.0001
Aeria	0.4162
AinsuC	0.1133
Along	0.0001
Aatla	0.4504
Along	0.1201
Along	0.1589
Along	0.3497
AnudaC	0.0001
Aeria	0.2145
Aeria	0.5474
Aeria	1.1888
AnudaA	0.4087
AnudaD	0.5402
Along	0.0001
Aatla	0.0001
AnudaA	0.4268
AinsuD	0.5288
AnudaA	0.0001
AnudaA	0.1725
Aeria	0.0001
AinsuD	0.0001
Along	0.2241
Aatla	0.1027
Along	0.0001
AinsuD	0.0001
Along	0.1107
AnudaA	0.0677
AnudaC	0.5367
Aeria	0.1531
Aatla	0.2468
AinsuD	0.0699
Along	0.0452
Aatla	0.0001
Along	0.9592
Aatla	0.1959
Aeria	0.0001
Aatla	0.2798
AinsuD	0.4199
AnudaA	0.2984
Aatla	0.1804
AnudaA	0.3608
AnudaA	0.0001
AnudaA	0.0708
Along	0.0984
AinsuD	0.0986
AinsuD	0.1771
AinsuD	0.0001
Aeria	0.1402
Along	0.0001
AnudaD	0.5279
Aeria	0.0956
AnudaA	0.2927
AinsuC	0.0001
Aatla	0.0377
AnudaD	0.0001
AnudaA	0.0001
Aatla	0.0001
AnudaD	0.9025
AinsuD	0.1418
AnudaD	0.0001
Along	0.462
Aeria	0.168
AinsuC	0.0001
AnudaA	0.0001
AnudaA	0.3793
AinsuD	0.0001
Aatla	0.2239
Along	0.5161
Aeria	0.0001
Aeria	0.0929
Aeria	0.0001
AinsuC	0.0001
AnudaA	0.0001
Along	0.2495
Aatla	0.1067
AinsuC	0.1319
AnudaC	0.091
Along	0.0463
AnudaA	0.214
AnudaA	0.0001
Aeria	0.2424
Along	0.0669
Aatla	0.0667
AnudaD	0.4451
Along	0.4824
Aatla	0.3382
AnudaA	0.3451
AnudaD	0.2833
AnudaA	0.0588
AnudaA	0.0001
Along	1.7491
AnudaC	0.3112
AnudaA	0.2635
Along	0.1901
AnudaD	0.1903
Aeria	0.0001
Aatla	0.0001
AnudaA	0.0001
AnudaA	0.0749
Aeria	0.9002
AinsuC	0.1561
AnudaC	0.0001
AinsuD	0.3451
Aatla	0.1741
Aatla	0.0754
Aatla	0.0001
Aeria	0.1597
Along	0.0001
Aatla	0.0001
AinsuC	0.1963
Aeria	0.0758
Aeria	0.1724
Aeria	0.0001
AnudaC	0.0001
AinsuD	0.0001
Aatla	0.0001
AinsuC	0.0001
AinsuD	0.221
Aatla	0.1023
AnudaD	0.3586
AinsuC	0.0001
AinsuC	0.0001
Aeria	0.0758
AinsuC	0.1765
Along	0.1597
AnudaD	0.5164
AnudaC	0.0001
AnudaC	0.096
AnudaA	0.0892
Aeria	0.6489
Aeria	0.3875
AinsuD	0.1778
Along	0.5308
AinsuC	0.1759
AnudaC	0.0001
Along	0.0001
AnudaA	0.3079
AnudaD	0.3673
AinsuD	0.0001
Along	0.0001
AnudaD	0.328
Along	0.0001
AinsuC	0.265
AinsuD	0.1323
Aatla	0.0638
Aeria	0.1126
AnudaA	0.0001
AnudaA	0.0001
Along	0.0001
Aeria	0.1312
AnudaC	0.0001
AnudaC	0.0001
Aatla	0.2112
Aatla	0.0001
AnudaA	0.089
Aatla	0.056
Aatla	0.5577
AnudaA	0.0719
Aeria	0.2731
Aatla	0.4503
AinsuC	0.389
Aeria	0.0001
AnudaC	0.2747
Along	0.0001
Aeria	0.0001
AnudaA	0.1099
Along	0.833
AnudaA	0.0001
AinsuC	0.0001
AinsuC	0.4023
AinsuD	0.0001
AinsuC	0.138
AinsuD	0.0001
Aeria	0.3765
Along	0.381
AinsuD	0.1217
AnudaD	0.2807
Along	0.0001
Aeria	0.0001
Aeria	0.1337
AnudaA	0.0001
AinsuD	0.0001
AinsuC	0.0001
AnudaD	0.4609
Aeria	0.4613
AnudaC	0.5032
AinsuD	0.0001
AinsuD	0.7651
AnudaA	0.0001
AinsuC	0.0001
AnudaA	0.1829
AnudaD	0.0001
Aeria	0.3424
Aatla	1.2769
Aatla	0.0543
AnudaA	0.1082
AinsuD	0.4854
AnudaC	0.0001
AnudaA	0.0001
AnudaD	0.2489
AinsuC	0.1157
Along	0.1719
Along	0.0701
Aatla	0.0001
Along	0.3958
AnudaA	0.1026
Aeria	0.0001
AnudaA	0.0594
Aatla	0.0442
Aeria	0.3515
AinsuD	0.1234
AinsuD	0.2964
Aeria	0.0962
Along	0.0001
Aeria	0.2939
Aatla	0.0001
Aeria	0.2546
Aeria	0.3154
AnudaA	0.2182
AnudaD	0.1162
Aeria	0.0001
Aeria	0.2657
Aeria	0.4319
Along	1.2206
AnudaA	0.0862
Aeria	0.0939
Along	0.1472
AnudaA	0.2932
Along	0.0001
AnudaA	0.0982
Along	0.0001
Along	0.2223
Aeria	0.0001
Aeria	0.0001
AnudaC	0.1979
AnudaA	0.6026
AnudaA	0.3201
Aatla	0.0001
Aeria	0.3201
Aatla	0.0794
AnudaD	0.0001
AinsuD	0.0709
AnudaA	0.1154
AnudaA	0.1832
Aeria	0.3326
Along	0.0001
AnudaA	0.166
Aeria	0.0001
Along	0.0001
AnudaD	0.3919
Along	0.0379
Aeria	0.3535
AinsuD	0.682
AnudaA	0.0001
AnudaC	0.2651
Aatla	0.2646
AinsuC	0.0001
AnudaA	0.3474
AnudaD	0.1729
AnudaA	0.1676
AinsuD	0.4511
Aeria	0.4373
AnudaA	0.328
AnudaA	0.2815
Aeria	0.704
AnudaD	0.3391
Aeria	0.1395
Aatla	0.0001
Aeria	0.0001
AinsuC	0.1479
AnudaD	0.1665
Aatla	0.2805
AnudaC	0.0861
Along	0.0001
AnudaA	0.1576
AnudaA	0.0001
Along	0.0001
AinsuD	0.0001
AnudaA	0.2581
Aeria	0.0463
Aatla	0.0001
AnudaA	0.4025
AinsuD	0.0001
AinsuC	0.0001
Along	0.0001
Aeria	0.5682
AinsuD	0.2942
AinsuD	0.0001
Aatla	0.0001
AnudaD	0.1286
Along	0.6001
Along	0.0001
AnudaA	0.0789
AnudaA	0.1665
Along	0.3009
AnudaC	0.0001
Aeria	0.0001
AnudaA	0.1318
AnudaA	0.2405
AnudaD	0.168
AinsuC	0.0001
Along	0.0001
AnudaA	0.2228
Along	0.0001
Along	0.1891
AnudaD	0.0613
AinsuC	0.0001
Along	0.0001
Aeria	0.0001
AnudaC	0.0775
Aatla	0.0908
AnudaD	0.2448
AnudaD	0.056
AnudaA	0.4462
Along	0.1106
Aatla	0.3174
AnudaC	0.0001
Aatla	0.4411
Aeria	0.1639
AnudaD	0.7199
AnudaA	0.166
Aeria	0.0648
Aatla	0.0001
Aeria	0.3645
Aeria	0.3286
Along	0.7378
Aatla	0.0843
Aatla	0.4478
Along	0.2595
AinsuC	0.0001
Aeria	0.5995
Aatla	0.394
Along	0.0001
AnudaA	0.0683
Along	0.6453
AnudaA	0.2035
Aatla	0.1485
AnudaC	0.2473
AnudaA	0.4715
Aatla	0.2861
Aatla	0.1101
Aatla	0.2265
AnudaD	0.0001
AinsuD	0.0001
Along	0.0001
Along	0.0001
AnudaD	0.0001
Along	0.0001
AnudaC	0.0424
Along	0.334
Along	0.0001
Aeria	0.0866
Aeria	0.27
Along	0.1453
AnudaA	0.1186
Along	0.2595
AnudaA	0.131
Aeria	0.2567
AnudaA	0.6053
AnudaC	0.1685
Aatla	0.0001
AinsuD	0.0001
Along	0.0866
AinsuC	0.886
AnudaD	0.0418
Aeria	0.4173
Aeria	0.3973
AnudaC	0.0001
Along	0.0558
AnudaD	0.6097
Aeria	0.2018
Aeria	0.339
Along	0.2856
Aatla	0.1426
AnudaD	0.0202
AnudaA	0.0001
Along	0.0001
Aatla	0.2531
AinsuD	0.2242
Along	0.0001
Aeria	0.0108
Aatla	0.2648
Along	0.0716
Aatla	0.4307
AnudaD	0.0001
Aatla	0.4527
AnudaD	0.66
Aatla	0.5676
AnudaC	0.0001
Aeria	0.2599
Aeria	0.6823
Along	0.0001
AnudaA	0.0786
Aeria	0.1889
Along	0.0001
Aatla	0.0992
Aatla	0.0729
Along	0.0001
Aeria	0.0001
AnudaA	0.0001
AnudaD	0.0001
Aeria	0.0001
Aatla	0.0001
Aatla	0.8318
AnudaD	0.1208
Aatla	0.3426
AnudaC	0.0001
Aatla	0.0001
Aeria	0.0001
Aeria	0.0001
Aatla	0.1565
Aeria	0.0001
AnudaC	0.0001
AnudaA	1.2862
AnudaA	0.0001
AnudaA	3.2797
Aeria	0.0921
Along	0.1968
Along	0.2211
Aeria	0.0681
Along	0.0001
Along	0.2135
AnudaA	0.1734
AinsuC	0.0001
Along	0.0001
Along	0.0001
Aeria	0.0001
Aatla	0.0001
AnudaD	0.0001
Aeria	0.1053
Aatla	0.3202
Along	0.0001
Aeria	0.3572
AnudaD	0.0001
AnudaA	0.1312
AnudaD	0.1773
Along	0.0001
AnudaD	0.4016
Aatla	0.2481
AinsuC	0.1673
AinsuD	0.2636
AnudaD	0.0001
AnudaA	0.0001
Aatla	0.0001
Aatla	0.1642
Aeria	0.9159
AinsuC	0.0001
AnudaA	0.2351
AnudaC	0.1686
Aeria	0.3653
AnudaA	0.0001
AnudaD	0.4072
Aeria	0.0001
Aeria	0.2785
AnudaA	0.3539
Aatla	0.0778
Aeria	0.2374
Along	0.0001
Aeria	0.1227
Aeria	0.1091
AnudaA	0.1619
Along	0.1529
Aatla	0.0001
AnudaA	0.1205
Aatla	0.2259
AnudaC	0.3709
AinsuD	1.1445
Aatla	0.2405
AnudaA	0.0001
Aatla	0.1312
AnudaC	0.0001
Along	0.0001
AinsuD	0.0001
Along	0.3679
AnudaD	0.0001
Along	0.5154
AnudaA	0.155
AnudaA	0.0001
AnudaC	0.0001
AnudaC	0.0001
AinsuC	0.0001
Aeria	0.3578
Aeria	0.1038
Aatla	0.0779
AinsuD	0.0001
AnudaC	0.653
Along	0.4851
AnudaA	0.5122
Aeria	0.353
AnudaA	0.0001
AinsuD	0.0001
Aeria	0.1123
Aeria	0.9186
Along	0.3715
AnudaA	1.9213
AnudaA	0.1012
Along	0.2864
Aeria	0.3984
Aatla	0.3282
Aeria	0.443
AinsuD	0.5524
AnudaA	0.0001
AnudaD	0.2602
AinsuC	0.2563
AnudaC	0.0001
Along	0.0001
Along	0.1365
AnudaA	0.2139
Aatla	0.1106
AinsuD	0.0001
Aeria	0.103
AnudaC	0.0001
Aeria	0.1064
Aeria	1.1354
Aatla	0.0727
Aatla	0.2138
AinsuD	0.2441
AinsuD	0.2627
AnudaD	0.0001
AnudaD	0.2593
Aatla	1.6451
Aeria	0.4827
AinsuD	0.0001
Aeria	0.1967
Along	0.0001
AnudaA	0.3466
Aeria	0.1212
Aatla	0.4413
AnudaC	0.0755
Along	0.0001
Aatla	0.154
AnudaC	0.1133
Aatla	0.0001
AnudaA	0.1491
AinsuC	0.0001
Aatla	0.2752
Along	0.7935
AnudaA	0.0001
AnudaA	0.0001
AnudaA	0.0001
Aatla	0.212
Aatla	0.0001
AnudaA	0.2787
Along	0.172
AnudaA	0.3456
AnudaC	0.0001
AnudaA	0.0603
Aeria	0.1998
Aatla	0.0882
Aatla	0.0001
AinsuD	0.0001
AnudaD	0.1147
AinsuC	0.0001
AnudaD	0.7188
AinsuD	0.0001
AinsuD	0.0001
AnudaD	0.0001
Aeria	0.7091
AnudaA	0.0001
AnudaA	0.0001
Aeria	0.1937
Aeria	0.4928
AnudaA	0.0001
AnudaA	0.0001
Along	0.0001
Aatla	0.0001
Along	0.2641
Along	0.1894
Aeria	0.38
AnudaA	0.2399
Aatla	0.5818
AinsuC	0.0001
AinsuD	0.0001
Aeria	0.0001
Aatla	0.0001
AnudaD	0.4811
AnudaA	0.3753
AinsuC	0.1453
Aeria	0.1849
AnudaA	0.0001
AinsuD	0.0001
Aeria	0.8523
Aatla	0.0001
Aatla	0.2067
Along	0.1849
Aatla	0.0001
Aeria	0.2494
Aeria	0.3392
AnudaA	0.7821
AinsuD	0.1696
Along	0.4867
Aeria	0.5098
Aeria	0.4665
Along	0.0001
Along	0.1822
AinsuC	0.0895
AnudaC	0.0001
Aeria	0.3157
Aatla	0.0708
AnudaA	0.0001
Along	0.0749
Aeria	0.1838
AnudaD	0.0212
AnudaA	0.2244
AnudaD	0.0923
AinsuC	0.0001
AnudaA	0.1281
Aeria	0.5248
Aatla	0.0001
AnudaA	0.1195
Aeria	0.072
Aeria	0.269
AnudaD	0.0001
AinsuD	0.1035
Aeria	0.4989
Along	0.1692
AnudaC	0.0001
AnudaC	0.0001
AinsuD	0.1023
Aatla	0.0603
Aatla	0.1248
Aeria	0.1686
AnudaC	0.0001
AinsuD	0.2256
Along	0.0001
AinsuD	0.0001
AnudaD	0.0649
AinsuC	0.0001
AinsuD	0.1069
AnudaD	0.3282
AnudaD	0.4664
Aeria	0.0836
Aatla	0.1031
Aeria	0.3593
Aeria	0.0001
Aeria	0.1955
Aatla	0.0001
AnudaA	0.0001
Along	0.097
Aeria	0.3558
AnudaA	0.0001
AnudaA	0.6645
Aeria	0.2681
Aeria	0.3218
AnudaC	0.1912
Along	0.0001
AnudaD	0.1201
Aatla	0.2655
Aeria	0.1754
Along	0.0001
Along	0.1092
AnudaC	0.596
AinsuC	0.2146
Aatla	0.0001
Aatla	0.1624
Aeria	0.362
Along	0.7034
Aatla	0.3082
AnudaA	0.0001
Aeria	1.0589
Aatla	0.0001
AnudaA	0.0001
Along	0.1146
Aatla	0.6814
AnudaC	0.0001
AnudaD	0.2689
Aeria	0.1044
Along	0.2804
Aeria	0.0001
AinsuC	0.0001
AnudaD	1.0366
AnudaA	0.1414
AnudaA	0.251
AnudaC	0.2027
Aeria	0.2672
Aatla	0.1976
AinsuC	0.1886
Aatla	0.2332
Aeria	0.1337
Aeria	0.0922
Aeria	0.3233
AinsuD	0.2066
Aeria	0.1384
Aatla	0.1164
Along	0.0001
Along	0.0001
Aeria	0.1993
AnudaC	0.0001
Along	0.0001
Aatla	0.1435
AnudaA	0.8234
AnudaA	0.3745
Aeria	0.0001
Aatla	0.1394
Aeria	0.2691
Aeria	0.5192
AnudaD	0.0001
AnudaC	0.0664
Aatla	0.0001
Aeria	0.0001
AnudaC	0.6084
AnudaA	0.2857
AnudaC	0.0001
AnudaA	0.2001
AinsuD	0.2323
Along	0.0001
Aeria	0.7616
AnudaD	0.4989
Aeria	0.0865
Aeria	0.2153
Aeria	0.2578
AinsuC	0.0001
Aeria	0.164
Aatla	0.0497
AnudaA	0.0001
Aeria	0.5295
Aeria	1.0436
AinsuD	0.3732
Aeria	0.3817
AnudaC	0.0001
AnudaA	0.1336
AnudaA	0.5566
Aeria	0.3329
Along	0.0001
Aeria	0.0925
Aatla	0.8004
Along	0.2663
Aeria	0.0871
AinsuD	0.0876
AnudaD	1.1962
Aeria	0.6496
AnudaA	0.1797
AinsuD	0.0643
Aatla	0.0001
AnudaA	0.5475
AnudaA	0.2344
Aeria	0.0001
AnudaA	0.5572
Along	0.1985
Along	0.0001
Aeria	0.1141
AinsuD	0.0001
AnudaA	0.4628
Aatla	0.0001
AnudaA	0.1843
Aatla	0.0336
AnudaA	0.0001
Along	0.2267
AinsuD	0.1252
Along	0.0001
Aatla	0.0001
AnudaD	0.0001
AnudaA	0.5822
AinsuC	0.1216
Along	0.0001
Aatla	0.2138
Aatla	1.0413
AnudaC	1.5948
Aatla	0.1124
AnudaD	0.1497
Aatla	0.0562
Along	0.115
AinsuD	0.0001
AinsuC	1.8702
Aatla	0.0998
AnudaD	0.0001
AinsuC	0.2125
AinsuC	0.0655
AnudaA	0.1078
Aatla	0.1714
Aeria	0.1848
Along	0.2612
Along	0.1821
AnudaA	0.0001
Aatla	0.0001
AinsuD	2.2085
Aeria	0.1699
Aeria	0.0288
Aeria	0.3193
Aeria	0.1122
AinsuD	0.0001
AinsuD	0.0001
Aatla	1.4101
Aatla	0.0001
AinsuD	0.0001
Aatla	0.1174
Along	0.1947
Along	0.0001
AnudaD	0.0001
Aeria	0.2857
AnudaA	0.0001
Aeria	0.1776
Aatla	0.2808
AnudaA	0.3165
AnudaC	0.0001
AnudaC	0.2754
AnudaA	0.0001
Aeria	0.4746
AnudaD	0.0789
Aatla	0.1804
Aatla	0.0964
AinsuC	0.0001
Along	0.2501
Aeria	0.2479
Along	0.1227
AnudaA	0.394
AinsuD	0.0001
AinsuC	0.0001
AinsuD	0.4937
AnudaC	0.367
AinsuC	0.3106
AinsuD	0.0811
Aeria	0.3732
Along	0.1384
AnudaD	0.0001
Along	0.1572
Aatla	0.0896
Along	0.0001
Along	0.0001
Aatla	0.0001
AinsuD	0.0001
Aatla	0.1437
Aatla	0.0001
Aeria	0.0905
AnudaD	0.3619
Aatla	0.6177
Along	0.1935
Aeria	0.2121
AinsuC	0.0001
Aeria	0.0727
Aatla	0.0001
AnudaA	0.0001
AnudaA	0.2499
Aeria	0.0001
Aatla	0.0001
AnudaD	0.0001
AnudaA	0.0001
Aatla	0.0001
AnudaA	0.3099
AinsuD	0.1343
Aeria	0.2953
AnudaD	0.0896
AinsuD	0.0001
Aeria	0.3844
Along	0.0932
AnudaD	0.0001
AinsuD	0.0001
Aatla	0.082
AnudaC	0.8046
Aeria	1.5212
Along	0.0001
AnudaA	0.0713
AinsuC	0.0001
Along	0.0001
Aatla	0.1586
Aatla	0.232
Along	0.4326
AinsuC	0.0001
Aeria	0.2566
AnudaA	0.3561
AnudaD	0.0645
AnudaA	0.0001
Along	0.0001
AnudaD	0.0001
Along	0.0001
Aatla	0.0629
Along	0.5968
Aatla	0.1273
AinsuC	0.0001
Along	0.0001
Aeria	0.221
Aeria	0.5929
AinsuD	0.0001
AnudaA	0.0001
AnudaD	0.1405
AnudaA	0.0619
Aatla	0.2916
AnudaD	0.0651
Aeria	0.275
AinsuC	0.147
AinsuD	0.0001
Aatla	0.3197
AnudaA	0.0504
AnudaC	0.0001
Aeria	0.0934
AinsuD	0.0001
Aeria	0.2322
AnudaA	0.0001
AnudaD	0.0493
Aatla	0.0976
AinsuC	0.0001
Along	0.0001
AinsuD	0.0929
AnudaC	0.0001
AnudaA	0.1474
AinsuC	0.0001
AinsuD	0.0001
AinsuC	1.1871
Along	0.0001
AnudaA	0.0001
AinsuD	0.0001
Aeria	0.3279
AnudaA	0.0001
AnudaA	0.0001
Aeria	0.708
AnudaA	0.1151
Aeria	0.1788
AnudaD	0.2977
Along	0.2919
Aatla	0.0001
Along	0.1794
Aeria	0.1577
Aeria	0.5629
AnudaA	0.0001
Along	0.2577
Aatla	0.2282
Aeria	0.0963
Along	0.0001
Aeria	0.0816
AnudaD	0.2909
AnudaC	0.0001
AnudaA	0.0001
AinsuD	0.0001
Along	0.2919
Aatla	0.3397
Along	0.1738
AinsuC	0.6068
AnudaD	0.2062
AnudaA	0.0001
AinsuD	0.0001
AnudaD	0.3242
AnudaC	0.0538
AinsuC	0.2394
AinsuC	0.4865
AnudaA	0.0886
Aeria	0.1033
Along	0.388
AnudaD	0.8482
AinsuD	0.0001
Aatla	0.0001
AnudaA	0.3161
Aatla	0.0938
AnudaA	0.2845
Aeria	1.1568
Aeria	0.1129
AinsuD	0.0001
Aeria	0.3419
AinsuC	0.0001
AnudaA	0.3911
AnudaC	0.0001
Aeria	0.0001
Aeria	0.1189
Aeria	0.1766
Aeria	0.0001
Aeria	0.3527
Aatla	0.7144
Aeria	0.7596
AnudaA	0.1966
Aatla	0.1905
AnudaA	0.1906
AnudaD	0.0617
Aatla	0.3351
Along	0.1662
AnudaD	0.0001
Along	0.3713
Along	0.6534
AnudaA	0.0959
AnudaA	0.1575
Aatla	0.063
Aeria	0.1649
Along	0.1008
AinsuD	0.2293
AnudaD	0.0001
AnudaA	0.2494
AinsuC	0.0001
Aeria	0.0001
Along	0.0001
AnudaA	0.1935
AnudaD	0.88
AinsuC	0.0001
Aeria	0.3863
AnudaA	0.0611
AinsuC	0.1796
AnudaD	0.0001
Aatla	0.0896
Aatla	0.0001
AinsuD	0.0001
Along	0.0001
AinsuD	0.0001
Aeria	0.1809
AinsuD	0.1511
Aeria	0.3225
Along	0.0001
AnudaA	0.1303
AnudaA	0.0001
Along	0.0001
Aatla	0.1973
Along	0.1746
AnudaA	0.2766
Along	0.0001
Aeria	0.2425
Aatla	0.0001
Aatla	0.0001
AnudaA	0.0001
Aatla	0.0001
Aatla	0.0001
AinsuC	0.2703
Aatla	0.6809
Aeria	0.173
AnudaA	0.0583
Aatla	0.0001
AnudaD	0.0804
Along	0.2392
Aatla	0.0001
AinsuD	0.1196
Along	0.1539
AnudaA	0.0001
AnudaA	0.0001
Aatla	0.0001
Aeria	0.0001
Aatla	0.0001
Aeria	0.0563
Aeria	0.0965
Aatla	0.0965
Aatla	0.0001
Aatla	0.1636
AnudaA	0.2452
Aatla	0.1797
Aeria	0.397
Along	0.0001
AinsuD	0.0001
Aeria	0.1003
Aatla	0.1037
Aeria	0.2149
Along	0.0001
AinsuD	0.2077
Aeria	0.0451
Along	0.0001
AnudaD	0.115
AnudaA	0.3391
Aeria	0.2096
AnudaA	0.0001
AinsuC	0.3211
Aatla	0.0536
Along	0.2108
AnudaA	0.0001
AnudaA	0.3612
Aeria	0.0001
AnudaA	0.0001
Aeria	0.0693
AinsuD	0.0001
Aatla	0.0001
AinsuC	0.0808
Aeria	0.2743
Aatla	0.0001
AnudaC	0.0001
AnudaA	0.0001
Aeria	0.2737
AnudaA	0.3474
AinsuD	0.1692
AinsuD	0.0001
Aeria	0.1975
Aatla	0.4571
Aeria	0.3063
AnudaD	0.2312
AnudaA	0.0001
AinsuC	0.1081
AnudaA	0.1867
AnudaD	0.1057
AnudaA	0.2057
Aeria	0.0437
AnudaA	0.0001
AnudaA	0.0644
Aatla	0.1991
AnudaD	0.2475
AinsuC	0.1723
Along	0.224
Aatla	0.0901
AnudaA	0.1104
AnudaA	0.0731
AnudaD	0.0743
Along	0.0853
Aeria	0.1684
Along	0.0001
AnudaA	0.0001
AnudaA	0.1756
Aatla	0.0001
Along	0.3597
AinsuD	0.2663
AinsuD	0.0001
Aatla	0.3708
Aeria	0.1297
AinsuC	0.6304
Aeria	0.0618
AinsuD	0.1404
AinsuD	0.0625
AnudaC	0.0001
AnudaA	0.0001
Along	0.3211
Along	0.3376
Along	0.626
Aatla	0.0001
Aeria	0.2443
AnudaC	0.1018
Aeria	0.2068
AnudaA	0.3816
AinsuD	0.7173
AnudaC	0.0001
AnudaD	0.2027
Aatla	0.0001
Along	0.2504
Along	0.0469
Along	0.0001
Aatla	0.6414
AnudaD	0.2616
AinsuC	0.0001
Aatla	0.0813
AnudaA	0.0001
AinsuD	0.0001
AinsuD	0.1864
AnudaD	0.2673
Along	0.083
Aatla	0.1072
AinsuC	0.2844
AnudaD	0.0001
AnudaA	0.494
Aatla	0.2363
Along	0.2917
Aeria	0.3896
Aatla	0.0001
Along	0.0001
Along	0.1104
Aeria	0.2527
AinsuD	0.131
AinsuD	0.0001
AnudaA	0.3613
Aatla	0.0001
Along	0.0001
AinsuD	0.0001
AnudaD	0.0001
AinsuC	0.0001
AnudaC	0.0001
AnudaA	0.1182
AnudaA	0.4133
Aatla	0.0934
Aatla	0.0001
AinsuC	0.0684
Aeria	0.4333
Along	0.1732
AnudaA	0.0001
Along	0.2171
AnudaA	0.0725
AnudaD	1.1559
Aeria	0.5493
AinsuD	0.0687
AnudaC	0.2572
AnudaD	0.1754
Aatla	0.0696
Along	0.2524
AnudaA	0.9444
Aeria	0.6418
Along	0.0892
Aeria	0.3327
Along	0.1034
AinsuD	0.0001
Along	0.2649
Aatla	0.5301
AnudaA	0.3047
Along	0.4679
Aatla	0.2379
Aeria	0.1204
AnudaA	0.0793
Along	0.265
AnudaA	0.2638
AnudaD	0.0001
AnudaD	0.064
Aeria	0.428
Along	1.337
Aatla	0.1438
AnudaA	0.5876
AnudaC	0.0001
Aatla	0.196
AinsuD	0.1257
AinsuD	0.1171
AnudaD	0.165
Along	0.0001
AinsuC	0.0001
Along	0.1485
AinsuD	0.1503
Aatla	0.0001
AnudaD	0.1374
Aeria	0.107
AnudaA	0.1015
Aeria	1.2633
AnudaA	0.1396
AnudaA	0.0001
AnudaC	0.1393
AnudaA	0.1392
Along	0.0565
AnudaC	0.0001
Aatla	0.0001
AnudaD	0.0001
AinsuC	0.0653
Aeria	0.0001
AnudaD	0.0001
AnudaA	0.3307
AinsuD	0.0001
Aeria	0.0001
AnudaA	0.3225
Aeria	0.2352
AinsuD	0.1874
AnudaC	0.8769
AnudaA	0.7933
AinsuD	0.3112
AnudaA	0.3545
AinsuD	0.1046
AnudaC	0.9595
AinsuD	0.0001
AnudaD	0.1857
AinsuC	0.1759
AnudaD	0.0746
AnudaA	0.3945
AinsuD	0.2304
AnudaD	0.0605
Along	0.1692
AinsuC	0.0515
Aatla	0.0331
Aatla	0.2677
AnudaD	0.0618
Along	0.0001
Aeria	0.0001
AnudaA	0.0001
Aatla	0.1585
Along	0.6625
Aeria	0.3197
AinsuC	0.0001
AinsuD	0.0001
Aatla	0.0001
Aeria	0.2876
Aeria	0.0001
Aeria	0.3627
AnudaD	0.0001
Aeria	0.0477
AnudaC	0.1543
Along	0.0001
AnudaA	0.5848
[truncated: 28,505 more rows]

## Sheet: Fig 4f
AsatN_SFS_A_La.A	AsatN_SFS_A_La.C	AsatN_SFS_A_La.D	AsatN_SFS_A_Lb.A	AsatN_SFS_A_Lb.C	AsatN_SFS_A_Lb.D	AsatN_SFS_A_Lc.A	AsatN_SFS_A_Lc.C	AsatN_SFS_A_Lc.D	AsatN_SFS_CK_La.A	AsatN_SFS_CK_La.C	AsatN_SFS_CK_La.D	AsatN_SFS_CK_Lb.A	AsatN_SFS_CK_Lb.C	AsatN_SFS_CK_Lb.D	AsatN_SFS_CK_Lc.A	AsatN_SFS_CK_Lc.C	AsatN_SFS_CK_Lc.D	AsatN_SFS_C_La.A	AsatN_SFS_C_La.C	AsatN_SFS_C_La.D	AsatN_SFS_C_Lb.A	AsatN_SFS_C_Lb.C	AsatN_SFS_C_Lb.D	AsatN_SFS_C_Lc.A	AsatN_SFS_C_Lc.C	AsatN_SFS_C_Lc.D	AsatN_SFS_D_La.A	AsatN_SFS_D_La.C	AsatN_SFS_D_La.D	AsatN_SFS_D_Lb.A	AsatN_SFS_D_Lb.C	AsatN_SFS_D_Lb.D	AsatN_SFS_D_Lc.A	AsatN_SFS_D_Lc.C	AsatN_SFS_D_Lc.D	AsatN_SFS_H_La.A	AsatN_SFS_H_La.C	AsatN_SFS_H_La.D	AsatN_SFS_H_Lb.A	AsatN_SFS_H_Lb.C	AsatN_SFS_H_Lb.D	AsatN_SFS_H_Lc.A	AsatN_SFS_H_Lc.C	AsatN_SFS_H_Lc.D	AsatN_SFS_L0a.A	AsatN_SFS_L0a.C	AsatN_SFS_L0a.D	AsatN_SFS_L0b.A	AsatN_SFS_L0b.C
OG0020602	0	4.03785	0	0	5.10273	0	0	6.30956	0	0	4.88903	0	0	7.14276	0	0	2.25809	0	0	0.68032	0	0	3.50617	0	0	1.78782	0	0	18.4364	0	0	18.5821	0.035759	0	19.5228	0	0	4.33219	0	0	7.09535	0	0	4.74113	0	0	2.74596	0	0
OG0007878	1.13079	1.99001	0.108989	1.69364	4.86741	0.428499	1.72319	1.9629	0.049009	3.09012	17.3588	1.50292	1.78808	6.35231	0.115967	0.635719	4.71819	0.174143	0.483865	1.79233	0.052466	0.407304	4.99442	0.420612	0.585585	3.35091	0.050796	0.767123	2.65838	0.327896	0.672669	2.80795	0.132426	0.600981	3.31951	0.093931	1.07521	4.65716	0.185609	3.14731	24.3205	1.19528	1.49002	6.02998	0.221817	0.073659	0.120429	0.034077	0.177025
OG0014053	0	0	0	0.096878	0.076308	0.580259	0	0.122187	0.123884	0	0.09139	0.208484	0.091765	0.096375	0	0	0.096481	0.073366	0	0	0	0	0.125838	0.063793	0	0	0.064201	0	0	0.58507	0.052395	0.08254	0.062765	0.059463	0	0.213693	0	0	0	0.372599	0	0	0	0	0	0	0.29736	0.12921	0.029458
OG0018690	6.61198	21.1744	3.03272	3.12949	11.0057	1.04729	6.21368	19.2837	2.78528	5.27723	25.0113	3.48172	4.66388	16.8336	2.65679	5.36542	19.5895	3.03641	3.40465	28.5819	1.21745	5.18829	38.4059	2.22334	5.45693	46.9108	2.16764	8.40923	30.4142	5.12055	7.66376	29.0292	5.20508	7.02259	23.6707	4.17828	5.13164	22.7302	3.6792	3.25903	17.9883	1.41031	4.75935	20.4179	3.83524	5.97909	38.6438	3.33727	8.38912
OG0014509	29.4407	32.8607	11.6145	19.2328	28.2551	16.9313	25.6009	31.7381	11.9711	24.1227	26.3243	15.6253	22.7353	30.9386	14.9501	18.1267	23.4629	12.0937	20.5382	23.4309	11.8941	14.4078	22.1722	18.8961	21.7337	25.3214	21.6931	14.1156	20.3435	12.656	12.0191	19.4192	10.4255	10.7971	17.7958	8.95263	19.7351	20.7162	12.0455	19.5682	17.7511	15.3961	18.4692	18.9694	11.4002	13.1876	9.45258	11.9961	17.7939
OG0005842	0	0	0	0.460552	2.62484	0.289376	0	0	0	0.223259	0.943091	0.173286	0.47087	2.06272	0.433999	0	0	0.007622	0	0.033329	0	0.289328	1.79555	0.192207	0.036397	0.258148	0.053362	0.635746	1.02923	0.471095	0.652356	1.23032	0.462991	0.605745	1.36048	0.510644	0.039899	0.035373	0	0.415252	4.27971	0.677763	0.036678	0.032518	0.006722	0	0	0.006712	0
OG0009640	8.84352	6.28216	2.57017	7.32519	5.05445	1.90339	9.08316	5.91817	2.6936	9.37345	6.27532	2.76062	9.90225	6.76797	2.80091	6.60291	3.39608	1.95396	8.76895	7.15213	2.47949	11.1306	6.66233	2.6349	13.3435	10.5552	3.73371	9.02178	6.47051	2.53653	8.82721	5.72484	2.36577	6.61595	5.8149	2.18651	9.08703	4.83041	2.40913	11.6186	5.12026	3.46139	8.12072	4.20451	2.46293	5.6439	2.51914	1.55538	17.7173
OG0010110	0.059747	14.2373	0.072659	0	8.11028	0	0.017911	14.6382	0	0.160759	8.56303	0	0.211908	9.00309	0	0.106071	9.95749	0	0.287614	6.52438	0.069954	0.221353	6.00679	0	0.185641	6.58833	0	0.084588	7.08809	0	0.090744	7.34129	0	0.041194	5.03039	0	0.142449	9.50003	0	0.039712	11.4668	0	0.093537	9.45909	0	0.149448	6.53477	0	0.448962
OG0010349	43.1268	50.8521	10.3492	41.2517	47.8049	23.4929	43.125	44.2198	10.988	44.6569	55.1914	11.095	40.8177	46.7531	13.4589	47.9692	59.6743	10.335	243.909	303.651	190.145	186.151	231.324	119.22	176.625	236.054	86.3529	20.8095	25.5942	9.46287	24.2102	28.4837	8.77612	18.2352	23.9958	6.68953	21.3641	26.1033	4.84681	11.0463	12.4651	5.23071	25.6269	24.7306	4.99571	4.13473	6.8223	1.82018	9.03366
OG0010952	0.778744	0.065465	3.61273	2.4015	2.16936	9.76271	0.607856	0	3.55559	0.711626	0.484399	4.47059	1.48524	1.4628	7.61558	0.438237	0.069734	1.88784	0.226341	0	1.83756	1.64671	1.7382	8.20757	0.766986	0.772953	4.00296	1.24815	1.55246	6.87608	1.43271	1.43178	6.27387	0.881367	1.19612	5.78074	0.28526	0.044595	4.24872	2.82729	1.26186	15.6988	0.414058	0.163984	6.14685	0.206736	0.122814	2.81332	0.451683
OG0015149	2.41643	7.79715	2.75097	0.715886	8.25062	2.03302	0.811961	8.2745	2.04001	1.44683	5.75888	2.09397	1.41272	5.90704	2.46494	1.30113	5.81388	2.36484	0.894798	4.65428	1.39398	0.614871	4.39087	1.47515	0.594051	5.29112	1.4396	0.902277	5.03381	1.53741	1.08893	3.6664	0.703696	0.823878	5.61248	1.19793	1.49232	7.71221	2.90958	1.56199	11.3186	1.78036	1.72109	7.88078	2.0854	1.5692	6.67017	1.35812	1.3877
OG0015843	0.749255	1.99551	2.12175	0.780909	2.35867	3.57509	0.81277	2.49107	1.81943	0.483216	1.92331	1.49362	0.79723	2.53526	1.78509	0.518359	1.84009	1.20889	0.297469	1.2617	0.427557	0.629581	2.42758	2.33082	0.360005	1.5547	0.505941	0.828394	2.02403	2.20056	0.682785	2.08989	2.15835	0.639083	1.84816	2.60259	0.694558	1.82599	3.27724	0.623788	1.30655	3.19768	0.711058	2.09827	2.17844	0.789752	2.0953	1.66623	0.609455
OG0015945	1.69331	1.67315	0	1.68861	1.39262	0	1.46071	1.64977	0	1.24364	1.24073	0	1.2747	1.48	0	1.28837	1.24543	0	1.02031	0.892771	0	1.03491	1.04558	0	0.75162	0.620086	0	1.33323	1.3057	0	1.15469	1.34102	0	1.40576	1.23004	0	1.14172	1.40067	0	1.89495	1.025	0	0.898088	1.34443	0	0.821183	0.813079	0	0.908874
OG0015338	10.1605	40.3803	2.11429	3.50345	12.086	1.52217	8.68901	32.7584	1.93604	6.14001	21.9206	1.87474	6.16515	21.2945	1.7043	8.18004	30.2162	2.19073	5.35158	31.1188	1.52361	3.74893	18.4817	1.02069	4.85827	26.0564	1.1168	5.49009	16.8312	1.76882	4.26957	12.0508	1.38958	5.37594	13.2795	1.55715	4.15001	14.568	1.56465	2.47378	9.50562	0.919833	4.4661	13.3922	1.31199	4.73283	26.2204	1.08777	3.01122
OG0007798	0	15.0966	50.3528	0.184453	60.6807	116.409	0.216592	14.6264	48.3337	0	15.1598	38.4894	0.023296	21.7805	46.0906	0.046643	19.6102	62.2141	0.569132	128.413	488.701	0.324456	98.5328	279.942	0.244899	85.7086	270.473	0.023248	14.057	31.9538	0.039903	19.192	30.745	0.022643	17.3413	35.4621	0.022371	1.31002	2.20874	0.065485	10.0821	15.9732	0	1.43432	3.98133	0	0.027024	0.039757	0.022435
OG0017849	0.478173	0.400726	4.83893	0.833489	0.90028	10.3941	0.415212	0.450487	4.01965	0.332743	0.589652	6.33605	0.561424	0.586279	7.11396	0.614734	1.51178	10.1122	0.047625	0.385809	1.52923	0.106905	0.680457	1.60801	0.169068	0.420224	2.0659	0.560267	2.09207	7.21695	0.4057	2.14541	6.93426	0.613902	1.86496	6.64718	0.791868	1.26251	4.3028	0.197271	1.18192	3.94055	0.418189	1.14493	4.89237	0.139199	0.454193	2.14821	0.811002
OG0017499	26.2483	4.84703	3.7632	14.8406	4.2167	1.89634	27.017	5.17647	3.56364	23.1362	3.4022	2.16469	18.876	4.35855	2.08316	15.9998	3.08662	2.02302	64.6434	6.03614	2.96847	46.5201	4.41619	2.3454	75.4711	5.46347	2.88494	10.1471	2.69925	1.94193	10.0499	2.85666	2.2435	10.8121	3.33736	1.49131	13.4358	3.24349	3.48589	18.8809	3.8476	3.09737	12.4452	3.01883	3.12746	15.3999	2.35976	2.36427	13.2437
OG0021599	5.28282	0.017309	4.74641	8.02833	0.029165	6.37238	5.28796	0.015567	4.51974	3.96653	0.052394	3.08605	5.45329	0.055251	4.42916	3.56354	0.07375	2.73072	1.6484	0.049994	1.93053	1.4919	0	1.9395	1.94243	0	1.76263	2.18878	0.018379	3.55759	2.79201	0.015773	3.71238	2.07359	0.017901	3.20253	3.7061	0.035373	1.80251	6.13169	0.345138	4.83339	3.69267	0.016259	2.14579	2.06032	0	0.738061	2.01988
OG0027447	0	0	0	0	0	0	0	0	0	0	0	0	0	0	0	0	0	0	0	0	0	0	0	0	0	0	0	0	0	0	0	0	0	0	0	0	0	0	0	0	0	0	0	0	0	0	0	0	0
OG0009839	2.36387	0.399515	4.40276	13.5654	2.59171	8.26333	1.57133	0.305405	5.34051	8.95294	2.15665	9.02707	30.8389	6.22767	17.8384	1.75165	0.776656	7.05979	0.494755	0.105777	1.79511	20.4666	4.26468	15.3103	5.81201	1.22893	6.19249	27.2467	6.79813	18.5171	24.9757	6.42588	14.9635	23.8451	5.56765	14.7459	2.3454	0.898099	5.41133	9.46125	1.88204	5.68611	1.6734	0.694267	5.23951	3.4706	0.871291	5.40846	8.39007
OG0009584	0	0	0	0	0	0	0.014192	0	0	0.015922	0	0	0	0.03004	0	0.016809	0.006015	0	0	0.010872	0	0	0.015689	0	0.01471	0	0	0	0	0.013099	0	0	0	0.01632	0.00584	0	0	0	0	0.078665	0	0	0	0	0	0	0	0	0
OG0010627	0.024951	0.052063	0.037356	0.231228	0.116966	0.629433	0.01122	0.06243	0.033596	0.176228	0.245147	0.414613	0.584067	0.498568	1.8284	0	0.018486	0.119375	0	0.016708	0	0.242653	0.46614	0.69199	0.046515	0.161766	0.174104	0.529875	1.23464	2.37995	0.716226	1.04377	2.58718	0.722526	1.43584	3.78612	0.025495	0.035465	0.114511	0.049752	0.017302	0.148975	0.023437	0	0.03509	0	0.032557	0	0.012783
OG0008618	6.06237	3.16225	2.36827	9.87814	9.92999	5.14376	5.60192	4.91226	3.1271	5.88167	6.01885	2.56915	5.97207	8.79419	2.85492	3.83201	3.29188	2.26021	11.6574	9.68716	3.22905	11.3535	11.3829	5.26192	9.36136	8.90996	3.675	1.57394	1.06839	0.494221	1.89716	1.50635	0.798396	2.15308	0.81761	0.707887	4.88417	2.93746	2.05622	16.389	11.8228	5.84148	5.39736	3.71302	2.49464	2.28087	0.539312	0.757605	13.8918
OG0015364	1.67533	0	6.88748	1.54317	0	4.64207	1.54687	0	6.19419	0.788859	0	2.73346	0.855651	0	2.49169	0.975565	0	3.57046	1.67749	0	4.42073	1.03448	0	3.06205	1.43671	0	2.78204	1.77893	0.064411	3.36415	1.93383	0	3.34744	2.19469	0	3.18166	2.00859	0	4.26951	2.7393	0	6.27168	1.84648	0	5.21886	0.984791	0	5.12534	1.25891
OG0013131	1.63259	5.06563	0.581699	3.02594	5.0913	2.31967	1.61508	4.63565	0.645213	1.56492	3.49715	1.38908	3.61901	5.21978	2.49641	1.27529	3.35115	0.619628	0.392954	2.53265	0.168014	2.369	4.06628	1.86776	1.67398	2.79998	1.21097	6.38521	8.66281	4.24133	5.82703	7.8395	4.31143	4.41809	7.46319	3.93045	0.667274	2.61529	0.515132	2.06174	4.5188	1.6432	0.638979	2.55447	0.346061	0.127615	1.76726	0.236443	1.58926
OG0016437	35.4826	17.8051	12.7395	12.9269	9.62898	7.29926	30.9577	13.8891	15.7631	22.0007	12.104	9.43211	20.5153	10.955	6.91405	21.2906	8.45172	8.50029	32.8011	10.1399	12.9786	23.0005	12.0295	9.95168	24.1356	9.86125	9.61684	10.7188	7.87337	4.66039	10.119	5.76717	3.53213	8.66519	8.20583	4.24439	27.6951	12.2576	11.3573	22.5441	11.2066	10.7406	26.7874	11.9781	10.3336	52.7414	47.1802	26.145	23.1186
OG0007911	1.09774	0.193571	2.58399	0.688245	0.051499	1.88884	1.03316	0.274873	2.97321	1.51976	0.195313	2.30051	1.7113	0.39025	2.76966	1.41406	0.217045	1.96316	0.761935	0.049044	0.804877	1.20591	0.368013	2.85088	1.42779	0.208925	2.14298	7.61721	1.94723	7.78749	7.1886	1.60615	6.94306	8.55434	1.73852	7.36874	1.51296	0.530915	2.75682	1.14535	0.375823	1.61015	1.55871	0.468926	2.6771	0.933905	0.506488	2.51292	1.59571
OG0018459	1.21268	0.303049	6.55076	1.89737	1.04447	5.20944	1.63592	0.545089	6.77231	0.59723	0.277979	1.91497	1.87404	0.542308	5.24394	0.645874	0.264116	2.57595	1.09804	0.835517	3.71341	3.14228	0.867582	5.30189	2.44916	1.11709	5.90648	2.0388	0.62895	4.61555	2.27597	0.853598	4.96537	2.62778	0.940251	5.41357	0.885086	0.112603	2.31461	4.11648	1.09869	6.86681	1.01707	0.129393	2.24282	1.84167	1.79602	2.84262	3.94976
OG0017652	0.032895	0.016697	0.038442	0	0	0.064773	0	0	0.138289	0.033192	0.033694	0.077576	0.717536	0.817238	2.12697	0	0.017786	0	0	0	0.074021	0.959749	0.649527	1.49542	0.337294	0.373532	1.00333	7.35267	6.36485	14.3682	7.01464	8.1708	14.6431	8.86243	8.66861	17.016	0.016806	0	0	0	0	0	0	0	0	0	0.015662	0.396645	0
OG0022179	0.936378	0.198359	0.450407	4.9265	2.3396	2.58033	1.04836	0.193259	0.469881	3.39359	1.81798	2.39956	9.84136	5.24134	7.49543	0.793876	0.563448	0.38382	0.11039	0.031829	0.034691	11.8942	8.25224	12.9491	3.95447	2.55776	4.28239	3.81479	2.33443	2.3339	3.7441	2.62105	2.38061	4.6642	2.75237	2.83216	0.742005	0.270246	0.515456	6.61119	3.83992	4.43667	0.664169	0.38818	0.456931	0.430203	0.372125	0.135195	0.900755
OG0016912	2.01234	3.03426	2.99988	1.41857	1.14462	1.65051	3.08401	2.1179	2.53274	1.80255	1.73642	1.72965	2.40338	1.59018	2.41026	1.99044	2.7497	1.56513	1.52227	1.78767	1.17886	1.29329	3.14595	1.44597	2.16289	2.02628	1.54082	2.61646	3.02954	4.128	2.73201	4.58095	3.71008	2.54839	3.5596	3.32412	2.16113	1.71218	1.81415	2.76378	1.26425	2.0753	1.92884	2.16955	2.1278	1.75276	1.74168	2.21093	2.10411
OG0009776	0.227509	0.367332	0.77007	0.383345	0.142833	0.693514	0.332488	0.381181	0.764199	0.803449	1.53957	0.803794	0.7111	0.721574	0.720488	1.37833	1.11365	1.20214	0.65712	0.652907	0.651924	0.118531	0.471085	0.38122	0.42414	0.790164	0.433162	0.407662	1.62019	0.507531	0.47944	1.62222	0.701753	0.499997	1.40271	0.659103	0.68288	0.721811	0.895394	0.368592	0.676116	0.728047	0.85483	1.08823	1.0975	0.640216	0.821644	0.49816	0
OG0012017	40.2841	0.046673	8.01878	16.6427	0	5.95991	41.3313	0.083949	7.22969	20.6322	0	7.44206	23.3209	0.016554	9.08822	20.3467	0	6.22961	10.649	0.014978	3.2313	16.9358	0.01441	8.67427	10.9569	0	5.48888	24.7463	0	10.3712	25.8125	0.042532	10.9336	23.4693	0.03218	8.85431	17.2657	0	7.14633	14.4457	0	6.45188	17.8659	0	6.28639	13.6676	0.014593	7.20121	23.5461
OG0008796	4.76578	1.20695	11.9054	13.3836	3.09471	19.7336	4.78803	1.02253	11.7185	2.25271	0.847174	4.89112	5.43641	1.61925	7.40672	4.1161	1.04342	9.9347	13.2277	2.47561	18.3508	17.9747	7.53363	16.325	9.28494	3.84797	12.2723	1.18534	0.575783	2.01772	1.36941	0.430386	1.94368	1.95377	0.524623	1.8048	1.53549	0.840051	2.81341	4.02377	2.1625	5.02626	2.05685	1.08444	3.91595	0.040273	0	0	0.967892
OG0007167	4.31346	18.0186	2.84338	1.48379	30.1002	2.01526	4.08061	17.6306	2.92247	21.897	67.5733	27.7106	6.3207	47.5195	8.42801	14.3406	75.0852	21.8985	9.72839	172.771	27.875	3.27633	27.5406	3.86676	22.3019	139.232	41.6495	3.55004	16.3409	4.62465	3.76757	15.4335	5.20282	3.7201	17.6753	5.13448	7.96098	17.4633	8.94672	4.91062	12.6831	3.6673	7.51474	18.9595	9.32691	0.518008	0.471504	0.338681	1.46822
OG0017905	0	0	0	0.030607	0.146317	0.877773	0	0	0	0	0.087618	0	0.028992	0.329988	0.596939	0	0	0	0	0	0	0	0.01149	0.111347	0.008466	0.03469	0.074706	0.086796	0.17124	0.936112	0.091043	0.237398	0.584281	0.084538	0.166785	0.497323	0	0	0	0	0	0	0	0	0	0	0	0	0
OG0019276	0.249509	6.73954	18.5229	0	5.15852	3.31859	0.168295	6.88332	16.5741	0.283224	5.5131	15.0463	0.265485	5.22561	10.3285	0.132889	4.64256	12.8874	0.180165	9.7637	9.39075	0.028887	3.97772	10.9887	0.14536	9.37374	15.7797	0.23182	3.70231	12.1993	0.085265	3.64236	9.70046	0.129022	3.14425	10.7665	0.47803	6.14788	17.4414	0.217665	4.87521	3.92723	0.439449	5.59179	16.0338	0.087765	1.07689	10.3808	0.095876
OG0016208	1.36438	2.15152	0.658665	1.4442	1.06105	1.36594	1.08546	2.12372	0.569581	2.36503	1.6414	1.85319	4.52272	2.0101	1.92731	1.04342	1.28564	1.79451	1.61672	2.0209	1.45122	1.32851	0.777665	0.398888	1.25548	1.02721	1.45227	1.24443	1.44874	0.954942	0.972353	1.00423	0.796461	1.28442	1.08543	0.864599	1.89458	1.34051	2.39442	1.69163	1.30796	2.46258	1.93884	1.97171	2.21307	0.771159	0.83679	0.285154	0.896196
OG0014314	1.9208	18.6132	2.43599	4.29456	13.1631	2.99699	2.02643	16.9636	2.34727	4.39797	10.1443	3.60885	5.07017	13.5406	3.70282	5.66596	13.2179	3.80986	0.177817	4.40377	0.409499	2.94231	3.81708	1.34301	0.757498	4.83353	0.792937	3.09858	5.45798	2.03235	3.09685	5.92222	2.55463	2.82696	5.57359	2.01946	0.603902	1.68904	0.454361	0.441931	2.07697	0.539707	0.312279	1.70161	0.39953	0	0	0	0
OG0010890	3.64085	4.46109	2.04428	4.30866	3.33654	0.618943	3.35102	4.16557	1.68051	2.93644	3.4678	1.57924	2.88929	3.60849	1.3255	2.39958	3.53973	1.13983	2.68468	2.11464	0.722693	2.96619	3.29922	1.65676	3.13272	2.34438	1.42917	3.96943	4.51944	2.18765	3.98364	4.38682	2.24133	3.70244	4.23709	1.58567	2.74974	3.11644	1.24026	3.49638	3.78963	0.143307	2.27618	2.75801	0.825116	2.43286	2.25239	1.70782	4.16746
OG0009499	5.14532	29.7915	4.46257	2.8764	26.2066	2.75937	4.48685	28.3807	4.47362	3.23871	22.4026	3.42869	3.41534	23.2646	3.18006	3.43191	21.4895	3.42343	3.25237	23.6187	3.52782	3.20681	18.7899	2.82505	3.82124	20.3809	3.43465	3.33171	22.0997	3.3474	3.79052	20.1988	3.97341	3.69262	21.5636	3.7049	3.00956	22.3798	2.92836	2.517	32.3239	2.63277	2.91347	21.8792	3.30734	2.57105	12.6509	2.74582	4.07747
OG0016073	3.06449	0.886973	2.01665	5.52839	0.973703	5.18055	2.60624	1.32949	2.77995	2.36947	0.745797	2.36838	3.13667	0.958066	2.83173	3.45946	1.08796	2.58834	3.14284	1.28093	3.19884	2.00538	0.560132	2.03627	2.42184	0.701512	2.09552	2.65271	0.59934	2.77323	2.42837	0.330662	2.48548	2.3081	0.722735	2.71818	2.82499	0.590477	2.21264	3.15492	0.629736	3.13126	3.83291	0.568068	2.53093	1.17168	0.138665	1.05435	1.1605
OG0016741	0.395401	0.651885	0.325943	0.851303	1.09841	0.470745	0.493889	0.795648	0.314072	1.13039	0.986629	0.916156	0.490838	0.990894	0.272496	1.31034	1.43838	0.69439	0.888258	0.717279	0.358639	0.244151	0.086255	0.215638	0.368568	0.737858	0.173614	0.583126	0.494425	0.741638	0.68061	0.848648	0.700134	0.522519	0.722344	0.361172	1.09984	0.190314	1.95072	0.613222	0.185694	1.34628	1.67136	0.393647	2.01197	3.66768	3.40678	4.38951	0.585237
OG0013446	0.924424	15.9826	1.31169	0.052801	3.02503	0.135315	1.01456	16.1459	1.3241	0.490086	3.22529	0.162061	0.616843	8.29332	0.284832	0.233657	2.28551	0.028515	0.09051	7.29332	0.206181	1.24804	11.5588	1.09093	1.54812	16.2449	1.27258	0.415927	2.55726	0.653763	0.428346	2.83313	0.512281	0.486127	2.53602	1.05203	0.01601	0.402685	0	0.046864	2.48842	0.560465	0.014718	0.658106	0	0.573179	7.68073	0.552413	1.86239
OG0019918	0	0.141388	0.57871	0.113106	0.028028	0.152815	0	0.216914	0.485501	0	0.117485	0.575204	0	0.115043	0.491693	0	0.106311	0.317423	0	0.208191	0.311848	0	0.06933	0.596011	0	0.147299	0.390489	0	0.026494	0.210946	0	0.015158	0.114132	0	0.034406	0.116129	0	0.135973	0.463355	0	0.223884	0.499469	0	0.101561	0.458412	0.031483	0.031205	0.344336	0
OG0018521	7.85952	4.13906	20.6245	8.82869	5.3784	20.7488	8.86354	3.94325	18.7121	6.16798	3.55695	13.5266	8.42914	3.71362	15.168	5.31555	2.98911	14.5385	2.22204	1.97561	12.3813	3.98645	3.71995	10.3379	3.19793	2.81189	10.9695	9.07411	4.65573	16.8758	9.60653	4.17143	18.6843	8.90255	4.26253	14.1155	5.48141	3.74545	18.9668	10.821	8.62048	39.4923	6.09369	3.8056	19.6013	4.09572	2.33607	13.7129	5.75256
OG0012342	1.64105	18.945	1.28217	4.83223	19.9905	4.10903	1.71945	18.8092	1.5827	1.99341	12.5386	2.00399	3.25491	19.6591	5.08257	1.56136	17.8825	2.03527	2.23955	44.6512	2.42047	3.46787	29.1438	4.16812	2.15344	28.0626	2.67154	7.29153	37.6437	9.55689	7.7096	42.0923	9.46194	7.57968	41.0291	9.04825	2.36058	21.5622	2.10648	3.14516	29.9217	3.53418	2.0653	22.6411	2.05455	1.46459	34.8373	1.55642	4.04882
OG0025623	7.23036	1.14207	1.20864	5.69071	0.742731	0.838568	8.9838	1.53165	1.51538	6.14353	0.808666	1.02583	5.31447	0.660896	0.801878	5.8777	1.10982	0.91636	4.16757	0.44368	0.568135	5.11077	0.723758	0.954834	5.54252	0.578975	1.05372	9.09174	0.978663	1.35132	9.66665	1.1503	1.50959	8.9044	1.20186	1.45587	4.86054	1.02366	0.762792	6.11788	0.679189	0.84351	6.30024	1.27982	1.13532	5.22046	1.16524	1.24709	6.09284
OG0011593	1.13862	0.898551	0.093291	1.00975	1.1998	0.137543	1.1318	0.640384	0.094388	1.37058	1.45404	0.082364	0.765174	1.17256	0.086856	0.893686	0.70431	0.062108	0.44234	1.14259	0	0.851085	0.989279	0.064805	0.763428	1.05882	0.06522	0.954495	1.62019	0.086677	0.819163	1.48317	0.074388	0.929663	1.27997	0.144724	3.63322	3.22217	0.333637	4.2819	4.03979	1.23239	3.30246	2.7073	0.284802	1.70511	3.35549	0.153138	4.85116
OG0015644	0.019504	0.020097	0	0.262914	0.135453	1.72607	0	0.036148	0.083752	0.137759	0.081112	0.469823	0.342428	0.299377	1.78361	0.05194	0.064223	0	0.065724	0.038698	0	0.668413	0.372286	3.27769	0.381796	0.1124	0.607647	0.176039	0.234739	2.07659	0.275498	0.457857	2.12162	0.353004	0.394911	1.73362	0.139508	0.041071	0.190314	0.350025	0.040074	1.5784	0.219854	0.075512	0.349909	0.009148	0.018851	0.174707	0.129909
OG0014407	0.316111	0.74153	0.394745	0.355091	0.659434	0.72056	0.355364	0.833611	0.606476	0.225927	0.47802	0.43149	0.308322	0.701343	0.280014	0.196421	0.372999	0.280322	0.228257	0.396626	0.300873	0.21959	0.591425	0.33515	0.171884	0.384005	0.214642	0.419572	2.0122	0.750986	0.384089	1.57674	0.404691	0.381413	1.95985	0.340208	0.296086	0.778747	0.403352	0.564665	1.1911	0.524747	0.296934	0.793289	0.478948	0.271805	0.309138	0.246849	0.067483
OG0022382	2.68612	0	1.86163	2.08893	0	1.08165	4.39787	0	1.73197	3.12726	0	2.9795	2.12526	0	2.52726	2.93463	0.018832	3.0087	0.862042	0	0.865261	2.29654	0	1.66481	1.21982	0	1.19675	7.16711	0	4.43063	4.58181	0	5.49891	3.56156	0	3.12034	5.55975	0	4.85394	2.06004	0	0.640013	5.49921	0	5.66818	0.646051	0	1.20429	1.41151
OG0012705	43.4413	4.93969	13.9735	28.5292	3.53303	9.6525	40.2356	4.00284	11.7002	28.1824	3.82897	9.91271	31.1659	3.21655	11.9629	32.6484	3.71339	11.0351	57.9471	5.4989	11.1338	19.3453	2.82376	12.0251	42.1062	4.82031	10.1557	20.6688	2.26743	9.46535	19.6529	1.61771	8.63559	20.2589	2.0754	8.30549	24.4358	3.12834	7.93233	22.364	2.01355	6.96578	27.0492	3.27461	8.57453	12.1723	1.99094	4.62018	11.9675
OG0020664	4.73099	1.67058	1.49229	9.6363	2.78524	2.21788	4.28894	1.23357	1.27325	6.74818	1.82756	1.88408	10.2296	3.5551	2.94768	5.3228	1.40487	1.47546	5.57926	1.10048	1.6283	9.94288	1.98708	3.01244	7.27905	1.42608	2.27556	11.4795	3.80918	3.07974	9.93844	3.2691	2.67795	7.52594	2.96443	2.7147	4.97004	1.95857	1.48573	4.20533	2.69997	1.35047	4.99726	2.06479	1.41614	6.43378	1.20413	2.10325	5.31506
OG0010668	0.844864	4.21407	5.27971	3.65176	4.25556	12.2218	0.693749	3.91749	7.58835	4.52179	3.73661	9.36001	5.78462	4.75565	12.2331	2.19119	4.23191	7.77895	0.636585	1.24312	1.71023	6.94066	3.75857	15.3103	3.52677	2.36744	7.86508	14.7828	15.5784	39.1386	14.7957	14.792	44.6059	12.9166	14.1166	42.8663	2.8526	5.14686	6.65532	6.29915	4.56923	10.4293	3.48499	5.03801	5.88643	1.7228	4.45858	9.30313	1.95729
OG0010045	21.2147	23.2954	86.5771	9.45134	24.6794	42.6791	20.432	23.4093	88.3468	10.687	45.3211	43.7409	9.46938	31.1099	46.6819	7.73295	32.6003	32.6207	15.9196	112.41	74.4996	8.97816	67.6236	46.6676	11.0608	100.693	59.2926	9.54968	46.6575	44.8173	9.69013	45.2795	42.3363	8.97715	40.4521	41.9546	14.665	38.969	52.7285	18.3601	80.0235	99.3033	12.5101	34.6708	45.0172	5.30068	25.829	23.7825	3.22172
OG0016366	0	0.7276	0	0	1.14266	0	0	0.59083	0	0	1.15468	0	0	0.901968	0	0	0.963159	0	0	0.632504	0	0	1.02723	0	0	0.763825	0	0	1.21515	0	0	1.15229	0	0	1.21276	0	0	0.736248	0	0	0.753588	0	0	0.729911	0	0.012788	0.96742	0	0
OG0016430	0.013804	0.240436	0.041411	0.162812	1.14786	0.372141	0.099314	0.180195	0.062071	0.208919	0.727799	0.222847	0.455315	0.767493	0.528753	0.058815	0.213427	0.102926	0.02658	0.038581	0.358826	0.306845	2.63522	0.485838	0.193005	1.23266	0.270206	0.293146	0.510607	0.454376	0.352215	0.620799	0.226424	0.371175	0.497323	0.542487	0.028209	1.18745	0.550084	0.371582	0.958856	0.646827	0.051865	1.09161	0.609418	0	0	0.012948	0.014145
OG0021312	0.020792	0	0.114328	0	0	0.064213	0.065448	0	0.085683	0.209795	0	0.038452	0.066371	0	0.04055	0.254703	0	0.182674	0.37034	0	0.385253	0.259986	0	0.070595	0.494225	0	0.603895	0.419484	0	0.141631	0.331586	0	0.086821	0.333308	0	0.078826	0.40367	0	0.428344	0.22803	0	0.208973	0.439449	0	0.644356	0.253545	0	0.178735	0.266322
OG0013290	20.7663	21.3766	16.5299	17.5979	19.7478	19.009	22.9789	20.4455	17.793	20.7073	11.8717	11.3182	13.9764	11.2117	9.12953	17.7434	18.6872	8.81073	5.34219	9.54436	6.84886	8.95536	5.8608	10.3776	5.20317	4.06041	4.49656	15.3118	21.2281	4.90366	19.0451	22.1126	5.69717	16.9523	20.4008	5.10869	40.1182	84.5597	16.8641	45.0407	57.976	26.6635	39.0755	83.6616	17.4485	30.9481	13.6859	10.6666	72.2125
OG0006685	0.760969	1.66266	0.186015	0.683845	0.846974	0.142468	0.60833	1.94737	0.136874	0.90432	1.63861	0.460691	1.11558	2.18055	0.539797	0.64847	1.48276	0.306222	0.70008	1.48909	0.130248	1.1747	2.43532	0.798797	0.803906	1.73004	0.267969	1.38262	3.48989	0.933718	1.803	3.24173	1.47938	2.2211	4.79873	1.83634	0.431979	1.26431	0.224629	0.590089	0.655358	0.370913	0.270038	1.63444	0.142961	0.682071	1.74094	0.30138	0.675792
OG0025966	5.11775	0.127426	3.27326	6.54611	0.333991	6.6184	5.44249	0.127332	3.06152	5.50304	0.257145	4.35959	6.20065	0.165715	7.24432	4.93415	0.165897	2.37094	2.91318	0.190839	1.76479	4.42873	0.170478	5.7603	2.36781	0.105581	2.07477	4.91856	0.315712	4.79642	3.37014	0.206438	4.47431	4.13382	0.146428	5.21327	6.10726	0.274876	4.81627	6.89008	0.6211	10.6388	6.07052	0.26599	4.42755	4.13473	0.199211	3.86863	12.6701
OG0015871	25.8698	54.3009	3.93607	13.4544	15.7366	2.01848	34.7037	67.1202	5.38209	19.1031	32.5235	2.93023	16.6849	38.6944	2.9245	10.1221	11.1809	1.30919	8.69651	17.1878	0.9736	13.2856	9.26272	2.55531	12.1582	15.7934	1.83207	13.8882	16.6745	1.4317	15.3434	19.1306	1.88559	14.4611	19.4888	2.07559	6.90383	5.48937	1.0121	19.6323	12.4427	2.87986	8.75632	6.36615	1.21782	36.3992	26.1263	4.58225	14.6982
OG0018397	1.79743	25.9588	18.0244	3.40719	57.2615	47.6467	2.0062	25.5126	17.6926	2.83377	45.3296	32.5532	2.7151	42.5783	27.833	2.53005	30.7967	23.7922	1.66872	32.0385	27.2772	2.14047	58.3552	36.6775	2.19903	52.6665	32.944	3.01624	29.0836	19.9276	2.53008	29.5987	18.4724	2.50623	31.0248	18.154	4.1652	28.3388	32.7072	8.33617	46.5964	50.7685	3.78381	24.265	30.4418	10.0558	68.5458	99.2504	3.73296
OG0021631	0.420159	0	0	0.335347	0	0	0.497192	0	0.022783	0.691693	0.035113	0.025561	1.10589	0	0.026955	0.282666	0	0.05397	0.681295	0	0.073171	0.266266	0	0.093856	0.96881	0	0	0.352216	0	0	0.403037	0.015856	0.046172	0.365923	0	0.0262	0.519704	0	0	0.022047	0	0	0.810114	0	0	0.331884	0	0	0
OG0010274	0	0	0	1.75172	0.426449	0.152616	0	0	0	2.9791	1.8993	0.639732	4.51324	2.46574	0.770997	0	0	0	0	0	0	7.16405	2.65915	1.51005	2.67463	0.796213	0.281428	6.49097	3.49363	1.08999	6.59383	3.66857	0.85291	6.15007	3.57451	1.18653	0.042492	0.008082	0	2.52906	0.346954	0	0.078124	0	0.05672	0.039007	0	0	0.042612
OG0006875	3.36916	47.059	17.469	3.35885	38.8013	9.99219	3.3204	43.4294	16.1965	2.56378	37.4064	12.1618	3.55502	30.1792	11.6206	3.08042	31.1839	11.4964	2.83828	28.5366	10.1309	1.84634	28.1709	8.54278	2.43391	28.5211	11.5472	3.13031	37.0894	10.3674	2.75045	34.3655	10.9254	3.26665	30.7954	8.64752	2.43853	35.0388	9.54274	6.59213	51.6005	8.07985	2.58457	34.1812	8.37381	1.60649	30.4972	7.42079	2.33034
OG0007450	0.021024	0.695998	1.58469	1.89521	2.63865	10.4044	0.113445	1.56485	2.16234	0.371228	3.86244	13.343	0.637544	4.9988	13.373	2.20587	19.6465	42.8407	0.263135	3.2946	10.8903	1.72332	3.06205	5.51676	0.901466	2.64913	10.7475	1.27246	3.87994	21.2366	1.45606	4.01693	16.6819	1.42417	4.19889	22.5491	0.97744	17.1867	14.2382	1.16332	1.27217	4.95772	1.00717	21.956	16.6821	0.00986	0	0.256285	0.064629
OG0016918	2.16695	0.286494	0.808805	0.936216	0.165145	0.783616	1.64901	0.230534	1.20019	1.5137	0.273858	1.02011	1.77362	0.360993	1.1618	1.89394	0.329267	1.12	0.668681	0.130656	0.564555	1.36377	0.279321	0.805311	0.984053	0.147581	0.697374	2.38945	0.760525	1.69617	2.68358	0.556508	1.69522	2.18362	0.662766	1.90298	1.5613	0.33126	1.30164	1.4403	0.165367	0.665261	1.59186	0.339934	1.29156	2.03262	0.247518	1.21386	1.90732
OG0006269	0.309936	0.399381	0.826497	0.126602	0.336472	0.119368	0.278739	0.319271	0.934438	0.27482	0.559689	0.953071	0.239841	0.33052	0.552777	0.290128	0.756306	1.20739	0.253187	0.363152	0.341028	0.026097	0.041101	0.109359	0.542789	0.785922	0.616328	0.259292	0.235599	0.476414	0.222529	0.141536	0.451905	0.223407	0.183576	0.415176	1.5163	5.25983	3.28156	0.337098	0.553031	0.77693	1.58801	4.33511	3.54907	0	0	0.02215	0.076991
OG0014320	21.0412	0.902555	6.43855	14.7966	0.615146	7.26903	28.0597	0.921148	10.4696	25.0876	1.49392	5.88404	18.0281	1.20853	4.54414	37.123	1.54473	12.1234	22.811	1.14234	4.42479	3.82757	0.244213	0.863399	15.2477	0.85076	3.81921	5.0828	0.376886	1.26605	7.50037	0.415863	2.01505	6.55326	0.346105	1.23312	32.1269	1.85483	7.93018	18.918	1.05151	9.96385	36.9094	2.61962	10.0596	17.2173	0.865629	6.56811	2.11726
OG0025706	0	0	0	0	0	0	0	0	0	0	0	0	0	0.003248	0	0	0	0	0	0	0	0	0.014137	0	0	0	0	0	0.006483	0	0	0.005564	0	0	0.003157	0	0	0	0	0	0	0	0	0.005735	0	0	0	0	0
OG0008856	4.66665	6.27911	5.25995	2.75838	4.4105	2.65261	4.50284	6.77647	5.49669	4.03293	4.77844	6.42855	4.28681	3.62232	4.8873	3.99713	4.35157	5.64237	2.69167	5.49182	4.40438	3.47558	4.72271	4.9233	3.20055	5.4722	6.0597	4.56016	3.06861	8.27948	4.32046	4.01234	8.6921	4.72736	3.80247	6.95312	5.69168	5.19466	6.794	4.88581	8.26656	3.61921	5.81146	5.216	7.77664	4.03834	3.05137	6.02836	4.18279
OG0009718	80.0703	25.2366	21.0329	119	46.69	37.7448	83.838	27.5079	22.863	62.1695	19.0469	14.8383	69.1938	26.1275	18.0129	103.402	28.952	16.8792	68.6252	12.756	17.6707	50.1369	19.0502	17.7916	50.6608	11.0563	11.9015	67.971	23.5815	21.0625	66.6767	26.5163	19.9981	73.7172	29.5452	20.4556	218.053	50.4391	29.8203	298.095	70.878	43.815	223.865	52.7687	31.6969	52.0703	8.35625	8.87541	89.4183
OG0025918	0.712059	0	1.59177	0.0857	0	1.4442	0.503159	0	1.21131	0.205277	0	1.23546	0.108236	0	1.30284	0.433422	0	0.652139	0.342776	0	0.353658	0.423977	0.013284	1.07739	0.426689	0	0.684809	1.08013	0.091378	6.50078	1.39048	0.039211	6.08119	1.31504	0	7.40804	0.623645	0	1.3137	0	0	2.0753	0.429984	0	1.95528	0.429375	0	1.95251	1.1987
OG0010827	0.60253	3.79999	0.791575	1.38928	11.3971	4.35439	0.3565	3.34913	1.06784	2.22383	22.4684	5.54392	5.36509	46.9023	12.3614	0.472918	7.60979	1.11598	0.015266	2.19512	0.17932	5.25763	40.8274	8.38831	1.92141	17.073	3.42887	6.41473	64.8823	13.5473	5.56302	60.254	12.9207	6.18225	60.2075	12.954	0.615669	9.70712	1.85556	1.45438	9.24414	4.59592	0.610662	9.06645	2.03384	0.104112	0.998038	0.611474	0.731141
OG0010847	19.3484	1.29768	5.72645	22.59	5.20606	8.88625	17.2364	1.2782	5.27391	30.0678	2.80577	12.3502	25.645	4.07656	8.45917	29.3408	0.921527	13.2687	33.296	1.36836	17.2787	30.4794	4.2926	20.6324	28.8283	3.16804	17.1508	20.8684	5.5773	11.9104	20.1865	5.23703	12.1584	22.3738	5.94347	12.8827	43.1211	1.76797	16.8502	21.751	8.25557	6.98452	42.503	1.74137	16.7657	20.9785	1.79687	5.48221	11.6771
OG0010650	6.70014	1.36033	0.463999	3.26802	1.02484	0.146592	4.99499	1.25281	0.573778	3.64708	0.989836	0.555958	4.87784	1.05078	0.431995	4.13195	1.1843	0.278017	2.97073	0.894115	0.195443	3.91943	0.848047	0.752084	3.61579	1.17047	0.756894	6.83362	2.125	3.32566	9.5603	1.84159	1.63848	9.02641	2.09001	2.51933	4.77435	1.06922	0.385219	2.98843	0.502071	0.057826	6.62493	1.08122	0.626536	4.30012	1.14717	1.57773	2.16808
OG0015898	0.011828	0.031788	0.083962	0.159441	0.267812	0.247577	0.063826	0.057177	0.037755	0.238694	0.545266	0.201204	0.163613	0.913242	0.100505	0.075597	0.372472	0.100616	0.034164	0.06121	0.020209	0.175288	1.73713	0.320787	0.209485	0.651886	0.176094	1.97186	5.23188	1.66048	1.98331	5.3881	1.72154	1.67591	4.504	1.4002	0.132948	0.129926	0.128689	0.023585	1.48957	0.125564	0.111107	0.23888	0.157737	0.033285	0.059635	0.098446	0.266646
OG0021276	28.0161	0.163104	11.1047	34.8512	0.57079	8.65787	29.5225	0.146686	9.54125	20.8057	0.924135	6.35568	27.713	0.921137	8.02751	38.6693	0.200468	12.9749	23.6271	0.120794	9.89406	8.57768	1.08072	3.33384	9.1264	0.421021	4.31551	22.7277	1.21233	5.22755	23.1553	1.01757	4.21897	25.0953	1.31055	4.74087	48.2026	0.487161	9.98099	23.495	1.35095	4.75882	55.2012	0.695335	9.07743	2.8625	0	0.611646	6.03692
OG0012503	0.034497	0.964247	0.133383	0.193756	0.232104	0.513705	0.020683	0.819539	0.05141	0.092821	0.267287	0.211488	0.734123	0.969615	1.48006	0.024498	0.316037	0.040594	0.011071	0.224437	0.165108	1.05441	1.42307	1.74723	0.289406	0.691394	0.834796	6.75222	9.16985	13.4347	5.85773	8.98982	12.0508	5.98193	9.008	13.2231	0.0235	0.606322	0	0	0.475394	0.056993	0	0.437946	0	0	0.218663	0.017873	0.011783
OG0011696	0.217636	0.255948	0.090575	0.488945	0.503141	0.152616	0.195729	0.498732	0.054305	0.418275	1.29126	0.030463	0.419033	1.40707	0.289124	0.596125	2.13565	0.225122	0.269401	0.90354	0	0.729518	2.01503	0.13982	0.772825	1.35195	0.112571	2.06884	6.83966	3.55851	2.2005	7.1916	4.09947	2.27225	7.41171	3.24736	0.116485	0.174352	0	0.268645	1.14831	0	0.116819	0.280491	0.05672	0.068048	0.520175	0	0.265488
OG0011719	7.39912	0.871785	0.970179	12.3789	0.267078	0.550829	7.26785	0.814578	1.20446	9.6366	1.23377	1.11724	9.32463	0.831231	0.729342	7.37849	0.663306	0.752612	5.96167	0.632225	0.761465	7.92246	1.24789	0.937663	7.09267	0.886499	0.924001	6.57507	0.384704	0.324728	6.07322	0.247619	0.384395	6.07839	0.269312	0.141781	15.3354	0.7404	0.495667	39.9713	1.08364	0.998808	18.4847	0.627469	0.554719	13.0441	2.32578	1.75083	18.6588
OG0014530	4.01929	3.32665	18.1518	2.38287	1.94967	7.56745	4.27294	3.38203	18.849	2.90392	2.04314	14.6647	2.7191	1.84678	12.1459	3.03924	1.93685	16.6111	3.24861	1.4721	12.4915	3.56187	2.21999	13.9237	3.5037	1.6949	10.2915	5.045	3.13744	23.3807	5.46016	3.80353	25.5795	6.05558	4.23113	28.4494	3.09287	2.7658	15.1695	2.09019	2.57505	9.07973	2.88986	2.46494	13.7694	3.51413	2.36455	15.2712	4.81767
OG0018343	0.044227	0.419808	0.010699	0.372608	0.442102	0.288439	0.019888	0.424744	0.04811	0.513192	0.555958	0.34545	2.02354	3.01515	0.705812	0.047111	0.363335	0.045586	0.063871	0.025261	0.030902	3.44097	3.98553	1.70444	0.247356	0.146745	0.099729	0.117405	0.167163	0.102245	0.100759	0.215193	0.048749	0.068611	0.081407	0.143845	0.022596	0.160861	0.010932	1.85197	1.72651	1.15202	0	0.098585	0.0402	0.062228	0	0.050179	0.135958
OG0013922	0.260022	0.813782	0.124574	0.625897	0.514199	0.274488	0.350772	1.32651	0.12927	1.21811	2.15541	0.473773	0.790489	4.16709	0.479219	0.435248	0.487599	0.2756	0.536448	0.685553	0.212195	0.584887	1.46036	0.221888	0.969505	1.80157	0.223307	0.80858	0.324039	0.193328	0.727787	0.417143	0.174649	0.729919	0.578616	0.099104	1.44233	0.467734	0.421036	2.29614	6.08505	1.22289	1.69229	0.429984	0.414058	0	0	0	0
OG0022963	0	0	0	0	1.70596	0	0	0	0	0	0.79224	0	0	0.945375	0	0	0	0	0	0	0	0	1.14827	0	0	0.308164	0	0	5.63861	0	0	5.14042	0	0	9.42388	0	0	0.021113	0	0	0	0	0	0.038818	0	0	0	0	0
OG0023236	0.099678	0.19447	0.069115	0.11197	0	0.737555	0.029882	0	0	0.100575	0	0.767106	0.070707	0.103461	1.74045	0.035392	0	0.269945	0.063978	0	0.110903	0.123098	0	0.981565	0.030971	0	0.472447	0.635051	0	3.05786	0.514732	0	2.72927	0.549804	0	2.83535	0.169753	0	0.635596	0.132505	0	2.41176	0.124842	0	0.389532	0.093499	0	0.388981	0.034046
OG0012752	0.107337	0	0.035295	1.77243	0	0.019824	0.308905	0	0.052904	0.844767	0	0.071226	2.32989	0	0.100147	0.137203	0	0.025064	0.206683	0	0	1.96846	0	0.010897	1.94103	0	0.054833	0.980182	0	0.087448	1.54547	0	0.042885	0.843673	0	0.097341	0.109678	0	0.024043	2.22592	0	0.058649	0.161321	0	0.033154	0.18123	0	0.088286	0.329963
OG0021615	0.079185	0	0	0.066712	0	0	0.106822	0	0	0.039949	0	0	0.042128	0	0	0.210871	0	0	0.076238	0	0	0	0	0	0.036906	0	0	0.042041	0	0	0	0	0	0	0	0	0.080912	0	0	0.118422	0	0	0.037191	0	0	0.22283	0	0	0.202852
OG0012899	2.79592	6.61198	0.535817	0.254651	2.12805	0.306963	3.33	7.54995	0.722823	1.94426	5.92189	0.551452	1.44727	4.11054	0.535918	2.05256	4.74816	0.570754	1.3823	5.65058	0.505554	0.979858	1.51382	0.555835	2.14834	5.19378	0.739194	1.44429	2.52435	0.603087	1.17065	3.04655	0.69336	1.79747	1.92084	0.432236	2.12336	10.324	0.49275	1.39376	4.59227	0.245736	2.62631	11.5843	0.48318	1.94923	3.90244	0.35182	1.2389
OG0010981	0	0.008434	0.238104	0.181449	0.127894	1.57393	0	0.007585	0.527107	0	0.025529	0.203287	0.080208	0.125631	0.77954	0	0.026951	0.29265	0	0	0.387946	0.059845	0.078114	0.695536	0.030114	0.015723	0.85364	0.125781	0.223879	0.758484	0.245334	0.222878	1.15167	0.178194	0.139555	1.17443	0	0.03447	0.07486	0.161046	0.344742	2.00868	0.020231	0.023766	0.103228	0.101011	0	0.103082	0.044138
OG0006470	0	0.426579	0	0	0.718772	0	0	0.505707	0	0	0.195645	0.019282	0	0.206315	0	0	0.28916	0	0	0.112009	0	0	0.089796	0	0	0.090371	0	0	0.308835	0	0	0.123689	0.034829	0.019482	0.140373	0	0	0.534945	0	0	1.08258	0	0	0.78319	0	0	0.52745	0	0
OG0009560	0.822215	0.665552	0.450177	0.230901	0.807013	0.521492	1.01675	0.58737	0.253039	1.72837	0.828445	0.709733	0.911315	0.635365	0.419127	1.38672	0.62944	0.689325	0.230886	0.922239	0.081266	0.475967	0.622205	0.18242	0.127736	0.759539	0.15736	2.07351	1.83612	1.01578	2.49757	1.91021	0.87176	2.40931	1.80122	1.19305	0.455078	1.5508	0.402494	0.136625	1.84183	0.16831	0.868879	1.71193	0.555014	0.224946	0.595121	0.052784	0.14042
OG0004342	1.08989	0.199231	1.17355	0.856998	0.125887	0.868127	1.37225	0.190375	0.926715	1.50292	0.238716	1.41517	1.43026	0.225237	1.03551	1.23835	0.159166	0.975668	0.944384	0.155849	0.606271	1.41326	0.069199	0.980918	1.28684	0.058035	0.90715	0.617217	0.06611	0.759831	0.827664	0.102125	0.808603	0.563587	0.051512	0.384833	1.85609	0.33081	1.93033	1.12284	0.124146	1.36979	2.14992	0.573132	2.28539	3.03289	0.362081	2.04052	1.93578
OG0020641	2.57379	18.0518	5.61148	4.98477	5.48206	6.30344	2.48765	17.7134	4.83799	4.23871	9.7072	6.94947	5.49292	7.92873	6.75764	1.7332	11.4776	3.89224	5.05565	16.4704	5.97496	5.17878	6.70736	6.67474	4.19158	9.32645	5.73077	2.90572	6.35219	6.02006	3.51818	7.10933	4.75689	3.28906	6.58492	6.16337	4.33784	24.0576	8.31185	7.6982	17.8232	12.3024	4.1128	24.8435	8.40375	0.95737	16.3748	1.60493	6.44179
OG0020690	0.453105	0.115594	0.133306	2.1773	0.35059	1.61724	0.422588	0.103958	0.023978	1.13449	0.933076	0.807036	1.35707	0.614978	0.709209	0.732911	1.08355	0.766789	0.16157	0.311615	0.179681	1.46108	0.770867	1.67919	0.594428	1.27145	0.497039	0.623679	0.564613	0.622817	0.718766	0.505628	0.583103	0.833079	0.717293	0.772054	1.45755	0.354344	0.871762	3.16222	1.70566	1.59487	1.49755	0.629774	1.00175	0.708361	1.19271	0.350118	0.137568
OG0023228	0.212149	0	0	0.417042	0	0	0.031799	0	0.071644	0	0	0	0.150489	0	0.028254	0.489627	0.025244	0	0	0	0.102263	0	0	0	0.032959	0	0	0.225268	0	0	0.032221	0	0.024198	0.182839	0	0.054925	0	0	0	0	0	0.079423	0.066426	0	0	0	0	0	0
OG0019639	19.4245	0.214382	34.6307	11.5866	0.323202	18.9581	18.3943	0.192802	33.5759	14.3511	0.26185	27.2757	15.5403	0.33616	26.3923	16.5278	0.360568	24.6314	16.5512	0.206401	26.7999	13.5003	0.240366	26.3235	13.2031	0.241904	26.9686	13.0744	0.095848	28.2773	12.0776	0.143951	24.2015	15.4391	0.105023	35.4377	11.5005	0.714815	22.0602	6.32845	0.911199	16.7171	9.2473	0.77371	19.9709	7.16686	0.158757	15.8993	6.08266
OG0011052	50.9274	36.3356	81.2329	32.5725	17.6825	44.6575	44.5301	33.4418	72.8562	50.7746	31.3989	73.8349	37.3786	24.2042	52.9129	62.8503	21.517	91.7379	53.3079	18.2215	96.3971	39.5028	25.0021	72.4086	63.0443	29.0635	105.76	42.0179	24.7984	61.9486	34.0366	23.7146	53.2159	28.3446	20.7655	52.292	67.4584	34.7105	76.759	38.2948	27.2152	50.4104	60.9235	32.5359	68.2674	38.3488	54.567	69.5781	50.0644
OG0015710	17.6851	1.53811	7.43848	11.4094	1.24842	5.71708	17.087	1.33267	6.37676	18.9294	1.13557	5.83756	13.5621	1.11767	5.3228	17.8623	1.49853	5.8847	16.1064	0.668188	3.85301	18.1879	1.54623	6.48672	17.3017	1.03158	4.33863	23.5156	3.48552	18.3835	19.3829	3.68361	16.0545	19.9379	3.96712	15.7008	14.4077	1.70581	6.71171	9.13368	1.26232	2.6889	13.2075	1.73552	7.51843	13.413	0.299108	3.50908	18.2442
OG0017566	1.42656	6.06281	1.35245	0.76308	4.92275	1.26602	0.712756	7.03298	1.41903	1.05099	5.23081	0.93502	1.06012	5.84331	1.97203	0.434164	5.03079	1.22721	0.414216	4.88542	1.01275	1.46811	6.1648	1.64701	1.13979	4.72996	1.33071	4.47218	14.2283	5.21244	2.1873	12.5312	3.85717	2.48236	13.1311	3.54861	0.578438	5.79099	0.742153	0.993335	4.27065	0.848987	0.361592	5.03473	1.78798	1.21068	5.76939	1.43306	0.997724
OG0015900	5.44516	15.5924	0.732679	4.58746	20.4528	1.1141	7.28728	14.8217	1.14107	3.53197	19.8153	0.649118	3.58665	20.266	1.00777	4.21205	19.973	0.666239	2.49641	11.4965	0.44733	3.36226	15.9044	0.430343	2.17528	11.0387	0.46641	6.26369	32.2749	1.82162	6.79334	31.8357	1.36793	5.16216	31.3332	1.53397	3.97421	17.1425	0.949514	4.65327	16.3327	0.67703	3.83613	15.4808	1.29253	1.39851	6.7575	0.402298	2.32484
OG0018306	2.95621	15.4624	14.8523	4.86704	29.4191	40.1574	3.2269	17.5605	15.4873	4.05299	34.9211	28.6775	3.38561	25.5398	28.4039	4.01433	26.0448	28.8031	1.67294	19.5286	15.2495	2.86349	32.4386	27.5128	2.29283	26.8039	21.2035	4.19334	19.0879	26.6687	4.44193	18.4528	25.9452	3.05735	17.1311	21.178	7.35568	30.2268	24.907	11.4069	24.1368	34.4857	7.50392	28.6283	26.234	4.72036	50.8442	34.4818	8.76388
OG0022293	0.70976	1.58817	0.197255	1.07004	2.12989	0.319073	0.621519	2.41938	0.219975	0.546535	1.86409	0.159224	0.675711	2.82793	0.243467	0.358124	0.949438	0.151284	0.863166	5.83536	0.372227	0.380594	2.43163	0.204624	0.522312	5.9669	0.301545	0.27766	0.481822	0.100537	0.340418	0.797479	0.143804	0.212486	0.63689	0.122402	0.152681	0.430539	0.048373	0.763496	4.18471	0.117998	0.140359	0.685023	0.029646	0.315361	0.395231	0.222032	0.114835
OG0014013	4.2999	0.052393	3.36949	3.37317	0.052968	3.7766	4.5137	0.103662	3.5477	4.53775	0.084583	5.44273	4.51522	0.133794	5.38184	3.16864	0.055809	3.36636	7.54672	0.010089	2.93476	7.83468	0.097054	6.5739	11.2096	0.019535	4.44313	11.886	0.400555	6.06093	11.2286	0.429703	6.26369	8.92318	0.346786	4.99922	7.37559	0.096364	7.87836	8.63021	0.041788	4.01487	7.04517	0.088586	7.10917	2.18197	0.009829	2.85226	8.59546
OG0019355	11.6408	10.5725	10.8145	14.2793	17.0413	16.617	11.6416	11.6413	12.548	10.8999	9.24527	9.55494	12.4853	9.99948	14.3092	23.1133	26.7662	30.918	12.7765	14.7998	15.0515	4.09712	4.65267	5.34562	13.238	17.1967	20.5791	3.16432	3.26689	5.23588	2.63081	3.47658	5.10627	2.74491	3.84142	4.92581	18.7459	16.9075	22.2152	23.6295	14.1658	14.2457	20.907	16.5728	23.8434	15.5926	2.96987	8.25193	6.20269
OG0019442	5.58421	4.58495	1.59267	3.23261	2.76491	0.243963	6.96317	4.38386	1.25873	3.14563	5.30798	0.292182	1.96844	2.97847	0.616235	2.95591	7.0431	1.0796	9.20244	9.7114	1.62631	4.8866	4.15724	1.87746	4.34304	3.2391	0.854762	0.945813	2.20362	0.051247	0.99903	2.24303	0.527772	0.67319	2.14629	0.648879	5.39092	5.86848	2.12054	5.08926	8.37249	1.97283	6.21088	7.34425	1.90406	11.7936	10.7292	12.3589	4.66895
OG0021940	0.782642	1.78015	0.588738	0.181893	0.571332	0.610464	0.631049	2.21085	0.773849	0.217845	0.85532	0.685427	0.258441	2.07453	0.240937	0.344968	1.89622	0.530645	0.181881	2.36679	0.218008	0.299956	1.72731	0.125838	0.301875	1.58033	0.168857	0.974321	4.23051	2.21205	0.811584	3.86243	1.65079	1.11644	2.71774	1.45194	0.689403	3.20484	1.1106	0.269067	3.21155	0.27091	0.836567	2.3888	0.425402	0.70881	1.03368	0.722161	0.497773
OG0013677	0.196838	0.565126	0.292366	0	0.126963	0.037894	0.144838	0.559065	0.303389	0.08125	0.114043	0.045384	0.0476	0.140306	0.119649	0.066714	0.220724	0.119781	0.017228	0.108818	0.08661	0.066296	0.244267	0.145812	0.0417	0.175592	0.104818	0.503525	1.32016	0.764173	0.350598	1.15015	0.717309	0.277599	1.09099	1.16296	0.082281	0.307973	0.436622	0	0.037562	0.134533	0.126066	0.300812	0.338007	0.134281	0.459414	0.400815	0.055009
OG0019878	0.0228	0.248132	0.130672	0.019209	1.35266	0.880709	0.010252	0.420056	0.070511	0.201295	1.06037	0.975673	0.127364	0.528039	0.583962	0.461445	1.55477	2.67248	0.04939	0.379421	0.729682	0.08447	0.513722	0.459913	0.132829	0.965989	0.92571	0.211836	0.418461	1.16552	0.186995	0.452237	1.52421	0.18864	0.6491	1.43251	0.483414	3.25131	3.79199	0.068194	0.698504	0.677452	0.610379	3.93493	4.73794	0.080199	0.821469	0.539312	0.011681
OG0010243	5.17124	5.24587	2.22191	5.46211	4.38887	1.35865	5.15974	5.40584	2.44948	4.49093	5.99148	1.88031	2.38162	3.58551	1.42995	5.17956	5.87895	2.04231	1.8082	3.34952	1.17311	1.90634	2.53062	1.22814	2.13437	3.36179	1.20259	6.03738	7.44635	3.12037	5.0407	6.14159	2.46568	6.27943	6.32956	1.98289	7.88656	9.02682	4.44918	8.54156	9.73384	5.55597	8.65173	7.75076	4.44355	4.15081	4.83524	2.1514	3.98079
OG0007953	1.42113	2.16845	7.92616	8.36833	4.07304	25.1883	2.03147	2.57359	10.3785	2.00749	1.45266	4.88967	3.78826	1.72101	9.61352	2.74075	2.55596	10.849	1.91552	3.5594	4.70519	3.46386	2.68341	5.81981	2.45416	2.51833	4.2875	7.25911	2.45352	9.0268	9.91055	3.32045	13.8846	9.40638	2.61028	13.0393	2.01768	1.83433	6.21063	8.24762	4.05806	21.0047	2.47311	2.92178	9.29703	5.93548	3.31779	13.5213	10.2702
OG0007160	14.5242	1.16099	16.923	3.86904	0.548699	5.92107	17.1675	1.19692	20.8333	12.9801	2.07145	15.4424	11.8041	2.0639	14.1199	17.1805	2.24716	22.5084	32.282	1.48582	35.257	4.09982	0.354071	5.26759	15.4727	1.17459	18.9208	5.55205	0.571289	6.23529	7.51284	0.941872	9.26984	7.8396	0.73214	8.99007	12.0989	3.50105	18.2369	6.15082	1.31278	10.9715	12.9935	3.75047	21.3689	3.26972	0.265614	8.71762	0.113393
OG0017369	0.02784	0.055719	0.148584	0.070364	0.281654	0.500718	0	0.150331	0.066814	0.126407	0.093701	0.299842	0.325848	0.513818	2.05527	0.014828	0.039568	0.158272	0	0.143053	0	0.348107	0.464469	1.65145	0.272482	0.363564	0.346252	3.96123	4.22039	14.515	3.99579	4.97603	16.993	3.46948	4.12981	14.8289	0	0	0	0	0	0	0	0	0.13957	0.013057	0.034843	0.348432	0
OG0012773	0.52236	0.323782	0.483228	0.347431	0	0.059577	0.667582	0.306517	0.381589	1.41474	0.41267	0.689744	0.994602	0.290117	0.551792	1.50819	0.580874	1.19268	0.701434	0.180475	0.238294	0.241909	0.063135	0.294743	0.704741	0.222386	0.395505	0.540065	0.03619	0.613229	0.613814	0.201882	0.547763	0.540231	0.140994	0.585086	2.80921	0.748749	1.92689	0.698958	0.22087	0.376022	3.26684	0.960445	2.22529	0.270777	0.047954	0.309552	0.436658
OG0022196	8.00397	1.38438	2.5842	10.8059	2.54153	1.23121	9.29967	1.43086	2.19585	2.30743	0.667149	0.971053	3.9673	0.96736	0.967123	4.02463	0.946417	0.930221	3.0154	0.755944	1.23542	3.54554	0.937754	1.51865	4.49503	0.847451	1.21272	13.8833	4.82683	5.75293	18.8011	4.63202	5.94419	13.1622	4.12428	4.66324	4.82582	0.591163	1.63896	9.26864	0.762215	1.72355	4.80993	0.737542	1.62387	3.59068	0.484538	0.969599	4.38098
OG0013088	0	0.198359	0	0	0	0	0	0.039643	0	0	0.044477	0	0	0.140707	0	0	0.164339	0	0	0.381951	0	0	0.040827	0	0.011921	0.184898	0	0.01358	0	0	0	0.020085	0	0	0.045588	0	0	0.022521	0	0	0	0	0	0.062109	0	0	0	0	0
OG0021890	1.74483	2.03445	2.17251	2.08893	3.17089	2.70566	2.64285	1.18928	2.8741	4.16968	3.33575	2.79567	1.80769	3.24708	2.88114	4.59758	4.11751	3.6054	5.43749	3.86848	4.60766	1.70114	1.74302	1.60393	3.68085	2.4179	3.81536	2.0965	1.89023	1.6382	1.75741	1.99302	1.56373	2.23191	2.89308	1.48161	4.83253	2.49458	2.62203	4.76098	2.94111	4.17502	6.68532	4.9687	3.37162	1.7228	0.906459	1.09275	1.08216
OG0014139	2.17851	1.41155	0.415325	1.28797	0.603137	0.279924	2.50918	1.69464	0.253993	2.121	0.804123	0.167625	1.42334	0.99889	0.406565	1.83202	0.928049	0.265443	1.58226	0.94935	0.639784	1.84077	1.11347	0.630876	1.35378	0.988391	0.511026	3.81479	1.7068	1.25246	4.56258	1.8587	0.984047	2.72737	1.79511	2.01022	1.01538	0.904041	0.543208	1.75282	0.410746	0.066253	1.29244	0.856454	0.265289	1.61326	1.0643	0.109082	2.42812
OG0012793	0.039357	0.175318	0.019737	0.464207	0.590809	0.232796	0	0.090097	0.017751	0.675092	0.606499	0.129447	2.13573	1.49235	0.388519	0.041923	0.133392	0.021024	0.037892	0.048226	0	2.04137	1.41504	0.374759	0.513607	0.910485	0.110387	6.93726	5.74432	1.21555	5.0929	4.72446	1.00723	6.26834	4.89552	1.36764	0	0.358281	0.141173	1.13793	1.19857	0.373882	0.03697	0.588151	0.12051	0	0.352391	0.027771	0.120986
OG0009927	12.2982	9.15118	3.61635	20.3425	6.29062	0.6821	12.2191	9.36053	3.03389	9.54964	9.44917	3.48551	15.1556	10.018	3.53203	10.8412	11.4216	3.10471	8.57613	6.69261	3.35181	9.36867	4.22633	1.59977	8.57145	5.89378	4.025	24.0715	7.8217	3.0949	21.0575	7.20528	2.43475	26.3823	7.1372	1.87003	9.14669	8.1305	3.17126	13.7019	5.85271	1.31843	9.71294	8.34808	2.99136	8.04453	4.97582	1.79734	2.76907
OG0024256	0.351701	1.70465	4.27834	0	0.957427	4.27192	0.221409	1.25432	4.21043	0.10646	0.677574	2.52906	0	0.769491	3.47936	0	0.550242	3.3144	0.033861	0.596798	1.59493	0.032575	0.62198	1.60108	0	0.577808	1.77245	0	1.09701	4.63467	0.1282	1.12976	5.22464	0.072747	0.267117	3.7692	0.179685	1.90017	3.29712	0.38571	3.14156	4.73944	0.198219	2.03794	3.01748	0.09897	0.969077	2.33761	0.288308
OG0010943	8.21165	10.0943	9.80397	5.66033	14.1862	8.13163	9.11145	11.7343	11.6878	3.81997	12.1866	6.17305	5.53183	16.6034	10.9169	5.48112	8.54563	11.6575	1.30911	3.2678	2.81707	1.97552	11.6766	3.09725	2.28638	6.0811	3.54212	3.93507	7.16126	6.81909	4.56764	8.79708	6.2678	5.7904	11.8529	7.70279	29.8306	8.73796	44.8081	43.6197	26.6322	70.5813	30.5535	7.99133	43.0835	41.7141	35.6827	25.8064	38.3566
OG0010266	7.6018	11.3953	20.7597	2.40165	6.40471	7.70038	6.51614	11.7133	18.9324	10.986	14.2938	33.6027	8.23599	11.2243	22.6062	8.79333	12.1043	25.5312	5.22228	9.00291	13.7615	8.4344	11.5456	30.2603	7.89786	9.78086	24.2906	12.2129	14.4317	35.3107	10.1025	15.0198	30.57	9.92971	18.3591	30.3193	6.35159	8.65734	19.5233	1.51974	6.1861	5.86506	5.35549	7.96612	17.0799	7.81761	10.9435	23.8051	3.1442
OG0009338	1.08555	1.75257	1.20583	0.332566	0.402686	0.643399	0.621268	2.43588	1.06638	1.29447	1.60759	0.973349	0.472523	0.847632	1.00505	0.998649	1.69713	0.877712	0.90262	0.843666	0.483727	1.09686	2.50867	0.577044	1.01188	1.48513	0.655668	1.15268	3.38354	1.8139	0.944279	4.06533	1.72154	1.17372	3.62506	1.68357	0.605029	1.54659	0.841952	1.13149	0	1.76324	0.741597	1.4966	0.925024	1.15711	1.12086	0.395878	0.404492
OG0013710	2.37473	6.45821	4.08309	7.92421	65.6367	8.61095	2.20548	6.03862	4.14591	14.2043	41.6839	7.89416	8.47215	32.668	7.98834	29.2801	107.448	30.1086	0.04483	0.542824	0.076086	0.071879	0.094947	0.073197	0.101275	0.143332	0.04911	27.1769	50.3432	21.1744	24.8229	47.1756	22.3492	25.4747	50.3057	20.3783	1.50665	0.209493	0.807508	0.170219	1.12424	0.131317	1.03515	0.096293	0.643358	0.029118	0	0.420062	0.063617
OG0020553	0.404815	0.519513	0.076351	0.426313	0.397892	0.077189	0.439914	0.495535	0.027466	1.12326	0.81011	0.030815	1.16658	0.619781	0.048744	1.09599	0.70431	0.097595	1.18548	2.69791	0.058807	0.421814	1.31231	0.113148	0.786133	1.68756	0.099637	0.55522	0.31761	0.081072	0.353531	0.286924	0.013915	0.156999	0.211658	0	0.448112	0.321722	0.031206	0.336333	0.235433	0.10657	0.42779	0.280968	0.043031	0.015822	0.014767	0.014324	0
OG0017806	8.21048	0.969466	12.76	12.9774	3.13856	28.1456	9.93248	1.26374	15.9267	7.8445	1.11008	14.7475	14.4573	1.91241	27.0717	3.94723	0.614966	7.57854	2.72822	0.419496	3.8344	5.18194	0.766775	7.48502	4.80871	0.507684	7.46081	8.10097	1.39954	11.1266	11.3224	1.63788	13.6012	12.0232	1.6335	12.3167	1.78184	0.155826	3.04224	5.07087	0.412687	10.1773	2.11579	0.173945	2.17925	1.56756	0.030653	2.79275	1.26571
OG0008903	0.063987	0	0	0.359386	0.211203	0.149744	0.057546	0	0.047955	0.193689	0.221329	0.179341	0.272336	0.033343	0.037824	0.386235	0.03338	0.189331	0.28749	0.241359	0.290912	0.711187	0.783654	0.576193	0.556683	0.05842	0.298223	0.158535	0.299467	0.301972	0.077747	0.542571	0.145776	0.176469	0.518536	0.275733	0.784586	1.28079	0.072647	2.02017	0.812301	0.425299	0.560982	0.941934	0.150263	5.942	1.73423	1.81728	0.393401
OG0007624	0.375839	24.4295	1.0672	1.57146	15.2455	1.7591	0.388082	22.8468	1.02237	0.983167	19.7336	4.96265	2.04395	19.699	4.39401	1.17138	17.6448	5.33793	1.31337	28.8808	2.92606	3.63579	12.8929	6.53238	2.20581	20.5659	5.94703	1.98062	13.1548	3.4981	1.92813	11.3531	3.42496	1.61237	11.373	4.17489	1.30856	11.1654	5.3101	0.7633	5.48188	1.20277	1.21602	10.9834	4.70719	1.27959	14.2322	0.565805	1.69738
OG0009156	0.284655	1.46545	0.587731	0.445975	1.44039	2.07965	0.39523	1.24734	0.607856	0.292256	0.985762	0.622673	0.425097	1.06737	1.18819	0.335132	1.09642	0.93908	0.149049	1.11696	0.169756	0.249775	0.791772	0.62602	0.186202	0.91067	0.383493	0.721174	2.01919	3.05797	0.982995	1.82829	2.86541	0.630105	1.59678	2.43136	0.204113	1.51523	0.330301	0.2838	2.59163	0.615266	0.28146	1.33558	0.248435	0.004684	0.630028	0	0.071642
OG0016609	39.8979	15.9177	10.0838	16.2512	6.75679	3.19842	54.0769	21.6659	12.0896	9.69362	3.86082	3.56715	15.3335	3.58282	5.21081	15.0092	6.0975	2.91646	16.8849	22.2215	8.60103	2.77417	5.04672	1.6209	7.6207	11.0425	4.92668	4.60055	1.39767	0.771768	5.08125	1.61793	0.835968	5.12377	1.55126	1.00712	27.4096	14.9511	7.77282	18.5932	10.0713	6.45143	33.9563	16.0735	9.31963	0.282716	1.09111	0.430241	0.019303
OG0008946	1.70871	0.105792	0.624754	0.813666	0.089128	1.05269	1.70375	0.428142	1.21738	1.01197	0.213488	0.393986	1.54145	0.450262	0.581663	1.26618	0.450758	0.942777	0.78679	0.101854	0.250624	0.412861	0.097986	0.192885	0.484752	0.049306	0.266914	1.22273	0.393167	1.02272	1.52327	0.385625	1.04377	1.57509	0.273528	0.834582	3.37808	0.378345	1.62254	6.07365	0.791056	2.10222	4.01265	0.347809	1.71166	0.731707	0.44655	0.586024	0.799327
OG0020998	0.524508	0.64311	4.88133	1.16498	2.33656	7.6267	0.557477	0.415707	5.50742	0.681583	1.68308	5.59689	0.642652	1.86041	5.42997	0.541777	0.470967	3.8288	0.742172	1.08355	6.62219	1.31021	2.14065	11.4262	0.733371	1.2364	5.54282	1.21515	5.61241	8.29307	1.1877	4.81665	7.40032	1.22463	5.92366	7.84785	1.49415	1.39641	11.3812	1.50541	1.64302	9.37941	1.14961	1.45361	11.2129	1.17035	1.54581	5.24472	2.43485
OG0022369	2.90805	33.0003	2.52942	1.90841	16.2598	2.69178	3.11086	33.8035	1.95554	2.12088	18.6321	2.43278	2.10626	21.7399	2.0146	2.1738	22.0176	1.90652	1.74864	19.499	1.35292	1.95631	15.8896	1.83586	1.39815	17.6014	1.24093	2.30778	17.0145	2.16751	1.97127	17.2077	2.07586	1.88894	15.9558	2.35589	1.80373	22.9466	2.34274	2.03461	13.4218	1.97616	2.11822	18.8564	2.0425	3.04362	15.7567	3.24673	3.27261
OG0021635	0.35768	0	0	0.30995	0	0	0.156243	0	0	0.278409	0	0	0.217476	0	0	0.20683	0	0	0.186941	0	0	0.151446	0	0	0.171467	0	0	0.07596	0	0	0.121067	0	0	0.095122	0	0	0.13575	0	0	0.224153	0	0	0.18239	0	0	0.038344	0	0	0.366512
OG0021457	0	5.10926	0	0	1.70913	0	0.010951	4.12195	0	0	3.44947	0.02034	0.012956	1.75884	0	0	3.24143	0	0	3.50845	0	0.011278	0.591533	0	0	1.61086	0	0	1.27652	0	0	1.746	0	0	1.55413	0	0	6.0268	0	0	5.01901	0	0	7.23426	0	0	1.97339	0	0
OG0009803	0.356083	1.18677	0.624754	1.14115	5.99898	6.49159	0.276286	2.02026	1.12373	0.993327	5.30298	5.56833	1.96871	7.53143	10.8023	0.237993	2.07681	0.88732	0.107554	0.775328	0.350873	1.99179	10.2461	10.5123	0.807019	3.27918	4.31915	2.73568	11.2513	16.4188	3.09859	13.2868	21.4447	2.75838	10.6956	16.7993	0.399519	2.42529	0.851169	0.58473	1.35223	3.32202	0.354158	3.06562	0.782473	0.32746	0.954168	0.488354	0.228942
OG0013509	0.359021	0.090753	0	0.201646	0.08738	0	0.134534	0.058298	0	0.54338	0.143895	0.052739	0.445678	0.151743	0.111231	0.095608	0.02762	0	0.374462	0.087374	0.100646	0.748194	0.06004	0.24206	0.585651	0.120849	0.097443	0.603602	0.234028	0.166502	0.817927	0.271734	0.190526	0.649783	0.241348	0.16217	0.36685	0.238453	0.186929	0.626402	0.374847	0	0.590174	0.328811	0.073647	0.533211	0.072966	0.073543	0.582487
OG0010435	7.70003	4.49704	2.64479	2.96152	2.47577	0.708971	9.25835	4.26461	2.97321	4.81361	3.77377	2.02167	4.40822	3.12682	1.51367	5.21546	3.8654	2.4971	4.19018	3.00074	1.89046	4.80626	2.70121	1.16915	5.89023	3.81833	1.79296	3.64373	2.97854	0.76591	3.08897	2.4345	0.803386	4.19813	2.11823	0.93248	7.44032	5.61876	3.15287	5.71596	2.86325	1.57812	6.3288	4.95615	3.33129	7.53672	5.65915	2.46204	12.4785
OG0008057	25.6685	23.7973	0.102072	19.1117	13.7667	0	23.4714	21.5852	0.132596	20.4755	18.3099	0.125877	22.1356	20.2847	0.14481	18.753	17.9956	0.120808	14.3361	10.2499	0.021838	15.1111	11.3714	0.010504	14.9572	11.8107	0.052858	19.8353	18.3408	0.132469	17.0965	16.3774	0.062011	16.6229	16.7792	0.058647	27.2718	23.6019	0.115886	22.3221	30.6084	0.079151	22.6722	21.3413	0.106533	18.9088	16.8713	0.053191	19.5546
OG0015586	0	0	0	0.071877	0	0	0	0	0	0	0	0	0	0	0	0	0	0	0	0	0	0.03951	0	0	0	0	0	0.452958	0.137664	0	0.544229	0.059073	0.070063	0.529408	0.067041	0.238541	0	0	0	0.08506	0	0	0	0	0.072219	0.080027	0	0	0
OG0006272	0.198944	5.34586	0.533886	0.788741	5.21492	3.32153	0.178919	6.07294	0.554014	0.46051	4.11645	2.52771	0.871636	8.83161	3.71432	0.174519	2.69736	0.65619	0.11267	1.76077	0.118618	0.823774	5.21201	2.96696	0.349071	2.49154	1.03359	0.73315	5.1536	2.57286	0.490563	3.9742	3.03141	0.435708	5.74699	3.31291	0.263071	1.00624	0.461601	0.385027	2.174	2.0063	0.175883	0.594658	0.501499	0.30736	1.78145	0.539312	0.215848
OG0022803	0.737395	0.118071	0.577911	0.745492	0.265261	0.723161	1.45897	0.235969	0.78343	1.43846	0.079423	0.501648	0.732304	0.13959	0.501879	0.785476	0.139744	0.398324	0.520627	0.126306	0.253652	0.910648	0.085057	0.338479	0.916473	0.146745	0.332722	1.85309	0.139302	1.06937	2.79991	0.274969	1.4018	2.49124	0.149246	1.09868	1.50695	0.335127	0.486304	1.59289	0.209274	0.762586	1.70857	0.50525	0.58676	1.66004	0.073834	0.538099	2.39274
OG0007424	2.63094	1.3224	0.49357	3.61644	1.43945	0.094149	4.38977	1.83129	0.368511	2.6197	1.05091	0.300687	2.72574	0.83428	0.297268	2.91311	1.09698	0.238077	2.66632	0.371811	0.367605	2.05206	0.520278	0.17251	2.83963	0.479972	0.234378	4.22721	1.80181	0.820746	3.62786	1.61033	0.644972	3.18638	1.85176	0.587506	3.608	2.21219	0.409176	3.72749	2.20516	0.102132	5.00772	2.29747	0.367404	1.55864	1.78928	0.227119	1.63173
OG0019123	0	0	0.037356	0	0	0.062943	0	0	0.016798	0	0.043321	0.075384	0	0	0.059622	0.156513	0	0.298436	0	0	0.017983	0	0	0	0	0	0	0.052006	0	0.019833	0	0	0.051063	0	0	0.019317	0	0	0	0	0	0	0	0	0	0	0	0	0
OG0010102	9.23982	7.52838	2.95178	6.14182	2.79501	1.12736	7.92856	6.96879	2.67235	10.6915	3.61665	1.38989	10.2824	3.49299	2.07292	11.0161	3.71925	1.88654	6.20262	3.84185	0.776785	7.61588	5.61914	1.58571	9.56099	7.34187	1.59585	197.664	65.8727	42.3549	170.642	60.5288	39.3085	143.777	52.4261	33.6414	6.32307	3.84034	2.1113	3.21155	2.5559	0.412008	8.6793	4.14058	1.62666	5.00938	2.56788	0.867554	4.34311
OG0016337	46.7335	30.8218	163.448	15.1294	13.6295	47.7576	50.8181	35.7092	169.79	35.3456	21.7913	91.6218	22.5272	27.7667	74.6216	43.2869	27.5068	97.4765	38.9972	56.9754	87.5092	29.9836	27.6427	53.3002	24.912	42.7194	66.1115	10.4189	5.17516	25.1346	11.2434	5.95293	26.9938	10.4351	5.67499	25.4609	21.6602	22.4741	48.1714	14.1995	18.1907	43.8157	19.4276	22.1756	45.298	4.91205	2.3764	4.79628	16.098
OG0012416	0.676225	0.390471	2.0437	4.43107	1.53517	1.82307	1.62175	0.749156	2.5948	9.93143	5.09555	22.1979	5.67625	1.85578	10.617	4.60203	0.915049	14.8545	31.2867	5.01248	51.6212	29.2983	9.37905	56.8986	52.9132	10.9435	91.7769	8.5766	2.6259	12.8928	9.99668	2.89409	14.6801	11.1121	2.9345	14.4224	6.52583	2.15452	10.1957	18.6153	4.12657	19.297	7.97533	2.6653	11.4054	24.5617	3.3208	64.9528	9.77791
OG0024232	0	0	0.682188	0	0	0.972624	0	0	0.424744	0	0	0.63538	0	0	0.725869	0	0	0.391283	0	0	2.52613	0	0.032403	0.583249	0	0	0.489149	0.015884	0	0.222884	0	0	0.143462	0	0	0.162814	0.015285	0	2.94911	0	0	5.02258	0	0	3.3519	0	0	0.049223	0
OG0016879	1.77278	0.682188	23.1596	1.13024	0.530522	32.3654	2.41304	0.377551	25.5585	2.5139	0.847174	29.4152	1.73335	0.837542	18.9334	2.44977	1.67693	26.534	1.61453	1.41463	19.9486	0.93193	2.72183	15.7851	0.714583	2.05443	18.0943	1.06839	4.34624	12.6244	0.960571	5.97758	14.2016	0.396417	4.23316	13.6764	4.5041	0.482582	44.5111	4.06037	0.627822	64.7316	3.24046	0.640805	45.5104	3.14599	1.08291	39.9653	10.1138
OG0010129	27.62	55.4129	14.6971	19.4967	36.588	11.6028	23.3803	50.798	13.6644	24.2297	49.3349	14.4664	20.0507	45.9096	11.0269	22.73	42.2186	12.1338	17.7665	30.8707	9.44982	22.6314	37.4754	11.2804	28.4071	37.2598	14.8174	25.0197	50.223	14.2963	22.2392	42.3147	12.0196	19.4888	39.5333	9.21207	36.8825	60.3639	21.9137	34.1592	65.6779	21.8428	34.1034	54.1687	22.0277	26.8945	50.0572	17.6261	30.889
OG0018402	19.9291	22.8899	14.3599	27.8524	27.2529	10.8465	15.7873	23.239	10.714	68.0774	33.9109	51.7261	70.4526	65.0691	42.9249	28.5196	31.6782	19.8882	23.5357	62.8306	42.682	42.3944	35.9208	69.6314	53.6466	59.3803	90.9559	62.3965	40.0314	38.7229	53.2102	35.8146	33.8696	47.0487	31.3698	28.1962	27.4528	34.417	11.9944	55.8474	71.1093	28.9531	26.0244	33.3103	12.4491	28.6956	8.9833	33.5514	69.2793
OG0013680	2.09024	0.019976	0.151035	2.15632	0	0.028277	2.60875	0	0.06037	0.989964	0.060467	0.118529	1.40707	0.212548	0.089281	0.999666	0.021278	0.071504	2.66955	0	0.096942	1.34335	0.111011	0.124347	1.90863	0.186202	0.140786	3.30659	2.1211	0.87315	4.5482	2.29366	1.14697	4.80879	2.62372	0.850435	1.39482	0	0.085738	3.18974	0	0.234238	1.84323	0	0	1.52051	0	0.078707	3.58432
OG0017551	13.9513	13.5957	4.14226	10.5839	13.6466	2.76549	13.2605	14.3048	4.11892	7.07178	12.0569	1.86108	7.38712	10.2564	2.11227	9.43775	9.92823	2.53085	7.32072	13.831	1.74572	6.859	18.938	1.83868	5.67022	16.3859	1.48618	25.275	26.307	4.92953	23.6196	24.634	5.98266	23.5918	27.0781	4.52646	11.2152	17.2838	2.69927	13.5139	25.0183	5.25189	10.3101	15.6394	3.20088	7.07038	13.799	1.73013	10.1629
OG0014332	0.146933	0.287477	0.042182	0	0.311394	0.017769	0.132143	0.590949	0.009484	0.148255	0.455816	0.042561	0	0.480676	0.011221	0.156513	1.29051	0.033699	0	0.355855	0.020306	0	0.152152	0.029302	0	0.210547	0	0	0.327058	0.022395	0.066949	0.299399	0.00961	0	0.382259	0	0.075068	0.986147	0.021551	0	1.20788	0.157707	0	0.790826	0.039623	0	3.33218	0	0
OG0016464	3.66907	62.2566	8.79325	1.54557	48.4444	10.069	3.59191	67.081	8.43942	4.80116	61.7675	8.39095	3.49734	48.457	8.36505	2.89052	41.7838	6.07498	1.41668	23.3176	4.46266	3.87624	45.1395	6.48188	2.97476	30.7472	6.29036	3.28722	45.3594	9.11986	2.87338	44.2765	8.24092	2.78666	52.3237	7.04968	4.47156	62.6273	13.0712	2.3625	64.44	21.7246	4.63123	61.4807	12.3577	8.60406	108.223	12.8304	8.92922
OG0009151	0	0	0.032733	0.082221	0	0.110307	0	0	0.029438	0.024618	0	0.033027	0.025961	0.155192	0.034828	0	0	0.104601	0	0	0.063028	0	0.04503	0.030317	0	0.045318	0.061023	0.103629	0.103248	0.069513	0.11117	0.177218	0.23863	0.0757	0.100562	0.067705	0.02493	0	0	0	0	0	0	0	0	0.045772	0.045604	0.798289	0
OG0006078	0.032482	0.040941	0	0.042569	0	0	0.084392	0.03682	0	0.032775	0	0	0.023042	0	0	0.023067	0	0	0.020849	0	0	0.030086	0	0	0.033642	0	0	0.007665	0.021736	0	0.016445	0	0	0.007465	0	0	0.029503	0.020917	0	0.02159	0	0	0.016951	0	0	0.172656	0.019202	0	0.103552
OG0020880	4.52927	98.1292	13.905	3.7207	64.9716	9.75432	3.99437	110.481	15.2361	3.08889	48.5086	6.81466	2.45636	58.3211	7.24671	2.03141	61.0841	6.65014	1.90855	54.3774	4.91782	3.71862	78.8121	9.38329	2.73664	58.868	6.16328	2.5712	62.9907	6.41819	3.02985	65.2094	5.61164	3.11417	62.1828	6.25122	2.93579	65.4779	9.22085	1.76374	58.4667	7.29944	3.32347	60.7737	6.95725	12.6749	170.818	30.5313	9.47506
OG0016590	1.12279	0.017492	0.038894	8.72359	0.736837	3.93211	1.34636	0.007866	0.034979	6.60855	0.750102	1.80523	9.6902	0.930602	2.93829	1.66111	0	0.12429	1.68155	0	0.074892	16.7546	2.14668	5.87194	9.36121	0.554369	1.52269	15.5651	0.835815	6.64915	16.7688	1.07596	8.32923	16.9664	1.35678	8.24605	0.70111	0	0	9.57725	0.776058	1.3572	1.11327	0	0.073069	1.22872	0	0	6.39174
OG0008242	0.252687	0.093654	0.227396	0.354808	0.031561	0.176841	0.189376	0.168454	0.110119	0.59491	0.113396	0.176495	1.88207	0.856997	0.763093	0.314024	0.039904	0.298121	0.12164	0.018034	0.050523	2.80851	1.12767	0.84247	1.53101	0.663469	0.489149	25.2661	10.5412	8.87821	26.5578	9.98543	8.0498	23.9554	8.1942	7.001	0.516394	0.019139	0.035747	0.503857	0	0.087198	0.395597	0	0.147878	0.158015	0.01757	0.082038	0.043154
OG0016957	7.38855	5.19246	15.5564	12.7859	13.2181	20.4365	7.72237	6.68553	16.3253	10.7684	11.0438	13.8955	15.2039	17.8467	22.703	5.95591	6.44623	13.7405	5.59682	8.77552	8.61147	13.1525	21.2787	13.582	9.94811	14.6596	11.2489	15.7851	21.7368	20.3088	15.6701	21.3782	20.3496	15.9481	23.9916	24.5839	3.28739	6.45079	6.01008	3.20758	10.1303	7.25943	3.23049	4.80729	5.46786	2.91373	8.16433	3.90009	4.56988
OG0008076	0.747783	6.86699	21.6306	0.066315	4.17403	8.03741	0.353954	7.74018	20.6426	0.397113	5.50444	17.3459	0.29314	5.36857	12.4124	0.670771	7.85801	27.4681	0.454703	4.20883	18.461	0.072906	1.59429	3.49949	0.183431	4.1513	12.3706	0.58507	4.2744	10.5814	0.609713	4.32401	12.3521	0.488442	3.68283	11.8203	0.563013	3.34085	12.4506	0	1.80693	3.24898	0.554543	3.24232	12.333	0.036917	1.70002	2.92384	0
OG0013824	0.011303	0.015449	0	0	0	0.020183	0	0	0	0	0	0.012086	0.012026	0.032875	0	0	0	0	0	0	0	0	0	0	0	0	0.011165	0	0	0.139908	0	0.014078	0.120071	0	0.063908	0.161044	0	0.189425	0	0	0	0	0.010617	0.130603	0.011252	0	0	0	0.034745
OG0009967	0	0.09226	0	0.571332	1.03637	0.234547	0	0.027658	0.031297	0.171064	0.093091	0.210679	0.045098	0.359948	0.40731	0	0.098276	0.037069	0	0.029609	0	1.57028	1.59512	0.74134	0.750656	0.745327	0.291945	1.08013	2.18789	1.66283	1.23598	3.08276	1.80762	0.789022	2.63986	2.51933	0	0.031424	0.035559	0.338058	1.34909	0.589822	0	0.115551	0	0	0	0	0.086862
OG0017875	0	0.075518	0.042115	0.781822	0.226213	2.55462	0	0.052824	0	0.643741	0.253991	3.90941	2.00569	1.366	8.60374	0	0.017876	0	0.02792	0	0	5.15714	0.90929	7.80141	1.18941	0.250286	2.19837	3.01773	0.59695	3.39862	4.80975	0.833462	4.98918	4.07892	0.815723	4.18131	0	0.017148	0.086066	0.20239	0	10.4131	0	0.015764	0.03956	0	0.023612	0	0.178296
OG0012100	0.050667	0.607223	0	0.170743	0	1.37826	0.091133	1.0922	0.18391	0.178929	0	0.825339	0.242598	0.358946	0.725294	0.16191	0	0.653484	0.219512	0.324788	1.05004	0.445816	0.374946	2.39914	0.118071	0.377344	0.381234	0.0538	0.214924	4.19803	0.046172	0.122967	2.79529	0.0262	0.069777	3.66583	0.155314	0.413642	0.069651	0.075772	0.4036	0.815522	0.023796	0.570387	0.128059	0.095051	0.126573	1.02303	1.06431
OG0015397	15.2346	2.17338	8.87196	20.8486	5.20944	8.36216	16.5874	1.95461	8.21238	14.0452	2.81068	9.42946	15.9221	3.90853	8.12396	18.8228	1.72817	8.68595	10.163	1.47358	6.42465	9.20407	2.83524	5.91196	9.2269	2.16856	7.27353	16.423	4.03048	7.66942	16.5963	4.40747	6.05323	17.5554	5.5402	7.20142	14.8161	4.0662	8.12923	12.9915	3.72333	6.56168	15.2548	4.2556	7.93213	6.81867	0.602981	4.65515	7.01297
OG0022343	36.0713	0.349672	1.00181	91.2236	2.16927	4.38887	37.5625	0.5003	2.86309	25.5631	1.74806	1.12315	55.029	1.67428	1.80029	46.7913	1.01583	1.09085	7.68944	0.321353	0.385809	24.2539	2.5468	1.85579	11.8994	1.36303	0.518795	26.5541	1.43455	0.543702	27.3231	1.88294	1.44042	31.3473	1.97255	0.920968	10.9704	0.276093	0.181984	15.795	1.48957	0.621481	12.3603	0.23888	0.711009	1.96502	0.193815	0.146177	9.861
OG0010773	0.688236	7.56519	12.8592	1.5324	7.4698	13.5997	1.5695	6.0825	10.2935	0.843237	7.12949	12.1467	1.96153	7.24464	12.5181	1.15203	9.71851	16.272	0.709946	8.69659	10.5366	1.753	6.65664	9.12281	1.87877	8.75835	9.4787	2.16628	7.31003	19.852	2.79991	6.65965	17.8269	2.21161	6.88513	16.1287	1.38137	10.2811	16.2148	2.05851	8.20622	12.1841	1.24679	9.83507	14.1351	1.91366	7.99034	8.68293	0.982284
OG0020980	0	0	0.008947	0	0	0	0	0	0.008047	0	0	0.009028	0	0	0	0	0	0	0	0	0	0	0	0	0	0	0	0.248379	0	0.038002	0.113687	0	0.032614	0.161278	0	0.05552	0	0	0.219415	0	0	0.044602	0.014648	0	0.252133	0	0	0	0
OG0012733	0.102777	3.00027	0.129084	1.96266	2.87509	1.45002	0.107837	3.36325	0.064495	1.34813	5.22242	1.18669	2.97089	5.129	3.03695	0.273696	1.34803	0.443058	0.36282	4.7915	0.317602	2.8558	5.04416	2.1255	1.3093	5.54033	1.22998	1.54604	1.47966	1.84278	1.63903	1.78818	1.88212	1.47039	1.83822	1.72067	0.752629	1.0897	0.498285	1.50287	5.42965	1.41566	1.19069	1.06854	0.727521	0.578433	6.78895	0.699585	2.98392
OG0020039	0.135491	0.758752	0.42607	1.78073	1.00451	0.531788	0.024371	0.516656	0.624445	0.300764	0.787455	0.222914	0.374834	0.945735	0.41977	0.432977	0.600395	0.621944	0.078269	0.6992	0.592525	0.100395	0.863399	0.131544	0.126297	0.83861	0.470704	0.201418	1.11643	0.134049	0.197554	0.888993	0.129424	0.056051	0.661399	0.130562	0.747607	1.57274	0.580481	1.16173	2.68008	1.88796	0.839996	1.65963	0.400224	0.228766	0.681213	0.399657	0.277674
OG0015320	10.0682	2.38488	5.19598	34.4357	8.2294	5.80301	10.8117	2.2861	5.41761	34.621	7.88187	7.42219	58.7878	13.8884	13.2535	16.1138	5.18725	7.00475	12.4906	4.28973	2.8421	76.3194	15.7005	13.8376	34.9253	10.0902	6.85679	72.9742	20.2134	17.5712	71.2092	19.2474	16.4687	66.7241	16.5712	15.6993	14.3312	7.7776	3.40873	30.164	8.6851	5.1086	11.763	7.13647	2.96454	3.28899	4.56785	0.652852	6.10799
OG0007687	0.037462	1.00861	0	0	0.613697	0	0.016845	0.806295	0	0.018899	1.24384	0	0	0.685648	0.018393	0.019952	1.01468	0	0	2.37371	0	0	0.64874	0.008005	0	1.22743	0	0.039778	0.178496	0.018355	0	0.280845	0.015753	0	0.086926	0	0.076557	4.23691	0	0	2.17876	0.017234	0.052784	4.36867	0.008119	0	0.15768	0	0
OG0009468	0	0.013466	0	0.136281	0.226904	0	0	0.048443	0	0.040804	0.108701	0.06235	0.344237	0.257915	0.263004	0	0.014344	0.032912	0	0	0	0.355835	0.236982	0.257556	0.018848	0.15063	0.086401	0.085882	0.142991	0.098423	0.165837	0.282249	0.281561	0.104559	0.250687	0.38345	0	0.01376	0	0.443507	0.698149	0.646892	0.037987	0.025299	0.029023	0	0.012632	0.028982	0.041439
OG0013991	0.763884	1.3389	1.48159	0.865113	1.77699	0.677222	1.06991	1.60001	1.57343	0.454875	0.860539	0.636138	0.55963	1.17093	0.888852	0.440194	1.3969	0.839464	0.373752	0.22073	0.97119	0.835106	0.823909	0.854018	0.396878	0.299188	0.778674	1.24992	1.30484	0.79497	1.25529	1.38726	0.947977	1.20445	1.54594	0.912845	1.8042	2.34263	1.50584	1.62306	1.39888	2.53785	1.81151	2.20525	1.83587	1.02194	0.20645	1.07187	1.46284
OG0013874	6.78931	2.30109	0.536313	14.94	3.82817	0.710027	8.58928	2.67196	0.640808	3.68082	1.52827	0.224187	7.41272	2.16949	0.513589	3.66997	1.33416	0.424381	4.34146	2.88847	0.671254	5.09169	2.7518	0.532223	3.80187	2.49789	0.321376	2.34028	0.433003	0.113895	3.20893	1.35372	0.167566	3.275	0.93385	0.158475	2.01908	0.505968	0.187888	5.53133	1.36489	0.420124	2.35585	0.738739	0.187118	3.96839	1.72128	0.30184	3.86786
OG0011594	0	0	0	0	0	0	0	0	0	0	0	0	0	0	0	0	0	0	0	0	0	0	0	0	0	0	0	0	0	0	0	0	0	0	0	0	0	0	0	0	0	0	0	0	0	0	0	0	0
OG0019589	19.5053	26.9377	5.62152	8.84314	15.0197	5.2322	23.7857	26.9571	6.00661	7.00507	8.49998	2.75503	5.1446	8.18185	4.28672	8.53976	12.7819	7.02884	30.5163	12.9675	4.25249	11.8655	16.7846	6.08692	12.4421	13.9245	6.91186	15.1387	32.1919	10.0054	15.2894	28.1632	9.53818	15.8988	32.2155	10.7418	3.16695	6.95634	2.58484	10.1354	9.86378	3.74978	4.61934	7.59107	2.32593	1.66681	1.24042	1.14249	7.96091
OG0012818	0	0	0	0	0	0	0	0	0	0.408459	0.01337	0.2426	1.07684	0.028198	0.191873	0	0	0	0	0	0	0.874873	0.012273	0.222695	0.503125	0	0.05603	0.716412	0	0	1.29116	0	0.109553	1.11644	0	0.124331	0	0	0	0	0	0	0	0	0	0	0	0	0
OG0017021	0.27683	1.218	0.903796	0.520271	1.95456	0.601131	0.248965	1.05627	0.96255	0.623102	1.81418	1.03192	1.28018	2.26797	1.51842	0.340246	1.08118	1.07673	0	0.349005	0.274785	1.08479	2.63229	1.46494	0.307668	1.54082	0.687272	2.35159	4.0801	3.1316	2.36747	4.73047	3.38116	2.20232	4.30386	3.2961	0.304625	0.740806	0.911352	0.29723	1.43119	0.308265	0.370052	1.06239	0.737262	0.309605	1.34651	0.858923	0.360037
OG0009740	0.12382	0.017919	0.063822	0.187769	0	0.150554	0.155899	0	0.022959	0.249869	0	0.077276	0.237147	0	0.190145	0.527573	0	0.353515	0.071526	0.034503	0.073736	0.011468	0	0	0.023083	0	0	0.065738	0	0.027107	0.112835	0	0.05816	0.038417	0	0.105609	0.215084	0	0.260855	0.037034	0	0.139987	0.232617	0	0.299753	0.023229	0	0.047893	0
OG0016243	0.022338	0	0.021295	0	0.046811	0.071761	0	0.012492	0.019151	0	0	0.010743	0	0.01478	0.033987	0.023794	0	0.011342	0	0	0	0.082758	0	0.009862	0	0	0	0.094876	0.044249	0.124363	0.142493	0.113926	0.126136	0.069306	0.229855	0.264278	0.022825	0.014194	0.043518	0	0	0	0	0	0.07001	0	0	0	0.068668
OG0016924	0.789084	0.062299	1.53005	0.596019	0.006998	0.736593	0.819774	0.048557	1.53984	0.837369	0.046097	1.50706	0.883038	0.101641	1.55049	1.53615	0.101753	2.17308	0.052394	0.05998	0.841765	0.36543	0.080783	1.0966	0.494584	0.112271	2.05443	18.3033	5.04513	18.2581	18.4481	5.56365	17.8438	16.6874	4.68622	15.8051	0.403145	0.059413	1.19117	0.135641	0.086957	0.726406	0.511183	0.035112	0.906822	0.102092	0.035062	0.27337	0.013941
OG0019353	6.14525	4.6744	3.39174	13.6968	11.1002	8.12295	5.87646	5.9682	4.79827	7.02469	4.77757	4.74887	9.72533	6.62302	6.7515	11.1032	7.1334	7.00251	4.45609	3.42776	4.86153	3.56639	3.2303	3.65329	3.98801	2.79944	3.42799	3.22133	4.96345	2.58982	4.00512	5.60605	2.95192	3.82134	5.72354	3.03482	24.2029	24.0054	16.3939	31.2157	31.9586	22.702	29.045	30.6107	20.0287	5.91023	3.53269	3.71768	3.58689
OG0007285	0.482123	2.47205	0.795886	6.15074	22.4325	3.30103	0.867187	3.24107	1.04613	2.43232	16.5285	5.25071	1.97869	13.12	6.05822	5.94262	23.3818	15.7818	2.65244	6.45187	7.42682	1.8181	14.0689	4.7632	1.76552	7.80127	8.04651	4.31489	18.8804	6.76081	4.9584	19.4061	6.30435	2.59994	19.7445	6.64824	3.72996	22.5814	9.4461	2.09438	16.4803	2.25842	4.20528	21.6821	10.639	0.032303	0.53081	0.459414	0
OG0022194	1.05886	0.436915	0.481075	0.396476	1.66869	0.245064	0.867627	0.628697	0.362219	0.546065	0.411458	0.338654	0.9514	1.7046	0.416645	0.150386	1.21005	0.035752	1.15537	0.364564	0.484709	1.06791	0.458634	0.49739	0.877335	0.434416	0.438	0.62463	2.07223	0.415786	0.729052	3.18523	0.397615	0.924737	2.25931	0.404969	0.408735	1.13099	0.377247	0.680327	0.900247	0.323472	0.39785	0.875542	0.388837	3.66387	0.355186	1.19634	0.265223
OG0008061	0.158687	0	2.14443	0.267383	0.028788	3.41255	0.178393	0	2.30357	0.160116	0.034478	2.25388	0.056283	0	2.44019	0.323983	0.018199	3.52155	0.012732	0	0.946275	0	0	1.54482	0.061633	0	1.66575	0.070208	0.018142	2.40353	0.048203	0.077848	2.25274	0.054706	0.123688	2.92625	0.094586	0.017458	2.76941	0.131843	0.102204	2.0786	0.223592	0.048146	1.98636	0.037213	0	0.614622	0
OG0013948	0.120492	0.43552	0	0.076134	0.933973	0.137543	0.148999	0.284859	0	0.091182	0.399491	0.288274	0.240388	0.674045	0.390853	0.016044	0.843485	0.043476	0.014501	0.152475	0.117886	0.153452	0.366713	0.264622	0.056157	0.221435	0.07609	0.255885	0.42041	0.606739	0.205879	0.938086	0.595101	0.264805	1.02368	0.337688	0.215458	0.80912	0.375342	0.375406	0.552634	0.162769	0.155626	0.669436	0.268371	0.084767	0.259968	0.153138	0.216067
OG0013653	1.38789	8.47989	4.7622	3.54724	7.85054	16.1809	1.10794	8.32308	4.74298	3.46162	4.50835	8.61735	4.29754	7.80325	14.7826	1.77739	5.31341	4.65348	1.00592	2.13557	2.3493	2.81651	4.50216	9.0039	0.595978	2.04783	1.65088	1.9208	2.47927	4.88952	1.8332	2.85312	3.8376	1.59665	2.88675	4.51809	6.56494	12.8399	19.4239	10.5567	11.8828	29.8608	6.34271	13.4386	18.0781	7.56245	6.89895	11.8135	5.51288
OG0018338	0	0.013439	0	0	0	0	0	0.024172	0	0	0	0	0	0.014299	0	0	0.014315	0	0	0.012939	0	0	0	0	0	0.050108	0	0	0	0	0	0.012247	0	0	0	0	0	0.054928	0	0	0.080392	0	0	0.088366	0	0.036917	0.075635	0.349861	0
OG0020899	1.65991	2.82538	9.87389	0.512764	0.539871	1.78255	1.0201	1.49315	9.11785	0.586198	0.881695	3.82499	2.32549	2.88232	7.69198	1.59133	3.53706	7.88827	0.186447	0.364564	0.594146	3.48485	2.91367	5.0626	1.93408	3.52963	5.17716	68.8278	104.663	218.863	58.1867	92.3717	183.011	48.6112	88.9868	169.769	0.113074	0.178577	0.45041	0.055164	0	0.703161	0.077961	0.164164	0.248435	0.285452	0.027322	2.31545	0.028348
OG0025768	0.068306	0.200044	0.014098	0	0.070962	0	0.049144	0.32194	0	0.110273	0.244338	0.08535	0.058143	0.257664	0.030001	0.014552	0.168227	0.045052	0	0.172324	0.04072	0.050612	0.185284	0.039173	0.025468	0.206097	0.078848	0.116047	0.279492	0.044909	0.099593	0.33581	0.025695	0.070642	0.37022	0.01458	0.111672	0.258197	0.028811	0.01362	0.28342	0	0.166821	0.365927	0.066214	0.064071	0.26665	0.026448	0.349961
OG0014096	0.011169	0.026448	0.368745	2.55941	2.27276	3.92076	0	0	0.263015	0.022539	0.053372	0.076979	0.855651	0.253273	1.24472	0.011897	0.028172	0.067722	0	0	0	0	0.048993	0.117771	0	0.049306	0.011852	0.616696	0.505501	3.79395	0.67175	0.506133	4.06714	0.589101	0.49235	4.98399	0	0	0.025985	0	0	0	0	0	0	0	0	0	0
OG0013254	0.050186	0.029518	0.337764	0.084561	0	0.224199	0.078985	0	0.699579	0.113934	0	0.030982	0.360445	0	0.152469	0.106916	0.031442	0.098124	0.012079	0.113676	0.118251	0.034862	0	0.03792	0.035085	0.055029	0.095407	0.026645	0	0.065209	0.0343	0.053798	0.055963	0.012976	0	0.084683	0.01282	0	0.010458	0	0	0.040818	0.023571	0	0.019229	0	0	0.076806	0
OG0018906	0	0.028256	0	0	0	0	0.043405	0.025412	0	0.097394	0.057021	0	0.051353	0	0	0.102819	0	0	0.092932	0	0	0.044702	0	0	0.089975	0	0	0	0.030004	0.05662	0.043981	0.02575	0	0.049914	0	0	0	0.028872	0	0	0	0	0	0.026542	0	0.090541	0	0	0
OG0009689	0.517138	2.24781	1.0021	8.49577	11.6947	6.29638	0.664405	2.05701	1.27183	2.32943	4.15145	2.85381	6.58336	9.32918	4.53411	0.688571	2.14234	0.548683	0.337852	2.11351	0.649208	7.88607	9.83754	7.67682	2.20363	4.59489	1.52773	3.39275	4.59216	1.96902	4.66211	5.31864	2.87615	4.71797	6.25361	3.17695	0.471798	3.98922	0.880405	15.8359	23.9833	13.343	0.763348	4.81559	1.02928	0.952835	5.14169	1.84481	2.25211
OG0017813	0	0	0.03047	0.581991	21.4696	3.6452	0	0.061942	0.082209	0.597447	6.74099	2.21358	0.547527	10.4065	3.20967	0	0	0	0	0.132622	0.029336	1.06421	11.8017	9.00272	0.236544	3.78785	1.90295	1.02543	4.02236	3.65602	1.07918	6.77857	4.10949	1.23933	4.63002	4.44325	0.028811	1.12603	0.373612	0.815232	40.0335	4.49602	0.033107	1.35863	0.143108	0	0	0	0
OG0025539	0.152878	0.352278	0.414284	0.064399	0.684896	0.558445	0.068745	0.536153	0.447099	0.347072	0.464817	0.401293	0.203334	0.490168	0.282119	0.203558	0.548438	0.476601	0.220781	0.208716	0.478635	0.176997	0.050198	0.368368	0.142504	0.101037	0.478851	0.243497	0.575479	0.40471	0.104487	0.716133	0.558746	0.237163	0.392355	0.548426	0.27337	0.498405	0.491049	0	1.13471	0.561736	0.179505	0.509088	0.544814	0.107551	0.101674	0.295338	0.039163
OG0015512	0	0.475112	0.13775	0	0.333562	0	0	0.498502	0	0	0.079898	0	0	0.042128	0.14657	0	0.084349	0.073366	0	0.038119	0	0	0.146685	0.637928	0	0.110718	0	0	0.210205	0.073134	0	0.03608	0.125529	0	0.122842	0.213693	0	0.040456	0	0	0	0	0	0.074382	0	0	0	0	0
OG0007306	3.00341	6.98496	26.8446	1.39734	6.51318	26.1813	3.40659	5.85494	26.2237	2.55552	6.432	20.3481	2.50411	8.18987	23.0056	2.26812	6.68192	21.7632	1.94212	5.74559	13.05	1.30786	7.12909	17.1475	1.3789	6.92184	13.0662	2.21335	10.2972	25.1346	1.73613	10.7839	18.5582	1.8776	9.5384	18.1896	4.90107	15.9722	29.7946	6.74856	29.0392	43.5081	5.07397	13.4091	30.1849	1.1353	7.72876	13.7686	3.16944
OG0018013	0.949593	0.500591	0.484648	0.414823	0.35145	0.349978	0.316299	0.572132	0.280198	1.38398	0.189411	0.48901	0.785863	0.221935	0.51568	1.42361	0.277725	0.995622	0.541774	0.070285	0.233303	1.4333	0.270465	0.929839	1.14742	0.15554	0.516296	2.95025	0.753024	2.02171	2.72425	0.760303	2.08208	2.728	0.89522	1.89751	1.36561	0.234441	0.813568	0.911678	0.249544	0.966386	0.825914	0.215519	0.520283	2.87012	0.068477	1.10404	7.35186
OG0015301	0.5239	16.5299	1.09563	1.46111	37.0857	3.94978	0.422423	20.0386	1.42073	1.11192	45.1011	2.80228	0.807335	30.5026	2.01978	0.904442	27.2558	2.90409	1.35666	42.0756	5.11476	0.752964	28.1038	3.38655	1.6166	46.5623	5.33201	0.537114	14.9554	1.44746	0.411571	17.4159	1.34672	0.411039	15.0346	1.66014	0.812215	43.6836	3.16329	1.71107	110.396	6.73185	0.627875	49.8146	3.50633	2.44017	55.6914	11.1494	3.60976
OG0021280	11.1841	16.3428	31.2751	10.6669	17.5523	40.3946	12.304	15.2026	34.1828	9.61689	11.6436	44.654	9.76716	12.7433	31.1196	9.66553	11.8935	31.1106	9.88738	9.9091	29.3688	7.55741	8.26177	20.6642	9.21214	9.53564	31.4214	7.69305	9.60398	23.3884	7.46765	9.72022	25.3954	8.07488	8.96706	26.9752	28.0309	45.8271	87.4984	31.0672	79.5409	240.795	28.2793	44.941	86.1521	13.3939	13.4574	59.3955	24.0017
OG0014456	0.96552	1.81917	1.78015	0.761952	1.23788	0.821289	1.09915	2.23384	2.55391	1.06053	1.80024	1.56096	0.8973	1.52619	2.02943	1.00244	3.98736	1.98652	0.541274	0.808362	0.856941	1.0188	1.49052	1.82546	0.911391	1.17396	1.16549	1.19393	2.78605	1.93523	1.31423	2.70983	2.18228	0.884793	2.09849	1.79722	1.07399	2.71676	1.754	0.292442	1.22077	0.824017	1.04471	2.30032	2.20964	1.14641	0.918828	2.02761	1.30245
OG0014219	0.27754	1.80327	1.70498	0.77024	2.35118	5.11504	0.23492	2.18164	2.01954	0.75775	1.03971	2.43363	1.96295	2.67252	5.39819	0.260856	1.02902	2.21481	0.078591	0.144678	0.12011	1.45164	1.57079	4.54494	0.897861	0.440234	1.6668	3.27639	2.87216	9.97931	3.39208	3.36483	10.0802	3.29246	2.77524	9.41864	0.45041	0.833552	1.5297	1.30215	0.727703	2.81928	0.460065	1.31074	1.24999	0.352217	0.322187	2.10637	0.485141
OG0019206	5.90621	7.2388	1.74137	1.8151	6.37113	0.683901	5.64576	6.80111	1.68384	7.53354	10.9151	2.68181	2.84576	4.51811	1.28169	7.9136	16.3908	3.37511	5.65058	4.61378	1.79	2.20193	2.56576	0.982283	7.44441	5.72978	2.40429	4.93037	15.5231	1.65442	4.06207	15.2385	1.18122	3.49593	14.471	1.21869	7.6671	13.9669	3.33125	4.22193	7.86218	1.80141	7.36233	12.5737	2.90251	5.05226	3.64159	1.38779	3.76825
OG0013649	2.11777	25.3546	3.03448	4.00421	43.9498	4.32722	1.80283	19.9463	2.7118	4.27367	32.622	3.22294	5.24641	58.4433	5.27481	1.05044	20.0202	2.40895	0.498061	6.16535	1.0579	6.37866	42.5794	5.21289	2.72752	10.9192	1.94724	3.63917	34.7725	3.49346	3.38836	32.0722	3.27176	2.75868	28.4835	3.03919	4.44353	31.9188	4.01453	4.88366	25.3823	4.26737	4.60121	29.2938	3.67252	2.92666	36.48	4.32049	4.17448
OG0002542	0	0.048797	0.042048	0	0	0	0	0.076799	0.028361	0	0.049236	0	0	0.01298	0	0	0.038984	0.033592	0	0	0.010121	0.024644	0.067795	0.009736	0	0.0796	0.009799	0.042379	0.103629	0.078133	0	0.066702	0.047897	0	0.063083	0	0	0.049861	0.010741	0	0	0	0	0.045837	0	0	0.080101	0.039441	0
OG0016839	2.95842	13.2676	13.1739	13.9739	19.7544	39.9218	3.22764	18.468	17.4789	10.5537	14.8272	35.6824	15.3092	22.5782	51.859	2.84135	10.0062	12.9124	2.7549	3.6176	8.34312	24.3617	21.2455	65.6486	8.95107	11.0505	27.548	11.381	10.8715	33.1362	14.2753	14.9706	41.2648	12.9742	13.8571	35.4343	6.82223	6.51805	24.7726	13.3777	20.8073	37.1557	7.53202	8.34501	27.055	1.42542	8.16927	4.93348	12.2584
OG0011013	0.980168	14.531	1.48323	0.811779	6.99549	2.01742	0.941268	15.6958	1.76785	0.536401	5.74059	0.937615	0.795454	6.51724	1.95849	0.530887	7.83477	2.20811	0.479838	4.21922	0.670995	0.66165	3.39437	1.58896	0.60394	3.70275	0.749588	4.07491	20.2461	9.05119	5.13218	22.4201	8.61469	4.2438	20.276	7.65138	1.35802	9.95092	1.82599	1.19255	6.18332	1.55004	1.56052	8.93114	2.14863	0.342829	8.99063	0.687259	0.493674
OG0007858	0.265444	2.9941	1.31679	1.62642	2.62759	5.09841	0.303832	2.86101	1.61259	0.730455	1.19583	0.734995	1.20679	2.65485	2.05694	0.822552	0.664443	1.55187	0.99902	3.06281	3.02108	2.65974	4.50642	5.03423	2.18189	4.07009	2.92495	2.74172	11.1936	5.62262	4.31014	11.7666	5.82115	4.24267	14.7086	8.05515	0.936985	1.27475	0.629811	3.72913	6.52994	5.47482	0.657356	1.81639	0.789518	0.452707	1.75531	3.23244	0.96436
OG0027366	0	0	0	0	0	0	0	0	0	0	0	0	0	0	0	0	0	0	0	0	0	0	0	0	0	0	0	0	0	0	0	0	0	0	0	0	0	0	0	0	0	0	0	0	0	0	0	0	0
OG0009186	0	0	0	0	0	0	0.018583	0	0	0.020848	0.103434	0	0.021985	0	0.035265	0.066029	0.054598	0.088259	0.019893	0.049348	0	0.057414	0.047474	0	0.01926	0	0	0	0.816377	0.475095	0.018829	0.373668	0.347329	0.064108	0.424074	0.51415	0.021113	0.104747	0	0	0.051102	0.066087	0.058227	0.048146	0	0.116289	0	0	0
OG0017538	6.17461	13.1772	3.06074	5.70054	7.44043	2.18191	5.18287	13.3847	2.87616	4.42603	10.8206	3.18727	4.2568	9.19816	2.44254	4.83699	11.5477	2.50793	4.76819	15.386	2.399	3.88416	13.6981	2.65318	3.42937	15.2231	3.10907	3.93386	9.84903	2.41667	3.24715	8.87841	2.34222	3.63196	11.1634	2.43496	9.21413	11.0534	4.02963	13.3382	10.9714	3.14936	8.28922	10.4246	3.74127	5.7315	11.9001	3.05504	5.12757
OG0016153	1.52191	17.4581	1.85215	2.04718	6.53697	1.59396	1.81728	16.8451	2.08662	1.23881	9.44953	0.964553	0.89813	10.0537	1.00656	1.74375	7.9096	1.99413	0.677218	21.9692	0.747795	1.62283	15.5904	1.04221	1.70474	20.7063	1.06744	2.13205	6.11278	1.42743	1.72487	6.59562	1.33394	2.31467	7.14019	1.28731	2.02554	6.60696	2.14691	1.87436	6.55054	1.68775	2.54682	6.54395	2.32908	2.01538	12.9911	3.75488	1.19255
OG0020150	9.82722	0.136531	15.6588	8.30111	0.131457	16.9373	10.0273	0.035082	17.337	6.01743	0.0984	8.90284	8.05616	0.083013	10.4104	3.81156	0.020776	7.49519	1.72252	0.037557	4.10769	3.19414	0	3.86895	2.12694	0	3.24822	4.04731	0	4.19827	3.78064	0.017774	5.21115	4.50516	0	4.32007	1.43071	0	3.97152	2.99877	0.058337	9.06418	1.65623	0.036642	4.59521	0.340507	0	1.00574	1.06278
OG0016968	0.342453	1.007	0.32671	0.177545	1.28057	0.419425	0.165836	0.871458	0.167899	0.079739	0.862693	0.518022	0.112117	0.52563	0.39729	0.168361	0.708358	0.58002	0.076086	0.621951	0.119828	0.292786	0.932695	0.345832	0.147329	0.761555	0.130517	3.58035	4.66039	2.89093	3.19274	4.43248	2.53776	3.07855	3.83174	2.23649	0.053834	0.854226	0.65177	0.052527	0.814545	0.263685	0.148467	0.785283	0.482256	0.914252	1.08715	0.83181	0.161958
OG0011724	0	0.035644	0.014008	1.8892	3.24319	0.743518	0	0.016028	0.031496	0.792967	1.67237	0.664322	1.73933	3.48923	0.976304	0	0.265777	0.111914	0	0.017159	0.026974	2.84368	3.25189	1.79701	1.10373	0.963532	0.463552	1.34631	3.63343	1.01148	1.32731	4.07648	1.07232	1.67975	4.20244	1.16626	0.117778	1.22011	0.651282	5.34893	9.59502	3.17037	0.088586	1.30579	0.67109	0.088461	0.735558	0.696421	2.13673
OG0009283	8.34627	0.640957	1.8018	11.0496	0.767363	1.35535	9.26082	0.697794	2.32938	40.4118	1.29345	6.21699	25.9501	2.94336	6.2137	34.465	0.700717	4.8839	44.2479	0.373506	9.06088	39.2545	1.3748	7.28635	64.3608	0.849023	12.5365	20.8899	2.63282	5.02221	23.0644	2.9051	4.83791	21.4114	2.37243	4.40905	13.2354	1.06858	4.86575	19.8845	0.588583	2.0851	15.4763	0.903112	5.22862	130.651	0.838548	9.88411	15.161
OG0020153	0	0.026134	0.007363	0.242195	1.71738	0.682353	0	0.12927	0.013244	1.30529	0.949303	0.794933	3.05885	1.40429	1.04198	0	0.222707	0.007843	0	0.050323	0.007089	4.3135	3.34042	1.37076	0.884297	0.706463	0.425527	1.37364	1.12389	0.680193	0.943106	1.17888	0.442847	2.08119	1.28385	0.639652	0	0.120169	0.015047	0.028661	0.547173	0.088091	0.027004	0.11047	0.020749	0.026966	0.036771	0	0.11783
OG0012125	4.64245	4.45296	21.8992	2.13338	2.80419	13.7484	4.51253	5.13739	19.4418	4.11645	3.31305	15.141	2.99377	3.01515	13.8711	4.14594	3.59342	17.4329	2.1671	1.29915	8.44265	2.8666	3.16621	12.8563	2.31669	2.89297	11.6272	8.7636	10.1731	58.3576	10.3842	11.354	57.3054	8.05063	7.67552	52.3776	4.55202	4.0445	18.831	5.1428	2.51129	11.9687	4.14058	4.18283	17.0909	5.41033	5.44265	19.7499	4.66098
OG0009660	3.90268	18.686	2.34619	2.06515	17.9224	2.13065	2.61062	17.3222	1.9182	1.75737	12.6662	1.92151	4.04962	13.4589	1.75073	2.95467	10.4115	1.89872	1.5837	7.10392	1.32011	1.94179	10.2956	1.49575	2.34505	12.2372	1.51952	8.25377	39.1743	5.11195	6.55446	35.1045	3.83182	5.93755	34.1909	4.25417	1.54897	19.1914	1.19867	1.96156	32.1964	0.880976	1.57544	17.1924	1.30228	1.42194	10.3368	1.30044	0.793199
OG0015993	0	0	0	0	0.05529	0	0	0.014755	0	0	0.033109	0	0	0.034915	0	0	0	0	0	0	0	0	0.045589	0	0	0.045881	0	0.045738	0.069686	0	0.039253	0.029903	0	0.066823	0.033936	0	0	0	0	0	0.016358	0	0	0	0	0	0	0	0
OG0013656	11.9387	1.52524	12.8232	8.51815	1.94735	12.3379	12.4066	1.52726	10.9919	8.29974	1.25338	9.06073	8.78279	1.5978	10.679	7.86454	1.44044	8.44008	7.93325	0.60555	8.82099	6.16379	0.626247	8.48603	7.40126	0.608267	10.2382	6.3688	1.21884	9.26442	5.66101	1.19648	8.64802	5.16926	1.08143	8.43942	10.5209	1.62276	14.3685	11.8174	1.84987	20.6299	9.43034	1.45487	12.8153	5.11706	0.53835	5.26238	10.3311
OG0023398	0.624827	0	0.022263	0.314273	0	0.075023	0.65419	0.026547	0.020022	0.263472	0.014892	0	0.208381	0.047112	0.071064	0.218545	0.007861	0	0.170594	0.028419	0	0.241855	0.02734	0	0.139087	0.006879	0	0.356488	0.023507	0	0.441919	0.020174	0	0.270055	0.022896	0.023024	0.257287	0.090484	0	0.185956	0.029429	0	0.385442	0.048522	0	0.446131	0.020766	0.041765	0.296238
OG0014386	0	0.013224	0	0	0	0	0	0.005946	0	0	0.013343	0	0.005242	0.070353	0.040903	0	0	0	0	0	0	0	0.091862	0	0	0.024653	0	0.010463	0.056167	0	0	0.096406	0.017516	0	0.027353	0	0	0.013512	0	0	0.079106	0.05749	0	0.006211	0	0	0	0	0
OG0013602	5.90742	11.5152	1.66366	3.83542	10.0144	1.06019	5.8002	12.1601	1.42906	4.42943	10.457	1.19441	3.69068	9.32777	1.15743	4.67616	10.0898	1.31774	3.65253	8.58316	0.893272	4.91937	10.0463	1.3236	3.68786	9.72968	1.14319	9.3803	12.0695	2.25346	7.3095	10.5952	1.80762	8.63181	12.6391	1.99631	6.97767	14.2335	1.90698	4.21464	11.814	2.02017	5.09088	13.4685	1.74305	9.30313	11.8467	1.62055	9.94073
OG0009578	6.34444	8.65626	8.01159	5.08749	3.74057	2.92755	5.77456	7.2104	7.42218	4.93613	7.0099	7.18281	5.00201	5.96475	6.57317	4.47827	6.00535	6.5033	4.5628	4.12089	3.13646	4.21254	5.26614	4.62661	4.16823	5.61246	4.54373	6.00627	7.85181	9.30133	4.42327	6.2146	7.01497	4.26893	6.78864	6.38896	6.28752	7.5558	7.52054	9.10705	5.50937	7.45825	6.71349	6.61593	7.68426	5.19828	6.6665	5.86256	8.57675
OG0022490	15.6764	48.183	14.4367	4.56442	21.1264	3.90911	13.7092	44.2028	12.1489	9.93042	42.9034	9.99128	10.9922	37.7027	8.03399	7.76022	32.668	7.71708	12.7163	135.393	10.1427	7.63101	74.9226	8.35106	12.6179	111.005	12.2774	4.52738	19.1393	5.29643	3.7394	18.5249	4.77611	4.11949	21.6421	4.47154	7.46043	30.6183	8.71727	3.47585	22.6342	3.83753	7.13686	30.3441	8.28117	3.99189	25.2372	5.73718	3.32603
OG0027432	0.078714	0	0.008758	0.132631	0.050336	0	0	0	0.007876	0.953071	0.050237	0.017673	0.502525	0.031786	0.027955	0	0	0	0.075784	0	0.008432	1.60393	0.009223	0.040557	1.02721	0.027846	0.032653	0.417907	0	0.046496	0.215193	0.018149	0.015961	0.732663	0.030895	0.045286	0	0	0	0.235433	0.009928	0	0.073939	0	0	0	0	0.008215	0.483946
OG0019109	0	0	0	0	0	0	0	0	0	0.040804	0.016432	0	0.021515	0.017328	0.016361	0	0	0	0	0	0	0.168553	0.105588	0.042726	0.018848	0.075902	0.014333	0	0.293976	0	0.036853	0.534272	0.028025	0.104559	0.286328	0.015903	0	0	0	0	0	0	0	0	0	0	0	0	0
OG0014878	0.050667	1.11527	0.158181	0.085371	0.134229	0.079959	0.022783	0.501505	0.142259	0.051123	0.160759	0.095763	0.35042	1.35621	0.16831	0.026985	0.084857	0.101097	0.02439	0.153394	0.091376	0.11732	0.737845	0.205114	0.094456	0.81682	0.265404	8.50033	21.0625	4.35023	9.41901	19.6733	3.22892	8.09579	18.9492	3.90987	0.051771	0.651196	0.096978	0.025257	2.22385	0.031541	0.095186	0.897958	0.074293	0.071288	0.448344	0	0.181712
OG0010269	0.200363	0.017726	0.072659	0.084401	0.119474	0.081619	0.090097	0.063769	0.130691	0.202166	0.053658	0.219939	0.479683	0	0.48964	0.266784	0.151058	0.386984	0.144678	0	0.419726	0.046395	0.032837	0.022433	0.186766	0.016524	0.270913	0.372317	0.094113	0.257174	0.182588	0.048462	0.198639	0.569849	0.073332	0.250483	0.358281	0.054339	0.123739	0	0	0.048294	0.282313	0.066605	0.182004	0	0	0	0
OG0013802	12.008	2.98285	13.5114	9.1134	2.03832	15.4036	11.5055	2.63789	11.8928	8.72918	0.986512	18.6802	5.31021	0.758196	10.1554	15.2331	1.07676	36.8691	14.4878	3.39831	46.1109	6.40568	1.18185	11.3429	18.3954	4.29422	56.0055	4.90921	0.950189	8.54711	4.87111	0.800366	8.27837	4.91249	0.839778	7.96798	13.7841	0.338654	18.6822	7.89288	1.50347	15.9931	14.2184	0.373587	17.4445	9.63581	1.5855	25.7252	2.5829
OG0024685	0	0	0	0	0	0	0.006286	0	0	0	0	0	0	0.016751	0	0	0	0	0	0	0	0	0	0	0	0.007337	0.021778	0.051951	0.083581	0.322512	0.19108	0.136289	0.660026	0.151799	0.097688	0.67657	0	0	0	0	0	0	0	0	0	0	0	0	0
OG0020205	16.3948	19.0094	7.58245	8.95528	6.68458	5.04938	20.3993	19.8568	10.9817	6.30792	9.00652	3.20662	5.25255	6.0303	2.22408	6.00679	9.08057	3.19211	31.8466	16.4148	9.25101	10.6463	5.6648	4.39553	15.7693	9.02481	4.18507	1.53043	4.08713	0.962535	2.52837	3.44308	1.35085	2.83216	3.85869	1.67646	3.60819	17.2523	5.40492	5.20904	16.8335	7.93182	3.18159	16.9246	5.7701	9.78477	8.41712	9.17309	5.11374
OG0016799	43.0159	1.68685	2.45755	35.984	1.41077	3.84511	51.2623	2.27005	2.4996	64.1077	3.01894	4.48702	53.3716	2.1355	4.57609	122.566	5.41676	8.66364	67.4633	2.84507	4.33779	15.979	0.74128	0.785837	50.2272	2.51352	2.07261	31.8762	1.33357	2.39206	39.6153	1.8065	1.70631	37.8065	1.85917	2.29957	77.3463	5.39738	3.13892	56.6772	2.59021	4.52115	90.2362	6.12991	5.08412	18.7488	1.37439	0.466529	3.11505
OG0020741	0.493998	1.28729	0.653656	4.16186	8.28178	2.37222	0.786021	1.63132	0.429589	1.84041	2.00735	1.52201	1.88688	4.29592	0.829262	0.607164	0.872597	0.508817	1.36585	1.46471	0.629323	4.25872	21.1905	4.95983	3.08164	8.5086	2.48406	1.56019	3.79001	1.22798	1.75452	3.6259	1.26006	1.2969	4.0545	1.43004	1.55314	0.657679	0.488087	7.60242	5.48372	1.22819	3.09354	0.714526	0.519541	6.00011	1.64657	2.73552	9.26729
OG0016066	0.546445	0	1.20473	0.966778	0.028277	1.39262	0.589728	0	1.47401	0.248113	0	0.579515	0.465147	0.035712	0.834702	0.378348	0	0.775935	0.131526	0	0.364148	0.075919	0.015543	0.207597	0.280149	0.015643	0.496196	0.580235	0.249472	0.847856	0.697153	0.229393	1.04679	0.536883	0.624809	1.0576	0.83754	0.051443	1.08786	2.04302	0.184044	1.95529	0.53896	0.031527	1.03953	0.153771	0.015741	0.22338	0.643928
OG0010072	1.14571	36.1455	13.3935	0.627988	37.4337	13.2631	0.90624	37.0264	15.2908	0.779966	22.1494	8.21107	0.998755	33.6759	11.4421	1.02926	25.4491	10.5002	0.704363	20.6253	11.0062	1.78993	31.5188	13.0109	1.33817	24.4888	9.50455	3.42981	84.5309	28.7777	3.58505	97.1294	37.278	4.32562	103.667	37.7478	0.71934	26.4841	7.89455	0.206434	18.6338	9.10342	0.907644	30.0606	10.9885	1.60555	28.4469	10.7685	0.396048
OG0012501	3.66844	2.4723	0.944568	2.55391	1.84068	0.578752	3.7338	1.70636	0.501971	4.2999	2.49456	0.953071	3.48262	6.30123	1.73599	4.89039	3.73591	2.01231	2.13605	1.99279	0.826733	3.47915	1.97037	1.59068	3.89044	2.03656	1.28068	12.1524	32.2348	14.5432	11.19	32.7467	16.0416	10.5185	28.6609	14.5645	2.80571	1.52748	0.438711	1.18264	1.14646	0.256836	2.62054	1.24218	0.322643	4.10039	0.539312	0.644373	2.94869
OG0023318	0	0.404815	0.154968	1.01282	7.77594	4.61306	0	0.679591	0.511021	0.30325	7.24334	3.49211	0.071064	2.90029	0.769491	1.88527	13.2238	7.92349	0	3.89746	0.1492	0.03093	3.29952	0.047845	0.031128	5.18219	0	2.88989	40.4057	19.0331	4.1843	46.9735	18.7352	4.31704	47.1695	21.2091	0.017061	2.4267	0.105565	0	2.36779	0	0.031368	2.4083	0.097045	0	10.7334	0.145361	0.017109
OG0015236	0.155576	0.734664	1.58201	0.026214	0.337605	0.136699	0.223865	0.500541	1.56869	0.219767	0.247092	2.29205	0.13243	0.284257	1.81279	0.182292	0.331998	2.16046	0.059914	0.042868	0.468651	0.129687	0.06186	0.488426	0.101513	0.186766	0.453739	0.082598	0.921929	1.93827	0.241016	0.568051	1.51559	0.289617	0.27629	1.42637	0.333834	0.90992	3.10866	0.139598	0.754655	2.58832	0.204594	0.857394	3.2007	0.685878	0.375884	3.65277	0.573903
OG0017231	9.24602	1.52685	16.8743	13.496	3.27935	16.9436	11.8928	1.85641	20.7505	7.43085	1.86458	14.1074	6.74936	2.47527	10.553	11.853	2.19181	19.1484	3.2088	0.668761	11.0739	3.63463	0.770825	8.93099	4.43456	0.916246	9.18072	5.10866	1.45427	10.0193	5.73148	1.60638	14.2476	6.58801	1.37577	11.6107	20.9551	1.37266	24.9837	15.3548	1.4112	28.0166	22.5207	2.0744	26.9785	7.56353	0.245871	19.64	6.38966
OG0017891	0.125049	0.017585	0	0.368732	0.444454	0.279836	0.098404	0.015815	0	0.552015	0.514557	0.272306	0.715177	0.692308	0.56327	0.416259	0.149853	0.154793	0.060197	0.033861	0.009993	1.33196	0.749226	0.38456	0.830513	0.524535	0.154808	0.647312	0.896278	0.672326	0.598266	0.86535	0.68105	0.678969	0.891147	0.815859	0.31944	0.071874	0.127274	1.57401	0.350645	0.351856	0.35239	0.115628	0.048751	0.630473	0.06598	0.292092	5.86227
OG0016369	0	0	0	0	0	0	0	0	0	0.011269	0	0	0.011884	0	0	0	0	0	0	0	0	0	0	0	0.010411	0.145018	0.192603	0.877605	0.825981	1.79909	0.844777	0.992418	2.10889	0.785468	1.36764	1.92324	0	0	0	0	0	0	0	0	0	0	0	0	0
OG0010810	51.7217	3.14856	14.3288	38.0737	3.33471	18.035	52.6471	3.09457	13.9423	39.6341	3.10882	13.2559	39.604	2.91943	15.9627	43.8384	1.53319	10.7577	30.9765	0.389746	4.38795	30.6396	0.624909	9.30609	32.6404	0.545052	6.88743	31.6485	1.64775	11.8419	29.1509	1.43462	10.1787	28.7161	1.5351	10.0877	45.3988	4.98668	16.7757	37.9715	4.4396	21.3943	41.8315	5.66162	14.8542	32.1504	4.2402	17.0679	51.0993
OG0014435	0	12.4893	0.034984	0.02963	10.7501	0	0	13.3534	0	0	9.28547	0	0	7.73477	0	0	11.6149	0.037265	0	3.79717	0	0	5.51528	0	0	4.46928	0	0	18.4348	0.037147	0	20.1551	0	0	16.7156	0	0	14.5396	0	0	15.6515	0.034879	0	13.8019	0.065724	0	10.5907	0	0
OG0017010	16.3095	7.30798	33.6721	5.88472	1.73118	11.8287	18.0222	8.50979	36.4494	6.9452	1.65533	10.7485	7.10751	1.14611	8.72904	10.8355	1.34154	14.5644	4.92945	0.31909	10.7669	2.44964	1.04371	6.80457	2.52853	0.478851	5.2502	2.41229	0.72144	3.16371	3.02815	0.588949	3.90535	2.3846	0.548426	2.82814	38.6313	8.53409	58.595	30.7971	11.053	33.571	42.8391	8.51466	58.9266	104.609	18.4819	148.314	56.4604
OG0001356	4.43642	0.129647	4.61591	1.65318	0.182042	5.32524	5.71624	0.21376	3.70249	1.89384	0.174418	2.47559	1.90635	0.321879	2.6991	1.4995	0.62145	1.37318	3.65523	0.104017	1.72158	0.513635	0.040027	2.46505	3.69797	0.020141	1.43422	0.407662	0.068832	1.01559	0.621977	0.078763	1.32635	0.83823	0.067041	1.1612	2.48452	0.375342	0.254949	1.57361	0.021543	1.8657	2.12372	0.304455	0.585932	3.00101	0.202683	1.17021	1.5736
OG0011655	13.9928	5.33447	1.597	26.9456	12.0427	2.96983	18.7796	6.03958	2.09307	7.78858	4.54637	0.953071	10.5694	6.39243	1.4195	7.53448	4.78122	1.16175	14.7747	8.26064	1.00316	11.7355	18.2924	1.18153	10.1479	8.9794	0.753391	8.55563	12.1719	1.16842	10.3132	12.6329	1.55294	11.1955	15.3011	1.62143	6.1591	5.27439	1.25372	42.7109	29.4322	6.94164	9.18632	6.12979	2.1953	14.2215	12.4851	2.01865	12.1324
OG0021070	0.073061	0.042796	0.010708	0	0.036055	0	0.04928	0.019244	0.01926	0.350161	0.496584	0.091834	0.252651	0.182145	0.05127	0.272385	0.592623	0.153979	0.158267	0.226616	0.067009	0.253761	0.059457	0.044629	0.323487	0.159567	0.079848	0.116368	0.181769	0.068219	0.149803	0.175497	0.029273	0.11334	0.11065	0.083055	1.10114	1.26815	0.311823	0.236734	0.192004	0.069391	1.13237	1.22609	0.402324	0.068531	0.060214	0	0.093581
OG0013768	0	0	0	0	0.047408	0.052223	0	0	0.009291	0	0.160873	0.083394	0.126195	0.049896	0.12092	0	0	0	0	0	0	0.082387	0.060807	0.18181	0	0.008742	0.048151	0.031484	0.179256	0.03291	0.02702	0.170933	0.056488	0.030665	0.203691	0.053423	0	0.038333	0.031669	0	0.074804	0	0	0.044049	0.029113	0	0	0	0
OG0015708	0	0	0.029128	0	0	0.319015	0	0	0	0.024349	0	0.176339	0.025676	0.042898	0.325424	0.025705	0	0.155134	0.046466	0.077632	0.182282	0	0.074684	0.013489	0	0	0.108604	0.025624	0.08562	0.231966	0.021991	0.07348	0.225621	0.049914	0	0.210869	0.024657	0.082392	0.119051	0	0	0.145201	0.022667	0.113614	0.328328	0	0.15127	0.027322	0
OG0013530	0.378428	0.078248	0.249232	1.20443	1.23056	2.05033	0.330882	0.070372	0.250514	0.689423	0.434239	0.414195	1.29746	1.4154	1.93433	0.515076	0.194484	0.562199	0.273256	0.251118	0.832783	0.973626	0.688509	1.6159	0.627107	0.498411	1.17526	1.25013	0.872412	1.58786	1.51353	0.665527	1.60321	1.52201	0.876691	1.91045	1.08485	0.386447	1.06361	1.31004	0.87115	1.72477	1.33302	0.600262	1.37713	0.226785	0.061165	0.247534	0.603201
OG0010160	0.693564	16.2773	27.1197	0.415514	24.0956	26.0949	0.304945	15.2118	28.5555	0.793115	20.6351	26.6146	1.00036	23.42	28.4048	0.508942	14.1564	19.9994	0.311615	8.90373	20.289	0.471085	27.3856	36.8102	0.632131	13.5142	27.4546	0.441871	12.9221	18.6972	0.238769	12.8115	15.724	0.175338	14.4034	17.5891	1.43312	27.9224	39.7782	1.02954	26.1933	46.3212	1.11477	25.4213	37.8299	0.404798	19.1832	27.8597	0.473793
[truncated: 5,134 more rows]
[truncated: 80 more columns]

## Sheet: Fig 4g
Sample	A_C(A-up)	A_C(C-up)	A_D(A-up)	A_D(D-up)	C_D(C-up)	C_D(D-up)
AsatN_SFS	693	559	397	336	623	664
AsatN_SFS_CK_L	689	556	411	352	621	655
[truncated: 12 more rows]
