# Supplementary material for: Reference genome assemblies reveal the origin and evolution of allohexaploid oat
Source: Nat Genet. 2022 Jul 18;54(8):1248–58. doi: 10.1038/s41588-022-01127-7 (PMC9355876; doi:10.1038/s41588-022-01127-7)
Supplement: Source Data Fig. 5 — Statistical Source Data [file 41588_2022_1127_MOESM10_ESM.xlsx]

## Sheet: Sheet1
Genomes	Gene_id	Group	Domain_number
Aatla	AA000029-RA	LRR_NB-ARC	LRR(1) NB-ARC(1)
Aatla	AA000031-RA	LRR_NB-ARC	LRR(1) NB-ARC(1)
Aatla	AA000033-RA	LRR_NB-ARC	LRR(1) NB-ARC(1)
Aatla	AA000064-RA	LRR_NB-ARC	LRR(1) NB-ARC(1)
Aatla	AA000066-RA	LRR_NB-ARC	LRR(1) NB-ARC(1)
Aatla	AA000071-RA	LRR_NB-ARC	LRR(1) NB-ARC(1)
Aatla	AA000092-RA	LRR_NB-ARC	LRR(1) NB-ARC(1)
Aatla	AA000099-RA	LRR_NB-ARC	LRR(1) NB-ARC(1)
Aatla	AA000103-RA	CC_NB-ARC	CC(1) NB-ARC(1)
Aatla	AA000105-RA	CC_LRR_NB-ARC	CC(1) LRR(1) NB-ARC(1)
Aatla	AA000119-RA	LRR_NB-ARC	LRR(1) NB-ARC(1)
Aatla	AA000129-RA	CC_LRR_NB-ARC	CC(1) LRR(1) NB-ARC(1)
Aatla	AA000136-RA	LRR_NB-ARC	LRR(1) NB-ARC(1)
Aatla	AA000139-RA	LRR_NB-ARC	LRR(1) NB-ARC(1)
Aatla	AA000215-RA	CC_LRR_NB-ARC	CC(4) LRR(2) NB-ARC(1)
Aatla	AA000216-RA	CC_LRR_NB-ARC	CC(1) LRR(4) NB-ARC(1)
Aatla	AA000228-RA	LRR_NB-ARC	LRR(1) NB-ARC(1)
Aatla	AA000232-RA	LRR_NB-ARC	LRR(1) NB-ARC(1)
Aatla	AA000244-RA	NB-ARC	NB-ARC(1)
Aatla	AA000245-RA	LRR_NB-ARC	LRR(1) NB-ARC(1)
Aatla	AA000259-RA	CC_LRR_NB-ARC	CC(1) LRR(1) NB-ARC(1)
Aatla	AA000373-RA	CC_LRR_NB-ARC	CC(1) LRR(1) NB-ARC(1)
Aatla	AA000402-RA	CC_LRR_NB-ARC	CC(1) LRR(1) NB-ARC(1)
Aatla	AA000406-RA	CC_LRR_NB-ARC	CC(1) LRR(1) NB-ARC(1)
Aatla	AA000408-RA	CC_LRR_NB-ARC	CC(1) LRR(1) NB-ARC(1)
Aatla	AA000502-RA	CC_LRR_NB-ARC	CC(1) LRR(1) NB-ARC(1)
Aatla	AA000537-RA	LRR_NB-ARC	LRR(1) NB-ARC(1)
Aatla	AA000621-RA	LRR_NB-ARC	LRR(1) NB-ARC(1)
Aatla	AA000672-RA	CC_LRR_NB-ARC	CC(1) LRR(1) NB-ARC(1)
Aatla	AA000694-RA	LRR_NB-ARC	LRR(1) NB-ARC(1)
Aatla	AA000695-RA	CC_LRR_NB-ARC	CC(1) LRR(1) NB-ARC(1)
Aatla	AA001028-RA	LRR_NB-ARC	LRR(1) NB-ARC(1)
Aatla	AA001153-RA	CC_LRR_NB-ARC	CC(1) LRR(1) NB-ARC(1)
Aatla	AA001182-RA	LRR_NB-ARC	LRR(1) NB-ARC(1)
Aatla	AA001183-RA	LRR_NB-ARC	LRR(1) NB-ARC(1)
Aatla	AA001508-RA	CC_LRR_NB-ARC	CC(3) LRR(1) NB-ARC(1)
Aatla	AA001513-RA	CC_LRR_NB-ARC	CC(1) LRR(1) NB-ARC(1)
Aatla	AA001515-RA	CC_LRR_NB-ARC	CC(1) LRR(1) NB-ARC(1)
Aatla	AA001594-RA	LRR_NB-ARC	LRR(1) NB-ARC(1)
Aatla	AA001724-RA	CC_NB-ARC	CC(1) NB-ARC(1)
Aatla	AA001933-RA	LRR_NB-ARC	LRR(1) NB-ARC(1)
Aatla	AA002280-RA	CC_LRR_NB-ARC	CC(1) LRR(1) NB-ARC(1)
Aatla	AA003016-RA	LRR_NB-ARC	LRR(1) NB-ARC(1)
Aatla	AA003017-RA	CC_LRR_NB-ARC	CC(1) LRR(1) NB-ARC(1)
Aatla	AA004464-RA	CC_LRR_NB-ARC	CC(1) LRR(1) NB-ARC(1)
Aatla	AA004480-RA	LRR_NB-ARC	LRR(1) NB-ARC(1)
Aatla	AA004506-RA	CC_NB-ARC	CC(1) NB-ARC(1)
Aatla	AA004519-RA	LRR_NB-ARC	LRR(1) NB-ARC(1)
Aatla	AA005269-RA	CC_LRR_NB-ARC	CC(1) LRR(1) NB-ARC(1)
Aatla	AA005393-RA	CC_LRR_NB-ARC	CC(1) LRR(1) NB-ARC(1)
Aatla	AA005598-RA	CC_LRR_NB-ARC	CC(1) LRR(1) NB-ARC(1)
Aatla	AA005690-RA	LRR_NB-ARC	LRR(1) NB-ARC(1)
Aatla	AA005695-RA	NB-ARC	NB-ARC(1)
Aatla	AA005821-RA	CC_LRR_NB-ARC	CC(1) LRR(1) NB-ARC(1)
Aatla	AA006120-RA	LRR_NB-ARC	LRR(1) NB-ARC(1)
Aatla	AA006260-RA	LRR_NB-ARC	LRR(1) NB-ARC(1)
Aatla	AA006289-RA	LRR_NB-ARC	LRR(1) NB-ARC(1)
Aatla	AA006466-RA	LRR_NB-ARC	LRR(1) NB-ARC(1)
Aatla	AA006585-RA	LRR_NB-ARC	LRR(1) NB-ARC(1)
Aatla	AA006589-RA	CC_LRR_NB-ARC	CC(1) LRR(1) NB-ARC(1)
Aatla	AA006595-RA	LRR_NB-ARC	LRR(1) NB-ARC(1)
Aatla	AA006675-RA	LRR_NB-ARC	LRR(1) NB-ARC(1)
Aatla	AA006777-RA	LRR_NB-ARC	LRR(1) NB-ARC(1)
Aatla	AA006822-RA	CC_LRR_NB-ARC	CC(1) LRR(1) NB-ARC(1)
Aatla	AA006823-RA	CC_LRR_NB-ARC	CC(1) LRR(1) NB-ARC(1)
Aatla	AA006882-RA	NB-ARC	NB-ARC(1)
Aatla	AA006886-RA	CC_LRR_NB-ARC	CC(2) LRR(1) NB-ARC(1)
Aatla	AA006978-RA	LRR_NB-ARC	LRR(1) NB-ARC(1)
Aatla	AA006986-RA	LRR_NB-ARC	LRR(1) NB-ARC(1)
Aatla	AA006988-RA	LRR_NB-ARC	LRR(1) NB-ARC(1)
Aatla	AA006990-RA	NB-ARC	NB-ARC(1)
Aatla	AA007000-RA	CC_LRR_NB-ARC	CC(1) LRR(1) NB-ARC(1)
Aatla	AA007001-RA	CC_LRR_NB-ARC	CC(1) LRR(1) NB-ARC(1)
Aatla	AA007002-RA	CC_LRR_NB-ARC	CC(2) LRR(1) NB-ARC(1)
Aatla	AA007004-RA	CC_LRR_NB-ARC	CC(1) LRR(1) NB-ARC(1)
Aatla	AA007007-RA	CC_LRR_NB-ARC	CC(1) LRR(1) NB-ARC(1)
Aatla	AA007008-RA	LRR_NB-ARC	LRR(1) NB-ARC(1)
Aatla	AA007009-RA	CC_LRR_NB-ARC	CC(1) LRR(1) NB-ARC(1)
Aatla	AA007040-RA	LRR_NB-ARC	LRR(1) NB-ARC(1)
Aatla	AA007043-RA	LRR_NB-ARC	LRR(1) NB-ARC(1)
Aatla	AA007060-RA	LRR_NB-ARC	LRR(1) NB-ARC(1)
Aatla	AA007081-RA	CC_NB-ARC	CC(1) NB-ARC(1)
Aatla	AA007082-RA	CC_LRR_NB-ARC	CC(2) LRR(1) NB-ARC(1)
Aatla	AA007085-RA	NB-ARC	NB-ARC(1)
Aatla	AA007086-RA	LRR_NB-ARC	LRR(1) NB-ARC(1)
Aatla	AA007102-RA	CC_LRR_NB-ARC	CC(1) LRR(1) NB-ARC(1)
Aatla	AA007114-RA	CC_LRR_NB-ARC	CC(1) LRR(1) NB-ARC(1)
Aatla	AA007122-RA	CC_LRR_NB-ARC	CC(1) LRR(1) NB-ARC(1)
Aatla	AA007140-RA	CC_LRR_NB-ARC	CC(1) LRR(1) NB-ARC(1)
Aatla	AA007151-RA	CC_LRR_NB-ARC	CC(1) LRR(1) NB-ARC(1)
Aatla	AA007152-RA	LRR_NB-ARC	LRR(1) NB-ARC(1)
Aatla	AA007153-RA	NB-ARC	NB-ARC(1)
Aatla	AA007182-RA	LRR_NB-ARC	LRR(1) NB-ARC(1)
Aatla	AA007216-RA	LRR_NB-ARC	LRR(1) NB-ARC(1)
Aatla	AA007287-RA	LRR_NB-ARC	LRR(1) NB-ARC(1)
Aatla	AA007320-RA	CC_LRR_NB-ARC	CC(1) LRR(1) NB-ARC(1)
Aatla	AA007321-RA	LRR_NB-ARC	LRR(1) NB-ARC(1)
Aatla	AA007350-RA	LRR_NB-ARC	LRR(1) NB-ARC(1)
Aatla	AA007351-RA	LRR_NB-ARC	LRR(1) NB-ARC(1)
Aatla	AA007356-RA	LRR_NB-ARC	LRR(1) NB-ARC(1)
Aatla	AA007420-RA	CC_LRR_NB-ARC	CC(1) LRR(1) NB-ARC(1)
Aatla	AA007926-RA	LRR_NB-ARC	LRR(1) NB-ARC(1)
Aatla	AA007987-RA	LRR_NB-ARC	LRR(1) NB-ARC(1)
Aatla	AA008021-RA	CC_LRR_NB-ARC	CC(1) LRR(1) NB-ARC(1)
Aatla	AA008037-RA	CC_LRR_NB-ARC	CC(2) LRR(1) NB-ARC(1)
Aatla	AA008038-RA	CC_LRR_NB-ARC	CC(1) LRR(1) NB-ARC(1)
Aatla	AA008191-RA	CC_LRR_NB-ARC	CC(2) LRR(1) NB-ARC(1)
Aatla	AA008495-RA	CC_LRR_NB-ARC	CC(1) LRR(1) NB-ARC(1)
Aatla	AA008512-RA	NB-ARC	NB-ARC(1)
Aatla	AA009326-RA	CC_LRR_NB-ARC	CC(1) LRR(1) NB-ARC(1)
Aatla	AA009724-RA	CC_LRR_NB-ARC	CC(3) LRR(1) NB-ARC(1)
Aatla	AA010525-RA	CC_LRR_NB-ARC	CC(1) LRR(1) NB-ARC(1)
Aatla	AA010563-RA	LRR_NB-ARC	LRR(2) NB-ARC(1)
Aatla	AA010775-RA	NB-ARC	NB-ARC(1)
Aatla	AA010776-RA	LRR_NB-ARC	LRR(1) NB-ARC(1)
Aatla	AA010799-RA	LRR_NB-ARC	LRR(1) NB-ARC(1)
Aatla	AA010889-RA	LRR_NB-ARC	LRR(1) NB-ARC(1)
Aatla	AA011018-RA	CC_LRR_NB-ARC	CC(1) LRR(1) NB-ARC(1)
Aatla	AA011019-RA	CC_LRR_NB-ARC	CC(1) LRR(1) NB-ARC(1)
Aatla	AA012056-RA	CC_NB-ARC	CC(1) NB-ARC(1)
Aatla	AA012057-RA	LRR_NB-ARC	LRR(1) NB-ARC(1)
Aatla	AA012073-RA	CC_NB-ARC	CC(1) NB-ARC(1)
Aatla	AA012076-RA	CC_NB-ARC	CC(1) NB-ARC(1)
Aatla	AA012077-RA	CC_NB-ARC	CC(1) NB-ARC(1)
Aatla	AA012082-RA	CC_NB-ARC	CC(1) NB-ARC(1)
Aatla	AA012083-RA	CC_NB-ARC	CC(2) NB-ARC(1)
Aatla	AA012175-RA	LRR_NB-ARC	LRR(1) NB-ARC(1)
Aatla	AA012531-RA	CC_LRR_NB-ARC	CC(1) LRR(1) NB-ARC(1)
Aatla	AA012586-RA	CC_LRR_NB-ARC	CC(1) LRR(1) NB-ARC(1)
Aatla	AA012746-RA	LRR_NB-ARC	LRR(1) NB-ARC(1)
Aatla	AA012969-RA	LRR_NB-ARC	LRR(2) NB-ARC(1)
Aatla	AA012971-RA	LRR_NB-ARC	LRR(2) NB-ARC(1)
Aatla	AA013012-RA	CC_LRR_NB-ARC	CC(3) LRR(1) NB-ARC(1)
Aatla	AA013013-RA	LRR_NB-ARC	LRR(1) NB-ARC(1)
Aatla	AA013014-RA	CC_LRR_NB-ARC	CC(1) LRR(1) NB-ARC(1)
Aatla	AA013015-RA	CC_LRR_NB-ARC	CC(2) LRR(1) NB-ARC(1)
Aatla	AA013016-RA	CC_LRR_NB-ARC	CC(2) LRR(1) NB-ARC(1)
Aatla	AA013035-RA	LRR_NB-ARC	LRR(1) NB-ARC(1)
Aatla	AA013040-RA	CC_LRR_NB-ARC	CC(1) LRR(1) NB-ARC(1)
Aatla	AA013042-RA	CC_NB-ARC	CC(1) NB-ARC(1)
Aatla	AA013068-RA	LRR_NB-ARC	LRR(1) NB-ARC(1)
Aatla	AA013147-RA	CC_NB-ARC	CC(1) NB-ARC(1)
Aatla	AA013149-RA	CC_LRR_NB-ARC	CC(1) LRR(1) NB-ARC(1)
Aatla	AA013256-RA	CC_LRR_NB-ARC	CC(1) LRR(1) NB-ARC(1)
Aatla	AA013258-RA	CC_NB-ARC	CC(1) NB-ARC(1)
Aatla	AA013259-RA	LRR_NB-ARC	LRR(1) NB-ARC(1)
Aatla	AA013263-RA	CC_NB-ARC	CC(1) NB-ARC(1)
Aatla	AA013264-RA	LRR_NB-ARC	LRR(1) NB-ARC(1)
Aatla	AA013268-RA	CC_LRR_NB-ARC	CC(2) LRR(1) NB-ARC(1)
Aatla	AA013272-RA	CC_LRR_NB-ARC	CC(1) LRR(1) NB-ARC(1)
Aatla	AA013273-RA	CC_LRR_NB-ARC	CC(1) LRR(1) NB-ARC(1)
Aatla	AA013276-RA	CC_LRR_NB-ARC	CC(1) LRR(1) NB-ARC(1)
Aatla	AA013277-RA	CC_LRR_NB-ARC	CC(2) LRR(1) NB-ARC(1)
Aatla	AA013278-RA	CC_LRR_NB-ARC	CC(1) LRR(1) NB-ARC(1)
Aatla	AA013280-RA	LRR_NB-ARC	LRR(1) NB-ARC(1)
Aatla	AA013376-RA	CC_LRR_NB-ARC	CC(2) LRR(1) NB-ARC(1)
Aatla	AA013379-RA	LRR_NB-ARC	LRR(1) NB-ARC(1)
Aatla	AA013549-RA	LRR_NB-ARC	LRR(1) NB-ARC(1)
Aatla	AA013570-RA	LRR_NB-ARC	LRR(1) NB-ARC(1)
Aatla	AA013794-RA	LRR_NB-ARC	LRR(1) NB-ARC(1)
Aatla	AA013799-RA	CC_NB-ARC	CC(1) NB-ARC(1)
Aatla	AA013802-RA	NB-ARC	NB-ARC(1)
Aatla	AA013808-RA	LRR_NB-ARC	LRR(1) NB-ARC(1)
Aatla	AA013810-RA	CC_LRR_NB-ARC	CC(1) LRR(1) NB-ARC(1)
Aatla	AA013811-RA	CC_LRR_NB-ARC	CC(1) LRR(1) NB-ARC(1)
Aatla	AA013812-RA	CC_LRR_NB-ARC	CC(1) LRR(1) NB-ARC(1)
Aatla	AA013825-RA	CC_LRR_NB-ARC	CC(1) LRR(1) NB-ARC(1)
Aatla	AA013829-RA	LRR_NB-ARC	LRR(1) NB-ARC(1)
Aatla	AA013833-RA	CC_LRR_NB-ARC	CC(1) LRR(1) NB-ARC(1)
Aatla	AA013977-RA	CC_LRR_NB-ARC	CC(1) LRR(1) NB-ARC(1)
Aatla	AA013978-RA	LRR_NB-ARC	LRR(1) NB-ARC(1)
Aatla	AA013985-RA	CC_LRR_NB-ARC	CC(1) LRR(1) NB-ARC(1)
Aatla	AA013987-RA	CC_LRR_NB-ARC	CC(1) LRR(1) NB-ARC(1)
Aatla	AA013988-RA	CC_LRR_NB-ARC	CC(3) LRR(1) NB-ARC(1)
Aatla	AA013991-RA	LRR_NB-ARC	LRR(1) NB-ARC(1)
Aatla	AA013992-RA	CC_LRR_NB-ARC	CC(1) LRR(1) NB-ARC(1)
Aatla	AA014022-RA	CC_LRR_NB-ARC	CC(1) LRR(1) NB-ARC(1)
Aatla	AA014037-RA	CC_LRR_NB-ARC	CC(1) LRR(1) NB-ARC(1)
Aatla	AA014095-RA	LRR_NB-ARC	LRR(1) NB-ARC(1)
Aatla	AA014112-RA	CC_LRR_NB-ARC	CC(1) LRR(1) NB-ARC(1)
Aatla	AA014126-RA	CC_LRR_NB-ARC	CC(2) LRR(1) NB-ARC(1)
Aatla	AA014127-RA	CC_LRR_NB-ARC	CC(1) LRR(1) NB-ARC(1)
Aatla	AA014129-RA	CC_LRR_NB-ARC	CC(1) LRR(1) NB-ARC(1)
Aatla	AA014131-RA	CC_LRR_NB-ARC	CC(1) LRR(1) NB-ARC(1)
Aatla	AA014132-RA	NB-ARC	NB-ARC(1)
Aatla	AA014134-RA	LRR_NB-ARC	LRR(1) NB-ARC(1)
Aatla	AA014135-RA	CC_LRR_NB-ARC	CC(2) LRR(1) NB-ARC(1)
Aatla	AA014151-RA	CC_LRR_NB-ARC	CC(1) LRR(1) NB-ARC(1)
Aatla	AA014156-RA	LRR_NB-ARC	LRR(1) NB-ARC(1)
Aatla	AA014187-RA	LRR_NB-ARC	LRR(1) NB-ARC(1)
Aatla	AA014189-RA	LRR_NB-ARC	LRR(1) NB-ARC(1)
Aatla	AA014190-RA	LRR_NB-ARC	LRR(1) NB-ARC(1)
Aatla	AA014195-RA	LRR_NB-ARC	LRR(1) NB-ARC(1)
Aatla	AA014196-RA	LRR_NB-ARC	LRR(1) NB-ARC(1)
Aatla	AA014197-RA	LRR_NB-ARC	LRR(1) NB-ARC(1)
Aatla	AA014198-RA	LRR_NB-ARC	LRR(1) NB-ARC(1)
Aatla	AA014200-RA	CC_LRR_NB-ARC	CC(1) LRR(1) NB-ARC(1)
Aatla	AA014204-RA	LRR_NB-ARC	LRR(1) NB-ARC(1)
Aatla	AA014206-RA	CC_LRR_NB-ARC	CC(2) LRR(1) NB-ARC(1)
Aatla	AA014208-RA	LRR_NB-ARC	LRR(1) NB-ARC(1)
Aatla	AA014210-RA	CC_LRR_NB-ARC	CC(1) LRR(1) NB-ARC(1)
Aatla	AA014214-RA	CC_LRR_NB-ARC	CC(1) LRR(1) NB-ARC(1)
Aatla	AA014222-RA	LRR_NB-ARC	LRR(1) NB-ARC(1)
Aatla	AA014223-RA	LRR_NB-ARC	LRR(1) NB-ARC(1)
Aatla	AA014228-RA	CC_LRR_NB-ARC	CC(1) LRR(1) NB-ARC(1)
Aatla	AA014238-RA	LRR_NB-ARC	LRR(1) NB-ARC(1)
Aatla	AA014240-RA	CC_LRR_NB-ARC	CC(2) LRR(1) NB-ARC(1)
Aatla	AA014241-RA	CC_LRR_NB-ARC	CC(1) LRR(1) NB-ARC(1)
Aatla	AA014242-RA	CC_LRR_NB-ARC	CC(4) LRR(1) NB-ARC(1)
Aatla	AA014243-RA	CC_LRR_NB-ARC	CC(1) LRR(1) NB-ARC(1)
Aatla	AA014254-RA	CC_LRR_NB-ARC	CC(1) LRR(1) NB-ARC(1)
Aatla	AA014286-RA	CC_LRR_NB-ARC	CC(1) LRR(1) NB-ARC(1)
Aatla	AA014292-RA	CC_LRR_NB-ARC	CC(3) LRR(1) NB-ARC(1)
Aatla	AA014320-RA	CC_LRR_NB-ARC	CC(1) LRR(1) NB-ARC(1)
Aatla	AA014360-RA	CC_LRR_NB-ARC	CC(1) LRR(1) NB-ARC(1)
Aatla	AA014374-RA	LRR_NB-ARC	LRR(1) NB-ARC(1)
Aatla	AA014399-RA	LRR_NB-ARC	LRR(1) NB-ARC(1)
Aatla	AA014405-RA	LRR_NB-ARC	LRR(1) NB-ARC(1)
Aatla	AA014474-RA	LRR_NB-ARC	LRR(1) NB-ARC(1)
Aatla	AA014475-RA	CC_NB-ARC	CC(1) NB-ARC(1)
Aatla	AA014476-RA	LRR_NB-ARC	LRR(1) NB-ARC(1)
Aatla	AA014501-RA	CC_LRR_NB-ARC	CC(1) LRR(1) NB-ARC(1)
Aatla	AA014515-RA	LRR_NB-ARC	LRR(1) NB-ARC(1)
Aatla	AA014638-RA	CC_LRR_NB-ARC	CC(1) LRR(1) NB-ARC(1)
Aatla	AA014835-RA	LRR_NB-ARC	LRR(1) NB-ARC(1)
Aatla	AA014836-RA	NB-ARC	NB-ARC(1)
Aatla	AA014837-RA	CC_LRR_NB-ARC	CC(1) LRR(1) NB-ARC(1)
Aatla	AA014990-RA	CC_LRR_NB-ARC	CC(1) LRR(1) NB-ARC(1)
Aatla	AA014995-RA	LRR_NB-ARC	LRR(1) NB-ARC(1)
Aatla	AA015029-RA	LRR_NB-ARC	LRR(1) NB-ARC(1)
Aatla	AA015038-RA	LRR_NB-ARC	LRR(1) NB-ARC(1)
Aatla	AA015140-RA	LRR_NB-ARC	LRR(1) NB-ARC(1)
Aatla	AA015187-RA	CC_LRR_NB-ARC	CC(1) LRR(1) NB-ARC(1)
Aatla	AA015289-RA	CC_LRR_NB-ARC	CC(1) LRR(1) NB-ARC(1)
Aatla	AA015290-RA	LRR_NB-ARC	LRR(2) NB-ARC(1)
Aatla	AA015322-RA	LRR_NB-ARC	LRR(1) NB-ARC(1)
Aatla	AA015350-RA	CC_LRR_NB-ARC	CC(1) LRR(1) NB-ARC(1)
Aatla	AA015623-RA	LRR_NB-ARC	LRR(1) NB-ARC(1)
Aatla	AA015697-RA	LRR_NB-ARC	LRR(1) NB-ARC(1)
Aatla	AA015753-RA	NB-ARC	NB-ARC(1)
Aatla	AA015804-RA	CC_LRR_NB-ARC	CC(1) LRR(1) NB-ARC(1)
Aatla	AA016356-RA	NB-ARC	NB-ARC(1)
Aatla	AA016685-RA	LRR_NB-ARC	LRR(1) NB-ARC(1)
Aatla	AA016755-RA	LRR_NB-ARC	LRR(1) NB-ARC(1)
Aatla	AA018626-RA	CC_NB-ARC	CC(1) NB-ARC(1)
Aatla	AA018628-RA	CC_NB-ARC	CC(1) NB-ARC(1)
Aatla	AA019193-RA	LRR_NB-ARC	LRR(1) NB-ARC(1)
Aatla	AA019279-RA	CC_LRR_NB-ARC	CC(2) LRR(1) NB-ARC(1)
Aatla	AA019358-RA	CC_LRR_NB-ARC	CC(1) LRR(1) NB-ARC(1)
Aatla	AA019359-RA	NB-ARC	NB-ARC(1)
Aatla	AA019409-RA	LRR_NB-ARC	LRR(2) NB-ARC(1)
Aatla	AA019467-RA	CC_LRR_NB-ARC	CC(3) LRR(1) NB-ARC(1)
Aatla	AA019468-RA	LRR_NB-ARC	LRR(1) NB-ARC(1)
Aatla	AA019473-RA	CC_LRR_NB-ARC	CC(3) LRR(1) NB-ARC(1)
Aatla	AA019964-RA	LRR_NB-ARC	LRR(1) NB-ARC(1)
Aatla	AA020048-RA	CC_LRR_NB-ARC	CC(1) LRR(1) NB-ARC(1)
Aatla	AA020079-RA	LRR_NB-ARC	LRR(1) NB-ARC(1)
Aatla	AA020216-RA	NB-ARC	NB-ARC(1)
Aatla	AA020246-RA	CC_LRR_NB-ARC	CC(1) LRR(1) NB-ARC(1)
Aatla	AA020268-RA	LRR_NB-ARC	LRR(1) NB-ARC(1)
Aatla	AA020289-RA	NB-ARC	NB-ARC(1)
Aatla	AA020290-RA	CC_LRR_NB-ARC	CC(1) LRR(1) NB-ARC(1)
Aatla	AA020291-RA	LRR_NB-ARC	LRR(1) NB-ARC(1)
Aatla	AA020292-RA	LRR_NB-ARC	LRR(2) NB-ARC(1)
Aatla	AA020293-RA	CC_LRR_NB-ARC	CC(1) LRR(1) NB-ARC(1)
Aatla	AA020294-RA	LRR_NB-ARC	LRR(1) NB-ARC(1)
Aatla	AA020375-RA	CC_LRR_NB-ARC	CC(2) LRR(1) NB-ARC(1)
Aatla	AA020394-RA	LRR_NB-ARC	LRR(1) NB-ARC(1)
Aatla	AA020395-RA	CC_LRR_NB-ARC	CC(2) LRR(1) NB-ARC(1)
Aatla	AA020400-RA	CC_LRR_NB-ARC	CC(1) LRR(1) NB-ARC(1)
Aatla	AA020404-RA	LRR_NB-ARC	LRR(1) NB-ARC(1)
Aatla	AA020405-RA	LRR_NB-ARC	LRR(1) NB-ARC(1)
Aatla	AA020626-RA	LRR_NB-ARC	LRR(1) NB-ARC(1)
Aatla	AA020627-RA	LRR_NB-ARC	LRR(1) NB-ARC(1)
Aatla	AA020780-RA	CC_LRR_NB-ARC	CC(1) LRR(1) NB-ARC(1)
Aatla	AA020781-RA	LRR_NB-ARC	LRR(1) NB-ARC(1)
Aatla	AA020783-RA	LRR_NB-ARC	LRR(1) NB-ARC(1)
Aatla	AA020801-RA	CC_LRR_NB-ARC	CC(1) LRR(1) NB-ARC(1)
Aatla	AA020802-RA	CC_LRR_NB-ARC	CC(1) LRR(1) NB-ARC(1)
Aatla	AA020811-RA	CC_LRR_NB-ARC	CC(1) LRR(1) NB-ARC(1)
Aatla	AA020847-RA	CC_LRR_NB-ARC	CC(1) LRR(1) NB-ARC(1)
Aatla	AA020899-RA	LRR_NB-ARC	LRR(1) NB-ARC(1)
Aatla	AA021120-RA	CC_LRR_NB-ARC	CC(1) LRR(1) NB-ARC(1)
Aatla	AA021302-RA	CC_LRR_NB-ARC	CC(1) LRR(1) NB-ARC(1)
Aatla	AA021303-RA	CC_LRR_NB-ARC	CC(1) LRR(1) NB-ARC(1)
Aatla	AA021304-RA	CC_LRR_NB-ARC	CC(1) LRR(1) NB-ARC(1)
Aatla	AA021305-RA	CC_LRR_NB-ARC	CC(1) LRR(1) NB-ARC(1)
Aatla	AA021320-RA	LRR_NB-ARC	LRR(1) NB-ARC(1)
Aatla	AA021502-RA	CC_LRR_NB-ARC	CC(1) LRR(1) NB-ARC(1)
Aatla	AA021504-RA	CC_LRR_NB-ARC	CC(1) LRR(1) NB-ARC(1)
Aatla	AA022280-RA	CC_NB-ARC	CC(1) NB-ARC(1)
Aatla	AA022350-RA	CC_LRR_NB-ARC	CC(1) LRR(2) NB-ARC(1)
Aatla	AA022515-RA	LRR_NB-ARC	LRR(2) NB-ARC(1)
Aatla	AA022517-RA	NB-ARC	NB-ARC(1)
Aatla	AA022526-RA	LRR_NB-ARC	LRR(1) NB-ARC(1)
Aatla	AA022577-RA	LRR_NB-ARC	LRR(2) NB-ARC(1)
Aatla	AA022578-RA	LRR_NB-ARC	LRR(1) NB-ARC(1)
Aatla	AA022584-RA	NB-ARC	NB-ARC(1)
Aatla	AA022586-RA	LRR_NB-ARC	LRR(1) NB-ARC(1)
Aatla	AA022741-RA	CC_LRR_NB-ARC	CC(1) LRR(1) NB-ARC(1)
Aatla	AA023218-RA	LRR_NB-ARC	LRR(2) NB-ARC(1)
Aatla	AA023262-RA	LRR_NB-ARC	LRR(1) NB-ARC(1)
Aatla	AA023266-RA	LRR_NB-ARC	LRR(1) NB-ARC(1)
Aatla	AA023272-RA	LRR_NB-ARC	LRR(1) NB-ARC(1)
Aatla	AA023274-RA	CC_LRR_NB-ARC	CC(1) LRR(1) NB-ARC(1)
Aatla	AA023276-RA	NB-ARC	NB-ARC(1)
Aatla	AA023281-RA	CC_LRR_NB-ARC	CC(2) LRR(1) NB-ARC(1)
Aatla	AA023282-RA	CC_LRR_NB-ARC	CC(1) LRR(1) NB-ARC(1)
Aatla	AA023363-RA	CC_LRR_NB-ARC	CC(1) LRR(1) NB-ARC(1)
Aatla	AA023588-RA	LRR_NB-ARC	LRR(1) NB-ARC(1)
Aatla	AA023589-RA	CC_LRR_NB-ARC	CC(1) LRR(1) NB-ARC(1)
Aatla	AA023590-RA	CC_LRR_NB-ARC	CC(1) LRR(1) NB-ARC(1)
Aatla	AA023591-RA	CC_LRR_NB-ARC	CC(1) LRR(1) NB-ARC(1)
Aatla	AA023685-RA	CC_LRR_NB-ARC	CC(2) LRR(1) NB-ARC(1)
Aatla	AA024389-RA	NB-ARC	NB-ARC(1)
Aatla	AA024565-RA	LRR_NB-ARC	LRR(2) NB-ARC(1)
Aatla	AA024853-RA	LRR_NB-ARC	LRR(1) NB-ARC(1)
Aatla	AA025002-RA	LRR_NB-ARC	LRR(1) NB-ARC(1)
Aatla	AA025225-RA	LRR_NB-ARC	LRR(1) NB-ARC(1)
Aatla	AA025226-RA	LRR_NB-ARC	LRR(1) NB-ARC(1)
Aatla	AA025448-RA	LRR_NB-ARC	LRR(1) NB-ARC(1)
Aatla	AA025449-RA	LRR_NB-ARC	LRR(1) NB-ARC(1)
Aatla	AA025604-RA	LRR_NB-ARC	LRR(1) NB-ARC(1)
Aatla	AA025645-RA	LRR_NB-ARC	LRR(1) NB-ARC(1)
Aatla	AA025737-RA	NB-ARC	NB-ARC(1)
Aatla	AA025818-RA	LRR_NB-ARC	LRR(1) NB-ARC(1)
Aatla	AA025820-RA	CC_NB-ARC	CC(1) NB-ARC(1)
Aatla	AA025821-RA	LRR_NB-ARC	LRR(1) NB-ARC(1)
Aatla	AA026136-RA	CC_LRR_NB-ARC	CC(1) LRR(1) NB-ARC(1)
Aatla	AA026137-RA	LRR_NB-ARC	LRR(1) NB-ARC(1)
Aatla	AA026189-RA	CC_LRR_NB-ARC	CC(1) LRR(1) NB-ARC(1)
Aatla	AA026190-RA	CC_LRR_NB-ARC	CC(2) LRR(1) NB-ARC(1)
Aatla	AA026197-RA	LRR_NB-ARC	LRR(1) NB-ARC(1)
Aatla	AA026244-RA	LRR_NB-ARC	LRR(1) NB-ARC(1)
Aatla	AA026344-RA	LRR_NB-ARC	LRR(1) NB-ARC(1)
Aatla	AA026345-RA	CC_LRR_NB-ARC	CC(1) LRR(2) NB-ARC(1)
Aatla	AA026347-RA	LRR_NB-ARC	LRR(2) NB-ARC(1)
Aatla	AA026485-RA	CC_LRR_NB-ARC	CC(1) LRR(1) NB-ARC(1)
Aatla	AA026494-RA	LRR_NB-ARC	LRR(1) NB-ARC(1)
Aatla	AA026498-RA	LRR_NB-ARC	LRR(1) NB-ARC(1)
Aatla	AA026747-RA	CC_LRR_NB-ARC	CC(1) LRR(1) NB-ARC(1)
Aatla	AA026748-RA	CC_LRR_NB-ARC	CC(1) LRR(1) NB-ARC(1)
Aatla	AA026752-RA	CC_LRR_NB-ARC	CC(1) LRR(1) NB-ARC(1)
Aatla	AA027261-RA	LRR_NB-ARC	LRR(1) NB-ARC(1)
Aatla	AA027309-RA	LRR_NB-ARC	LRR(1) NB-ARC(1)
Aatla	AA027310-RA	LRR_NB-ARC	LRR(1) NB-ARC(1)
Aatla	AA027784-RA	LRR_NB-ARC	LRR(1) NB-ARC(1)
Aatla	AA027970-RA	CC_LRR_NB-ARC	CC(1) LRR(1) NB-ARC(1)
Aatla	AA028122-RA	CC_LRR_NB-ARC	CC(1) LRR(1) NB-ARC(1)
Aatla	AA028123-RA	LRR_NB-ARC	LRR(1) NB-ARC(1)
Aatla	AA028124-RA	CC_LRR_NB-ARC	CC(1) LRR(1) NB-ARC(1)
Aatla	AA028202-RA	NB-ARC	NB-ARC(1)
Aatla	AA028203-RA	CC_LRR_NB-ARC	CC(2) LRR(1) NB-ARC(1)
Aatla	AA028316-RA	LRR_NB-ARC	LRR(1) NB-ARC(1)
Aatla	AA028317-RA	NB-ARC	NB-ARC(1)
Aatla	AA028345-RA	NB-ARC	NB-ARC(1)
Aatla	AA028352-RA	LRR_NB-ARC	LRR(1) NB-ARC(1)
Aatla	AA028431-RA	LRR_NB-ARC	LRR(1) NB-ARC(1)
Aatla	AA028475-RA	LRR_NB-ARC	LRR(1) NB-ARC(1)
Aatla	AA028510-RA	LRR_NB-ARC	LRR(1) NB-ARC(1)
Aatla	AA028574-RA	CC_LRR_NB-ARC	CC(1) LRR(1) NB-ARC(1)
Aatla	AA028578-RA	LRR_NB-ARC	LRR(1) NB-ARC(1)
Aatla	AA028579-RA	CC_NB-ARC	CC(1) NB-ARC(1)
Aatla	AA028580-RA	LRR_NB-ARC	LRR(1) NB-ARC(1)
Aatla	AA028669-RA	CC_LRR_NB-ARC	CC(1) LRR(1) NB-ARC(1)
Aatla	AA028670-RA	CC_LRR_NB-ARC	CC(1) LRR(1) NB-ARC(1)
Aatla	AA028671-RA	LRR_NB-ARC	LRR(1) NB-ARC(1)
Aatla	AA028672-RA	CC_LRR_NB-ARC	CC(1) LRR(1) NB-ARC(1)
Aatla	AA028711-RA	NB-ARC	NB-ARC(1)
Aatla	AA028716-RA	LRR_NB-ARC	LRR(1) NB-ARC(1)
Aatla	AA029237-RA	LRR_NB-ARC	LRR(1) NB-ARC(1)
Aatla	AA029266-RA	CC_LRR_NB-ARC	CC(1) LRR(1) NB-ARC(1)
Aatla	AA029361-RA	CC_LRR_NB-ARC	CC(1) LRR(1) NB-ARC(1)
Aatla	AA029368-RA	NB-ARC	NB-ARC(1)
Aatla	AA029403-RA	LRR_NB-ARC	LRR(1) NB-ARC(1)
Aatla	AA029687-RA	CC_LRR_NB-ARC	CC(1) LRR(1) NB-ARC(1)
Aatla	AA030194-RA	CC_LRR_NB-ARC	CC(1) LRR(1) NB-ARC(1)
Aatla	AA030256-RA	CC_LRR_NB-ARC	CC(2) LRR(1) NB-ARC(1)
Aatla	AA030458-RA	LRR_NB-ARC	LRR(2) NB-ARC(1)
Aatla	AA030459-RA	LRR_NB-ARC	LRR(2) NB-ARC(1)
Aatla	AA030533-RA	LRR_NB-ARC	LRR(1) NB-ARC(1)
Aatla	AA031248-RA	LRR_NB-ARC	LRR(1) NB-ARC(1)
Aatla	AA031257-RA	CC_LRR_NB-ARC	CC(2) LRR(1) NB-ARC(1)
Aatla	AA032162-RA	NB-ARC	NB-ARC(1)
Aatla	AA033320-RA	LRR_NB-ARC	LRR(1) NB-ARC(1)
Aatla	AA033649-RA	CC_NB-ARC	CC(1) NB-ARC(1)
Aatla	AA033706-RA	NB-ARC	NB-ARC(1)
Aatla	AA033707-RA	NB-ARC	NB-ARC(1)
Aatla	AA033948-RA	LRR_NB-ARC	LRR(1) NB-ARC(1)
Aatla	AA034004-RA	CC_LRR_NB-ARC	CC(1) LRR(1) NB-ARC(1)
Aatla	AA034082-RA	LRR_NB-ARC	LRR(1) NB-ARC(1)
Aatla	AA034197-RA	CC_LRR_NB-ARC	CC(1) LRR(1) NB-ARC(1)
Aatla	AA034329-RA	CC_LRR_NB-ARC	CC(1) LRR(1) NB-ARC(1)
Aatla	AA034339-RA	LRR_NB-ARC	LRR(2) NB-ARC(1)
Aatla	AA034454-RA	LRR_NB-ARC	LRR(1) NB-ARC(1)
Aatla	AA034465-RA	LRR_NB-ARC	LRR(1) NB-ARC(1)
Aatla	AA034511-RA	LRR_NB-ARC	LRR(1) NB-ARC(1)
Aatla	AA034514-RA	NB-ARC	NB-ARC(1)
Aatla	AA034515-RA	LRR_NB-ARC	LRR(1) NB-ARC(1)
Aatla	AA034572-RA	LRR_NB-ARC	LRR(1) NB-ARC(1)
Aatla	AA034663-RA	CC_LRR_NB-ARC	CC(1) LRR(1) NB-ARC(1)
Aatla	AA034743-RA	LRR_NB-ARC	LRR(1) NB-ARC(1)
Aatla	AA034757-RA	CC_LRR_NB-ARC	CC(1) LRR(1) NB-ARC(1)
Aatla	AA034765-RA	LRR_NB-ARC	LRR(1) NB-ARC(1)
Aatla	AA034890-RA	LRR_NB-ARC	LRR(2) NB-ARC(1)
Aatla	AA035820-RA	CC_LRR_NB-ARC	CC(1) LRR(1) NB-ARC(1)
Aatla	AA036118-RA	CC_LRR_NB-ARC	CC(1) LRR(2) NB-ARC(1)
Aatla	AA036194-RA	LRR_NB-ARC	LRR(1) NB-ARC(1)
Aatla	AA036243-RA	LRR_NB-ARC	LRR(1) NB-ARC(1)
Aatla	AA036278-RA	LRR_NB-ARC	LRR(2) NB-ARC(1)
Aatla	AA037466-RB	CC_LRR_NB-ARC	CC(1) LRR(1) NB-ARC(1)
Aatla	AA037477-RA	CC_NB-ARC	CC(1) NB-ARC(1)
Aatla	AA037621-RA	CC_LRR_NB-ARC	CC(1) LRR(1) NB-ARC(1)
Aatla	AA037657-RA	CC_NB-ARC	CC(1) NB-ARC(1)
Aatla	AA037670-RA	CC_LRR_NB-ARC	CC(2) LRR(1) NB-ARC(1)
Aatla	AA037851-RA	LRR_NB-ARC	LRR(1) NB-ARC(1)
Aatla	AA037853-RA	LRR_NB-ARC	LRR(2) NB-ARC(1)
Aatla	AA038145-RA	CC_LRR_NB-ARC	CC(1) LRR(1) NB-ARC(1)
Aatla	AA038147-RA	CC_LRR_NB-ARC	CC(3) LRR(1) NB-ARC(1)
Aatla	AA038243-RA	LRR_NB-ARC	LRR(1) NB-ARC(1)
Aatla	AA039781-RA	LRR_NB-ARC	LRR(1) NB-ARC(1)
Aatla	AA039983-RA	CC_LRR_NB-ARC	CC(1) LRR(1) NB-ARC(1)
Aatla	AA039985-RA	CC_LRR_NB-ARC	CC(1) LRR(1) NB-ARC(1)
Aatla	AA040044-RA	LRR_NB-ARC	LRR(1) NB-ARC(1)
Aatla	AA040068-RA	CC_LRR_NB-ARC	CC(1) LRR(1) NB-ARC(1)
Aatla	AA040070-RA	CC_LRR_NB-ARC	CC(1) LRR(1) NB-ARC(1)
Aatla	AA040073-RA	LRR_NB-ARC	LRR(1) NB-ARC(1)
Aatla	AA040074-RA	LRR_NB-ARC	LRR(1) NB-ARC(1)
Aatla	AA040078-RA	CC_LRR_NB-ARC	CC(1) LRR(1) NB-ARC(1)
Aatla	AA040079-RA	CC_LRR_NB-ARC	CC(1) LRR(1) NB-ARC(1)
Aatla	AA040080-RA	CC_LRR_NB-ARC	CC(1) LRR(1) NB-ARC(1)
Aatla	AA040082-RA	LRR_NB-ARC	LRR(1) NB-ARC(1)
Aatla	AA040083-RA	CC_LRR_NB-ARC	CC(1) LRR(1) NB-ARC(1)
Aatla	AA040174-RA	LRR_NB-ARC	LRR(1) NB-ARC(1)
Aatla	AA040231-RA	CC_LRR_NB-ARC	CC(1) LRR(1) NB-ARC(1)
Aatla	AA040248-RA	CC_LRR_NB-ARC	CC(1) LRR(1) NB-ARC(1)
Aatla	AA040251-RA	LRR_NB-ARC	LRR(1) NB-ARC(1)
Aatla	AA040254-RA	LRR_NB-ARC	LRR(1) NB-ARC(1)
Aatla	AA040397-RA	CC_LRR_NB-ARC	CC(1) LRR(1) NB-ARC(1)
Aatla	AA040398-RA	LRR_NB-ARC	LRR(1) NB-ARC(1)
Aatla	AA040405-RA	NB-ARC	NB-ARC(1)
Aatla	AA040406-RA	CC_LRR_NB-ARC	CC(1) LRR(1) NB-ARC(1)
Aatla	AA040438-RA	CC_LRR_NB-ARC	CC(1) LRR(1) NB-ARC(1)
Aatla	AA040442-RA	NB-ARC	NB-ARC(1)
Aatla	AA040445-RA	CC_LRR_NB-ARC	CC(2) LRR(1) NB-ARC(1)
Aatla	AA040446-RA	CC_LRR_NB-ARC	CC(1) LRR(1) NB-ARC(1)
Aatla	AA040448-RA	CC_LRR_NB-ARC	CC(1) LRR(1) NB-ARC(1)
Aatla	AA040494-RA	CC_LRR_NB-ARC	CC(1) LRR(1) NB-ARC(1)
Aatla	AA040521-RA	CC_LRR_NB-ARC	CC(1) LRR(1) NB-ARC(1)
Aatla	AA040564-RA	CC_LRR_NB-ARC	CC(1) LRR(1) NB-ARC(1)
Aatla	AA040624-RA	CC_LRR_NB-ARC	CC(1) LRR(1) NB-ARC(1)
Aatla	AA040625-RA	CC_LRR_NB-ARC	CC(2) LRR(1) NB-ARC(1)
Aatla	AA040630-RA	NB-ARC	NB-ARC(1)
Aatla	AA040751-RA	NB-ARC	NB-ARC(1)
Aatla	AA040846-RA	CC_NB-ARC	CC(1) NB-ARC(1)
Aatla	AA040847-RA	LRR_NB-ARC	LRR(1) NB-ARC(1)
Aatla	AA040848-RA	CC_LRR_NB-ARC	CC(1) LRR(1) NB-ARC(1)
Aatla	AA040849-RA	NB-ARC	NB-ARC(1)
Aatla	AA040851-RA	CC_NB-ARC	CC(1) NB-ARC(1)
Aatla	AA040853-RA	CC_LRR_NB-ARC	CC(2) LRR(1) NB-ARC(1)
Aatla	AA040854-RA	CC_LRR_NB-ARC	CC(1) LRR(1) NB-ARC(1)
Aatla	AA040855-RA	NB-ARC	NB-ARC(1)
Aatla	AA040856-RA	CC_LRR_NB-ARC	CC(1) LRR(1) NB-ARC(1)
Aatla	AA040858-RA	LRR_NB-ARC	LRR(1) NB-ARC(1)
Aatla	AA040859-RA	CC_LRR_NB-ARC	CC(1) LRR(1) NB-ARC(1)
Aatla	AA040860-RA	CC_LRR_NB-ARC	CC(1) LRR(1) NB-ARC(1)
Aatla	AA040894-RA	LRR_NB-ARC	LRR(1) NB-ARC(1)
Aatla	AA040936-RA	CC_LRR_NB-ARC	CC(2) LRR(1) NB-ARC(1)
Aatla	AA040940-RA	CC_LRR_NB-ARC	CC(1) LRR(1) NB-ARC(1)
Aatla	AA041129-RA	LRR_NB-ARC	LRR(1) NB-ARC(1)
Aatla	AA041185-RA	LRR_NB-ARC	LRR(1) NB-ARC(1)
Aatla	AA041924-RA	CC_LRR_NB-ARC	CC(1) LRR(1) NB-ARC(1)
Aatla	AA042029-RA	CC_LRR_NB-ARC	CC(1) LRR(1) NB-ARC(1)
Aatla	AA042207-RA	CC_LRR_NB-ARC	CC(1) LRR(1) NB-ARC(1)
Aatla	AA042208-RA	CC_NB-ARC	CC(1) NB-ARC(1)
Aatla	AA042404-RA	CC_NB-ARC	CC(1) NB-ARC(1)
Aatla	AA042603-RA	CC_LRR_NB-ARC	CC(1) LRR(1) NB-ARC(1)
Aatla	AA042816-RA	CC_LRR_NB-ARC	CC(1) LRR(1) NB-ARC(1)
Aatla	AA043058-RA	LRR_NB-ARC	LRR(2) NB-ARC(1)
Aatla	AA043122-RA	TIR	TIR(2)
Aatla	AA043126-RA	TIR	TIR(2)
Aatla	AA043243-RA	LRR_NB-ARC	LRR(1) NB-ARC(1)
Aatla	AA043244-RA	LRR_NB-ARC	LRR(1) NB-ARC(1)
Aatla	AA043305-RA	LRR_NB-ARC	LRR(1) NB-ARC(1)
Aatla	AA043312-RA	CC_LRR_NB-ARC	CC(4) LRR(1) NB-ARC(1)
Aatla	AA043324-RA	CC_LRR_NB-ARC	CC(2) LRR(1) NB-ARC(1)
Aatla	AA043333-RA	LRR_NB-ARC	LRR(1) NB-ARC(1)
Aatla	AA043335-RA	LRR_NB-ARC	LRR(1) NB-ARC(1)
Aatla	AA043337-RA	LRR_NB-ARC	LRR(1) NB-ARC(1)
Aatla	AA043343-RA	LRR_NB-ARC	LRR(1) NB-ARC(1)
Aatla	AA043345-RA	CC_LRR_NB-ARC	CC(1) LRR(1) NB-ARC(1)
Aatla	AA043580-RA	NB-ARC	NB-ARC(1)
Aatla	AA043760-RA	CC_LRR_NB-ARC	CC(2) LRR(1) NB-ARC(1)
Aatla	AA043762-RA	CC_LRR_NB-ARC	CC(2) LRR(1) NB-ARC(1)
Aatla	AA043781-RA	LRR_NB-ARC	LRR(1) NB-ARC(1)
Aatla	AA044060-RA	LRR_NB-ARC	LRR(1) NB-ARC(1)
Aatla	AA045149-RA	CC_LRR_NB-ARC	CC(1) LRR(1) NB-ARC(1)
Aatla	AA045333-RA	CC_NB-ARC	CC(1) NB-ARC(1)
Aatla	AA046782-RA	LRR_NB-ARC	LRR(1) NB-ARC(1)
Aatla	AA046817-RA	CC_LRR_NB-ARC	CC(1) LRR(1) NB-ARC(1)
Aatla	AA049195-RA	CC_LRR_NB-ARC	CC(2) LRR(1) NB-ARC(1)
Aatla	AA049196-RA	LRR_NB-ARC	LRR(1) NB-ARC(1)
Aatla	AA049197-RA	NB-ARC	NB-ARC(1)
Aatla	AA049782-RA	LRR_NB-ARC	LRR(1) NB-ARC(1)
Aatla	AA050104-RA	CC_LRR_NB-ARC	CC(1) LRR(1) NB-ARC(1)
Aatla	AA050408-RA	CC_LRR_NB-ARC	CC(1) LRR(1) NB-ARC(1)
Aatla	AA050645-RA	LRR_NB-ARC	LRR(1) NB-ARC(1)
Aatla	AA050648-RA	CC_LRR_NB-ARC	CC(1) LRR(1) NB-ARC(1)
Aatla	AA050651-RA	CC_LRR_NB-ARC	CC(1) LRR(1) NB-ARC(1)
Aatla	AA050701-RA	NB-ARC	NB-ARC(1)
Aatla	AA050731-RA	CC_LRR_NB-ARC	CC(2) LRR(1) NB-ARC(1)
Aatla	AA050870-RA	CC_LRR_NB-ARC	CC(1) LRR(1) NB-ARC(1)
Aatla	AA007811-RA	Other
Aatla	AA041543-RA	Other
Aatla	AA004559-RA	Other
Aeria	AE000005-RA	LRR_NB-ARC	LRR(1) NB-ARC(1)
Aeria	AE000064-RA	CC_LRR_NB-ARC	CC(1) LRR(1) NB-ARC(1)
Aeria	AE000069-RA	CC_LRR_NB-ARC	CC(3) LRR(1) NB-ARC(1)
Aeria	AE000070-RA	CC_LRR_NB-ARC	CC(2) LRR(1) NB-ARC(1)
Aeria	AE000073-RA	CC_NB-ARC	CC(1) NB-ARC(1)
Aeria	AE000074-RA	CC_NB-ARC	CC(2) NB-ARC(1)
Aeria	AE000112-RA	LRR_NB-ARC	LRR(1) NB-ARC(1)
Aeria	AE000115-RA	LRR_NB-ARC	LRR(1) NB-ARC(1)
Aeria	AE000152-RA	CC_LRR_NB-ARC	CC(2) LRR(1) NB-ARC(1)
Aeria	AE000176-RA	CC_LRR_NB-ARC	CC(1) LRR(1) NB-ARC(1)
Aeria	AE000178-RA	CC_NB-ARC	CC(1) NB-ARC(1)
Aeria	AE000179-RA	LRR_NB-ARC	LRR(1) NB-ARC(1)
Aeria	AE000523-RA	CC_NB-ARC	CC(1) NB-ARC(1)
Aeria	AE000526-RA	LRR_NB-ARC	LRR(1) NB-ARC(1)
Aeria	AE000581-RA	NB-ARC	NB-ARC(1)
Aeria	AE000622-RA	NB-ARC	NB-ARC(1)
Aeria	AE000709-RA	LRR_NB-ARC	LRR(1) NB-ARC(1)
Aeria	AE000911-RA	LRR_NB-ARC	LRR(1) NB-ARC(1)
Aeria	AE000989-RA	CC_LRR_NB-ARC	CC(1) LRR(1) NB-ARC(1)
Aeria	AE000990-RA	CC_LRR_NB-ARC	CC(1) LRR(1) NB-ARC(1)
Aeria	AE000992-RA	CC_LRR_NB-ARC	CC(1) LRR(1) NB-ARC(1)
Aeria	AE001096-RA	LRR_NB-ARC	LRR(1) NB-ARC(1)
Aeria	AE001144-RA	LRR_NB-ARC	LRR(1) NB-ARC(1)
Aeria	AE001515-RA	LRR_NB-ARC	LRR(1) NB-ARC(1)
Aeria	AE001988-RA	NB-ARC	NB-ARC(1)
Aeria	AE002023-RA	LRR_NB-ARC	LRR(1) NB-ARC(1)
Aeria	AE002082-RA	CC_LRR_NB-ARC	CC(2) LRR(1) NB-ARC(1)
Aeria	AE002091-RA	CC_LRR_NB-ARC	CC(1) LRR(1) NB-ARC(1)
Aeria	AE002092-RA	CC_LRR_NB-ARC	CC(1) LRR(1) NB-ARC(1)
Aeria	AE002133-RA	LRR_NB-ARC	LRR(1) NB-ARC(1)
Aeria	AE002135-RA	CC_LRR_NB-ARC	CC(1) LRR(1) NB-ARC(1)
Aeria	AE002136-RA	CC_LRR_NB-ARC	CC(1) LRR(1) NB-ARC(1)
Aeria	AE002145-RA	LRR_NB-ARC	LRR(1) NB-ARC(1)
Aeria	AE002159-RA	CC_LRR_NB-ARC	CC(1) LRR(1) NB-ARC(1)
Aeria	AE002160-RA	LRR_NB-ARC	LRR(1) NB-ARC(1)
Aeria	AE002216-RA	CC_LRR_NB-ARC	CC(1) LRR(1) NB-ARC(1)
Aeria	AE002238-RA	LRR_NB-ARC	LRR(1) NB-ARC(1)
Aeria	AE002243-RA	CC_LRR_NB-ARC	CC(1) LRR(1) NB-ARC(1)
Aeria	AE002244-RA	CC_LRR_NB-ARC	CC(2) LRR(1) NB-ARC(1)
Aeria	AE002245-RA	LRR_NB-ARC	LRR(1) NB-ARC(1)
Aeria	AE002263-RA	CC_NB-ARC	CC(1) NB-ARC(1)
Aeria	AE002361-RA	LRR_NB-ARC	LRR(1) NB-ARC(1)
Aeria	AE002365-RA	LRR_NB-ARC	LRR(1) NB-ARC(1)
Aeria	AE002366-RA	CC_LRR_NB-ARC	CC(1) LRR(1) NB-ARC(1)
Aeria	AE002387-RA	CC_LRR_NB-ARC	CC(2) LRR(1) NB-ARC(1)
Aeria	AE002390-RA	CC_LRR_NB-ARC	CC(1) LRR(1) NB-ARC(1)
Aeria	AE002395-RA	CC_LRR_NB-ARC	CC(2) LRR(1) NB-ARC(1)
Aeria	AE002397-RA	CC_NB-ARC	CC(1) NB-ARC(1)
Aeria	AE002399-RA	CC_LRR_NB-ARC	CC(1) LRR(1) NB-ARC(1)
Aeria	AE002433-RA	LRR_NB-ARC	LRR(1) NB-ARC(1)
Aeria	AE002541-RA	CC_LRR_NB-ARC	CC(1) LRR(1) NB-ARC(1)
Aeria	AE002553-RA	NB-ARC	NB-ARC(1)
Aeria	AE002554-RA	CC_LRR_NB-ARC	CC(1) LRR(1) NB-ARC(1)
Aeria	AE002556-RA	CC_LRR_NB-ARC	CC(1) LRR(1) NB-ARC(1)
Aeria	AE002559-RA	CC_LRR_NB-ARC	CC(1) LRR(1) NB-ARC(1)
Aeria	AE002560-RA	LRR_NB-ARC	LRR(1) NB-ARC(1)
Aeria	AE002561-RA	CC_LRR_NB-ARC	CC(1) LRR(1) NB-ARC(1)
Aeria	AE002672-RA	CC_LRR_NB-ARC	CC(2) LRR(1) NB-ARC(1)
Aeria	AE002843-RA	CC_LRR_NB-ARC	CC(1) LRR(1) NB-ARC(1)
Aeria	AE002872-RA	CC_LRR_NB-ARC	CC(1) LRR(1) NB-ARC(1)
Aeria	AE002873-RA	CC_LRR_NB-ARC	CC(1) LRR(1) NB-ARC(1)
Aeria	AE003011-RA	CC_LRR_NB-ARC	CC(1) LRR(1) NB-ARC(1)
Aeria	AE003030-RA	CC_LRR_NB-ARC	CC(1) LRR(1) NB-ARC(1)
Aeria	AE003031-RA	CC_LRR_NB-ARC	CC(1) LRR(1) NB-ARC(1)
Aeria	AE003073-RA	CC_LRR_NB-ARC	CC(1) LRR(1) NB-ARC(1)
Aeria	AE003106-RA	LRR_NB-ARC	LRR(1) NB-ARC(1)
Aeria	AE003122-RA	LRR_NB-ARC	LRR(2) NB-ARC(1)
Aeria	AE003123-RA	NB-ARC	NB-ARC(1)
Aeria	AE003163-RA	LRR_NB-ARC	LRR(1) NB-ARC(1)
Aeria	AE003181-RA	LRR_NB-ARC	LRR(1) NB-ARC(1)
Aeria	AE003191-RA	LRR_NB-ARC	LRR(1) NB-ARC(1)
Aeria	AE003192-RA	LRR_NB-ARC	LRR(1) NB-ARC(1)
Aeria	AE003194-RA	NB-ARC	NB-ARC(1)
Aeria	AE003195-RA	LRR_NB-ARC	LRR(2) NB-ARC(1)
Aeria	AE003196-RA	LRR_NB-ARC	LRR(1) NB-ARC(1)
Aeria	AE003308-RA	LRR_NB-ARC	LRR(1) NB-ARC(1)
Aeria	AE003318-RA	CC_LRR_NB-ARC	CC(1) LRR(1) NB-ARC(1)
Aeria	AE003328-RA	CC_LRR_NB-ARC	CC(1) LRR(1) NB-ARC(1)
Aeria	AE003595-RA	CC_LRR_NB-ARC	CC(2) LRR(1) NB-ARC(1)
Aeria	AE003606-RA	CC_LRR_NB-ARC	CC(1) LRR(1) NB-ARC(1)
Aeria	AE003682-RA	LRR_NB-ARC	LRR(1) NB-ARC(1)
Aeria	AE003888-RA	CC_LRR_NB-ARC	CC(1) LRR(1) NB-ARC(1)
Aeria	AE003921-RA	CC_LRR_NB-ARC	CC(2) LRR(1) NB-ARC(1)
Aeria	AE005567-RA	CC_LRR_NB-ARC	CC(1) LRR(1) NB-ARC(1)
Aeria	AE005832-RA	LRR_NB-ARC	LRR(1) NB-ARC(1)
Aeria	AE005833-RA	NB-ARC	NB-ARC(1)
Aeria	AE006595-RA	CC_LRR_NB-ARC	CC(1) LRR(1) NB-ARC(1)
Aeria	AE006991-RA	CC_NB-ARC	CC(1) NB-ARC(1)
Aeria	AE007047-RA	NB-ARC	NB-ARC(1)
Aeria	AE007049-RA	NB-ARC	NB-ARC(1)
Aeria	AE007329-RA	CC_LRR_NB-ARC	CC(1) LRR(1) NB-ARC(1)
Aeria	AE007366-RA	CC_LRR_NB-ARC	CC(1) LRR(1) NB-ARC(1)
Aeria	AE007474-RA	LRR_NB-ARC	LRR(1) NB-ARC(1)
Aeria	AE007520-RA	CC_LRR_NB-ARC	CC(4) LRR(1) NB-ARC(1)
Aeria	AE007568-RA	CC_LRR_NB-ARC	CC(1) LRR(1) NB-ARC(1)
Aeria	AE007832-RA	CC_LRR_NB-ARC	CC(1) LRR(1) NB-ARC(1)
Aeria	AE007833-RA	CC_NB-ARC	CC(1) NB-ARC(1)
Aeria	AE007835-RA	CC_LRR_NB-ARC	CC(1) LRR(1) NB-ARC(1)
Aeria	AE007857-RA	CC_LRR_NB-ARC	CC(1) LRR(1) NB-ARC(1)
Aeria	AE007883-RA	CC_LRR_NB-ARC	CC(3) LRR(1) NB-ARC(1)
Aeria	AE007885-RA	CC_LRR_NB-ARC	CC(1) LRR(1) NB-ARC(1)
Aeria	AE007943-RA	CC_LRR_NB-ARC	CC(1) LRR(1) NB-ARC(1)
Aeria	AE007955-RA	NB-ARC	NB-ARC(1)
Aeria	AE007956-RA	CC_LRR_NB-ARC	CC(1) LRR(1) NB-ARC(1)
Aeria	AE007959-RA	CC_LRR_NB-ARC	CC(1) LRR(1) NB-ARC(1)
Aeria	AE007960-RA	LRR_NB-ARC	LRR(1) NB-ARC(1)
Aeria	AE007961-RA	CC_LRR_NB-ARC	CC(1) LRR(1) NB-ARC(1)
Aeria	AE007963-RA	CC_LRR_NB-ARC	CC(1) LRR(1) NB-ARC(1)
Aeria	AE007964-RA	CC_NB-ARC	CC(2) NB-ARC(1)
Aeria	AE007967-RA	CC_LRR_NB-ARC	CC(1) LRR(1) NB-ARC(1)
Aeria	AE008068-RA	CC_NB-ARC	CC(1) NB-ARC(1)
Aeria	AE010347-RA	NB-ARC	NB-ARC(1)
Aeria	AE010974-RA	CC_LRR_NB-ARC	CC(1) LRR(1) NB-ARC(1)
Aeria	AE011039-RA	NB-ARC	NB-ARC(1)
Aeria	AE011105-RA	LRR_NB-ARC	LRR(1) NB-ARC(1)
Aeria	AE011172-RA	LRR_NB-ARC	LRR(1) NB-ARC(1)
Aeria	AE011196-RA	LRR_NB-ARC	LRR(1) NB-ARC(1)
Aeria	AE011213-RA	LRR_NB-ARC	LRR(1) NB-ARC(1)
Aeria	AE011460-RA	LRR_NB-ARC	LRR(1) NB-ARC(1)
Aeria	AE011522-RA	LRR_NB-ARC	LRR(1) NB-ARC(1)
Aeria	AE011533-RA	NB-ARC	NB-ARC(1)
Aeria	AE011534-RA	LRR_NB-ARC	LRR(1) NB-ARC(1)
Aeria	AE011557-RA	LRR_NB-ARC	LRR(1) NB-ARC(1)
Aeria	AE011595-RA	LRR_NB-ARC	LRR(2) NB-ARC(1)
Aeria	AE011596-RA	CC_LRR_NB-ARC	CC(1) LRR(2) NB-ARC(1)
Aeria	AE011598-RA	LRR_NB-ARC	LRR(2) NB-ARC(1)
Aeria	AE011615-RA	LRR_NB-ARC	LRR(1) NB-ARC(1)
Aeria	AE011680-RA	CC_NB-ARC	CC(1) NB-ARC(1)
Aeria	AE011681-RA	LRR_NB-ARC	LRR(1) NB-ARC(1)
Aeria	AE011683-RA	CC_LRR_NB-ARC	CC(1) LRR(1) NB-ARC(1)
Aeria	AE011696-RA	CC_NB-ARC	CC(1) NB-ARC(1)
Aeria	AE011732-RA	CC_LRR_NB-ARC	CC(1) LRR(1) NB-ARC(1)
Aeria	AE011736-RA	CC_LRR_NB-ARC	CC(1) LRR(1) NB-ARC(1)
Aeria	AE011793-RA	LRR_NB-ARC	LRR(1) NB-ARC(1)
Aeria	AE012110-RA	LRR_NB-ARC	LRR(1) NB-ARC(1)
Aeria	AE012128-RA	LRR_NB-ARC	LRR(1) NB-ARC(1)
Aeria	AE012129-RA	LRR_NB-ARC	LRR(1) NB-ARC(1)
Aeria	AE012353-RA	CC_LRR_NB-ARC	CC(1) LRR(1) NB-ARC(1)
Aeria	AE012355-RA	LRR_NB-ARC	LRR(1) NB-ARC(1)
Aeria	AE012399-RA	LRR_NB-ARC	LRR(1) NB-ARC(1)
Aeria	AE012676-RA	LRR_NB-ARC	LRR(2) NB-ARC(1)
Aeria	AE012713-RA	LRR_NB-ARC	LRR(1) NB-ARC(1)
Aeria	AE012763-RA	CC_LRR_NB-ARC	CC(1) LRR(1) NB-ARC(1)
Aeria	AE012848-RA	LRR_NB-ARC	LRR(2) NB-ARC(1)
Aeria	AE013158-RA	CC_LRR_NB-ARC	CC(1) LRR(1) NB-ARC(1)
Aeria	AE013389-RA	CC_LRR_NB-ARC	CC(1) LRR(1) NB-ARC(1)
Aeria	AE013993-RA	LRR_NB-ARC	LRR(1) NB-ARC(1)
Aeria	AE014264-RA	CC_LRR_NB-ARC	CC(1) LRR(1) NB-ARC(1)
Aeria	AE014339-RA	CC_LRR_NB-ARC	CC(1) LRR(1) NB-ARC(1)
Aeria	AE014418-RA	CC_LRR_NB-ARC	CC(1) LRR(1) NB-ARC(1)
Aeria	AE014466-RA	LRR_NB-ARC	LRR(1) NB-ARC(1)
Aeria	AE014469-RA	LRR_NB-ARC	LRR(1) NB-ARC(1)
Aeria	AE014509-RA	LRR_NB-ARC	LRR(1) NB-ARC(1)
Aeria	AE014514-RA	LRR_NB-ARC	LRR(1) NB-ARC(1)
Aeria	AE014527-RA	LRR_NB-ARC	LRR(1) NB-ARC(1)
Aeria	AE014590-RA	LRR_NB-ARC	LRR(1) NB-ARC(1)
Aeria	AE014694-RA	LRR_NB-ARC	LRR(1) NB-ARC(1)
Aeria	AE014695-RA	LRR_NB-ARC	LRR(1) NB-ARC(1)
Aeria	AE014698-RA	NB-ARC	NB-ARC(1)
Aeria	AE014720-RA	LRR_NB-ARC	LRR(1) NB-ARC(1)
Aeria	AE015067-RA	LRR_NB-ARC	LRR(2) NB-ARC(1)
Aeria	AE015068-RA	LRR_NB-ARC	LRR(3) NB-ARC(1)
Aeria	AE015070-RA	LRR_NB-ARC	LRR(1) NB-ARC(1)
Aeria	AE015071-RA	CC_LRR_NB-ARC	CC(2) LRR(1) NB-ARC(1)
Aeria	AE015077-RA	CC_LRR_NB-ARC	CC(1) LRR(2) NB-ARC(1)
Aeria	AE015078-RA	LRR_NB-ARC	LRR(1) NB-ARC(1)
Aeria	AE015209-RA	NB-ARC	NB-ARC(1)
Aeria	AE015210-RA	LRR_NB-ARC	LRR(1) NB-ARC(1)
Aeria	AE015365-RA	CC_LRR_NB-ARC	CC(1) LRR(1) NB-ARC(1)
Aeria	AE015493-RA	NB-ARC	NB-ARC(1)
Aeria	AE015504-RA	LRR_NB-ARC	LRR(1) NB-ARC(1)
Aeria	AE015780-RA	LRR_NB-ARC	LRR(1) NB-ARC(1)
Aeria	AE015873-RA	CC_LRR_NB-ARC	CC(1) LRR(1) NB-ARC(1)
Aeria	AE015874-RA	LRR_NB-ARC	LRR(1) NB-ARC(1)
Aeria	AE016209-RA	CC_LRR_NB-ARC	CC(1) LRR(1) NB-ARC(1)
Aeria	AE016436-RA	CC_NB-ARC	CC(2) NB-ARC(1)
Aeria	AE016582-RA	NB-ARC	NB-ARC(1)
Aeria	AE016622-RA	NB-ARC	NB-ARC(1)
Aeria	AE016623-RA	NB-ARC	NB-ARC(1)
Aeria	AE016940-RA	LRR_NB-ARC	LRR(1) NB-ARC(1)
Aeria	AE017734-RA	CC_LRR_NB-ARC	CC(1) LRR(1) NB-ARC(1)
Aeria	AE018020-RA	TIR	TIR(2)
Aeria	AE018065-RA	CC_LRR_NB-ARC	CC(2) LRR(1) NB-ARC(1)
Aeria	AE018077-RA	LRR_NB-ARC	LRR(2) NB-ARC(1)
Aeria	AE018725-RA	CC_LRR_NB-ARC	CC(1) LRR(1) NB-ARC(1)
Aeria	AE018959-RA	CC_NB-ARC	CC(1) NB-ARC(1)
Aeria	AE018962-RA	CC_NB-ARC	CC(1) NB-ARC(1)
Aeria	AE018963-RA	CC_LRR_NB-ARC	CC(1) LRR(1) NB-ARC(1)
Aeria	AE018964-RA	CC_LRR_NB-ARC	CC(1) LRR(1) NB-ARC(1)
Aeria	AE018996-RA	LRR_NB-ARC	LRR(1) NB-ARC(1)
Aeria	AE019112-RA	CC_LRR_NB-ARC	CC(1) LRR(1) NB-ARC(1)
Aeria	AE019546-RA	LRR_NB-ARC	LRR(1) NB-ARC(1)
Aeria	AE019651-RA	CC_LRR_NB-ARC	CC(1) LRR(1) NB-ARC(1)
Aeria	AE019876-RA	CC_LRR_NB-ARC	CC(1) LRR(1) NB-ARC(1)
Aeria	AE019889-RA	NB-ARC	NB-ARC(1)
Aeria	AE019913-RA	CC_LRR_NB-ARC	CC(1) LRR(1) NB-ARC(1)
Aeria	AE019914-RA	CC_LRR_NB-ARC	CC(1) LRR(2) NB-ARC(1)
Aeria	AE019915-RA	CC_LRR_NB-ARC	CC(1) LRR(1) NB-ARC(1)
Aeria	AE019918-RA	LRR_NB-ARC	LRR(1) NB-ARC(1)
Aeria	AE019919-RA	LRR_NB-ARC	LRR(1) NB-ARC(1)
Aeria	AE019921-RA	LRR_NB-ARC	LRR(1) NB-ARC(1)
Aeria	AE019980-RA	CC_LRR_NB-ARC	CC(3) LRR(1) NB-ARC(1)
Aeria	AE020006-RA	LRR_NB-ARC	LRR(1) NB-ARC(1)
Aeria	AE020007-RA	LRR_NB-ARC	LRR(1) NB-ARC(1)
Aeria	AE020010-RA	CC_LRR_NB-ARC	CC(1) LRR(1) NB-ARC(1)
Aeria	AE020015-RA	CC_LRR_NB-ARC	CC(1) LRR(1) NB-ARC(1)
Aeria	AE020016-RA	CC_LRR_NB-ARC	CC(1) LRR(1) NB-ARC(1)
Aeria	AE020019-RA	CC_LRR_NB-ARC	CC(1) LRR(1) NB-ARC(1)
Aeria	AE020021-RA	LRR_NB-ARC	LRR(1) NB-ARC(1)
Aeria	AE020143-RA	CC_LRR_NB-ARC	CC(2) LRR(1) NB-ARC(1)
Aeria	AE020213-RA	CC_LRR_NB-ARC	CC(1) LRR(1) NB-ARC(1)
Aeria	AE020252-RA	LRR_NB-ARC	LRR(1) NB-ARC(1)
Aeria	AE020253-RA	CC_LRR_NB-ARC	CC(2) LRR(1) NB-ARC(1)
Aeria	AE020417-RA	LRR_NB-ARC	LRR(1) NB-ARC(1)
Aeria	AE020420-RA	LRR_NB-ARC	LRR(1) NB-ARC(1)
Aeria	AE020421-RA	LRR_NB-ARC	LRR(1) NB-ARC(1)
Aeria	AE020432-RA	CC_LRR_NB-ARC	CC(1) LRR(1) NB-ARC(1)
Aeria	AE020434-RA	CC_LRR_NB-ARC	CC(1) LRR(1) NB-ARC(1)
Aeria	AE020440-RA	CC_LRR_NB-ARC	CC(1) LRR(1) NB-ARC(1)
Aeria	AE020522-RA	LRR_NB-ARC	LRR(1) NB-ARC(1)
Aeria	AE020656-RA	CC_LRR_NB-ARC	CC(1) LRR(1) NB-ARC(1)
Aeria	AE020757-RA	LRR_NB-ARC	LRR(1) NB-ARC(1)
Aeria	AE020842-RA	CC_LRR_NB-ARC	CC(2) LRR(1) NB-ARC(1)
Aeria	AE022152-RA	CC_LRR_NB-ARC	CC(2) LRR(1) NB-ARC(1)
Aeria	AE022906-RA	LRR_NB-ARC	LRR(1) NB-ARC(1)
Aeria	AE023010-RA	CC_LRR_NB-ARC	CC(1) LRR(1) NB-ARC(1)
Aeria	AE023170-RA	LRR_NB-ARC	LRR(1) NB-ARC(1)
Aeria	AE023351-RA	CC_LRR_NB-ARC	CC(1) LRR(1) NB-ARC(1)
Aeria	AE023355-RA	CC_LRR_NB-ARC	CC(1) LRR(1) NB-ARC(1)
Aeria	AE023357-RA	CC_LRR_NB-ARC	CC(1) LRR(1) NB-ARC(1)
Aeria	AE023670-RA	LRR_NB-ARC	LRR(1) NB-ARC(1)
Aeria	AE023992-RA	LRR_NB-ARC	LRR(1) NB-ARC(1)
Aeria	AE023993-RA	LRR_NB-ARC	LRR(1) NB-ARC(1)
Aeria	AE023994-RA	CC_LRR_NB-ARC	CC(1) LRR(1) NB-ARC(1)
Aeria	AE023995-RA	LRR_NB-ARC	LRR(1) NB-ARC(1)
Aeria	AE024013-RA	LRR_NB-ARC	LRR(1) NB-ARC(1)
Aeria	AE024101-RA	CC_LRR_NB-ARC	CC(1) LRR(1) NB-ARC(1)
Aeria	AE024535-RA	LRR_NB-ARC	LRR(1) NB-ARC(1)
Aeria	AE024611-RA	LRR_NB-ARC	LRR(1) NB-ARC(1)
Aeria	AE024631-RA	CC_NB-ARC	CC(1) NB-ARC(1)
Aeria	AE024632-RA	NB-ARC	NB-ARC(1)
Aeria	AE024633-RA	NB-ARC	NB-ARC(1)
Aeria	AE024660-RA	LRR_NB-ARC	LRR(1) NB-ARC(1)
Aeria	AE024679-RA	LRR_NB-ARC	LRR(1) NB-ARC(1)
Aeria	AE024713-RA	CC_LRR_NB-ARC	CC(1) LRR(1) NB-ARC(1)
Aeria	AE024757-RA	LRR_NB-ARC	LRR(1) NB-ARC(1)
Aeria	AE024798-RA	NB-ARC	NB-ARC(1)
Aeria	AE024818-RA	CC_LRR_NB-ARC	CC(1) LRR(1) NB-ARC(1)
Aeria	AE024819-RA	CC_LRR_NB-ARC	CC(1) LRR(1) NB-ARC(1)
Aeria	AE024845-RA	NB-ARC	NB-ARC(1)
Aeria	AE024878-RA	LRR_NB-ARC	LRR(1) NB-ARC(1)
Aeria	AE024879-RA	LRR_NB-ARC	LRR(1) NB-ARC(1)
Aeria	AE024920-RA	CC_LRR_NB-ARC	CC(1) LRR(1) NB-ARC(1)
Aeria	AE024925-RA	CC_LRR_NB-ARC	CC(1) LRR(1) NB-ARC(1)
Aeria	AE024927-RA	CC_LRR_NB-ARC	CC(1) LRR(1) NB-ARC(1)
Aeria	AE025142-RA	NB-ARC	NB-ARC(1)
Aeria	AE025143-RA	NB-ARC	NB-ARC(1)
Aeria	AE025151-RA	CC_LRR_NB-ARC	CC(1) LRR(1) NB-ARC(1)
Aeria	AE025152-RA	LRR_NB-ARC	LRR(1) NB-ARC(1)
Aeria	AE025847-RA	CC_LRR_NB-ARC	CC(1) LRR(1) NB-ARC(1)
Aeria	AE025925-RA	LRR_NB-ARC	LRR(2) NB-ARC(1)
Aeria	AE026133-RA	CC_LRR_NB-ARC	CC(1) LRR(1) NB-ARC(1)
Aeria	AE026196-RA	LRR_NB-ARC	LRR(1) NB-ARC(1)
Aeria	AE026735-RA	CC_LRR_NB-ARC	CC(1) LRR(1) NB-ARC(1)
Aeria	AE026792-RA	CC_LRR_NB-ARC	CC(1) LRR(1) NB-ARC(1)
Aeria	AE026801-RA	CC_NB-ARC	CC(1) NB-ARC(1)
Aeria	AE026804-RA	CC_LRR_NB-ARC	CC(2) LRR(1) NB-ARC(1)
Aeria	AE026805-RA	CC_LRR_NB-ARC	CC(1) LRR(1) NB-ARC(1)
Aeria	AE026806-RA	CC_LRR_NB-ARC	CC(1) LRR(1) NB-ARC(1)
Aeria	AE026808-RA	CC_LRR_NB-ARC	CC(1) LRR(1) NB-ARC(1)
Aeria	AE026811-RA	CC_LRR_NB-ARC	CC(1) LRR(1) NB-ARC(1)
Aeria	AE026812-RA	NB-ARC	NB-ARC(1)
Aeria	AE026815-RA	NB-ARC	NB-ARC(1)
Aeria	AE026816-RA	CC_NB-ARC	CC(1) NB-ARC(1)
Aeria	AE026941-RA	LRR_NB-ARC	LRR(1) NB-ARC(1)
Aeria	AE026942-RA	LRR_NB-ARC	LRR(1) NB-ARC(1)
Aeria	AE026994-RA	NB-ARC	NB-ARC(1)
Aeria	AE027035-RA	LRR_NB-ARC	LRR(1) NB-ARC(1)
Aeria	AE027153-RA	CC_NB-ARC	CC(1) NB-ARC(1)
Aeria	AE027282-RA	CC_LRR_NB-ARC	CC(1) LRR(1) NB-ARC(1)
Aeria	AE027629-RA	CC_LRR_NB-ARC	CC(1) LRR(1) NB-ARC(1)
Aeria	AE027707-RA	CC_LRR_NB-ARC	CC(2) LRR(1) NB-ARC(1)
Aeria	AE027737-RA	LRR_NB-ARC	LRR(1) NB-ARC(1)
Aeria	AE027764-RA	LRR_NB-ARC	LRR(1) NB-ARC(1)
Aeria	AE028054-RA	CC_NB-ARC	CC(2) NB-ARC(1)
Aeria	AE028060-RA	CC_LRR_NB-ARC	CC(1) LRR(1) NB-ARC(1)
Aeria	AE028076-RA	CC_LRR_NB-ARC	CC(1) LRR(1) NB-ARC(1)
Aeria	AE028077-RA	CC_LRR_NB-ARC	CC(1) LRR(1) NB-ARC(1)
Aeria	AE028188-RA	LRR_NB-ARC	LRR(1) NB-ARC(1)
Aeria	AE028189-RA	LRR_NB-ARC	LRR(1) NB-ARC(1)
Aeria	AE028296-RA	LRR_NB-ARC	LRR(3) NB-ARC(1)
Aeria	AE028329-RA	CC_LRR_NB-ARC	CC(1) LRR(1) NB-ARC(1)
Aeria	AE028332-RA	CC_LRR_NB-ARC	CC(2) LRR(1) NB-ARC(1)
Aeria	AE028333-RA	CC_LRR_NB-ARC	CC(2) LRR(1) NB-ARC(1)
Aeria	AE028334-RA	CC_LRR_NB-ARC	CC(2) LRR(1) NB-ARC(1)
Aeria	AE028335-RA	LRR_NB-ARC	LRR(1) NB-ARC(1)
Aeria	AE028356-RA	LRR_NB-ARC	LRR(1) NB-ARC(1)
Aeria	AE028371-RA	LRR_NB-ARC	LRR(1) NB-ARC(1)
Aeria	AE028414-RA	CC_NB-ARC	CC(3) NB-ARC(1)
Aeria	AE028416-RA	NB-ARC	NB-ARC(1)
Aeria	AE028520-RA	LRR_NB-ARC	LRR(1) NB-ARC(1)
Aeria	AE028733-RA	CC_LRR_NB-ARC	CC(1) LRR(1) NB-ARC(1)
Aeria	AE028828-RA	NB-ARC	NB-ARC(1)
Aeria	AE028834-RA	CC_NB-ARC	CC(1) NB-ARC(1)
Aeria	AE028835-RA	CC_NB-ARC	CC(2) NB-ARC(1)
Aeria	AE028847-RA	LRR_NB-ARC	LRR(1) NB-ARC(1)
Aeria	AE028849-RA	LRR_NB-ARC	LRR(1) NB-ARC(1)
Aeria	AE028908-RA	LRR_NB-ARC	LRR(1) NB-ARC(1)
Aeria	AE029363-RA	LRR_NB-ARC	LRR(1) NB-ARC(1)
Aeria	AE029450-RA	CC_LRR_NB-ARC	CC(1) LRR(1) NB-ARC(1)
Aeria	AE029538-RA	CC_LRR_NB-ARC	CC(1) LRR(1) NB-ARC(1)
Aeria	AE029541-RA	CC_LRR_NB-ARC	CC(1) LRR(1) NB-ARC(1)
Aeria	AE029565-RA	CC_LRR_NB-ARC	CC(1) LRR(1) NB-ARC(1)
Aeria	AE029585-RA	LRR_NB-ARC	LRR(1) NB-ARC(1)
Aeria	AE029588-RA	CC_LRR_NB-ARC	CC(1) LRR(1) NB-ARC(1)
Aeria	AE029589-RA	CC_LRR_NB-ARC	CC(1) LRR(1) NB-ARC(1)
Aeria	AE029623-RA	LRR_NB-ARC	LRR(1) NB-ARC(1)
Aeria	AE029625-RA	CC_LRR_NB-ARC	CC(1) LRR(1) NB-ARC(1)
Aeria	AE029742-RA	NB-ARC	NB-ARC(1)
Aeria	AE029743-RA	LRR_NB-ARC	LRR(1) NB-ARC(1)
Aeria	AE029781-RA	CC_LRR_NB-ARC	CC(1) LRR(1) NB-ARC(1)
Aeria	AE029782-RA	LRR_NB-ARC	LRR(1) NB-ARC(1)
Aeria	AE029793-RA	LRR_NB-ARC	LRR(1) NB-ARC(1)
Aeria	AE029846-RA	CC_LRR_NB-ARC	CC(1) LRR(1) NB-ARC(1)
Aeria	AE029852-RA	CC_LRR_NB-ARC	CC(2) LRR(1) NB-ARC(1)
Aeria	AE030014-RA	NB-ARC	NB-ARC(1)
Aeria	AE030105-RA	NB-ARC	NB-ARC(1)
Aeria	AE030211-RA	CC_LRR_NB-ARC	CC(1) LRR(1) NB-ARC(1)
Aeria	AE030213-RA	LRR_NB-ARC	LRR(1) NB-ARC(1)
Aeria	AE030217-RA	CC_LRR_NB-ARC	CC(1) LRR(1) NB-ARC(1)
Aeria	AE030218-RA	CC_LRR_NB-ARC	CC(2) LRR(1) NB-ARC(1)
Aeria	AE030220-RA	CC_LRR_NB-ARC	CC(1) LRR(1) NB-ARC(1)
Aeria	AE030222-RA	CC_LRR_NB-ARC	CC(1) LRR(1) NB-ARC(1)
Aeria	AE030223-RA	NB-ARC	NB-ARC(1)
Aeria	AE030264-RA	NB-ARC	NB-ARC(1)
Aeria	AE030265-RA	NB-ARC	NB-ARC(1)
Aeria	AE030318-RA	CC_LRR_NB-ARC	CC(2) LRR(1) NB-ARC(1)
Aeria	AE030523-RA	LRR_NB-ARC	LRR(1) NB-ARC(1)
Aeria	AE031476-RA	LRR_NB-ARC	LRR(1) NB-ARC(1)
Aeria	AE031541-RA	CC_LRR_NB-ARC	CC(3) LRR(1) NB-ARC(1)
Aeria	AE031542-RA	CC_LRR_NB-ARC	CC(2) LRR(1) NB-ARC(1)
Aeria	AE031543-RA	LRR_NB-ARC	LRR(1) NB-ARC(1)
Aeria	AE031544-RA	CC_LRR_NB-ARC	CC(3) LRR(1) NB-ARC(1)
Aeria	AE031602-RA	LRR_NB-ARC	LRR(2) NB-ARC(1)
Aeria	AE031644-RA	NB-ARC	NB-ARC(1)
Aeria	AE031645-RA	CC_LRR_NB-ARC	CC(1) LRR(1) NB-ARC(1)
Aeria	AE031646-RA	LRR_NB-ARC	LRR(1) NB-ARC(1)
Aeria	AE031775-RA	CC_LRR_NB-ARC	CC(2) LRR(1) NB-ARC(1)
Aeria	AE032404-RA	CC_LRR_NB-ARC	CC(2) LRR(1) NB-ARC(1)
Aeria	AE032453-RA	LRR_NB-ARC	LRR(1) NB-ARC(1)
Aeria	AE033053-RA	CC_LRR_NB-ARC	CC(1) LRR(1) NB-ARC(1)
Aeria	AE033172-RA	LRR_NB-ARC	LRR(1) NB-ARC(1)
Aeria	AE033741-RA	LRR_NB-ARC	LRR(1) NB-ARC(1)
Aeria	AE034870-RA	NB-ARC	NB-ARC(1)
Aeria	AE035214-RA	LRR_NB-ARC	LRR(1) NB-ARC(1)
Aeria	AE035579-RA	LRR_NB-ARC	LRR(1) NB-ARC(1)
Aeria	AE035689-RA	CC_LRR_NB-ARC	CC(2) LRR(1) NB-ARC(1)
Aeria	AE035792-RA	NB-ARC	NB-ARC(1)
Aeria	AE036283-RA	CC_LRR_NB-ARC	CC(1) LRR(1) NB-ARC(1)
Aeria	AE036633-RA	LRR_NB-ARC	LRR(1) NB-ARC(1)
Aeria	AE036643-RA	LRR_NB-ARC	LRR(1) NB-ARC(1)
Aeria	AE037429-RA	LRR_NB-ARC	LRR(1) NB-ARC(1)
Aeria	AE037430-RA	NB-ARC	NB-ARC(1)
Aeria	AE037542-RA	CC_LRR_NB-ARC	CC(1) LRR(1) NB-ARC(1)
Aeria	AE037669-RA	LRR_NB-ARC	LRR(1) NB-ARC(1)
Aeria	AE037670-RA	CC_LRR_NB-ARC	CC(1) LRR(1) NB-ARC(1)
Aeria	AE038001-RA	LRR_NB-ARC	LRR(1) NB-ARC(1)
Aeria	AE038510-RA	LRR_NB-ARC	LRR(1) NB-ARC(1)
Aeria	AE038618-RA	LRR_NB-ARC	LRR(1) NB-ARC(1)
Aeria	AE038692-RA	CC_LRR_NB-ARC	CC(1) LRR(1) NB-ARC(1)
Aeria	AE038985-RA	LRR_NB-ARC	LRR(1) NB-ARC(1)
Aeria	AE038986-RA	NB-ARC	NB-ARC(1)
Aeria	AE038991-RA	LRR_NB-ARC	LRR(1) NB-ARC(1)
Aeria	AE039190-RA	CC_LRR_NB-ARC	CC(1) LRR(1) NB-ARC(1)
Aeria	AE039357-RA	LRR_NB-ARC	LRR(1) NB-ARC(1)
Aeria	AE039365-RA	LRR_NB-ARC	LRR(1) NB-ARC(1)
Aeria	AE039497-RA	CC_LRR_NB-ARC	CC(1) LRR(1) NB-ARC(1)
Aeria	AE039620-RA	CC_LRR_NB-ARC	CC(2) LRR(1) NB-ARC(1)
Aeria	AE039747-RA	LRR_NB-ARC	LRR(1) NB-ARC(1)
Aeria	AE039906-RA	LRR_NB-ARC	LRR(1) NB-ARC(1)
Aeria	AE040012-RA	CC_LRR_NB-ARC	CC(1) LRR(1) NB-ARC(1)
Aeria	AE040017-RA	LRR_NB-ARC	LRR(1) NB-ARC(1)
Aeria	AE040044-RA	LRR_NB-ARC	LRR(1) NB-ARC(1)
Aeria	AE040155-RA	CC_LRR_NB-ARC	CC(1) LRR(1) NB-ARC(1)
Aeria	AE040156-RA	CC_LRR_NB-ARC	CC(1) LRR(1) NB-ARC(1)
Aeria	AE040171-RA	LRR_NB-ARC	LRR(1) NB-ARC(1)
Aeria	AE040174-RA	LRR_NB-ARC	LRR(1) NB-ARC(1)
Aeria	AE040178-RA	LRR_NB-ARC	LRR(1) NB-ARC(1)
Aeria	AE040194-RA	LRR_NB-ARC	LRR(1) NB-ARC(1)
Aeria	AE040201-RA	LRR_NB-ARC	LRR(1) NB-ARC(1)
Aeria	AE040206-RA	LRR_NB-ARC	LRR(1) NB-ARC(1)
Aeria	AE040208-RA	LRR_NB-ARC	LRR(1) NB-ARC(1)
Aeria	AE040237-RA	LRR_NB-ARC	LRR(1) NB-ARC(1)
Aeria	AE040243-RA	CC_LRR_NB-ARC	CC(1) LRR(2) NB-ARC(1)
Aeria	AE040258-RA	LRR_NB-ARC	LRR(1) NB-ARC(1)
Aeria	AE040292-RA	CC_LRR_NB-ARC	CC(1) LRR(1) NB-ARC(1)
Aeria	AE040327-RA	CC_LRR_NB-ARC	CC(2) LRR(1) NB-ARC(1)
Aeria	AE040328-RA	CC_LRR_NB-ARC	CC(2) LRR(2) NB-ARC(1)
Aeria	AE040329-RA	CC_LRR_NB-ARC	CC(1) LRR(2) NB-ARC(1)
Aeria	AE040337-RA	LRR_NB-ARC	LRR(1) NB-ARC(1)
Aeria	AE040341-RA	NB-ARC	NB-ARC(1)
Aeria	AE040343-RA	LRR_NB-ARC	LRR(1) NB-ARC(1)
Aeria	AE040347-RA	LRR_NB-ARC	LRR(1) NB-ARC(1)
Aeria	AE040351-RA	LRR_NB-ARC	LRR(1) NB-ARC(1)
Aeria	AE040365-RA	LRR_NB-ARC	LRR(1) NB-ARC(1)
Aeria	AE040366-RA	CC_LRR_NB-ARC	CC(2) LRR(1) NB-ARC(1)
Aeria	AE040368-RA	LRR_NB-ARC	LRR(1) NB-ARC(1)
Aeria	AE040369-RA	CC_LRR_NB-ARC	CC(1) LRR(1) NB-ARC(1)
Aeria	AE040379-RA	CC_NB-ARC	CC(1) NB-ARC(1)
Aeria	AE040469-RA	CC_LRR_NB-ARC	CC(1) LRR(1) NB-ARC(1)
Aeria	AE040470-RA	CC_LRR_NB-ARC	CC(2) LRR(1) NB-ARC(1)
Aeria	AE043821-RA	CC_LRR_NB-ARC	CC(1) LRR(1) NB-ARC(1)
Aeria	AE043824-RA	CC_LRR_NB-ARC	CC(1) LRR(1) NB-ARC(1)
Aeria	AE043906-RA	LRR_NB-ARC	LRR(1) NB-ARC(1)
Aeria	AE044020-RA	LRR_NB-ARC	LRR(1) NB-ARC(1)
Aeria	AE044052-RA	LRR_NB-ARC	LRR(1) NB-ARC(1)
Aeria	AE044083-RA	LRR_NB-ARC	LRR(1) NB-ARC(1)
Aeria	AE044840-RA	LRR_NB-ARC	LRR(1) NB-ARC(1)
Aeria	AE044899-RA	LRR_NB-ARC	LRR(1) NB-ARC(1)
Aeria	AE044901-RA	LRR_NB-ARC	LRR(1) NB-ARC(1)
Aeria	AE044903-RA	CC_LRR_NB-ARC	CC(1) LRR(1) NB-ARC(1)
Aeria	AE044906-RA	CC_LRR_NB-ARC	CC(1) LRR(1) NB-ARC(1)
Aeria	AE044907-RA	LRR_NB-ARC	LRR(1) NB-ARC(1)
Aeria	AE044915-RA	LRR_NB-ARC	LRR(1) NB-ARC(1)
Aeria	AE045095-RA	CC_LRR_NB-ARC	CC(1) LRR(1) NB-ARC(1)
Aeria	AE045293-RA	LRR_NB-ARC	LRR(1) NB-ARC(1)
Aeria	AE045344-RA	LRR_NB-ARC	LRR(1) NB-ARC(1)
Aeria	AE045371-RA	CC_LRR_NB-ARC	CC(2) LRR(1) NB-ARC(1)
Aeria	AE045669-RA	LRR_NB-ARC	LRR(1) NB-ARC(1)
Aeria	AE046190-RA	LRR_NB-ARC	LRR(1) NB-ARC(1)
Aeria	AE046351-RA	LRR_NB-ARC	LRR(1) NB-ARC(1)
Aeria	AE046376-RA	CC_LRR_NB-ARC	CC(1) LRR(1) NB-ARC(1)
Aeria	AE046388-RA	CC_NB-ARC	CC(2) NB-ARC(1)
Aeria	AE046390-RA	LRR_NB-ARC	LRR(1) NB-ARC(1)
Aeria	AE046392-RA	CC_LRR_NB-ARC	CC(1) LRR(1) NB-ARC(1)
Aeria	AE046395-RA	LRR_NB-ARC	LRR(1) NB-ARC(1)
Aeria	AE046443-RA	CC_NB-ARC	CC(1) NB-ARC(1)
Aeria	AE046524-RA	LRR_NB-ARC	LRR(1) NB-ARC(1)
Aeria	AE046601-RA	NB-ARC	NB-ARC(1)
Aeria	AE046641-RA	CC_LRR_NB-ARC	CC(1) LRR(1) NB-ARC(1)
Aeria	AE046730-RA	CC_LRR_NB-ARC	CC(1) LRR(1) NB-ARC(1)
Aeria	AE046737-RA	CC_NB-ARC	CC(1) NB-ARC(1)
Aeria	AE046739-RA	LRR_NB-ARC	LRR(1) NB-ARC(1)
Aeria	AE046953-RA	LRR_NB-ARC	LRR(1) NB-ARC(1)
Aeria	AE046968-RA	LRR_NB-ARC	LRR(1) NB-ARC(1)
Aeria	AE046976-RA	NB-ARC	NB-ARC(1)
Aeria	AE046981-RA	LRR_NB-ARC	LRR(1) NB-ARC(1)
Aeria	AE046993-RA	LRR_NB-ARC	LRR(1) NB-ARC(1)
Aeria	AE047131-RA	CC_LRR_NB-ARC	CC(1) LRR(1) NB-ARC(1)
Aeria	AE047726-RA	CC_TIR	CC(1) TIR(1)
Aeria	AE047753-RA	LRR_NB-ARC	LRR(1) NB-ARC(1)
Aeria	AE048194-RA	LRR_NB-ARC	LRR(1) NB-ARC(1)
Aeria	AE048245-RA	LRR_NB-ARC	LRR(1) NB-ARC(1)
Aeria	AE048429-RA	CC_LRR_NB-ARC	CC(1) LRR(1) NB-ARC(1)
Aeria	AE048523-RA	NB-ARC	NB-ARC(1)
Aeria	AE048565-RA	CC_LRR_NB-ARC	CC(2) LRR(1) NB-ARC(1)
Aeria	AE048566-RA	CC_LRR_NB-ARC	CC(2) LRR(1) NB-ARC(1)
Aeria	AE048567-RA	LRR_NB-ARC	LRR(1) NB-ARC(1)
Aeria	AE048568-RA	LRR_NB-ARC	LRR(1) NB-ARC(1)
Aeria	AE048762-RA	LRR_NB-ARC	LRR(1) NB-ARC(1)
Aeria	AE048896-RA	LRR_NB-ARC	LRR(1) NB-ARC(1)
Aeria	AE048995-RA	CC_LRR_NB-ARC	CC(1) LRR(1) NB-ARC(1)
Aeria	AE049013-RA	LRR_NB-ARC	LRR(1) NB-ARC(1)
Aeria	AE049016-RA	LRR_NB-ARC	LRR(1) NB-ARC(1)
Aeria	AE049020-RA	LRR_NB-ARC	LRR(1) NB-ARC(1)
Aeria	AE049024-RA	NB-ARC	NB-ARC(1)
Aeria	AE049034-RA	CC_LRR_NB-ARC	CC(1) LRR(1) NB-ARC(1)
Aeria	AE036681-RA	Other
Ainsu	A.ins1C01G000003.1	CC_LRR_NB-ARC	CC(2) LRR(1) NB-ARC(1)
Ainsu	A.ins1C01G000005.1	NB-ARC	NB-ARC(1)
Ainsu	A.ins1C01G000006.1	CC_LRR_NB-ARC	CC(1) LRR(1) NB-ARC(1)
Ainsu	A.ins1C01G000007.1	CC_LRR_NB-ARC	CC(2) LRR(1) NB-ARC(1)
Ainsu	A.ins1C01G000009.1	LRR_NB-ARC	LRR(1) NB-ARC(1)
Ainsu	A.ins1C01G000041.1	CC_LRR_NB-ARC	CC(1) LRR(1) NB-ARC(1)
Ainsu	A.ins1C01G000063.1	LRR_NB-ARC	LRR(3) NB-ARC(1)
Ainsu	A.ins1C01G000123.1	LRR_NB-ARC	LRR(3) NB-ARC(1)
Ainsu	A.ins1C01G000171.1	CC_LRR_NB-ARC	CC(1) LRR(1) NB-ARC(1)
Ainsu	A.ins1C01G000174.1	CC_LRR_NB-ARC	CC(1) LRR(1) NB-ARC(1)
Ainsu	A.ins1C01G000229.1	CC_LRR_NB-ARC	CC(1) LRR(1) NB-ARC(1)
Ainsu	A.ins1C01G000231.1	LRR_NB-ARC	LRR(1) NB-ARC(1)
Ainsu	A.ins1C01G000312.1	CC_LRR_NB-ARC	CC(1) LRR(1) NB-ARC(1)
Ainsu	A.ins1C01G000443.1	CC_LRR_NB-ARC	CC(1) LRR(1) NB-ARC(1)
Ainsu	A.ins1C01G000444.1	CC_LRR_NB-ARC	CC(1) LRR(1) NB-ARC(1)
Ainsu	A.ins1C01G000507.1	CC_LRR_NB-ARC	CC(1) LRR(1) NB-ARC(1)
Ainsu	A.ins1C01G000589.1	LRR_NB-ARC	LRR(1) NB-ARC(1)
Ainsu	A.ins1C01G000769.1	NB-ARC	NB-ARC(1)
Ainsu	A.ins1C01G000860.1	NB-ARC	NB-ARC(1)
Ainsu	A.ins1C01G000861.1	CC_NB-ARC	CC(2) NB-ARC(1)
Ainsu	A.ins1C01G000865.1	CC_NB-ARC	CC(1) NB-ARC(1)
Ainsu	A.ins1C01G000866.1	CC_NB-ARC	CC(2) NB-ARC(1)
Ainsu	A.ins1C01G000875.1	LRR_NB-ARC	LRR(1) NB-ARC(1)
Ainsu	A.ins1C01G000876.1	CC_LRR_NB-ARC	CC(1) LRR(1) NB-ARC(1)
Ainsu	A.ins1C01G000921.1	LRR_NB-ARC	LRR(1) NB-ARC(1)
Ainsu	A.ins1C01G001878.1	LRR_NB-ARC	LRR(1) NB-ARC(1)
Ainsu	A.ins1C01G001940.1	LRR_NB-ARC	LRR(1) NB-ARC(1)
Ainsu	A.ins1C01G002099.1	CC_LRR_NB-ARC	CC(1) LRR(1) NB-ARC(1)
Ainsu	A.ins1C01G002117.1	NB-ARC	NB-ARC(1)
Ainsu	A.ins1C01G002214.1	LRR_NB-ARC	LRR(1) NB-ARC(1)
Ainsu	A.ins1C01G002337.1	CC_LRR_NB-ARC	CC(1) LRR(1) NB-ARC(1)
Ainsu	A.ins1C01G002379.1	CC_LRR_NB-ARC	CC(1) LRR(1) NB-ARC(1)
Ainsu	A.ins1C01G002381.1	LRR_NB-ARC	LRR(1) NB-ARC(1)
Ainsu	A.ins1C01G002384.1	LRR_NB-ARC	LRR(1) NB-ARC(1)
Ainsu	A.ins1C01G002385.1	CC_LRR_NB-ARC	CC(1) LRR(1) NB-ARC(1)
Ainsu	A.ins1C01G002386.1	LRR_NB-ARC	LRR(1) NB-ARC(1)
Ainsu	A.ins1C01G002601.1	CC_LRR_NB-ARC	CC(2) LRR(1) NB-ARC(1)
Ainsu	A.ins1C01G002602.1	LRR_NB-ARC	LRR(1) NB-ARC(1)
Ainsu	A.ins1C01G002996.1	CC_LRR_NB-ARC	CC(2) LRR(1) NB-ARC(1)
Ainsu	A.ins1C01G003704.1	LRR_NB-ARC	LRR(1) NB-ARC(1)
Ainsu	A.ins1C01G004522.1	CC_NB-ARC	CC(1) NB-ARC(1)
Ainsu	A.ins1C01G004557.1	LRR_NB-ARC	LRR(1) NB-ARC(1)
Ainsu	A.ins1C01G004733.1	LRR_NB-ARC	LRR(1) NB-ARC(1)
Ainsu	A.ins1C01G004826.1	CC_LRR_NB-ARC	CC(2) LRR(1) NB-ARC(1)
Ainsu	A.ins1C01G004869.1	CC_LRR_NB-ARC	CC(1) LRR(1) NB-ARC(1)
Ainsu	A.ins1C01G004941.1	CC_LRR_NB-ARC	CC(1) LRR(1) NB-ARC(1)
Ainsu	A.ins1C01G005024.1	CC_LRR_NB-ARC	CC(1) LRR(1) NB-ARC(1)
Ainsu	A.ins1C01G005029.1	LRR_NB-ARC	LRR(1) NB-ARC(1)
Ainsu	A.ins1C01G005059.1	LRR_NB-ARC	LRR(1) NB-ARC(1)
Ainsu	A.ins1C01G005126.1	CC_LRR_NB-ARC	CC(1) LRR(1) NB-ARC(1)
Ainsu	A.ins1C01G005147.1	LRR_NB-ARC	LRR(1) NB-ARC(1)
Ainsu	A.ins1C01G005148.1	LRR_NB-ARC	LRR(1) NB-ARC(1)
Ainsu	A.ins1C01G005170.1	NB-ARC	NB-ARC(1)
Ainsu	A.ins1C01G005171.1	CC_LRR_NB-ARC	CC(1) LRR(1) NB-ARC(1)
Ainsu	A.ins1C01G005195.1	LRR_NB-ARC	LRR(1) NB-ARC(1)
Ainsu	A.ins1C01G005200.1	LRR_NB-ARC	LRR(1) NB-ARC(1)
Ainsu	A.ins1C01G005223.1	LRR_NB-ARC	LRR(1) NB-ARC(1)
Ainsu	A.ins1C01G005263.1	LRR_NB-ARC	LRR(1) NB-ARC(1)
Ainsu	A.ins1C01G005264.1	CC_LRR_NB-ARC	CC(1) LRR(2) NB-ARC(1)
Ainsu	A.ins1C01G005266.1	CC_LRR_NB-ARC	CC(1) LRR(2) NB-ARC(1)
Ainsu	A.ins1C01G005316.1	CC_LRR_NB-ARC	CC(1) LRR(1) NB-ARC(1)
Ainsu	A.ins1C01G005490.1	LRR_NB-ARC	LRR(1) NB-ARC(1)
Ainsu	A.ins1C01G005580.1	CC_LRR_NB-ARC	CC(1) LRR(1) NB-ARC(1)
Ainsu	A.ins1C01G005581.1	CC_LRR_NB-ARC	CC(1) LRR(1) NB-ARC(1)
Ainsu	A.ins1C01G005582.1	LRR_NB-ARC	LRR(1) NB-ARC(1)
Ainsu	A.ins1C01G005584.1	NB-ARC	NB-ARC(1)
Ainsu	A.ins1C01G005585.1	LRR_NB-ARC	LRR(1) NB-ARC(1)
Ainsu	A.ins1C01G005630.1	LRR_NB-ARC	LRR(1) NB-ARC(1)
Ainsu	A.ins1D01G000070.1	LRR_NB-ARC	LRR(1) NB-ARC(1)
Ainsu	A.ins1D01G000079.1	LRR_NB-ARC	LRR(1) NB-ARC(1)
Ainsu	A.ins1D01G000110.1	CC_LRR_NB-ARC	CC(1) LRR(1) NB-ARC(1)
Ainsu	A.ins1D01G000119.1	LRR_NB-ARC	LRR(1) NB-ARC(1)
Ainsu	A.ins1D01G000120.1	LRR_NB-ARC	LRR(1) NB-ARC(1)
Ainsu	A.ins1D01G000263.1	CC_LRR_NB-ARC	CC(1) LRR(1) NB-ARC(1)
Ainsu	A.ins1D01G000328.1	LRR_NB-ARC	LRR(1) NB-ARC(1)
Ainsu	A.ins1D01G000343.1	LRR_NB-ARC	LRR(1) NB-ARC(1)
Ainsu	A.ins1D01G000359.1	NB-ARC	NB-ARC(1)
Ainsu	A.ins1D01G000486.1	LRR_NB-ARC	LRR(2) NB-ARC(1)
Ainsu	A.ins1D01G001299.1	CC_LRR_NB-ARC	CC(1) LRR(1) NB-ARC(1)
Ainsu	A.ins1D01G001614.1	LRR_NB-ARC	LRR(1) NB-ARC(1)
Ainsu	A.ins1D01G001678.1	CC_LRR_NB-ARC	CC(1) LRR(1) NB-ARC(1)
Ainsu	A.ins1D01G001724.1	LRR_NB-ARC	LRR(1) NB-ARC(1)
Ainsu	A.ins1D01G001761.1	LRR_NB-ARC	LRR(2) NB-ARC(1)
Ainsu	A.ins1D01G001973.1	CC_LRR_NB-ARC	CC(1) LRR(1) NB-ARC(1)
Ainsu	A.ins1D01G002127.1	CC_LRR_NB-ARC	CC(1) LRR(1) NB-ARC(1)
Ainsu	A.ins1D01G002138.1	CC_LRR_NB-ARC	CC(1) LRR(2) NB-ARC(1)
Ainsu	A.ins1D01G002195.1	LRR_NB-ARC	LRR(1) NB-ARC(1)
Ainsu	A.ins1D01G002205.1	CC_LRR_NB-ARC	CC(1) LRR(1) NB-ARC(1)
Ainsu	A.ins1D01G002595.1	CC_LRR_NB-ARC	CC(1) LRR(1) NB-ARC(1)
Ainsu	A.ins1D01G002642.1	CC_LRR_NB-ARC	CC(1) LRR(1) NB-ARC(1)
Ainsu	A.ins1D01G002654.1	CC_LRR_NB-ARC	CC(2) LRR(1) NB-ARC(1)
Ainsu	A.ins1D01G002655.1	CC_LRR_NB-ARC	CC(1) LRR(1) NB-ARC(1)
Ainsu	A.ins1D01G002662.1	CC_LRR_NB-ARC	CC(1) LRR(1) NB-ARC(1)
Ainsu	A.ins1D01G002664.1	CC_LRR_NB-ARC	CC(1) LRR(1) NB-ARC(1)
Ainsu	A.ins1D01G002681.1	CC_LRR_NB-ARC	CC(1) LRR(1) NB-ARC(1)
Ainsu	A.ins1D01G002682.1	CC_NB-ARC	CC(1) NB-ARC(1)
Ainsu	A.ins1D01G002683.1	LRR_NB-ARC	LRR(1) NB-ARC(1)
Ainsu	A.ins1D01G002685.1	LRR_NB-ARC	LRR(1) NB-ARC(1)
Ainsu	A.ins1D01G002700.1	LRR_NB-ARC	LRR(1) NB-ARC(1)
Ainsu	A.ins1D01G002723.1	LRR_NB-ARC	LRR(1) NB-ARC(1)
Ainsu	A.ins1D01G002737.1	LRR_NB-ARC	LRR(1) NB-ARC(1)
Ainsu	A.ins1D01G002738.1	CC_NB-ARC	CC(1) NB-ARC(1)
Ainsu	A.ins1D01G002741.1	LRR_NB-ARC	LRR(1) NB-ARC(1)
Ainsu	A.ins1D01G002786.1	LRR_NB-ARC	LRR(1) NB-ARC(1)
Ainsu	A.ins1D01G002803.1	LRR_NB-ARC	LRR(1) NB-ARC(1)
Ainsu	A.ins1D01G002824.1	CC_NB-ARC	CC(1) NB-ARC(1)
Ainsu	A.ins1D01G002825.1	LRR_NB-ARC	LRR(1) NB-ARC(1)
Ainsu	A.ins1D01G002826.1	CC_LRR_NB-ARC	CC(1) LRR(1) NB-ARC(1)
Ainsu	A.ins1D01G002827.1	LRR_NB-ARC	LRR(1) NB-ARC(1)
Ainsu	A.ins1D01G002828.1	CC_LRR_NB-ARC	CC(1) LRR(1) NB-ARC(1)
Ainsu	A.ins1D01G002829.1	LRR_NB-ARC	LRR(1) NB-ARC(1)
Ainsu	A.ins1D01G002831.1	CC_LRR_NB-ARC	CC(1) LRR(3) NB-ARC(1)
Ainsu	A.ins1D01G002865.1	LRR_NB-ARC	LRR(1) NB-ARC(1)
Ainsu	A.ins1D01G002904.1	LRR_NB-ARC	LRR(1) NB-ARC(1)
Ainsu	A.ins1D01G002949.1	LRR_NB-ARC	LRR(4) NB-ARC(1)
Ainsu	A.ins1D01G002996.1	CC_LRR_NB-ARC	CC(1) LRR(1) NB-ARC(1)
Ainsu	A.ins1D01G003011.1	LRR_NB-ARC	LRR(1) NB-ARC(1)
Ainsu	A.ins1D01G003036.1	CC_LRR_NB-ARC	CC(1) LRR(1) NB-ARC(1)
Ainsu	A.ins1D01G003037.1	CC_LRR_NB-ARC	CC(1) LRR(1) NB-ARC(1)
Ainsu	A.ins1D01G003170.1	LRR_NB-ARC	LRR(1) NB-ARC(1)
Ainsu	A.ins1D01G003305.1	CC_LRR_NB-ARC	CC(1) LRR(1) NB-ARC(1)
Ainsu	A.ins1D01G003650.1	LRR_NB-ARC	LRR(1) NB-ARC(1)
Ainsu	A.ins1D01G003720.1	CC_NB-ARC	CC(1) NB-ARC(1)
Ainsu	A.ins1D01G003721.1	CC_NB-ARC	CC(1) NB-ARC(1)
Ainsu	A.ins1D01G003722.1	NB-ARC	NB-ARC(1)
Ainsu	A.ins1D01G003725.1	CC_NB-ARC	CC(1) NB-ARC(1)
Ainsu	A.ins1D01G003727.1	CC_NB-ARC	CC(1) NB-ARC(1)
Ainsu	A.ins1D01G003728.1	NB-ARC	NB-ARC(1)
Ainsu	A.ins1D01G003730.1	CC_NB-ARC	CC(2) NB-ARC(1)
Ainsu	A.ins1D01G003739.1	LRR_NB-ARC	LRR(1) NB-ARC(1)
Ainsu	A.ins1D01G004739.1	LRR_NB-ARC	LRR(1) NB-ARC(1)
Ainsu	A.ins1D01G004839.1	LRR_NB-ARC	LRR(1) NB-ARC(1)
Ainsu	A.ins1D01G004855.1	LRR_NB-ARC	LRR(1) NB-ARC(1)
Ainsu	A.ins1D01G004856.1	LRR_NB-ARC	LRR(1) NB-ARC(1)
Ainsu	A.ins1D01G004980.1	CC_LRR_NB-ARC	CC(1) LRR(1) NB-ARC(1)
Ainsu	A.ins1D01G005041.1	NB-ARC	NB-ARC(1)
Ainsu	A.ins1D01G005064.1	LRR_NB-ARC	LRR(1) NB-ARC(1)
Ainsu	A.ins1D01G006431.1	NB-ARC	NB-ARC(1)
Ainsu	A.ins1D01G007049.1	CC_LRR_NB-ARC	CC(1) LRR(1) NB-ARC(1)
Ainsu	A.ins1D01G007173.1	LRR_NB-ARC	LRR(1) NB-ARC(1)
Ainsu	A.ins1D01G007176.1	LRR_NB-ARC	LRR(1) NB-ARC(1)
Ainsu	A.ins1D01G007177.1	LRR_NB-ARC	LRR(1) NB-ARC(1)
Ainsu	A.ins1D01G007179.1	NB-ARC	NB-ARC(1)
Ainsu	A.ins1D01G007180.1	LRR_NB-ARC	LRR(1) NB-ARC(1)
Ainsu	A.ins1D01G007182.1	LRR_NB-ARC	LRR(1) NB-ARC(1)
Ainsu	A.ins1D01G007183.1	NB-ARC	NB-ARC(1)
Ainsu	A.ins1D01G007185.1	CC_LRR_NB-ARC	CC(1) LRR(1) NB-ARC(1)
Ainsu	A.ins1D01G007190.1	LRR_NB-ARC	LRR(1) NB-ARC(1)
Ainsu	A.ins1D01G007193.1	LRR_NB-ARC	LRR(1) NB-ARC(1)
Ainsu	A.ins1D01G007194.1	CC_LRR_NB-ARC	CC(1) LRR(1) NB-ARC(1)
Ainsu	A.ins2C01G000215.1	LRR_NB-ARC	LRR(1) NB-ARC(1)
Ainsu	A.ins2C01G000279.1	LRR_NB-ARC	LRR(1) NB-ARC(1)
Ainsu	A.ins2C01G000854.1	LRR_NB-ARC	LRR(1) NB-ARC(1)
Ainsu	A.ins2C01G000879.1	LRR_NB-ARC	LRR(1) NB-ARC(1)
Ainsu	A.ins2C01G001497.1	LRR_NB-ARC	LRR(1) NB-ARC(1)
Ainsu	A.ins2C01G001547.1	CC_LRR_NB-ARC	CC(1) LRR(1) NB-ARC(1)
Ainsu	A.ins2C01G001736.1	LRR_NB-ARC	LRR(2) NB-ARC(1)
Ainsu	A.ins2C01G001737.1	LRR_NB-ARC	LRR(2) NB-ARC(1)
Ainsu	A.ins2C01G001807.1	CC_LRR_NB-ARC	CC(1) LRR(1) NB-ARC(1)
Ainsu	A.ins2C01G002414.1	LRR_NB-ARC	LRR(1) NB-ARC(1)
Ainsu	A.ins2C01G002415.1	CC_NB-ARC	CC(1) NB-ARC(1)
Ainsu	A.ins2C01G002417.1	LRR_NB-ARC	LRR(1) NB-ARC(1)
Ainsu	A.ins2C01G002425.1	CC_LRR_NB-ARC	CC(1) LRR(1) NB-ARC(1)
Ainsu	A.ins2C01G002596.1	CC_LRR_NB-ARC	CC(1) LRR(1) NB-ARC(1)
Ainsu	A.ins2C01G002896.1	CC_LRR_NB-ARC	CC(1) LRR(1) NB-ARC(1)
Ainsu	A.ins2C01G002897.1	CC_LRR_NB-ARC	CC(1) LRR(1) NB-ARC(1)
Ainsu	A.ins2C01G003139.1	CC_NB-ARC	CC(1) NB-ARC(1)
Ainsu	A.ins2C01G003330.1	LRR_NB-ARC	LRR(1) NB-ARC(1)
Ainsu	A.ins2C01G003649.1	LRR_NB-ARC	LRR(1) NB-ARC(1)
Ainsu	A.ins2C01G004532.1	CC_LRR_NB-ARC	CC(1) LRR(1) NB-ARC(1)
Ainsu	A.ins2C01G005022.1	TIR	TIR(2)
Ainsu	A.ins2C01G005063.1	CC_NB-ARC	CC(1) NB-ARC(1)
Ainsu	A.ins2C01G005083.1	LRR_NB-ARC	LRR(2) NB-ARC(1)
Ainsu	A.ins2C01G005317.1	CC_LRR_NB-ARC	CC(1) LRR(1) NB-ARC(1)
Ainsu	A.ins2C01G005703.1	LRR_NB-ARC	LRR(1) NB-ARC(1)
Ainsu	A.ins2C01G005742.1	NB-ARC	NB-ARC(1)
Ainsu	A.ins2C01G005938.1	LRR_NB-ARC	LRR(1) NB-ARC(1)
Ainsu	A.ins2C01G005946.1	CC_LRR_NB-ARC	CC(1) LRR(1) NB-ARC(1)
Ainsu	A.ins2C01G005981.1	LRR_NB-ARC	LRR(1) NB-ARC(1)
Ainsu	A.ins2C01G006109.1	CC_LRR_NB-ARC	CC(1) LRR(1) NB-ARC(1)
Ainsu	A.ins2C01G006477.1	CC_LRR_NB-ARC	CC(2) LRR(1) NB-ARC(1)
Ainsu	A.ins2C01G006603.1	CC_LRR_NB-ARC	CC(1) LRR(1) NB-ARC(1)
Ainsu	A.ins2C01G006780.1	CC_LRR_NB-ARC	CC(1) LRR(1) NB-ARC(1)
Ainsu	A.ins2C01G006799.1	CC_LRR_NB-ARC	CC(1) LRR(1) NB-ARC(1)
Ainsu	A.ins2C01G006813.1	LRR_NB-ARC	LRR(1) NB-ARC(1)
Ainsu	A.ins2C01G006832.1	LRR_NB-ARC	LRR(1) NB-ARC(1)
Ainsu	A.ins2C01G006833.1	LRR_NB-ARC	LRR(2) NB-ARC(1)
Ainsu	A.ins2C01G006835.1	CC_NB-ARC	CC(1) NB-ARC(1)
Ainsu	A.ins2C01G006837.1	LRR_NB-ARC	LRR(1) NB-ARC(1)
Ainsu	A.ins2C01G006839.1	CC_LRR_NB-ARC	CC(1) LRR(1) NB-ARC(1)
Ainsu	A.ins2C01G006840.1	CC_LRR_NB-ARC	CC(1) LRR(1) NB-ARC(1)
Ainsu	A.ins2C01G006897.1	CC_LRR_NB-ARC	CC(1) LRR(1) NB-ARC(1)
Ainsu	A.ins2C01G006902.1	CC_LRR_NB-ARC	CC(1) LRR(1) NB-ARC(1)
Ainsu	A.ins2C01G006905.1	LRR_NB-ARC	LRR(1) NB-ARC(1)
Ainsu	A.ins2C01G006907.1	LRR_NB-ARC	LRR(1) NB-ARC(1)
Ainsu	A.ins2C01G006912.1	LRR_NB-ARC	LRR(1) NB-ARC(1)
Ainsu	A.ins2C01G006997.1	LRR_NB-ARC	LRR(1) NB-ARC(1)
Ainsu	A.ins2C01G006998.1	CC_LRR_NB-ARC	CC(1) LRR(1) NB-ARC(1)
Ainsu	A.ins2C01G007079.1	LRR_NB-ARC	LRR(1) NB-ARC(1)
Ainsu	A.ins2C01G007274.1	LRR_NB-ARC	LRR(1) NB-ARC(1)
Ainsu	A.ins2C01G007286.1	LRR_NB-ARC	LRR(1) NB-ARC(1)
Ainsu	A.ins2C01G007289.1	CC_LRR_NB-ARC	CC(1) LRR(1) NB-ARC(1)
Ainsu	A.ins2C01G007294.1	LRR_NB-ARC	LRR(1) NB-ARC(1)
Ainsu	A.ins2C01G007318.1	LRR_NB-ARC	LRR(1) NB-ARC(1)
Ainsu	A.ins2C01G007319.1	CC_LRR_NB-ARC	CC(1) LRR(1) NB-ARC(1)
Ainsu	A.ins2C01G007395.1	NB-ARC	NB-ARC(1)
Ainsu	A.ins2D01G000062.1	LRR_NB-ARC	LRR(1) NB-ARC(1)
Ainsu	A.ins2D01G000081.1	LRR_NB-ARC	LRR(1) NB-ARC(1)
Ainsu	A.ins2D01G000113.1	LRR_NB-ARC	LRR(1) NB-ARC(1)
Ainsu	A.ins2D01G000115.1	LRR_NB-ARC	LRR(1) NB-ARC(1)
Ainsu	A.ins2D01G000116.1	CC_LRR_NB-ARC	CC(1) LRR(1) NB-ARC(1)
Ainsu	A.ins2D01G000118.1	CC_LRR_NB-ARC	CC(1) LRR(1) NB-ARC(1)
Ainsu	A.ins2D01G000159.1	CC_NB-ARC	CC(1) NB-ARC(1)
Ainsu	A.ins2D01G000596.1	LRR_NB-ARC	LRR(1) NB-ARC(1)
Ainsu	A.ins2D01G000623.1	CC_LRR_NB-ARC	CC(1) LRR(1) NB-ARC(1)
Ainsu	A.ins2D01G000696.1	CC_LRR_NB-ARC	CC(2) LRR(1) NB-ARC(1)
Ainsu	A.ins2D01G000723.1	LRR_NB-ARC	LRR(1) NB-ARC(1)
Ainsu	A.ins2D01G001372.1	LRR_NB-ARC	LRR(1) NB-ARC(1)
Ainsu	A.ins2D01G001434.1	CC_LRR_NB-ARC	CC(2) LRR(1) NB-ARC(1)
Ainsu	A.ins2D01G001637.1	LRR_NB-ARC	LRR(2) NB-ARC(1)
Ainsu	A.ins2D01G001638.1	LRR_NB-ARC	LRR(2) NB-ARC(1)
Ainsu	A.ins2D01G002243.1	CC_LRR_NB-ARC	CC(1) LRR(1) NB-ARC(1)
Ainsu	A.ins2D01G002244.1	CC_LRR_NB-ARC	CC(1) LRR(1) NB-ARC(1)
Ainsu	A.ins2D01G002255.1	LRR_NB-ARC	LRR(1) NB-ARC(1)
Ainsu	A.ins2D01G002964.1	CC_NB-ARC	CC(2) NB-ARC(1)
Ainsu	A.ins2D01G003101.1	NB-ARC	NB-ARC(1)
Ainsu	A.ins2D01G003120.1	NB-ARC	NB-ARC(1)
Ainsu	A.ins2D01G003159.1	CC_LRR_NB-ARC	CC(1) LRR(1) NB-ARC(1)
Ainsu	A.ins2D01G003439.1	LRR_NB-ARC	LRR(1) NB-ARC(1)
Ainsu	A.ins2D01G004442.1	LRR_NB-ARC	LRR(1) NB-ARC(1)
Ainsu	A.ins2D01G004532.1	TIR	TIR(2)
Ainsu	A.ins2D01G004570.1	CC_LRR_NB-ARC	CC(1) LRR(1) NB-ARC(1)
Ainsu	A.ins2D01G004577.1	LRR_NB-ARC	LRR(2) NB-ARC(1)
Ainsu	A.ins2D01G004805.1	CC_LRR_NB-ARC	CC(1) LRR(1) NB-ARC(1)
Ainsu	A.ins3C01G000372.1	LRR_NB-ARC	LRR(1) NB-ARC(1)
Ainsu	A.ins3C01G000581.1	LRR_NB-ARC	LRR(1) NB-ARC(1)
Ainsu	A.ins3C01G000632.1	CC_LRR_NB-ARC	CC(2) LRR(1) NB-ARC(1)
Ainsu	A.ins3C01G000636.1	CC_LRR_NB-ARC	CC(3) LRR(1) NB-ARC(1)
Ainsu	A.ins3C01G000692.1	LRR_NB-ARC	LRR(2) NB-ARC(1)
Ainsu	A.ins3C01G000736.1	NB-ARC	NB-ARC(1)
Ainsu	A.ins3C01G000737.1	CC_LRR_NB-ARC	CC(1) LRR(1) NB-ARC(1)
Ainsu	A.ins3C01G000738.1	NB-ARC	NB-ARC(1)
Ainsu	A.ins3C01G000739.1	CC_LRR_NB-ARC	CC(1) LRR(1) NB-ARC(1)
Ainsu	A.ins3C01G000740.1	LRR_NB-ARC	LRR(1) NB-ARC(1)
Ainsu	A.ins3C01G001382.1	NB-ARC_TIR	NB-ARC(1) TIR(1)
Ainsu	A.ins3C01G001484.1	CC_NB-ARC	CC(1) NB-ARC(1)
Ainsu	A.ins3C01G001486.1	NB-ARC	NB-ARC(1)
Ainsu	A.ins3C01G001930.1	LRR_NB-ARC	LRR(1) NB-ARC(1)
Ainsu	A.ins3C01G001935.1	LRR_NB-ARC	LRR(1) NB-ARC(1)
Ainsu	A.ins3C01G003642.1	CC_LRR_NB-ARC	CC(1) LRR(1) NB-ARC(1)
Ainsu	A.ins3C01G003743.1	LRR_NB-ARC	LRR(1) NB-ARC(1)
Ainsu	A.ins3C01G003769.1	NB-ARC	NB-ARC(1)
Ainsu	A.ins3C01G003878.1	NB-ARC	NB-ARC(1)
Ainsu	A.ins3C01G004027.1	LRR_NB-ARC	LRR(1) NB-ARC(1)
Ainsu	A.ins3C01G004032.1	LRR_NB-ARC	LRR(1) NB-ARC(1)
Ainsu	A.ins3C01G004051.1	CC_LRR_NB-ARC	CC(1) LRR(1) NB-ARC(1)
Ainsu	A.ins3D01G000023.1	NB-ARC	NB-ARC(1)
Ainsu	A.ins3D01G000485.1	CC_LRR_NB-ARC	CC(1) LRR(1) NB-ARC(1)
Ainsu	A.ins3D01G000535.1	NB-ARC	NB-ARC(1)
Ainsu	A.ins3D01G000542.1	NB-ARC	NB-ARC(1)
Ainsu	A.ins3D01G000563.1	LRR_NB-ARC	LRR(1) NB-ARC(1)
Ainsu	A.ins3D01G000662.1	NB-ARC	NB-ARC(1)
Ainsu	A.ins3D01G000961.1	LRR_NB-ARC	LRR(2) NB-ARC(1)
Ainsu	A.ins3D01G002664.1	CC_NB-ARC	CC(1) NB-ARC(1)
Ainsu	A.ins3D01G002665.1	CC_NB-ARC	CC(1) NB-ARC(1)
Ainsu	A.ins3D01G002668.1	CC_NB-ARC	CC(1) NB-ARC(1)
Ainsu	A.ins3D01G002761.1	NB-ARC_TIR	NB-ARC(1) TIR(1)
Ainsu	A.ins3D01G003165.1	LRR_NB-ARC	LRR(1) NB-ARC(1)
Ainsu	A.ins3D01G003299.1	LRR_NB-ARC	LRR(1) NB-ARC(1)
Ainsu	A.ins3D01G003301.1	CC_LRR_NB-ARC	CC(1) LRR(1) NB-ARC(1)
Ainsu	A.ins3D01G003302.1	NB-ARC	NB-ARC(1)
Ainsu	A.ins3D01G003349.1	LRR_NB-ARC	LRR(2) NB-ARC(1)
Ainsu	A.ins3D01G003385.1	CC_LRR_NB-ARC	CC(1) LRR(1) NB-ARC(1)
Ainsu	A.ins3D01G003463.1	LRR_NB-ARC	LRR(1) NB-ARC(1)
Ainsu	A.ins3D01G003831.1	CC_LRR_NB-ARC	CC(1) LRR(1) NB-ARC(1)
Ainsu	A.ins3D01G004009.1	LRR_NB-ARC	LRR(1) NB-ARC(1)
Ainsu	A.ins3D01G004020.1	CC_NB-ARC	CC(1) NB-ARC(1)
Ainsu	A.ins3D01G004069.1	LRR_NB-ARC	LRR(1) NB-ARC(1)
Ainsu	A.ins3D01G004085.1	LRR_NB-ARC	LRR(1) NB-ARC(1)
Ainsu	A.ins3D01G004520.1	LRR_NB-ARC	LRR(1) NB-ARC(1)
Ainsu	A.ins3D01G004576.1	CC_LRR_NB-ARC	CC(1) LRR(1) NB-ARC(1)
Ainsu	A.ins3D01G004593.1	LRR_NB-ARC	LRR(1) NB-ARC(1)
Ainsu	A.ins3D01G004647.1	CC_LRR_NB-ARC	CC(2) LRR(1) NB-ARC(1)
Ainsu	A.ins3D01G004648.1	LRR_NB-ARC	LRR(1) NB-ARC(1)
Ainsu	A.ins3D01G004649.1	CC_NB-ARC	CC(1) NB-ARC(1)
Ainsu	A.ins3D01G004663.1	CC_LRR_NB-ARC	CC(1) LRR(1) NB-ARC(1)
Ainsu	A.ins3D01G004664.1	LRR_NB-ARC	LRR(1) NB-ARC(1)
Ainsu	A.ins3D01G004677.1	CC_LRR_NB-ARC	CC(2) LRR(1) NB-ARC(1)
Ainsu	A.ins3D01G004758.1	CC_LRR_NB-ARC	CC(1) LRR(1) NB-ARC(1)
Ainsu	A.ins3D01G004760.1	CC_LRR_NB-ARC	CC(1) LRR(1) NB-ARC(1)
Ainsu	A.ins3D01G004764.1	CC_LRR_NB-ARC	CC(1) LRR(1) NB-ARC(1)
Ainsu	A.ins3D01G004766.1	CC_LRR_NB-ARC	CC(1) LRR(1) NB-ARC(1)
Ainsu	A.ins3D01G004769.1	CC_NB-ARC	CC(1) NB-ARC(1)
Ainsu	A.ins3D01G004780.1	LRR_NB-ARC	LRR(1) NB-ARC(1)
Ainsu	A.ins3D01G004783.1	LRR_NB-ARC	LRR(1) NB-ARC(1)
Ainsu	A.ins3D01G004784.1	LRR_NB-ARC	LRR(1) NB-ARC(1)
Ainsu	A.ins3D01G004785.1	CC_LRR_NB-ARC	CC(1) LRR(1) NB-ARC(1)
Ainsu	A.ins3D01G004786.1	CC_LRR_NB-ARC	CC(1) LRR(1) NB-ARC(1)
Ainsu	A.ins3D01G004814.1	CC_NB-ARC	CC(1) NB-ARC(1)
Ainsu	A.ins3D01G004818.1	NB-ARC	NB-ARC(1)
Ainsu	A.ins3D01G004820.1	CC_LRR_NB-ARC	CC(1) LRR(1) NB-ARC(1)
Ainsu	A.ins3D01G004822.1	CC_LRR_NB-ARC	CC(1) LRR(1) NB-ARC(1)
Ainsu	A.ins3D01G004844.1	LRR_NB-ARC	LRR(1) NB-ARC(1)
Ainsu	A.ins3D01G004852.1	CC_LRR_NB-ARC	CC(1) LRR(1) NB-ARC(1)
Ainsu	A.ins3D01G004855.1	CC_LRR_NB-ARC	CC(1) LRR(1) NB-ARC(1)
Ainsu	A.ins3D01G004856.1	CC_LRR_NB-ARC	CC(1) LRR(1) NB-ARC(1)
Ainsu	A.ins3D01G004857.1	CC_LRR_NB-ARC	CC(1) LRR(1) NB-ARC(1)
Ainsu	A.ins4C01G000085.1	LRR_NB-ARC	LRR(1) NB-ARC(1)
Ainsu	A.ins4C01G000091.1	CC_LRR_NB-ARC	CC(1) LRR(1) NB-ARC(1)
Ainsu	A.ins4C01G000116.1	LRR_NB-ARC	LRR(1) NB-ARC(1)
Ainsu	A.ins4C01G000118.1	CC_NB-ARC	CC(2) NB-ARC(1)
Ainsu	A.ins4C01G000119.1	LRR_NB-ARC	LRR(1) NB-ARC(1)
Ainsu	A.ins4C01G000122.1	LRR_NB-ARC	LRR(1) NB-ARC(1)
Ainsu	A.ins4C01G000163.1	CC_LRR_NB-ARC	CC(1) LRR(1) NB-ARC(1)
Ainsu	A.ins4C01G000192.1	CC_LRR_NB-ARC	CC(1) LRR(1) NB-ARC(1)
Ainsu	A.ins4C01G000193.1	CC_LRR_NB-ARC	CC(1) LRR(1) NB-ARC(1)
Ainsu	A.ins4C01G000197.1	CC_LRR_NB-ARC	CC(1) LRR(1) NB-ARC(1)
Ainsu	A.ins4C01G000198.1	CC_LRR_NB-ARC	CC(1) LRR(1) NB-ARC(1)
Ainsu	A.ins4C01G000313.1	LRR_NB-ARC	LRR(1) NB-ARC(1)
Ainsu	A.ins4C01G000365.1	CC_NB-ARC	CC(1) NB-ARC(1)
Ainsu	A.ins4C01G000460.1	LRR_NB-ARC	LRR(1) NB-ARC(1)
Ainsu	A.ins4C01G000462.1	LRR_NB-ARC	LRR(1) NB-ARC(1)
Ainsu	A.ins4C01G000561.1	LRR_NB-ARC	LRR(1) NB-ARC(1)
Ainsu	A.ins4C01G000575.1	CC_NB-ARC	CC(2) NB-ARC(1)
Ainsu	A.ins4C01G000638.1	LRR_NB-ARC	LRR(1) NB-ARC(1)
Ainsu	A.ins4C01G000640.1	LRR_NB-ARC	LRR(1) NB-ARC(1)
Ainsu	A.ins4C01G000672.1	LRR_NB-ARC	LRR(1) NB-ARC(1)
Ainsu	A.ins4C01G000815.1	LRR_NB-ARC	LRR(1) NB-ARC(1)
Ainsu	A.ins4C01G000817.1	LRR_NB-ARC	LRR(1) NB-ARC(1)
Ainsu	A.ins4C01G000868.1	CC_LRR_NB-ARC	CC(1) LRR(2) NB-ARC(1)
Ainsu	A.ins4C01G001008.1	LRR_NB-ARC	LRR(1) NB-ARC(1)
Ainsu	A.ins4C01G001009.1	CC_LRR_NB-ARC	CC(1) LRR(1) NB-ARC(1)
Ainsu	A.ins4C01G001316.1	LRR_NB-ARC	LRR(1) NB-ARC(1)
Ainsu	A.ins4C01G001362.1	CC_NB-ARC	CC(1) NB-ARC(1)
Ainsu	A.ins4C01G001687.1	NB-ARC	NB-ARC(1)
Ainsu	A.ins4C01G001714.1	NB-ARC	NB-ARC(1)
Ainsu	A.ins4C01G002013.1	CC_LRR_NB-ARC	CC(2) LRR(1) NB-ARC(1)
Ainsu	A.ins4C01G002060.1	LRR_NB-ARC	LRR(1) NB-ARC(1)
Ainsu	A.ins4C01G002406.1	LRR_NB-ARC	LRR(1) NB-ARC(1)
Ainsu	A.ins4C01G002457.1	LRR_NB-ARC	LRR(1) NB-ARC(1)
Ainsu	A.ins4C01G002459.1	NB-ARC	NB-ARC(1)
Ainsu	A.ins4C01G002737.1	CC_LRR_NB-ARC	CC(1) LRR(1) NB-ARC(1)
Ainsu	A.ins4C01G002740.1	CC_LRR_NB-ARC	CC(1) LRR(1) NB-ARC(1)
Ainsu	A.ins4C01G002741.1	LRR_NB-ARC	LRR(1) NB-ARC(1)
Ainsu	A.ins4C01G002743.1	CC_LRR_NB-ARC	CC(1) LRR(1) NB-ARC(1)
Ainsu	A.ins4C01G002745.1	CC_LRR_NB-ARC	CC(1) LRR(1) NB-ARC(1)
Ainsu	A.ins4C01G002746.1	LRR_NB-ARC	LRR(1) NB-ARC(1)
Ainsu	A.ins4C01G002749.1	LRR_NB-ARC	LRR(1) NB-ARC(1)
Ainsu	A.ins4C01G002810.1	LRR_NB-ARC	LRR(2) NB-ARC(1)
Ainsu	A.ins4C01G003457.1	CC_LRR_NB-ARC	CC(1) LRR(1) NB-ARC(1)
Ainsu	A.ins4C01G003460.1	LRR_NB-ARC	LRR(1) NB-ARC(1)
Ainsu	A.ins4C01G003487.1	LRR_NB-ARC	LRR(1) NB-ARC(1)
Ainsu	A.ins4C01G003510.1	LRR_NB-ARC	LRR(1) NB-ARC(1)
Ainsu	A.ins4C01G003522.1	LRR_NB-ARC	LRR(1) NB-ARC(1)
Ainsu	A.ins4C01G003523.1	LRR_NB-ARC	LRR(2) NB-ARC(1)
Ainsu	A.ins4C01G003524.1	LRR_NB-ARC	LRR(1) NB-ARC(1)
Ainsu	A.ins4C01G003526.1	LRR_NB-ARC	LRR(2) NB-ARC(1)
Ainsu	A.ins4C01G003528.1	LRR_NB-ARC	LRR(1) NB-ARC(1)
Ainsu	A.ins4C01G003963.1	NB-ARC	NB-ARC(1)
Ainsu	A.ins4C01G003965.1	LRR_NB-ARC	LRR(1) NB-ARC(1)
Ainsu	A.ins4C01G004406.1	LRR_NB-ARC	LRR(1) NB-ARC(1)
Ainsu	A.ins4C01G004442.1	CC_LRR_NB-ARC	CC(1) LRR(1) NB-ARC(1)
Ainsu	A.ins4C01G004752.1	LRR_NB-ARC	LRR(1) NB-ARC(1)
Ainsu	A.ins4C01G004901.1	LRR_NB-ARC	LRR(1) NB-ARC(1)
Ainsu	A.ins4C01G004916.1	LRR_NB-ARC	LRR(1) NB-ARC(1)
Ainsu	A.ins4C01G004930.1	CC_LRR_NB-ARC	CC(2) LRR(1) NB-ARC(1)
Ainsu	A.ins4C01G005022.1	LRR_NB-ARC	LRR(1) NB-ARC(1)
Ainsu	A.ins4C01G005087.1	CC_LRR_NB-ARC	CC(1) LRR(1) NB-ARC(1)
Ainsu	A.ins4C01G005118.1	CC_NB-ARC	CC(1) NB-ARC(1)
Ainsu	A.ins4C01G005119.1	CC_NB-ARC	CC(1) NB-ARC(1)
Ainsu	A.ins4C01G005271.1	CC_LRR_NB-ARC	CC(1) LRR(1) NB-ARC(1)
Ainsu	A.ins4C01G005273.1	CC_LRR_NB-ARC	CC(1) LRR(1) NB-ARC(1)
Ainsu	A.ins4C01G005286.1	LRR_NB-ARC	LRR(1) NB-ARC(1)
Ainsu	A.ins4C01G005287.1	LRR_NB-ARC	LRR(2) NB-ARC(1)
Ainsu	A.ins4C01G005340.1	LRR_NB-ARC	LRR(1) NB-ARC(1)
Ainsu	A.ins4C01G005341.1	LRR_NB-ARC	LRR(1) NB-ARC(1)
Ainsu	A.ins4C01G005344.1	LRR_NB-ARC	LRR(1) NB-ARC(1)
Ainsu	A.ins4D01G000065.1	CC_LRR_NB-ARC	CC(2) LRR(1) NB-ARC(1)
Ainsu	A.ins4D01G000249.1	NB-ARC	NB-ARC(1)
Ainsu	A.ins4D01G000254.1	NB-ARC	NB-ARC(1)
Ainsu	A.ins4D01G000257.1	NB-ARC	NB-ARC(1)
Ainsu	A.ins4D01G000264.1	NB-ARC	NB-ARC(1)
Ainsu	A.ins4D01G000316.1	CC_LRR_NB-ARC	CC(2) LRR(1) NB-ARC(1)
Ainsu	A.ins4D01G000379.1	CC_LRR_NB-ARC	CC(1) LRR(1) NB-ARC(1)
Ainsu	A.ins4D01G000389.1	CC_LRR_NB-ARC	CC(1) LRR(1) NB-ARC(1)
Ainsu	A.ins4D01G000438.1	LRR_NB-ARC	LRR(1) NB-ARC(1)
Ainsu	A.ins4D01G000439.1	LRR_NB-ARC	LRR(1) NB-ARC(1)
Ainsu	A.ins4D01G000441.1	CC_LRR_NB-ARC	CC(1) LRR(1) NB-ARC(1)
Ainsu	A.ins4D01G000463.1	NB-ARC	NB-ARC(1)
Ainsu	A.ins4D01G000466.1	NB-ARC	NB-ARC(1)
Ainsu	A.ins4D01G000472.1	LRR_NB-ARC	LRR(1) NB-ARC(1)
Ainsu	A.ins4D01G000594.1	CC_LRR_NB-ARC	CC(2) LRR(1) NB-ARC(1)
Ainsu	A.ins4D01G000643.1	CC_LRR_NB-ARC	CC(1) LRR(1) NB-ARC(1)
Ainsu	A.ins4D01G000712.1	CC_NB-ARC	CC(1) NB-ARC(1)
Ainsu	A.ins4D01G000779.1	CC_NB-ARC	CC(1) NB-ARC(1)
Ainsu	A.ins4D01G000781.1	LRR_NB-ARC	LRR(1) NB-ARC(1)
Ainsu	A.ins4D01G000782.1	CC_LRR_NB-ARC	CC(3) LRR(1) NB-ARC(1)
Ainsu	A.ins4D01G000783.1	CC_LRR_NB-ARC	CC(1) LRR(1) NB-ARC(1)
Ainsu	A.ins4D01G000784.1	CC_LRR_NB-ARC	CC(1) LRR(1) NB-ARC(1)
Ainsu	A.ins4D01G000818.1	CC_LRR_NB-ARC	CC(1) LRR(1) NB-ARC(1)
Ainsu	A.ins4D01G000820.1	NB-ARC	NB-ARC(1)
Ainsu	A.ins4D01G000821.1	CC_LRR_NB-ARC	CC(1) LRR(1) NB-ARC(1)
Ainsu	A.ins4D01G000867.1	CC_LRR_NB-ARC	CC(1) LRR(1) NB-ARC(1)
Ainsu	A.ins4D01G000872.1	CC_LRR_NB-ARC	CC(1) LRR(1) NB-ARC(1)
Ainsu	A.ins4D01G001041.1	LRR_NB-ARC	LRR(1) NB-ARC(1)
Ainsu	A.ins4D01G001093.1	LRR_NB-ARC	LRR(1) NB-ARC(1)
Ainsu	A.ins4D01G001342.1	CC_LRR_NB-ARC	CC(1) LRR(1) NB-ARC(1)
Ainsu	A.ins4D01G001423.1	CC_LRR_NB-ARC	CC(1) LRR(1) NB-ARC(1)
Ainsu	A.ins4D01G001427.1	CC_NB-ARC	CC(1) NB-ARC(1)
Ainsu	A.ins4D01G001432.1	CC_LRR_NB-ARC	CC(1) LRR(1) NB-ARC(1)
Ainsu	A.ins4D01G001434.1	CC_LRR_NB-ARC	CC(2) LRR(1) NB-ARC(1)
Ainsu	A.ins4D01G001502.1	CC_LRR_NB-ARC	CC(1) LRR(1) NB-ARC(1)
Ainsu	A.ins4D01G001505.1	CC_LRR_NB-ARC	CC(2) LRR(1) NB-ARC(1)
Ainsu	A.ins4D01G001553.1	CC_LRR_NB-ARC	CC(1) LRR(1) NB-ARC(1)
Ainsu	A.ins4D01G001685.1	CC_LRR_NB-ARC	CC(1) LRR(1) NB-ARC(1)
Ainsu	A.ins4D01G001697.1	NB-ARC	NB-ARC(1)
Ainsu	A.ins4D01G001699.1	NB-ARC	NB-ARC(1)
Ainsu	A.ins4D01G001700.1	LRR_NB-ARC	LRR(1) NB-ARC(1)
Ainsu	A.ins4D01G001725.1	CC_LRR_NB-ARC	CC(1) LRR(1) NB-ARC(1)
Ainsu	A.ins4D01G001726.1	CC_LRR_NB-ARC	CC(1) LRR(1) NB-ARC(1)
Ainsu	A.ins4D01G001775.1	CC_LRR_NB-ARC	CC(1) LRR(1) NB-ARC(1)
Ainsu	A.ins4D01G001785.1	CC_LRR_NB-ARC	CC(1) LRR(1) NB-ARC(1)
Ainsu	A.ins4D01G001845.1	LRR_NB-ARC	LRR(1) NB-ARC(1)
Ainsu	A.ins4D01G001994.1	NB-ARC	NB-ARC(1)
Ainsu	A.ins4D01G002094.1	NB-ARC	NB-ARC(1)
Ainsu	A.ins4D01G002095.1	CC_LRR_NB-ARC	CC(1) LRR(1) NB-ARC(1)
Ainsu	A.ins4D01G002096.1	CC_LRR_NB-ARC	CC(1) LRR(1) NB-ARC(1)
Ainsu	A.ins4D01G002097.1	CC_LRR_NB-ARC	CC(1) LRR(1) NB-ARC(1)
Ainsu	A.ins4D01G002098.1	CC_LRR_NB-ARC	CC(1) LRR(1) NB-ARC(1)
Ainsu	A.ins4D01G002099.1	LRR_NB-ARC	LRR(1) NB-ARC(1)
Ainsu	A.ins4D01G002128.1	CC_LRR_NB-ARC	CC(1) LRR(1) NB-ARC(1)
Ainsu	A.ins4D01G002167.1	CC_LRR_NB-ARC	CC(2) LRR(1) NB-ARC(1)
Ainsu	A.ins4D01G002172.1	LRR_NB-ARC	LRR(1) NB-ARC(1)
Ainsu	A.ins4D01G002345.1	LRR_NB-ARC	LRR(1) NB-ARC(1)
Ainsu	A.ins4D01G002399.1	LRR_NB-ARC	LRR(1) NB-ARC(1)
Ainsu	A.ins4D01G003129.1	LRR_NB-ARC	LRR(1) NB-ARC(1)
Ainsu	A.ins4D01G003132.1	CC_LRR_NB-ARC	CC(1) LRR(1) NB-ARC(1)
Ainsu	A.ins4D01G003133.1	CC_LRR_NB-ARC	CC(1) LRR(1) NB-ARC(1)
Ainsu	A.ins4D01G003340.1	CC_LRR_NB-ARC	CC(1) LRR(1) NB-ARC(1)
Ainsu	A.ins4D01G003435.1	LRR_NB-ARC	LRR(1) NB-ARC(1)
Ainsu	A.ins4D01G003563.1	LRR_NB-ARC	LRR(1) NB-ARC(1)
Ainsu	A.ins4D01G003589.1	NB-ARC	NB-ARC(1)
Ainsu	A.ins4D01G003865.1	LRR_NB-ARC	LRR(1) NB-ARC(1)
Ainsu	A.ins4D01G003866.1	LRR_NB-ARC	LRR(1) NB-ARC(1)
Ainsu	A.ins4D01G003930.1	LRR_NB-ARC	LRR(1) NB-ARC(1)
Ainsu	A.ins4D01G004054.1	LRR_NB-ARC	LRR(1) NB-ARC(1)
Ainsu	A.ins4D01G004055.1	LRR_NB-ARC	LRR(1) NB-ARC(1)
Ainsu	A.ins4D01G004167.1	CC_LRR_NB-ARC	CC(1) LRR(2) NB-ARC(1)
Ainsu	A.ins4D01G004232.1	NB-ARC	NB-ARC(1)
Ainsu	A.ins4D01G004431.1	LRR_NB-ARC	LRR(1) NB-ARC(1)
Ainsu	A.ins4D01G004751.1	NB-ARC	NB-ARC(1)
Ainsu	A.ins4D01G004779.1	LRR_NB-ARC	LRR(1) NB-ARC(1)
Ainsu	A.ins4D01G004845.1	LRR_NB-ARC	LRR(1) NB-ARC(1)
Ainsu	A.ins4D01G005383.1	CC_LRR_NB-ARC	CC(2) LRR(1) NB-ARC(1)
Ainsu	A.ins4D01G005495.1	CC_LRR_NB-ARC	CC(1) LRR(2) NB-ARC(1)
Ainsu	A.ins4D01G005497.1	NB-ARC	NB-ARC(1)
Ainsu	A.ins4D01G005498.1	LRR_NB-ARC	LRR(2) NB-ARC(1)
Ainsu	A.ins4D01G005500.1	CC_NB-ARC	CC(1) NB-ARC(1)
Ainsu	A.ins4D01G005501.1	LRR_NB-ARC	LRR(2) NB-ARC(1)
Ainsu	A.ins4D01G005726.1	LRR_NB-ARC	LRR(1) NB-ARC(1)
Ainsu	A.ins4D01G005815.1	CC_LRR_NB-ARC	CC(1) LRR(1) NB-ARC(1)
Ainsu	A.ins4D01G005818.1	CC_LRR_NB-ARC	CC(1) LRR(1) NB-ARC(1)
Ainsu	A.ins4D01G005820.1	LRR_NB-ARC	LRR(1) NB-ARC(1)
Ainsu	A.ins4D01G005825.1	LRR_NB-ARC	LRR(1) NB-ARC(1)
Ainsu	A.ins4D01G005829.1	CC_LRR_NB-ARC	CC(1) LRR(1) NB-ARC(1)
Ainsu	A.ins4D01G005831.1	LRR_NB-ARC	LRR(1) NB-ARC(1)
Ainsu	A.ins4D01G005836.1	LRR_NB-ARC	LRR(1) NB-ARC(1)
Ainsu	A.ins4D01G005872.1	LRR_NB-ARC	LRR(1) NB-ARC(1)
Ainsu	A.ins4D01G005875.1	LRR_NB-ARC	LRR(1) NB-ARC(1)
Ainsu	A.ins4D01G006465.1	LRR_NB-ARC	LRR(1) NB-ARC(1)
Ainsu	A.ins4D01G006468.1	LRR_NB-ARC	LRR(1) NB-ARC(1)
Ainsu	A.ins4D01G006469.1	LRR_NB-ARC	LRR(2) NB-ARC(1)
Ainsu	A.ins4D01G006488.1	NB-ARC	NB-ARC(1)
Ainsu	A.ins4D01G006513.1	LRR_NB-ARC	LRR(2) NB-ARC(1)
Ainsu	A.ins4D01G006520.1	NB-ARC	NB-ARC(1)
Ainsu	A.ins4D01G006744.1	CC_LRR_NB-ARC	CC(2) LRR(1) NB-ARC(1)
Ainsu	A.ins4D01G007559.1	CC_LRR_NB-ARC	CC(1) LRR(1) NB-ARC(1)
Ainsu	A.ins4D01G007606.1	CC_NB-ARC	CC(1) NB-ARC(1)
Ainsu	A.ins4D01G007734.1	CC_LRR_NB-ARC	CC(1) LRR(1) NB-ARC(1)
Ainsu	A.ins4D01G007735.1	CC_LRR_NB-ARC	CC(1) LRR(1) NB-ARC(1)
Ainsu	A.ins4D01G007738.1	LRR_NB-ARC	LRR(1) NB-ARC(1)
Ainsu	A.ins4D01G007739.1	LRR_NB-ARC	LRR(2) NB-ARC(1)
Ainsu	A.ins4D01G007740.1	LRR_NB-ARC	LRR(1) NB-ARC(1)
Ainsu	A.ins4D01G007741.1	LRR_NB-ARC	LRR(1) NB-ARC(1)
Ainsu	A.ins4D01G007742.1	LRR_NB-ARC	LRR(2) NB-ARC(1)
Ainsu	A.ins4D01G007743.1	LRR_NB-ARC	LRR(1) NB-ARC(1)
Ainsu	A.ins4D01G007744.1	LRR_NB-ARC	LRR(1) NB-ARC(1)
Ainsu	A.ins4D01G007745.1	LRR_NB-ARC	LRR(1) NB-ARC(1)
Ainsu	A.ins4D01G007752.1	LRR_NB-ARC	LRR(1) NB-ARC(1)
Ainsu	A.ins4D01G007853.1	LRR_NB-ARC	LRR(1) NB-ARC(1)
Ainsu	A.ins4D01G007855.1	CC_LRR_NB-ARC	CC(1) LRR(1) NB-ARC(1)
Ainsu	A.ins5C01G000031.1	NB-ARC	NB-ARC(1)
Ainsu	A.ins5C01G000046.1	LRR_NB-ARC	LRR(1) NB-ARC(1)
Ainsu	A.ins5C01G000357.1	LRR_NB-ARC	LRR(1) NB-ARC(1)
Ainsu	A.ins5C01G000358.1	LRR_NB-ARC	LRR(1) NB-ARC(1)
Ainsu	A.ins5C01G000368.1	CC_LRR_NB-ARC	CC(1) LRR(1) NB-ARC(1)
Ainsu	A.ins5C01G000510.1	NB-ARC	NB-ARC(1)
Ainsu	A.ins5C01G001058.1	LRR_NB-ARC	LRR(1) NB-ARC(1)
Ainsu	A.ins5C01G001062.1	LRR_NB-ARC	LRR(1) NB-ARC(1)
Ainsu	A.ins5C01G001063.1	LRR_NB-ARC	LRR(1) NB-ARC(1)
Ainsu	A.ins5C01G001072.1	CC_LRR_NB-ARC	CC(1) LRR(1) NB-ARC(1)
Ainsu	A.ins5C01G001199.1	LRR_NB-ARC	LRR(1) NB-ARC(1)
Ainsu	A.ins5C01G001275.1	LRR_NB-ARC	LRR(1) NB-ARC(1)
Ainsu	A.ins5C01G001401.1	CC_LRR_NB-ARC	CC(2) LRR(1) NB-ARC(1)
Ainsu	A.ins5C01G001405.1	CC_LRR_NB-ARC	CC(2) LRR(1) NB-ARC(1)
Ainsu	A.ins5C01G001535.1	LRR_NB-ARC	LRR(1) NB-ARC(1)
Ainsu	A.ins5C01G001685.1	LRR_NB-ARC	LRR(1) NB-ARC(1)
Ainsu	A.ins5C01G001691.1	LRR_NB-ARC	LRR(1) NB-ARC(1)
Ainsu	A.ins5C01G001701.1	CC_LRR_NB-ARC	CC(1) LRR(1) NB-ARC(1)
Ainsu	A.ins5C01G001737.1	CC_LRR_NB-ARC	CC(1) LRR(1) NB-ARC(1)
Ainsu	A.ins5C01G002087.1	CC_LRR_NB-ARC	CC(1) LRR(1) NB-ARC(1)
Ainsu	A.ins5C01G002088.1	LRR_NB-ARC	LRR(1) NB-ARC(1)
Ainsu	A.ins5C01G002111.1	NB-ARC	NB-ARC(1)
Ainsu	A.ins5C01G002167.1	CC_NB-ARC	CC(1) NB-ARC(1)
Ainsu	A.ins5C01G002731.1	CC_LRR_NB-ARC	CC(1) LRR(1) NB-ARC(1)
Ainsu	A.ins5C01G002740.1	CC_LRR_NB-ARC	CC(1) LRR(1) NB-ARC(1)
Ainsu	A.ins5C01G002741.1	LRR_NB-ARC	LRR(1) NB-ARC(1)
Ainsu	A.ins5C01G003084.1	LRR_NB-ARC	LRR(2) NB-ARC(1)
Ainsu	A.ins5C01G003085.1	CC_LRR_NB-ARC	CC(1) LRR(2) NB-ARC(1)
Ainsu	A.ins5C01G003087.1	LRR_NB-ARC	LRR(1) NB-ARC(1)
Ainsu	A.ins5C01G003090.1	CC_LRR_NB-ARC	CC(1) LRR(2) NB-ARC(1)
Ainsu	A.ins5C01G003091.1	LRR_NB-ARC	LRR(1) NB-ARC(1)
Ainsu	A.ins5C01G003237.1	NB-ARC	NB-ARC(1)
Ainsu	A.ins5C01G003238.1	NB-ARC	NB-ARC(1)
Ainsu	A.ins5C01G003239.1	NB-ARC	NB-ARC(1)
Ainsu	A.ins5C01G003533.1	LRR_NB-ARC	LRR(1) NB-ARC(1)
Ainsu	A.ins5C01G004333.1	NB-ARC	NB-ARC(1)
Ainsu	A.ins5C01G004336.1	LRR_NB-ARC	LRR(1) NB-ARC(1)
Ainsu	A.ins5C01G004736.1	LRR_NB-ARC	LRR(1) NB-ARC(1)
Ainsu	A.ins5C01G005025.1	LRR_NB-ARC	LRR(1) NB-ARC(1)
Ainsu	A.ins5C01G005134.1	CC_LRR_NB-ARC	CC(1) LRR(1) NB-ARC(1)
Ainsu	A.ins5C01G006032.1	LRR_NB-ARC	LRR(1) NB-ARC(1)
Ainsu	A.ins5C01G006049.1	LRR_NB-ARC	LRR(1) NB-ARC(1)
Ainsu	A.ins5C01G006060.1	CC_LRR_NB-ARC	CC(1) LRR(1) NB-ARC(1)
Ainsu	A.ins5C01G006474.1	NB-ARC	NB-ARC(1)
Ainsu	A.ins5D01G000047.1	NB-ARC	NB-ARC(1)
Ainsu	A.ins5D01G000058.1	CC_LRR_NB-ARC	CC(1) LRR(1) NB-ARC(1)
Ainsu	A.ins5D01G000107.1	LRR_NB-ARC	LRR(1) NB-ARC(1)
Ainsu	A.ins5D01G000108.1	CC_LRR_NB-ARC	CC(1) LRR(1) NB-ARC(1)
Ainsu	A.ins5D01G000256.1	LRR_NB-ARC	LRR(1) NB-ARC(1)
Ainsu	A.ins5D01G000257.1	LRR_NB-ARC	LRR(1) NB-ARC(1)
Ainsu	A.ins5D01G000354.1	NB-ARC	NB-ARC(1)
Ainsu	A.ins5D01G000402.1	LRR_NB-ARC	LRR(1) NB-ARC(1)
Ainsu	A.ins5D01G000463.1	CC_LRR_NB-ARC	CC(1) LRR(1) NB-ARC(1)
Ainsu	A.ins5D01G000501.1	LRR_NB-ARC	LRR(1) NB-ARC(1)
Ainsu	A.ins5D01G000509.1	LRR_NB-ARC	LRR(1) NB-ARC(1)
Ainsu	A.ins5D01G000536.1	CC_LRR_NB-ARC	CC(1) LRR(1) NB-ARC(1)
Ainsu	A.ins5D01G000564.1	LRR_NB-ARC	LRR(1) NB-ARC(1)
Ainsu	A.ins5D01G000608.1	CC_LRR_NB-ARC	CC(1) LRR(1) NB-ARC(1)
Ainsu	A.ins5D01G000621.1	CC_LRR_NB-ARC	CC(2) LRR(1) NB-ARC(1)
Ainsu	A.ins5D01G000645.1	LRR_NB-ARC	LRR(1) NB-ARC(1)
Ainsu	A.ins5D01G000651.1	LRR_NB-ARC	LRR(1) NB-ARC(1)
Ainsu	A.ins5D01G000652.1	NB-ARC	NB-ARC(1)
Ainsu	A.ins5D01G000658.1	LRR_NB-ARC	LRR(1) NB-ARC(1)
Ainsu	A.ins5D01G000683.1	LRR_NB-ARC	LRR(1) NB-ARC(1)
Ainsu	A.ins5D01G000713.1	LRR_NB-ARC	LRR(2) NB-ARC(1)
Ainsu	A.ins5D01G000716.1	CC_LRR_NB-ARC	CC(1) LRR(2) NB-ARC(1)
Ainsu	A.ins5D01G000718.1	LRR_NB-ARC	LRR(2) NB-ARC(1)
Ainsu	A.ins5D01G000748.1	LRR_NB-ARC	LRR(1) NB-ARC(1)
Ainsu	A.ins5D01G000938.1	LRR_NB-ARC	LRR(1) NB-ARC(1)
Ainsu	A.ins5D01G000954.1	CC_LRR_NB-ARC	CC(1) LRR(1) NB-ARC(1)
Ainsu	A.ins5D01G001048.1	LRR_NB-ARC	LRR(1) NB-ARC(1)
Ainsu	A.ins5D01G001102.1	NB-ARC	NB-ARC(1)
Ainsu	A.ins5D01G001154.1	CC_LRR_NB-ARC	CC(1) LRR(1) NB-ARC(1)
Ainsu	A.ins5D01G001526.1	NB-ARC	NB-ARC(1)
Ainsu	A.ins5D01G001545.1	CC_LRR_NB-ARC	CC(1) LRR(1) NB-ARC(1)
Ainsu	A.ins5D01G001546.1	LRR_NB-ARC	LRR(1) NB-ARC(1)
Ainsu	A.ins5D01G001563.1	LRR_NB-ARC	LRR(1) NB-ARC(1)
Ainsu	A.ins5D01G001565.1	LRR_NB-ARC	LRR(1) NB-ARC(1)
Ainsu	A.ins5D01G001567.1	CC_LRR_NB-ARC	CC(1) LRR(1) NB-ARC(1)
Ainsu	A.ins5D01G001752.1	LRR_NB-ARC	LRR(1) NB-ARC(1)
Ainsu	A.ins5D01G001759.1	CC_LRR_NB-ARC	CC(1) LRR(1) NB-ARC(1)
Ainsu	A.ins5D01G001819.1	CC_LRR_NB-ARC	CC(1) LRR(1) NB-ARC(1)
Ainsu	A.ins5D01G001828.1	CC_LRR_NB-ARC	CC(1) LRR(1) NB-ARC(1)
Ainsu	A.ins5D01G001841.1	LRR_NB-ARC	LRR(1) NB-ARC(1)
Ainsu	A.ins5D01G001979.1	CC_LRR_NB-ARC	CC(1) LRR(1) NB-ARC(1)
Ainsu	A.ins5D01G001980.1	CC_LRR_NB-ARC	CC(1) LRR(1) NB-ARC(1)
Ainsu	A.ins5D01G002160.1	CC_LRR_NB-ARC	CC(3) LRR(1) NB-ARC(1)
Ainsu	A.ins5D01G002192.1	LRR_NB-ARC	LRR(1) NB-ARC(1)
Ainsu	A.ins5D01G002193.1	LRR_NB-ARC	LRR(1) NB-ARC(1)
Ainsu	A.ins5D01G002238.1	LRR_NB-ARC	LRR(1) NB-ARC(1)
Ainsu	A.ins5D01G002353.1	LRR_NB-ARC	LRR(1) NB-ARC(1)
Ainsu	A.ins5D01G002652.1	CC_NB-ARC	CC(1) NB-ARC(1)
Ainsu	A.ins5D01G002660.1	LRR_NB-ARC	LRR(1) NB-ARC(1)
Ainsu	A.ins5D01G002661.1	LRR_NB-ARC	LRR(1) NB-ARC(1)
Ainsu	A.ins5D01G002895.1	CC_LRR_NB-ARC	CC(1) LRR(1) NB-ARC(1)
Ainsu	A.ins5D01G003060.1	LRR_NB-ARC	LRR(2) NB-ARC(1)
Ainsu	A.ins5D01G003061.1	CC_LRR_NB-ARC	CC(1) LRR(2) NB-ARC(1)
Ainsu	A.ins5D01G003062.1	LRR_NB-ARC	LRR(1) NB-ARC(1)
Ainsu	A.ins5D01G003653.1	CC_LRR_NB-ARC	CC(1) LRR(1) NB-ARC(1)
Ainsu	A.ins5D01G004603.1	LRR_NB-ARC	LRR(1) NB-ARC(1)
Ainsu	A.ins5D01G004605.1	NB-ARC	NB-ARC(1)
Ainsu	A.ins5D01G004606.1	CC_NB-ARC	CC(1) NB-ARC(1)
Ainsu	A.ins5D01G004608.1	CC_NB-ARC	CC(1) NB-ARC(1)
Ainsu	A.ins5D01G004718.1	LRR_NB-ARC	LRR(1) NB-ARC(1)
Ainsu	A.ins5D01G004805.1	CC_NB-ARC	CC(2) NB-ARC(1)
Ainsu	A.ins5D01G004806.1	CC_LRR_NB-ARC	CC(1) LRR(1) NB-ARC(1)
Ainsu	A.ins5D01G005072.1	LRR_NB-ARC	LRR(1) NB-ARC(1)
Ainsu	A.ins5D01G005074.1	LRR_NB-ARC	LRR(2) NB-ARC(1)
Ainsu	A.ins5D01G005261.1	CC_LRR_NB-ARC	CC(2) LRR(1) NB-ARC(1)
Ainsu	A.ins5D01G005308.1	CC_LRR_NB-ARC	CC(1) LRR(1) NB-ARC(1)
Ainsu	A.ins5D01G005455.1	CC_NB-ARC	CC(1) NB-ARC(1)
Ainsu	A.ins5D01G005462.1	CC_NB-ARC	CC(1) NB-ARC(1)
Ainsu	A.ins5D01G006546.1	CC_LRR_NB-ARC	CC(1) LRR(1) NB-ARC(1)
Ainsu	A.ins6C01G000007.1	CC_LRR_NB-ARC	CC(1) LRR(1) NB-ARC(1)
Ainsu	A.ins6C01G000057.1	LRR_NB-ARC	LRR(1) NB-ARC(1)
Ainsu	A.ins6C01G000058.1	LRR_NB-ARC	LRR(1) NB-ARC(1)
Ainsu	A.ins6C01G000074.1	LRR_NB-ARC	LRR(1) NB-ARC(1)
Ainsu	A.ins6C01G000187.1	CC_LRR_NB-ARC	CC(1) LRR(1) NB-ARC(1)
Ainsu	A.ins6C01G000204.1	LRR_NB-ARC	LRR(1) NB-ARC(1)
Ainsu	A.ins6C01G000264.1	LRR_NB-ARC	LRR(1) NB-ARC(1)
Ainsu	A.ins6C01G000275.1	LRR_NB-ARC	LRR(1) NB-ARC(1)
Ainsu	A.ins6C01G000280.1	LRR_NB-ARC	LRR(1) NB-ARC(1)
Ainsu	A.ins6C01G000288.1	LRR_NB-ARC	LRR(1) NB-ARC(1)
Ainsu	A.ins6C01G000294.1	LRR_NB-ARC	LRR(1) NB-ARC(1)
Ainsu	A.ins6C01G000309.1	LRR_NB-ARC	LRR(1) NB-ARC(1)
Ainsu	A.ins6C01G000323.1	LRR_NB-ARC	LRR(1) NB-ARC(1)
Ainsu	A.ins6C01G000378.1	CC_NB-ARC	CC(1) NB-ARC(1)
Ainsu	A.ins6C01G000388.1	LRR_NB-ARC	LRR(1) NB-ARC(1)
Ainsu	A.ins6C01G000389.1	LRR_NB-ARC	LRR(1) NB-ARC(1)
Ainsu	A.ins6C01G000391.1	LRR_NB-ARC	LRR(1) NB-ARC(1)
Ainsu	A.ins6C01G000394.1	LRR_NB-ARC	LRR(1) NB-ARC(1)
Ainsu	A.ins6C01G000395.1	LRR_NB-ARC	LRR(1) NB-ARC(1)
Ainsu	A.ins6C01G000408.1	CC_NB-ARC	CC(1) NB-ARC(1)
Ainsu	A.ins6C01G000410.1	LRR_NB-ARC	LRR(1) NB-ARC(1)
Ainsu	A.ins6C01G000411.1	CC_LRR_NB-ARC	CC(1) LRR(1) NB-ARC(1)
Ainsu	A.ins6C01G000412.1	CC_LRR_NB-ARC	CC(1) LRR(1) NB-ARC(1)
Ainsu	A.ins6C01G000413.1	LRR_NB-ARC	LRR(1) NB-ARC(1)
Ainsu	A.ins6C01G000681.1	CC_LRR_NB-ARC	CC(1) LRR(1) NB-ARC(1)
Ainsu	A.ins6C01G000803.1	CC_LRR_NB-ARC	CC(1) LRR(1) NB-ARC(1)
Ainsu	A.ins6C01G000961.1	LRR_NB-ARC	LRR(1) NB-ARC(1)
Ainsu	A.ins6C01G001071.1	NB-ARC	NB-ARC(1)
Ainsu	A.ins6C01G001879.1	LRR_NB-ARC	LRR(1) NB-ARC(1)
Ainsu	A.ins6C01G001936.1	CC_LRR_NB-ARC	CC(2) LRR(1) NB-ARC(1)
Ainsu	A.ins6C01G001948.1	CC_LRR_NB-ARC	CC(2) LRR(1) NB-ARC(1)
Ainsu	A.ins6C01G002061.1	LRR_NB-ARC	LRR(1) NB-ARC(1)
Ainsu	A.ins6C01G002310.1	CC_LRR_NB-ARC	CC(1) LRR(1) NB-ARC(1)
Ainsu	A.ins6C01G002345.1	LRR_NB-ARC	LRR(1) NB-ARC(1)
Ainsu	A.ins6C01G002350.1	LRR_NB-ARC	LRR(1) NB-ARC(1)
Ainsu	A.ins6C01G002357.1	LRR_NB-ARC	LRR(1) NB-ARC(1)
Ainsu	A.ins6C01G002359.1	LRR_NB-ARC	LRR(1) NB-ARC(1)
Ainsu	A.ins6C01G002376.1	CC_LRR_NB-ARC	CC(1) LRR(1) NB-ARC(1)
Ainsu	A.ins6C01G002383.1	CC_LRR_NB-ARC	CC(2) LRR(1) NB-ARC(1)
Ainsu	A.ins6C01G002395.1	CC_LRR_NB-ARC	CC(1) LRR(1) NB-ARC(1)
Ainsu	A.ins6C01G002396.1	LRR_NB-ARC	LRR(1) NB-ARC(1)
Ainsu	A.ins6C01G002397.1	CC_LRR_NB-ARC	CC(2) LRR(1) NB-ARC(1)
Ainsu	A.ins6C01G002398.1	LRR_NB-ARC	LRR(1) NB-ARC(1)
Ainsu	A.ins6C01G002401.1	LRR_NB-ARC	LRR(1) NB-ARC(1)
Ainsu	A.ins6C01G002421.1	CC_LRR_NB-ARC	CC(1) LRR(1) NB-ARC(1)
Ainsu	A.ins6C01G002422.1	LRR_NB-ARC	LRR(1) NB-ARC(1)
Ainsu	A.ins6C01G002423.1	NB-ARC	NB-ARC(1)
Ainsu	A.ins6C01G002427.1	CC_LRR_NB-ARC	CC(1) LRR(1) NB-ARC(1)
Ainsu	A.ins6C01G002431.1	CC_LRR_NB-ARC	CC(2) LRR(1) NB-ARC(1)
Ainsu	A.ins6C01G002466.1	LRR_NB-ARC	LRR(1) NB-ARC(1)
Ainsu	A.ins6C01G002467.1	LRR_NB-ARC	LRR(1) NB-ARC(1)
Ainsu	A.ins6C01G002509.1	LRR_NB-ARC	LRR(1) NB-ARC(1)
Ainsu	A.ins6C01G002513.1	CC_LRR_NB-ARC	CC(1) LRR(1) NB-ARC(1)
Ainsu	A.ins6C01G002551.1	CC_LRR_NB-ARC	CC(1) LRR(1) NB-ARC(1)
Ainsu	A.ins6C01G002552.1	CC_LRR_NB-ARC	CC(1) LRR(1) NB-ARC(1)
Ainsu	A.ins6C01G002554.1	CC_LRR_NB-ARC	CC(1) LRR(1) NB-ARC(1)
Ainsu	A.ins6C01G002555.1	CC_LRR_NB-ARC	CC(1) LRR(1) NB-ARC(1)
Ainsu	A.ins6C01G002556.1	CC_LRR_NB-ARC	CC(1) LRR(1) NB-ARC(1)
Ainsu	A.ins6C01G002557.1	CC_LRR_NB-ARC	CC(1) LRR(1) NB-ARC(1)
Ainsu	A.ins6C01G002559.1	CC_LRR_NB-ARC	CC(1) LRR(1) NB-ARC(1)
Ainsu	A.ins6C01G002560.1	CC_LRR_NB-ARC	CC(1) LRR(1) NB-ARC(1)
Ainsu	A.ins6C01G002561.1	CC_LRR_NB-ARC	CC(1) LRR(1) NB-ARC(1)
Ainsu	A.ins6C01G002569.1	LRR_NB-ARC	LRR(1) NB-ARC(1)
Ainsu	A.ins6C01G002570.1	CC_NB-ARC	CC(1) NB-ARC(1)
Ainsu	A.ins6C01G002572.1	CC_LRR_NB-ARC	CC(1) LRR(1) NB-ARC(1)
Ainsu	A.ins6C01G002594.1	LRR_NB-ARC	LRR(1) NB-ARC(1)
Ainsu	A.ins6C01G002620.1	NB-ARC	NB-ARC(1)
Ainsu	A.ins6C01G002621.1	LRR_NB-ARC	LRR(1) NB-ARC(1)
Ainsu	A.ins6C01G002622.1	LRR_NB-ARC	LRR(1) NB-ARC(1)
Ainsu	A.ins6C01G002624.1	LRR_NB-ARC	LRR(1) NB-ARC(1)
Ainsu	A.ins6C01G002632.1	LRR_NB-ARC	LRR(1) NB-ARC(1)
Ainsu	A.ins6C01G002633.1	LRR_NB-ARC	LRR(1) NB-ARC(1)
Ainsu	A.ins6C01G002731.1	LRR_NB-ARC	LRR(1) NB-ARC(1)
Ainsu	A.ins6C01G002732.1	LRR_NB-ARC	LRR(1) NB-ARC(1)
Ainsu	A.ins6C01G002733.1	CC_LRR_NB-ARC	CC(1) LRR(1) NB-ARC(1)
Ainsu	A.ins6C01G002735.1	NB-ARC	NB-ARC(1)
Ainsu	A.ins6C01G002739.1	LRR_NB-ARC	LRR(1) NB-ARC(1)
Ainsu	A.ins6C01G002740.1	CC_LRR_NB-ARC	CC(1) LRR(1) NB-ARC(1)
Ainsu	A.ins6C01G002807.1	CC_LRR_NB-ARC	CC(1) LRR(1) NB-ARC(1)
Ainsu	A.ins6C01G002966.1	LRR_NB-ARC	LRR(1) NB-ARC(1)
Ainsu	A.ins6C01G002973.1	CC_LRR_NB-ARC	CC(3) LRR(1) NB-ARC(1)
Ainsu	A.ins6C01G003153.1	CC_LRR_NB-ARC	CC(1) LRR(1) NB-ARC(1)
Ainsu	A.ins6C01G003256.1	LRR_NB-ARC	LRR(1) NB-ARC(1)
Ainsu	A.ins6C01G003258.1	CC_NB-ARC	CC(1) NB-ARC(1)
Ainsu	A.ins6C01G003353.1	CC_NB-ARC	CC(1) NB-ARC(1)
Ainsu	A.ins6C01G003354.1	LRR_NB-ARC	LRR(1) NB-ARC(1)
Ainsu	A.ins6C01G003378.1	CC_LRR_NB-ARC	CC(1) LRR(1) NB-ARC(1)
Ainsu	A.ins6C01G003403.1	CC_LRR_NB-ARC	CC(1) LRR(1) NB-ARC(1)
Ainsu	A.ins6C01G003404.1	CC_LRR_NB-ARC	CC(1) LRR(1) NB-ARC(1)
Ainsu	A.ins6C01G003407.1	CC_LRR_NB-ARC	CC(2) LRR(1) NB-ARC(1)
Ainsu	A.ins6C01G003408.1	CC_LRR_NB-ARC	CC(1) LRR(1) NB-ARC(1)
Ainsu	A.ins6C01G003669.1	CC_LRR_NB-ARC	CC(1) LRR(1) NB-ARC(1)
Ainsu	A.ins6C01G003713.1	CC_LRR_NB-ARC	CC(1) LRR(1) NB-ARC(1)
Ainsu	A.ins6C01G003797.1	LRR_NB-ARC	LRR(1) NB-ARC(1)
Ainsu	A.ins6C01G003860.1	LRR_NB-ARC	LRR(1) NB-ARC(1)
Ainsu	A.ins6C01G003892.1	CC_LRR_NB-ARC	CC(1) LRR(1) NB-ARC(1)
Ainsu	A.ins6C01G004212.1	NB-ARC	NB-ARC(1)
Ainsu	A.ins6C01G004213.1	NB-ARC	NB-ARC(1)
Ainsu	A.ins6C01G004326.1	CC_NB-ARC	CC(1) NB-ARC(1)
Ainsu	A.ins6C01G004669.1	CC_LRR_NB-ARC	CC(1) LRR(1) NB-ARC(1)
Ainsu	A.ins6C01G005471.1	LRR_NB-ARC	LRR(1) NB-ARC(1)
Ainsu	A.ins6C01G005699.1	CC_LRR_NB-ARC	CC(1) LRR(1) NB-ARC(1)
Ainsu	A.ins6C01G006217.1	CC_LRR_NB-ARC	CC(1) LRR(1) NB-ARC(1)
Ainsu	A.ins6C01G006298.1	CC_LRR_NB-ARC	CC(1) LRR(1) NB-ARC(1)
Ainsu	A.ins6C01G006497.1	LRR_NB-ARC	LRR(1) NB-ARC(1)
Ainsu	A.ins6D01G000138.1	LRR_NB-ARC	LRR(1) NB-ARC(1)
Ainsu	A.ins6D01G000139.1	LRR_NB-ARC	LRR(1) NB-ARC(1)
Ainsu	A.ins6D01G000205.1	CC_LRR_NB-ARC	CC(1) LRR(1) NB-ARC(1)
Ainsu	A.ins6D01G000681.1	CC_LRR_NB-ARC	CC(1) LRR(1) NB-ARC(1)
Ainsu	A.ins6D01G000687.1	CC_LRR_NB-ARC	CC(2) LRR(2) NB-ARC(1)
Ainsu	A.ins6D01G000689.1	CC_LRR_NB-ARC	CC(1) LRR(1) NB-ARC(1)
Ainsu	A.ins6D01G000690.1	LRR_NB-ARC	LRR(1) NB-ARC(1)
Ainsu	A.ins6D01G000691.1	LRR_NB-ARC	LRR(1) NB-ARC(1)
Ainsu	A.ins6D01G000692.1	CC_LRR_NB-ARC	CC(1) LRR(1) NB-ARC(1)
Ainsu	A.ins6D01G000696.1	LRR_NB-ARC	LRR(1) NB-ARC(1)
Ainsu	A.ins6D01G000709.1	CC_LRR_NB-ARC	CC(1) LRR(1) NB-ARC(1)
Ainsu	A.ins6D01G000710.1	LRR_NB-ARC	LRR(1) NB-ARC(1)
Ainsu	A.ins6D01G000729.1	LRR_NB-ARC	LRR(1) NB-ARC(1)
Ainsu	A.ins6D01G000730.1	CC_LRR_NB-ARC	CC(1) LRR(1) NB-ARC(1)
Ainsu	A.ins6D01G000732.1	CC_LRR_NB-ARC	CC(1) LRR(1) NB-ARC(1)
Ainsu	A.ins6D01G000745.1	CC_LRR_NB-ARC	CC(1) LRR(1) NB-ARC(1)
Ainsu	A.ins6D01G000747.1	LRR_NB-ARC	LRR(1) NB-ARC(1)
Ainsu	A.ins6D01G000748.1	CC_LRR_NB-ARC	CC(1) LRR(1) NB-ARC(1)
Ainsu	A.ins6D01G000757.1	LRR_NB-ARC	LRR(1) NB-ARC(1)
Ainsu	A.ins6D01G000762.1	CC_LRR_NB-ARC	CC(1) LRR(1) NB-ARC(1)
Ainsu	A.ins6D01G000764.1	LRR_NB-ARC	LRR(1) NB-ARC(1)
Ainsu	A.ins6D01G000765.1	LRR_NB-ARC	LRR(1) NB-ARC(1)
Ainsu	A.ins6D01G000766.1	CC_LRR_NB-ARC	CC(2) LRR(1) NB-ARC(1)
Ainsu	A.ins6D01G000767.1	CC_LRR_NB-ARC	CC(2) LRR(1) NB-ARC(1)
Ainsu	A.ins6D01G000768.1	LRR_NB-ARC	LRR(1) NB-ARC(1)
Ainsu	A.ins6D01G000789.1	LRR_NB-ARC	LRR(1) NB-ARC(1)
Ainsu	A.ins6D01G000795.1	CC_NB-ARC	CC(1) NB-ARC(1)
Ainsu	A.ins6D01G000796.1	CC_LRR_NB-ARC	CC(1) LRR(1) NB-ARC(1)
Ainsu	A.ins6D01G000797.1	CC_NB-ARC	CC(1) NB-ARC(1)
Ainsu	A.ins6D01G000805.1	LRR_NB-ARC	LRR(1) NB-ARC(1)
Ainsu	A.ins6D01G000806.1	CC_LRR_NB-ARC	CC(1) LRR(1) NB-ARC(1)
Ainsu	A.ins6D01G000807.1	CC_LRR_NB-ARC	CC(2) LRR(1) NB-ARC(1)
Ainsu	A.ins6D01G000826.1	LRR_NB-ARC	LRR(1) NB-ARC(1)
Ainsu	A.ins6D01G000887.1	CC_LRR_NB-ARC	CC(1) LRR(1) NB-ARC(1)
Ainsu	A.ins6D01G000890.1	CC_LRR_NB-ARC	CC(1) LRR(1) NB-ARC(1)
Ainsu	A.ins6D01G000898.1	CC_LRR_NB-ARC	CC(1) LRR(1) NB-ARC(1)
Ainsu	A.ins6D01G000900.1	CC_LRR_NB-ARC	CC(1) LRR(1) NB-ARC(1)
Ainsu	A.ins6D01G000901.1	CC_LRR_NB-ARC	CC(1) LRR(1) NB-ARC(1)
Ainsu	A.ins6D01G000936.1	LRR_NB-ARC	LRR(1) NB-ARC(1)
Ainsu	A.ins6D01G000944.1	LRR_NB-ARC	LRR(1) NB-ARC(1)
Ainsu	A.ins6D01G000986.1	LRR_NB-ARC	LRR(1) NB-ARC(1)
Ainsu	A.ins6D01G001079.1	CC_LRR_NB-ARC	CC(1) LRR(1) NB-ARC(1)
Ainsu	A.ins6D01G001087.1	CC_LRR_NB-ARC	CC(1) LRR(1) NB-ARC(1)
Ainsu	A.ins6D01G001089.1	CC_LRR_NB-ARC	CC(1) LRR(1) NB-ARC(1)
Ainsu	A.ins6D01G001091.1	LRR_NB-ARC	LRR(1) NB-ARC(1)
Ainsu	A.ins6D01G001093.1	CC_NB-ARC	CC(1) NB-ARC(1)
Ainsu	A.ins6D01G001136.1	LRR_NB-ARC	LRR(1) NB-ARC(1)
Ainsu	A.ins6D01G001258.1	LRR_NB-ARC	LRR(1) NB-ARC(1)
Ainsu	A.ins6D01G001259.1	CC_LRR_NB-ARC	CC(1) LRR(1) NB-ARC(1)
Ainsu	A.ins6D01G001275.1	LRR_NB-ARC	LRR(1) NB-ARC(1)
Ainsu	A.ins6D01G001436.1	NB-ARC	NB-ARC(1)
Ainsu	A.ins6D01G001437.1	CC_LRR_NB-ARC	CC(2) LRR(1) NB-ARC(1)
Ainsu	A.ins6D01G001540.1	LRR_NB-ARC	LRR(1) NB-ARC(1)
Ainsu	A.ins6D01G001559.1	CC_LRR_NB-ARC	CC(2) LRR(1) NB-ARC(1)
Ainsu	A.ins6D01G001641.1	CC_LRR_NB-ARC	CC(1) LRR(1) NB-ARC(1)
Ainsu	A.ins6D01G001663.1	CC_LRR_NB-ARC	CC(1) LRR(1) NB-ARC(1)
Ainsu	A.ins6D01G001668.1	CC_LRR_NB-ARC	CC(1) LRR(1) NB-ARC(1)
Ainsu	A.ins6D01G002210.1	CC_LRR_NB-ARC	CC(1) LRR(1) NB-ARC(1)
Ainsu	A.ins6D01G002266.1	LRR_NB-ARC	LRR(1) NB-ARC(1)
Ainsu	A.ins6D01G002498.1	NB-ARC	NB-ARC(1)
Ainsu	A.ins6D01G002499.1	NB-ARC	NB-ARC(1)
Ainsu	A.ins6D01G002519.1	LRR_NB-ARC	LRR(1) NB-ARC(1)
Ainsu	A.ins6D01G002555.1	CC_NB-ARC	CC(1) NB-ARC(1)
Ainsu	A.ins6D01G002914.1	LRR_NB-ARC	LRR(1) NB-ARC(1)
Ainsu	A.ins6D01G004038.1	CC_LRR_NB-ARC	CC(1) LRR(1) NB-ARC(1)
Ainsu	A.ins6D01G004945.1	CC_LRR_NB-ARC	CC(1) LRR(1) NB-ARC(1)
Ainsu	A.ins6D01G004969.1	NB-ARC	NB-ARC(1)
Ainsu	A.ins6D01G005163.1	LRR_NB-ARC	LRR(1) NB-ARC(1)
Ainsu	A.ins6D01G005337.1	CC_LRR_NB-ARC	CC(1) LRR(1) NB-ARC(1)
Ainsu	A.ins6D01G005405.1	LRR_NB-ARC	LRR(1) NB-ARC(1)
Ainsu	A.ins6D01G005426.1	CC_LRR_NB-ARC	CC(2) LRR(1) NB-ARC(1)
Ainsu	A.ins6D01G005427.1	CC_LRR_NB-ARC	CC(1) LRR(1) NB-ARC(1)
Ainsu	A.ins6D01G005545.1	LRR_NB-ARC	LRR(2) NB-ARC(1)
Ainsu	A.ins6D01G005603.1	NB-ARC	NB-ARC(1)
Ainsu	A.ins6D01G005774.1	LRR_NB-ARC	LRR(1) NB-ARC(1)
Ainsu	A.ins6D01G005775.1	CC_LRR_NB-ARC	CC(1) LRR(1) NB-ARC(1)
Ainsu	A.ins6D01G005786.1	LRR_NB-ARC	LRR(1) NB-ARC(1)
Ainsu	A.ins6D01G005791.1	LRR_NB-ARC	LRR(1) NB-ARC(1)
Ainsu	A.ins6D01G005792.1	LRR_NB-ARC	LRR(1) NB-ARC(1)
Ainsu	A.ins6D01G005794.1	LRR_NB-ARC	LRR(1) NB-ARC(1)
Ainsu	A.ins6D01G005799.1	LRR_NB-ARC	LRR(1) NB-ARC(1)
Ainsu	A.ins6D01G005800.1	CC_LRR_NB-ARC	CC(2) LRR(1) NB-ARC(1)
Ainsu	A.ins6D01G005808.1	CC_LRR_NB-ARC	CC(4) LRR(1) NB-ARC(1)
Ainsu	A.ins6D01G005815.1	LRR_NB-ARC	LRR(1) NB-ARC(1)
Ainsu	A.ins6D01G005849.1	LRR_NB-ARC	LRR(1) NB-ARC(1)
Ainsu	A.ins6D01G005850.1	LRR_NB-ARC	LRR(1) NB-ARC(1)
Ainsu	A.ins6D01G005851.1	LRR_NB-ARC	LRR(1) NB-ARC(1)
Ainsu	A.ins6D01G005872.1	LRR_NB-ARC	LRR(1) NB-ARC(1)
Ainsu	A.ins6D01G005893.1	LRR_NB-ARC	LRR(1) NB-ARC(1)
Ainsu	A.ins6D01G005895.1	LRR_NB-ARC	LRR(1) NB-ARC(1)
Ainsu	A.ins7C01G000027.1	CC_LRR_NB-ARC	CC(1) LRR(1) NB-ARC(1)
Ainsu	A.ins7C01G000044.1	NB-ARC	NB-ARC(1)
Ainsu	A.ins7C01G000063.1	CC_LRR_NB-ARC	CC(1) LRR(2) NB-ARC(1)
Ainsu	A.ins7C01G000064.1	LRR_NB-ARC	LRR(1) NB-ARC(1)
Ainsu	A.ins7C01G000066.1	LRR_NB-ARC	LRR(1) NB-ARC(1)
Ainsu	A.ins7C01G000068.1	LRR_NB-ARC	LRR(1) NB-ARC(1)
Ainsu	A.ins7C01G000071.1	CC_LRR_NB-ARC	CC(1) LRR(1) NB-ARC(1)
Ainsu	A.ins7C01G000072.1	LRR_NB-ARC	LRR(1) NB-ARC(1)
Ainsu	A.ins7C01G000073.1	CC_LRR_NB-ARC	CC(1) LRR(2) NB-ARC(1)
Ainsu	A.ins7C01G000075.1	CC_LRR_NB-ARC	CC(1) LRR(1) NB-ARC(1)
Ainsu	A.ins7C01G000076.1	LRR_NB-ARC	LRR(1) NB-ARC(1)
Ainsu	A.ins7C01G000100.1	CC_LRR_NB-ARC	CC(1) LRR(1) NB-ARC(1)
Ainsu	A.ins7C01G000149.1	CC_LRR_NB-ARC	CC(1) LRR(1) NB-ARC(1)
Ainsu	A.ins7C01G000150.1	CC_LRR_NB-ARC	CC(1) LRR(1) NB-ARC(1)
Ainsu	A.ins7C01G000155.1	CC_LRR_NB-ARC	CC(1) LRR(1) NB-ARC(1)
Ainsu	A.ins7C01G000158.1	LRR_NB-ARC	LRR(1) NB-ARC(1)
Ainsu	A.ins7C01G000166.1	LRR_NB-ARC	LRR(1) NB-ARC(1)
Ainsu	A.ins7C01G000374.1	LRR_NB-ARC	LRR(1) NB-ARC(1)
Ainsu	A.ins7C01G000375.1	CC_LRR_NB-ARC	CC(2) LRR(1) NB-ARC(1)
Ainsu	A.ins7C01G000390.1	NB-ARC	NB-ARC(1)
Ainsu	A.ins7C01G000537.1	CC_LRR_NB-ARC	CC(2) LRR(1) NB-ARC(1)
Ainsu	A.ins7C01G000538.1	CC_LRR_NB-ARC	CC(1) LRR(1) NB-ARC(1)
Ainsu	A.ins7C01G000539.1	CC_LRR_NB-ARC	CC(1) LRR(1) NB-ARC(1)
Ainsu	A.ins7C01G000548.1	LRR_NB-ARC	LRR(1) NB-ARC(1)
Ainsu	A.ins7C01G000550.1	LRR_NB-ARC	LRR(1) NB-ARC(1)
Ainsu	A.ins7C01G000563.1	CC_LRR_NB-ARC	CC(1) LRR(1) NB-ARC(1)
Ainsu	A.ins7C01G000564.1	CC_LRR_NB-ARC	CC(1) LRR(1) NB-ARC(1)
Ainsu	A.ins7C01G000568.1	LRR_NB-ARC	LRR(1) NB-ARC(1)
Ainsu	A.ins7C01G000570.1	CC_LRR_NB-ARC	CC(1) LRR(1) NB-ARC(1)
Ainsu	A.ins7C01G000611.1	LRR_NB-ARC	LRR(1) NB-ARC(1)
Ainsu	A.ins7C01G000612.1	LRR_NB-ARC	LRR(1) NB-ARC(1)
Ainsu	A.ins7C01G000628.1	LRR_NB-ARC	LRR(1) NB-ARC(1)
Ainsu	A.ins7C01G000632.1	LRR_NB-ARC	LRR(1) NB-ARC(1)
Ainsu	A.ins7C01G000813.1	LRR_NB-ARC	LRR(1) NB-ARC(1)
Ainsu	A.ins7C01G000936.1	CC_LRR_NB-ARC	CC(1) LRR(1) NB-ARC(1)
Ainsu	A.ins7C01G001150.1	CC_LRR_NB-ARC	CC(1) LRR(1) NB-ARC(1)
Ainsu	A.ins7C01G001260.1	CC_NB-ARC	CC(1) NB-ARC(1)
Ainsu	A.ins7C01G001389.1	CC_NB-ARC	CC(1) NB-ARC(1)
Ainsu	A.ins7C01G001390.1	CC_LRR_NB-ARC	CC(1) LRR(1) NB-ARC(1)
Ainsu	A.ins7C01G001553.1	CC_LRR_NB-ARC	CC(1) LRR(1) NB-ARC(1)
Ainsu	A.ins7C01G001561.1	LRR_NB-ARC	LRR(1) NB-ARC(1)
Ainsu	A.ins7C01G001740.1	CC_LRR_NB-ARC	CC(1) LRR(1) NB-ARC(1)
Ainsu	A.ins7C01G001908.1	LRR_NB-ARC	LRR(1) NB-ARC(1)
Ainsu	A.ins7C01G001936.1	LRR_NB-ARC	LRR(1) NB-ARC(1)
Ainsu	A.ins7C01G001948.1	LRR_NB-ARC	LRR(1) NB-ARC(1)
Ainsu	A.ins7C01G001972.1	LRR_NB-ARC	LRR(1) NB-ARC(1)
Ainsu	A.ins7C01G001974.1	LRR_NB-ARC	LRR(1) NB-ARC(1)
Ainsu	A.ins7C01G002025.1	CC_LRR_NB-ARC	CC(1) LRR(1) NB-ARC(1)
Ainsu	A.ins7C01G002053.1	CC_LRR_NB-ARC	CC(1) LRR(1) NB-ARC(1)
Ainsu	A.ins7C01G002063.1	CC_LRR_NB-ARC	CC(2) LRR(1) NB-ARC(1)
Ainsu	A.ins7C01G002148.1	NB-ARC	NB-ARC(1)
Ainsu	A.ins7C01G002245.1	LRR_NB-ARC	LRR(2) NB-ARC(1)
Ainsu	A.ins7C01G002374.1	LRR_NB-ARC	LRR(1) NB-ARC(1)
Ainsu	A.ins7C01G002936.1	CC_NB-ARC	CC(1) NB-ARC(1)
Ainsu	A.ins7C01G003041.1	LRR_NB-ARC	LRR(1) NB-ARC(1)
Ainsu	A.ins7C01G003098.1	LRR_NB-ARC	LRR(1) NB-ARC(1)
Ainsu	A.ins7C01G003107.1	LRR_NB-ARC	LRR(1) NB-ARC(1)
Ainsu	A.ins7C01G003111.1	LRR_NB-ARC	LRR(1) NB-ARC(1)
Ainsu	A.ins7C01G003120.1	CC_LRR_NB-ARC	CC(1) LRR(1) NB-ARC(1)
Ainsu	A.ins7C01G003130.1	CC_LRR_NB-ARC	CC(2) LRR(1) NB-ARC(1)
Ainsu	A.ins7C01G003207.1	LRR_NB-ARC	LRR(1) NB-ARC(1)
Ainsu	A.ins7C01G003825.1	CC_LRR_NB-ARC	CC(1) LRR(1) NB-ARC(1)
Ainsu	A.ins7C01G004007.1	NB-ARC	NB-ARC(1)
Ainsu	A.ins7C01G004450.1	CC_LRR_NB-ARC	CC(1) LRR(1) NB-ARC(1)
Ainsu	A.ins7C01G004453.1	CC_LRR_NB-ARC	CC(1) LRR(1) NB-ARC(1)
Ainsu	A.ins7C01G006048.1	LRR_NB-ARC	LRR(1) NB-ARC(1)
Ainsu	A.ins7C01G006700.1	LRR_NB-ARC	LRR(2) NB-ARC(1)
Ainsu	A.ins7C01G006737.1	LRR_NB-ARC	LRR(1) NB-ARC(1)
Ainsu	A.ins7C01G006794.1	CC_LRR_NB-ARC	CC(1) LRR(1) NB-ARC(1)
Ainsu	A.ins7C01G007202.1	CC_LRR_NB-ARC	CC(1) LRR(1) NB-ARC(1)
Ainsu	A.ins7D01G000029.1	LRR_NB-ARC	LRR(1) NB-ARC(1)
Ainsu	A.ins7D01G000033.1	NB-ARC	NB-ARC(1)
Ainsu	A.ins7D01G000035.1	LRR_NB-ARC	LRR(1) NB-ARC(1)
Ainsu	A.ins7D01G000059.1	LRR_NB-ARC	LRR(1) NB-ARC(1)
Ainsu	A.ins7D01G000060.1	LRR_NB-ARC	LRR(1) NB-ARC(1)
Ainsu	A.ins7D01G000078.1	CC_LRR_NB-ARC	CC(1) LRR(1) NB-ARC(1)
Ainsu	A.ins7D01G000084.1	LRR_NB-ARC	LRR(1) NB-ARC(1)
Ainsu	A.ins7D01G000086.1	LRR_NB-ARC	LRR(1) NB-ARC(1)
Ainsu	A.ins7D01G000090.1	LRR_NB-ARC	LRR(1) NB-ARC(1)
Ainsu	A.ins7D01G000092.1	LRR_NB-ARC	LRR(1) NB-ARC(1)
Ainsu	A.ins7D01G000093.1	CC_LRR_NB-ARC	CC(2) LRR(1) NB-ARC(1)
Ainsu	A.ins7D01G000102.1	LRR_NB-ARC	LRR(1) NB-ARC(1)
Ainsu	A.ins7D01G000104.1	LRR_NB-ARC	LRR(1) NB-ARC(1)
Ainsu	A.ins7D01G000184.1	LRR_NB-ARC	LRR(1) NB-ARC(1)
Ainsu	A.ins7D01G000185.1	LRR_NB-ARC	LRR(1) NB-ARC(1)
Ainsu	A.ins7D01G000187.1	LRR_NB-ARC	LRR(1) NB-ARC(1)
Ainsu	A.ins7D01G000195.1	LRR_NB-ARC	LRR(1) NB-ARC(1)
Ainsu	A.ins7D01G000197.1	LRR_NB-ARC	LRR(1) NB-ARC(1)
Ainsu	A.ins7D01G000198.1	LRR_NB-ARC	LRR(1) NB-ARC(1)
Ainsu	A.ins7D01G000201.1	LRR_NB-ARC	LRR(1) NB-ARC(1)
Ainsu	A.ins7D01G000202.1	LRR_NB-ARC	LRR(1) NB-ARC(1)
Ainsu	A.ins7D01G000215.1	CC_LRR_NB-ARC	CC(1) LRR(1) NB-ARC(1)
Ainsu	A.ins7D01G000216.1	CC_LRR_NB-ARC	CC(1) LRR(1) NB-ARC(1)
Ainsu	A.ins7D01G000228.1	LRR_NB-ARC	LRR(1) NB-ARC(1)
Ainsu	A.ins7D01G000362.1	CC_LRR_NB-ARC	CC(1) LRR(1) NB-ARC(1)
Ainsu	A.ins7D01G000365.1	CC_LRR_NB-ARC	CC(1) LRR(1) NB-ARC(1)
Ainsu	A.ins7D01G000367.1	LRR_NB-ARC	LRR(1) NB-ARC(1)
Ainsu	A.ins7D01G000368.1	LRR_NB-ARC	LRR(1) NB-ARC(1)
Ainsu	A.ins7D01G000371.1	CC_LRR_NB-ARC	CC(1) LRR(1) NB-ARC(1)
Ainsu	A.ins7D01G000479.1	LRR_NB-ARC	LRR(1) NB-ARC(1)
Ainsu	A.ins7D01G000592.1	NB-ARC	NB-ARC(1)
Ainsu	A.ins7D01G000767.1	LRR_NB-ARC	LRR(1) NB-ARC(1)
Ainsu	A.ins7D01G000770.1	LRR_NB-ARC	LRR(1) NB-ARC(1)
Ainsu	A.ins7D01G000870.1	CC_LRR_NB-ARC	CC(2) LRR(1) NB-ARC(1)
Ainsu	A.ins7D01G000982.1	CC_LRR_NB-ARC	CC(1) LRR(1) NB-ARC(1)
Ainsu	A.ins7D01G001016.1	LRR_NB-ARC	LRR(1) NB-ARC(1)
Ainsu	A.ins7D01G001017.1	LRR_NB-ARC	LRR(1) NB-ARC(1)
Ainsu	A.ins7D01G001018.1	LRR_NB-ARC	LRR(1) NB-ARC(1)
Ainsu	A.ins7D01G001108.1	LRR_NB-ARC	LRR(1) NB-ARC(1)
Ainsu	A.ins7D01G001316.1	CC_LRR_NB-ARC	CC(2) LRR(1) NB-ARC(1)
Ainsu	A.ins7D01G002047.1	CC_LRR_NB-ARC	CC(1) LRR(1) NB-ARC(1)
Ainsu	A.ins7D01G002749.1	LRR_NB-ARC	LRR(1) NB-ARC(1)
Ainsu	A.ins7D01G004286.1	LRR_NB-ARC	LRR(1) NB-ARC(1)
Ainsu	A.ins7D01G004287.1	LRR_NB-ARC	LRR(1) NB-ARC(1)
Ainsu	A.ins7D01G004288.1	CC_NB-ARC	CC(1) NB-ARC(1)
Ainsu	A.ins7D01G004299.1	LRR_NB-ARC	LRR(1) NB-ARC(1)
Ainsu	A.ins7D01G005112.1	CC_LRR_NB-ARC	CC(1) LRR(1) NB-ARC(1)
Ainsu	A.ins7D01G005304.1	CC_LRR_NB-ARC	CC(1) LRR(1) NB-ARC(1)
Ainsu	A.ins7D01G005416.1	LRR_NB-ARC	LRR(2) NB-ARC(1)
Ainsu	A.ins7D01G005467.1	CC_LRR_NB-ARC	CC(1) LRR(1) NB-ARC(1)
Ainsu	A.ins7D01G005763.1	LRR_NB-ARC	LRR(1) NB-ARC(1)
Ainsu	A.ins7D01G005814.1	LRR_NB-ARC	LRR(1) NB-ARC(1)
Ainsu	A.ins7D01G005892.1	NB-ARC	NB-ARC(1)
Ainsu	A.ins7D01G005914.1	LRR_NB-ARC	LRR(1) NB-ARC(1)
Ainsu	A.ins7D01G005915.1	CC_LRR_NB-ARC	CC(2) LRR(1) NB-ARC(1)
Ainsu	A.ins7D01G006070.1	LRR_NB-ARC	LRR(1) NB-ARC(1)
Ainsu	A.ins7D01G006079.1	CC_LRR_NB-ARC	CC(1) LRR(1) NB-ARC(1)
Ainsu	A.ins7D01G006081.1	CC_LRR_NB-ARC	CC(1) LRR(1) NB-ARC(1)
Ainsu	A.ins7D01G006182.1	LRR_NB-ARC	LRR(1) NB-ARC(1)
Ainsu	A.ins7D01G006261.1	LRR_NB-ARC	LRR(1) NB-ARC(1)
Ainsu	A.ins7D01G006264.1	LRR_NB-ARC	LRR(1) NB-ARC(1)
Ainsu	A.ins7D01G006414.1	CC_LRR_NB-ARC	CC(1) LRR(1) NB-ARC(1)
Ainsu	A.ins7D01G006415.1	CC_LRR_NB-ARC	CC(1) LRR(1) NB-ARC(1)
Ainsu	A.ins7D01G006468.1	LRR_NB-ARC	LRR(1) NB-ARC(1)
Ainsu	A.ins7D01G006469.1	CC_LRR_NB-ARC	CC(1) LRR(1) NB-ARC(1)
Ainsu	A.ins7D01G006490.1	LRR_NB-ARC	LRR(1) NB-ARC(1)
Ainsu	A.ins7D01G006498.1	LRR_NB-ARC	LRR(1) NB-ARC(1)
Ainsu	A.insUN01G000049.1	LRR_NB-ARC	LRR(1) NB-ARC(1)
Ainsu	A.insUN01G000066.1	LRR_NB-ARC	LRR(1) NB-ARC(1)
Ainsu	A.insUN01G000068.1	NB-ARC	NB-ARC(1)
Ainsu	A.insUN01G000093.1	CC_LRR_NB-ARC	CC(1) LRR(1) NB-ARC(1)
Ainsu	A.insUN01G000146.1	NB-ARC	NB-ARC(1)
Ainsu	A.insUN01G000650.1	LRR_NB-ARC	LRR(1) NB-ARC(1)
Ainsu	A.insUN01G000729.1	CC_LRR_NB-ARC	CC(1) LRR(1) NB-ARC(1)
Ainsu	A.insUN01G000908.1	NB-ARC	NB-ARC(1)
Ainsu	A.insUN01G000920.1	NB-ARC	NB-ARC(1)
Ainsu	A.insUN01G000924.1	CC_LRR_NB-ARC	CC(1) LRR(1) NB-ARC(1)
Ainsu	A.insUN01G000957.1	CC_LRR_NB-ARC	CC(1) LRR(1) NB-ARC(1)
Ainsu	A.insUN01G000959.1	CC_LRR_NB-ARC	CC(1) LRR(1) NB-ARC(1)
Ainsu	A.insUN01G001319.1	CC_LRR_NB-ARC	CC(1) LRR(1) NB-ARC(1)
Ainsu	A.insUN01G001793.1	LRR_NB-ARC	LRR(1) NB-ARC(1)
Ainsu	A.insUN01G001969.1	LRR_NB-ARC	LRR(1) NB-ARC(1)
Ainsu	A.insUN01G001980.1	CC_LRR_NB-ARC	CC(1) LRR(1) NB-ARC(1)
Ainsu	A.insUN01G002272.1	LRR_NB-ARC	LRR(1) NB-ARC(1)
Ainsu	A.insUN01G002385.1	CC_LRR_NB-ARC	CC(1) LRR(1) NB-ARC(1)
Ainsu	A.insUN01G002386.1	NB-ARC	NB-ARC(1)
Ainsu	A.insUN01G002387.1	LRR_NB-ARC	LRR(2) NB-ARC(1)
Ainsu	A.insUN01G002444.1	LRR_NB-ARC	LRR(1) NB-ARC(1)
Ainsu	A.insUN01G002585.1	CC_LRR_NB-ARC	CC(1) LRR(1) NB-ARC(1)
Ainsu	A.insUN01G002589.1	LRR_NB-ARC	LRR(1) NB-ARC(1)
Ainsu	A.insUN01G002591.1	CC_LRR_NB-ARC	CC(1) LRR(1) NB-ARC(1)
Ainsu	A.insUN01G002595.1	CC_LRR_NB-ARC	CC(1) LRR(1) NB-ARC(1)
Ainsu	A.insUN01G002596.1	LRR_NB-ARC	LRR(1) NB-ARC(1)
Ainsu	A.ins3D01G004773.1	Other
Ainsu	A.ins7D01G004256.1	Other
Ainsu	A.ins1D01G007199.1	Other
Ainsu	A.ins3D01G004767.1	Other
Ainsu	A.ins5D01G006545.1	Other
Ainsu	A.ins3D01G004600.1	Other
Ainsu	A.ins3C01G000184.1	Other
Ainsu	A.ins3D01G004775.1	Other
Ainsu	A.ins5C01G006104.1	Other
Along	A.lon1A01G000003.1	CC_LRR_NB-ARC	CC(1) LRR(1) NB-ARC(1)
Along	A.lon1A01G000026.1	CC_NB-ARC	CC(1) NB-ARC(1)
Along	A.lon1A01G000031.1	LRR_NB-ARC	LRR(1) NB-ARC(1)
Along	A.lon1A01G000035.1	CC_LRR_NB-ARC	CC(1) LRR(1) NB-ARC(1)
Along	A.lon1A01G000036.1	NB-ARC	NB-ARC(1)
Along	A.lon1A01G000040.1	NB-ARC	NB-ARC(1)
Along	A.lon1A01G000057.1	LRR_NB-ARC	LRR(1) NB-ARC(1)
Along	A.lon1A01G000058.1	LRR_NB-ARC	LRR(1) NB-ARC(1)
Along	A.lon1A01G000061.1	CC_LRR_NB-ARC	CC(1) LRR(1) NB-ARC(1)
Along	A.lon1A01G000062.1	CC_LRR_NB-ARC	CC(1) LRR(1) NB-ARC(1)
Along	A.lon1A01G000064.1	LRR_NB-ARC	LRR(1) NB-ARC(1)
Along	A.lon1A01G000081.1	CC_LRR_NB-ARC	CC(2) LRR(1) NB-ARC(1)
Along	A.lon1A01G000082.1	CC_NB-ARC	CC(1) NB-ARC(1)
Along	A.lon1A01G000106.1	CC_LRR_NB-ARC	CC(1) LRR(1) NB-ARC(1)
Along	A.lon1A01G000113.1	CC_LRR_NB-ARC	CC(1) LRR(1) NB-ARC(1)
Along	A.lon1A01G000114.1	CC_LRR_NB-ARC	CC(1) LRR(1) NB-ARC(1)
Along	A.lon1A01G000136.1	CC_LRR_NB-ARC	CC(1) LRR(1) NB-ARC(1)
Along	A.lon1A01G000144.1	LRR_NB-ARC	LRR(1) NB-ARC(1)
Along	A.lon1A01G000147.1	CC_LRR_NB-ARC	CC(1) LRR(1) NB-ARC(1)
Along	A.lon1A01G000148.1	NB-ARC	NB-ARC(1)
Along	A.lon1A01G000165.1	CC_LRR_NB-ARC	CC(1) LRR(1) NB-ARC(1)
Along	A.lon1A01G000185.1	LRR_NB-ARC	LRR(1) NB-ARC(1)
Along	A.lon1A01G000238.1	LRR_NB-ARC	LRR(1) NB-ARC(1)
Along	A.lon1A01G000318.1	CC_LRR_NB-ARC	CC(1) LRR(1) NB-ARC(1)
Along	A.lon1A01G000720.1	LRR_NB-ARC	LRR(1) NB-ARC(1)
Along	A.lon1A01G000721.1	CC_LRR_NB-ARC	CC(1) LRR(1) NB-ARC(1)
Along	A.lon1A01G000732.1	LRR_NB-ARC	LRR(1) NB-ARC(1)
Along	A.lon1A01G000784.1	CC_LRR_NB-ARC	CC(1) LRR(1) NB-ARC(1)
Along	A.lon1A01G000785.1	CC_NB-ARC	CC(1) NB-ARC(1)
Along	A.lon1A01G000786.1	CC_LRR_NB-ARC	CC(2) LRR(1) NB-ARC(1)
Along	A.lon1A01G000819.1	CC_LRR_NB-ARC	CC(1) LRR(1) NB-ARC(1)
Along	A.lon1A01G000945.1	CC_LRR_NB-ARC	CC(1) LRR(1) NB-ARC(1)
Along	A.lon1A01G001092.1	LRR_NB-ARC	LRR(1) NB-ARC(1)
Along	A.lon1A01G001321.1	CC_NB-ARC	CC(1) NB-ARC(1)
Along	A.lon1A01G001853.1	CC_LRR_NB-ARC	CC(2) LRR(1) NB-ARC(1)
Along	A.lon1A01G002452.1	LRR_NB-ARC	LRR(1) NB-ARC(1)
Along	A.lon1A01G002505.1	CC_LRR_NB-ARC	CC(2) LRR(1) NB-ARC(1)
Along	A.lon1A01G003068.1	CC_LRR_NB-ARC	CC(2) LRR(1) NB-ARC(1)
Along	A.lon1A01G003868.1	LRR_NB-ARC	LRR(1) NB-ARC(1)
Along	A.lon1A01G003906.1	NB-ARC	NB-ARC(1)
Along	A.lon1A01G003974.1	CC_LRR_NB-ARC	CC(1) LRR(1) NB-ARC(1)
Along	A.lon1A01G004103.1	LRR_NB-ARC	LRR(1) NB-ARC(1)
Along	A.lon1A01G004105.1	LRR_NB-ARC	LRR(1) NB-ARC(1)
Along	A.lon1A01G004123.1	LRR_NB-ARC	LRR(1) NB-ARC(1)
Along	A.lon1A01G004304.1	CC_LRR_NB-ARC	CC(1) LRR(1) NB-ARC(1)
[truncated: 1,630 more rows]
