# Supplementary material for: Reference genome assemblies reveal the origin and evolution of allohexaploid oat
Source: Nat Genet. 2022 Jul 18;54(8):1248–58. doi: 10.1038/s41588-022-01127-7 (PMC9355876; doi:10.1038/s41588-022-01127-7)
Supplement: Source Data Fig. 6 — Statistical Source Data. [file 41588_2022_1127_MOESM11_ESM.xlsx]

## Sheet: Fig 6b
id	region1	group	PC1	PC2	PC3
ca2	America (North)	Hulled (Cultivar)	-15.5824	1.07671	-2.77197
ca250	America (North)	Hulled (Cultivar)	-0.980332	-19.4441	-10.1795
ca179	America (North)	Hulled (Cultivar)	-22.6659	13.945	-9.93245
ca146	America (North)	Hulled (Cultivar)	-20.1017	5.41604	-6.86462
ca175	America (North)	Hulled (Cultivar)	-15.077	-4.22254	-1.32555
ca25	America (North)	Hulled (Cultivar)	-15.9691	-5.16352	-7.62182
ca26	America (North)	Hulled (Cultivar)	-17.7797	-0.388859	-0.575663
ca130	America (North)	Hulled (Cultivar)	-26.4158	13.2286	-4.5589
ca36	America (North)	Hulled (Cultivar)	-6.37739	-4.03309	-6.20268
ca39	America (North)	Hulled (Cultivar)	-5.90508	-8.8149	-12.528
ca55	America (North)	Hulled (Cultivar)	-9.17361	6.95453	-8.27229
ca28	America (North)	Hulled (Cultivar)	-16.9176	-0.320444	-4.23895
ca220	America (North)	Hulled (Cultivar)	-26.5465	13.3398	-3.52794
ca41	America (North)	Hulled (Cultivar)	-4.02085	-7.43901	-5.62926
ca11	America (North)	Hulled (Cultivar)	-21.7233	1.40822	-1.79893
ca51	America (North)	Hulled (Cultivar)	-12.4464	-9.59018	-7.59027
ca52	America (North)	Hulled (Cultivar)	10.5275	-5.13364	-12.0396
ca103	America (North)	Hulled (Cultivar)	-6.39185	-10.4142	-4.01756
ca104	America (North)	Hulled (Cultivar)	-5.8929	-11.8952	-4.42704
ca107	America (North)	Hulled (Cultivar)	0.472546	-9.44696	-5.33579
ca299	America (North)	Hulled (Cultivar)	-16.4163	-0.0597378	-1.13215
ca174	America (North)	Hulled (Cultivar)	-22.6005	-2.57293	-0.448791
ca127	America (North)	Hulled (Cultivar)	-22.4879	13.7924	-3.91643
ca128	America (North)	Hulled (Cultivar)	-7.40251	-21.5645	-0.332886
CA341	America (North)	Hulled (Cultivar)	-13.9753	-4.48865	-10.5619
ca57	America (North)	Hulled (Cultivar)	-0.441919	-6.36676	-6.60833
ca113	America (North)	Hulled (Cultivar)	-15.7699	-1.74843	-5.10443
ca209	America (North)	Hulled (Cultivar)	-20.9746	-2.52535	4.58589
ca38	America (North)	Hulled (Cultivar)	-24.57	5.61599	-0.0404763
ca255	America (North)	Hulled (Cultivar)	-6.20152	-23.7261	-5.27954
ca49	America (North)	Hulled (Cultivar)	1.62867	-10.3513	-15.7347
ca257	America (North)	Hulled (Cultivar)	1.35132	-22.6827	-8.57925
ca131	America (North)	Hulled (Cultivar)	-17.8225	5.73445	-7.17737
ca259	America (North)	Hulled (Cultivar)	4.03567	-0.182584	-17.8837
ca330	America (North)	Hulled (Cultivar)	-11.5473	8.02074	-10.4136
ca5	America (North)	Hulled (Cultivar)	-8.22317	-10.2756	-9.14731
ca8	America (North)	Hulled (Cultivar)	-1.21091	-16.6493	-4.08439
ca9	America (North)	Hulled (Cultivar)	1.89841	-10.3126	-10.7391
ca278	America (North)	Hulled (Cultivar)	-23.575	15.1241	-9.86544
ca12	America (North)	Hulled (Cultivar)	-8.95495	-5.46128	-1.13264
ca281	America (North)	Hulled (Cultivar)	-19.2107	4.49166	-2.45424
ca282	America (North)	Hulled (Cultivar)	-3.58979	-14.4536	-14.0163
ca43	America (North)	Hulled (Cultivar)	-3.25022	-9.84527	-10.7863
ca46	America (North)	Hulled (Cultivar)	-3.05338	-6.27697	-12.296
ca47	America (North)	Hulled (Cultivar)	-10.9998	-9.74934	-2.35662
ca48	America (North)	Hulled (Cultivar)	-19.1478	4.22857	-3.5522
ca13	America (North)	Hulled (Cultivar)	-3.14398	-12.2846	-10.7026
ca14	America (North)	Hulled (Cultivar)	-14.6216	-4.00191	-9.9786
ca288	America (North)	Hulled (Cultivar)	-16.3796	1.88391	-14.8727
ca53	America (North)	Hulled (Cultivar)	-20.2464	7.21085	-5.17938
ca297	America (North)	Hulled (Cultivar)	-11.7527	0.215305	-4.44736
ca336	America (North)	Hulled (Cultivar)	16.9332	-9.08308	-7.67349
ca65	America (North)	Hulled (Cultivar)	-5.42945	-15.5372	-9.84272
ca18	America (North)	Hulled (Cultivar)	-15.6495	1.84647	-1.56993
ca227	America (North)	Hulled (Cultivar)	-19.6635	7.11365	-8.4289
ca20	America (North)	Hulled (Cultivar)	1.91993	-20.9256	-7.98857
ca301	America (North)	Hulled (Cultivar)	-17.9182	-1.95121	-4.7062
CA304	America (North)	Hulled (Cultivar)	-23.1206	5.39502	-1.77159
ca23	America (North)	Hulled (Cultivar)	-9.89926	-13.3121	-8.30825
ca340	America (North)	Hulled (Cultivar)	52.1515	0.260683	-5.45968
ca27	America (North)	Hulled (Cultivar)	-14.2144	0.403498	-4.32852
ca58	America (North)	Hulled (Cultivar)	-17.1739	0.0135393	-4.06134
ca30	America (North)	Hulled (Cultivar)	-20.2911	2.51565	-2.58914
ca31	America (North)	Hulled (Cultivar)	0.815218	-18.4549	-7.19557
ca34	America (North)	Hulled (Cultivar)	-9.5155	-6.9258	-8.88481
ca60	America (North)	Hulled (Cultivar)	-4.82604	-7.47581	-12.8593
ca321	America (North)	Hulled (Cultivar)	-5.99015	-5.87986	-11.5892
ca139	America (North)	Hulled (Cultivar)	1.46116	-14.8819	-5.30003
ca290	America (South)	Hulled (Cultivar)	-11.5563	-2.96042	-4.08107
ca151	America (South)	Hulled (Cultivar)	11.8963	-26.8043	-9.57887
ca307	America (South)	Hulled (Cultivar)	-12.4272	7.68705	-5.21248
ca316	America (South)	Hulled (Cultivar)	-23.3462	11.2614	-6.21117
ca294	America (South)	Hulled (Cultivar)	-20.0755	6.73702	-7.03029
CN139	Asia (Central)	Hulled (Cultivar)	-16.9209	-10.1704	-6.06631
CN110	Asia (Central)	Hulled (Cultivar)	-25.8677	16.1482	-8.28148
CN234	Asia (Central)	Hulled (Cultivar)	-23.9954	12.2458	-0.963201
CN78	Asia (Central)	Hulled (Cultivar)	-22.6727	17.3226	-9.15165
CN172	Asia (Central)	Hulled (Cultivar)	-26.5243	13.3581	-5.10751
B250	Asia (East_China_Mongolia)	Hulled (Cultivar)	-10.3015	0.20784	-0.581475
B118	Asia (East_China_Mongolia)	Hulled (Cultivar)	-16.0762	-8.46716	0.85392
CN340	Asia (East_China_Mongolia)	Hulled (Cultivar)	-17.6588	-3.67378	-6.55923
CN350	Asia (East_China_Mongolia)	Hulled (Cultivar)	-15.3014	-0.0425409	-2.7856
CN341	Asia (East_China_Mongolia)	Hulled (Cultivar)	-25.3551	15.4262	-3.72335
B111	Asia (East_other)	Hulled (Cultivar)	-26.0385	12.9976	-0.797915
B113	Asia (East_other)	Hulled (Cultivar)	-1.05536	-22.8403	-1.20309
B114	Asia (East_other)	Hulled (Cultivar)	-20.902	-4.34626	4.06215
B115	Asia (East_other)	Hulled (Cultivar)	-11.7658	-2.67234	-8.61691
ca240	Asia (East_other)	Hulled (Cultivar)	-4.71781	-26.2254	-10.7856
ca280	Asia (East_other)	Hulled (Cultivar)	-22.7067	9.33238	-9.96982
CN375	Asia (West)	Hulled (Cultivar)	-13.3421	13.6516	-8.7868
CN376	Asia (West)	Hulled (Cultivar)	23.1594	-27.3085	-3.4116
CN221	Asia (West)	Hulled (Cultivar)	35.4857	-39.9046	-6.11764
B108	Australia and New Zealand	Hulled (Cultivar)	28.031	-26.0788	-8.11275
B109	Australia and New Zealand	Hulled (Cultivar)	17.5872	-7.44264	-2.81232
B110	Australia and New Zealand	Hulled (Cultivar)	27.7633	-26.1312	-8.2097
ca64	Australia and New Zealand	Hulled (Cultivar)	-0.0546888	-15.9041	-1.81087
ca66	Australia and New Zealand	Hulled (Cultivar)	10.5526	-19.8484	-5.32269
ca235	Australia and New Zealand	Hulled (Cultivar)	-25.0091	13.4643	-4.03965
ca266	Europe (Central, North, West)	Hulled (Cultivar)	-17.4969	0.812368	-11.6079
ca267	Europe (Central, North, West)	Hulled (Cultivar)	-23.4834	14.0467	-9.75991
CA270	Europe (Central, North, West)	Hulled (Cultivar)	-23.7446	8.52211	-6.1416
ca271	Europe (Central, North, West)	Hulled (Cultivar)	-23.2085	13.795	-9.38906
ca272	Europe (Central, North, West)	Hulled (Cultivar)	-18.3054	5.47483	-14.4474
ca306	Europe (Central, North, West)	Hulled (Cultivar)	-24.9129	12.9854	-4.6683
CN184	Europe (Central, North, West)	Hulled (Cultivar)	-26.9549	14.9112	-7.5908
CN198	Europe (Central, North, West)	Hulled (Cultivar)	-13.971	9.21629	-7.10625
CN284	Europe (Central, North, West)	Hulled (Cultivar)	-26.6293	14.7176	-7.08148
B96	Europe (Central, North, West)	Hulled (Cultivar)	-20.2547	4.22636	0.135635
B97	Europe (Central, North, West)	Hulled (Cultivar)	-10.1193	-19.8713	-1.33178
ca350	Europe (Central, North, West)	Hulled (Cultivar)	12.0594	-46.897	-7.92029
ca35	Europe (Central, North, West)	Hulled (Cultivar)	-23.2253	15.4699	-10.5969
ca56	Europe (Central, North, West)	Hulled (Cultivar)	-23.1923	13.3457	-8.38193
ca59	Europe (Central, North, West)	Hulled (Cultivar)	-23.5389	13.6296	-8.32741
ca319	Europe (Central, North, West)	Hulled (Cultivar)	-20.3264	9.80316	-11.0737
B104	Europe (Central, North, West)	Hulled (Cultivar)	-18.4458	0.878782	-6.19118
ca246	Europe (Central, North, West)	Hulled (Cultivar)	-20.4171	1.105	-0.258158
ca265	Europe (Central, North, West)	Hulled (Cultivar)	-14.7005	4.88001	-13.3185
ca207	Europe (Central, North, West)	Hulled (Cultivar)	-20.5674	4.28914	-4.68796
ca242	Europe (Central, North, West)	Hulled (Cultivar)	-23.6151	15.4076	-8.1191
ca256	Europe (Central, North, West)	Hulled (Cultivar)	-23.1482	17.7872	-12.6419
ca260	Europe (Central, North, West)	Hulled (Cultivar)	-17.3128	10.3763	-6.17933
ca117	Europe (Central, North, West)	Hulled (Cultivar)	-14.0521	6.07661	-11.9176
ca72	Europe (Central, North, West)	Hulled (Cultivar)	-21.1877	6.56457	-8.7404
ca273	Europe (Central, North, West)	Hulled (Cultivar)	-22.9595	2.41993	-6.83679
ca274	Europe (Central, North, West)	Hulled (Cultivar)	-24.6255	10.8114	-4.85449
ca276	Europe (Central, North, West)	Hulled (Cultivar)	-24.7168	13.2346	-5.35759
ca277	Europe (Central, North, West)	Hulled (Cultivar)	-19.8052	10.5173	-12.0392
ca194	Europe (Central, North, West)	Hulled (Cultivar)	-20.3412	8.73811	-13.7163
ca292	Europe (Central, North, West)	Hulled (Cultivar)	-17.9963	8.52307	-7.49752
ca296	Europe (Central, North, West)	Hulled (Cultivar)	-26.3997	9.01247	-2.76783
ca258	Europe (Central, North, West)	Hulled (Cultivar)	-12.0063	-5.09432	-4.48663
ca261	Europe (Central, North, West)	Hulled (Cultivar)	9.67806	-24.1343	-6.61266
ca40	Europe (Central, North, West)	Hulled (Cultivar)	4.24516	-18.0642	-4.44993
ca115	Europe (Central, North, West)	Hulled (Cultivar)	-24.0569	15.7886	-8.76106
ca101	Europe (Central, North, West)	Hulled (Cultivar)	-18.6396	9.1323	-4.9295
ca252	Europe (Central, North, West)	Hulled (Cultivar)	-21.1525	10.777	-11.0231
ca116	Europe (Central, North, West)	Hulled (Cultivar)	-21.3376	9.39879	-8.61515
ca122	Europe (Central, North, West)	Hulled (Cultivar)	-19.7042	-0.718138	-0.732193
ca33	Europe (Central, North, West)	Hulled (Cultivar)	-23.8157	8.65975	-7.39132
ca239	Europe (Central, North, West)	Hulled (Cultivar)	2.62519	-47.8798	-8.39571
ca244	Europe (Central, North, West)	Hulled (Cultivar)	-20.6648	10.4592	-11.2602
ca249	Europe (Central, North, West)	Hulled (Cultivar)	-20.0967	4.34472	-8.05257
ca73	Europe (Central, North, West)	Hulled (Cultivar)	-10.3049	-18.3808	-7.23358
ca204	Europe (Central, North, West)	Hulled (Cultivar)	-19.759	7.66335	-5.97628
ca237	Europe (Central, North, West)	Hulled (Cultivar)	-11.7563	-27.5389	-3.3577
ca253	Europe (East)	Hulled (Cultivar)	-21.043	8.58408	-7.94848
CN81	Europe (East)	Hulled (Cultivar)	-23.5521	17.634	-12.0825
CN243	Europe (East)	Hulled (Cultivar)	-22.9975	12.0875	-0.943744
CN244	Europe (East)	Hulled (Cultivar)	-24.6204	14.4292	-2.83301
ca245	Europe (East)	Hulled (Cultivar)	-23.5993	9.52891	-7.60383
ca298	Europe (East)	Hulled (Cultivar)	-22.2618	12.7598	-9.04897
CN268	Europe (East)	Hulled (Cultivar)	-24.1857	13.8199	-10.2136
CN337	Europe (East)	Hulled (Cultivar)	-26.9847	9.1465	-3.24468
CN338	Europe (East)	Hulled (Cultivar)	-28.1534	14.5205	-7.98243
ca248	Europe (East)	Hulled (Cultivar)	-26.6095	8.49735	-3.02644
ca279	Europe (East)	Hulled (Cultivar)	31.6734	-38.5176	-7.47014
ca295	Europe (East)	Hulled (Cultivar)	-6.91062	1.36213	-16.9773
ca247	Europe (East)	Hulled (Cultivar)	-17.6373	3.09566	-10.4795
ca254	Europe (East)	Hulled (Cultivar)	-19.0915	8.07595	-7.93441
ca264	Europe (East)	Hulled (Cultivar)	-20.6858	9.42718	-12.2352
ca159	Europe (East)	Hulled (Cultivar)	-1.8637	1.71055	-10.8221
ca315	Europe (East)	Hulled (Cultivar)	-21.8276	13.835	-10.8511
ca262	Europe (East)	Hulled (Cultivar)	-24.0351	10.0442	-5.36154
ca322	Europe (East)	Hulled (Cultivar)	-18.9211	7.9865	-12.539
ca169	Europe (East)	Hulled (Cultivar)	-23.7193	16.6888	-10.1904
CA293	Europe (East)	Hulled (Cultivar)	-24.1032	11.8367	-4.26923
ca313	Europe (East)	Hulled (Cultivar)	-21.8072	12.0989	-7.91178
ca233	Indian Subcontinent	Hulled (Cultivar)	-23.9949	13.9559	-9.92475
CN1	Mediterranean	Hulled (Cultivar)	12.3205	11.2989	-0.934689
ca86	America (North)	Hulless (Cultivar)	0.832118	4.08939	-5.94044
ca87	America (North)	Hulless (Cultivar)	-7.66074	-4.39168	-4.21917
ca89	America (North)	Hulless (Cultivar)	-9.11195	2.17804	-13.0129
ca268	America (South)	Hulless (Cultivar)	-16.5827	9.48012	-7.98101
B183	Asia (East_China_Mongolia)	Hulless (Cultivar)	-14.6851	-4.83414	-1.52052
B252	Asia (East_China_Mongolia)	Hulless (Cultivar)	-2.44905	2.32197	-10.8803
by2	Asia (East_China_Mongolia)	Hulless (Cultivar)	-0.779747	1.97934	-12.3163
by20	Asia (East_China_Mongolia)	Hulless (Cultivar)	-1.26807	2.12351	-12.1817
B249	Asia (East_China_Mongolia)	Hulless (Cultivar)	-2.09722	2.80119	-7.15459
B194	Asia (East_China_Mongolia)	Hulless (Cultivar)	-14.5242	-5.4707	-1.49619
B181	Asia (East_China_Mongolia)	Hulless (Cultivar)	-14.7717	-5.93336	-1.39315
B180	Asia (East_China_Mongolia)	Hulless (Cultivar)	-19.0586	1.46601	1.46526
B188	Asia (East_China_Mongolia)	Hulless (Cultivar)	-19.3186	-2.62085	2.28537
B179	Asia (East_China_Mongolia)	Hulless (Cultivar)	-21.1987	5.14775	-0.247193
B184	Asia (East_China_Mongolia)	Hulless (Cultivar)	-9.98768	-11.9656	-6.10461
B193	Asia (East_China_Mongolia)	Hulless (Cultivar)	-19.3172	-3.02984	6.47203
B177	Asia (East_China_Mongolia)	Hulless (Cultivar)	-19.4832	-1.24303	0.759705
B190	Asia (East_China_Mongolia)	Hulless (Cultivar)	-19.2358	-2.73834	2.34396
B182	Asia (East_China_Mongolia)	Hulless (Cultivar)	-23.7701	3.42115	4.44672
B245	Asia (East_China_Mongolia)	Hulless (Cultivar)	-3.62759	3.03612	-9.90887
B176	Asia (East_China_Mongolia)	Hulless (Cultivar)	-4.53973	3.51724	-9.60708
B10	Asia (East_China_Mongolia)	Hulless (Cultivar)	-16.3657	-9.11849	18.2177
B11	Asia (East_China_Mongolia)	Hulless (Cultivar)	-19.1162	2.3493	-3.9657
B14	Asia (East_China_Mongolia)	Hulless (Cultivar)	-25.9527	12.6824	2.4136
B30	Asia (East_China_Mongolia)	Hulless (Cultivar)	-18.8902	0.308495	27.3269
B31	Asia (East_China_Mongolia)	Hulless (Cultivar)	-11.6371	-3.40604	9.77542
B32	Asia (East_China_Mongolia)	Hulless (Cultivar)	-18.6694	1.79878	11.3858
B33	Asia (East_China_Mongolia)	Hulless (Cultivar)	-17.049	-6.76949	-0.873225
B34	Asia (East_China_Mongolia)	Hulless (Cultivar)	2.59894	-9.7742	16.1914
B36	Asia (East_China_Mongolia)	Hulless (Cultivar)	-18.0427	-10.5781	8.04254
B47	Asia (East_China_Mongolia)	Hulless (Cultivar)	-26.1387	12.6027	2.54954
B48	Asia (East_China_Mongolia)	Hulless (Cultivar)	-22.371	5.66012	14.9334
B117	Asia (East_China_Mongolia)	Hulless (Cultivar)	-24.3772	10.681	-1.54925
B242	Asia (East_China_Mongolia)	Hulless (Cultivar)	-24.739	11.6879	-2.96749
B120	Asia (East_China_Mongolia)	Hulless (Cultivar)	-24.4608	10.403	-2.16204
B122	Asia (East_China_Mongolia)	Hulless (Cultivar)	-12.5244	-3.41841	3.80559
B123	Asia (East_China_Mongolia)	Hulless (Cultivar)	-22.3416	-6.68276	13.5687
B124	Asia (East_China_Mongolia)	Hulless (Cultivar)	-12.2902	-12.4798	4.69038
B126	Asia (East_China_Mongolia)	Hulless (Cultivar)	-23.9896	7.60414	2.47135
B136	Asia (East_China_Mongolia)	Hulless (Cultivar)	-23.7961	4.66464	0.551022
B137	Asia (East_China_Mongolia)	Hulless (Cultivar)	-17.2462	-7.79665	30.6801
B139	Asia (East_China_Mongolia)	Hulless (Cultivar)	-24.0946	5.0055	1.23422
B140	Asia (East_China_Mongolia)	Hulless (Cultivar)	-24.0096	-1.91291	12.5162
B146	Asia (East_China_Mongolia)	Hulless (Cultivar)	-17.9841	-7.57675	3.094
B147	Asia (East_China_Mongolia)	Hulless (Cultivar)	-22.224	5.53663	3.78663
B148	Asia (East_China_Mongolia)	Hulless (Cultivar)	-19.0101	-6.02274	13.259
B151	Asia (East_China_Mongolia)	Hulless (Cultivar)	-23.0534	9.74474	2.21605
B152	Asia (East_China_Mongolia)	Hulless (Cultivar)	-16.4403	-8.42388	7.93909
ca289	Europe (Central, North, West)	Hulless (Cultivar)	-23.1222	6.01569	4.81663
ca263	Europe (Central, North, West)	Hulless (Cultivar)	-23.1224	14.7338	-13.247
ca71	Europe (Central, North, West)	Hulless (Cultivar)	-18.993	9.60218	-9.25
CN142	Europe (Central, North, West)	Hulless (Cultivar)	-17.9818	-5.34971	-3.05861
ca238	Europe (East)	Hulless (Cultivar)	-23.0366	14.9599	-11.8713
ca241	Europe (East)	Hulless (Cultivar)	-23.386	15.1831	-10.6671
CN389	Africa	Hulled (Landrace)	-24.6194	12.5479	-5.52814
CN121	Africa	Hulled (Landrace)	-14.0187	-3.59575	-2.95753
CN122	Africa	Hulled (Landrace)	14.2002	-62.2376	-2.52148
CN123	Africa	Hulled (Landrace)	7.86464	-63.715	-5.04743
CN124	Africa	Hulled (Landrace)	4.75036	-63.3139	-5.39264
CN125	Africa	Hulled (Landrace)	4.99143	-65.4688	-5.32834
CN36	Africa	Hulled (Landrace)	11.4559	-77.3903	-6.59608
CN37	Africa	Hulled (Landrace)	10.2088	-68.9535	-5.92038
CN46	Africa	Hulled (Landrace)	26.2977	-44.6198	-3.2347
CN47	Africa	Hulled (Landrace)	7.38652	-58.7586	-4.45555
CN70	Africa	Hulled (Landrace)	7.01791	-55.4166	-3.73336
CN163	Africa	Hulled (Landrace)	8.97153	-62.2705	-5.17647
CN164	Africa	Hulled (Landrace)	8.66808	-63.0893	-4.78357
CN165	Africa	Hulled (Landrace)	101.881	13.7931	2.63802
CN166	Africa	Hulled (Landrace)	-2.47881	-28.6239	-7.34922
CN186	Africa	Hulled (Landrace)	3.37327	0.917729	1.6287
CN187	Africa	Hulled (Landrace)	-12.5714	-7.16122	-12.6607
CN265	Africa	Hulled (Landrace)	7.29777	-60.9986	-4.37146
CN266	Africa	Hulled (Landrace)	-26.3378	13.3376	-1.20227
CN267	Africa	Hulled (Landrace)	10.4646	-72.5281	-5.70144
CN304	Africa	Hulled (Landrace)	-6.7054	-31.9126	-5.97416
CN48	Africa	Hulled (Landrace)	5.42538	-51.4805	-3.51852
CN162	Africa	Hulled (Landrace)	9.84418	-67.0766	-5.67041
CN385	Africa	Hulled (Landrace)	2.31907	-24.1708	-2.32569
CN336	Africa	Hulled (Landrace)	17.3024	-0.600116	-3.00053
CN388	Africa	Hulled (Landrace)	-14.7669	-6.20407	-4.64491
CN4	Africa	Hulled (Landrace)	-15.4789	1.02056	-7.2537
CN19	America (Central)	Hulled (Landrace)	23.3485	-12.6632	-14.9944
CN20	America (Central)	Hulled (Landrace)	25.2678	-13.3073	-15.1529
CN361	America (Central)	Hulled (Landrace)	13.0648	-6.72524	-10.6926
CN362	America (Central)	Hulled (Landrace)	-2.38432	-14.1406	-6.88945
CN363	America (Central)	Hulled (Landrace)	24.2646	-11.7914	-14.7953
CN372	America (Central)	Hulled (Landrace)	17.2686	-9.44255	-11.5812
CN373	America (Central)	Hulled (Landrace)	26.3651	-12.9686	-15.8799
CN393	America (South)	Hulled (Landrace)	-26.4704	13.4748	-8.65986
CN394	America (South)	Hulled (Landrace)	-21.6955	11.238	-0.616179
CN396	America (South)	Hulled (Landrace)	-17.0722	5.56856	-6.77748
CN391	America (South)	Hulled (Landrace)	-23.798	15.9127	-9.98095
CN189	Asia (Central)	Hulled (Landrace)	-19.9804	14.1986	-13.2726
CN279	Asia (Central)	Hulled (Landrace)	-25.8721	8.40599	8.92314
CN285	Asia (Central)	Hulled (Landrace)	-25.5188	8.7555	7.00473
CN286	Asia (Central)	Hulled (Landrace)	-25.6028	8.38725	8.24114
CN287	Asia (Central)	Hulled (Landrace)	-11.7606	12.7564	-3.94468
CN288	Asia (Central)	Hulled (Landrace)	3.85737	12.6502	-6.53594
CN289	Asia (Central)	Hulled (Landrace)	-27.9376	14.2204	-7.02206
CN126	Asia (Central)	Hulled (Landrace)	104.305	13.1713	1.29461
CN278	Asia (Central)	Hulled (Landrace)	2.50166	-17.4379	5.32737
CN359	Asia (Central)	Hulled (Landrace)	-23.1705	10.6976	-3.55099
CN360	Asia (Central)	Hulled (Landrace)	-16.8166	3.86349	-8.30873
CN371	Asia (Central)	Hulled (Landrace)	-14.6985	0.896992	-4.58915
B198	Asia (East_China_Mongolia)	Hulled (Landrace)	-10.0184	-13.8413	-5.22162
B200	Asia (East_China_Mongolia)	Hulled (Landrace)	21.4115	-19.8473	19.9157
B205	Asia (East_China_Mongolia)	Hulled (Landrace)	3.63918	-19.5751	17.2409
CN339	Asia (East_China_Mongolia)	Hulled (Landrace)	-25.6795	12.1321	-0.737628
CN342	Asia (East_China_Mongolia)	Hulled (Landrace)	-20.5789	9.62838	-4.98611
CN343	Asia (East_China_Mongolia)	Hulled (Landrace)	-23.5629	10.6725	5.37375
CN344	Asia (East_China_Mongolia)	Hulled (Landrace)	-21.022	7.21834	-4.83542
CN348	Asia (East_China_Mongolia)	Hulled (Landrace)	-24.8611	13.0244	-0.252648
CN349	Asia (East_China_Mongolia)	Hulled (Landrace)	-25.9918	13.5979	-12.5984
CN352	Asia (East_China_Mongolia)	Hulled (Landrace)	-16.7343	2.31158	22.129
CN345	Asia (East_China_Mongolia)	Hulled (Landrace)	-27.5688	12.3476	0.00130429
CN346	Asia (East_China_Mongolia)	Hulled (Landrace)	-25.9125	13.5661	-12.3579
CN347	Asia (East_China_Mongolia)	Hulled (Landrace)	-25.3645	13.1128	-9.57419
CN351	Asia (East_other)	Hulled (Landrace)	-23.2906	9.01983	-9.24086
CN370	Asia (East_other)	Hulled (Landrace)	-25.9917	12.2857	1.5362
CN380	Asia (East_China_Mongolia)	Hulled (Landrace)	-27.9443	14.628	-8.08192
CN386	Asia (East_China_Mongolia)	Hulled (Landrace)	-25.3063	10.8052	-8.57906
CN395	Asia (East_China_Mongolia)	Hulled (Landrace)	-27.8003	14.5289	-7.75859
CN93	Asia (East_China_Mongolia)	Hulled (Landrace)	-18.8025	10.3159	-2.11285
CN94	Asia (East_China_Mongolia)	Hulled (Landrace)	-26.2173	6.77813	14.3433
CN100	Asia (East_China_Mongolia)	Hulled (Landrace)	-26.5284	13.2995	-2.73244
CN101	Asia (East_China_Mongolia)	Hulled (Landrace)	-24.6503	9.60667	-5.77491
CN102	Asia (East_China_Mongolia)	Hulled (Landrace)	-27.442	14.4517	-6.59636
CN103	Asia (East_China_Mongolia)	Hulled (Landrace)	-14.4447	3.9257	-3.41032
CN105	Asia (East_China_Mongolia)	Hulled (Landrace)	-22.7425	8.65449	3.9076
CN111	Asia (East_China_Mongolia)	Hulled (Landrace)	-25.6745	15.1975	-7.36768
CN225	Asia (East_China_Mongolia)	Hulled (Landrace)	-23.8523	12.2042	-3.39524
CN226	Asia (East_China_Mongolia)	Hulled (Landrace)	-21.6679	2.54755	-4.12398
CN235	Asia (East_China_Mongolia)	Hulled (Landrace)	-22.6016	2.5387	-5.62524
CN238	Asia (East_China_Mongolia)	Hulled (Landrace)	-25.5707	13.6692	-0.00659476
CN141	Asia (West)	Hulled (Landrace)	-0.00502072	-18.6546	2.39349
CN74	Asia (West)	Hulled (Landrace)	-16.3742	10.0389	-0.531226
CN98	Asia (West)	Hulled (Landrace)	-23.4775	5.54729	2.33871
CN230	Asia (West)	Hulled (Landrace)	-10.9903	-1.73598	5.40204
CN232	Asia (West)	Hulled (Landrace)	-0.438915	-52.3125	-6.90789
CN236	Asia (West)	Hulled (Landrace)	-15.5801	1.47158	-3.87665
CN107	Asia (West)	Hulled (Landrace)	-26.4189	15.0399	-3.17396
CN108	Asia (West)	Hulled (Landrace)	-23.0875	12.2044	-3.6236
CN109	Asia (West)	Hulled (Landrace)	-23.9218	13.4867	-4.62865
CN83	Asia (West)	Hulled (Landrace)	-16.8636	11.1869	-7.0918
CN84	Asia (West)	Hulled (Landrace)	-23.744	12.14	-1.26285
CN85	Asia (West)	Hulled (Landrace)	-19.6463	13.6602	-10.8768
CN86	Asia (West)	Hulled (Landrace)	-24.3456	15.8867	-5.47449
CN106	Asia (West)	Hulled (Landrace)	-25.5214	15.1596	-4.06016
CN303	Asia (West)	Hulled (Landrace)	50.1493	-0.53842	7.3881
CN400	Asia (West)	Hulled (Landrace)	31.0923	-17.76	-6.01108
CN401	Asia (West)	Hulled (Landrace)	29.6264	-13.2639	-2.76727
CN402	Asia (West)	Hulled (Landrace)	21.8573	-24.2986	-6.87779
CN17	Asia (West)	Hulled (Landrace)	95.076	14.7408	4.19801
CN199	Asia (West)	Hulled (Landrace)	91.4297	10.314	2.3676
CN201	Asia (West)	Hulled (Landrace)	91.6783	9.28288	0.141774
CN127	Asia (West)	Hulled (Landrace)	100.634	11.9154	1.79687
CN128	Asia (West)	Hulled (Landrace)	107.271	14.4271	1.56511
CN58	Asia (West)	Hulled (Landrace)	89.7405	11.2074	1.30158
CN207	Asia (West)	Hulled (Landrace)	101.668	12.0908	2.21726
CN208	Asia (West)	Hulled (Landrace)	113.816	15.6378	2.52765
CN356	Asia (West)	Hulled (Landrace)	57.0113	-14.0349	-5.00793
CN23	Asia (West)	Hulled (Landrace)	-18.8371	-0.471638	-8.62329
CN24	Asia (West)	Hulled (Landrace)	116.309	18.1047	3.15338
CN25	Asia (West)	Hulled (Landrace)	90.8066	1.23813	5.93097
CN27	Asia (West)	Hulled (Landrace)	107.685	13.7573	1.59129
CN28	Asia (West)	Hulled (Landrace)	80.2126	4.85991	-1.97684
CN29	Asia (West)	Hulled (Landrace)	39.4132	-36.9665	-8.89086
CN30	Asia (West)	Hulled (Landrace)	108.47	13.8707	2.23167
CN32	Asia (West)	Hulled (Landrace)	79.0216	1.19494	6.13928
CN39	Asia (West)	Hulled (Landrace)	-17.6541	-14.5557	-5.40011
CN40	Asia (West)	Hulled (Landrace)	-12.4231	-8.35686	-8.51959
CN41	Asia (West)	Hulled (Landrace)	73.2195	0.510509	-1.48664
CN42	Asia (West)	Hulled (Landrace)	116.871	17.7839	3.32238
CN43	Asia (West)	Hulled (Landrace)	95.8167	12.756	1.91908
CN44	Asia (West)	Hulled (Landrace)	-1.55717	-29.069	-7.23617
CN45	Asia (West)	Hulled (Landrace)	-20.38	9.71373	-4.2325
CN49	Asia (West)	Hulled (Landrace)	-4.62231	-30.85	-3.9829
CN50	Asia (West)	Hulled (Landrace)	83.9243	9.32851	1.28611
CN52	Asia (West)	Hulled (Landrace)	32.451	-38.1134	-6.26353
CN53	Asia (West)	Hulled (Landrace)	32.3404	-37.6282	-5.87449
CN59	Asia (West)	Hulled (Landrace)	95.6096	12.6872	1.92228
CN112	Asia (West)	Hulled (Landrace)	95.9608	11.3561	1.74321
CN195	Asia (West)	Hulled (Landrace)	-14.2718	9.12433	-6.5615
CN222	Asia (West)	Hulled (Landrace)	19.5325	-47.7534	-6.11193
CN239	Asia (West)	Hulled (Landrace)	-0.0148715	-34.7105	-5.29936
CN240	Asia (West)	Hulled (Landrace)	-4.14616	-32.9906	-4.6076
CN241	Asia (West)	Hulled (Landrace)	3.01959	-47.2276	-4.73897
CN60	Asia (West)	Hulled (Landrace)	90.8804	11.424	1.88948
CN377	Europe (Central, North, West)	Hulled (Landrace)	-25.4077	12.7496	-6.16889
CN173	Europe (Central, North, West)	Hulled (Landrace)	-25.6795	13.2664	-10.2504
CN174	Europe (Central, North, West)	Hulled (Landrace)	-22.6465	13.2397	-3.20796
CN183	Europe (Central, North, West)	Hulled (Landrace)	-25.2142	15.7149	-5.236
CN38	Europe (Central, North, West)	Hulled (Landrace)	32.9061	5.99473	1.29098
CN167	Europe (Central, North, West)	Hulled (Landrace)	-25.64	13.4213	-1.39784
CN190	Europe (Central, North, West)	Hulled (Landrace)	-19.8803	14.2376	-13.7775
CN2	Europe (Central, North, West)	Hulled (Landrace)	0.950434	-42.0706	-5.05517
CN7	Europe (Central, North, West)	Hulled (Landrace)	-1.05976	-37.9453	-5.20081
CN156	Europe (Central, North, West)	Hulled (Landrace)	-25.7662	10.2812	-5.11257
CN257	Europe (East)	Hulled (Landrace)	-26.3488	14.4334	-4.65943
CN259	Europe (East)	Hulled (Landrace)	-25.1182	13.9029	-10.1352
CN260	Europe (East)	Hulled (Landrace)	-25.0957	13.8193	-10.1612
CN378	Europe (East)	Hulled (Landrace)	1.43525	-38.5301	-4.87133
CN379	Europe (East)	Hulled (Landrace)	-25.0249	13.4689	-3.83703
CN381	Europe (East)	Hulled (Landrace)	-25.8711	14.6208	-5.71785
CN382	Europe (East)	Hulled (Landrace)	-21.4577	11.3084	-0.539447
CN21	Europe (East)	Hulled (Landrace)	-24.1352	14.0925	-3.41411
CN143	Europe (East)	Hulled (Landrace)	98.1507	12.9741	2.27792
CN144	Europe (East)	Hulled (Landrace)	-25.1531	15.6716	-3.70206
CN146	Europe (East)	Hulled (Landrace)	-26.0087	13.3472	-5.21181
CN147	Europe (East)	Hulled (Landrace)	-25.5324	13.0944	-4.64126
CN148	Europe (East)	Hulled (Landrace)	-20.2459	11.1396	-16.6349
CN153	Europe (East)	Hulled (Landrace)	-24.0334	13.9986	-3.38886
CN154	Europe (East)	Hulled (Landrace)	-14.4119	9.44641	-7.98484
CN155	Europe (East)	Hulled (Landrace)	-18.9965	10.3872	-0.767985
CN293	Europe (East)	Hulled (Landrace)	-22.2999	17.4671	-9.27968
CN5	Europe (East)	Hulled (Landrace)	-14.9438	0.184453	-8.00103
CN6	Europe (East)	Hulled (Landrace)	-15.3051	0.524246	-7.93874
CN119	Europe (East)	Hulled (Landrace)	27.3203	-14.1311	-16.702
CN387	Europe (East)	Hulled (Landrace)	-23.1458	8.53337	-8.52548
CN68	Europe (East)	Hulled (Landrace)	-20.5636	11.7673	-2.74228
CN300	Europe (East)	Hulled (Landrace)	-24.0463	14.0985	-4.79334
CN301	Europe (East)	Hulled (Landrace)	-23.4416	13.1298	-2.77705
CN302	Europe (East)	Hulled (Landrace)	-22.6573	13.3314	-7.20474
CN366	Europe (East)	Hulled (Landrace)	-22.8026	8.52894	-9.31294
CN69	Europe (East)	Hulled (Landrace)	12.5627	-26.4056	-0.864101
CN317	Europe (East)	Hulled (Landrace)	-15.8135	4.64795	-4.96788
CN318	Europe (East)	Hulled (Landrace)	-25.3755	14.8392	-4.39284
CN368	Europe (East)	Hulled (Landrace)	-25.4219	11.7319	-4.57755
CN120	Europe (East)	Hulled (Landrace)	-22.0985	18.4419	-10.5833
CN10	Europe (East)	Hulled (Landrace)	-8.99577	-36.0863	2.64192
CN11	Europe (East)	Hulled (Landrace)	-12.059	-23.3224	-6.30206
CN13	Europe (East)	Hulled (Landrace)	-8.25987	-28.9822	-3.97248
CN14	Europe (East)	Hulled (Landrace)	95.5037	10.2702	0.39087
CN140	Europe (East)	Hulled (Landrace)	-26.4034	13.9565	-5.44236
CN71	Europe (East)	Hulled (Landrace)	-20.7161	12.0482	-5.72087
CN96	Europe (East)	Hulled (Landrace)	-27.334	13.3852	-0.0207161
CN97	Europe (East)	Hulled (Landrace)	-27.4995	12.3723	2.39946
CN99	Europe (East)	Hulled (Landrace)	-28.2769	14.8917	-8.51014
CN104	Europe (East)	Hulled (Landrace)	-25.8546	12.0411	1.40175
CN228	Europe (East)	Hulled (Landrace)	-26.4314	12.7351	-0.359571
CN229	Europe (East)	Hulled (Landrace)	-26.6383	13.3907	-1.06455
CN237	Europe (East)	Hulled (Landrace)	-6.42203	-19.1156	-7.10521
CN242	Europe (East)	Hulled (Landrace)	-7.85448	8.34766	2.62008
CN77	Europe (East)	Hulled (Landrace)	-27.714	14.6612	-7.18321
CN82	Europe (East)	Hulled (Landrace)	-11.8775	-1.06728	1.04682
CN95	Europe (East)	Hulled (Landrace)	-21.1973	4.9852	-4.10892
CN67	Europe (East)	Hulled (Landrace)	-21.553	11.2911	-2.12202
CN75	Europe (East)	Hulled (Landrace)	-25.8143	14.4702	-4.44962
CN227	Europe (East)	Hulled (Landrace)	-24.9992	15.9197	-11.4086
CN231	Europe (East)	Hulled (Landrace)	-19.5686	7.75288	-8.604
CN233	Europe (East)	Hulled (Landrace)	-25.3384	13.4151	-3.48308
CN261	Europe (East)	Hulled (Landrace)	-24.4082	16.1993	-5.79544
CN294	Europe (East)	Hulled (Landrace)	-15.7567	7.10788	0.814206
CN295	Europe (East)	Hulled (Landrace)	-18.3043	9.48491	-3.54357
CN296	Europe (East)	Hulled (Landrace)	-17.7815	11.8655	-3.95468
CN297	Europe (East)	Hulled (Landrace)	-17.3904	9.30458	-2.05223
CN298	Europe (East)	Hulled (Landrace)	-23.9871	13.1174	-4.65808
CN299	Europe (East)	Hulled (Landrace)	-26.47	15.1503	-7.16969
CN72	Europe (East)	Hulled (Landrace)	84.1954	9.0411	1.24361
CN22	Indian Subcontinent	Hulled (Landrace)	19.084	-16.5036	-15.2661
CN168	Indian Subcontinent	Hulled (Landrace)	88.985	12.2822	3.23911
CN169	Indian Subcontinent	Hulled (Landrace)	77.0812	10.302	2.40153
CN171	Indian Subcontinent	Hulled (Landrace)	-16.7049	6.75983	-5.03554
CN353	Indian Subcontinent	Hulled (Landrace)	-9.65279	-2.41337	1.08834
CN364	Indian Subcontinent	Hulled (Landrace)	-5.96617	-10.3071	-10.1852
CN365	Indian Subcontinent	Hulled (Landrace)	-27.0833	14.9753	-7.38597
CN374	Indian Subcontinent	Hulled (Landrace)	98.3149	13.0637	0.736107
CN269	Indian Subcontinent	Hulled (Landrace)	20.2364	14.9441	-5.10917
CN170	Indian Subcontinent	Hulled (Landrace)	82.9833	11.3593	2.21398
CN264	Indian Subcontinent	Hulled (Landrace)	-12.8902	7.57569	-4.30896
CN64	Mediterranean	Hulled (Landrace)	-25.3437	13.4627	-11.3659
CN270	Mediterranean	Hulled (Landrace)	98.0209	10.7301	0.339788
CN272	Mediterranean	Hulled (Landrace)	100.367	11.5087	0.749972
CN273	Mediterranean	Hulled (Landrace)	100.437	10.7875	-0.255725
CN276	Mediterranean	Hulled (Landrace)	94.0732	10.4468	2.87166
CN281	Mediterranean	Hulled (Landrace)	-23.8266	11.8017	-0.817856
CN291	Mediterranean	Hulled (Landrace)	-23.8051	11.8495	-0.534639
CN290	Mediterranean	Hulled (Landrace)	-19.025	8.9156	-3.57877
CN384	Mediterranean	Hulled (Landrace)	85.3085	8.39082	0.218649
CN390	Mediterranean	Hulled (Landrace)	80.5076	7.88773	1.65818
CN15	Mediterranean	Hulled (Landrace)	101.047	13.3785	1.32438
CN51	Mediterranean	Hulled (Landrace)	-19.7762	-3.39369	21.6557
CN203	Mediterranean	Hulled (Landrace)	82.6671	8.62064	1.27156
CN218	Mediterranean	Hulled (Landrace)	102.469	13.5239	2.61932
CN219	Mediterranean	Hulled (Landrace)	97.148	12.0754	3.01843
CN202	Mediterranean	Hulled (Landrace)	91.6579	10.3227	2.02076
CN157	Mediterranean	Hulled (Landrace)	-22.0674	13.7903	-5.59756
CN177	Mediterranean	Hulled (Landrace)	-25.3281	14.5936	-3.46404
CN191	Mediterranean	Hulled (Landrace)	8.09693	-42.3611	-4.64552
CN192	Mediterranean	Hulled (Landrace)	-3.3904	-41.5622	-7.45503
CN193	Mediterranean	Hulled (Landrace)	-22.8808	11.0575	1.19019
CN194	Mediterranean	Hulled (Landrace)	-23.6187	12.0407	-4.52397
CN196	Mediterranean	Hulled (Landrace)	-21.5274	8.2084	-6.43182
CN197	Mediterranean	Hulled (Landrace)	-23.3129	13.0627	-7.39511
CN305	Mediterranean	Hulled (Landrace)	-24.3826	13.5134	-4.14311
CN306	Mediterranean	Hulled (Landrace)	-24.0377	13.6185	-3.85311
CN307	Mediterranean	Hulled (Landrace)	-22.6879	12.8588	-6.79923
CN308	Mediterranean	Hulled (Landrace)	-22.4114	12.7067	-7.11672
CN309	Mediterranean	Hulled (Landrace)	-22.9462	12.9299	-7.30569
CN310	Mediterranean	Hulled (Landrace)	-25.145	14.395	-3.60323
CN311	Mediterranean	Hulled (Landrace)	-24.6138	12.3338	0.437443
CN312	Mediterranean	Hulled (Landrace)	-25.2364	12.456	-0.59745
CN313	Mediterranean	Hulled (Landrace)	-21.2754	11.6689	-8.89344
CN314	Mediterranean	Hulled (Landrace)	-24.4409	13.0992	-2.29097
CN316	Mediterranean	Hulled (Landrace)	-25.4041	10.7045	-7.38137
CN175	Mediterranean	Hulled (Landrace)	-25.4593	14.994	-4.00689
CN176	Mediterranean	Hulled (Landrace)	-22.0492	11.9765	-1.82208
CN179	Mediterranean	Hulled (Landrace)	-18.1378	-1.06124	-5.17531
CN180	Mediterranean	Hulled (Landrace)	-26.4099	15.1012	-5.0555
CN181	Mediterranean	Hulled (Landrace)	-24.5134	14.4599	-4.37963
CN182	Mediterranean	Hulled (Landrace)	-21.4283	6.35896	-6.51116
CN245	Mediterranean	Hulled (Landrace)	9.45341	-15.399	3.64079
CN246	Mediterranean	Hulled (Landrace)	4.59421	-54.1494	-6.53868
CN254	Mediterranean	Hulled (Landrace)	11.0584	-34.3534	-0.0159836
CN256	Mediterranean	Hulled (Landrace)	-23.3409	12.6312	-2.5836
CN255	Mediterranean	Hulled (Landrace)	-25.6041	13.3129	-3.04502
CN325	Mediterranean	Hulled (Landrace)	-25.1393	16.0289	-11.1573
CN16	Mediterranean	Hulled (Landrace)	112.04	16.6343	3.18466
CN31	Mediterranean	Hulled (Landrace)	8.66694	12.8359	-3.59117
CN57	Mediterranean	Hulled (Landrace)	85.3975	9.02626	1.80812
CN158	Mediterranean	Hulled (Landrace)	43.2256	16.0984	-0.020112
CN210	Mediterranean	Hulled (Landrace)	97.8902	11.4841	2.43799
CN211	Mediterranean	Hulled (Landrace)	104.039	13.3543	2.85703
CN217	Mediterranean	Hulled (Landrace)	103.922	13.7046	2.72473
CN292	Mediterranean	Hulled (Landrace)	6.49683	-1.51558	-5.9838
CN358	Mediterranean	Hulled (Landrace)	98.1951	12.5713	1.50472
CN319	Mediterranean	Hulled (Landrace)	2.12957	-57.1552	-4.16244
CN320	Mediterranean	Hulled (Landrace)	-14.0804	-17.3893	-1.46609
CN321	Mediterranean	Hulled (Landrace)	-8.63573	-26.942	-9.33753
CN323	Mediterranean	Hulled (Landrace)	4.78449	-57.2919	-3.28766
CN383	Mediterranean	Hulled (Landrace)	-16.7617	-6.11007	-0.336574
CN398	Mediterranean	Hulled (Landrace)	85.7863	9.66195	1.00837
CN399	Mediterranean	Hulled (Landrace)	98.5406	13.5037	1.94717
CN56	Mediterranean	Hulled (Landrace)	83.8709	14.1037	2.74837
CN118	Mediterranean	Hulled (Landrace)	106.047	14.5768	1.73576
CN209	Mediterranean	Hulled (Landrace)	2.86383	-18.2736	3.61053
CN216	Mediterranean	Hulled (Landrace)	92.2978	10.8427	2.19849
CN220	Mediterranean	Hulled (Landrace)	97.9837	11.4547	2.11937
CN248	Mediterranean	Hulled (Landrace)	31.9883	9.3819	-11.8926
CN249	Mediterranean	Hulled (Landrace)	0.684208	-47.0277	-0.236377
CN275	Mediterranean	Hulled (Landrace)	-27.6507	14.3167	-7.47057
CN280	Mediterranean	Hulled (Landrace)	-11.1427	-1.27332	-7.24896
CN117	Mediterranean	Hulled (Landrace)	92.437	11.5002	1.59953
CN149	Mediterranean	Hulled (Landrace)	-21.0781	10.2804	-0.789142
CN18	Mediterranean	Hulled (Landrace)	26.003	22.8761	-5.81859
CN61	Mediterranean	Hulled (Landrace)	93.8081	11.0168	1.41364
CN62	Mediterranean	Hulled (Landrace)	86.5954	8.76416	0.729646
CN63	Mediterranean	Hulled (Landrace)	84.694	7.89112	0.514807
CN65	Mediterranean	Hulled (Landrace)	15.0563	18.5666	-5.33735
CN113	Mediterranean	Hulled (Landrace)	95.6143	12.252	2.41348
CN200	Mediterranean	Hulled (Landrace)	-24.6372	15.7231	-11.1088
CN274	Mediterranean	Hulled (Landrace)	98.5893	10.4	0.593436
CN277	Mediterranean	Hulled (Landrace)	95.8613	11.183	2.40758
CN188	Mediterranean	Hulled (Landrace)	-24.8597	17.4857	-11.6005
CN54	Mediterranean	Hulled (Landrace)	-17.2356	5.04819	-8.02904
CN55	Mediterranean	Hulled (Landrace)	76.8054	10.7609	3.20503
CN178	Mediterranean	Hulled (Landrace)	-20.374	13.9434	-5.18537
CN250	Mediterranean	Hulled (Landrace)	-23.4104	11.4417	-0.613224
CN251	Mediterranean	Hulled (Landrace)	-23.5011	11.4109	-0.504308
CN252	Mediterranean	Hulled (Landrace)	-22.7774	14.8617	-6.39126
CN315	Mediterranean	Hulled (Landrace)	-23.6913	17.8548	-12.5677
CN324	Mediterranean	Hulled (Landrace)	-25.4645	13.7862	-2.55874
CN326	Mediterranean	Hulled (Landrace)	-22.9348	9.67901	-0.33002
CN334	Mediterranean	Hulled (Landrace)	-14.8492	2.70785	-3.43203
CN335	Mediterranean	Hulled (Landrace)	9.80152	-69.4743	-5.82117
CN392	Mediterranean	Hulled (Landrace)	97.3305	11.7777	1.65719
CN8	Mediterranean	Hulled (Landrace)	36.6684	-0.111382	-2.88528
CN9	Mediterranean	Hulled (Landrace)	47.8267	5.64953	-1.95368
CN34	Mediterranean	Hulled (Landrace)	42.1956	16.2971	5.19668
CN159	Mediterranean	Hulled (Landrace)	45.6825	19.1924	0.372427
CN355	Mediterranean	Hulled (Landrace)	84.7668	7.8377	0.56199
CN213	Mediterranean	Hulled (Landrace)	99.0311	10.6618	0.937167
CN214	Mediterranean	Hulled (Landrace)	103.453	12.7191	2.23103
CN262	Mediterranean	Hulled (Landrace)	101.915	13.4474	1.01152
CN283	Mediterranean	Hulled (Landrace)	-22.3355	16.975	-8.77446
CN129	Mediterranean	Hulled (Landrace)	100.378	12.8022	2.01204
CN130	Mediterranean	Hulled (Landrace)	96.4343	12.408	1.00011
CN131	Mediterranean	Hulled (Landrace)	93.335	15.2362	2.73061
CN132	Mediterranean	Hulled (Landrace)	104.505	10.8394	0.198611
CN133	Mediterranean	Hulled (Landrace)	110.441	15.4858	1.35829
CN134	Mediterranean	Hulled (Landrace)	85.846	8.1055	0.471212
CN135	Mediterranean	Hulled (Landrace)	6.61979	-55.3708	-3.90499
CN136	Mediterranean	Hulled (Landrace)	87.4885	0.595761	5.22257
CN137	Mediterranean	Hulled (Landrace)	117.909	18.1836	2.03438
CN114	Mediterranean	Hulled (Landrace)	103.578	14.6846	2.51846
CN150	Mediterranean	Hulled (Landrace)	17.8403	-67.5661	-11.9895
CN161	Mediterranean	Hulled (Landrace)	4.2712	-57.0951	-3.39563
CN212	Mediterranean	Hulled (Landrace)	85.2743	-1.27526	4.44654
CN357	Mediterranean	Hulled (Landrace)	-25.9956	12.3814	-3.9883
CN369	Mediterranean	Hulled (Landrace)	-25.587	11.7183	-4.77999
CN185	Mediterranean	Hulled (Landrace)	113.864	15.758	2.4488
CN204	Mediterranean	Hulled (Landrace)	4.45236	-52.8816	-2.05779
CN205	Mediterranean	Hulled (Landrace)	103.091	12.6219	2.09336
CN206	Mediterranean	Hulled (Landrace)	98.7234	11.9555	2.7604
CN282	Unknown	Hulled (Landrace)	-19.8614	10.3044	-1.58095
B1	Asia (East_China_Mongolia)	Hulless (Landrace)	-21.8644	4.22278	22.9065
B4	Asia (East_China_Mongolia)	Hulless (Landrace)	-19.8614	2.47252	24.2442
B5	Asia (East_China_Mongolia)	Hulless (Landrace)	-20.1022	0.726126	27.0692
B7	Asia (East_China_Mongolia)	Hulless (Landrace)	-18.6	-2.26591	27.334
B15	Asia (East_China_Mongolia)	Hulless (Landrace)	-19.3724	-3.68316	29.7047
B17	Asia (East_China_Mongolia)	Hulless (Landrace)	-18.7148	1.30346	29.3861
B19	Asia (East_China_Mongolia)	Hulless (Landrace)	-19.6589	-0.642667	32.965
B20	Asia (East_China_Mongolia)	Hulless (Landrace)	-19.8433	-1.90477	37.1831
B21	Asia (East_China_Mongolia)	Hulless (Landrace)	-19.8902	-1.69428	35.5062
B22	Asia (East_China_Mongolia)	Hulless (Landrace)	-18.4851	0.403187	31.9972
B23	Asia (East_China_Mongolia)	Hulless (Landrace)	-21.2165	-3.38252	31.3418
B24	Asia (East_China_Mongolia)	Hulless (Landrace)	-19.721	0.725535	31.4228
B25	Asia (East_China_Mongolia)	Hulless (Landrace)	-24.5352	12.1191	1.02376
B26	Asia (East_China_Mongolia)	Hulless (Landrace)	-19.6815	1.80944	28.4448
B27	Asia (East_China_Mongolia)	Hulless (Landrace)	-19.1381	0.18102	32.1193
B28	Asia (East_China_Mongolia)	Hulless (Landrace)	-19.0626	0.25544	28.1007
B29	Asia (East_China_Mongolia)	Hulless (Landrace)	-19.7584	-1.10077	33.0739
B39	Asia (East_China_Mongolia)	Hulless (Landrace)	-15.9224	-14.1031	4.69055
B40	Asia (East_China_Mongolia)	Hulless (Landrace)	-16.3954	-5.82354	-2.48635
B41	Asia (East_China_Mongolia)	Hulless (Landrace)	-21.5683	-4.4942	47.4289
B44	Asia (East_China_Mongolia)	Hulless (Landrace)	-16.4565	1.08106	15.6111
B49	Asia (East_China_Mongolia)	Hulless (Landrace)	-16.6814	-2.21281	26.9952
B51	Asia (East_China_Mongolia)	Hulless (Landrace)	-19.3846	-7.83396	34.2563
B52	Asia (East_China_Mongolia)	Hulless (Landrace)	16.3345	3.06724	21.7325
B53	Asia (East_China_Mongolia)	Hulless (Landrace)	-20.0248	-14.0062	15.9683
B56	Asia (East_China_Mongolia)	Hulless (Landrace)	-24.028	10.5293	11.5626
B59	Asia (East_China_Mongolia)	Hulless (Landrace)	-17.9967	3.42146	24.1155
B62	Asia (East_China_Mongolia)	Hulless (Landrace)	-15.2793	-2.98734	12.975
B66	Asia (East_China_Mongolia)	Hulless (Landrace)	-18.2629	5.75512	21.0502
B67	Asia (East_China_Mongolia)	Hulless (Landrace)	-17.9867	6.35115	23.4947
B68	Asia (East_China_Mongolia)	Hulless (Landrace)	-17.7607	5.40675	29.1637
B69	Asia (East_China_Mongolia)	Hulless (Landrace)	-16.3504	3.96964	33.6322
B71	Asia (East_China_Mongolia)	Hulless (Landrace)	-18.2415	-2.52174	21.9898
B72	Asia (East_China_Mongolia)	Hulless (Landrace)	-13.5574	-4.18438	15.9345
B74	Asia (East_China_Mongolia)	Hulless (Landrace)	-16.4433	-5.99542	25.0634
B75	Asia (East_China_Mongolia)	Hulless (Landrace)	-17.7147	-4.77416	20.4381
B78	Asia (East_China_Mongolia)	Hulless (Landrace)	-19.0786	-4.35823	17.6221
B80	Asia (East_China_Mongolia)	Hulless (Landrace)	-12.2377	-13.0393	19.3058
B82	Asia (East_China_Mongolia)	Hulless (Landrace)	-13.6134	-10.656	25.0108
B84	Asia (East_China_Mongolia)	Hulless (Landrace)	-20.3655	5.11159	19.8502
B85	Asia (East_China_Mongolia)	Hulless (Landrace)	-9.22935	-16.7789	14.2001
B87	Asia (East_China_Mongolia)	Hulless (Landrace)	-21.1145	8.16247	14.4963
B88	Asia (East_China_Mongolia)	Hulless (Landrace)	-7.21533	-18.1815	31.9945
B89	Asia (East_China_Mongolia)	Hulless (Landrace)	-18.162	6.13	21.7679
B91	Asia (East_China_Mongolia)	Hulless (Landrace)	-18.5306	-2.37087	29.6191
B93	Asia (East_China_Mongolia)	Hulless (Landrace)	-19.8686	1.93893	-3.69498
B94	Asia (East_China_Mongolia)	Hulless (Landrace)	-13.5246	-9.99219	27.4894
B95	Asia (East_China_Mongolia)	Hulless (Landrace)	-22.5131	9.95548	2.05219
B243	Asia (East_China_Mongolia)	Hulless (Landrace)	-23.2676	8.5918	4.82449
B240	Asia (East_China_Mongolia)	Hulless (Landrace)	-22.7433	-0.0465352	5.44179
B231	Asia (East_China_Mongolia)	Hulless (Landrace)	-16.5335	-4.51826	8.6263
B128	Asia (East_China_Mongolia)	Hulless (Landrace)	-17.9766	0.460042	25.3116
B129	Asia (East_China_Mongolia)	Hulless (Landrace)	-16.2729	-4.91163	-1.97559
B130	Asia (East_China_Mongolia)	Hulless (Landrace)	-17.1691	-3.22579	28.6992
B131	Asia (East_China_Mongolia)	Hulless (Landrace)	-20.5907	-2.52312	38.6849
B134	Asia (East_China_Mongolia)	Hulless (Landrace)	-22.5219	-0.841356	32.64
B135	Asia (East_China_Mongolia)	Hulless (Landrace)	-18.8857	3.54376	21.6051
B142	Asia (East_China_Mongolia)	Hulless (Landrace)	-19.2559	-9.08104	19.0398
B156	Asia (East_China_Mongolia)	Hulless (Landrace)	-20.8065	1.53581	0.428375
B157	Asia (East_China_Mongolia)	Hulless (Landrace)	-21.0399	0.944718	-0.199171
B158	Asia (East_China_Mongolia)	Hulless (Landrace)	-19.2938	0.32922	28.6225
B159	Asia (East_China_Mongolia)	Hulless (Landrace)	-19.8258	-3.27365	40.8882
B160	Asia (East_China_Mongolia)	Hulless (Landrace)	-19.1747	-1.94069	1.78315
B162	Asia (East_China_Mongolia)	Hulless (Landrace)	-23.1003	1.4955	7.05805
B163	Asia (East_China_Mongolia)	Hulless (Landrace)	-17.973	-9.39505	33.4535
B165	Asia (East_China_Mongolia)	Hulless (Landrace)	-20.5927	0.188325	31.3509
sanfansan	Asia (East_China_Mongolia)	Hulless (Landrace)	-19.595	0.241346	2.00971
B166	Asia (East_China_Mongolia)	Hulless (Landrace)	-19.7316	0.524702	29.6341
B167	Asia (East_China_Mongolia)	Hulless (Landrace)	-19.8778	-1.92653	33.8284
B168	Asia (East_China_Mongolia)	Hulless (Landrace)	-19.3661	-5.90905	6.64526
B169	Asia (East_China_Mongolia)	Hulless (Landrace)	-5.80912	-13.8449	-6.69445
CN151	Asia (East_China_Mongolia)	Hulless (Landrace)	-20.6838	-3.3505	24.4883
CN152	Asia (East_China_Mongolia)	Hulless (Landrace)	-21.289	-7.37878	49.3739
CN367	Asia (East_China_Mongolia)	Hulless (Landrace)	-15.9037	-4.8096	24.6659
CN223	Asia (East_China_Mongolia)	Hulless (Landrace)	-15.7121	-0.518654	37.8119
CN224	Asia (East_China_Mongolia)	Hulless (Landrace)	-23.3416	16.2022	-5.91537
CN328	Europe (East)	Hulless (Landrace)	-26.9494	2.71061	12.2947
CN330	Europe (East)	Hulless (Landrace)	-26.0225	1.56247	19.8758
CN331	Europe (East)	Hulless (Landrace)	-24.4889	2.40123	4.23993
CN332	Europe (East)	Hulless (Landrace)	-25.0061	-0.776601	16.9005
CN333	Europe (East)	Hulless (Landrace)	-26.852	2.57048	11.8131
CN354	Europe (East)	Hulless (Landrace)	-26.4413	12.824	1.70536
B239	Asia (East_China_Mongolia)	Hulless (Unknown)	-19.2271	-0.30218	31.7801
B236	Asia (East_China_Mongolia)	Hulless (Unknown)	-17.2782	-6.69449	15.7928
B221	Asia (East_China_Mongolia)	Hulless (Unknown)	-21.1581	4.7403	29.367
B219	Asia (East_China_Mongolia)	Hulless (Unknown)	-19.7734	-1.48569	35.0557
B229	Asia (East_China_Mongolia)	Hulless (Unknown)	-19.6945	-0.202611	30.9469
B226	Asia (East_China_Mongolia)	Hulless (Unknown)	-21.9835	4.01225	25.2559
B237	Asia (East_China_Mongolia)	Hulless (Unknown)	-20.6112	3.80142	28.6629
B238	Asia (East_China_Mongolia)	Hulless (Unknown)	-6.68006	-11.8645	-5.48445
B224	Asia (East_China_Mongolia)	Hulless (Unknown)	-20.445	2.62592	33.2747
B228	Asia (East_China_Mongolia)	Hulless (Unknown)	-20.363	2.11258	28.0909
B213	Asia (East_China_Mongolia)	Hulless (Unknown)	-20.2653	-1.01342	34.9709
B225	Asia (East_China_Mongolia)	Hulless (Unknown)	-23.1361	0.280678	27.1794
B217	Asia (East_China_Mongolia)	Hulless (Unknown)	-18.845	1.64967	21.9835

## Sheet: Fig 6c
(((((((((((((((((((((((((B104:0.036064567375433176,CN317:0.034563807439554006):0.0040470477211149575,ca265:0.039619922263654864):0.009043292798230757,(((ca117:0.03972940918035992,ca247:0.03363107118777744):0.003074197084759249,ca295:0.07695732453360699):0.003149190590678286,((((ca194:0.028876203080915097,((ca244:0.011022296832069655,CN148:0.018805256946817138):0.005246642829487552,ca277:0.0196599…

## Sheet: Fig 6e,f
SNP	CHR	POS	P_value
S1A_4161474	1A	4161474	0.78497
S1A_6220177	1A	6220177	0.49332
S1A_6220389	1A	6220389	0.76017
S1A_6376421	1A	6376421	0.05446
S1A_6620429	1A	6620429	0.21798
S1A_6755609	1A	6755609	0.85544
S1A_7109305	1A	7109305	0.26152
S1A_7755348	1A	7755348	0.06631
S1A_7931308	1A	7931308	0.41185
S1A_10577814	1A	10577814	0.08468
S1A_10577850	1A	10577850	0.08638
S1A_10577892	1A	10577892	0.89109
S1A_10578004	1A	10578004	0.12133
S1A_10578057	1A	10578057	0.10522
S1A_10967513	1A	10967513	0.96373
S1A_10990062	1A	10990062	0.81019
S1A_11155011	1A	11155011	0.05531
S1A_11338406	1A	11338406	0.8501
S1A_11338443	1A	11338443	0.59621
S1A_12592686	1A	12592686	0.05411
S1A_13527673	1A	13527673	0.9547
S1A_14103332	1A	14103332	0.40187
S1A_14178533	1A	14178533	0.2834
S1A_14508095	1A	14508095	0.03711
S1A_14738702	1A	14738702	0.99971
S1A_14738926	1A	14738926	0.96108
S1A_14969513	1A	14969513	0.78157
S1A_14969572	1A	14969572	0.88996
S1A_15412763	1A	15412763	0.94203
S1A_15412791	1A	15412791	0.80323
S1A_15412798	1A	15412798	0.42909
S1A_15412865	1A	15412865	0.90887
S1A_15412915	1A	15412915	0.78959
S1A_15412944	1A	15412944	0.93802
S1A_15441403	1A	15441403	0.90104
S1A_15567544	1A	15567544	0.67395
S1A_15567642	1A	15567642	0.71062
S1A_15567688	1A	15567688	0.74361
S1A_15826969	1A	15826969	0.46864
S1A_16496050	1A	16496050	0.77012
S1A_16496073	1A	16496073	0.92827
S1A_17367730	1A	17367730	0.75148
S1A_17377283	1A	17377283	0.45568
S1A_17559266	1A	17559266	0.55473
S1A_17559296	1A	17559296	0.89935
S1A_17559447	1A	17559447	0.63706
S1A_17650471	1A	17650471	0.01963
S1A_17823049	1A	17823049	0.17998
S1A_17823145	1A	17823145	0.22225
S1A_18058139	1A	18058139	0.93629
S1A_18058140	1A	18058140	0.98349
S1A_18452977	1A	18452977	0.13997
S1A_18452995	1A	18452995	0.10271
S1A_18542854	1A	18542854	0.88664
S1A_18597245	1A	18597245	0.96808
S1A_19471712	1A	19471712	0.52472
S1A_19471774	1A	19471774	0.80697
S1A_19471779	1A	19471779	0.70815
S1A_19731381	1A	19731381	0.84931
S1A_19731420	1A	19731420	0.91001
S1A_20170341	1A	20170341	0.32038
S1A_20170405	1A	20170405	0.65195
S1A_20370883	1A	20370883	0.07997
S1A_20371052	1A	20371052	0.07334
S1A_20456884	1A	20456884	0.0162
S1A_20475935	1A	20475935	0.10633
S1A_21108022	1A	21108022	0.91073
S1A_24286554	1A	24286554	0.76702
S1A_24286651	1A	24286651	0.48646
S1A_24389941	1A	24389941	0.00037489
S1A_24390037	1A	24390037	0.99729
S1A_24390100	1A	24390100	0.87616
S1A_24538819	1A	24538819	0.24196
S1A_24784530	1A	24784530	0.19096
S1A_24794394	1A	24794394	0.4915
S1A_24794444	1A	24794444	0.60617
S1A_24794528	1A	24794528	0.29801
S1A_25305115	1A	25305115	0.71655
S1A_25844332	1A	25844332	0.43452
S1A_25844384	1A	25844384	0.00049819
S1A_26676586	1A	26676586	0.73046
S1A_26779446	1A	26779446	0.9777
S1A_26779595	1A	26779595	0.97353
S1A_28067371	1A	28067371	0.01411
S1A_29458837	1A	29458837	0.89394
S1A_29458933	1A	29458933	0.93056
S1A_30835848	1A	30835848	0.77002
S1A_30930288	1A	30930288	0.84987
S1A_30977375	1A	30977375	0.00466
S1A_31407850	1A	31407850	0.74456
S1A_31407875	1A	31407875	0.71083
S1A_33761315	1A	33761315	0.6627
S1A_34957595	1A	34957595	0.00014716
S1A_34961886	1A	34961886	0.00602
S1A_34968839	1A	34968839	0.73076
S1A_35300154	1A	35300154	0.96973
S1A_35851620	1A	35851620	0.01013
S1A_37962539	1A	37962539	0.83434
S1A_39011640	1A	39011640	0.23052
S1A_39876585	1A	39876585	0.15812
S1A_39876644	1A	39876644	0.0797
S1A_40446808	1A	40446808	0.93845
S1A_40557674	1A	40557674	0.02866
S1A_40557760	1A	40557760	0.05838
S1A_40566521	1A	40566521	0.79117
S1A_40781842	1A	40781842	5.04e-06
S1A_40782004	1A	40782004	0.80731
S1A_41085743	1A	41085743	0.00045877
S1A_41085771	1A	41085771	0.242
S1A_42056319	1A	42056319	0.0065
S1A_42087629	1A	42087629	0.08845
S1A_42747597	1A	42747597	0.00145
S1A_44097673	1A	44097673	0.01194
S1A_45013417	1A	45013417	0.01054
S1A_45013418	1A	45013418	0.01213
S1A_45707231	1A	45707231	0.00316
S1A_46665567	1A	46665567	0.86497
S1A_46746352	1A	46746352	0.32535
S1A_47366744	1A	47366744	0.03027
S1A_48109128	1A	48109128	0.20381
S1A_49240383	1A	49240383	0.18699
S1A_49445288	1A	49445288	0.04309
S1A_49933760	1A	49933760	0.11035
S1A_50330327	1A	50330327	0.06259
S1A_50330329	1A	50330329	0.03831
S1A_50330456	1A	50330456	0.01425
S1A_50437328	1A	50437328	0.32647
S1A_52904849	1A	52904849	0.01986
S1A_52904864	1A	52904864	0.64061
S1A_53097766	1A	53097766	0.08242
S1A_53097915	1A	53097915	0.07037
S1A_53909150	1A	53909150	0.62919
S1A_53909197	1A	53909197	3.01e-07
S1A_54734924	1A	54734924	0.85476
S1A_54777312	1A	54777312	0.48711
S1A_55081911	1A	55081911	0.66194
S1A_55456055	1A	55456055	0.84076
S1A_56488980	1A	56488980	0.61038
S1A_57465531	1A	57465531	0.86089
S1A_57580111	1A	57580111	0.91948
S1A_57905474	1A	57905474	0.91562
S1A_58486226	1A	58486226	0.45312
S1A_58688309	1A	58688309	0.68078
S1A_59778273	1A	59778273	0.61298
S1A_59841762	1A	59841762	0.74143
S1A_60512683	1A	60512683	0.73768
S1A_60712318	1A	60712318	0.2851
S1A_60953070	1A	60953070	0.01626
S1A_61491660	1A	61491660	0.75748
S1A_61491695	1A	61491695	0.83158
S1A_61491715	1A	61491715	0.75874
S1A_61667225	1A	61667225	0.65252
S1A_61947126	1A	61947126	0.88801
S1A_61947260	1A	61947260	0.86317
S1A_61965547	1A	61965547	0.8387
S1A_61965624	1A	61965624	0.05452
S1A_62435312	1A	62435312	0.78925
S1A_62493574	1A	62493574	0.80846
S1A_62532811	1A	62532811	0.83879
S1A_62731904	1A	62731904	0.00065049
S1A_62731971	1A	62731971	0.99717
S1A_63014751	1A	63014751	0.99608
S1A_63014961	1A	63014961	0.96607
S1A_63016648	1A	63016648	0.68715
S1A_63222700	1A	63222700	0.9564
S1A_63222785	1A	63222785	0.77826
S1A_63547671	1A	63547671	1.3797e-05
S1A_64186112	1A	64186112	0.63917
S1A_64213790	1A	64213790	0.96604
S1A_64213848	1A	64213848	0.96288
S1A_64420392	1A	64420392	0.98529
S1A_64420534	1A	64420534	0.95394
S1A_64463691	1A	64463691	0.93683
S1A_64463842	1A	64463842	0.92215
S1A_64632656	1A	64632656	0.28288
S1A_65312388	1A	65312388	0.57439
S1A_65892332	1A	65892332	0.4143
S1A_65912455	1A	65912455	0.03039
S1A_65976511	1A	65976511	0.70627
S1A_65983091	1A	65983091	0.50767
S1A_66013809	1A	66013809	0.79035
S1A_66017616	1A	66017616	0.10658
S1A_66120266	1A	66120266	0.8623
S1A_66164383	1A	66164383	0.90547
S1A_66206724	1A	66206724	0.94134
S1A_66302584	1A	66302584	0.84223
S1A_66309909	1A	66309909	0.77037
S1A_66476180	1A	66476180	0.77423
S1A_66707786	1A	66707786	0.54347
S1A_66938572	1A	66938572	0.58803
S1A_66938573	1A	66938573	0.5724
S1A_66987342	1A	66987342	0.60383
S1A_67422991	1A	67422991	0.80716
S1A_67423210	1A	67423210	0.94221
S1A_67593908	1A	67593908	0.71414
S1A_67881794	1A	67881794	0.92589
S1A_68048786	1A	68048786	0.68409
S1A_68278638	1A	68278638	0.46551
S1A_68278678	1A	68278678	0.88227
S1A_68278892	1A	68278892	0.52964
S1A_68459555	1A	68459555	0.48784
S1A_68496646	1A	68496646	0.74502
S1A_68506160	1A	68506160	0.94838
S1A_68639987	1A	68639987	0.6544
S1A_68640022	1A	68640022	0.58437
S1A_68811909	1A	68811909	0.90447
S1A_68996716	1A	68996716	0.78174
S1A_68996833	1A	68996833	0.818
S1A_68999819	1A	68999819	0.9744
S1A_69015172	1A	69015172	0.49623
S1A_69015212	1A	69015212	0.5208
S1A_69203359	1A	69203359	0.82403
S1A_69340184	1A	69340184	0.75351
S1A_69579194	1A	69579194	0.69618
S1A_69650744	1A	69650744	0.95735
S1A_69670574	1A	69670574	0.63928
S1A_70119033	1A	70119033	0.9623
S1A_70119148	1A	70119148	0.83653
S1A_70730801	1A	70730801	0.92208
S1A_71173713	1A	71173713	0.55949
S1A_71268886	1A	71268886	0.95775
S1A_71268952	1A	71268952	0.07517
S1A_71500360	1A	71500360	0.6739
S1A_71500437	1A	71500437	0.72113
S1A_71573850	1A	71573850	0.61482
S1A_71631331	1A	71631331	0.98389
S1A_71727453	1A	71727453	0.8477
S1A_71727553	1A	71727553	0.65453
S1A_71775294	1A	71775294	0.71766
S1A_72102666	1A	72102666	0.73219
S1A_72411453	1A	72411453	0.82137
S1A_72411550	1A	72411550	0.71681
S1A_72411684	1A	72411684	0.71411
S1A_72797747	1A	72797747	6.27e-08
S1A_72820306	1A	72820306	0.78821
S1A_72936655	1A	72936655	0.67785
S1A_73405503	1A	73405503	0.00143
S1A_73405681	1A	73405681	0.00063275
S1A_73405687	1A	73405687	0.69873
S1A_73639560	1A	73639560	0.95928
S1A_73685140	1A	73685140	0.76121
S1A_73685281	1A	73685281	0.97001
S1A_73779222	1A	73779222	0.72158
S1A_73938985	1A	73938985	0.72786
S1A_74238355	1A	74238355	0.91459
S1A_74564943	1A	74564943	0.91281
S1A_75092729	1A	75092729	0.95137
S1A_75092771	1A	75092771	0.90785
S1A_75104808	1A	75104808	0.00338
S1A_75138854	1A	75138854	0.67175
S1A_75788839	1A	75788839	0.75947
S1A_75847574	1A	75847574	0.01896
S1A_76360169	1A	76360169	0.94925
S1A_77519531	1A	77519531	0.78995
S1A_77519537	1A	77519537	0.76772
S1A_78121343	1A	78121343	0.81068
S1A_78386763	1A	78386763	0.64886
S1A_79003506	1A	79003506	0.9481
S1A_79629142	1A	79629142	0.77629
S1A_79736002	1A	79736002	0.95919
S1A_79736014	1A	79736014	0.83622
S1A_79781123	1A	79781123	0.74133
S1A_79841918	1A	79841918	0.66622
S1A_79959289	1A	79959289	0.90255
S1A_79961333	1A	79961333	0.90934
S1A_80576279	1A	80576279	0.67092
S1A_80691333	1A	80691333	0.18491
S1A_80700687	1A	80700687	0.83312
S1A_80715133	1A	80715133	0.00042265
S1A_80771148	1A	80771148	0.29227
S1A_81292477	1A	81292477	0.83765
S1A_81774603	1A	81774603	0.00067669
S1A_82158917	1A	82158917	0.98745
S1A_82751111	1A	82751111	0.89542
S1A_82998681	1A	82998681	0.9096
S1A_83352611	1A	83352611	0.96213
S1A_83517050	1A	83517050	0.00013558
S1A_83872301	1A	83872301	0.33561
S1A_83979394	1A	83979394	0.87619
S1A_84281126	1A	84281126	0.10574
S1A_84503580	1A	84503580	0.85294
S1A_84503608	1A	84503608	0.76681
S1A_84590338	1A	84590338	0.77352
S1A_85232979	1A	85232979	0.93889
S1A_85281799	1A	85281799	0.87252
S1A_85363629	1A	85363629	0.91637
S1A_85547614	1A	85547614	0.62727
S1A_85673301	1A	85673301	5.73e-06
S1A_86000464	1A	86000464	0.77927
S1A_86422086	1A	86422086	0.99932
S1A_86567078	1A	86567078	0.81689
S1A_86567156	1A	86567156	0.61609
S1A_86567283	1A	86567283	0.64163
S1A_87121356	1A	87121356	0.71035
S1A_87754719	1A	87754719	0.65805
S1A_88074540	1A	88074540	0.93804
S1A_88156652	1A	88156652	0.84749
S1A_88356191	1A	88356191	0.82888
S1A_88597556	1A	88597556	0.6489
S1A_89184377	1A	89184377	0.2346
S1A_89436117	1A	89436117	0.6178
S1A_89739432	1A	89739432	0.21682
S1A_89739596	1A	89739596	0.99868
S1A_89739600	1A	89739600	0.88282
S1A_90346265	1A	90346265	0.57378
S1A_90503963	1A	90503963	0.36007
S1A_90530965	1A	90530965	0.13313
S1A_90571151	1A	90571151	0.63865
S1A_90691403	1A	90691403	0.16834
S1A_90749133	1A	90749133	0.70436
S1A_90766966	1A	90766966	0.65016
S1A_90767062	1A	90767062	0.67512
S1A_90854012	1A	90854012	0.77278
S1A_91108457	1A	91108457	0.69828
S1A_91108679	1A	91108679	0.70888
S1A_91108718	1A	91108718	0.04363
S1A_91192999	1A	91192999	0.93572
S1A_91231545	1A	91231545	0.50806
S1A_91315562	1A	91315562	0.00645
S1A_91430963	1A	91430963	0.88156
S1A_91620979	1A	91620979	0.00062138
S1A_91621134	1A	91621134	0.93872
S1A_91630601	1A	91630601	0.26561
S1A_91630658	1A	91630658	0.25252
S1A_92135220	1A	92135220	0.91219
S1A_92572631	1A	92572631	0.7744
S1A_93061531	1A	93061531	0.98973
S1A_93073700	1A	93073700	0.68577
S1A_93339617	1A	93339617	0.64325
S1A_93348233	1A	93348233	0.63919
S1A_93394552	1A	93394552	0.68587
S1A_93716583	1A	93716583	0.89396
S1A_93716651	1A	93716651	0.76661
S1A_93930887	1A	93930887	0.61179
S1A_93948987	1A	93948987	0.93657
S1A_94041818	1A	94041818	0.07204
S1A_94508555	1A	94508555	0.58369
S1A_94508724	1A	94508724	0.15538
S1A_94508768	1A	94508768	0.55818
S1A_94528334	1A	94528334	2.19e-06
S1A_94528387	1A	94528387	0.5074
S1A_94528402	1A	94528402	0.86669
S1A_94559327	1A	94559327	0.99064
S1A_94568263	1A	94568263	0.87804
S1A_94568424	1A	94568424	0.98299
S1A_94592941	1A	94592941	0.81602
S1A_94684671	1A	94684671	0.8705
S1A_94970216	1A	94970216	0.986
S1A_94970280	1A	94970280	0.97566
S1A_95600843	1A	95600843	0.31853
S1A_95713176	1A	95713176	0.82682
S1A_95713277	1A	95713277	0.77511
S1A_96016819	1A	96016819	0.62275
S1A_96016884	1A	96016884	0.00441
S1A_96060123	1A	96060123	0.98427
S1A_96513605	1A	96513605	0.14458
S1A_96653784	1A	96653784	0.56482
S1A_96653801	1A	96653801	0.73731
S1A_96897941	1A	96897941	0.88623
S1A_96897980	1A	96897980	0.83009
S1A_97408875	1A	97408875	0.63803
S1A_97450281	1A	97450281	0.78992
S1A_97458367	1A	97458367	8.03e-07
S1A_97562158	1A	97562158	0.71967
S1A_97562212	1A	97562212	0.85347
S1A_97870019	1A	97870019	0.87437
S1A_97870231	1A	97870231	0.95689
S1A_97888491	1A	97888491	0.93631
S1A_98320342	1A	98320342	2.97e-08
S1A_98320343	1A	98320343	0.81057
S1A_98376812	1A	98376812	0.58085
S1A_98376861	1A	98376861	0.55099
S1A_98626350	1A	98626350	0.92163
S1A_98841214	1A	98841214	0.48011
S1A_99194471	1A	99194471	0.86367
S1A_99194526	1A	99194526	0.90917
S1A_99194576	1A	99194576	0.79094
S1A_99346303	1A	99346303	0.78344
S1A_99346517	1A	99346517	0.82728
S1A_99382087	1A	99382087	0.00441
S1A_99396417	1A	99396417	0.46024
S1A_99671211	1A	99671211	0.95709
S1A_100039718	1A	100039718	0.73742
S1A_100055484	1A	100055484	0.83313
S1A_101055890	1A	101055890	0.02097
S1A_101097223	1A	101097223	0.78258
S1A_101598058	1A	101598058	0.82877
S1A_101598279	1A	101598279	0.70057
S1A_102486975	1A	102486975	0.8834
S1A_102661666	1A	102661666	0.0014
S1A_102984898	1A	102984898	0.93058
S1A_102995839	1A	102995839	0.94119
S1A_102995853	1A	102995853	0.5561
S1A_102995963	1A	102995963	0.5682
S1A_103797854	1A	103797854	0.89884
S1A_103797867	1A	103797867	0.87496
S1A_103928972	1A	103928972	0.89953
S1A_104495142	1A	104495142	0.97657
S1A_104710356	1A	104710356	0.9326
S1A_104947483	1A	104947483	0.72728
S1A_104947658	1A	104947658	0.68557
S1A_105128128	1A	105128128	0.86986
S1A_105128131	1A	105128131	0.91738
S1A_105433716	1A	105433716	0.7631
S1A_105649948	1A	105649948	0.97112
S1A_105694803	1A	105694803	0.8245
S1A_105929880	1A	105929880	0.52086
S1A_105954649	1A	105954649	0.99623
S1A_106588743	1A	106588743	0.99196
S1A_106593817	1A	106593817	0.08071
S1A_106771241	1A	106771241	0.8713
S1A_107212254	1A	107212254	0.73769
S1A_107212326	1A	107212326	0.26358
S1A_107265693	1A	107265693	0.75606
S1A_107265786	1A	107265786	0.81383
S1A_107523995	1A	107523995	0.92817
S1A_107722646	1A	107722646	0.01289
S1A_108307123	1A	108307123	0.91769
S1A_108697983	1A	108697983	0.81469
S1A_108745664	1A	108745664	0.97636
S1A_108757897	1A	108757897	0.00801
S1A_108758002	1A	108758002	0.93933
S1A_108758095	1A	108758095	0.92261
S1A_109029166	1A	109029166	0.79352
S1A_109067863	1A	109067863	0.92532
S1A_109253328	1A	109253328	0.81925
S1A_109345007	1A	109345007	0.92077
S1A_109557072	1A	109557072	0.44243
S1A_109639829	1A	109639829	0.00177
S1A_110082158	1A	110082158	0.93237
S1A_110210569	1A	110210569	0.93157
S1A_111200831	1A	111200831	0.58101
S1A_111297385	1A	111297385	0.93355
S1A_111762396	1A	111762396	0.69034
S1A_111765249	1A	111765249	0.90593
S1A_112019863	1A	112019863	0.93
S1A_112655581	1A	112655581	0.71442
S1A_112668614	1A	112668614	0.72286
S1A_112684896	1A	112684896	0.04734
S1A_112685100	1A	112685100	0.82807
S1A_113325792	1A	113325792	0.95274
S1A_113651430	1A	113651430	0.58033
S1A_113773313	1A	113773313	0.77114
S1A_113773479	1A	113773479	0.70139
S1A_113773542	1A	113773542	0.70647
S1A_113786661	1A	113786661	0.79131
S1A_113786742	1A	113786742	0.93034
S1A_113786769	1A	113786769	0.14797
S1A_114053966	1A	114053966	0.94643
S1A_114054109	1A	114054109	0.11207
S1A_114588643	1A	114588643	0.99143
S1A_114770318	1A	114770318	0.90315
S1A_115308153	1A	115308153	0.68212
S1A_115395557	1A	115395557	0.14321
S1A_115395655	1A	115395655	0.28337
S1A_115408422	1A	115408422	0.95544
S1A_115543835	1A	115543835	0.98282
S1A_115716914	1A	115716914	0.73069
S1A_116029552	1A	116029552	0.97331
S1A_116029585	1A	116029585	0.75369
S1A_116192218	1A	116192218	0.75961
S1A_116192237	1A	116192237	0.87083
S1A_116292285	1A	116292285	0.97551
S1A_116344702	1A	116344702	0.8221
S1A_116591867	1A	116591867	0.69845
S1A_116919042	1A	116919042	0.99947
S1A_117494032	1A	117494032	0.79861
S1A_117794701	1A	117794701	0.88114
S1A_117851210	1A	117851210	0.10212
S1A_117851371	1A	117851371	0.05183
S1A_117851418	1A	117851418	0.96692
S1A_117870550	1A	117870550	0.64181
S1A_117870585	1A	117870585	0.894
S1A_117943595	1A	117943595	0.99764
S1A_118246092	1A	118246092	0.91803
S1A_118286201	1A	118286201	0.66795
S1A_118977225	1A	118977225	0.9516
S1A_118977273	1A	118977273	0.00148
S1A_118977406	1A	118977406	0.92145
S1A_118977412	1A	118977412	0.88765
S1A_119124847	1A	119124847	0.85138
S1A_119245201	1A	119245201	0.93905
S1A_119699658	1A	119699658	1.4359e-05
S1A_120544670	1A	120544670	0.49136
S1A_120993098	1A	120993098	0.98581
S1A_121388631	1A	121388631	0.9723
S1A_121469962	1A	121469962	0.49361
S1A_122092982	1A	122092982	0.92082
S1A_122654855	1A	122654855	0.71568
S1A_122654929	1A	122654929	0.90732
S1A_122776280	1A	122776280	0.88383
S1A_122920511	1A	122920511	0.93986
S1A_122920668	1A	122920668	0.54966
S1A_122969408	1A	122969408	0.69891
S1A_122973962	1A	122973962	0.88301
S1A_122977515	1A	122977515	0.96512
S1A_123036665	1A	123036665	0.85514
S1A_123216607	1A	123216607	0.78169
S1A_123216715	1A	123216715	0.82712
S1A_123320800	1A	123320800	0.80966
S1A_123963709	1A	123963709	0.76717
S1A_124009019	1A	124009019	0.76748
S1A_124221530	1A	124221530	0.00176
S1A_124272737	1A	124272737	0.69998
S1A_124272930	1A	124272930	0.76619
S1A_124272933	1A	124272933	0.00191
S1A_124422963	1A	124422963	0.84239
S1A_124429169	1A	124429169	0.61433
S1A_124429208	1A	124429208	0.66563
S1A_125112427	1A	125112427	0.93149
S1A_125851728	1A	125851728	0.63792
S1A_126366955	1A	126366955	0.62966
S1A_126775864	1A	126775864	0.84459
S1A_126786393	1A	126786393	0.75945
S1A_126836827	1A	126836827	0.00777
S1A_126893423	1A	126893423	0.55175
S1A_127096976	1A	127096976	0.96254
S1A_127152139	1A	127152139	0.62791
S1A_127255446	1A	127255446	0.79561
S1A_127485998	1A	127485998	0.96073
S1A_127757015	1A	127757015	0.82247
S1A_127757129	1A	127757129	0.82428
S1A_128580086	1A	128580086	0.88663
S1A_128722170	1A	128722170	0.87317
S1A_128888627	1A	128888627	0.75264
S1A_128894198	1A	128894198	0.43355
S1A_128894365	1A	128894365	0.79678
S1A_128975804	1A	128975804	0.683
S1A_128975899	1A	128975899	0.00308
S1A_129261697	1A	129261697	0.84182
S1A_130035895	1A	130035895	0.68091
S1A_130035907	1A	130035907	0.6763
S1A_130037215	1A	130037215	0.9222
S1A_131208356	1A	131208356	0.92997
S1A_131208373	1A	131208373	0.01883
S1A_131208560	1A	131208560	0.96935
S1A_131992458	1A	131992458	0.9046
S1A_132197193	1A	132197193	0.78375
S1A_132364733	1A	132364733	0.79946
S1A_132521434	1A	132521434	0.56951
S1A_132905414	1A	132905414	0.91431
S1A_132988951	1A	132988951	0.9092
S1A_132988980	1A	132988980	0.93108
S1A_132989139	1A	132989139	0.92172
S1A_133000224	1A	133000224	0.00011107
S1A_133114851	1A	133114851	0.78585
S1A_133114916	1A	133114916	0.02384
S1A_133282437	1A	133282437	0.93698
S1A_133282551	1A	133282551	0.89376
S1A_133294149	1A	133294149	0.68523
S1A_133645893	1A	133645893	0.56326
S1A_133645959	1A	133645959	0.69133
S1A_134301102	1A	134301102	0.97378
S1A_134314416	1A	134314416	0.00561
S1A_134652330	1A	134652330	0.82843
S1A_134763868	1A	134763868	0.76906
S1A_135244076	1A	135244076	0.144
S1A_135446876	1A	135446876	0.9272
S1A_135924695	1A	135924695	0.85724
S1A_136022361	1A	136022361	0.73393
S1A_136029160	1A	136029160	0.55695
S1A_136029172	1A	136029172	0.96328
S1A_136261334	1A	136261334	0.39717
S1A_136327146	1A	136327146	0.46364
S1A_136408572	1A	136408572	0.97485
S1A_136732621	1A	136732621	0.01237
S1A_136955817	1A	136955817	0.76367
S1A_136977812	1A	136977812	0.9405
S1A_137122607	1A	137122607	0.76183
S1A_137301333	1A	137301333	0.00064715
S1A_137363169	1A	137363169	0.28069
S1A_137539773	1A	137539773	0.89087
S1A_137539784	1A	137539784	0.87763
S1A_137539995	1A	137539995	0.48166
S1A_137645080	1A	137645080	0.79853
S1A_137745775	1A	137745775	0.07759
S1A_137745805	1A	137745805	0.57061
S1A_138494350	1A	138494350	0.58314
S1A_138874038	1A	138874038	0.89716
S1A_138874178	1A	138874178	0.90721
S1A_138974686	1A	138974686	0.77498
S1A_139074732	1A	139074732	0.77897
S1A_139083132	1A	139083132	0.56003
S1A_139399607	1A	139399607	0.48086
S1A_139407298	1A	139407298	0.88521
S1A_140039337	1A	140039337	0.53627
S1A_141491680	1A	141491680	0.84086
S1A_141620606	1A	141620606	0.99202
S1A_141933775	1A	141933775	0.84803
S1A_142404710	1A	142404710	0.9383
S1A_142445886	1A	142445886	0.9818
S1A_142731260	1A	142731260	0.89672
S1A_142731295	1A	142731295	0.9008
S1A_142781945	1A	142781945	0.75586
S1A_142782164	1A	142782164	0.75974
S1A_142939095	1A	142939095	0.99282
S1A_143184121	1A	143184121	0.78321
S1A_143315449	1A	143315449	0.00571
S1A_143424430	1A	143424430	0.87182
S1A_143807605	1A	143807605	0.69986
S1A_143851446	1A	143851446	0.45471
S1A_144287186	1A	144287186	0.26701
S1A_144784762	1A	144784762	0.72039
S1A_145346325	1A	145346325	0.03135
S1A_145886939	1A	145886939	0.97729
S1A_145960643	1A	145960643	0.74648
S1A_145999927	1A	145999927	0.67202
S1A_146061690	1A	146061690	0.84085
S1A_146112124	1A	146112124	0.83734
S1A_146445267	1A	146445267	0.97189
S1A_146607227	1A	146607227	0.48773
S1A_147689235	1A	147689235	0.77889
S1A_147751254	1A	147751254	0.90446
S1A_147751256	1A	147751256	0.66509
S1A_147769067	1A	147769067	0.16456
S1A_147927574	1A	147927574	0.98649
S1A_148713190	1A	148713190	0.69919
S1A_148869525	1A	148869525	0.7367
S1A_149052886	1A	149052886	0.99247
S1A_149907674	1A	149907674	0.63208
S1A_149979295	1A	149979295	0.97604
S1A_150168838	1A	150168838	0.98194
S1A_150239473	1A	150239473	0.74734
S1A_150435683	1A	150435683	0.99216
S1A_150502793	1A	150502793	0.78502
S1A_150561595	1A	150561595	0.94496
S1A_150561637	1A	150561637	0.84395
S1A_150663709	1A	150663709	9.865e-06
S1A_150663883	1A	150663883	0.56303
S1A_150694962	1A	150694962	0.35159
S1A_150695013	1A	150695013	0.59114
S1A_150718908	1A	150718908	0.85187
S1A_151282376	1A	151282376	0.74234
S1A_151786483	1A	151786483	0.86539
S1A_152256521	1A	152256521	0.96983
S1A_152435097	1A	152435097	0.90904
S1A_152791405	1A	152791405	0.87006
S1A_152791534	1A	152791534	0.7801
S1A_152921612	1A	152921612	0.93769
S1A_152927729	1A	152927729	0.91028
S1A_152927828	1A	152927828	0.73116
S1A_152954762	1A	152954762	0.82379
S1A_152954925	1A	152954925	0.81567
S1A_153492861	1A	153492861	0.83253
S1A_153705036	1A	153705036	0.05804
S1A_153817586	1A	153817586	0.70431
S1A_153917545	1A	153917545	0.92654
S1A_153981417	1A	153981417	0.97266
S1A_154862705	1A	154862705	0.77641
S1A_154868603	1A	154868603	0.82751
S1A_154868657	1A	154868657	0.91049
S1A_154868754	1A	154868754	0.91072
S1A_154909211	1A	154909211	0.63716
S1A_154941237	1A	154941237	0.99228
S1A_154969205	1A	154969205	0.00087577
S1A_155010183	1A	155010183	0.89897
S1A_155130589	1A	155130589	0.72069
S1A_155308459	1A	155308459	0.96634
S1A_155366082	1A	155366082	0.85261
S1A_155624819	1A	155624819	0.49834
S1A_155647565	1A	155647565	0.8924
S1A_155659433	1A	155659433	0.99433
S1A_155659451	1A	155659451	0.6976
S1A_155659560	1A	155659560	0.98213
S1A_155669091	1A	155669091	0.77796
S1A_156577466	1A	156577466	0.73972
S1A_156624272	1A	156624272	2.3641e-05
S1A_156890788	1A	156890788	0.87556
S1A_156890877	1A	156890877	0.70458
S1A_156890937	1A	156890937	0.96163
S1A_156950467	1A	156950467	0.90057
S1A_156979113	1A	156979113	0.80242
S1A_157078982	1A	157078982	0.80647
S1A_157106307	1A	157106307	0.66126
S1A_157135190	1A	157135190	0.90781
S1A_157192885	1A	157192885	0.87883
S1A_157283456	1A	157283456	0.93371
S1A_157908818	1A	157908818	0.71112
S1A_158096745	1A	158096745	0.90325
S1A_158183552	1A	158183552	0.90021
S1A_158265411	1A	158265411	0.88017
S1A_158735007	1A	158735007	0.84249
S1A_158749876	1A	158749876	0.90584
S1A_158767767	1A	158767767	0.6743
S1A_158767834	1A	158767834	0.84652
S1A_158878092	1A	158878092	0.91965
S1A_159031185	1A	159031185	0.75139
S1A_159031290	1A	159031290	0.74013
S1A_159031328	1A	159031328	0.46474
S1A_159684051	1A	159684051	0.00839
S1A_159684056	1A	159684056	0.7711
S1A_159684159	1A	159684159	0.82301
S1A_159687662	1A	159687662	0.01912
S1A_160037072	1A	160037072	0.90583
S1A_160037158	1A	160037158	0.98521
S1A_160071699	1A	160071699	0.50455
S1A_160615199	1A	160615199	0.66478
S1A_160630191	1A	160630191	0.85124
S1A_160754711	1A	160754711	0.76912
S1A_161215869	1A	161215869	0.61714
S1A_161215969	1A	161215969	0.86222
S1A_161233817	1A	161233817	0.99718
S1A_161259940	1A	161259940	0.93528
S1A_161400748	1A	161400748	0.48661
S1A_161594209	1A	161594209	0.84863
S1A_161720772	1A	161720772	0.90722
S1A_161720925	1A	161720925	0.87065
S1A_161990259	1A	161990259	0.04051
S1A_162024100	1A	162024100	0.89437
S1A_162169150	1A	162169150	0.00185
S1A_162174974	1A	162174974	0.60366
S1A_162264763	1A	162264763	0.97988
S1A_162665343	1A	162665343	0.93291
S1A_162669656	1A	162669656	0.76583
S1A_162758797	1A	162758797	0.8027
S1A_163062996	1A	163062996	0.88242
S1A_163697356	1A	163697356	0.79995
S1A_163785308	1A	163785308	0.89436
S1A_163931524	1A	163931524	0.93447
S1A_164010294	1A	164010294	0.73282
S1A_164286309	1A	164286309	0.9208
S1A_164327967	1A	164327967	0.91437
S1A_164429424	1A	164429424	0.04844
S1A_164429562	1A	164429562	0.98509
S1A_164970503	1A	164970503	0.98669
S1A_165086462	1A	165086462	0.82878
S1A_165086542	1A	165086542	0.38543
S1A_165098116	1A	165098116	0.96192
S1A_165200345	1A	165200345	0.58809
S1A_165743101	1A	165743101	0.5951
S1A_166010260	1A	166010260	0.95919
S1A_166117820	1A	166117820	0.88702
S1A_166193323	1A	166193323	0.83713
S1A_166206467	1A	166206467	0.91329
S1A_166308638	1A	166308638	0.95671
S1A_166413528	1A	166413528	0.95115
S1A_166413686	1A	166413686	0.02276
S1A_167066906	1A	167066906	0.9341
S1A_167137449	1A	167137449	0.94514
S1A_167137545	1A	167137545	0.01008
S1A_167137643	1A	167137643	0.21302
S1A_167238545	1A	167238545	0.10238
S1A_167360626	1A	167360626	1.3408e-05
S1A_167569435	1A	167569435	0.69263
S1A_167583692	1A	167583692	0.77998
S1A_167626885	1A	167626885	0.57685
S1A_167634182	1A	167634182	0.00406
S1A_167634188	1A	167634188	0.83966
S1A_167827346	1A	167827346	0.65877
S1A_167872331	1A	167872331	0.96869
S1A_168499274	1A	168499274	0.9674
S1A_168661676	1A	168661676	0.57379
S1A_168762974	1A	168762974	0.00035066
S1A_168792407	1A	168792407	0.81148
S1A_169165242	1A	169165242	0.02789
S1A_169378244	1A	169378244	0.23843
S1A_169378338	1A	169378338	0.73679
S1A_169381445	1A	169381445	0.70681
S1A_169526124	1A	169526124	0.80534
S1A_169812223	1A	169812223	0.6385
S1A_169812252	1A	169812252	0.94654
S1A_169914584	1A	169914584	0.12496
S1A_169914688	1A	169914688	0.25401
S1A_169914732	1A	169914732	0.73824
S1A_170229444	1A	170229444	0.95306
S1A_170229476	1A	170229476	0.95425
S1A_170377189	1A	170377189	0.02579
S1A_170568963	1A	170568963	0.93271
S1A_170834793	1A	170834793	0.65843
S1A_171297718	1A	171297718	0.92359
S1A_171633326	1A	171633326	0.88236
S1A_171800229	1A	171800229	0.17967
S1A_172002841	1A	172002841	0.62073
S1A_172006743	1A	172006743	0.0054
S1A_172080761	1A	172080761	0.95471
S1A_172080775	1A	172080775	0.94651
S1A_172243147	1A	172243147	0.84086
S1A_172243237	1A	172243237	0.89544
S1A_172928455	1A	172928455	0.80342
S1A_173439318	1A	173439318	0.81991
S1A_173517328	1A	173517328	0.66698
S1A_173967183	1A	173967183	0.94304
S1A_174468976	1A	174468976	0.8072
S1A_174636402	1A	174636402	0.78041
S1A_175182056	1A	175182056	0.7531
S1A_175277341	1A	175277341	0.79239
S1A_175461449	1A	175461449	0.00076792
S1A_175461551	1A	175461551	0.71897
S1A_175795311	1A	175795311	0.41506
S1A_176950407	1A	176950407	0.00079484
S1A_177302137	1A	177302137	0.47797
S1A_177867407	1A	177867407	0.0276
S1A_177931928	1A	177931928	0.89202
S1A_178030139	1A	178030139	0.79323
S1A_178322541	1A	178322541	0.86699
S1A_178322727	1A	178322727	0.85204
S1A_178490733	1A	178490733	1.98e-06
S1A_178490760	1A	178490760	0.74385
S1A_178490832	1A	178490832	0.73201
S1A_178516102	1A	178516102	0.00084624
S1A_178517343	1A	178517343	0.03246
S1A_178657509	1A	178657509	0.70633
S1A_179200274	1A	179200274	0.98091
S1A_179200329	1A	179200329	0.99187
S1A_179200349	1A	179200349	0.8128
S1A_179217035	1A	179217035	0.95617
S1A_179558845	1A	179558845	0.60507
S1A_179912547	1A	179912547	0.93882
S1A_179912640	1A	179912640	0.89834
S1A_179923801	1A	179923801	0.89908
S1A_180011613	1A	180011613	0.83097
S1A_180171927	1A	180171927	0.81572
S1A_180172128	1A	180172128	0.88922
S1A_180246749	1A	180246749	0.77656
S1A_180246836	1A	180246836	0.04659
S1A_180709999	1A	180709999	0.75702
S1A_180801226	1A	180801226	0.74122
S1A_181078887	1A	181078887	0.99588
S1A_181079100	1A	181079100	0.98588
S1A_181415193	1A	181415193	0.72971
S1A_182787684	1A	182787684	0.72625
S1A_182881114	1A	182881114	0.97976
S1A_183153598	1A	183153598	0.80592
S1A_183979787	1A	183979787	0.99672
S1A_184346875	1A	184346875	0.93308
S1A_184669832	1A	184669832	0.17463
S1A_184942210	1A	184942210	0.95791
S1A_184942467	1A	184942467	0.27625
S1A_185200365	1A	185200365	0.70963
S1A_185423352	1A	185423352	0.62873
S1A_185467173	1A	185467173	0.7744
S1A_185534238	1A	185534238	0.97697
S1A_185534656	1A	185534656	0.97759
S1A_186026362	1A	186026362	0.6495
S1A_186280504	1A	186280504	0.7443
S1A_186280549	1A	186280549	0.79949
S1A_186280631	1A	186280631	0.90565
S1A_186317548	1A	186317548	0.61514
S1A_186530102	1A	186530102	0.012
S1A_186974816	1A	186974816	0.1632
S1A_187330374	1A	187330374	0.42451
S1A_187826302	1A	187826302	0.20038
S1A_188115201	1A	188115201	0.81953
S1A_188283533	1A	188283533	0.82487
S1A_188401301	1A	188401301	0.72128
S1A_188631209	1A	188631209	0.9045
S1A_188653777	1A	188653777	0.76587
S1A_188707823	1A	188707823	0.98943
S1A_188755270	1A	188755270	0.84896
S1A_188755388	1A	188755388	0.89952
S1A_188861919	1A	188861919	0.04545
S1A_188866024	1A	188866024	0.74219
S1A_188907840	1A	188907840	0.96295
S1A_188914346	1A	188914346	0.56037
S1A_188914489	1A	188914489	0.68074
S1A_189006696	1A	189006696	0.89062
S1A_189636819	1A	189636819	0.97145
S1A_189914130	1A	189914130	0.46463
S1A_190054175	1A	190054175	0.93216
S1A_190054280	1A	190054280	0.02615
S1A_190313359	1A	190313359	0.13449
S1A_190534753	1A	190534753	0.73808
S1A_190558634	1A	190558634	0.8372
S1A_190558663	1A	190558663	0.08497
S1A_190558697	1A	190558697	0.94716
S1A_190988353	1A	190988353	0.98287
S1A_190988412	1A	190988412	0.90558
S1A_191053538	1A	191053538	0.88205
S1A_191053764	1A	191053764	0.00059043
S1A_191824340	1A	191824340	0.68013
S1A_192168630	1A	192168630	0.96006
S1A_192168677	1A	192168677	0.952
S1A_192168757	1A	192168757	0.97553
S1A_192663449	1A	192663449	0.06757
S1A_192679225	1A	192679225	0.17917
S1A_192687481	1A	192687481	0.97231
S1A_192687548	1A	192687548	0.91953
S1A_192763743	1A	192763743	0.6974
S1A_192763789	1A	192763789	0.70814
S1A_193021435	1A	193021435	0.00087683
S1A_193022131	1A	193022131	0.9101
S1A_193525812	1A	193525812	0.85381
S1A_193552141	1A	193552141	0.1054
S1A_193619558	1A	193619558	0.98436
S1A_193808242	1A	193808242	0.64079
S1A_194140408	1A	194140408	0.57926
S1A_194369164	1A	194369164	0.70919
S1A_194369338	1A	194369338	0.00839
S1A_194378733	1A	194378733	0.48157
S1A_194378805	1A	194378805	0.54278
S1A_195962052	1A	195962052	0.15977
S1A_196036665	1A	196036665	0.97349
S1A_196115091	1A	196115091	0.7567
S1A_196115325	1A	196115325	0.25764
S1A_196308657	1A	196308657	0.75868
S1A_196378398	1A	196378398	0.0028
S1A_196378445	1A	196378445	0.96483
S1A_196637760	1A	196637760	0.96924
S1A_196718115	1A	196718115	0.16475
S1A_196820723	1A	196820723	0.62764
S1A_197019094	1A	197019094	0.77947
S1A_197337638	1A	197337638	0.74731
S1A_197496615	1A	197496615	0.97683
S1A_197931494	1A	197931494	0.42221
S1A_197980785	1A	197980785	0.67057
S1A_198093947	1A	198093947	0.98676
S1A_199058124	1A	199058124	0.93874
S1A_199595881	1A	199595881	0.94743
S1A_199911511	1A	199911511	0.69389
S1A_200007577	1A	200007577	0.51854
S1A_200124731	1A	200124731	0.258
S1A_200172947	1A	200172947	0.01809
S1A_201420755	1A	201420755	0.80977
S1A_201420951	1A	201420951	0.99787
S1A_201428748	1A	201428748	0.68623
S1A_201428774	1A	201428774	0.57453
S1A_201632192	1A	201632192	0.91394
S1A_201780034	1A	201780034	0.76662
S1A_202002672	1A	202002672	0.80102
S1A_202002717	1A	202002717	0.88272
S1A_202039675	1A	202039675	0.98812
S1A_202039716	1A	202039716	0.99093
S1A_202340821	1A	202340821	0.97079
S1A_202340851	1A	202340851	0.81614
S1A_202729613	1A	202729613	0.86995
S1A_202753360	1A	202753360	0.84869
S1A_202753512	1A	202753512	0.72781
S1A_203671058	1A	203671058	0.01702
S1A_203776000	1A	203776000	0.96171
S1A_203871484	1A	203871484	0.70504
S1A_204361953	1A	204361953	0.01566
S1A_204438604	1A	204438604	0.77149
S1A_204561773	1A	204561773	0.91331
S1A_204611127	1A	204611127	0.71749
S1A_204611254	1A	204611254	0.64583
S1A_204651265	1A	204651265	0.63788
S1A_205193363	1A	205193363	0.17853
S1A_205221391	1A	205221391	0.02895
S1A_205500529	1A	205500529	0.80992
S1A_205554849	1A	205554849	0.92778
S1A_205554915	1A	205554915	0.73326
S1A_205585689	1A	205585689	0.67116
S1A_206102049	1A	206102049	0.83589
S1A_206102191	1A	206102191	0.98193
S1A_206201796	1A	206201796	0.85329
S1A_206280397	1A	206280397	0.06838
S1A_206280431	1A	206280431	0.8705
S1A_206307179	1A	206307179	0.48929
S1A_206309509	1A	206309509	0.68272
S1A_206363698	1A	206363698	0.94714
S1A_206480001	1A	206480001	0.86759
S1A_206615943	1A	206615943	0.00372
S1A_206616026	1A	206616026	0.89975
S1A_206714037	1A	206714037	0.16195
S1A_206805136	1A	206805136	0.82663
S1A_206936269	1A	206936269	0.11881
S1A_207563688	1A	207563688	0.97051
S1A_207832308	1A	207832308	0.98959
S1A_207938624	1A	207938624	0.9346
S1A_207961051	1A	207961051	0.91914
S1A_208593666	1A	208593666	0.60161
S1A_208756395	1A	208756395	0.00196
S1A_208756438	1A	208756438	0.79192
S1A_208884385	1A	208884385	0.90059
S1A_208943537	1A	208943537	0.11134
S1A_209011414	1A	209011414	0.74952
S1A_210020224	1A	210020224	0.80781
S1A_210124337	1A	210124337	0.86792
S1A_210173884	1A	210173884	0.11141
S1A_210218478	1A	210218478	0.98658
S1A_210218615	1A	210218615	0.93454
S1A_210234690	1A	210234690	0.44058
S1A_210234817	1A	210234817	0.03462
S1A_210412711	1A	210412711	0.57691
S1A_210445042	1A	210445042	0.09533
S1A_210623253	1A	210623253	0.96178
S1A_210661265	1A	210661265	0.01508
S1A_210661411	1A	210661411	0.10392
S1A_210954746	1A	210954746	0.56085
S1A_211402438	1A	211402438	0.77448
S1A_211581019	1A	211581019	0.79758
S1A_212020886	1A	212020886	0.85918
S1A_212275156	1A	212275156	0.6082
S1A_212275195	1A	212275195	0.56822
S1A_212451853	1A	212451853	0.82975
S1A_212451942	1A	212451942	0.9878
S1A_212562327	1A	212562327	0.68254
S1A_212562428	1A	212562428	0.94074
S1A_212686172	1A	212686172	0.75093
S1A_212901607	1A	212901607	0.83394
S1A_213541104	1A	213541104	0.95869
S1A_213541123	1A	213541123	0.92907
S1A_213541308	1A	213541308	0.85015
S1A_213541328	1A	213541328	0.82758
S1A_214101575	1A	214101575	0.57772
S1A_214288745	1A	214288745	0.64441
S1A_214288997	1A	214288997	0.70416
S1A_214293198	1A	214293198	0.67441
S1A_214293280	1A	214293280	0.65324
S1A_214392918	1A	214392918	0.95652
S1A_214443791	1A	214443791	0.70367
S1A_214443850	1A	214443850	0.72858
S1A_214449957	1A	214449957	0.97018
S1A_214674683	1A	214674683	0.00090101
S1A_214706308	1A	214706308	0.95351
S1A_214706315	1A	214706315	0.055
S1A_214761648	1A	214761648	0.56394
S1A_214761758	1A	214761758	0.01072
S1A_214903405	1A	214903405	0.87218
S1A_214936025	1A	214936025	0.2878
S1A_215157291	1A	215157291	0.7388
S1A_215542570	1A	215542570	0.71393
S1A_215542686	1A	215542686	0.78747
S1A_215770132	1A	215770132	0.94676
S1A_216198292	1A	216198292	0.59616
S1A_216804680	1A	216804680	0.95334
S1A_216879630	1A	216879630	0.26624
S1A_216918849	1A	216918849	0.75838
S1A_217107523	1A	217107523	0.89815
S1A_217107663	1A	217107663	0.68909
S1A_217112714	1A	217112714	0.99232
S1A_217282811	1A	217282811	0.66781
S1A_217493142	1A	217493142	0.78458
S1A_217914710	1A	217914710	7.3803e-05
S1A_218075992	1A	218075992	0.79601
S1A_218316820	1A	218316820	0.47486
S1A_219134318	1A	219134318	0.99993
S1A_219531675	1A	219531675	0.64312
S1A_220433402	1A	220433402	0.74601
S1A_220807353	1A	220807353	0.44776
S1A_220929079	1A	220929079	0.93595
S1A_221093900	1A	221093900	0.58841
S1A_221501222	1A	221501222	0.82241
S1A_221605864	1A	221605864	0.86819
S1A_222604418	1A	222604418	0.94527
S1A_222712877	1A	222712877	0.70992
S1A_223146501	1A	223146501	0.87982
S1A_223349935	1A	223349935	0.9082
S1A_223378244	1A	223378244	0.0013
S1A_224040208	1A	224040208	0.09111
S1A_224203802	1A	224203802	0.99452
S1A_224329767	1A	224329767	0.69091
S1A_224732139	1A	224732139	0.00019972
S1A_224732182	1A	224732182	0.84785
S1A_225431698	1A	225431698	0.95706
S1A_225485694	1A	225485694	0.70279
S1A_225672682	1A	225672682	0.69385
S1A_226842108	1A	226842108	0.57799
S1A_226842281	1A	226842281	0.00271
S1A_226888596	1A	226888596	0.93038
S1A_226993866	1A	226993866	0.82519
S1A_227372462	1A	227372462	0.98543
S1A_227622397	1A	227622397	0.66647
S1A_227800489	1A	227800489	0.73607
S1A_228058626	1A	228058626	0.26179
S1A_228671549	1A	228671549	0.94315
S1A_228992678	1A	228992678	0.97018
S1A_228992717	1A	228992717	0.73329
S1A_229176099	1A	229176099	0.93015
S1A_229176154	1A	229176154	0.30721
S1A_229848986	1A	229848986	0.46369
S1A_230222491	1A	230222491	0.61933
S1A_230340594	1A	230340594	0.9194
S1A_230340623	1A	230340623	0.76703
S1A_230341318	1A	230341318	0.64204
S1A_230341545	1A	230341545	0.46985
S1A_230807841	1A	230807841	0.02793
S1A_230807966	1A	230807966	0.13805
S1A_230807978	1A	230807978	0.74891
S1A_231184913	1A	231184913	0.93286
S1A_231313251	1A	231313251	0.85277
S1A_231364153	1A	231364153	0.66908
S1A_232108382	1A	232108382	0.87464
S1A_232633267	1A	232633267	0.81046
S1A_232633417	1A	232633417	0.96839
S1A_232735545	1A	232735545	0.795
S1A_232735692	1A	232735692	0.80682
S1A_233245902	1A	233245902	0.76449
S1A_233761401	1A	233761401	0.96342
S1A_234120502	1A	234120502	0.00091176
S1A_234349636	1A	234349636	0.98095
S1A_234568203	1A	234568203	0.83132
S1A_234574357	1A	234574357	0.97353
S1A_235053483	1A	235053483	0.09714
S1A_235250380	1A	235250380	0.79056
S1A_235250440	1A	235250440	0.61471
S1A_235499545	1A	235499545	0.90046
S1A_236013366	1A	236013366	0.80062
S1A_236013386	1A	236013386	0.92682
S1A_236503711	1A	236503711	0.00057089
S1A_236512304	1A	236512304	0.88735
S1A_236512362	1A	236512362	0.92327
S1A_236537921	1A	236537921	0.00014678
S1A_238341184	1A	238341184	0.99798
S1A_238611494	1A	238611494	0.98638
S1A_238611507	1A	238611507	0.02673
S1A_239506352	1A	239506352	0.95826
S1A_239532794	1A	239532794	0.78373
S1A_239980829	1A	239980829	0.65711
S1A_240061980	1A	240061980	0.86568
S1A_240109809	1A	240109809	0.34976
S1A_240109887	1A	240109887	0.72428
S1A_240176821	1A	240176821	0.56206
S1A_240262224	1A	240262224	0.38034
S1A_240388906	1A	240388906	0.77305
S1A_240389008	1A	240389008	0.86725
S1A_240389045	1A	240389045	0.83101
S1A_240706577	1A	240706577	0.98097
S1A_240797531	1A	240797531	0.85645
S1A_240996534	1A	240996534	0.63713
S1A_241033231	1A	241033231	0.68706
S1A_241159881	1A	241159881	0.65408
S1A_241159924	1A	241159924	0.60617
S1A_241191608	1A	241191608	0.97969
S1A_241222181	1A	241222181	0.96722
S1A_241381044	1A	241381044	0.69358
S1A_241501506	1A	241501506	0.56644
S1A_241595498	1A	241595498	0.23689
S1A_241595541	1A	241595541	0.3702
S1A_241623092	1A	241623092	0.80811
S1A_241742303	1A	241742303	0.96762
S1A_241742428	1A	241742428	0.86457
S1A_241843779	1A	241843779	0.87165
S1A_241843885	1A	241843885	0.99559
S1A_241843908	1A	241843908	0.84617
S1A_241906281	1A	241906281	0.76892
S1A_241906339	1A	241906339	0.66632
S1A_241906348	1A	241906348	0.63589
S1A_242093290	1A	242093290	0.79411
S1A_242093361	1A	242093361	0.8457
S1A_242093377	1A	242093377	0.92726
S1A_242202394	1A	242202394	0.89068
S1A_242202435	1A	242202435	0.82573
S1A_242204548	1A	242204548	0.98885
S1A_242401410	1A	242401410	0.73316
S1A_242401484	1A	242401484	0.86342
S1A_242401564	1A	242401564	0.71489
S1A_242586346	1A	242586346	0.84212
S1A_242649180	1A	242649180	0.43586
S1A_242891288	1A	242891288	0.85176
S1A_242891314	1A	242891314	0.63737
S1A_242983693	1A	242983693	0.85935
S1A_243073178	1A	243073178	0.49492
S1A_243073296	1A	243073296	0.40313
S1A_243073353	1A	243073353	0.20339
S1A_243229119	1A	243229119	0.65427
S1A_243324369	1A	243324369	0.5398
S1A_243324392	1A	243324392	0.64554
S1A_243324430	1A	243324430	0.72462
S1A_243333992	1A	243333992	0.78016
S1A_243340331	1A	243340331	0.85321
S1A_243340431	1A	243340431	0.65332
S1A_243513614	1A	243513614	0.95354
S1A_243513642	1A	243513642	0.92085
S1A_243799205	1A	243799205	0.81913
S1A_243876855	1A	243876855	0.51595
S1A_243876858	1A	243876858	0.39834
S1A_244331590	1A	244331590	0.9326
S1A_244513143	1A	244513143	0.70198
S1A_244513169	1A	244513169	0.34944
S1A_244513357	1A	244513357	0.34935
S1A_244519093	1A	244519093	0.00011273
S1A_244519158	1A	244519158	0.40012
S1A_244519253	1A	244519253	0.91741
S1A_244519348	1A	244519348	0.97927
S1A_244585850	1A	244585850	0.52335
S1A_244585920	1A	244585920	0.81045
S1A_244800913	1A	244800913	0.20822
S1A_244800962	1A	244800962	0.24152
S1A_244913392	1A	244913392	0.94326
S1A_244913542	1A	244913542	0.9304
S1A_244989267	1A	244989267	0.35052
S1A_245298506	1A	245298506	0.75733
S1A_245298670	1A	245298670	0.62102
S1A_246291681	1A	246291681	0.59448
S1A_246367549	1A	246367549	0.82425
S1A_246367768	1A	246367768	0.93534
S1A_246376706	1A	246376706	0.4036
S1A_246376931	1A	246376931	0.3539
S1A_246399154	1A	246399154	0.84775
S1A_246399275	1A	246399275	0.82642
S1A_246535806	1A	246535806	0.7427
S1A_246535910	1A	246535910	0.95351
S1A_246613146	1A	246613146	0.75801
S1A_246613193	1A	246613193	0.73258
S1A_246718586	1A	246718586	0.92375
S1A_246718610	1A	246718610	0.43924
S1A_246729821	1A	246729821	0.89809
S1A_246729866	1A	246729866	0.88239
S1A_246729937	1A	246729937	0.96377
S1A_246885923	1A	246885923	0.50925
S1A_246885959	1A	246885959	0.95737
S1A_246996654	1A	246996654	0.94465
S1A_246996691	1A	246996691	0.96714
S1A_246996790	1A	246996790	0.86184
S1A_246996821	1A	246996821	0.98092
S1A_247125703	1A	247125703	0.62102
S1A_247205012	1A	247205012	0.99394
S1A_247205072	1A	247205072	0.60282
S1A_247205073	1A	247205073	0.77042
S1A_247205099	1A	247205099	0.96012
S1A_247205194	1A	247205194	0.66442
S1A_247205262	1A	247205262	0.91264
S1A_247256274	1A	247256274	0.72037
S1A_247256436	1A	247256436	0.88646
S1A_247256487	1A	247256487	0.91786
S1A_247286807	1A	247286807	0.62064
S1A_247296257	1A	247296257	0.97518
S1A_247296307	1A	247296307	0.99659
S1A_247296356	1A	247296356	0.93193
S1A_247297902	1A	247297902	0.14735
S1A_247390727	1A	247390727	0.32716
S1A_247637724	1A	247637724	0.90167
S1A_247637809	1A	247637809	0.95255
S1A_247663732	1A	247663732	0.93797
S1A_247663853	1A	247663853	0.99688
S1A_247777399	1A	247777399	0.98992
S1A_247777420	1A	247777420	0.80489
S1A_247777552	1A	247777552	0.96205
S1A_247989033	1A	247989033	0.77057
S1A_248002373	1A	248002373	0.82645
S1A_248002507	1A	248002507	0.91812
S1A_248077728	1A	248077728	0.65244
S1A_248077862	1A	248077862	0.99108
S1A_248144663	1A	248144663	0.9817
S1A_248290711	1A	248290711	0.97621
S1A_248420671	1A	248420671	0.93116
S1A_248550442	1A	248550442	0.99976
S1A_248719502	1A	248719502	0.35748
S1A_248719577	1A	248719577	0.73208
S1A_249560935	1A	249560935	0.73763
S1A_249847718	1A	249847718	0.7548
S1A_249847728	1A	249847728	0.89477
S1A_249847798	1A	249847798	0.49517
S1A_249851057	1A	249851057	0.56092
S1A_249851071	1A	249851071	0.98996
S1A_250092058	1A	250092058	0.99245
S1A_250092186	1A	250092186	0.93114
S1A_250282475	1A	250282475	0.84268
S1A_250282591	1A	250282591	0.48993
S1A_250282633	1A	250282633	0.5199
S1A_250558328	1A	250558328	0.71561
S1A_250748121	1A	250748121	0.95514
S1A_250802198	1A	250802198	0.88803
S1A_250802247	1A	250802247	0.9679
S1A_250802277	1A	250802277	0.90515
S1A_250887027	1A	250887027	0.59364
S1A_250887191	1A	250887191	0.8659
S1A_250908939	1A	250908939	0.99037
S1A_250908941	1A	250908941	0.88969
S1A_251329801	1A	251329801	0.86962
S1A_251817223	1A	251817223	0.98569
S1A_251903204	1A	251903204	0.75343
S1A_251903309	1A	251903309	0.95915
S1A_251994557	1A	251994557	0.95114
S1A_252224475	1A	252224475	0.79432
S1A_252301040	1A	252301040	0.89512
S1A_252301083	1A	252301083	0.56295
S1A_252301254	1A	252301254	0.93355
S1A_252691707	1A	252691707	0.66865
S1A_252691761	1A	252691761	0.83614
S1A_252851515	1A	252851515	0.85116
S1A_252851618	1A	252851618	0.92328
S1A_253015802	1A	253015802	0.8819
S1A_253015877	1A	253015877	0.86892
S1A_253015919	1A	253015919	0.95427
S1A_253676829	1A	253676829	0.90752
S1A_254034552	1A	254034552	0.58808
S1A_254101053	1A	254101053	0.94524
S1A_254101057	1A	254101057	0.57477
S1A_254329058	1A	254329058	0.89529
S1A_254367542	1A	254367542	0.97531
S1A_254367636	1A	254367636	0.90898
S1A_254367758	1A	254367758	0.95477
S1A_254367761	1A	254367761	0.9303
S1A_254430650	1A	254430650	5.8216e-05
S1A_254571932	1A	254571932	0.97721
S1A_254572059	1A	254572059	0.83267
S1A_254572078	1A	254572078	0.85799
S1A_254572127	1A	254572127	0.8231
S1A_257396211	1A	257396211	0.62491
S1A_257396319	1A	257396319	0.96383
S1A_257396373	1A	257396373	0.98733
S1A_257396387	1A	257396387	0.94677
S1A_257566453	1A	257566453	0.63763
S1A_257566454	1A	257566454	0.70343
S1A_257929752	1A	257929752	0.66901
S1A_257929961	1A	257929961	0.90281
S1A_258260453	1A	258260453	0.39934
S1A_258260527	1A	258260527	0.61046
S1A_258260537	1A	258260537	0.87593
S1A_258318807	1A	258318807	0.90815
S1A_258471318	1A	258471318	0.98125
S1A_258471847	1A	258471847	0.6777
S1A_258561430	1A	258561430	0.02094
S1A_258756922	1A	258756922	0.95374
S1A_258869797	1A	258869797	0.99935
S1A_258869804	1A	258869804	0.97841
S1A_259409571	1A	259409571	0.94836
S1A_259473319	1A	259473319	0.93696
S1A_259473416	1A	259473416	0.97748
S1A_259807285	1A	259807285	0.43342
S1A_259807446	1A	259807446	0.96658
S1A_260276255	1A	260276255	0.88478
S1A_260442787	1A	260442787	0.56069
S1A_260960357	1A	260960357	0.47667
S1A_261008361	1A	261008361	0.93471
S1A_261465211	1A	261465211	0.67543
S1A_261701408	1A	261701408	0.97092
S1A_261719554	1A	261719554	0.54809
S1A_261719764	1A	261719764	0.92778
S1A_261848215	1A	261848215	0.97256
S1A_261848357	1A	261848357	0.94499
S1A_261899771	1A	261899771	0.82176
S1A_262292610	1A	262292610	0.89689
S1A_262292863	1A	262292863	0.90637
S1A_262292865	1A	262292865	0.69108
S1A_262795550	1A	262795550	0.80658
S1A_262795568	1A	262795568	0.78642
S1A_262795678	1A	262795678	0.89386
S1A_263198572	1A	263198572	0.83301
S1A_263198606	1A	263198606	0.86369
S1A_263198640	1A	263198640	0.92257
S1A_263208258	1A	263208258	0.86315
S1A_263262266	1A	263262266	0.967
S1A_263474709	1A	263474709	0.96423
S1A_263769165	1A	263769165	0.82774
S1A_263771722	1A	263771722	0.95073
S1A_263771738	1A	263771738	0.58239
S1A_263821553	1A	263821553	0.94206
S1A_263821687	1A	263821687	0.92634
S1A_264397240	1A	264397240	0.17483
S1A_264397266	1A	264397266	0.9278
S1A_264397436	1A	264397436	0.34232
S1A_264502878	1A	264502878	0.94969
S1A_264667303	1A	264667303	0.31815
S1A_265591919	1A	265591919	0.65261
S1A_265591969	1A	265591969	0.94675
S1A_265825470	1A	265825470	0.64554
S1A_266200066	1A	266200066	0.82714
S1A_266562341	1A	266562341	0.36968
S1A_266562468	1A	266562468	0.4117
S1A_266640111	1A	266640111	0.80743
S1A_266667861	1A	266667861	0.90776
S1A_266718880	1A	266718880	0.79475
S1A_267152554	1A	267152554	0.74247
S1A_267179706	1A	267179706	0.91647
S1A_267251199	1A	267251199	0.6898
S1A_267838847	1A	267838847	0.98451
S1A_267838867	1A	267838867	0.9966
S1A_268403847	1A	268403847	0.87923
S1A_268470232	1A	268470232	0.84729
S1A_268470397	1A	268470397	0.95919
S1A_268560905	1A	268560905	0.81361
S1A_268561176	1A	268561176	0.56925
S1A_268978982	1A	268978982	0.82363
S1A_269372887	1A	269372887	0.49208
S1A_270433041	1A	270433041	0.84159
S1A_270480585	1A	270480585	0.63865
S1A_270682940	1A	270682940	0.87813
S1A_270896932	1A	270896932	0.54227
S1A_270904765	1A	270904765	0.08112
S1A_270938580	1A	270938580	0.38415
S1A_271043972	1A	271043972	0.87709
S1A_271067521	1A	271067521	0.21078
S1A_271067558	1A	271067558	0.00087815
S1A_271069696	1A	271069696	0.97788
S1A_271643141	1A	271643141	0.82001
S1A_271649322	1A	271649322	0.84547
S1A_271649422	1A	271649422	0.99962
S1A_271843552	1A	271843552	0.96254
S1A_272236283	1A	272236283	0.85188
S1A_272236295	1A	272236295	0.75517
S1A_272236359	1A	272236359	0.91348
S1A_272284951	1A	272284951	0.99912
S1A_272519041	1A	272519041	0.6263
S1A_272542407	1A	272542407	0.95803
S1A_272609967	1A	272609967	0.37579
S1A_272700087	1A	272700087	0.74386
S1A_272720747	1A	272720747	0.74282
S1A_272720919	1A	272720919	0.9771
S1A_272995365	1A	272995365	0.91432
S1A_272995371	1A	272995371	0.93003
S1A_272995604	1A	272995604	0.92473
S1A_273047642	1A	273047642	0.76195
S1A_279929802	1A	279929802	0.53134
S1A_281082171	1A	281082171	0.15261
S1A_282167872	1A	282167872	0.13364
S1A_282287163	1A	282287163	0.9934
S1A_283713009	1A	283713009	0.46665
S1A_283713173	1A	283713173	0.44599
S1A_283733954	1A	283733954	0.69103
S1A_284009461	1A	284009461	0.9744
S1A_284111203	1A	284111203	0.6946
S1A_284111285	1A	284111285	0.74345
S1A_284113294	1A	284113294	0.91921
S1A_284120159	1A	284120159	0.83797
S1A_284127764	1A	284127764	4.83e-06
S1A_284234664	1A	284234664	0.72357
S1A_284234672	1A	284234672	0.75285
S1A_284234836	1A	284234836	0.70899
S1A_284234869	1A	284234869	0.77681
S1A_284337564	1A	284337564	0.97159
S1A_284337634	1A	284337634	0.93465
S1A_284465825	1A	284465825	0.9922
S1A_284465977	1A	284465977	0.97695
S1A_285135429	1A	285135429	0.81494
S1A_285173792	1A	285173792	0.65937
S1A_285173920	1A	285173920	0.70024
S1A_285205438	1A	285205438	0.97315
S1A_286056096	1A	286056096	0.62212
S1A_286152056	1A	286152056	0.82918
S1A_287699034	1A	287699034	0.88279
S1A_287699118	1A	287699118	0.80026
S1A_287972908	1A	287972908	0.06521
S1A_288322566	1A	288322566	0.54465
S1A_288322601	1A	288322601	0.92763
S1A_288322746	1A	288322746	0.43364
S1A_288322764	1A	288322764	0.48151
S1A_289032487	1A	289032487	0.6737
S1A_289032545	1A	289032545	0.79554
S1A_289032597	1A	289032597	0.63737
S1A_289069953	1A	289069953	0.11607
S1A_289198341	1A	289198341	0.12757
S1A_289198443	1A	289198443	0.14381
S1A_289451374	1A	289451374	0.21751
S1A_289451584	1A	289451584	0.02161
S1A_289688620	1A	289688620	0.15233
S1A_289688756	1A	289688756	0.37895
S1A_289688784	1A	289688784	0.18531
S1A_290131818	1A	290131818	0.00156
S1A_290131907	1A	290131907	0.96296
S1A_290182464	1A	290182464	0.4182
S1A_290601128	1A	290601128	0.06889
S1A_290601322	1A	290601322	0.06901
S1A_290716422	1A	290716422	0.82505
S1A_290786866	1A	290786866	0.9746
S1A_290806934	1A	290806934	0.82566
S1A_290870989	1A	290870989	0.00926
S1A_290991473	1A	290991473	0.84717
S1A_291175748	1A	291175748	0.92254
S1A_291327905	1A	291327905	0.9833
S1A_291416471	1A	291416471	0.05808
S1A_291634011	1A	291634011	0.74088
S1A_292126578	1A	292126578	0.1401
S1A_292738254	1A	292738254	0.89708
S1A_292745781	1A	292745781	0.50214
S1A_293220707	1A	293220707	0.67274
S1A_293220774	1A	293220774	0.58612
S1A_293589848	1A	293589848	0.64179
S1A_293589877	1A	293589877	0.79675
S1A_294355043	1A	294355043	0.23229
S1A_294598412	1A	294598412	0.57358
S1A_294598579	1A	294598579	0.58993
S1A_295026052	1A	295026052	0.6468
S1A_295069310	1A	295069310	0.6479
S1A_295069571	1A	295069571	0.69129
S1A_295163111	1A	295163111	0.50745
S1A_295769749	1A	295769749	0.0425
S1A_297440870	1A	297440870	0.85244
S1A_297440953	1A	297440953	0.88178
S1A_297916250	1A	297916250	0.58551
S1A_297952957	1A	297952957	0.12453
S1A_298865201	1A	298865201	0.97481
S1A_298994406	1A	298994406	0.13222
S1A_298994441	1A	298994441	0.11534
S1A_299300437	1A	299300437	0.76897
S1A_299300490	1A	299300490	0.53057
S1A_299300521	1A	299300521	0.23842
S1A_299300648	1A	299300648	0.06338
S1A_300048163	1A	300048163	0.12576
S1A_300439032	1A	300439032	0.26441
S1A_300439078	1A	300439078	0.17574
S1A_300672118	1A	300672118	0.80793
S1A_300674845	1A	300674845	0.98043
S1A_300675062	1A	300675062	0.94275
S1A_301519973	1A	301519973	0.22361
S1A_302015266	1A	302015266	0.03467
S1A_303852453	1A	303852453	0.9985
S1A_304296588	1A	304296588	0.53338
S1A_305331402	1A	305331402	0.1463
S1A_305696244	1A	305696244	0.46656
S1A_305696334	1A	305696334	0.05141
S1A_305696351	1A	305696351	0.19636
S1A_305843194	1A	305843194	0.14644
S1A_305843247	1A	305843247	0.48035
S1A_305843297	1A	305843297	0.20126
S1A_306166070	1A	306166070	0.80522
S1A_306166150	1A	306166150	0.49212
S1A_306282455	1A	306282455	0.09614
S1A_306287040	1A	306287040	3.8218e-05
S1A_306287099	1A	306287099	2.94e-06
S1A_306627888	1A	306627888	0.76639
S1A_306786985	1A	306786985	0.51794
S1A_306787115	1A	306787115	0.04765
S1A_306886427	1A	306886427	0.30449
S1A_307026337	1A	307026337	0.22526
S1A_307151695	1A	307151695	0.47645
S1A_307271987	1A	307271987	0.70314
S1A_307272049	1A	307272049	0.56597
S1A_307462047	1A	307462047	0.11138
S1A_307641559	1A	307641559	0.0849
S1A_307641660	1A	307641660	0.81294
S1A_307641790	1A	307641790	0.25016
S1A_307668892	1A	307668892	0.92625
S1A_307687127	1A	307687127	0.86827
S1A_309238430	1A	309238430	0.83235
S1A_309484150	1A	309484150	0.54266
S1A_309601665	1A	309601665	0.77061
S1A_309901284	1A	309901284	0.95992
S1A_310523708	1A	310523708	0.25871
S1A_310523727	1A	310523727	0.72385
S1A_310523854	1A	310523854	0.64414
S1A_313456266	1A	313456266	0.54859
S1A_313456371	1A	313456371	0.34315
S1A_315478571	1A	315478571	0.8248
S1A_317143290	1A	317143290	0.81076
S1A_317520995	1A	317520995	0.37826
S1A_317631228	1A	317631228	0.83619
S1A_317645296	1A	317645296	0.84636
S1A_317645435	1A	317645435	0.31234
S1A_317645466	1A	317645466	0.26443
S1A_318080308	1A	318080308	0.88668
S1A_318156899	1A	318156899	0.974
S1A_318564787	1A	318564787	0.72736
S1A_318564843	1A	318564843	0.61415
S1A_319114562	1A	319114562	0.98584
S1A_319532175	1A	319532175	0.1979
S1A_319752378	1A	319752378	0.92333
S1A_319752454	1A	319752454	0.83127
S1A_319752523	1A	319752523	0.6927
S1A_321879835	1A	321879835	0.43347
S1A_322030376	1A	322030376	0.02317
S1A_322040838	1A	322040838	0.46532
S1A_322250865	1A	322250865	0.14122
S1A_322825720	1A	322825720	0.7978
S1A_322889167	1A	322889167	0.93883
S1A_323896369	1A	323896369	0.79714
S1A_324330535	1A	324330535	0.30347
S1A_324330723	1A	324330723	0.96525
S1A_324926176	1A	324926176	0.68298
S1A_324926234	1A	324926234	0.60156
S1A_326294412	1A	326294412	0.87742
S1A_326294419	1A	326294419	0.93657
S1A_326619395	1A	326619395	0.82216
S1A_327349784	1A	327349784	0.17424
S1A_327353303	1A	327353303	0.56224
S1A_327353395	1A	327353395	0.84052
S1A_327441312	1A	327441312	0.4268
S1A_327455921	1A	327455921	0.71544
S1A_327455942	1A	327455942	0.29009
S1A_327616699	1A	327616699	0.05809
S1A_327616891	1A	327616891	0.33281
S1A_327616923	1A	327616923	0.18609
S1A_327689947	1A	327689947	0.7831
S1A_327967709	1A	327967709	0.94617
S1A_328158857	1A	328158857	0.74631
S1A_328281095	1A	328281095	0.97851
S1A_328281198	1A	328281198	0.73985
S1A_328281244	1A	328281244	0.00173
S1A_328427388	1A	328427388	0.50272
S1A_328519511	1A	328519511	0.70028
S1A_328519693	1A	328519693	0.75702
S1A_328626129	1A	328626129	0.78918
S1A_328626180	1A	328626180	0.51573
S1A_328788270	1A	328788270	0.40366
S1A_329428483	1A	329428483	0.45791
S1A_329983047	1A	329983047	0.15978
S1A_329983251	1A	329983251	0.17267
S1A_330011520	1A	330011520	0.76952
S1A_333782531	1A	333782531	0.4572
S1A_334923904	1A	334923904	0.21568
S1A_334924120	1A	334924120	0.15343
S1A_335194861	1A	335194861	0.11728
S1A_336635995	1A	336635995	0.39105
S1A_337873966	1A	337873966	0.1551
S1A_338202100	1A	338202100	0.44015
S1A_338202170	1A	338202170	0.2133
S1A_339027444	1A	339027444	0.48697
S1A_340269858	1A	340269858	0.20241
S1A_340269876	1A	340269876	0.22213
S1A_342870620	1A	342870620	0.20412
S1A_343794445	1A	343794445	0.02888
S1A_347217793	1A	347217793	0.48241
S1A_347217864	1A	347217864	0.51337
S1A_347750577	1A	347750577	0.91464
S1A_347750596	1A	347750596	0.90473
S1A_347879985	1A	347879985	0.06665
S1A_347880011	1A	347880011	0.16517
S1A_347932460	1A	347932460	0.99824
S1A_347932549	1A	347932549	0.97619
S1A_350819480	1A	350819480	0.99514
S1A_351318037	1A	351318037	0.75284
S1A_351584571	1A	351584571	0.05039
S1A_351628337	1A	351628337	0.88897
S1A_351812244	1A	351812244	0.98755
S1A_353083109	1A	353083109	0.92281
S1A_353083138	1A	353083138	0.05046
S1A_353083185	1A	353083185	0.93318
S1A_353083230	1A	353083230	0.92196
S1A_353158814	1A	353158814	0.0119
S1A_353213965	1A	353213965	0.928
S1A_353562486	1A	353562486	0.94919
S1A_353562508	1A	353562508	0.23219
S1A_353562594	1A	353562594	0.25575
S1A_353684744	1A	353684744	0.89511
S1A_353716335	1A	353716335	0.80033
S1A_353823921	1A	353823921	0.92639
S1A_353833427	1A	353833427	0.84529
S1A_354118169	1A	354118169	0.9149
S1A_354118272	1A	354118272	0.98524
S1A_354329908	1A	354329908	0.85331
S1A_355260199	1A	355260199	0.85328
S1A_355260376	1A	355260376	0.55048
S1A_355610671	1A	355610671	0.723
S1A_355610752	1A	355610752	0.43556
S1A_356256544	1A	356256544	0.83525
S1A_356256623	1A	356256623	0.75578
S1A_356256692	1A	356256692	0.73706
S1A_356719937	1A	356719937	0.84672
S1A_356821713	1A	356821713	0.66626
S1A_356821846	1A	356821846	0.66779
S1A_357848044	1A	357848044	0.3799
S1A_358305249	1A	358305249	0.98591
S1A_359165883	1A	359165883	0.16288
S1A_359186714	1A	359186714	0.53597
S1A_360066641	1A	360066641	0.54559
S1A_360066714	1A	360066714	0.96364
S1A_360207487	1A	360207487	0.19593
S1A_360207575	1A	360207575	0.12923
S1A_360954254	1A	360954254	0.55139
S1A_361461854	1A	361461854	0.93095
S1A_361700090	1A	361700090	0.07735
S1A_362393872	1A	362393872	0.98568
S1A_362694323	1A	362694323	0.24921
S1A_364403882	1A	364403882	0.88061
S1A_364507838	1A	364507838	0.8185
S1A_364507892	1A	364507892	0.93399
S1A_364507962	1A	364507962	0.88763
S1A_364560450	1A	364560450	0.00963
S1A_365010490	1A	365010490	0.16323
S1A_365010571	1A	365010571	0.36594
S1A_365139512	1A	365139512	0.21517
S1A_365139543	1A	365139543	0.51723
S1A_365311552	1A	365311552	0.04107
S1A_365608570	1A	365608570	0.19814
S1A_365608610	1A	365608610	0.68557
S1A_365942684	1A	365942684	0.41539
S1A_365977574	1A	365977574	0.07137
S1A_367162038	1A	367162038	0.0462
S1A_367163746	1A	367163746	0.88023
S1A_368169946	1A	368169946	0.86016
S1A_368713117	1A	368713117	0.01094
S1A_368713120	1A	368713120	0.00226
S1A_369209063	1A	369209063	0.99612
S1A_369883556	1A	369883556	0.70138
S1A_370199770	1A	370199770	0.32402
S1A_370254447	1A	370254447	0.25129
S1A_370889183	1A	370889183	0.90825
S1A_371516439	1A	371516439	0.99326
S1A_371881438	1A	371881438	0.14684
S1A_372207633	1A	372207633	0.03359
S1A_372251986	1A	372251986	0.70406
S1A_372252020	1A	372252020	0.69481
S1A_372259181	1A	372259181	0.10042
S1A_372278032	1A	372278032	0.08463
S1A_372509048	1A	372509048	0.0788
S1A_372934606	1A	372934606	0.97227
S1A_373120974	1A	373120974	0.96479
S1A_373121069	1A	373121069	0.38759
S1A_373237391	1A	373237391	0.11036
S1A_373320039	1A	373320039	0.202
S1A_373432978	1A	373432978	1.2583e-05
S1A_375874889	1A	375874889	0.84101
S1A_378817478	1A	378817478	0.6405
S1A_378817628	1A	378817628	0.0529
S1A_378817636	1A	378817636	0.08672
S1A_378989729	1A	378989729	0.67368
S1A_379606480	1A	379606480	0.36386
S1A_379606538	1A	379606538	0.84616
S1A_382069646	1A	382069646	0.03488
S1A_382069649	1A	382069649	0.02814
S1A_382069731	1A	382069731	0.01632
S1A_383346269	1A	383346269	0.89258
S1A_385200753	1A	385200753	0.53191
S1A_385200873	1A	385200873	0.36833
S1A_385662973	1A	385662973	0.67613
S1A_386131198	1A	386131198	0.07361
S1A_394101012	1A	394101012	0.87029
S1A_396065521	1A	396065521	0.9707
S1A_396065630	1A	396065630	0.10627
S1A_396065676	1A	396065676	0.48624
S1A_396202762	1A	396202762	0.03447
S1A_396396444	1A	396396444	0.63348
S1A_401014497	1A	401014497	0.38023
S1A_405367090	1A	405367090	0.03682
S1A_405367232	1A	405367232	0.03984
S1A_405659117	1A	405659117	0.17759
S1A_406558859	1A	406558859	0.91107
S1A_406558891	1A	406558891	0.97413
S1A_412075536	1A	412075536	0.87165
S1A_412075541	1A	412075541	0.90103
S1A_412075787	1A	412075787	0.94928
S1A_414296448	1A	414296448	0.56905
S1A_416753233	1A	416753233	0.24281
S1A_416753288	1A	416753288	0.10251
S1A_418700634	1A	418700634	0.36174
S1A_418700643	1A	418700643	0.39054
S1A_422893349	1A	422893349	0.45888
S1A_422893397	1A	422893397	0.26345
S1A_430369315	1A	430369315	0.96461
S1A_440118055	1A	440118055	0.565
S1A_440118176	1A	440118176	0.70777
S1A_440245803	1A	440245803	0.13407
S1A_440268532	1A	440268532	0.47575
S1A_440438378	1A	440438378	0.19973
S1A_440438451	1A	440438451	0.24376
S1A_440706093	1A	440706093	0.25665
S1A_440869311	1A	440869311	0.80111
S1A_440930476	1A	440930476	0.23793
S1A_441415525	1A	441415525	0.34983
S1A_441638834	1A	441638834	0.56463
S1A_441996274	1A	441996274	0.90162
S1A_441996399	1A	441996399	0.85707
S1A_442234335	1A	442234335	0.23843
S1A_442305392	1A	442305392	0.37343
S1A_442984319	1A	442984319	0.34349
S1A_443011810	1A	443011810	0.2939
S1A_443049223	1A	443049223	0.28923
S1A_443049244	1A	443049244	0.27587
S1A_443360177	1A	443360177	0.45445
S1A_443360207	1A	443360207	0.40095
S1A_443930890	1A	443930890	0.45534
S1A_444349738	1A	444349738	0.19238
S1A_444709875	1A	444709875	0.29334
S1A_444709890	1A	444709890	0.55291
S1A_444710026	1A	444710026	0.38335
S1A_445366405	1A	445366405	0.9613
S1A_445412980	1A	445412980	0.42228
S1A_446346498	1A	446346498	0.56009
S1A_446732388	1A	446732388	0.27128
S1A_446760736	1A	446760736	0.33551
S1A_446760742	1A	446760742	0.34356
S1A_447081565	1A	447081565	0.72598
S1A_447111017	1A	447111017	0.25122
S1A_447747936	1A	447747936	0.1561
S1A_447851198	1A	447851198	0.68814
S1A_448361126	1A	448361126	0.62594
S1A_448361155	1A	448361155	0.19258
S1A_448822313	1A	448822313	0.12018
S1A_448935241	1A	448935241	0.18889
S1A_449671988	1A	449671988	0.95471
S1A_449672000	1A	449672000	0.93749
S1A_449978873	1A	449978873	0.3909
S1A_450143258	1A	450143258	0.98728
S1A_450620312	1A	450620312	0.87475
S1A_450620318	1A	450620318	0.8306
S1A_450620501	1A	450620501	0.87721
S1A_450671247	1A	450671247	0.66806
S1A_450836371	1A	450836371	0.21911
S1A_451186634	1A	451186634	0.12433
S1A_451714657	1A	451714657	0.22328
S1A_452062699	1A	452062699	0.97602
S1A_452312431	1A	452312431	0.36153
S1A_452312672	1A	452312672	0.36243
S1A_452900196	1A	452900196	0.27063
S1A_453346733	1A	453346733	0.69748
S1A_453346781	1A	453346781	0.92814
S1A_453459396	1A	453459396	0.93794
S1A_453866464	1A	453866464	0.17857
S1A_453866520	1A	453866520	0.03437
S1A_454031571	1A	454031571	0.94227
S1A_454031676	1A	454031676	0.97697
S1A_454031697	1A	454031697	0.99932
S1A_454161809	1A	454161809	0.9672
S1A_454161933	1A	454161933	0.88207
S1A_454166145	1A	454166145	0.97487
S1A_454166345	1A	454166345	0.98207
S1A_455138253	1A	455138253	0.99307
S1A_455385774	1A	455385774	0.69706
S1A_455785110	1A	455785110	0.93203
S1A_455788754	1A	455788754	0.77096
S1A_455788812	1A	455788812	0.90318
S1A_455900887	1A	455900887	0.96694
S1A_455900888	1A	455900888	0.95502
S1A_456035024	1A	456035024	0.93413
S1A_456475136	1A	456475136	0.51004
S1A_456538836	1A	456538836	0.98609
S1A_456538889	1A	456538889	0.94447
S1A_456538968	1A	456538968	0.6078
S1A_456598088	1A	456598088	0.4158
S1A_456601009	1A	456601009	0.94544
S1A_456601224	1A	456601224	0.95883
S1A_456790186	1A	456790186	0.87327
S1A_457459160	1A	457459160	0.86608
S1A_457627147	1A	457627147	0.73255
S1A_457713156	1A	457713156	0.40913
S1A_457713223	1A	457713223	0.82909
S1A_457728088	1A	457728088	0.99305
S1A_457844343	1A	457844343	0.22103
S1A_457844412	1A	457844412	0.92262
S1A_457997591	1A	457997591	0.92749
S1A_458022232	1A	458022232	0.95208
S1A_458769349	1A	458769349	0.90176
S1A_458769351	1A	458769351	0.98178
S1A_458943104	1A	458943104	0.84997
S1A_460801135	1A	460801135	0.72361
S1A_461047624	1A	461047624	0.82723
S1A_461595601	1A	461595601	0.77169
S1A_462017316	1A	462017316	0.85296
S1A_462017507	1A	462017507	0.98976
S1A_462027288	1A	462027288	0.84916
S1A_462036241	1A	462036241	0.95525
S1A_462036453	1A	462036453	0.87638
S1A_462128571	1A	462128571	0.99081
S1A_462193213	1A	462193213	0.99895
S1A_462266937	1A	462266937	0.85302
S1A_462267042	1A	462267042	0.82884
S1A_462416744	1A	462416744	0.91208
S1A_462440810	1A	462440810	0.98168
S1A_462896004	1A	462896004	0.64556
S1A_462897148	1A	462897148	0.87037
S1A_462897211	1A	462897211	0.76573
S1A_462946045	1A	462946045	0.98571
S1A_462946211	1A	462946211	0.98336
S1A_463027450	1A	463027450	0.68831
S1A_463071035	1A	463071035	0.44911
S1A_463649359	1A	463649359	0.83238
S1A_463649492	1A	463649492	0.95005
S1A_464402743	1A	464402743	0.94516
S1A_464421233	1A	464421233	0.76827
S1A_464446465	1A	464446465	0.27967
S1A_464446470	1A	464446470	0.10583
S1A_464446668	1A	464446668	0.78724
S1A_464682282	1A	464682282	0.13387
S1A_464734578	1A	464734578	0.96835
S1A_464765516	1A	464765516	0.14162
S1A_464765598	1A	464765598	0.91703
S1A_464765620	1A	464765620	0.73466
S1A_464765637	1A	464765637	0.96581
S1A_464889916	1A	464889916	0.96188
S1A_465003806	1A	465003806	0.05773
S1A_465017598	1A	465017598	0.14691
S1A_465335931	1A	465335931	0.7497
S1A_465742258	1A	465742258	0.70914
S1A_465742373	1A	465742373	0.94796
S1A_466270131	1A	466270131	0.93268
S1A_467244326	1A	467244326	0.9709
S1A_467494201	1A	467494201	0.9444
S1A_467494211	1A	467494211	0.95842
S1A_467494251	1A	467494251	0.77328
S1A_467510321	1A	467510321	0.87495
S1A_467510392	1A	467510392	0.74011
S1A_467510427	1A	467510427	0.90031
S1A_467510443	1A	467510443	0.62589
S1A_467511267	1A	467511267	0.95075
S1A_467511431	1A	467511431	0.95357
S1A_467531584	1A	467531584	0.99684
S1A_467650444	1A	467650444	0.00191
S1A_467759223	1A	467759223	0.97813
S1A_467759312	1A	467759312	0.74794
S1A_468074664	1A	468074664	0.3197
S1A_468074712	1A	468074712	0.81225
S1A_468074751	1A	468074751	0.93818
S1A_468242402	1A	468242402	0.118
S1A_468242444	1A	468242444	0.14619
S1A_468242488	1A	468242488	0.20395
S1A_468242548	1A	468242548	0.71506
S1A_468369943	1A	468369943	0.95052
S1A_468370076	1A	468370076	0.71643
S1A_468433920	1A	468433920	0.78341
S1A_468433921	1A	468433921	0.977
S1A_468512840	1A	468512840	0.37386
S1A_468972151	1A	468972151	0.99032
S1A_469009833	1A	469009833	0.96804
S1A_469009886	1A	469009886	0.98596
S1A_469010587	1A	469010587	0.08358
S1A_469010697	1A	469010697	0.56246
S1A_469309303	1A	469309303	0.92529
S1A_469532945	1A	469532945	0.6788
S1A_469533157	1A	469533157	0.28506
S1A_469593460	1A	469593460	0.76613
S1A_469672696	1A	469672696	0.35476
S1A_469672732	1A	469672732	0.97396
S1A_469772830	1A	469772830	0.9273
S1A_470226195	1A	470226195	0.91689
S1A_470325090	1A	470325090	0.02594
S1A_470325296	1A	470325296	0.9918
S1A_470325302	1A	470325302	0.71067
S1A_470326835	1A	470326835	0.46041
S1A_470347540	1A	470347540	0.98045
S1A_470875700	1A	470875700	0.9703
S1A_471134474	1A	471134474	0.3067
S1A_471746056	1A	471746056	0.84887
S1A_471881376	1A	471881376	0.99502
S1A_471881438	1A	471881438	0.89185
S1A_471881457	1A	471881457	0.73046
S1A_471881577	1A	471881577	0.93876
S1A_471896902	1A	471896902	0.88632
S1A_471897010	1A	471897010	0.98523
S1A_472112589	1A	472112589	0.93059
S1A_472112632	1A	472112632	0.71897
S1A_472112638	1A	472112638	0.96132
S1A_472145138	1A	472145138	0.85368
S1A_472276315	1A	472276315	0.81359
S1A_472276359	1A	472276359	0.94453
S1A_472312729	1A	472312729	0.95298
S1A_472312799	1A	472312799	0.94524
S1A_472450991	1A	472450991	0.69781
S1A_472767860	1A	472767860	0.7946
S1A_472767997	1A	472767997	0.7646
S1A_472768049	1A	472768049	0.79881
S1A_472802412	1A	472802412	0.97349
S1A_473230817	1A	473230817	0.75266
S1A_473230859	1A	473230859	0.09938
S1A_473230895	1A	473230895	0.08466
S1A_473230896	1A	473230896	0.76818
S1A_473804247	1A	473804247	0.25371
S1A_473804504	1A	473804504	0.25113
S1A_474124782	1A	474124782	0.97038
S1A_474288946	1A	474288946	0.06675
S1A_475016183	1A	475016183	0.92457
S1A_475016198	1A	475016198	0.21673
S1A_475016232	1A	475016232	0.75642
S1A_475016258	1A	475016258	0.3479
S1A_475016282	1A	475016282	0.93651
S1A_475187015	1A	475187015	0.9868
S1A_475285024	1A	475285024	0.0607
S1A_475292573	1A	475292573	0.89713
S1A_475355932	1A	475355932	0.16101
S1A_475528130	1A	475528130	0.11459
S1A_475528183	1A	475528183	0.12518
S1A_475660060	1A	475660060	0.83187
S1A_475660084	1A	475660084	0.87889
S1A_475660126	1A	475660126	0.35018
S1A_475660144	1A	475660144	0.9185
S1A_475983494	1A	475983494	0.75338
S1A_475983610	1A	475983610	0.515
S1A_476130047	1A	476130047	0.87254
S1A_476179583	1A	476179583	0.53216
S1A_476179679	1A	476179679	0.0177
S1A_476237042	1A	476237042	0.0763
S1A_476499350	1A	476499350	0.97266
S1A_476521522	1A	476521522	0.18207
S1A_476584346	1A	476584346	0.87569
S1A_476600279	1A	476600279	0.96208
S1A_476623447	1A	476623447	0.73287
S1A_476623538	1A	476623538	0.05657
S1A_476623555	1A	476623555	0.86465
S1A_476623597	1A	476623597	0.95124
S1A_476623672	1A	476623672	0.74244
S1A_476639618	1A	476639618	0.93539
S1A_476674215	1A	476674215	0.81175
S1A_476674217	1A	476674217	0.28397
S1A_476828322	1A	476828322	0.97889
S1A_476828373	1A	476828373	0.84283
S1A_477137563	1A	477137563	0.88052
S1A_477137574	1A	477137574	0.96373
S1A_477204059	1A	477204059	0.89132
S1A_477204164	1A	477204164	0.87225
S1A_477204182	1A	477204182	0.96058
S1A_477204265	1A	477204265	0.95762
S1A_477311640	1A	477311640	0.38471
S1A_477723340	1A	477723340	0.81762
S1A_477789962	1A	477789962	0.13256
S1A_477789990	1A	477789990	0.92863
S1A_477887018	1A	477887018	0.98634
S1A_477887121	1A	477887121	0.98849
S1A_477887178	1A	477887178	0.9948
S1A_477887236	1A	477887236	0.82242
S1A_477936382	1A	477936382	0.94664
S1A_478268214	1A	478268214	0.97142
S1A_478268324	1A	478268324	0.92547
S1A_478557742	1A	478557742	0.51631
S1A_478557745	1A	478557745	0.75908
S1A_478557942	1A	478557942	0.73645
S1A_478557967	1A	478557967	0.82761
S1A_478558623	1A	478558623	0.99341
S1A_478626131	1A	478626131	0.565
S1A_478626151	1A	478626151	0.00947
S1A_478626161	1A	478626161	0.35671
S1A_478698752	1A	478698752	0.94737
S1A_478698897	1A	478698897	0.37863
S1A_478703844	1A	478703844	0.98353
S1A_478991721	1A	478991721	0.96042
S1A_479076247	1A	479076247	0.13091
S1A_479076439	1A	479076439	0.69186
S1A_479090981	1A	479090981	0.45585
S1A_479091117	1A	479091117	0.51443
S1A_479091118	1A	479091118	0.66023
S1A_479156455	1A	479156455	0.95525
S1A_479579893	1A	479579893	0.78215
S1A_479676527	1A	479676527	0.52215
S1A_479676677	1A	479676677	0.92713
S1A_481417954	1A	481417954	0.16964
S1A_481418128	1A	481418128	0.28062
S1A_481418245	1A	481418245	0.20815
S1A_481932765	1A	481932765	0.50028
S1A_481932911	1A	481932911	0.50541
[truncated: 47,703 more rows]

## Sheet: Fig 6h
allele	RFU1	RFU2
Allele 1	7863.18	5189.48
Allele 1	8594.38	5170.82
Allele 1	8802.02	5173.27
Allele 1	9478.66	5498.54
Allele 1	8968.91	5260.59
Allele 1	8322.22	5031.44
Allele 1	9136.28	5511.65
Allele 1	8261.5	5078.41
Allele 1	8545.95	5042.91
Allele 1	8549.85	5027.88
Allele 1	8382.71	4969.97
Allele 1	7844.9	4931.38
Allele 1	9014.35	5204.51
Allele 1	9047.75	5274.15
Allele 1	8605.87	5007.03
Allele 1	9140.56	5309.88
Allele 1	7955.96	5041.29
Allele 1	8023.6	4718.15
Allele 1	9077.45	5295.98
Allele 1	8256.52	4936.66
Allele 1	8425.04	5499.01
Allele 1	8430.53	4921.73
Allele 1	8412.61	4961.1
Allele 1	8428	5013.77
Allele 1	9145.25	5232.31
Allele 1	8072.57	4958.2
Allele 1	7568.74	5051.1
Allele 1	8950.47	5053.26
Allele 1	9286.44	5162.8
Allele 1	8396.45	4911.59
Allele 1	8243.82	4994.17
Allele 1	8363.45	5041.67
Allele 1	7997.73	4819.01
Allele 1	8199.88	4987.04
Allele 1	8005.63	4898.79
Allele 1	8408.44	5125.22
Allele 1	8808.68	4971.93
Allele 1	8425.06	5173.9
Allele 1	8286.61	4793.69
Allele 1	8482.19	5038.16
Allele 1	8392.96	4928.37
Allele 1	7991.11	4942.47
Allele 1	8044.52	4716.21
Allele 1	8087.48	4862.17
Allele 1	8804.73	5136.1
Allele 1	8448.61	4866.78
Allele 1	8322.8	4844.46
Allele 1	8792.36	5060.29
Allele 1	8711.5	5334.99
Allele 1	8366.46	5070.71
Allele 1	8841.92	5211.46
Allele 1	8190.33	4724.57
Allele 1	8609.84	4817.08
Allele 1	8783.11	5254
Allele 1	8491.03	5011.79
Allele 1	8308.71	4801.51
Allele 1	8200.5	4773.94
Allele 1	8701.54	5045.58
Allele 1	8335.71	4783.21
Allele 1	8215.38	4900.73
Allele 1	8310.16	4943.21
Allele 1	8079.21	4823.68
Allele 1	8177.04	4953.6
Allele 1	8330.87	4910.67
Allele 1	8112.02	4659.88
Allele 1	8337.09	4833.07
Allele 1	8143.87	5063.3
Allele 1	8230.6	4771.71
Allele 1	8296.81	4781.92
Allele 1	8248.18	4904.85
Allele 1	8542.41	4906.11
Allele 1	8078.35	4991.08
Allele 1	8617.86	5063.46
Allele 1	8170.58	4616.96
Allele 1	8292.22	4806.31
Allele 1	8605.46	4722.06
Allele 1	8425.22	4987.68
Allele 1	8435.05	4838.39
Allele 1	8804.93	4771.38
Allele 1	7975.54	4887.59
Allele 1	8508.15	4841.61
Allele 1	7752.46	4725.61
Allele 1	7605.71	4845.78
Allele 1	7729.57	4474.34
Allele 1	7907.71	4719.41
Allele 1	8787.84	4727
Allele 1	8072.85	4416.37
Allele 1	8572.46	4645.19
Allele 1	8566.15	4889.7
Allele 1	8447.64	4780.15
Allele 1	8570.48	5464.36
Allele 1	8888.05	4765.91
Allele 1	9031.13	4775.86
Allele 1	8909.97	4842.41
Allele 1	8876.82	4759.61
Allele 1	8760.4	4696.06
Allele 1	9271.06	5042.49
Allele 1	8703.81	4685.64
Allele 1	8711.05	4818.84
Allele 1	9150.4	4946.47
Allele 1	9319.14	5019.86
Allele 1	9105.2	5147.79
Allele 1	8459.13	5000.26
Allele 1	8930.88	4760.08
Allele 1	8738.51	4726.46
Allele 1	8900.17	4910
Allele 1	8886.34	4831.25
Allele 1	9233.64	4847.87
Allele 1	7083	4665.45
Allele 1	9523.53	4904.13
Allele 1	9410.18	5211.05
Allele 1	9322.65	5433.94
Allele 1	9466.74	5026.88
Allele 1	8600.13	4740.21
Allele 1	8686.52	5281.57
Allele 1	9504.72	4850.06
Allele 1	9581.94	5207.87
Allele 1	8894.54	5065.23
Allele 1	8951.16	5168.42
Allele 1	8825.19	5024.73
Allele 1	8690.44	5085.26
Allele 1	9063.25	5508.65
Allele 1	8765.84	5201.05
Allele 1	8925.01	5010.03
Allele 1	8650.07	4747.13
Allele 1	8762.39	4724.97
Allele 1	8836.85	5063.4
Allele 1	9766.37	5080.42
Allele 1	8919.33	5221.51
Allele 1	8606.77	5062.33
Allele 1	8853.38	5196.32
Allele 1	9567.69	5075.68
Allele 1	9832.07	5246.79
Allele 1	8759.45	5145.5
Allele 1	8556.08	4706.26
Allele 1	8639.48	5039.4
Allele 1	8670.19	4930.65
Allele 1	8718.91	4776.59
Allele 1	8606.73	4620.38
Allele 1	8555.2	5257.86
Allele 1	8274.54	5551.8
Allele 1	8239.32	4943.76
Allele 1	8350.95	5623.56
Allele 1	8698.43	5316.26
Allele 1	8154.65	5097.13
Allele 1	8881.38	4748.91
Allele 1	7996.37	5385.89
Allele 1	7809.06	5360.39
Allele 2	6474.22	7547.02
Allele 2	6596.71	6466.25
Allele 2	6507.11	6376.44
Allele 2	6813.22	6490.22
Allele 2	7050.97	7616.06
Allele 2	7154.2	8150.15
Allele 2	6550.47	7110.53
Allele 2	7820.49	7324.96
Allele 2	6586.94	7310.09
Allele 2	6723.46	6329.28
Allele 2	7197.85	8236.23
Allele 2	6902.7	6650.24
Allele 2	7304.12	7950.65
Allele 2	6719.8	7567.94
Allele 2	6553.5	7195.86
Allele 2	6673.17	7831.38
Allele 2	6389.13	7941.96
Allele 2	6589.46	8115.49
Allele 2	6300.53	7012.96
Allele 2	6508.69	7422.2
Allele 2	6974.65	8721.73
Allele 2	6883.33	6045.59
Allele 2	6536.5	6767.81
Allele 2	6492.38	7329.48
Allele 2	6435.31	6890.33
Allele 2	6413.5	6766.51
Allele 2	6223.01	7229.62
Allele 2	6262.4	7275.21
Allele 2	6274.31	6736.16
Allele 2	6163.82	7196.21
Allele 2	6630.25	7242.21
Allele 2	6158.67	7071.46
Allele 2	6088.4	7181.13
Allele 2	6101.57	7405.45
Allele 2	5981.65	6646.26
Allele 2	6392.67	7224.48
Allele 2	6424.05	7371.34
Allele 2	6127.49	7144.24
Allele 2	6416.15	7299.46
Allele 2	6453.9	7629.49
Allele 2	6228.22	7266.5
Allele 2	6173.54	6832.84
Allele 2	6216.23	6738.87
Allele 2	6432.94	6674.14
Allele 2	6408.57	6649.49
Allele 2	6448.1	6918.45
Allele 2	6063.7	6647.68
Allele 2	6316.06	6920.17
Allele 2	6527.88	6752.66
Allele 2	6471.44	6586.17
Allele 2	6329.75	6183.2
Allele 2	6167.65	6271.91
Allele 2	6379.23	6336.3
Allele 2	6868.55	6253.42
Allele 2	6537.52	6976.53
Allele 2	6281.41	7019.61
Allele 2	6396.53	6967.19
Allele 2	6491.03	6207.99
Allele 2	6834.46	6581.94
Allele 2	6628.05	7241.21
Allele 2	6740.67	6451.76
Allele 2	6658.84	6773.63
Allele 2	6521.81	6185.75
Allele 2	6250.04	6255.49
Allele 2	6270.99	6169.17
Allele 2	6435.7	6904.51
Allele 2	6506.98	7222.16
Allele 2	6686.26	7184.12
Allele 2	8080.59	7008.22
Allele 2	7995.61	7002.47
Allele 2	6533.34	7482.53
Allele 2	7075.68	7704.53
Allele 2	6902.15	7570.91
Allele 2	6588.56	7781.1
Allele 2	6530.78	7352.44
Allele 2	6812.07	7588.88
Allele 2	6562.41	7352.56
Allele 2	6419.5	7168.87
Allele 2	6668.5	6769.98
Allele 2	7351.53	8017.8
Allele 2	7079.76	7789.5
Allele 2	6567.82	7502.88
Allele 2	6915.12	7642.66
Allele 2	7102.06	8025.88
Allele 2	6505.35	7501.93
Allele 2	6525.95	7071.1
Allele 2	6346.79	6918.91
Allele 2	6636.44	7502.4
Allele 2	6625.71	7507.42
Allele 2	6613.58	7337.32
Allele 2	6573.22	7256.04
Allele 2	6887.65	6830.79
Allele 2	7189.57	8054.3
Allele 2	6700.21	6844.39
Allele 2	6771.87	7551.72
Allele 2	6647.09	7600.46
Allele 2	6677.18	7153.83
Allele 2	7375.23	7732.57
Allele 2	6991.41	7938.54
Allele 2	7008.99	7660.4
Allele 2	7068.83	7883.54
Allele 2	6663.55	7164.95
Allele 2	6628.02	6813.27
Allele 2	6845.2	6742.59
Allele 2	6879.24	7027.88
Allele 2	7693.16	7051.26
Allele 2	7866.66	7059.61
Allele 2	6971.87	7138.76
Allele 2	7878.46	6981.55
Allele 2	7158.76	7213.56
Allele 2	7631.26	6925.72
Allele 2	7980.34	7556.56
Allele 2	7557.53	6885.66
Allele 2	8003.3	7625.05
Allele 2	7911.68	7309.02
Allele 2	7425.9	6859.73
Allele 2	7462.59	7180.43
Allele 2	7769.84	6993.67
Allele 2	7429	6860.04
Allele 2	7979.87	7528.58
Allele 2	7529.18	7473.72
Allele 2	7893.91	7651.1
Allele 2	7867.83	7723.38
Allele 2	7580.44	6900.82
Allele 2	7480.84	6885.5
Allele 2	7428.02	6962.82
Allele 2	7496.69	6901.59
Allele 2	7684.9	7217.15
Allele 2	7965.07	7608.31
Allele 2	7545.47	6978.73
Allele 2	7773.89	6895.21
Allele 2	7676.29	6971.66
Heterozygote	7258.13	5744.72
Heterozygote	7241.33	6211.62
Heterozygote	7135.65	6105.21
Heterozygote	7145.31	6053.38
NTC	6026.38	4612.19
NTC	6099.25	4755.12
NTC	6110.31	4567.48
NTC	6015.69	4663.24
NTC	6008.8	4569.68
NTC	6114.78	4623.31

## Sheet: Fig 6i
Sample	Gene_Expression
Wudalangyoumai	2.70992
Ⅷ42-4	1.71148
Baiyan2	9.69293
Mengyan7309	8.32695
Xiaoyoumai	7.7368
Pinyan7	7.77546
Dazhaixiangyoumai	8.98852
Baiyan20	6.50619
Jinyan2	7.97372
Pin7752-8-2	8.67765
Qidunyoumai	5.36435
Sanfensan	16.9389
Aarre	2.02413
Baiyan6	0.961538
Maldwyn	1.23502
Z5	1.91067
Ceirch liwyd	0.957368
Ogle	0.25567
Z3	1.52728
Fulghum	1.11652
Zaoyanmai1	0.936953
Provena	1.77767

## Sheet: Fig 6j
Sample	Tissue	Expression
Sanfensan	S1	6.34879
Sanfensan	S1	4.6017
Sanfensan	S1	6.3138
OGLE	S1	0
OGLE	S1	0
OGLE	S1	0.033191
Sanfensan	S2	11.3646
Sanfensan	S2	18.4737
Sanfensan	S2	7.18333
OGLE	S2	1.23891
OGLE	S2	1.04451
OGLE	S2	0.065882
Sanfensan	S3	4.84645
Sanfensan	S3	5.60905
Sanfensan	S3	4.31356
OGLE	S3	0
OGLE	S3	0.073559
OGLE	S3	0.034385
Sanfensan	S4	8.55452
Sanfensan	S4	6.76857
Sanfensan	S4	10.2535
OGLE	S4	0.103198
OGLE	S4	0
OGLE	S4	0.044785
