# Supplementary material for: Reference genome assemblies reveal the origin and evolution of allohexaploid oat
Source: Nat Genet. 2022 Jul 18;54(8):1248–58. doi: 10.1038/s41588-022-01127-7 (PMC9355876; doi:10.1038/s41588-022-01127-7)
Supplement: Source Data Extended Data Fig. 2 — Statistical Source Data. [file 41588_2022_1127_MOESM12_ESM.xlsx]

## Sheet: Fig E2a
Aatl	Aeri	Ains	Alon	Atau	Hnud	Hvul	OT3098	Sanfensan	Taes	Tdic	Tdur	Telo
21621937	6484442	31025237	25253130	1176172	6344619	423617	259923623	313872778	248572	270993	266886	16252788
18385797	5890312	30230296	24606463	1034329	5369389	366445	259923623	253575691	215482	233924	232171	15257080
17927333	5251247	27227947	23834571	929575	5049016	328726	221833169	223659724	196348	214659	212199	14074673
17451848	4897999	23910345	23325660	863123	4927476	306129	221833169	219459564	182653	200137	198353	13635824
15574388	4572217	22255615	21747010	802471	4606450	284190	213051547	207830323	171371	188798	187633	12621019
14371013	4402643	21833406	20639472	768933	4330381	265691	213051547	183459904	162522	179176	177897	11988707
12761262	4103330	20996637	19543739	727786	4195595	249748	203366844	158809427	155376	171666	169789	11597714
12562260	3976111	20330981	18495079	690400	4128545	238595	203366844	152492234	148866	164628	163073	10955582
12323949	3698897	19974193	17407070	660476	4049896	228217	187859544	150000000	143387	157744	156980	10587351
12119043	3498903	19334842	17235584	637829	3804201	218421	187859544	148000000	138275	152069	151603	10484216
11808144	3416271	19185722	16782557	616393	3654145	209742	160706247	130959207	133468	147187	146506	9916952
11450345	3324504	18733118	16370319	597147	3517576	201715	150499978	129511943	129229	142534	141680	9770807
10916070	3253207	17814204	16060574	578691	3418174	195488	150189932	127586691	125089	138143	137603	9445777
10303119	3125971	16965077	15686256	560135	3333108	188399	150189932	127188337	121242	133964	133508	8936034
10025977	3024771	16508224	14689210	545018	3245849	182180	146032578	125266648	117809	130042	129664	8866458
9843672	2935690	15740638	14113620	527414	3152627	176591	139243374	125019552	114693	126620	125973	8204302
9263827	2784073	15227402	13996024	514783	3069125	171179	137064263	124813056	111685	123260	122548	7964625
8949064	2719810	15031751	13814531	499197	2982682	166208	137064263	122271213	108841	120152	119342	7723766
8732578	2640568	14758112	13135782	486647	2952032	161416	131546083	121973788	106100	117165	116410	7580813
8652600	2571183	14531346	13019920	473289	2886211	157376	125679535	115827363	103428	114150	113745	7364382
8437608	2536716	14412480	12783684	462171	2783191	153113	122127776	113833941	100827	111411	111252	7069611
8066849	2471823	14128068	12523451	451319	2728241	149567	111474637	111838144	98356	108725	108743	6758021
7965408	2397588	13790185	12438041	438481	2632575	145537	105432134	107368535	96052	106144	106363	6649945
7646732	2327880	13126827	12270353	430086	2587448	142008	105225390	105256081	93837	103685	103870	6458046
7434081	2282532	12965736	11924201	420915	2557286	138794	104728741	104974796	91717	101281	101640	6319466
7289299	2242499	12443172	11762060	409929	2516413	135085	104425447	103259738	89646	98859	99373	6263896
7171651	2195486	12331330	11571005	401782	2469443	131556	100278309	95429988	87643	96587	97283	5930493
6958940	2152230	11954082	11184831	392905	2414148	128374	99672052	90998661	85689	94430	95240	5745838
6860539	2099484	11812010	10998999	384698	2352008	125485	99426578	90859408	83850	92426	93274	5513572
6769458	2043805	11578290	10842352	375997	2322669	122332	99228297	87639848	82085	90406	91464	5424843
6625779	1998940	11320101	10527443	368072	2277221	119352	99070537	87094126	80291	88392	89553	5325309
6539217	1956560	11126275	10207667	359797	2238057	116440	98911569	86848339	78491	86490	87570	5187438
6430540	1917152	10826042	9892568	351777	2192902	113725	89463613	84665765	76872	84675	85700	5058236
6348088	1852852	10478658	9722120	343993	2159962	111155	88287416	82900104	75296	82912	84019	4934989
6211736	1811887	10290415	9581497	336137	2128921	108693	87733431	79930409	73642	81166	82303	4839780
6083163	1763904	10049125	9452255	327595	2079826	106190	86066284	79464848	72118	79406	80611	4717901
5950423	1727857	9840095	9321597	320466	2037661	103681	83559819	79189298	70548	77716	78987	4548652
5868131	1687550	9675051	9275974	313311	1989018	101436	82337010	78466080	69080	76139	77423	4455523
5768047	1661913	9596473	8992530	306587	1943490	99275	82186224	77937642	67615	74564	75805	4401933
5580123	1628075	9397736	8881570	299871	1913417	97014	81049683	77832206	66241	73059	74227	4270100
5492892	1598559	9136922	8671548	292892	1871522	94825	74659530	77189315	64852	71576	72747	4176977
5264192	1555906	8897224	8485454	285670	1848189	92600	73725789	75948165	63478	70096	71281	4104674
5156333	1518334	8674646	8300092	279202	1800750	90494	71368454	75871371	62094	68657	69905	4002004
5015388	1489076	8613467	8114489	272695	1759451	88427	70990062	75273016	60768	67197	68459	3892786
4798819	1462131	8493031	7958697	267315	1729161	86372	70143574	74935255	59468	65721	67124	3807822
4710671	1434794	8350559	7868708	260736	1695271	84390	67813085	74847401	58224	64355	65801	3697096
4682169	1409173	8245819	7651341	255655	1651450	82370	67033592	74704242	57060	62923	64448	3636328
4511249	1388827	8111088	7495247	250087	1622707	80397	63512954	74551685	55829	61603	63076	3538813
4414833	1352841	7970481	7365703	245422	1596393	78474	62873102	73251271	54657	60244	61758	3445422
4310367	1314218	7836599	7297603	239391	1569151	76629	62089328	73185574	53430	58951	60424	3303565
4204182	1275439	7659523	7098238	234799	1547726	74829	60433331	69804243	52250	57655	59162	3255234
4055128	1240838	7535648	6954360	229081	1512125	73070	60000934	68629576	51080	56383	57868	3178789
3940968	1213225	7365505	6850392	223741	1480733	71422	59149327	67625512	49911	55125	56622	3117134
3879289	1186497	7227801	6610081	218952	1451810	69678	58204464	63458075	48775	53900	55435	3034662
3713332	1159432	6949680	6471368	214075	1424568	67906	57027521	62810531	47611	52662	54263	2943998
3631494	1137018	6733685	6357108	208998	1400962	66225	56023781	62469966	46512	51450	53085	2837272
3557853	1105300	6622286	6221735	204771	1369310	64411	54410134	60834864	45427	50251	51928	2773562
3464334	1073219	6402975	6165704	199098	1329852	62864	53533736	60156522	44341	49051	50746	2712659
3394034	1051942	6209041	6081880	194227	1310893	61166	51724934	59647195	43274	47843	49601	2635243
3306332	1027113	6085207	5940850	189767	1281112	59616	50682994	58998412	42223	46688	48476	2554721
3205275	1000001	5950651	5825283	184515	1253217	57966	47266052	58439288	41183	45548	47318	2491048
3102889	975177	5716457	5653693	179853	1233808	56422	46464058	58193830	40137	44412	46221	2429971
3037572	954089	5559335	5479721	174966	1196640	54825	45207319	56201739	39130	43275	45153	2353159
2921447	924974	5442268	5286399	170466	1168253	53300	44368639	55905792	38127	42156	44021	2276252
2833698	907451	5290650	5153280	165936	1139124	51797	43598826	55655701	37114	41058	42913	2202753
2774324	878201	5179098	5042660	161314	1119553	50313	42774820	55400399	36104	39956	41836	2142036
2712188	847764	5081348	4911979	156691	1095209	48930	42483789	55303779	35105	38875	40792	2071484
2598134	820452	4955225	4832212	152146	1067467	47355	41031969	54911716	34116	37780	39667	1998205
2540816	797505	4831259	4771168	147101	1035993	45822	40494286	54707241	33137	36690	38594	1921106
2449614	778881	4705623	4611336	141976	1011644	44344	39175608	53841104	32146	35635	37508	1841354
2398513	755939	4583775	4471661	137506	984756	42886	37101297	51355466	31171	34568	36432	1788902
2317861	731328	4426119	4255390	133043	958427	41452	36105174	49128602	30207	33464	35408	1722452
2251069	709830	4294930	4170133	128979	935353	40000	35176864	48517007	29233	32391	34376	1677834
2181218	681093	4203763	4054343	124495	911340	38614	32933211	47614255	28246	31334	33350	1619482
2102562	657620	4101436	3934269	119805	890162	37154	31584606	46399316	27264	30294	32315	1546535
2027588	632165	3950300	3877086	115498	865455	35686	31020994	46189139	26281	29214	31245	1496445
1953542	608650	3850814	3669575	111098	836082	34320	30444400	45295151	25306	28164	30214	1436675
1863655	585505	3696669	3540736	106851	809677	32890	30074834	45078614	24311	27117	29169	1371179
1800865	559830	3579671	3473350	102292	778794	31365	29007936	44671146	23316	26047	28112	1319376
1722323	533699	3439094	3367309	97895	752627	29890	28626349	44651269	22362	24956	27066	1264383
1630632	513316	3344076	3228155	93342	728115	28429	27501459	44606084	21398	23887	26016	1227196
1541146	492958	3248050	3115998	88923	699850	26934	26928090	44417073	20425	22774	24981	1177628
1473032	469674	3155738	3003318	84001	673947	25395	26558280	44257795	19469	21682	23911	1096278
1388177	441758	3015047	2866605	79309	645253	23829	25818679	43730326	18473	20604	22832	1025979
1307912	419667	2896650	2745873	74718	618685	22270	22030104	42221492	17493	19504	21769	967561
1207717	396445	2710944	2583945	69768	594920	20667	21702634	42000000	16511	18403	20691	927306
1103286	371839	2567787	2517455	64900	568366	19016	19494107	41450120	15524	17269	19620	867111
992410	347777	2407955	2442797	59976	546996	17288	17777307	40218843	14469	16125	18521	804735
881538	322166	2262917	2282216	54753	518563	15497	15530555	38824400	13372	14954	17410	739818
789528	300986	2124822	2123884	49248	485309	13707	14020469	37856775	12265	13716	16285	688846
675421	274314	1989049	1920684	43760	455049	11836	12931289	37609336	11111	12429	15103	623094
579079	244138	1869527	1750940	38022	426293	10034	11759524	37448707	9900	11113	13879	557288
485823	211185	1679756	1573589	31760	392439	8381	10642599	35802894	9137	9747	12596	492713
382402	179038	1521464	1425828	25353	354912	6866	8764273	35626029	8101	8588	11267	428447
264472	145409	1320706	1253751	18239	318427	5536	7519137	35614324	7371	7460	9864	350799
169558	109372	1113189	1045907	10709	284063	4404	5557590	35399191	6373	6181	8719	280770
103269	78377	902608	885331	5826	243791	3355	4121810	34986545	4918	4382	7588	208043
65812	51237	691058	700846	2289	193327	2429	2834999	34934965	3189	2400	6364	124278
44202	30869	434048	449381	738	130762	1605	1511628	34682676	1671	1343	4258	55050
								34491025
								34259351
								33350700
								32575846
								32393724
								31757770
								31645144
								31279527
								31064576
								30696377
								30148329
								29265900
								29155432
								28928933
								28420939
								28226162
								27890038
								27795388
								27476290
								26620706
								26608629
								26472335
								25908674
								25521168
								25429704
								25177868
								24953735
								24457539
								23659508
								23271195
								22664653
								22635946
								21235209
								21216182
								21045670
								20933943
								20832072
								20700652
								20302299
								20205670
								19874906
								19747214
								19676962
								19676185
								19437218
								19340240
								19321724
								19079456
								19035499
								18864082
								18835361
								18000000
								17809911
								17787768
								17245997
								17181958
								17099003
								17067420
								16999110
								16749079
								16452443
								16192833
								16000000
								16000000
								15987375
								15696490
								15258434
								15105284
								14697299
								14546681
								14477352
								14000000
								14000000
								13858118
								13840544
								13774149
								13404690
								13391180
								13313837
								13227951
								13130797
								13124549
								12657741
								12249068
								12220051
								12154173
								11967106
								11859053
								11747001
								11682401
								11447158
								11347089
								11340434
								11255198
								11221713
								11196361
								11181519
								11179722
								11009542
								11002462
								10642156
								10264590
								10000000
								10000000
								9930413
								9855563
								9455308
								9339882
								9315415
								9226876
								8586924
								8000000
								7969930
								7940696
								7859504
								7668190
								7506626
								7428243
								7203840
								7177755
								7027375
								6965395
								6927492
								6801550
								6453956
								6189379
								6000000
								6000000
								5899795
								5898075
								5448106
								5216122
								5041270
								4989019
								4890683
								4765476
								4741421
								4596581
								4594341
								4537442
								4527048
								4512225
								4466674
								4464762
								4211611
								4000000
								4000000
								4000000
								4000000
								4000000
								4000000
								4000000
								3900942
								3791343
								3710543
								3606242
								3443689
								3379066
								3271249
								3220280
								3172935
								3168100
								3147338
								3125619
								3106790
								3041240
								3037521
								3030266
								2968416
								2921389
								2820095
								2799408
								2764802
								2557793
								2526363
								2523230
								2490551
								2460142
								2410952
								2398572
								2383911
								2253603
								2241942
								2000000
								2000000
								2000000
								2000000
								2000000
								2000000
								2000000
								2000000
								2000000
								2000000
								2000000
								2000000
								1943156
								1916263
								1815536
								1793074
								1621400
								1584437
								1574134
								1514471
								1495420
								1449423
								1425210
								1388360
								1384852
								1371091
								1370985
								1334406
								1319844
								1309407
								1275408
								1242379
								1238846
								1211286
								1193097
								1164356
								1151523
								1144642
								1141989
								1129213
								1124224
								1122012
								1106814
								1083617
								1083264
								1064092
								997415
								972195
								941071
								913585
								888297
								883372
								870245
								863352
								858433
								814433
								810426
								805901
								803709
								802602
								796329
								793210
								788238
								777513
								774960
								773125
								762377
								758815
								744260
								740071
								727335
								717090
								686493
								674585
								648538
								647460
								634906
								609324
								605578
								594104
								590379
								582348
								579178
								559821
								558389
								554645
								532766
								526320
								524400
								511476
								497492
								494611
								462346
								458207
								452009
								443189
								440951
								427471
								427191
								422983
								421284
								408467
								394195
								388101
								374501
								365843
								359593
								356272
								351487
								349481
								339736
								337913
								337148
								335117
								332454
								321925
								304705
								281933
								280571
								276221
								273281
								270549
								248712
								245854
								220010
								214638
								212281
								210127
								209763
								206599
								201260
								189969
								185407
								178968
								172663
								171455
								165123
								164730
								158887
								149597
								143848
								133506
								130468
								124090
								116452
								106480
								101107
								80132
								78915
								62909
								50546
								47907
								30120
								26835

## Sheet: Fig E2c_A.longiglumis
Chr	From	To	LAI
chr1A	1	3000000	12.43
chr1A	1000001	4000000	8.92
chr1A	2000001	5000000	6.56
chr1A	3000001	6000000	6.44
chr1A	4000001	7000000	6.82
chr1A	5000001	8000000	7.31
chr1A	6000001	9000000	10.26
chr1A	7000001	10000000	15.17
chr1A	8000001	11000000	19.81
chr1A	9000001	12000000	16.8
chr1A	10000001	13000000	18.28
chr1A	11000001	14000000	13.3
chr1A	12000001	15000000	14.08
chr1A	13000001	16000000	8.81
chr1A	14000001	17000000	12.9
chr1A	15000001	18000000	13.73
chr1A	16000001	19000000	15.5
chr1A	17000001	20000000	16.81
chr1A	18000001	21000000	16.82
chr1A	19000001	22000000	13.28
chr1A	20000001	23000000	14.24
chr1A	21000001	24000000	16.92
chr1A	22000001	25000000	21.39
chr1A	23000001	26000000	16.6
chr1A	24000001	27000000	14.61
chr1A	25000001	28000000	15.71
chr1A	26000001	29000000	21.18
chr1A	27000001	30000000	21.41
chr1A	28000001	31000000	19.87
chr1A	29000001	32000000	20.06
chr1A	30000001	33000000	18.73
chr1A	31000001	34000000	21.04
chr1A	32000001	35000000	18.38
chr1A	33000001	36000000	19.39
chr1A	34000001	37000000	19.72
chr1A	35000001	38000000	19.29
chr1A	36000001	39000000	14.69
chr1A	37000001	40000000	12.62
chr1A	38000001	41000000	14.87
chr1A	39000001	42000000	18.35
chr1A	40000001	43000000	19.68
chr1A	41000001	44000000	20.06
chr1A	42000001	45000000	20.82
chr1A	43000001	46000000	19.13
chr1A	44000001	47000000	16.3
chr1A	45000001	48000000	13.02
chr1A	46000001	49000000	12.22
chr1A	47000001	50000000	10.37
chr1A	48000001	51000000	11.44
chr1A	49000001	52000000	13.79
chr1A	50000001	53000000	16.66
chr1A	51000001	54000000	19.2
chr1A	52000001	55000000	16.14
chr1A	53000001	56000000	13.62
chr1A	54000001	57000000	13.82
chr1A	55000001	58000000	14.07
chr1A	56000001	59000000	15.54
chr1A	57000001	60000000	18.71
chr1A	58000001	61000000	18.78
chr1A	59000001	62000000	17.79
chr1A	60000001	63000000	15.71
chr1A	61000001	64000000	14.74
chr1A	62000001	65000000	17
chr1A	63000001	66000000	17.12
chr1A	64000001	67000000	16.53
chr1A	65000001	68000000	14.56
chr1A	66000001	69000000	15.26
chr1A	67000001	70000000	16.48
chr1A	68000001	71000000	18.9
chr1A	69000001	72000000	15.2
chr1A	70000001	73000000	19.56
chr1A	71000001	74000000	15.64
chr1A	72000001	75000000	18.58
chr1A	73000001	76000000	13.83
chr1A	74000001	77000000	15.15
chr1A	75000001	78000000	17.29
chr1A	76000001	79000000	15.29
chr1A	77000001	80000000	14.64
chr1A	78000001	81000000	10.02
chr1A	79000001	82000000	15.66
chr1A	80000001	83000000	14.57
chr1A	81000001	84000000	18.47
chr1A	82000001	85000000	17.54
chr1A	83000001	86000000	22.18
chr1A	84000001	87000000	23.2
chr1A	85000001	88000000	21.46
chr1A	86000001	89000000	17.74
chr1A	87000001	90000000	16.02
chr1A	88000001	91000000	17.57
chr1A	89000001	92000000	20.44
chr1A	90000001	93000000	19.79
chr1A	91000001	94000000	17.01
chr1A	92000001	95000000	14.63
chr1A	93000001	96000000	12.49
chr1A	94000001	97000000	12.79
chr1A	95000001	98000000	12.63
chr1A	96000001	99000000	17.31
chr1A	97000001	100000000	19.62
chr1A	98000001	101000000	17.17
chr1A	99000001	102000000	12.43
chr1A	100000001	103000000	9.38
chr1A	101000001	104000000	13.13
chr1A	102000001	105000000	12.3
chr1A	103000001	106000000	10.89
chr1A	104000001	107000000	11.55
chr1A	105000001	108000000	16.38
chr1A	106000001	109000000	15.68
chr1A	107000001	110000000	9.98
chr1A	108000001	111000000	7.88
chr1A	109000001	112000000	11.02
chr1A	110000001	113000000	17.77
chr1A	111000001	114000000	19.52
chr1A	112000001	115000000	18.2
chr1A	113000001	116000000	15.84
chr1A	114000001	117000000	16.94
chr1A	115000001	118000000	18.6
chr1A	116000001	119000000	14.36
chr1A	117000001	120000000	10.81
chr1A	118000001	121000000	9.23
chr1A	119000001	122000000	13.05
chr1A	120000001	123000000	14.62
chr1A	121000001	124000000	13.53
chr1A	122000001	125000000	13.28
chr1A	123000001	126000000	13.37
chr1A	124000001	127000000	13.28
chr1A	125000001	128000000	11.46
chr1A	126000001	129000000	10.57
chr1A	127000001	130000000	12.88
chr1A	128000001	131000000	11.85
chr1A	129000001	132000000	9.9
chr1A	130000001	133000000	8.79
chr1A	131000001	134000000	13.9
chr1A	132000001	135000000	15.91
chr1A	133000001	136000000	16.46
chr1A	134000001	137000000	14.13
chr1A	135000001	138000000	14.24
chr1A	136000001	139000000	15.01
chr1A	137000001	140000000	15.46
chr1A	138000001	141000000	17.7
chr1A	139000001	142000000	17.66
chr1A	140000001	143000000	19.75
chr1A	141000001	144000000	16.76
chr1A	142000001	145000000	15.02
chr1A	143000001	146000000	9.69
chr1A	144000001	147000000	14.1
chr1A	145000001	148000000	15.44
chr1A	146000001	149000000	17.83
chr1A	147000001	150000000	12.89
chr1A	148000001	151000000	13.09
chr1A	149000001	152000000	14.63
chr1A	150000001	153000000	13.38
chr1A	151000001	154000000	12.72
chr1A	152000001	155000000	10.83
chr1A	153000001	156000000	15.52
chr1A	154000001	157000000	16.67
chr1A	155000001	158000000	16.7
chr1A	156000001	159000000	15.24
chr1A	157000001	160000000	14.83
chr1A	158000001	161000000	16.27
chr1A	159000001	162000000	15.05
chr1A	160000001	163000000	13.79
chr1A	161000001	164000000	12.48
chr1A	162000001	165000000	11.74
chr1A	163000001	166000000	14.03
chr1A	164000001	167000000	12.33
chr1A	165000001	168000000	12.35
chr1A	166000001	169000000	11.28
chr1A	167000001	170000000	14.09
chr1A	168000001	171000000	14.81
chr1A	169000001	172000000	11.49
chr1A	170000001	173000000	9.13
chr1A	171000001	174000000	9.14
chr1A	172000001	175000000	14.27
chr1A	173000001	176000000	17.69
chr1A	174000001	177000000	18.34
chr1A	175000001	178000000	19.6
chr1A	176000001	179000000	19.32
chr1A	177000001	180000000	16.67
chr1A	178000001	181000000	13.23
chr1A	179000001	182000000	11.78
chr1A	180000001	183000000	15.32
chr1A	181000001	184000000	14.72
chr1A	182000001	185000000	14.45
chr1A	183000001	186000000	14.33
chr1A	184000001	187000000	16.15
chr1A	185000001	188000000	16.45
chr1A	186000001	189000000	16.85
chr1A	187000001	190000000	18.95
chr1A	188000001	191000000	18.01
chr1A	189000001	192000000	16.62
chr1A	190000001	193000000	13.85
chr1A	191000001	194000000	14.33
chr1A	192000001	195000000	13.67
chr1A	193000001	196000000	11.71
chr1A	194000001	197000000	10.7
chr1A	195000001	198000000	11.17
chr1A	196000001	199000000	13.36
chr1A	197000001	200000000	14.04
chr1A	198000001	201000000	14.21
chr1A	199000001	202000000	14.15
chr1A	200000001	203000000	15.81
chr1A	201000001	204000000	16.92
chr1A	202000001	205000000	16.86
chr1A	203000001	206000000	17.85
chr1A	204000001	207000000	15.17
chr1A	205000001	208000000	14
chr1A	206000001	209000000	13.22
chr1A	207000001	210000000	12.66
chr1A	208000001	211000000	12.86
chr1A	209000001	212000000	12.27
chr1A	210000001	213000000	14.95
chr1A	211000001	214000000	13.87
chr1A	212000001	215000000	15.04
chr1A	213000001	216000000	12.2
chr1A	214000001	217000000	14.88
chr1A	215000001	218000000	15.06
chr1A	216000001	219000000	17.4
chr1A	217000001	220000000	14.65
chr1A	218000001	221000000	12.83
chr1A	219000001	222000000	12.47
chr1A	220000001	223000000	15
chr1A	221000001	224000000	16.1
chr1A	222000001	225000000	17.54
chr1A	223000001	226000000	16.2
chr1A	224000001	227000000	16.5
chr1A	225000001	228000000	13.99
chr1A	226000001	229000000	13.63
chr1A	227000001	230000000	10.89
chr1A	228000001	231000000	10.06
chr1A	229000001	232000000	11.15
chr1A	230000001	233000000	9.16
chr1A	231000001	234000000	8.47
chr1A	232000001	235000000	8.91
chr1A	233000001	236000000	13.93
chr1A	234000001	237000000	16.91
chr1A	235000001	238000000	13.51
chr1A	236000001	239000000	10.74
chr1A	237000001	240000000	9.26
chr1A	238000001	241000000	12.75
chr1A	239000001	242000000	15.66
chr1A	240000001	243000000	14.91
chr1A	241000001	244000000	11.43
chr1A	242000001	245000000	9.51
chr1A	243000001	246000000	8.12
chr1A	244000001	247000000	10.29
chr1A	245000001	248000000	10.33
chr1A	246000001	249000000	10.09
chr1A	247000001	250000000	10.57
chr1A	248000001	251000000	11.57
chr1A	249000001	252000000	15.2
chr1A	250000001	253000000	17.01
chr1A	251000001	254000000	17.72
chr1A	252000001	255000000	14.44
chr1A	253000001	256000000	12.44
chr1A	254000001	257000000	12.67
chr1A	255000001	258000000	17.35
chr1A	256000001	259000000	18.13
chr1A	257000001	260000000	18.67
chr1A	258000001	261000000	18.35
chr1A	259000001	262000000	19.03
chr1A	260000001	263000000	15.23
chr1A	261000001	264000000	10.79
chr1A	262000001	265000000	9.76
chr1A	263000001	266000000	13.59
chr1A	264000001	267000000	16.56
chr1A	265000001	268000000	20.25
chr1A	266000001	269000000	18.96
chr1A	267000001	270000000	19.42
chr1A	268000001	271000000	14.32
chr1A	269000001	272000000	17.08
chr1A	270000001	273000000	18.46
chr1A	271000001	274000000	20.46
chr1A	272000001	275000000	16.79
chr1A	273000001	276000000	16.9
chr1A	274000001	277000000	17.85
chr1A	275000001	278000000	20.13
chr1A	276000001	279000000	21.89
chr1A	277000001	280000000	24.39
chr1A	278000001	281000000	27.7
chr1A	279000001	282000000	25.47
chr1A	280000001	283000000	22.15
chr1A	281000001	284000000	19.27
chr1A	282000001	285000000	20.17
chr1A	283000001	286000000	19.88
chr1A	284000001	287000000	18.65
chr1A	285000001	288000000	15.85
chr1A	286000001	289000000	17.57
chr1A	287000001	290000000	21.25
chr1A	288000001	291000000	21.16
chr1A	289000001	292000000	19.87
chr1A	290000001	293000000	17.46
chr1A	291000001	294000000	17.23
chr1A	292000001	295000000	15.22
chr1A	293000001	296000000	11.49
chr1A	294000001	297000000	12.15
chr1A	295000001	298000000	12.99
chr1A	296000001	299000000	12.75
chr1A	297000001	300000000	10.52
chr1A	298000001	301000000	8.72
chr1A	299000001	302000000	11.01
chr1A	300000001	303000000	12.46
chr1A	301000001	304000000	13.3
chr1A	302000001	305000000	14.7
chr1A	303000001	306000000	16.41
chr1A	304000001	307000000	16.36
chr1A	305000001	308000000	14.58
chr1A	306000001	309000000	12.09
chr1A	307000001	310000000	12.94
chr1A	308000001	311000000	10.51
chr1A	309000001	312000000	11.87
chr1A	310000001	313000000	12.34
chr1A	311000001	314000000	16.94
chr1A	312000001	315000000	17.27
chr1A	313000001	316000000	17.84
chr1A	314000001	317000000	20.06
chr1A	315000001	318000000	20.26
chr1A	316000001	319000000	18.67
chr1A	317000001	320000000	12.82
chr1A	318000001	321000000	13.61
chr1A	319000001	322000000	14.02
chr1A	320000001	323000000	15.6
chr1A	321000001	324000000	16.32
chr1A	322000001	325000000	18.21
chr1A	323000001	326000000	17.97
chr1A	324000001	327000000	17.77
chr1A	325000001	328000000	16.07
chr1A	326000001	329000000	18.16
chr1A	327000001	330000000	16.78
chr1A	328000001	331000000	18.28
chr1A	329000001	332000000	15.26
chr1A	330000001	333000000	16.74
chr1A	331000001	334000000	15.92
chr1A	332000001	335000000	16.7
chr1A	333000001	336000000	13.33
chr1A	334000001	337000000	10.73
chr1A	335000001	338000000	11.82
chr1A	336000001	339000000	10.66
chr1A	337000001	340000000	14.5
chr1A	338000001	341000000	12.53
chr1A	339000001	342000000	15.91
chr1A	340000001	343000000	15.41
chr1A	341000001	344000000	13.51
chr1A	342000001	345000000	13.06
chr1A	343000001	346000000	12.85
chr1A	344000001	347000000	13.48
chr1A	345000001	348000000	14.01
chr1A	346000001	349000000	12.38
chr1A	347000001	350000000	12.06
chr1A	348000001	351000000	12.32
chr1A	349000001	352000000	13.48
chr1A	350000001	353000000	14.12
chr1A	351000001	354000000	16.15
chr1A	352000001	355000000	16.53
chr1A	353000001	356000000	19.38
chr1A	354000001	357000000	19.24
chr1A	355000001	358000000	20.29
chr1A	356000001	359000000	19.24
chr1A	357000001	360000000	15.08
chr1A	358000001	361000000	15.47
chr1A	359000001	362000000	16.39
chr1A	360000001	363000000	16.37
chr1A	361000001	364000000	11.63
chr1A	362000001	365000000	10.72
chr1A	363000001	366000000	10.88
chr1A	364000001	367000000	14.4
chr1A	365000001	368000000	13.59
chr1A	366000001	369000000	15.73
chr1A	367000001	370000000	16.21
chr1A	368000001	371000000	17.78
chr1A	369000001	372000000	19.48
chr1A	370000001	373000000	20.59
chr1A	371000001	374000000	23.67
chr1A	372000001	375000000	20.16
chr1A	373000001	376000000	17.6
chr1A	374000001	377000000	10.65
chr1A	375000001	378000000	11.12
chr1A	376000001	379000000	9.47
chr1A	377000001	380000000	11.76
chr1A	378000001	381000000	12.7
chr1A	379000001	382000000	15.51
chr1A	380000001	383000000	15.39
chr1A	381000001	384000000	15.21
chr1A	382000001	385000000	14.81
chr1A	383000001	386000000	13.49
chr1A	384000001	387000000	13.94
chr1A	385000001	388000000	12.72
chr1A	386000001	389000000	17.86
chr1A	387000001	390000000	18.7
chr1A	388000001	391000000	20.12
chr1A	389000001	392000000	20.43
chr1A	390000001	393000000	19.85
chr1A	391000001	394000000	19.26
chr1A	392000001	395000000	16.77
chr1A	393000001	396000000	15.84
chr1A	394000001	397000000	15.36
chr1A	395000001	398000000	16.29
chr1A	396000001	399000000	16.2
chr1A	397000001	400000000	16.92
chr1A	398000001	401000000	15.61
chr1A	399000001	402000000	17.15
chr1A	400000001	403000000	19.14
chr1A	401000001	404000000	16.7
chr1A	402000001	405000000	13.71
chr1A	403000001	406000000	11.23
chr1A	404000001	407000000	14.94
chr1A	405000001	408000000	17.28
chr1A	406000001	409000000	23.94
chr1A	407000001	410000000	22.68
chr1A	408000001	411000000	26.86
chr1A	409000001	412000000	22.59
chr1A	410000001	413000000	25.55
chr1A	411000001	414000000	20.87
chr1A	412000001	415000000	18.65
chr1A	413000001	416000000	16.27
chr1A	414000001	417000000	19.08
chr1A	415000001	418000000	18.65
chr1A	416000001	419000000	18.38
chr1A	417000001	420000000	14.17
chr1A	418000001	421000000	15.61
chr1A	419000001	422000000	17.43
chr1A	420000001	423000000	17.73
chr1A	421000001	424000000	18.56
chr1A	422000001	425000000	18.1
chr1A	423000001	426000000	18.36
chr1A	424000001	427000000	16.94
chr1A	425000001	428000000	17.92
chr1A	426000001	429000000	20.66
chr1A	427000001	430000000	20.34
chr1A	428000001	431000000	17.48
chr1A	429000001	432000000	16
chr1A	430000001	433000000	17.44
chr1A	431000001	434000000	19.5
chr1A	432000001	435000000	19.68
chr1A	433000001	436000000	22.36
chr1A	434000001	437000000	25.29
chr1A	435000001	438000000	23.41
chr1A	436000001	439000000	20.54
chr1A	437000001	440000000	19.33
chr1A	438000001	441000000	15.92
chr1A	439000001	442000000	17.12
chr1A	440000001	443000000	13.32
chr1A	441000001	444000000	15.95
chr1A	442000001	445000000	14.1
chr1A	443000001	446000000	13.06
chr1A	444000001	447000000	13.17
chr1A	445000001	448000000	14.34
chr1A	446000001	449000000	15.56
chr1A	447000001	450000000	18.02
chr1A	448000001	451000000	18.86
chr1A	449000001	452000000	20.21
chr1A	450000001	453000000	20.2
chr1A	451000001	454000000	19.73
chr1A	452000001	455000000	19.62
chr1A	453000001	456000000	17.68
chr1A	454000001	457000000	17.91
chr1A	455000001	458000000	16.18
chr1A	456000001	459000000	14.7
chr1A	457000001	460000000	13.33
chr1A	458000001	461000000	14.87
chr1A	459000001	462000000	16.45
chr1A	460000001	463000000	16.85
chr1A	461000001	464000000	16.73
chr1A	462000001	465000000	17.83
chr1A	463000001	466000000	16.68
chr1A	464000001	467000000	14.97
chr1A	465000001	468000000	12.84
chr1A	466000001	469000000	16.38
chr1A	467000001	470000000	17.62
chr1A	468000001	471000000	18
chr1A	469000001	472000000	14.88
chr1A	470000001	473000000	15.46
chr1A	471000001	474000000	16.1
chr1A	472000001	475000000	15.77
chr1A	473000001	476000000	17.63
chr1A	474000001	477000000	20.66
chr1A	475000001	478000000	18.83
chr1A	476000001	479000000	19.65
chr1A	477000001	480000000	16.84
chr1A	478000001	481000000	19.08
chr1A	479000001	482000000	15.54
chr1A	480000001	483000000	15.05
chr1A	481000001	484000000	13.49
chr1A	482000001	485000000	16.37
chr1A	483000001	486000000	12.94
chr1A	484000001	487000000	15.22
chr1A	485000001	488000000	13.8
chr1A	486000001	489000000	16.19
chr1A	487000001	490000000	16.17
chr1A	488000001	491000000	16.52
chr1A	489000001	492000000	17.59
chr1A	490000001	493000000	17.03
chr1A	491000001	494000000	14.39
chr1A	492000001	495000000	13.51
chr1A	493000001	496000000	11.98
chr1A	494000001	497000000	15.76
chr1A	495000001	498000000	16.06
chr1A	496000001	499000000	17.8
chr1A	497000001	500000000	12.84
chr1A	498000001	501000000	11.72
chr1A	499000001	502000000	14.15
chr1A	500000001	503000000	18.09
chr1A	501000001	504000000	16.73
chr1A	502000001	505000000	13.17
chr1A	503000001	506000000	12.05
chr1A	504000001	507000000	13.93
chr1A	505000001	508000000	14.09
chr1A	506000001	509000000	10.92
chr1A	507000001	510000000	12.07
chr1A	508000001	511000000	10.14
chr1A	509000001	512000000	13.67
chr1A	510000001	513000000	13.34
chr1A	511000001	514000000	16.62
chr1A	512000001	515000000	16.45
chr1A	513000001	516000000	15.6
chr1A	514000001	517000000	15.66
chr1A	515000001	518000000	16.04
chr1A	516000001	519000000	22.18
chr1A	517000001	520000000	19.91
chr1A	518000001	521000000	20.95
chr1A	519000001	522000000	15.42
chr1A	520000001	523000000	18.85
chr1A	521000001	524000000	19.88
chr1A	522000001	525000000	17.85
chr1A	523000001	526000000	17.78
chr1A	524000001	527000000	13.54
chr1A	525000001	528000000	17.14
chr1A	526000001	529000000	14.72
chr1A	527000001	530000000	18.2
chr1A	528000001	531000000	14.11
chr1A	529000001	532000000	16.23
chr1A	530000001	533000000	16.95
chr1A	531000001	534000000	18.61
chr1A	532000001	535000000	23.43
chr1A	533000001	536000000	22.07
chr1A	534000001	537000000	25.06
chr1A	535000001	538000000	22.02
chr1A	536000001	539000000	16.41
chr1A	537000001	540000000	13.99
chr1A	538000001	541000000	10.56
chr1A	539000001	542000000	16.15
chr1A	540000001	543000000	16.55
chr1A	541000001	544000000	17.75
chr1A	542000001	545000000	14.8
chr1A	543000001	546000000	17.91
chr1A	544000001	547000000	16.97
chr1A	545000001	548000000	21.17
chr1A	546000001	549000000	16.11
chr1A	547000001	550000000	19.03
chr1A	548000001	551000000	17.47
chr1A	549000001	552000000	17.34
chr1A	550000001	553000000	14.99
chr1A	551000001	554000000	14.79
chr1A	552000001	555000000	20.27
chr1A	553000001	556000000	23.96
chr1A	554000001	557000000	23.02
chr1A	555000001	558000000	15.82
chr1A	556000001	559000000	10.17
chr1A	557000001	560000000	7.41
chr1A	558000001	561000000	8.54
chr1A	559000001	562000000	8.53
chr1A	560000001	563000000	10.78
chr1A	561000001	564000000	11.2
chr1A	562000001	565000000	12.76
chr1A	563000001	566000000	17.82
chr1A	564000001	567000000	15.53
chr1A	565000001	568000000	20.41
chr1A	566000001	569000000	14.82
chr1A	567000001	570000000	18.41
chr1A	568000001	571000000	15.66
chr1A	569000001	572000000	19.27
chr1A	570000001	573000000	17.85
chr1A	571000001	574000000	19.04
chr1A	572000001	575000000	17.64
chr1A	573000001	576000000	17.75
chr1A	574000001	577000000	14.22
chr1A	575000001	578000000	15.01
chr1A	576000001	579000000	17.51
chr1A	577000001	580000000	17.54
chr1A	578000001	581000000	13.12
chr1A	579000001	582000000	14.69
chr1A	580000001	583000000	13.45
chr1A	581000001	584000000	17.67
chr1A	582000001	585000000	19.25
chr1A	583000001	586000000	21.27
chr1A	584000001	587000000	15.91
chr1A	585000001	588000000	13.31
chr1A	586000001	589000000	17.04
chr1A	587000001	590000000	18.94
chr1A	588000001	591000000	15.56
chr1A	589000001	592000000	12.11
chr1A	590000001	593000000	15.25
chr1A	591000001	594000000	15.53
chr1A	592000001	595000000	16.19
chr1A	593000001	596000000	12.57
chr1A	594000001	597000000	12.38
chr1A	595000001	598000000	12.02
chr1A	596000001	599000000	13.25
chr1A	597000001	600000000	11.35
chr1A	598000001	601000000	14.38
chr1A	599000001	602000000	13.06
chr1A	600000001	603000000	14.66
chr1A	601000001	604000000	9.79
chr1A	602000001	605000000	11.28
chr1A	603000001	606000000	13.07
chr1A	604000001	607000000	17.12
chr1A	605000001	608000000	14.69
chr1A	606000001	609000000	9.09
chr1A	607000001	610000000	7.79
chr1A	608000001	611000000	9.43
chr1A	609000001	612000000	14.36
chr1A	610000001	612553975	11.58
chr2A	611000001	3000000	16.15
chr2A	612000001	4000000	21.46
chr2A	613000001	5000000	17.67
chr2A	614000001	6000000	18.16
chr2A	615000001	7000000	17.39
chr2A	616000001	8000000	20.2
chr2A	617000001	9000000	22.33
chr2A	618000001	10000000	21.47
chr2A	619000001	11000000	17.14
chr2A	620000001	12000000	11.33
chr2A	621000001	13000000	12.66
chr2A	622000001	14000000	17.66
chr2A	623000001	15000000	21.06
chr2A	624000001	16000000	18.12
chr2A	625000001	17000000	13.43
chr2A	626000001	18000000	12.93
chr2A	627000001	19000000	14.85
chr2A	628000001	20000000	16.57
chr2A	629000001	21000000	16.78
chr2A	630000001	22000000	16.33
chr2A	631000001	23000000	18.21
chr2A	632000001	24000000	18.58
chr2A	633000001	25000000	17.3
chr2A	634000001	26000000	15.79
chr2A	635000001	27000000	15.11
chr2A	636000001	28000000	13.22
chr2A	637000001	29000000	11.06
chr2A	638000001	30000000	16.22
chr2A	639000001	31000000	23.88
chr2A	640000001	32000000	24.62
chr2A	641000001	33000000	18.94
chr2A	642000001	34000000	13.91
chr2A	643000001	35000000	14.19
chr2A	644000001	36000000	11.16
chr2A	645000001	37000000	10.37
chr2A	646000001	38000000	10.47
chr2A	647000001	39000000	14.22
chr2A	648000001	40000000	17.2
chr2A	649000001	41000000	20.24
chr2A	650000001	42000000	18.48
chr2A	651000001	43000000	18.63
chr2A	652000001	44000000	17.87
chr2A	653000001	45000000	16.94
chr2A	654000001	46000000	17.08
chr2A	655000001	47000000	15.88
chr2A	656000001	48000000	20.23
chr2A	657000001	49000000	19.2
chr2A	658000001	50000000	18.16
chr2A	659000001	51000000	15.13
chr2A	660000001	52000000	13.29
chr2A	661000001	53000000	15.07
chr2A	662000001	54000000	16.46
chr2A	663000001	55000000	18.32
chr2A	664000001	56000000	20.16
chr2A	665000001	57000000	21.26
chr2A	666000001	58000000	21.22
chr2A	667000001	59000000	16.52
chr2A	668000001	60000000	17.54
chr2A	669000001	61000000	15.7
chr2A	670000001	62000000	15.45
chr2A	671000001	63000000	12.84
chr2A	672000001	64000000	12.17
chr2A	673000001	65000000	17.08
chr2A	674000001	66000000	16.43
chr2A	675000001	67000000	17.85
chr2A	676000001	68000000	12.87
chr2A	677000001	69000000	11.08
chr2A	678000001	70000000	10.73
chr2A	679000001	71000000	11.33
chr2A	680000001	72000000	10.78
chr2A	681000001	73000000	12.96
chr2A	682000001	74000000	14.47
chr2A	683000001	75000000	19.05
chr2A	684000001	76000000	15.69
chr2A	685000001	77000000	13.8
chr2A	686000001	78000000	10.55
chr2A	687000001	79000000	14.57
chr2A	688000001	80000000	20.33
chr2A	689000001	81000000	26.31
chr2A	690000001	82000000	24.47
chr2A	691000001	83000000	22.27
chr2A	692000001	84000000	18.43
chr2A	693000001	85000000	17.2
chr2A	694000001	86000000	13.47
chr2A	695000001	87000000	15.92
chr2A	696000001	88000000	20.24
chr2A	697000001	89000000	22.11
chr2A	698000001	90000000	20.15
chr2A	699000001	91000000	14.37
chr2A	700000001	92000000	16.21
chr2A	701000001	93000000	17.89
chr2A	702000001	94000000	19.48
chr2A	703000001	95000000	18.03
chr2A	704000001	96000000	15.29
chr2A	705000001	97000000	15.86
chr2A	706000001	98000000	16.31
chr2A	707000001	99000000	17.41
chr2A	708000001	100000000	15.17
chr2A	709000001	101000000	17.34
chr2A	710000001	102000000	15.36
chr2A	711000001	103000000	17.27
chr2A	712000001	104000000	14.99
chr2A	713000001	105000000	16.11
chr2A	714000001	106000000	16.08
chr2A	715000001	107000000	14.87
chr2A	716000001	108000000	15.53
chr2A	717000001	109000000	15.79
chr2A	718000001	110000000	14.89
chr2A	719000001	111000000	14.09
chr2A	720000001	112000000	12.3
chr2A	721000001	113000000	13.99
chr2A	722000001	114000000	15.48
chr2A	723000001	115000000	20.22
chr2A	724000001	116000000	19.48
chr2A	725000001	117000000	19.28
chr2A	726000001	118000000	13.14
chr2A	727000001	119000000	14.43
chr2A	728000001	120000000	9.9
chr2A	729000001	121000000	9.22
chr2A	730000001	122000000	10.51
chr2A	731000001	123000000	14.28
chr2A	732000001	124000000	19.53
chr2A	733000001	125000000	19.61
chr2A	734000001	126000000	17.74
chr2A	735000001	127000000	16.19
chr2A	736000001	128000000	10.72
chr2A	737000001	129000000	13.27
chr2A	738000001	130000000	13.19
chr2A	739000001	131000000	13.81
chr2A	740000001	132000000	14.5
chr2A	741000001	133000000	15.34
chr2A	742000001	134000000	15.11
chr2A	743000001	135000000	13.73
chr2A	744000001	136000000	12.44
chr2A	745000001	137000000	14.19
chr2A	746000001	138000000	14.81
chr2A	747000001	139000000	13.63
chr2A	748000001	140000000	15.03
chr2A	749000001	141000000	17.67
chr2A	750000001	142000000	18.29
chr2A	751000001	143000000	16.25
chr2A	752000001	144000000	14.3
chr2A	753000001	145000000	12.59
chr2A	754000001	146000000	11.56
chr2A	755000001	147000000	8.63
chr2A	756000001	148000000	10.76
chr2A	757000001	149000000	14.21
chr2A	758000001	150000000	13.38
chr2A	759000001	151000000	11.7
chr2A	760000001	152000000	13.37
chr2A	761000001	153000000	16.34
chr2A	762000001	154000000	18.25
chr2A	763000001	155000000	14.03
chr2A	764000001	156000000	10.67
chr2A	765000001	157000000	10.85
chr2A	766000001	158000000	9.65
chr2A	767000001	159000000	13.53
chr2A	768000001	160000000	14.35
chr2A	769000001	161000000	15.65
chr2A	770000001	162000000	13.1
chr2A	771000001	163000000	11.62
chr2A	772000001	164000000	12.72
chr2A	773000001	165000000	12.89
chr2A	774000001	166000000	13.26
chr2A	775000001	167000000	12.32
chr2A	776000001	168000000	11.51
chr2A	777000001	169000000	11.58
chr2A	778000001	170000000	12.89
chr2A	779000001	171000000	13.46
chr2A	780000001	172000000	12.4
chr2A	781000001	173000000	9.4
chr2A	782000001	174000000	7.88
chr2A	783000001	175000000	10.34
chr2A	784000001	176000000	14.93
chr2A	785000001	177000000	19.61
chr2A	786000001	178000000	16.74
chr2A	787000001	179000000	15.57
chr2A	788000001	180000000	13.79
chr2A	789000001	181000000	12.26
chr2A	790000001	182000000	10.35
chr2A	791000001	183000000	8.13
chr2A	792000001	184000000	10.32
chr2A	793000001	185000000	12.02
chr2A	794000001	186000000	12.09
chr2A	795000001	187000000	10.51
chr2A	796000001	188000000	9.8
chr2A	797000001	189000000	8.75
chr2A	798000001	190000000	9.49
chr2A	799000001	191000000	11.72
chr2A	800000001	192000000	14.01
chr2A	801000001	193000000	14.59
chr2A	802000001	194000000	11.25
chr2A	803000001	195000000	9.08
chr2A	804000001	196000000	10.5
chr2A	805000001	197000000	12.48
chr2A	806000001	198000000	15.64
chr2A	807000001	199000000	16.8
chr2A	808000001	200000000	16.6
chr2A	809000001	201000000	13.39
chr2A	810000001	202000000	11.91
chr2A	811000001	203000000	9.45
chr2A	812000001	204000000	9.9
chr2A	813000001	205000000	10.4
chr2A	814000001	206000000	10.96
chr2A	815000001	207000000	13.23
chr2A	816000001	208000000	12.93
chr2A	817000001	209000000	12.52
chr2A	818000001	210000000	14.89
chr2A	819000001	211000000	16.64
chr2A	820000001	212000000	18.54
chr2A	821000001	213000000	13.97
chr2A	822000001	214000000	13.74
chr2A	823000001	215000000	13.31
chr2A	824000001	216000000	17.27
chr2A	825000001	217000000	16.88
chr2A	826000001	218000000	18.05
chr2A	827000001	219000000	15.26
chr2A	828000001	220000000	13.65
chr2A	829000001	221000000	13.45
chr2A	830000001	222000000	13.93
chr2A	831000001	223000000	14.31
chr2A	832000001	224000000	15.09
chr2A	833000001	225000000	13.86
chr2A	834000001	226000000	19.33
chr2A	835000001	227000000	19.18
chr2A	836000001	228000000	22.09
chr2A	837000001	229000000	18.7
chr2A	838000001	230000000	15.44
chr2A	839000001	231000000	13.72
chr2A	840000001	232000000	12.32
chr2A	841000001	233000000	15.69
chr2A	842000001	234000000	15
chr2A	843000001	235000000	15.84
chr2A	844000001	236000000	18.55
chr2A	845000001	237000000	19.23
chr2A	846000001	238000000	24.38
chr2A	847000001	239000000	24.38
chr2A	848000001	240000000	27.3
chr2A	849000001	241000000	26.15
chr2A	850000001	242000000	26.36
chr2A	851000001	243000000	27.24
chr2A	852000001	244000000	27.1
chr2A	853000001	245000000	28.15
chr2A	854000001	246000000	24.03
chr2A	855000001	247000000	20.54
chr2A	856000001	248000000	16.76
chr2A	857000001	249000000	19.78
chr2A	858000001	250000000	19.69
chr2A	859000001	251000000	19.81
chr2A	860000001	252000000	16.2
chr2A	861000001	253000000	15.89
chr2A	862000001	254000000	15.45
chr2A	863000001	255000000	13.63
chr2A	864000001	256000000	13.45
chr2A	865000001	257000000	9.99
chr2A	866000001	258000000	13.79
chr2A	867000001	259000000	15.28
chr2A	868000001	260000000	15.9
chr2A	869000001	261000000	14.37
chr2A	870000001	262000000	16.53
chr2A	871000001	263000000	20.98
chr2A	872000001	264000000	20.47
chr2A	873000001	265000000	17.42
chr2A	874000001	266000000	12.14
chr2A	875000001	267000000	11.63
chr2A	876000001	268000000	12.45
chr2A	877000001	269000000	13.93
chr2A	878000001	270000000	16.73
chr2A	879000001	271000000	13.66
chr2A	880000001	272000000	13.46
chr2A	881000001	273000000	10.1
chr2A	882000001	274000000	11.41
chr2A	883000001	275000000	13.73
chr2A	884000001	276000000	15.81
chr2A	885000001	277000000	16.03
chr2A	886000001	278000000	11.55
chr2A	887000001	279000000	9.77
chr2A	888000001	280000000	9.17
chr2A	889000001	281000000	10.75
chr2A	890000001	282000000	12.33
chr2A	891000001	283000000	15.36
chr2A	892000001	284000000	13.91
chr2A	893000001	285000000	13.47
chr2A	894000001	286000000	11.72
chr2A	895000001	287000000	13.1
chr2A	896000001	288000000	11.83
chr2A	897000001	289000000	10.1
chr2A	898000001	290000000	13.85
chr2A	899000001	291000000	18.38
chr2A	900000001	292000000	22.55
chr2A	901000001	293000000	22.8
chr2A	902000001	294000000	22.07
chr2A	903000001	295000000	17.33
chr2A	904000001	296000000	15.21
chr2A	905000001	297000000	12.67
chr2A	906000001	298000000	12.56
chr2A	907000001	299000000	12.1
chr2A	908000001	300000000	14.28
chr2A	909000001	301000000	15.44
chr2A	910000001	302000000	13.94
chr2A	911000001	303000000	11.43
chr2A	912000001	304000000	12.85
chr2A	913000001	305000000	12.83
chr2A	914000001	306000000	11.06
chr2A	915000001	307000000	11.42
chr2A	916000001	308000000	10.78
chr2A	917000001	309000000	14.3
chr2A	918000001	310000000	14.27
chr2A	919000001	311000000	17.29
chr2A	920000001	312000000	17.09
chr2A	921000001	313000000	14.26
chr2A	922000001	314000000	13.68
chr2A	923000001	315000000	12.95
chr2A	924000001	316000000	17.1
chr2A	925000001	317000000	16.92
chr2A	926000001	318000000	14.76
chr2A	927000001	319000000	12.96
chr2A	928000001	320000000	13.04
chr2A	929000001	321000000	13.1
chr2A	930000001	322000000	13.43
chr2A	931000001	323000000	11.1
chr2A	932000001	324000000	12.54
chr2A	933000001	325000000	12.11
chr2A	934000001	326000000	17.05
chr2A	935000001	327000000	19.8
chr2A	936000001	328000000	21.29
chr2A	937000001	329000000	19.87
chr2A	938000001	330000000	19.96
chr2A	939000001	331000000	18.98
chr2A	940000001	332000000	17.82
chr2A	941000001	333000000	15.85
chr2A	942000001	334000000	14.58
chr2A	943000001	335000000	12.88
chr2A	944000001	336000000	13.05
chr2A	945000001	337000000	15.53
chr2A	946000001	338000000	19.25
chr2A	947000001	339000000	24.39
chr2A	948000001	340000000	25.01
chr2A	949000001	341000000	23.06
chr2A	950000001	342000000	18.11
chr2A	951000001	343000000	16.94
chr2A	952000001	344000000	16.59
chr2A	953000001	345000000	15.03
chr2A	954000001	346000000	16.42
chr2A	955000001	347000000	17.78
chr2A	956000001	348000000	20.17
chr2A	957000001	349000000	17.67
chr2A	958000001	350000000	18.82
chr2A	959000001	351000000	17.72
chr2A	960000001	352000000	14
chr2A	961000001	353000000	9.65
chr2A	962000001	354000000	11.22
chr2A	963000001	355000000	15.09
chr2A	964000001	356000000	21.46
chr2A	965000001	357000000	24.6
chr2A	966000001	358000000	24.24
chr2A	967000001	359000000	18.42
chr2A	968000001	360000000	14.88
chr2A	969000001	361000000	16.26
chr2A	970000001	362000000	19.36
chr2A	971000001	363000000	18.76
chr2A	972000001	364000000	14.33
chr2A	973000001	365000000	10.65
chr2A	974000001	366000000	10.57
chr2A	975000001	367000000	12.87
chr2A	976000001	368000000	14.14
chr2A	977000001	369000000	19.48
chr2A	978000001	370000000	20.52
chr2A	979000001	371000000	21.5
chr2A	980000001	372000000	19.54
chr2A	981000001	373000000	23.47
chr2A	982000001	374000000	23.1
chr2A	983000001	375000000	21.52
chr2A	984000001	376000000	15.31
chr2A	985000001	377000000	15.03
chr2A	986000001	378000000	12.54
chr2A	987000001	379000000	13.88
chr2A	988000001	380000000	14.98
chr2A	989000001	381000000	16.48
chr2A	990000001	382000000	16.48
chr2A	991000001	383000000	19.1
chr2A	992000001	384000000	18.63
chr2A	993000001	385000000	18.15
chr2A	994000001	386000000	16.43
chr2A	995000001	387000000	20.36
chr2A	996000001	388000000	20.34
chr2A	997000001	389000000	17.6
chr2A	998000001	390000000	15.86
chr2A	999000001	391000000	15.19
chr2A	1000000001	392000000	16.32
chr2A	1001000001	393000000	15.88
chr2A	1002000001	394000000	19.56
chr2A	1003000001	395000000	19.21
chr2A	1004000001	396000000	15.6
chr2A	1005000001	397000000	15.18
chr2A	1006000001	398000000	18.05
chr2A	1007000001	399000000	18.74
chr2A	1008000001	400000000	18.93
chr2A	1009000001	401000000	15.51
chr2A	1010000001	402000000	19.1
chr2A	1011000001	403000000	16.14
chr2A	1012000001	404000000	21.2
chr2A	1013000001	405000000	22.46
chr2A	1014000001	406000000	22.54
chr2A	1015000001	407000000	18.87
chr2A	1016000001	408000000	13.7
chr2A	1017000001	409000000	14.85
chr2A	1018000001	410000000	13.36
chr2A	1019000001	411000000	18.95
chr2A	1020000001	412000000	17.74
chr2A	1021000001	413000000	20.8
chr2A	1022000001	414000000	16.28
chr2A	1023000001	415000000	17.66
chr2A	1024000001	416000000	17.93
chr2A	1025000001	417000000	19.39
chr2A	1026000001	418000000	16.6
chr2A	1027000001	419000000	15.49
chr2A	1028000001	420000000	15.71
chr2A	1029000001	421000000	20.59
chr2A	1030000001	422000000	18.1
chr2A	1031000001	423000000	20.9
chr2A	1032000001	424000000	17.24
chr2A	1033000001	425000000	17.03
chr2A	1034000001	426000000	17.17
chr2A	1035000001	427000000	17.31
chr2A	1036000001	428000000	18.1
chr2A	1037000001	429000000	13.23
chr2A	1038000001	430000000	14.98
chr2A	1039000001	431000000	16.58
chr2A	1040000001	432000000	19.2
chr2A	1041000001	433000000	17.9
chr2A	1042000001	434000000	16.44
chr2A	1043000001	435000000	13.03
chr2A	1044000001	436000000	14.11
chr2A	1045000001	437000000	14.25
chr2A	1046000001	438000000	19.92
chr2A	1047000001	439000000	19.81
chr2A	1048000001	440000000	20.35
chr2A	1049000001	441000000	18.55
chr2A	1050000001	442000000	16
chr2A	1051000001	443000000	18.66
chr2A	1052000001	444000000	16.34
chr2A	1053000001	445000000	20.78
chr2A	1054000001	446000000	15.51
chr2A	1055000001	447000000	17.6
chr2A	1056000001	448000000	12.92
chr2A	1057000001	449000000	15.34
chr2A	1058000001	450000000	14.75
chr2A	1059000001	451000000	16.65
chr2A	1060000001	452000000	16.02
chr2A	1061000001	453000000	12.57
chr2A	1062000001	454000000	12.78
chr2A	1063000001	455000000	11.87
chr2A	1064000001	456000000	12.8
chr2A	1065000001	457000000	14.12
chr2A	1066000001	458000000	15.2
chr2A	1067000001	459000000	19.19
chr2A	1068000001	460000000	19.18
chr2A	1069000001	461000000	19.98
chr2A	1070000001	462000000	14.56
chr2A	1071000001	463000000	14.87
chr2A	1072000001	464000000	16.22
chr2A	1073000001	465000000	20.12
chr2A	1074000001	466000000	19.67
chr2A	1075000001	467000000	18.88
chr2A	1076000001	468000000	18.17
chr2A	1077000001	469000000	22.15
chr2A	1078000001	470000000	20.05
chr2A	1079000001	471000000	22.32
chr2A	1080000001	472000000	15.43
chr2A	1081000001	473000000	14.15
chr2A	1082000001	474000000	10.74
chr2A	1083000001	475000000	12.36
chr2A	1084000001	476000000	17.88
chr2A	1085000001	477000000	20.46
chr2A	1086000001	478000000	17.75
chr2A	1087000001	479000000	14.44
chr2A	1088000001	480000000	11.22
chr2A	1089000001	481000000	9.86
chr2A	1090000001	482000000	7.65
chr2A	1091000001	483000000	10.8
chr2A	1092000001	484000000	17.13
chr2A	1093000001	485000000	18.15
chr2A	1094000001	486000000	11.45
chr2A	1095000001	487000000	6.65
chr2A	1096000001	488000000	5
chr2A	1097000001	489000000	6.68
chr2A	1098000001	490000000	8.69
chr2A	1099000001	491000000	13.64
chr2A	1100000001	492000000	19.53
chr2A	1101000001	493000000	23.81
chr2A	1102000001	494000000	22.98
chr2A	1103000001	495000000	22.76
chr2A	1104000001	496000000	17.22
chr2A	1105000001	497000000	16.48
chr2A	1106000001	498000000	15.85
chr2A	1107000001	498282943	13.32
chr3A	1108000001	3000000	9.95
chr3A	1109000001	4000000	11.12
chr3A	1110000001	5000000	10.84
chr3A	1111000001	6000000	9.31
chr3A	1112000001	7000000	12.79
chr3A	1113000001	8000000	18.34
chr3A	1114000001	9000000	18.33
chr3A	1115000001	10000000	15.39
chr3A	1116000001	11000000	12.97
chr3A	1117000001	12000000	12.42
chr3A	1118000001	13000000	14.75
chr3A	1119000001	14000000	12.84
chr3A	1120000001	15000000	14.25
chr3A	1121000001	16000000	10.34
chr3A	1122000001	17000000	11.88
chr3A	1123000001	18000000	12.01
chr3A	1124000001	19000000	13.44
chr3A	1125000001	20000000	12.58
chr3A	1126000001	21000000	14.47
chr3A	1127000001	22000000	15.67
chr3A	1128000001	23000000	16.47
chr3A	1129000001	24000000	15.24
chr3A	1130000001	25000000	18.7
chr3A	1131000001	26000000	22.29
chr3A	1132000001	27000000	22.96
chr3A	1133000001	28000000	16.28
chr3A	1134000001	29000000	16.36
chr3A	1135000001	30000000	16.01
chr3A	1136000001	31000000	22.15
chr3A	1137000001	32000000	20.67
chr3A	1138000001	33000000	19.92
chr3A	1139000001	34000000	17.18
chr3A	1140000001	35000000	15.4
chr3A	1141000001	36000000	18.59
chr3A	1142000001	37000000	17.69
chr3A	1143000001	38000000	18.6
chr3A	1144000001	39000000	16.88
chr3A	1145000001	40000000	17.74
chr3A	1146000001	41000000	15.61
chr3A	1147000001	42000000	14.68
chr3A	1148000001	43000000	13.01
chr3A	1149000001	44000000	15.6
chr3A	1150000001	45000000	20.41
chr3A	1151000001	46000000	22.25
chr3A	1152000001	47000000	21.3
chr3A	1153000001	48000000	16.13
chr3A	1154000001	49000000	15.31
chr3A	1155000001	50000000	16.24
chr3A	1156000001	51000000	17.09
chr3A	1157000001	52000000	13.13
chr3A	1158000001	53000000	15.29
chr3A	1159000001	54000000	16.01
chr3A	1160000001	55000000	21.2
chr3A	1161000001	56000000	19.37
chr3A	1162000001	57000000	18.23
chr3A	1163000001	58000000	14.82
chr3A	1164000001	59000000	16.4
chr3A	1165000001	60000000	18.02
chr3A	1166000001	61000000	21.15
chr3A	1167000001	62000000	19.28
chr3A	1168000001	63000000	21.87
chr3A	1169000001	64000000	19.83
chr3A	1170000001	65000000	17.97
chr3A	1171000001	66000000	13.14
chr3A	1172000001	67000000	12.06
chr3A	1173000001	68000000	12.41
chr3A	1174000001	69000000	12.47
chr3A	1175000001	70000000	12.57
chr3A	1176000001	71000000	15.26
chr3A	1177000001	72000000	17.48
chr3A	1178000001	73000000	17.42
chr3A	1179000001	74000000	19.07
chr3A	1180000001	75000000	18.47
chr3A	1181000001	76000000	19.85
chr3A	1182000001	77000000	18.52
chr3A	1183000001	78000000	16.9
chr3A	1184000001	79000000	16.97
chr3A	1185000001	80000000	17.08
chr3A	1186000001	81000000	19.92
chr3A	1187000001	82000000	16.21
chr3A	1188000001	83000000	13.68
chr3A	1189000001	84000000	11.35
chr3A	1190000001	85000000	16.99
chr3A	1191000001	86000000	19.03
chr3A	1192000001	87000000	21.03
chr3A	1193000001	88000000	21.31
chr3A	1194000001	89000000	18.49
chr3A	1195000001	90000000	18.01
chr3A	1196000001	91000000	14.02
chr3A	1197000001	92000000	15.95
chr3A	1198000001	93000000	17.63
chr3A	1199000001	94000000	18.21
chr3A	1200000001	95000000	16.06
chr3A	1201000001	96000000	12.49
chr3A	1202000001	97000000	10.18
chr3A	1203000001	98000000	9.28
chr3A	1204000001	99000000	8.8
chr3A	1205000001	100000000	13.45
chr3A	1206000001	101000000	15.19
chr3A	1207000001	102000000	17.67
chr3A	1208000001	103000000	13.32
chr3A	1209000001	104000000	13.87
chr3A	1210000001	105000000	11.07
chr3A	1211000001	106000000	20.47
chr3A	1212000001	107000000	21.89
chr3A	1213000001	108000000	24.82
chr3A	1214000001	109000000	19.42
chr3A	1215000001	110000000	17.29
chr3A	1216000001	111000000	14.68
chr3A	1217000001	112000000	19.09
chr3A	1218000001	113000000	20.39
chr3A	1219000001	114000000	23.3
chr3A	1220000001	115000000	17.78
chr3A	1221000001	116000000	15.83
chr3A	1222000001	117000000	15.49
chr3A	1223000001	118000000	13.62
chr3A	1224000001	119000000	12.37
chr3A	1225000001	120000000	13.47
chr3A	1226000001	121000000	16.53
chr3A	1227000001	122000000	20.25
chr3A	1228000001	123000000	17.99
chr3A	1229000001	124000000	16.89
chr3A	1230000001	125000000	15.76
chr3A	1231000001	126000000	16.99
chr3A	1232000001	127000000	19.76
chr3A	1233000001	128000000	20.21
chr3A	1234000001	129000000	17.69
chr3A	1235000001	130000000	12.34
chr3A	1236000001	131000000	11.15
chr3A	1237000001	132000000	9.14
chr3A	1238000001	133000000	12.81
chr3A	1239000001	134000000	14.38
chr3A	1240000001	135000000	16
chr3A	1241000001	136000000	16.05
chr3A	1242000001	137000000	14.38
chr3A	1243000001	138000000	11.7
chr3A	1244000001	139000000	6.45
chr3A	1245000001	140000000	7.02
chr3A	1246000001	141000000	9.12
chr3A	1247000001	142000000	12.41
chr3A	1248000001	143000000	13.84
chr3A	1249000001	144000000	15.19
chr3A	1250000001	145000000	13.74
chr3A	1251000001	146000000	11.82
chr3A	1252000001	147000000	12.05
chr3A	1253000001	148000000	14.7
chr3A	1254000001	149000000	19.5
chr3A	1255000001	150000000	19.57
chr3A	1256000001	151000000	14.07
chr3A	1257000001	152000000	10.78
chr3A	1258000001	153000000	8.76
chr3A	1259000001	154000000	10.3
chr3A	1260000001	155000000	11.24
chr3A	1261000001	156000000	14.13
chr3A	1262000001	157000000	17.63
chr3A	1263000001	158000000	18.74
chr3A	1264000001	159000000	15.99
chr3A	1265000001	160000000	12.57
chr3A	1266000001	161000000	10.44
chr3A	1267000001	162000000	9.92
chr3A	1268000001	163000000	11.28
chr3A	1269000001	164000000	9.5
chr3A	1270000001	165000000	10.59
chr3A	1271000001	166000000	8.9
chr3A	1272000001	167000000	7.69
chr3A	1273000001	168000000	9.34
chr3A	1274000001	169000000	9.51
chr3A	1275000001	170000000	10.68
chr3A	1276000001	171000000	15.15
chr3A	1277000001	172000000	16.93
chr3A	1278000001	173000000	19.07
chr3A	1279000001	174000000	13.43
chr3A	1280000001	175000000	12.81
chr3A	1281000001	176000000	14.68
chr3A	1282000001	177000000	15.35
chr3A	1283000001	178000000	14.6
chr3A	1284000001	179000000	13.87
chr3A	1285000001	180000000	14.59
chr3A	1286000001	181000000	16.73
chr3A	1287000001	182000000	15.88
chr3A	1288000001	183000000	15.92
chr3A	1289000001	184000000	17.1
chr3A	1290000001	185000000	17.9
chr3A	1291000001	186000000	18.46
chr3A	1292000001	187000000	14.85
chr3A	1293000001	188000000	13.69
chr3A	1294000001	189000000	15.06
chr3A	1295000001	190000000	15.94
chr3A	1296000001	191000000	12.37
chr3A	1297000001	192000000	11.49
chr3A	1298000001	193000000	14.5
chr3A	1299000001	194000000	18.22
chr3A	1300000001	195000000	17.12
chr3A	1301000001	196000000	14.76
chr3A	1302000001	197000000	14.95
chr3A	1303000001	198000000	16.99
chr3A	1304000001	199000000	16.25
chr3A	1305000001	200000000	14.67
chr3A	1306000001	201000000	11.66
chr3A	1307000001	202000000	15.11
chr3A	1308000001	203000000	15.88
chr3A	1309000001	204000000	16.23
chr3A	1310000001	205000000	13.49
chr3A	1311000001	206000000	10.29
chr3A	1312000001	207000000	11.02
chr3A	1313000001	208000000	10.09
chr3A	1314000001	209000000	13.02
chr3A	1315000001	210000000	14.74
chr3A	1316000001	211000000	17.07
chr3A	1317000001	212000000	17.72
chr3A	1318000001	213000000	13.17
chr3A	1319000001	214000000	9.94
chr3A	1320000001	215000000	12.44
chr3A	1321000001	216000000	11.23
chr3A	1322000001	217000000	12.82
chr3A	1323000001	218000000	9.77
chr3A	1324000001	219000000	10.63
chr3A	1325000001	220000000	8.7
chr3A	1326000001	221000000	10.92
chr3A	1327000001	222000000	10.86
chr3A	1328000001	223000000	10.34
chr3A	1329000001	224000000	6.36
chr3A	1330000001	225000000	9.49
chr3A	1331000001	226000000	11.75
chr3A	1332000001	227000000	15.57
chr3A	1333000001	228000000	13.04
chr3A	1334000001	229000000	12.65
chr3A	1335000001	230000000	9.17
chr3A	1336000001	231000000	9.18
chr3A	1337000001	232000000	8.48
chr3A	1338000001	233000000	12.06
chr3A	1339000001	234000000	15.75
chr3A	1340000001	235000000	20.6
chr3A	1341000001	236000000	19.24
chr3A	1342000001	237000000	16.51
chr3A	1343000001	238000000	11.86
chr3A	1344000001	239000000	13.36
chr3A	1345000001	240000000	14.72
chr3A	1346000001	241000000	13.95
chr3A	1347000001	242000000	14.22
chr3A	1348000001	243000000	16.84
chr3A	1349000001	244000000	19.75
chr3A	1350000001	245000000	19.25
chr3A	1351000001	246000000	15.99
chr3A	1352000001	247000000	16.02
chr3A	1353000001	248000000	16.5
chr3A	1354000001	249000000	14.56
chr3A	1355000001	250000000	13.56
chr3A	1356000001	251000000	11.47
chr3A	1357000001	252000000	13.88
chr3A	1358000001	253000000	14.36
chr3A	1359000001	254000000	13.21
chr3A	1360000001	255000000	13.25
chr3A	1361000001	256000000	10.63
chr3A	1362000001	257000000	14.35
chr3A	1363000001	258000000	14.68
chr3A	1364000001	259000000	15.95
chr3A	1365000001	260000000	13.35
chr3A	1366000001	261000000	13.6
chr3A	1367000001	262000000	14.73
chr3A	1368000001	263000000	13.35
chr3A	1369000001	264000000	10.21
chr3A	1370000001	265000000	10.04
chr3A	1371000001	266000000	11.42
chr3A	1372000001	267000000	12.74
chr3A	1373000001	268000000	19.46
chr3A	1374000001	269000000	23.96
chr3A	1375000001	270000000	27.06
chr3A	1376000001	271000000	23.49
chr3A	1377000001	272000000	22.6
chr3A	1378000001	273000000	23.75
chr3A	1379000001	274000000	25.02
chr3A	1380000001	275000000	24.24
chr3A	1381000001	276000000	21.81
chr3A	1382000001	277000000	21.44
chr3A	1383000001	278000000	21.34
chr3A	1384000001	279000000	21.21
chr3A	1385000001	280000000	14.38
chr3A	1386000001	281000000	15.45
chr3A	1387000001	282000000	13.64
chr3A	1388000001	283000000	16.99
chr3A	1389000001	284000000	13.83
chr3A	1390000001	285000000	15.12
chr3A	1391000001	286000000	14.37
chr3A	1392000001	287000000	15.33
chr3A	1393000001	288000000	14.26
chr3A	1394000001	289000000	12.23
chr3A	1395000001	290000000	13.65
chr3A	1396000001	291000000	14.7
chr3A	1397000001	292000000	17.28
chr3A	1398000001	293000000	17.62
chr3A	1399000001	294000000	16.61
chr3A	1400000001	295000000	13.94
chr3A	1401000001	296000000	10.61
chr3A	1402000001	297000000	10.33
chr3A	1403000001	298000000	12.82
chr3A	1404000001	299000000	13.7
chr3A	1405000001	300000000	12.93
chr3A	1406000001	301000000	15.77
chr3A	1407000001	302000000	18.5
chr3A	1408000001	303000000	19.49
chr3A	1409000001	304000000	14.1
chr3A	1410000001	305000000	9.06
chr3A	1411000001	306000000	9.4
chr3A	1412000001	307000000	9.76
chr3A	1413000001	308000000	12.41
chr3A	1414000001	309000000	13.73
chr3A	1415000001	310000000	13.48
chr3A	1416000001	311000000	13.19
chr3A	1417000001	312000000	13.83
chr3A	1418000001	313000000	11.98
chr3A	1419000001	314000000	9.62
chr3A	1420000001	315000000	9.42
chr3A	1421000001	316000000	13.93
chr3A	1422000001	317000000	14.62
chr3A	1423000001	318000000	15.02
chr3A	1424000001	319000000	12
chr3A	1425000001	320000000	13.18
chr3A	1426000001	321000000	12.86
chr3A	1427000001	322000000	13.02
chr3A	1428000001	323000000	13.35
chr3A	1429000001	324000000	11.68
chr3A	1430000001	325000000	13.33
chr3A	1431000001	326000000	16.69
chr3A	1432000001	327000000	14.28
chr3A	1433000001	328000000	12.39
chr3A	1434000001	329000000	7.82
chr3A	1435000001	330000000	8.95
chr3A	1436000001	331000000	10.6
chr3A	1437000001	332000000	8.89
chr3A	1438000001	333000000	10.02
chr3A	1439000001	334000000	8.43
chr3A	1440000001	335000000	10.35
chr3A	1441000001	336000000	10.28
chr3A	1442000001	337000000	10.99
chr3A	1443000001	338000000	14.61
chr3A	1444000001	339000000	18.37
chr3A	1445000001	340000000	19.14
chr3A	1446000001	341000000	18.11
chr3A	1447000001	342000000	13.3
chr3A	1448000001	343000000	14.48
chr3A	1449000001	344000000	15.84
chr3A	1450000001	345000000	17.82
chr3A	1451000001	346000000	14.91
chr3A	1452000001	347000000	11.81
chr3A	1453000001	348000000	10.25
chr3A	1454000001	349000000	14.79
chr3A	1455000001	350000000	15.23
chr3A	1456000001	351000000	14.42
chr3A	1457000001	352000000	10.4
chr3A	1458000001	353000000	9.06
chr3A	1459000001	354000000	11.01
chr3A	1460000001	355000000	9.42
chr3A	1461000001	356000000	11.53
chr3A	1462000001	357000000	9.5
chr3A	1463000001	358000000	11.99
chr3A	1464000001	359000000	11.69
chr3A	1465000001	360000000	18.36
chr3A	1466000001	361000000	18.5
chr3A	1467000001	362000000	18.65
chr3A	1468000001	363000000	15.96
chr3A	1469000001	364000000	14.86
chr3A	1470000001	365000000	14.43
chr3A	1471000001	366000000	11.98
chr3A	1472000001	367000000	11.14
chr3A	1473000001	368000000	12.12
chr3A	1474000001	369000000	12.84
chr3A	1475000001	370000000	13.95
chr3A	1476000001	371000000	14.39
chr3A	1477000001	372000000	14.07
chr3A	1478000001	373000000	15.9
chr3A	1479000001	374000000	15.44
chr3A	1480000001	375000000	19.27
chr3A	1481000001	376000000	20.06
chr3A	1482000001	377000000	17.8
chr3A	1483000001	378000000	13.55
chr3A	1484000001	379000000	10.84
chr3A	1485000001	380000000	16.26
chr3A	1486000001	381000000	17.43
chr3A	1487000001	382000000	17.81
chr3A	1488000001	383000000	17.99
chr3A	1489000001	384000000	18.77
chr3A	1490000001	385000000	18.37
chr3A	1491000001	386000000	16.27
chr3A	1492000001	387000000	15.07
chr3A	1493000001	388000000	16.22
chr3A	1494000001	389000000	17.75
chr3A	1495000001	390000000	19.06
chr3A	1496000001	391000000	18.82
chr3A	1497000001	392000000	14.87
chr3A	1498000001	393000000	13.75
chr3A	1499000001	394000000	12.86
chr3A	1500000001	395000000	14.47
chr3A	1501000001	396000000	15.08
chr3A	1502000001	397000000	17.55
chr3A	1503000001	398000000	17.99
chr3A	1504000001	399000000	18.64
chr3A	1505000001	400000000	18.27
chr3A	1506000001	401000000	16.07
chr3A	1507000001	402000000	17
chr3A	1508000001	403000000	13.15
chr3A	1509000001	404000000	13.45
chr3A	1510000001	405000000	13.46
chr3A	1511000001	406000000	15.21
chr3A	1512000001	407000000	15.97
chr3A	1513000001	408000000	15.79
chr3A	1514000001	409000000	15.45
chr3A	1515000001	410000000	17.02
chr3A	1516000001	411000000	17.49
chr3A	1517000001	412000000	19.59
chr3A	1518000001	413000000	18.43
chr3A	1519000001	414000000	19.13
chr3A	1520000001	415000000	18.58
chr3A	1521000001	416000000	17.67
chr3A	1522000001	417000000	14.4
chr3A	1523000001	418000000	12.9
chr3A	1524000001	419000000	12.06
chr3A	1525000001	420000000	13.67
chr3A	1526000001	421000000	14.74
chr3A	1527000001	422000000	18.15
chr3A	1528000001	423000000	19.28
chr3A	1529000001	424000000	20.58
chr3A	1530000001	425000000	19.11
chr3A	1531000001	426000000	18.1
chr3A	1532000001	427000000	16.89
chr3A	1533000001	428000000	15.25
chr3A	1534000001	429000000	14.75
chr3A	1535000001	430000000	14.31
chr3A	1536000001	431000000	14.23
chr3A	1537000001	432000000	13.49
chr3A	1538000001	433000000	15.36
chr3A	1539000001	434000000	15.38
chr3A	1540000001	435000000	15.94
chr3A	1541000001	436000000	14.45
chr3A	1542000001	437000000	16.37
chr3A	1543000001	438000000	15.52
chr3A	1544000001	439000000	12.35
chr3A	1545000001	440000000	10.59
chr3A	1546000001	441000000	10.51
chr3A	1547000001	442000000	11.76
chr3A	1548000001	443000000	11.86
chr3A	1549000001	444000000	12.7
chr3A	1550000001	445000000	17.16
chr3A	1551000001	446000000	18.35
chr3A	1552000001	447000000	20.26
chr3A	1553000001	448000000	17.34
chr3A	1554000001	449000000	17.42
chr3A	1555000001	450000000	23.21
chr3A	1556000001	451000000	23.66
chr3A	1557000001	452000000	23.31
chr3A	1558000001	453000000	15.57
chr3A	1559000001	454000000	16.37
chr3A	1560000001	455000000	22.18
chr3A	1561000001	456000000	21.52
chr3A	1562000001	457000000	23.46
chr3A	1563000001	458000000	17.72
chr3A	1564000001	459000000	18.52
chr3A	1565000001	460000000	13.95
chr3A	1566000001	461000000	14.75
chr3A	1567000001	462000000	16.01
chr3A	1568000001	463000000	18.32
chr3A	1569000001	464000000	16.63
chr3A	1570000001	465000000	13.48
chr3A	1571000001	466000000	14.69
chr3A	1572000001	467000000	15.29
chr3A	1573000001	468000000	17.47
chr3A	1574000001	469000000	14.54
chr3A	1575000001	470000000	15.35
chr3A	1576000001	471000000	17.28
chr3A	1577000001	472000000	19.65
chr3A	1578000001	473000000	19.68
chr3A	1579000001	474000000	19.85
chr3A	1580000001	475000000	18.32
chr3A	1581000001	476000000	16.9
chr3A	1582000001	477000000	15.94
chr3A	1583000001	478000000	16.4
chr3A	1584000001	479000000	15.52
chr3A	1585000001	480000000	13.24
chr3A	1586000001	481000000	12.59
chr3A	1587000001	482000000	15.88
chr3A	1588000001	483000000	19.79
chr3A	1589000001	484000000	20.22
chr3A	1590000001	485000000	17.15
chr3A	1591000001	486000000	13.62
chr3A	1592000001	487000000	11.75
chr3A	1593000001	488000000	10.95
chr3A	1594000001	489000000	12.69
chr3A	1595000001	490000000	16.58
chr3A	1596000001	491000000	19.95
chr3A	1597000001	492000000	21.28
chr3A	1598000001	493000000	21.02
chr3A	1599000001	494000000	20.68
chr3A	1600000001	495000000	16.99
chr3A	1601000001	496000000	16.14
chr3A	1602000001	497000000	15.35
chr3A	1603000001	498000000	18.47
chr3A	1604000001	499000000	17.25
chr3A	1605000001	500000000	18.3
chr3A	1606000001	501000000	15.75
chr3A	1607000001	502000000	16.65
chr3A	1608000001	503000000	17.15
chr3A	1609000001	504000000	18.12
chr3A	1610000001	505000000	17.91
chr3A	1611000001	506000000	16.63
chr3A	1612000001	507000000	17.56
chr3A	1613000001	508000000	17.95
chr3A	1614000001	509000000	19.97
chr3A	1615000001	510000000	21.09
chr3A	1616000001	511000000	19.52
chr3A	1617000001	512000000	19.11
chr3A	1618000001	513000000	15.83
chr3A	1619000001	514000000	16.37
chr3A	1620000001	515000000	14.02
chr3A	1621000001	516000000	14.93
chr3A	1622000001	517000000	15.07
chr3A	1623000001	518000000	15.73
chr3A	1624000001	519000000	15.25
chr3A	1625000001	520000000	17.52
chr3A	1626000001	521000000	19.61
chr3A	1627000001	522000000	24.61
chr3A	1628000001	523000000	22.1
chr3A	1629000001	524000000	19.64
chr3A	1630000001	525000000	17.02
chr3A	1631000001	526000000	16.4
chr3A	1632000001	527000000	17.01
chr3A	1633000001	528000000	20.29
chr3A	1634000001	529000000	18.92
chr3A	1635000001	530000000	16.19
chr3A	1636000001	531000000	12.56
chr3A	1637000001	532000000	13.12
chr3A	1638000001	533000000	17.28
chr3A	1639000001	534000000	17.1
chr3A	1640000001	535000000	19.95
chr3A	1641000001	536000000	15.89
chr3A	1642000001	537000000	15.79
chr3A	1643000001	538000000	14.14
chr3A	1644000001	539000000	16.45
chr3A	1645000001	540000000	12.91
chr3A	1646000001	541000000	14.12
chr3A	1647000001	542000000	18.69
chr3A	1648000001	543000000	19.19
chr3A	1649000001	544000000	15.6
chr3A	1650000001	545000000	13.13
chr3A	1651000001	546000000	10.98
chr3A	1652000001	546210969	8.14
chr4A	1653000001	3000000	18.72
chr4A	1654000001	4000000	17.65
chr4A	1655000001	5000000	18.85
chr4A	1656000001	6000000	12.66
chr4A	1657000001	7000000	15.04
chr4A	1658000001	8000000	15.51
chr4A	1659000001	9000000	15.16
chr4A	1660000001	10000000	16.05
chr4A	1661000001	11000000	14.49
chr4A	1662000001	12000000	15.67
chr4A	1663000001	13000000	13.81
chr4A	1664000001	14000000	17.21
chr4A	1665000001	15000000	18.75
chr4A	1666000001	16000000	18
chr4A	1667000001	17000000	15.12
chr4A	1668000001	18000000	15.41
chr4A	1669000001	19000000	16.39
chr4A	1670000001	20000000	20.28
chr4A	1671000001	21000000	22.88
chr4A	1672000001	22000000	24.57
chr4A	1673000001	23000000	26.33
chr4A	1674000001	24000000	21.89
chr4A	1675000001	25000000	17.85
chr4A	1676000001	26000000	13.09
chr4A	1677000001	27000000	10.06
chr4A	1678000001	28000000	14.16
chr4A	1679000001	29000000	15.31
chr4A	1680000001	30000000	19.72
chr4A	1681000001	31000000	18.27
chr4A	1682000001	32000000	18.52
chr4A	1683000001	33000000	16.6
chr4A	1684000001	34000000	15.81
chr4A	1685000001	35000000	14.26
chr4A	1686000001	36000000	14.41
chr4A	1687000001	37000000	14.24
chr4A	1688000001	38000000	16.11
chr4A	1689000001	39000000	19.4
chr4A	1690000001	40000000	20.8
chr4A	1691000001	41000000	18.03
chr4A	1692000001	42000000	17.07
chr4A	1693000001	43000000	12.95
chr4A	1694000001	44000000	13.13
chr4A	1695000001	45000000	9.77
chr4A	1696000001	46000000	11.5
chr4A	1697000001	47000000	15.66
chr4A	1698000001	48000000	19.55
chr4A	1699000001	49000000	20.96
chr4A	1700000001	50000000	17.98
chr4A	1701000001	51000000	12.11
chr4A	1702000001	52000000	9.21
chr4A	1703000001	53000000	11.6
chr4A	1704000001	54000000	13.99
chr4A	1705000001	55000000	15.92
chr4A	1706000001	56000000	13.29
chr4A	1707000001	57000000	12.34
chr4A	1708000001	58000000	12.49
chr4A	1709000001	59000000	12.48
chr4A	1710000001	60000000	16.95
chr4A	1711000001	61000000	15.92
chr4A	1712000001	62000000	15.29
chr4A	1713000001	63000000	9.51
chr4A	1714000001	64000000	12.7
chr4A	1715000001	65000000	14.71
chr4A	1716000001	66000000	19.99
chr4A	1717000001	67000000	20.96
chr4A	1718000001	68000000	17.82
chr4A	1719000001	69000000	15.83
chr4A	1720000001	70000000	14.87
chr4A	1721000001	71000000	15.08
chr4A	1722000001	72000000	16.25
chr4A	1723000001	73000000	12.41
chr4A	1724000001	74000000	12.23
chr4A	1725000001	75000000	11.89
chr4A	1726000001	76000000	13.66
chr4A	1727000001	77000000	15.61
chr4A	1728000001	78000000	17.16
chr4A	1729000001	79000000	18.88
chr4A	1730000001	80000000	19.27
chr4A	1731000001	81000000	19.22
chr4A	1732000001	82000000	19.42
chr4A	1733000001	83000000	17.04
chr4A	1734000001	84000000	13.27
chr4A	1735000001	85000000	9.63
chr4A	1736000001	86000000	10.37
chr4A	1737000001	87000000	9.8
chr4A	1738000001	88000000	9.83
chr4A	1739000001	89000000	10.22
chr4A	1740000001	90000000	14.89
chr4A	1741000001	91000000	17.83
chr4A	1742000001	92000000	17.27
chr4A	1743000001	93000000	13.76
chr4A	1744000001	94000000	15.07
chr4A	1745000001	95000000	12.51
chr4A	1746000001	96000000	15.2
chr4A	1747000001	97000000	13.29
chr4A	1748000001	98000000	13.96
chr4A	1749000001	99000000	11.12
chr4A	1750000001	100000000	8.65
chr4A	1751000001	101000000	9.81
chr4A	1752000001	102000000	9.59
chr4A	1753000001	103000000	9.91
chr4A	1754000001	104000000	12.71
chr4A	1755000001	105000000	13.96
chr4A	1756000001	106000000	15.87
chr4A	1757000001	107000000	12.6
chr4A	1758000001	108000000	10.26
chr4A	1759000001	109000000	8.5
chr4A	1760000001	110000000	11.79
chr4A	1761000001	111000000	13.81
chr4A	1762000001	112000000	16.24
chr4A	1763000001	113000000	14.91
chr4A	1764000001	114000000	13.11
chr4A	1765000001	115000000	10.81
chr4A	1766000001	116000000	8.65
chr4A	1767000001	117000000	8.39
chr4A	1768000001	118000000	10.94
chr4A	1769000001	119000000	13.97
chr4A	1770000001	120000000	16.61
chr4A	1771000001	121000000	14.38
chr4A	1772000001	122000000	13.3
chr4A	1773000001	123000000	12.63
chr4A	1774000001	124000000	14.88
chr4A	1775000001	125000000	16.27
chr4A	1776000001	126000000	15.39
chr4A	1777000001	127000000	13.93
chr4A	1778000001	128000000	14.72
chr4A	1779000001	129000000	17.32
chr4A	1780000001	130000000	18.1
chr4A	1781000001	131000000	20.23
chr4A	1782000001	132000000	19.13
chr4A	1783000001	133000000	20.15
chr4A	1784000001	134000000	13.93
chr4A	1785000001	135000000	14.36
chr4A	1786000001	136000000	13.52
chr4A	1787000001	137000000	12.98
chr4A	1788000001	138000000	10.89
chr4A	1789000001	139000000	9.23
chr4A	1790000001	140000000	12.98
chr4A	1791000001	141000000	14.11
chr4A	1792000001	142000000	16.03
chr4A	1793000001	143000000	12.37
chr4A	1794000001	144000000	12.97
chr4A	1795000001	145000000	11.37
chr4A	1796000001	146000000	15.13
chr4A	1797000001	147000000	15.99
chr4A	1798000001	148000000	17.8
chr4A	1799000001	149000000	18.57
chr4A	1800000001	150000000	18.88
chr4A	1801000001	151000000	21.76
chr4A	1802000001	152000000	21.25
chr4A	1803000001	153000000	22.28
chr4A	1804000001	154000000	20.71
chr4A	1805000001	155000000	21.37
chr4A	1806000001	156000000	19.75
chr4A	1807000001	157000000	20.45
chr4A	1808000001	158000000	17.31
chr4A	1809000001	159000000	19.37
chr4A	1810000001	160000000	18.23
chr4A	1811000001	161000000	20.81
chr4A	1812000001	162000000	17.93
chr4A	1813000001	163000000	16.61
chr4A	1814000001	164000000	13.75
chr4A	1815000001	165000000	14.1
chr4A	1816000001	166000000	14.73
chr4A	1817000001	167000000	18.24
chr4A	1818000001	168000000	20.7
chr4A	1819000001	169000000	24.47
chr4A	1820000001	170000000	25.02
chr4A	1821000001	171000000	23.73
chr4A	1822000001	172000000	20.35
chr4A	1823000001	173000000	17.28
chr4A	1824000001	174000000	16.54
chr4A	1825000001	175000000	18.45
chr4A	1826000001	176000000	20.72
chr4A	1827000001	177000000	22.01
chr4A	1828000001	178000000	22.16
chr4A	1829000001	179000000	18.17
chr4A	1830000001	180000000	17.32
chr4A	1831000001	181000000	16.06
chr4A	1832000001	182000000	17.36
chr4A	1833000001	183000000	15.82
chr4A	1834000001	184000000	11.76
chr4A	1835000001	185000000	10.3
chr4A	1836000001	186000000	9.26
chr4A	1837000001	187000000	12.33
chr4A	1838000001	188000000	14.44
chr4A	1839000001	189000000	18.03
chr4A	1840000001	190000000	17.29
chr4A	1841000001	191000000	17.09
chr4A	1842000001	192000000	15.63
chr4A	1843000001	193000000	11.91
chr4A	1844000001	194000000	8.57
chr4A	1845000001	195000000	9.4
chr4A	1846000001	196000000	13.23
chr4A	1847000001	197000000	16.85
chr4A	1848000001	198000000	15.01
chr4A	1849000001	199000000	15.32
chr4A	1850000001	200000000	13.02
chr4A	1851000001	201000000	12.43
chr4A	1852000001	202000000	12.93
chr4A	1853000001	203000000	14.64
chr4A	1854000001	204000000	13.4
chr4A	1855000001	205000000	7.97
chr4A	1856000001	206000000	8.07
chr4A	1857000001	207000000	12.83
chr4A	1858000001	208000000	17.31
chr4A	1859000001	209000000	18.75
chr4A	1860000001	210000000	15.91
chr4A	1861000001	211000000	19.11
chr4A	1862000001	212000000	19.62
chr4A	1863000001	213000000	18.78
chr4A	1864000001	214000000	16.8
chr4A	1865000001	215000000	15.43
chr4A	1866000001	216000000	16.45
chr4A	1867000001	217000000	14.92
chr4A	1868000001	218000000	17.33
chr4A	1869000001	219000000	17.22
chr4A	1870000001	220000000	18.86
chr4A	1871000001	221000000	16.65
chr4A	1872000001	222000000	20.02
chr4A	1873000001	223000000	22.62
chr4A	1874000001	224000000	23.51
chr4A	1875000001	225000000	21.78
chr4A	1876000001	226000000	14.78
chr4A	1877000001	227000000	15.08
chr4A	1878000001	228000000	13.97
chr4A	1879000001	229000000	17.39
chr4A	1880000001	230000000	18.13
chr4A	1881000001	231000000	18.11
chr4A	1882000001	232000000	14.83
chr4A	1883000001	233000000	11.26
chr4A	1884000001	234000000	10.16
chr4A	1885000001	235000000	10.5
chr4A	1886000001	236000000	11.35
chr4A	1887000001	237000000	12.54
chr4A	1888000001	238000000	14.59
chr4A	1889000001	239000000	17.59
chr4A	1890000001	240000000	18.73
chr4A	1891000001	241000000	17.01
chr4A	1892000001	242000000	13.15
chr4A	1893000001	243000000	13.55
chr4A	1894000001	244000000	16.29
chr4A	1895000001	245000000	17.83
chr4A	1896000001	246000000	16.36
chr4A	1897000001	247000000	14.18
chr4A	1898000001	248000000	14.68
chr4A	1899000001	249000000	13.72
chr4A	1900000001	250000000	14.35
chr4A	1901000001	251000000	13.3
chr4A	1902000001	252000000	14.67
chr4A	1903000001	253000000	17.67
chr4A	1904000001	254000000	16.8
chr4A	1905000001	255000000	18.22
chr4A	1906000001	256000000	17.52
chr4A	1907000001	257000000	18.48
chr4A	1908000001	258000000	19.08
chr4A	1909000001	259000000	19.07
chr4A	1910000001	260000000	20.8
chr4A	1911000001	261000000	18.61
chr4A	1912000001	262000000	17.28
chr4A	1913000001	263000000	17.39
chr4A	1914000001	264000000	17.79
chr4A	1915000001	265000000	17.41
chr4A	1916000001	266000000	16.27
chr4A	1917000001	267000000	16.84
chr4A	1918000001	268000000	19.06
chr4A	1919000001	269000000	20.63
chr4A	1920000001	270000000	21.82
chr4A	1921000001	271000000	19.33
chr4A	1922000001	272000000	19.66
chr4A	1923000001	273000000	18.76
chr4A	1924000001	274000000	18.32
chr4A	1925000001	275000000	16.47
chr4A	1926000001	276000000	16.79
chr4A	1927000001	277000000	15.77
chr4A	1928000001	278000000	16
chr4A	1929000001	279000000	15.69
chr4A	1930000001	280000000	17.09
chr4A	1931000001	281000000	18.25
chr4A	1932000001	282000000	16.25
chr4A	1933000001	283000000	15.75
chr4A	1934000001	284000000	15.38
chr4A	1935000001	285000000	15.86
chr4A	1936000001	286000000	20.61
chr4A	1937000001	287000000	17.65
chr4A	1938000001	288000000	16.79
chr4A	1939000001	289000000	12.67
chr4A	1940000001	290000000	16.18
chr4A	1941000001	291000000	15.87
chr4A	1942000001	292000000	17.49
chr4A	1943000001	293000000	15.11
chr4A	1944000001	294000000	15.33
chr4A	1945000001	295000000	19.13
chr4A	1946000001	296000000	21.24
chr4A	1947000001	297000000	25.14
chr4A	1948000001	298000000	17.82
chr4A	1949000001	299000000	18.54
chr4A	1950000001	300000000	16.38
chr4A	1951000001	301000000	21.73
chr4A	1952000001	302000000	18.18
chr4A	1953000001	303000000	18.1
chr4A	1954000001	304000000	15.63
chr4A	1955000001	305000000	19
chr4A	1956000001	306000000	20.14
chr4A	1957000001	307000000	17.71
chr4A	1958000001	308000000	17.23
chr4A	1959000001	309000000	16.76
chr4A	1960000001	310000000	17.41
chr4A	1961000001	311000000	15.95
chr4A	1962000001	312000000	20.46
chr4A	1963000001	313000000	19.97
chr4A	1964000001	314000000	19.71
chr4A	1965000001	315000000	14.63
chr4A	1966000001	316000000	15.83
chr4A	1967000001	317000000	17.57
chr4A	1968000001	318000000	18.65
chr4A	1969000001	319000000	18.22
chr4A	1970000001	320000000	15.1
chr4A	1971000001	321000000	13.48
chr4A	1972000001	322000000	14.72
chr4A	1973000001	323000000	14.16
chr4A	1974000001	324000000	12.57
chr4A	1975000001	325000000	13.64
chr4A	1976000001	326000000	15.54
chr4A	1977000001	327000000	17.39
chr4A	1978000001	328000000	14.37
chr4A	1979000001	329000000	14.82
chr4A	1980000001	330000000	15.38
chr4A	1981000001	331000000	15.16
chr4A	1982000001	332000000	19.05
chr4A	1983000001	333000000	17.74
chr4A	1984000001	334000000	19.78
chr4A	1985000001	335000000	19.37
chr4A	1986000001	336000000	21.67
chr4A	1987000001	337000000	24.9
chr4A	1988000001	338000000	21.27
chr4A	1989000001	339000000	20.67
chr4A	1990000001	340000000	15.38
chr4A	1991000001	341000000	12.06
chr4A	1992000001	342000000	12.19
chr4A	1993000001	343000000	12.41
chr4A	1994000001	344000000	14.69
chr4A	1995000001	345000000	15.61
chr4A	1996000001	346000000	19.98
chr4A	1997000001	347000000	22.17
chr4A	1998000001	348000000	19.62
[truncated: 1,699 more rows]

## Sheet: Fig E2c_A. insularis-C
Chr	From	To	LAI
chr1C	1	3000000	10.02
chr1C	1000001	4000000	12.9
chr1C	2000001	5000000	12.45
chr1C	3000001	6000000	12.37
chr1C	4000001	7000000	13.1
chr1C	5000001	8000000	10.05
chr1C	6000001	9000000	14.5
chr1C	7000001	10000000	16.26
chr1C	8000001	11000000	21.93
chr1C	9000001	12000000	24.01
chr1C	10000001	13000000	20.55
chr1C	11000001	14000000	16.62
chr1C	12000001	15000000	17.69
chr1C	13000001	16000000	18.31
chr1C	14000001	17000000	18.93
chr1C	15000001	18000000	14.44
chr1C	16000001	19000000	16.31
chr1C	17000001	20000000	16.15
chr1C	18000001	21000000	20.05
chr1C	19000001	22000000	17.46
chr1C	20000001	23000000	14.44
chr1C	21000001	24000000	10.68
chr1C	22000001	25000000	10.53
chr1C	23000001	26000000	14.89
chr1C	24000001	27000000	12.77
chr1C	25000001	28000000	13.37
chr1C	26000001	29000000	9.28
chr1C	27000001	30000000	11.05
chr1C	28000001	31000000	14.33
chr1C	29000001	32000000	17.99
chr1C	30000001	33000000	22.32
chr1C	31000001	34000000	18.78
chr1C	32000001	35000000	15.72
chr1C	33000001	36000000	10.06
chr1C	34000001	37000000	6.98
chr1C	35000001	38000000	10.95
chr1C	36000001	39000000	15.53
chr1C	37000001	40000000	18.27
chr1C	38000001	41000000	16.59
chr1C	39000001	42000000	16.65
chr1C	40000001	43000000	16.04
chr1C	41000001	44000000	14.81
chr1C	42000001	45000000	13.85
chr1C	43000001	46000000	14.54
chr1C	44000001	47000000	13.22
chr1C	45000001	48000000	11.38
chr1C	46000001	49000000	10.36
chr1C	47000001	50000000	10.91
chr1C	48000001	51000000	11.04
chr1C	49000001	52000000	13.28
chr1C	50000001	53000000	13.05
chr1C	51000001	54000000	13.42
chr1C	52000001	55000000	11.52
chr1C	53000001	56000000	14.83
chr1C	54000001	57000000	15.33
chr1C	55000001	58000000	14.6
chr1C	56000001	59000000	13.96
chr1C	57000001	60000000	12.63
chr1C	58000001	61000000	14.58
chr1C	59000001	62000000	15.03
chr1C	60000001	63000000	14.52
chr1C	61000001	64000000	10.81
chr1C	62000001	65000000	9.67
chr1C	63000001	66000000	11.49
chr1C	64000001	67000000	15.32
chr1C	65000001	68000000	13.62
chr1C	66000001	69000000	12.99
chr1C	67000001	70000000	10.01
chr1C	68000001	71000000	11.92
chr1C	69000001	72000000	12.03
chr1C	70000001	73000000	12.64
chr1C	71000001	74000000	12.19
chr1C	72000001	75000000	12.48
chr1C	73000001	76000000	12.65
chr1C	74000001	77000000	12.17
chr1C	75000001	78000000	9.88
chr1C	76000001	79000000	10.04
chr1C	77000001	80000000	8.58
chr1C	78000001	81000000	11.79
chr1C	79000001	82000000	10.52
chr1C	80000001	83000000	10.09
chr1C	81000001	84000000	9.32
chr1C	82000001	85000000	10.65
chr1C	83000001	86000000	14.49
chr1C	84000001	87000000	10.71
chr1C	85000001	88000000	10.57
chr1C	86000001	89000000	8.76
chr1C	87000001	90000000	8.19
chr1C	88000001	91000000	8.83
chr1C	89000001	92000000	5.23
chr1C	90000001	93000000	11.41
chr1C	91000001	94000000	10.95
chr1C	92000001	95000000	16.23
chr1C	93000001	96000000	9.95
chr1C	94000001	97000000	12.05
chr1C	95000001	98000000	8.92
chr1C	96000001	99000000	10.84
chr1C	97000001	100000000	5.61
chr1C	98000001	101000000	6.89
chr1C	99000001	102000000	6.87
chr1C	100000001	103000000	11.89
chr1C	101000001	104000000	15.44
chr1C	102000001	105000000	18.17
chr1C	103000001	106000000	16.96
chr1C	104000001	107000000	12.91
chr1C	105000001	108000000	10.11
chr1C	106000001	109000000	8.01
chr1C	107000001	110000000	10.07
chr1C	108000001	111000000	7.66
chr1C	109000001	112000000	5.93
chr1C	110000001	113000000	1.5
chr1C	111000001	114000000	1.9
chr1C	112000001	115000000	3.59
chr1C	113000001	116000000	5.67
chr1C	114000001	117000000	7.29
chr1C	115000001	118000000	10.79
chr1C	116000001	119000000	11.75
chr1C	117000001	120000000	13.14
chr1C	118000001	121000000	14.85
chr1C	119000001	122000000	15.02
chr1C	120000001	123000000	12.89
chr1C	121000001	124000000	11.38
chr1C	122000001	125000000	8.07
chr1C	123000001	126000000	5.21
chr1C	124000001	127000000	1.99
chr1C	125000001	128000000	3.95
chr1C	126000001	129000000	11.15
chr1C	127000001	130000000	14.72
chr1C	128000001	131000000	15.84
chr1C	129000001	132000000	12
chr1C	130000001	133000000	10.61
chr1C	131000001	134000000	7.58
chr1C	132000001	135000000	7.48
chr1C	133000001	136000000	5.21
chr1C	134000001	137000000	9.35
chr1C	135000001	138000000	10.16
chr1C	136000001	139000000	11.78
chr1C	137000001	140000000	6.65
chr1C	138000001	141000000	8.54
chr1C	139000001	142000000	9.8
chr1C	140000001	143000000	14.99
chr1C	141000001	144000000	11.13
chr1C	142000001	145000000	6.18
chr1C	143000001	146000000	5.26
chr1C	144000001	147000000	7.52
chr1C	145000001	148000000	11.74
chr1C	146000001	149000000	9.17
chr1C	147000001	150000000	6.94
chr1C	148000001	151000000	7.95
chr1C	149000001	152000000	8.2
chr1C	150000001	153000000	6.18
chr1C	151000001	154000000	2.63
chr1C	152000001	155000000	3.64
chr1C	153000001	156000000	9.16
chr1C	154000001	157000000	11.74
chr1C	155000001	158000000	12.23
chr1C	156000001	159000000	9.52
chr1C	157000001	160000000	11.61
chr1C	158000001	161000000	11.16
chr1C	159000001	162000000	15.74
chr1C	160000001	163000000	14.89
chr1C	161000001	164000000	14.47
chr1C	162000001	165000000	9.47
chr1C	163000001	166000000	10.2
chr1C	164000001	167000000	10.24
chr1C	165000001	168000000	11.76
chr1C	166000001	169000000	9.7
chr1C	167000001	170000000	11.13
chr1C	168000001	171000000	10.14
chr1C	169000001	172000000	8.62
chr1C	170000001	173000000	7.72
chr1C	171000001	174000000	9.32
chr1C	172000001	175000000	12.64
chr1C	173000001	176000000	13.77
chr1C	174000001	177000000	11.9
chr1C	175000001	178000000	11.48
chr1C	176000001	179000000	9.11
chr1C	177000001	180000000	9.62
chr1C	178000001	181000000	9.87
chr1C	179000001	182000000	10.43
chr1C	180000001	183000000	8.72
chr1C	181000001	184000000	4.89
chr1C	182000001	185000000	3.97
chr1C	183000001	186000000	3.83
chr1C	184000001	187000000	5.68
chr1C	185000001	188000000	7.64
chr1C	186000001	189000000	10.58
chr1C	187000001	190000000	13.77
chr1C	188000001	191000000	13.21
chr1C	189000001	192000000	13.45
chr1C	190000001	193000000	9.99
chr1C	191000001	194000000	11.84
chr1C	192000001	195000000	10.42
chr1C	193000001	196000000	9.94
chr1C	194000001	197000000	8.63
chr1C	195000001	198000000	7.9
chr1C	196000001	199000000	8.47
chr1C	197000001	200000000	9.2
chr1C	198000001	201000000	7.05
chr1C	199000001	202000000	6.03
chr1C	200000001	203000000	4.81
chr1C	201000001	204000000	10.39
chr1C	202000001	205000000	13.9
chr1C	203000001	206000000	13.81
chr1C	204000001	207000000	11.59
chr1C	205000001	208000000	12.81
chr1C	206000001	209000000	13.76
chr1C	207000001	210000000	16.59
chr1C	208000001	211000000	16.51
chr1C	209000001	212000000	13.75
chr1C	210000001	213000000	10.59
chr1C	211000001	214000000	7.87
chr1C	212000001	215000000	8.63
chr1C	213000001	216000000	9.21
chr1C	214000001	217000000	9.72
chr1C	215000001	218000000	10.39
chr1C	216000001	219000000	13.03
chr1C	217000001	220000000	10.36
chr1C	218000001	221000000	9.15
chr1C	219000001	222000000	5.72
chr1C	220000001	223000000	8.17
chr1C	221000001	224000000	9.93
chr1C	222000001	225000000	11.64
chr1C	223000001	226000000	11.45
chr1C	224000001	227000000	10.49
chr1C	225000001	228000000	10.11
chr1C	226000001	229000000	11.97
chr1C	227000001	230000000	14.4
chr1C	228000001	231000000	17.51
chr1C	229000001	232000000	13.56
chr1C	230000001	233000000	11.02
chr1C	231000001	234000000	6.51
chr1C	232000001	235000000	6.75
chr1C	233000001	236000000	4.23
chr1C	234000001	237000000	6.42
chr1C	235000001	238000000	9.12
chr1C	236000001	239000000	12.45
chr1C	237000001	240000000	11.45
chr1C	238000001	241000000	7.29
chr1C	239000001	242000000	10.2
chr1C	240000001	243000000	11.17
chr1C	241000001	244000000	14.94
chr1C	242000001	245000000	13.11
chr1C	243000001	246000000	12.44
chr1C	244000001	247000000	14.2
chr1C	245000001	248000000	17.54
chr1C	246000001	249000000	19.85
chr1C	247000001	250000000	22.67
chr1C	248000001	251000000	22.06
chr1C	249000001	252000000	22.89
chr1C	250000001	253000000	18.11
chr1C	251000001	254000000	14.2
chr1C	252000001	255000000	12.35
chr1C	253000001	256000000	14.67
chr1C	254000001	257000000	16.28
chr1C	255000001	258000000	18.52
chr1C	256000001	259000000	16.28
chr1C	257000001	260000000	13.89
chr1C	258000001	261000000	8.08
chr1C	259000001	262000000	5.2
chr1C	260000001	263000000	4.02
chr1C	261000001	264000000	7.92
chr1C	262000001	265000000	9.12
chr1C	263000001	266000000	15.54
chr1C	264000001	267000000	16.06
chr1C	265000001	268000000	14.96
chr1C	266000001	269000000	9.95
chr1C	267000001	270000000	7.52
chr1C	268000001	271000000	9.92
chr1C	269000001	272000000	10.61
chr1C	270000001	273000000	14.34
chr1C	271000001	274000000	11.78
chr1C	272000001	275000000	11.75
chr1C	273000001	276000000	13.22
chr1C	274000001	277000000	12.56
chr1C	275000001	278000000	12.73
chr1C	276000001	279000000	9.67
chr1C	277000001	280000000	11.02
chr1C	278000001	281000000	11.55
chr1C	279000001	282000000	14.33
chr1C	280000001	283000000	16.26
chr1C	281000001	284000000	12.68
chr1C	282000001	285000000	11.41
chr1C	283000001	286000000	12.11
chr1C	284000001	287000000	13.67
chr1C	285000001	288000000	11.45
chr1C	286000001	289000000	7.24
chr1C	287000001	290000000	6.31
chr1C	288000001	291000000	10.34
chr1C	289000001	292000000	15.6
chr1C	290000001	293000000	18.74
chr1C	291000001	294000000	15.34
chr1C	292000001	295000000	17.66
chr1C	293000001	296000000	14.3
chr1C	294000001	297000000	12.44
chr1C	295000001	298000000	8.63
chr1C	296000001	299000000	9.14
chr1C	297000001	300000000	10
chr1C	298000001	301000000	9.65
chr1C	299000001	302000000	11.09
chr1C	300000001	303000000	14.28
chr1C	301000001	304000000	13.28
chr1C	302000001	305000000	16.05
chr1C	303000001	306000000	13.55
chr1C	304000001	307000000	14.96
chr1C	305000001	308000000	13.37
chr1C	306000001	309000000	17.32
chr1C	307000001	310000000	16.62
chr1C	308000001	311000000	18.57
chr1C	309000001	312000000	15.54
chr1C	310000001	313000000	17.66
chr1C	311000001	314000000	15.01
chr1C	312000001	315000000	18.75
chr1C	313000001	316000000	20.99
chr1C	314000001	317000000	21.58
chr1C	315000001	318000000	18.43
chr1C	316000001	319000000	13.15
chr1C	317000001	320000000	14.02
chr1C	318000001	321000000	12.21
chr1C	319000001	322000000	13.9
chr1C	320000001	323000000	15.47
chr1C	321000001	324000000	18.63
chr1C	322000001	325000000	20.75
chr1C	323000001	326000000	19.97
chr1C	324000001	327000000	18.61
chr1C	325000001	328000000	16.06
chr1C	326000001	329000000	9.6
chr1C	327000001	330000000	8.5
chr1C	328000001	331000000	10.5
chr1C	329000001	332000000	16.05
chr1C	330000001	333000000	17.8
chr1C	331000001	334000000	14.86
chr1C	332000001	335000000	14.39
chr1C	333000001	336000000	11.22
chr1C	334000001	337000000	13.32
chr1C	335000001	338000000	10.25
chr1C	336000001	339000000	13.26
chr1C	337000001	340000000	9.58
chr1C	338000001	341000000	14.51
chr1C	339000001	342000000	13.81
chr1C	340000001	343000000	14.99
chr1C	341000001	344000000	14.97
chr1C	342000001	345000000	15.39
chr1C	343000001	346000000	15.88
chr1C	344000001	347000000	12.79
chr1C	345000001	348000000	12.95
chr1C	346000001	349000000	12.64
chr1C	347000001	350000000	12.44
chr1C	348000001	351000000	10.23
chr1C	349000001	352000000	13.25
chr1C	350000001	353000000	15.94
chr1C	351000001	354000000	18.27
chr1C	352000001	355000000	15.44
chr1C	353000001	356000000	12.76
chr1C	354000001	357000000	10.87
chr1C	355000001	358000000	8.32
chr1C	356000001	359000000	10.8
chr1C	357000001	360000000	9.47
chr1C	358000001	361000000	10.72
chr1C	359000001	362000000	11.19
chr1C	360000001	363000000	16.61
chr1C	361000001	364000000	19.05
chr1C	362000001	365000000	16.98
chr1C	363000001	366000000	13.58
chr1C	364000001	367000000	13.75
chr1C	365000001	368000000	13.07
chr1C	366000001	369000000	14.02
chr1C	367000001	370000000	15.35
chr1C	368000001	371000000	16.19
chr1C	369000001	372000000	17.62
chr1C	370000001	373000000	16.14
chr1C	371000001	374000000	20.26
chr1C	372000001	375000000	17.86
chr1C	373000001	376000000	16.63
chr1C	374000001	377000000	11.77
chr1C	375000001	378000000	11.23
chr1C	376000001	379000000	11.3
chr1C	377000001	380000000	10.33
chr1C	378000001	381000000	9.66
chr1C	379000001	382000000	10.96
chr1C	380000001	383000000	14.54
chr1C	381000001	384000000	19.46
chr1C	382000001	385000000	19.02
chr1C	383000001	386000000	13.27
chr1C	384000001	387000000	13.92
chr1C	385000001	388000000	11.68
chr1C	386000001	389000000	15.22
chr1C	387000001	390000000	13.35
chr1C	388000001	391000000	15.89
chr1C	389000001	392000000	14.51
chr1C	390000001	393000000	14.32
chr1C	391000001	394000000	13.15
chr1C	392000001	395000000	13.86
chr1C	393000001	396000000	14.57
chr1C	394000001	397000000	15.63
chr1C	395000001	398000000	16.08
chr1C	396000001	399000000	14.47
chr1C	397000001	400000000	14.6
chr1C	398000001	401000000	14.06
chr1C	399000001	402000000	14.37
chr1C	400000001	403000000	13.66
chr1C	401000001	404000000	13.82
chr1C	402000001	405000000	12.32
chr1C	403000001	406000000	11.82
chr1C	404000001	407000000	10.39
chr1C	405000001	408000000	11.21
chr1C	406000001	409000000	10.23
chr1C	407000001	410000000	12.73
chr1C	408000001	411000000	12.95
chr1C	409000001	412000000	12.67
chr1C	410000001	413000000	12.57
chr1C	411000001	414000000	13.68
chr1C	412000001	415000000	18.83
chr1C	413000001	416000000	19
chr1C	414000001	417000000	18.18
chr1C	415000001	418000000	14.16
chr1C	416000001	419000000	14.63
chr1C	417000001	420000000	12.98
chr1C	418000001	421000000	11.82
chr1C	419000001	422000000	13.16
chr1C	420000001	423000000	15.11
chr1C	421000001	424000000	17.48
chr1C	422000001	425000000	14.79
chr1C	423000001	426000000	12.2
chr1C	424000001	427000000	10.11
chr1C	425000001	428000000	8.43
chr1C	426000001	429000000	10.02
chr1C	427000001	430000000	10.27
chr1C	428000001	431000000	12.73
chr1C	429000001	432000000	16.16
chr1C	430000001	433000000	17.42
chr1C	431000001	434000000	16.79
chr1C	432000001	435000000	14.75
chr1C	433000001	436000000	15.18
chr1C	434000001	437000000	14.25
chr1C	435000001	438000000	14.63
chr1C	436000001	439000000	16.21
chr1C	437000001	440000000	20.4
chr1C	438000001	441000000	19.02
chr1C	439000001	442000000	17.26
chr1C	440000001	443000000	16.55
chr1C	441000001	444000000	18.15
chr1C	442000001	445000000	20.14
chr1C	443000001	446000000	17.72
chr1C	444000001	447000000	13.62
chr1C	445000001	448000000	13.31
chr1C	446000001	449000000	17.43
chr1C	447000001	450000000	21.57
chr1C	448000001	451000000	21.59
chr1C	449000001	452000000	18.28
chr1C	450000001	453000000	17.04
chr1C	451000001	454000000	13.47
chr1C	452000001	455000000	14.53
chr1C	453000001	456000000	14.52
chr1C	454000001	457000000	15.16
chr1C	455000001	458000000	12.25
chr1C	456000001	459000000	12.78
chr1C	457000001	460000000	13.87
chr1C	458000001	461000000	17.35
chr1C	459000001	462000000	16.92
chr1C	460000001	463000000	18.33
chr1C	461000001	464000000	20.41
chr1C	462000001	465000000	25.03
chr1C	463000001	466000000	25.16
chr1C	464000001	467000000	21.05
chr1C	465000001	468000000	15.54
chr1C	466000001	469000000	12.33
chr1C	467000001	470000000	14.51
chr1C	468000001	471000000	17.39
chr1C	469000001	472000000	22.37
chr1C	470000001	473000000	20.69
chr1C	471000001	474000000	18.97
chr1C	472000001	475000000	16.88
chr1C	473000001	476000000	15.86
chr1C	474000001	477000000	13.37
chr1C	475000001	478000000	11.74
chr1C	476000001	479000000	11.68
chr1C	477000001	480000000	14.24
chr1C	478000001	481000000	17.75
chr1C	479000001	482000000	19.47
chr1C	480000001	483000000	19.36
chr1C	481000001	484000000	17.9
chr1C	482000001	485000000	21.08
chr1C	483000001	486000000	23.12
chr1C	484000001	487000000	23.06
chr1C	485000001	488000000	18.4
chr1C	486000001	489000000	16.15
chr1C	487000001	490000000	16.96
chr1C	488000001	491000000	15.38
chr1C	489000001	492000000	16.86
chr1C	490000001	493000000	14.45
chr1C	491000001	494000000	16.87
chr1C	492000001	495000000	16.36
chr1C	493000001	496000000	16.46
chr1C	494000001	497000000	13.91
chr1C	495000001	498000000	10.43
chr1C	496000001	499000000	12.79
chr1C	497000001	500000000	17.12
chr1C	498000001	501000000	18.45
chr1C	499000001	502000000	16.79
chr1C	500000001	503000000	11.3
chr1C	501000001	504000000	9.59
chr1C	502000001	505000000	12.73
chr1C	503000001	506000000	16.58
chr1C	504000001	507000000	17.98
chr1C	505000001	508000000	17.56
chr1C	506000001	509000000	16.43
chr1C	507000001	510000000	20.69
chr1C	508000001	511000000	21.88
chr1C	509000001	512000000	20.22
chr1C	510000001	513000000	19.31
chr1C	511000001	514000000	14.53
chr1C	512000001	515000000	18.01
chr1C	513000001	516000000	17.3
chr1C	514000001	517000000	20.34
chr1C	515000001	518000000	18.43
chr1C	516000001	519000000	18.13
chr1C	517000001	520000000	16.9
chr1C	518000001	521000000	16.15
chr1C	519000001	522000000	16.6
chr1C	520000001	523000000	15.14
chr1C	521000001	524000000	22.9
chr1C	522000001	525000000	19.74
chr1C	523000001	526000000	21.45
chr1C	524000001	527000000	13.76
chr1C	525000001	528000000	12.62
chr1C	526000001	529000000	15.2
chr1C	527000001	530000000	16.98
chr1C	528000001	531000000	20.05
chr1C	529000001	532000000	16.88
chr1C	530000001	533000000	15.34
chr1C	531000001	534000000	16.6
chr1C	532000001	535000000	15.85
chr1C	533000001	536000000	13.85
chr1C	534000001	537000000	9.69
chr1C	535000001	538000000	10.73
chr1C	536000001	538363358	7.09
chr2C	537000001	3000000	12.03
chr2C	538000001	4000000	13.62
chr2C	539000001	5000000	18.92
chr2C	540000001	6000000	15.87
chr2C	541000001	7000000	13.24
chr2C	542000001	8000000	11.35
chr2C	543000001	9000000	7.03
chr2C	544000001	10000000	10.84
chr2C	545000001	11000000	11.35
chr2C	546000001	12000000	14.2
chr2C	547000001	13000000	13.28
chr2C	548000001	14000000	11.72
chr2C	549000001	15000000	12.86
chr2C	550000001	16000000	16.04
chr2C	551000001	17000000	18.83
chr2C	552000001	18000000	19.16
chr2C	553000001	19000000	20.07
chr2C	554000001	20000000	20.87
chr2C	555000001	21000000	23.93
chr2C	556000001	22000000	22.15
chr2C	557000001	23000000	18.72
chr2C	558000001	24000000	14.53
chr2C	559000001	25000000	13.29
chr2C	560000001	26000000	12.57
chr2C	561000001	27000000	13.18
chr2C	562000001	28000000	13.53
chr2C	563000001	29000000	12.31
chr2C	564000001	30000000	14.44
chr2C	565000001	31000000	12.58
chr2C	566000001	32000000	16.57
chr2C	567000001	33000000	16.09
chr2C	568000001	34000000	20.35
chr2C	569000001	35000000	19.47
chr2C	570000001	36000000	20.34
chr2C	571000001	37000000	15.57
chr2C	572000001	38000000	14.28
chr2C	573000001	39000000	14.53
chr2C	574000001	40000000	14.66
chr2C	575000001	41000000	17.52
chr2C	576000001	42000000	16.47
chr2C	577000001	43000000	20.76
chr2C	578000001	44000000	22.15
chr2C	579000001	45000000	25.74
chr2C	580000001	46000000	21.84
chr2C	581000001	47000000	15.26
chr2C	582000001	48000000	13.79
chr2C	583000001	49000000	16.06
chr2C	584000001	50000000	18.92
chr2C	585000001	51000000	18.4
chr2C	586000001	52000000	16.45
chr2C	587000001	53000000	16.24
chr2C	588000001	54000000	11.63
chr2C	589000001	55000000	15.35
chr2C	590000001	56000000	13.43
chr2C	591000001	57000000	16.41
chr2C	592000001	58000000	16.28
chr2C	593000001	59000000	20.81
chr2C	594000001	60000000	18.13
chr2C	595000001	61000000	14.02
chr2C	596000001	62000000	10.12
chr2C	597000001	63000000	12.6
chr2C	598000001	64000000	13.91
chr2C	599000001	65000000	15.04
chr2C	600000001	66000000	14.7
chr2C	601000001	67000000	18.17
chr2C	602000001	68000000	20.02
chr2C	603000001	69000000	21.34
chr2C	604000001	70000000	18.72
chr2C	605000001	71000000	22.33
chr2C	606000001	72000000	23.37
chr2C	607000001	73000000	21.67
chr2C	608000001	74000000	20.32
chr2C	609000001	75000000	19.02
chr2C	610000001	76000000	20.52
chr2C	611000001	77000000	19.75
chr2C	612000001	78000000	17.52
chr2C	613000001	79000000	18.02
chr2C	614000001	80000000	19.64
chr2C	615000001	81000000	24.85
chr2C	616000001	82000000	22.81
chr2C	617000001	83000000	16.62
chr2C	618000001	84000000	10.61
chr2C	619000001	85000000	11.22
chr2C	620000001	86000000	15.16
chr2C	621000001	87000000	16.63
chr2C	622000001	88000000	16.97
chr2C	623000001	89000000	18.7
chr2C	624000001	90000000	16.41
chr2C	625000001	91000000	16.09
chr2C	626000001	92000000	12.98
chr2C	627000001	93000000	18.01
chr2C	628000001	94000000	17.61
chr2C	629000001	95000000	19.46
chr2C	630000001	96000000	16.86
chr2C	631000001	97000000	14.33
chr2C	632000001	98000000	11.05
chr2C	633000001	99000000	9.52
chr2C	634000001	100000000	12.1
chr2C	635000001	101000000	13.97
chr2C	636000001	102000000	16.81
chr2C	637000001	103000000	14.75
chr2C	638000001	104000000	14
chr2C	639000001	105000000	14.68
chr2C	640000001	106000000	14.15
chr2C	641000001	107000000	14.6
chr2C	642000001	108000000	14.93
chr2C	643000001	109000000	17.54
chr2C	644000001	110000000	15.13
chr2C	645000001	111000000	15.61
chr2C	646000001	112000000	18.2
chr2C	647000001	113000000	19.78
chr2C	648000001	114000000	20.57
chr2C	649000001	115000000	18.57
chr2C	650000001	116000000	19.44
chr2C	651000001	117000000	17.02
chr2C	652000001	118000000	16.15
chr2C	653000001	119000000	15.11
chr2C	654000001	120000000	14.76
chr2C	655000001	121000000	11.63
chr2C	656000001	122000000	11.27
chr2C	657000001	123000000	10.21
chr2C	658000001	124000000	14.93
chr2C	659000001	125000000	16.79
chr2C	660000001	126000000	12.72
chr2C	661000001	127000000	12.53
chr2C	662000001	128000000	14.58
chr2C	663000001	129000000	20.64
chr2C	664000001	130000000	19.72
chr2C	665000001	131000000	14.52
chr2C	666000001	132000000	13.02
chr2C	667000001	133000000	13.17
chr2C	668000001	134000000	17.16
chr2C	669000001	135000000	16.1
chr2C	670000001	136000000	14.88
chr2C	671000001	137000000	13.91
chr2C	672000001	138000000	17.59
chr2C	673000001	139000000	17.37
chr2C	674000001	140000000	17.67
chr2C	675000001	141000000	16.05
chr2C	676000001	142000000	18.5
chr2C	677000001	143000000	18.76
chr2C	678000001	144000000	19.87
chr2C	679000001	145000000	20.09
chr2C	680000001	146000000	18.13
chr2C	681000001	147000000	12.9
chr2C	682000001	148000000	8.48
chr2C	683000001	149000000	9.98
chr2C	684000001	150000000	12.82
chr2C	685000001	151000000	18.29
chr2C	686000001	152000000	18.53
chr2C	687000001	153000000	18.24
chr2C	688000001	154000000	15.45
chr2C	689000001	155000000	12.79
chr2C	690000001	156000000	13
chr2C	691000001	157000000	13.78
chr2C	692000001	158000000	12.91
chr2C	693000001	159000000	11.23
chr2C	694000001	160000000	15.88
chr2C	695000001	161000000	16.93
chr2C	696000001	162000000	20.29
chr2C	697000001	163000000	12.32
chr2C	698000001	164000000	12.31
chr2C	699000001	165000000	11.67
chr2C	700000001	166000000	15.77
chr2C	701000001	167000000	17
chr2C	702000001	168000000	20.79
chr2C	703000001	169000000	18.43
chr2C	704000001	170000000	19.11
chr2C	705000001	171000000	16.62
chr2C	706000001	172000000	15.54
chr2C	707000001	173000000	11.18
chr2C	708000001	174000000	7
chr2C	709000001	175000000	8.65
chr2C	710000001	176000000	12.97
chr2C	711000001	177000000	16.6
chr2C	712000001	178000000	13.81
chr2C	713000001	179000000	11.76
chr2C	714000001	180000000	10.41
chr2C	715000001	181000000	11.88
chr2C	716000001	182000000	10.85
chr2C	717000001	183000000	10.03
chr2C	718000001	184000000	12.44
chr2C	719000001	185000000	10.47
chr2C	720000001	186000000	10.46
chr2C	721000001	187000000	9.2
chr2C	722000001	188000000	12.56
chr2C	723000001	189000000	17.69
chr2C	724000001	190000000	19.02
chr2C	725000001	191000000	18.55
chr2C	726000001	192000000	19.61
chr2C	727000001	193000000	21.77
chr2C	728000001	194000000	20.97
chr2C	729000001	195000000	19.34
chr2C	730000001	196000000	15.99
chr2C	731000001	197000000	18.04
chr2C	732000001	198000000	15.06
chr2C	733000001	199000000	17.8
chr2C	734000001	200000000	18.47
chr2C	735000001	201000000	19.23
chr2C	736000001	202000000	16.24
chr2C	737000001	203000000	17.64
chr2C	738000001	204000000	19.03
chr2C	739000001	205000000	20.19
chr2C	740000001	206000000	18.13
chr2C	741000001	207000000	18.71
chr2C	742000001	208000000	21.7
chr2C	743000001	209000000	23.3
chr2C	744000001	210000000	20.34
chr2C	745000001	211000000	16.4
chr2C	746000001	212000000	11.09
chr2C	747000001	213000000	11.04
chr2C	748000001	214000000	11.78
chr2C	749000001	215000000	12.44
chr2C	750000001	216000000	13.48
chr2C	751000001	217000000	13.65
chr2C	752000001	218000000	11.28
chr2C	753000001	219000000	9.77
chr2C	754000001	220000000	10.95
chr2C	755000001	221000000	12.43
chr2C	756000001	222000000	11.9
chr2C	757000001	223000000	7.65
chr2C	758000001	224000000	8.2
chr2C	759000001	225000000	8.05
chr2C	760000001	226000000	10.73
chr2C	761000001	227000000	13
chr2C	762000001	228000000	12.08
chr2C	763000001	229000000	11.32
chr2C	764000001	230000000	9.69
chr2C	765000001	231000000	10.75
chr2C	766000001	232000000	11.13
chr2C	767000001	233000000	10.55
chr2C	768000001	234000000	9.82
chr2C	769000001	235000000	11.43
chr2C	770000001	236000000	12.72
chr2C	771000001	237000000	18.61
chr2C	772000001	238000000	17.35
chr2C	773000001	239000000	15.52
chr2C	774000001	240000000	10.27
chr2C	775000001	241000000	9.84
chr2C	776000001	242000000	9.84
chr2C	777000001	243000000	9.77
chr2C	778000001	244000000	10.52
chr2C	779000001	245000000	12.32
chr2C	780000001	246000000	10.81
chr2C	781000001	247000000	15.51
chr2C	782000001	248000000	18.67
chr2C	783000001	249000000	21.77
chr2C	784000001	250000000	15.92
chr2C	785000001	251000000	12.73
chr2C	786000001	252000000	9.09
chr2C	787000001	253000000	12.6
chr2C	788000001	254000000	13.2
chr2C	789000001	255000000	14.66
chr2C	790000001	256000000	13.31
chr2C	791000001	257000000	12.3
chr2C	792000001	258000000	12.34
chr2C	793000001	259000000	10.55
chr2C	794000001	260000000	10.54
chr2C	795000001	261000000	11.84
chr2C	796000001	262000000	12.12
chr2C	797000001	263000000	12.32
chr2C	798000001	264000000	9.99
chr2C	799000001	265000000	6.57
chr2C	800000001	266000000	7.51
chr2C	801000001	267000000	10.72
chr2C	802000001	268000000	13.58
chr2C	803000001	269000000	15.58
chr2C	804000001	270000000	14.2
chr2C	805000001	271000000	16.3
chr2C	806000001	272000000	13.86
chr2C	807000001	273000000	13.41
chr2C	808000001	274000000	11.84
chr2C	809000001	275000000	10.31
chr2C	810000001	276000000	9.32
chr2C	811000001	277000000	10.01
chr2C	812000001	278000000	12.78
chr2C	813000001	279000000	14.23
chr2C	814000001	280000000	13.67
chr2C	815000001	281000000	16.62
chr2C	816000001	282000000	18.41
chr2C	817000001	283000000	18.88
chr2C	818000001	284000000	15.61
chr2C	819000001	285000000	13.58
chr2C	820000001	286000000	15.36
chr2C	821000001	287000000	17.16
chr2C	822000001	288000000	21.66
chr2C	823000001	289000000	22.35
chr2C	824000001	290000000	22.87
chr2C	825000001	291000000	21.42
chr2C	826000001	292000000	19.4
chr2C	827000001	293000000	16.21
chr2C	828000001	294000000	14.06
chr2C	829000001	295000000	12.68
chr2C	830000001	296000000	16.8
chr2C	831000001	297000000	16.78
chr2C	832000001	298000000	18.23
chr2C	833000001	299000000	15.29
chr2C	834000001	300000000	13.25
chr2C	835000001	301000000	10.35
chr2C	836000001	302000000	9.99
chr2C	837000001	303000000	13.74
chr2C	838000001	304000000	16.85
chr2C	839000001	305000000	20.9
chr2C	840000001	306000000	17.17
chr2C	841000001	307000000	17.53
chr2C	842000001	308000000	12.67
chr2C	843000001	309000000	10.28
chr2C	844000001	310000000	7.63
chr2C	845000001	311000000	9.32
chr2C	846000001	312000000	10.71
chr2C	847000001	313000000	8.33
chr2C	848000001	314000000	6.78
chr2C	849000001	315000000	8.59
chr2C	850000001	316000000	10.04
chr2C	851000001	317000000	9.81
chr2C	852000001	318000000	8.71
chr2C	853000001	319000000	8.26
chr2C	854000001	320000000	12.67
chr2C	855000001	321000000	12.06
chr2C	856000001	322000000	12.32
chr2C	857000001	323000000	8.12
chr2C	858000001	324000000	8.31
chr2C	859000001	325000000	10.8
chr2C	860000001	326000000	8.87
chr2C	861000001	327000000	10.91
chr2C	862000001	328000000	8.89
chr2C	863000001	329000000	9.67
chr2C	864000001	330000000	6.49
chr2C	865000001	331000000	8.6
chr2C	866000001	332000000	10.23
chr2C	867000001	333000000	8.67
chr2C	868000001	334000000	8.83
chr2C	869000001	335000000	8.84
chr2C	870000001	336000000	10.14
chr2C	871000001	337000000	9.5
chr2C	872000001	338000000	10.24
chr2C	873000001	339000000	10.75
chr2C	874000001	340000000	9.71
chr2C	875000001	341000000	9.12
chr2C	876000001	342000000	7.68
chr2C	877000001	343000000	7.42
chr2C	878000001	344000000	5.02
chr2C	879000001	345000000	7.2
chr2C	880000001	346000000	8.47
chr2C	881000001	347000000	12.45
chr2C	882000001	348000000	12.49
chr2C	883000001	349000000	11.38
chr2C	884000001	350000000	4.7
chr2C	885000001	351000000	4.05
chr2C	886000001	352000000	3.75
chr2C	887000001	353000000	9.9
chr2C	888000001	354000000	11.35
chr2C	889000001	355000000	10.93
chr2C	890000001	356000000	11.88
chr2C	891000001	357000000	12.05
chr2C	892000001	358000000	12.47
chr2C	893000001	359000000	9.01
chr2C	894000001	360000000	6.8
chr2C	895000001	361000000	7.53
chr2C	896000001	362000000	9.13
chr2C	897000001	363000000	12.16
chr2C	898000001	364000000	11.44
chr2C	899000001	365000000	10.6
chr2C	900000001	366000000	7.97
chr2C	901000001	367000000	10.68
chr2C	902000001	368000000	10.28
chr2C	903000001	369000000	10.95
chr2C	904000001	370000000	7.8
chr2C	905000001	371000000	9.29
chr2C	906000001	372000000	12.79
chr2C	907000001	373000000	13.83
chr2C	908000001	374000000	14.64
chr2C	909000001	375000000	9.59
chr2C	910000001	376000000	10.23
chr2C	911000001	377000000	7.62
chr2C	912000001	378000000	11.23
chr2C	913000001	379000000	8.8
chr2C	914000001	380000000	6.62
chr2C	915000001	381000000	4.51
chr2C	916000001	382000000	8.16
chr2C	917000001	383000000	13.11
chr2C	918000001	384000000	14.1
chr2C	919000001	385000000	12.71
chr2C	920000001	386000000	13.62
chr2C	921000001	387000000	12.25
chr2C	922000001	388000000	12.19
chr2C	923000001	389000000	10.1
chr2C	924000001	390000000	14.43
chr2C	925000001	391000000	16.2
chr2C	926000001	392000000	15.41
chr2C	927000001	393000000	12.57
chr2C	928000001	394000000	12.28
chr2C	929000001	395000000	13.06
chr2C	930000001	396000000	11.75
chr2C	931000001	397000000	11.96
chr2C	932000001	398000000	17.82
chr2C	933000001	399000000	17.52
chr2C	934000001	400000000	17.79
chr2C	935000001	401000000	16.66
chr2C	936000001	402000000	17.74
chr2C	937000001	403000000	20.15
chr2C	938000001	404000000	17.81
chr2C	939000001	405000000	21.21
chr2C	940000001	406000000	18.43
chr2C	941000001	407000000	11.02
chr2C	942000001	408000000	9.63
chr2C	943000001	409000000	13.92
chr2C	944000001	410000000	18.91
chr2C	945000001	411000000	18.54
chr2C	946000001	412000000	12.7
chr2C	947000001	413000000	12.07
chr2C	948000001	414000000	10.56
chr2C	949000001	415000000	13.98
chr2C	950000001	416000000	15.95
chr2C	951000001	417000000	17.24
chr2C	952000001	418000000	13.99
chr2C	953000001	419000000	11.76
chr2C	954000001	420000000	13.4
chr2C	955000001	421000000	14.76
chr2C	956000001	422000000	15.82
chr2C	957000001	423000000	15.22
chr2C	958000001	424000000	15.92
chr2C	959000001	425000000	16.08
chr2C	960000001	426000000	15.85
chr2C	961000001	427000000	16.99
chr2C	962000001	428000000	17.09
chr2C	963000001	429000000	16.47
chr2C	964000001	430000000	16.23
chr2C	965000001	431000000	17.49
chr2C	966000001	432000000	17.33
chr2C	967000001	433000000	15.48
chr2C	968000001	434000000	14.99
chr2C	969000001	435000000	14.58
chr2C	970000001	436000000	16.34
chr2C	971000001	437000000	16.37
chr2C	972000001	438000000	17.47
chr2C	973000001	439000000	14.51
chr2C	974000001	440000000	16.1
chr2C	975000001	441000000	16.1
chr2C	976000001	442000000	18.47
chr2C	977000001	443000000	17.02
chr2C	978000001	444000000	21.2
chr2C	979000001	445000000	18.46
chr2C	980000001	446000000	18.39
chr2C	981000001	447000000	14.47
chr2C	982000001	448000000	14
chr2C	983000001	449000000	12.22
chr2C	984000001	450000000	13.9
chr2C	985000001	451000000	17
chr2C	986000001	452000000	18.48
chr2C	987000001	453000000	14.61
chr2C	988000001	454000000	12.68
chr2C	989000001	455000000	11.86
chr2C	990000001	456000000	13.92
chr2C	991000001	457000000	14.81
chr2C	992000001	458000000	14.69
chr2C	993000001	459000000	17.05
chr2C	994000001	460000000	19.75
chr2C	995000001	461000000	18.11
chr2C	996000001	462000000	13.6
chr2C	997000001	463000000	9.29
chr2C	998000001	464000000	11.36
chr2C	999000001	465000000	16.49
chr2C	1000000001	466000000	19.08
chr2C	1001000001	467000000	20.89
chr2C	1002000001	468000000	18.72
chr2C	1003000001	469000000	15.47
chr2C	1004000001	470000000	14.27
chr2C	1005000001	471000000	15.18
chr2C	1006000001	472000000	17.33
chr2C	1007000001	473000000	13.26
chr2C	1008000001	474000000	10.9
chr2C	1009000001	475000000	12.57
chr2C	1010000001	476000000	17.75
chr2C	1011000001	477000000	17.85
chr2C	1012000001	478000000	18.46
chr2C	1013000001	479000000	18.05
chr2C	1014000001	480000000	18.33
chr2C	1015000001	481000000	18.54
chr2C	1016000001	482000000	14.91
chr2C	1017000001	483000000	16.18
chr2C	1018000001	484000000	14.39
chr2C	1019000001	485000000	12.76
chr2C	1020000001	486000000	9.52
chr2C	1021000001	487000000	11.24
chr2C	1022000001	488000000	12.94
chr2C	1023000001	489000000	15.19
chr2C	1024000001	490000000	18.04
chr2C	1025000001	491000000	18.46
chr2C	1026000001	492000000	15.78
chr2C	1027000001	493000000	11.76
chr2C	1028000001	494000000	15.52
chr2C	1029000001	495000000	18.95
chr2C	1030000001	496000000	16.7
chr2C	1031000001	497000000	12.07
chr2C	1032000001	498000000	12.77
chr2C	1033000001	499000000	16.4
chr2C	1034000001	500000000	20.23
chr2C	1035000001	501000000	21.13
chr2C	1036000001	502000000	22.04
chr2C	1037000001	503000000	19.9
chr2C	1038000001	504000000	20.2
chr2C	1039000001	505000000	18.93
chr2C	1040000001	506000000	20.98
chr2C	1041000001	507000000	22.05
chr2C	1042000001	508000000	25.43
chr2C	1043000001	509000000	26.49
chr2C	1044000001	510000000	23.06
chr2C	1045000001	511000000	19.1
chr2C	1046000001	512000000	17.08
chr2C	1047000001	513000000	19.94
chr2C	1048000001	514000000	20.65
chr2C	1049000001	515000000	22.2
chr2C	1050000001	516000000	21.07
chr2C	1051000001	517000000	21
chr2C	1052000001	518000000	19.75
chr2C	1053000001	519000000	17.96
chr2C	1054000001	520000000	19.06
chr2C	1055000001	521000000	17.77
chr2C	1056000001	522000000	16.47
chr2C	1057000001	523000000	15.02
chr2C	1058000001	524000000	17.89
chr2C	1059000001	525000000	16.81
chr2C	1060000001	526000000	15.36
chr2C	1061000001	527000000	12.1
chr2C	1062000001	528000000	15.13
chr2C	1063000001	529000000	17.32
chr2C	1064000001	530000000	17.06
chr2C	1065000001	531000000	15.16
chr2C	1066000001	532000000	14.07
chr2C	1067000001	533000000	13.96
chr2C	1068000001	534000000	18.13
chr2C	1069000001	535000000	18.08
chr2C	1070000001	536000000	19.99
chr2C	1071000001	537000000	17.64
chr2C	1072000001	538000000	19.22
chr2C	1073000001	539000000	17.34
chr2C	1074000001	540000000	13.88
chr2C	1075000001	541000000	11.89
chr2C	1076000001	542000000	12.58
chr2C	1077000001	543000000	16.91
chr2C	1078000001	544000000	21.02
chr2C	1079000001	545000000	20.54
chr2C	1080000001	546000000	16.54
chr2C	1081000001	547000000	11.96
chr2C	1082000001	548000000	14.19
chr2C	1083000001	549000000	17.08
chr2C	1084000001	550000000	18.41
chr2C	1085000001	551000000	17.09
chr2C	1086000001	552000000	17.25
chr2C	1087000001	553000000	16.3
chr2C	1088000001	554000000	15.31
chr2C	1089000001	555000000	14.31
chr2C	1090000001	556000000	15.02
chr2C	1091000001	557000000	18.48
chr2C	1092000001	558000000	18.51
chr2C	1093000001	559000000	16.57
chr2C	1094000001	560000000	17.12
chr2C	1095000001	561000000	14.74
chr2C	1096000001	562000000	18.9
chr2C	1097000001	563000000	17.97
chr2C	1098000001	564000000	19.1
chr2C	1099000001	565000000	14.19
chr2C	1100000001	566000000	10.28
chr2C	1101000001	567000000	13.47
chr2C	1102000001	568000000	18.37
chr2C	1103000001	569000000	23.9
chr2C	1104000001	570000000	20.46
chr2C	1105000001	571000000	22.09
chr2C	1106000001	572000000	17.34
chr2C	1107000001	573000000	20.07
chr2C	1108000001	574000000	16.74
chr2C	1109000001	575000000	14.41
chr2C	1110000001	576000000	15.13
chr2C	1111000001	577000000	19.68
chr2C	1112000001	578000000	23.43
chr2C	1113000001	579000000	21.64
chr2C	1114000001	580000000	16.05
chr2C	1115000001	581000000	13.59
chr2C	1116000001	582000000	16.69
chr2C	1117000001	583000000	17.8
chr2C	1118000001	584000000	18.26
chr2C	1119000001	585000000	18.68
chr2C	1120000001	586000000	19.37
chr2C	1121000001	587000000	18.9
chr2C	1122000001	588000000	17.5
chr2C	1123000001	589000000	20.02
chr2C	1124000001	590000000	24.87
chr2C	1125000001	591000000	21.25
chr2C	1126000001	592000000	18.19
chr2C	1127000001	593000000	18.16
chr2C	1128000001	594000000	18.56
chr2C	1129000001	595000000	21.46
chr2C	1130000001	596000000	17.97
chr2C	1131000001	597000000	16.91
chr2C	1132000001	598000000	15.97
chr2C	1133000001	599000000	17.04
chr2C	1134000001	600000000	21.06
chr2C	1135000001	601000000	15.25
chr2C	1136000001	602000000	14.55
chr2C	1137000001	603000000	10.21
chr2C	1138000001	604000000	7.17
chr2C	1139000001	605000000	6.33
chr2C	1140000001	606000000	7.69
chr2C	1141000001	607000000	14.98
chr2C	1142000001	608000000	16.04
chr2C	1143000001	609000000	14.19
chr2C	1144000001	610000000	9.34
chr2C	1145000001	611000000	7.07
chr2C	1146000001	612000000	8.41
chr2C	1147000001	613000000	8.26
chr2C	1148000001	614000000	10.47
chr2C	1149000001	614467150	8.79
chr3C	1150000001	3000000	10.34
chr3C	1151000001	4000000	13.89
chr3C	1152000001	5000000	15.57
chr3C	1153000001	6000000	13.28
chr3C	1154000001	7000000	11.55
chr3C	1155000001	8000000	12.35
chr3C	1156000001	9000000	14.96
chr3C	1157000001	10000000	20.6
chr3C	1158000001	11000000	18.04
chr3C	1159000001	12000000	15.43
chr3C	1160000001	13000000	11.45
chr3C	1161000001	14000000	12.68
chr3C	1162000001	15000000	15.74
chr3C	1163000001	16000000	14.58
chr3C	1164000001	17000000	17.33
chr3C	1165000001	18000000	18.75
chr3C	1166000001	19000000	16.88
chr3C	1167000001	20000000	15.31
chr3C	1168000001	21000000	15.36
chr3C	1169000001	22000000	22.83
chr3C	1170000001	23000000	21.9
chr3C	1171000001	24000000	19.55
chr3C	1172000001	25000000	13.53
chr3C	1173000001	26000000	14.8
chr3C	1174000001	27000000	14.66
chr3C	1175000001	28000000	15.58
chr3C	1176000001	29000000	15.74
chr3C	1177000001	30000000	15.05
chr3C	1178000001	31000000	16.58
chr3C	1179000001	32000000	17.18
chr3C	1180000001	33000000	17.44
chr3C	1181000001	34000000	17.1
chr3C	1182000001	35000000	14.53
chr3C	1183000001	36000000	19.09
chr3C	1184000001	37000000	17.1
chr3C	1185000001	38000000	20.03
chr3C	1186000001	39000000	18.02
chr3C	1187000001	40000000	19.1
chr3C	1188000001	41000000	20.54
chr3C	1189000001	42000000	18.88
chr3C	1190000001	43000000	17.09
chr3C	1191000001	44000000	16.55
chr3C	1192000001	45000000	17.92
chr3C	1193000001	46000000	19.05
chr3C	1194000001	47000000	17.42
chr3C	1195000001	48000000	15.2
chr3C	1196000001	49000000	12.89
chr3C	1197000001	50000000	12.12
chr3C	1198000001	51000000	12.81
chr3C	1199000001	52000000	12.22
chr3C	1200000001	53000000	13.93
chr3C	1201000001	54000000	13.03
chr3C	1202000001	55000000	12.85
chr3C	1203000001	56000000	9.21
chr3C	1204000001	57000000	12.74
chr3C	1205000001	58000000	17.26
chr3C	1206000001	59000000	22
chr3C	1207000001	60000000	22.31
chr3C	1208000001	61000000	23.46
chr3C	1209000001	62000000	21.07
chr3C	1210000001	63000000	18.23
chr3C	1211000001	64000000	15.8
chr3C	1212000001	65000000	15.2
chr3C	1213000001	66000000	15.34
chr3C	1214000001	67000000	17.39
chr3C	1215000001	68000000	17.7
chr3C	1216000001	69000000	16.25
chr3C	1217000001	70000000	13.9
chr3C	1218000001	71000000	13.64
chr3C	1219000001	72000000	12.93
chr3C	1220000001	73000000	14.7
chr3C	1221000001	74000000	12.05
chr3C	1222000001	75000000	15.15
chr3C	1223000001	76000000	14.8
chr3C	1224000001	77000000	16.1
chr3C	1225000001	78000000	12.48
chr3C	1226000001	79000000	12.42
chr3C	1227000001	80000000	13.57
chr3C	1228000001	81000000	15.32
chr3C	1229000001	82000000	14.38
chr3C	1230000001	83000000	14.32
chr3C	1231000001	84000000	13.98
chr3C	1232000001	85000000	13.15
chr3C	1233000001	86000000	11.86
chr3C	1234000001	87000000	12.71
chr3C	1235000001	88000000	16.29
chr3C	1236000001	89000000	13.92
chr3C	1237000001	90000000	16.04
chr3C	1238000001	91000000	11.94
chr3C	1239000001	92000000	14.37
chr3C	1240000001	93000000	12.66
chr3C	1241000001	94000000	14
chr3C	1242000001	95000000	16.36
chr3C	1243000001	96000000	14.67
chr3C	1244000001	97000000	15.78
chr3C	1245000001	98000000	13.54
chr3C	1246000001	99000000	12.2
chr3C	1247000001	100000000	11.27
chr3C	1248000001	101000000	15.07
chr3C	1249000001	102000000	18.64
chr3C	1250000001	103000000	21.44
chr3C	1251000001	104000000	18.5
chr3C	1252000001	105000000	19.13
chr3C	1253000001	106000000	19.3
chr3C	1254000001	107000000	20.8
chr3C	1255000001	108000000	20.08
chr3C	1256000001	109000000	16.34
chr3C	1257000001	110000000	14.61
chr3C	1258000001	111000000	16.41
chr3C	1259000001	112000000	18.66
chr3C	1260000001	113000000	21.26
chr3C	1261000001	114000000	18.76
chr3C	1262000001	115000000	17.26
chr3C	1263000001	116000000	16.22
chr3C	1264000001	117000000	14.57
chr3C	1265000001	118000000	14.06
chr3C	1266000001	119000000	12.74
chr3C	1267000001	120000000	13
chr3C	1268000001	121000000	13.19
chr3C	1269000001	122000000	15.8
chr3C	1270000001	123000000	15.05
chr3C	1271000001	124000000	15.16
chr3C	1272000001	125000000	11.2
chr3C	1273000001	126000000	16.78
chr3C	1274000001	127000000	19.06
chr3C	1275000001	128000000	20.95
chr3C	1276000001	129000000	14.94
chr3C	1277000001	130000000	11.98
chr3C	1278000001	131000000	12.31
chr3C	1279000001	132000000	12.31
chr3C	1280000001	133000000	10.95
chr3C	1281000001	134000000	9.98
chr3C	1282000001	135000000	14.53
chr3C	1283000001	136000000	15.43
chr3C	1284000001	137000000	14.56
chr3C	1285000001	138000000	10.1
chr3C	1286000001	139000000	11.1
chr3C	1287000001	140000000	15.12
chr3C	1288000001	141000000	21.44
chr3C	1289000001	142000000	23.26
chr3C	1290000001	143000000	21.16
chr3C	1291000001	144000000	13.91
chr3C	1292000001	145000000	13.1
chr3C	1293000001	146000000	12.69
chr3C	1294000001	147000000	13.61
chr3C	1295000001	148000000	13.78
chr3C	1296000001	149000000	15.61
chr3C	1297000001	150000000	16.35
chr3C	1298000001	151000000	12.3
chr3C	1299000001	152000000	10.97
chr3C	1300000001	153000000	10.59
chr3C	1301000001	154000000	13.19
chr3C	1302000001	155000000	12.99
chr3C	1303000001	156000000	14.67
chr3C	1304000001	157000000	13.18
chr3C	1305000001	158000000	11.84
chr3C	1306000001	159000000	13.85
chr3C	1307000001	160000000	18.24
chr3C	1308000001	161000000	21.83
chr3C	1309000001	162000000	19.47
chr3C	1310000001	163000000	14.57
chr3C	1311000001	164000000	12.16
chr3C	1312000001	165000000	14.35
chr3C	1313000001	166000000	16.39
chr3C	1314000001	167000000	19.71
chr3C	1315000001	168000000	16.54
chr3C	1316000001	169000000	17.47
chr3C	1317000001	170000000	15.04
chr3C	1318000001	171000000	16.33
chr3C	1319000001	172000000	18.17
chr3C	1320000001	173000000	18.04
chr3C	1321000001	174000000	17.18
chr3C	1322000001	175000000	13.41
chr3C	1323000001	176000000	11.49
chr3C	1324000001	177000000	8.51
chr3C	1325000001	178000000	9.3
chr3C	1326000001	179000000	11.09
chr3C	1327000001	180000000	10.51
chr3C	1328000001	181000000	10.19
chr3C	1329000001	182000000	9.59
chr3C	1330000001	183000000	11.56
chr3C	1331000001	184000000	11.35
chr3C	1332000001	185000000	13.41
chr3C	1333000001	186000000	13.47
chr3C	1334000001	187000000	13.84
chr3C	1335000001	188000000	12.71
chr3C	1336000001	189000000	13.63
chr3C	1337000001	190000000	14.08
chr3C	1338000001	191000000	11.51
chr3C	1339000001	192000000	6.63
chr3C	1340000001	193000000	1.99
chr3C	1341000001	194000000	4.36
chr3C	1342000001	195000000	7.57
chr3C	1343000001	196000000	12.88
chr3C	1344000001	197000000	12.95
chr3C	1345000001	198000000	10.87
chr3C	1346000001	199000000	11.93
chr3C	1347000001	200000000	10.42
chr3C	1348000001	201000000	9.43
chr3C	1349000001	202000000	7.07
chr3C	1350000001	203000000	7.78
chr3C	1351000001	204000000	15.97
chr3C	1352000001	205000000	15.97
chr3C	1353000001	206000000	16.23
chr3C	1354000001	207000000	9.39
chr3C	1355000001	208000000	10.48
chr3C	1356000001	209000000	11.18
chr3C	1357000001	210000000	11.46
chr3C	1358000001	211000000	8.59
chr3C	1359000001	212000000	9.3
chr3C	1360000001	213000000	8.17
chr3C	1361000001	214000000	11.85
chr3C	1362000001	215000000	8.06
chr3C	1363000001	216000000	9.56
chr3C	1364000001	217000000	6.69
chr3C	1365000001	218000000	9.64
chr3C	1366000001	219000000	9.08
chr3C	1367000001	220000000	12.81
chr3C	1368000001	221000000	10.77
chr3C	1369000001	222000000	12.02
chr3C	1370000001	223000000	8.7
chr3C	1371000001	224000000	7.47
chr3C	1372000001	225000000	9.1
chr3C	1373000001	226000000	9.15
chr3C	1374000001	227000000	10.21
chr3C	1375000001	228000000	10.47
chr3C	1376000001	229000000	8.29
chr3C	1377000001	230000000	5.87
chr3C	1378000001	231000000	4.18
chr3C	1379000001	232000000	5.7
chr3C	1380000001	233000000	10.67
chr3C	1381000001	234000000	11.45
chr3C	1382000001	235000000	12.9
chr3C	1383000001	236000000	14.29
chr3C	1384000001	237000000	14.6
chr3C	1385000001	238000000	13.44
chr3C	1386000001	239000000	7.89
chr3C	1387000001	240000000	7.09
chr3C	1388000001	241000000	6.86
chr3C	1389000001	242000000	7.99
chr3C	1390000001	243000000	5.79
chr3C	1391000001	244000000	5.58
chr3C	1392000001	245000000	5.3
chr3C	1393000001	246000000	3.87
chr3C	1394000001	247000000	2.62
chr3C	1395000001	248000000	0.34
chr3C	1396000001	249000000	2.04
chr3C	1397000001	250000000	2.57
chr3C	1398000001	251000000	5.34
chr3C	1399000001	252000000	7.71
chr3C	1400000001	253000000	7.51
chr3C	1401000001	254000000	8.29
chr3C	1402000001	255000000	8.02
chr3C	1403000001	256000000	10.81
chr3C	1404000001	257000000	9.29
chr3C	1405000001	258000000	9.04
chr3C	1406000001	259000000	11.5
chr3C	1407000001	260000000	11.23
chr3C	1408000001	261000000	12.41
chr3C	1409000001	262000000	9.85
chr3C	1410000001	263000000	10.19
chr3C	1411000001	264000000	9.21
chr3C	1412000001	265000000	9.78
chr3C	1413000001	266000000	12.13
chr3C	1414000001	267000000	13.36
chr3C	1415000001	268000000	14.23
chr3C	1416000001	269000000	12.28
chr3C	1417000001	270000000	9.82
chr3C	1418000001	271000000	7.36
chr3C	1419000001	272000000	10.61
chr3C	1420000001	273000000	10.92
chr3C	1421000001	274000000	12.03
chr3C	1422000001	275000000	10.72
chr3C	1423000001	276000000	14.87
chr3C	1424000001	277000000	15.24
chr3C	1425000001	278000000	13.44
chr3C	1426000001	279000000	11.59
chr3C	1427000001	280000000	13.32
chr3C	1428000001	281000000	13.29
chr3C	1429000001	282000000	19.64
chr3C	1430000001	283000000	21.35
chr3C	1431000001	284000000	23.16
chr3C	1432000001	285000000	18.17
chr3C	1433000001	286000000	15.09
chr3C	1434000001	287000000	15.21
chr3C	1435000001	288000000	14.25
chr3C	1436000001	289000000	11.56
chr3C	1437000001	290000000	5.95
chr3C	1438000001	291000000	5.47
chr3C	1439000001	292000000	9.73
chr3C	1440000001	293000000	12.24
chr3C	1441000001	294000000	9.58
chr3C	1442000001	295000000	9.63
chr3C	1443000001	296000000	10.59
chr3C	1444000001	297000000	12.2
chr3C	1445000001	298000000	10.77
chr3C	1446000001	299000000	6.63
chr3C	1447000001	300000000	7.26
chr3C	1448000001	301000000	6.26
chr3C	1449000001	302000000	9.27
chr3C	1450000001	303000000	8.79
chr3C	1451000001	304000000	8.56
chr3C	1452000001	305000000	7.79
chr3C	1453000001	306000000	8.41
chr3C	1454000001	307000000	12.17
chr3C	1455000001	308000000	11.74
chr3C	1456000001	309000000	11.12
chr3C	1457000001	310000000	11.54
chr3C	1458000001	311000000	11.15
chr3C	1459000001	312000000	9.48
chr3C	1460000001	313000000	6.18
chr3C	1461000001	314000000	9.62
chr3C	1462000001	315000000	11.55
chr3C	1463000001	316000000	11.38
chr3C	1464000001	317000000	8.35
chr3C	1465000001	318000000	8.5
chr3C	1466000001	319000000	8.09
chr3C	1467000001	320000000	11.28
chr3C	1468000001	321000000	11.2
chr3C	1469000001	322000000	11.9
chr3C	1470000001	323000000	10.02
chr3C	1471000001	324000000	7.19
chr3C	1472000001	325000000	7.9
chr3C	1473000001	326000000	6.75
chr3C	1474000001	327000000	7.96
chr3C	1475000001	328000000	9.32
chr3C	1476000001	329000000	11.06
chr3C	1477000001	330000000	14.23
chr3C	1478000001	331000000	14.15
chr3C	1479000001	332000000	13.01
chr3C	1480000001	333000000	9.99
chr3C	1481000001	334000000	12.14
chr3C	1482000001	335000000	12.34
chr3C	1483000001	336000000	12.11
chr3C	1484000001	337000000	7.65
chr3C	1485000001	338000000	8.27
chr3C	1486000001	339000000	9.8
chr3C	1487000001	340000000	9.53
chr3C	1488000001	341000000	9.33
chr3C	1489000001	342000000	7.49
chr3C	1490000001	343000000	8.18
chr3C	1491000001	344000000	7.63
chr3C	1492000001	345000000	9.12
chr3C	1493000001	346000000	12.21
chr3C	1494000001	347000000	15.63
chr3C	1495000001	348000000	13.9
chr3C	1496000001	349000000	13.51
chr3C	1497000001	350000000	10.84
chr3C	1498000001	351000000	12.19
chr3C	1499000001	352000000	8.02
chr3C	1500000001	353000000	8.36
chr3C	1501000001	354000000	5.34
chr3C	1502000001	355000000	8.06
chr3C	1503000001	356000000	9.5
chr3C	1504000001	357000000	11.73
chr3C	1505000001	358000000	9.01
chr3C	1506000001	359000000	8.69
chr3C	1507000001	360000000	9
chr3C	1508000001	361000000	9.69
chr3C	1509000001	362000000	9.59
chr3C	1510000001	363000000	12.28
chr3C	1511000001	364000000	14.17
chr3C	1512000001	365000000	11.01
chr3C	1513000001	366000000	10.18
chr3C	1514000001	367000000	10.74
chr3C	1515000001	368000000	12.39
chr3C	1516000001	369000000	11.75
chr3C	1517000001	370000000	9.47
chr3C	1518000001	371000000	7.08
chr3C	1519000001	372000000	3.8
chr3C	1520000001	373000000	2.41
chr3C	1521000001	374000000	3.3
chr3C	1522000001	375000000	5.26
chr3C	1523000001	376000000	5.08
chr3C	1524000001	377000000	8.92
chr3C	1525000001	378000000	6.59
chr3C	1526000001	379000000	10.57
chr3C	1527000001	380000000	6.98
chr3C	1528000001	381000000	8.65
chr3C	1529000001	382000000	4.19
chr3C	1530000001	383000000	5.06
chr3C	1531000001	384000000	9.27
chr3C	1532000001	385000000	13.84
chr3C	1533000001	386000000	12.51
chr3C	1534000001	387000000	13.65
chr3C	1535000001	388000000	9.03
chr3C	1536000001	389000000	10.9
chr3C	1537000001	390000000	5.77
chr3C	1538000001	391000000	7.03
chr3C	1539000001	392000000	8.44
chr3C	1540000001	393000000	8.25
chr3C	1541000001	394000000	10.52
chr3C	1542000001	395000000	6.93
chr3C	1543000001	396000000	6.86
chr3C	1544000001	397000000	6.39
chr3C	1545000001	398000000	9.01
chr3C	1546000001	399000000	11.47
chr3C	1547000001	400000000	10.93
chr3C	1548000001	401000000	10.98
chr3C	1549000001	402000000	9.3
chr3C	1550000001	403000000	7.29
chr3C	1551000001	404000000	6.36
chr3C	1552000001	405000000	8.23
chr3C	1553000001	406000000	10.16
chr3C	1554000001	407000000	10.23
chr3C	1555000001	408000000	8.64
chr3C	1556000001	409000000	10.88
chr3C	1557000001	410000000	7.77
chr3C	1558000001	411000000	6.65
chr3C	1559000001	412000000	6.15
chr3C	1560000001	413000000	9.86
chr3C	1561000001	414000000	11.32
chr3C	1562000001	415000000	11.14
chr3C	1563000001	416000000	9.23
chr3C	1564000001	417000000	12.22
chr3C	1565000001	418000000	13.59
chr3C	1566000001	419000000	12.8
chr3C	1567000001	420000000	10.47
chr3C	1568000001	421000000	8.37
chr3C	1569000001	422000000	12.38
chr3C	1570000001	423000000	12.05
chr3C	1571000001	424000000	11.34
chr3C	1572000001	425000000	8.28
chr3C	1573000001	426000000	10.3
chr3C	1574000001	427000000	9.77
chr3C	1575000001	428000000	9
chr3C	1576000001	429000000	6.45
chr3C	1577000001	430000000	4.98
chr3C	1578000001	431000000	7.08
chr3C	1579000001	432000000	8.9
chr3C	1580000001	433000000	13.01
chr3C	1581000001	434000000	10.59
chr3C	1582000001	435000000	10.68
chr3C	1583000001	436000000	12.01
chr3C	1584000001	437000000	14.1
chr3C	1585000001	438000000	13.63
chr3C	1586000001	439000000	13.03
chr3C	1587000001	440000000	12.9
chr3C	1588000001	441000000	14.81
chr3C	1589000001	442000000	11.28
chr3C	1590000001	443000000	9.2
chr3C	1591000001	444000000	2.13
chr3C	1592000001	445000000	0
chr3C	1593000001	446000000	3.7
chr3C	1594000001	447000000	5.86
chr3C	1595000001	448000000	10.27
chr3C	1596000001	449000000	10.11
chr3C	1597000001	450000000	10.25
chr3C	1598000001	451000000	9
chr3C	1599000001	452000000	6.51
chr3C	1600000001	453000000	9.75
chr3C	1601000001	454000000	10.11
chr3C	1602000001	455000000	13.12
chr3C	1603000001	456000000	10.15
chr3C	1604000001	457000000	12.78
chr3C	1605000001	458000000	13.56
chr3C	1606000001	459000000	16.39
chr3C	1607000001	460000000	15.49
chr3C	1608000001	461000000	13.83
chr3C	1609000001	462000000	11.31
chr3C	1610000001	463000000	9.83
chr3C	1611000001	464000000	10.31
chr3C	1612000001	465000000	16.62
chr3C	1613000001	466000000	16.91
chr3C	1614000001	467000000	18.09
chr3C	1615000001	468000000	14.99
chr3C	1616000001	469000000	17.81
chr3C	1617000001	470000000	16.79
chr3C	1618000001	471000000	16.2
chr3C	1619000001	472000000	13.99
chr3C	1620000001	473000000	12.95
chr3C	1621000001	474000000	12.58
chr3C	1622000001	475000000	16.72
chr3C	1623000001	476000000	21.66
chr3C	1624000001	477000000	25.03
chr3C	1625000001	478000000	18.16
chr3C	1626000001	479000000	17.27
chr3C	1627000001	480000000	15.1
chr3C	1628000001	481000000	15.8
chr3C	1629000001	482000000	11.46
chr3C	1630000001	483000000	11.79
chr3C	1631000001	484000000	11.79
chr3C	1632000001	485000000	14.59
chr3C	1633000001	486000000	14.14
chr3C	1634000001	487000000	11.46
chr3C	1635000001	488000000	9.55
chr3C	1636000001	489000000	9.14
chr3C	1637000001	490000000	14.45
chr3C	1638000001	491000000	15.98
chr3C	1639000001	492000000	14.57
chr3C	1640000001	493000000	11.03
chr3C	1641000001	494000000	14.41
chr3C	1642000001	495000000	18.65
chr3C	1643000001	496000000	22.95
chr3C	1644000001	497000000	21
chr3C	1645000001	498000000	18.73
chr3C	1646000001	499000000	18.41
chr3C	1647000001	500000000	18.69
chr3C	1648000001	501000000	17.34
chr3C	1649000001	502000000	15.43
chr3C	1650000001	503000000	13.4
chr3C	1651000001	504000000	13.47
chr3C	1652000001	505000000	15.53
chr3C	1653000001	506000000	19.72
chr3C	1654000001	507000000	20.98
chr3C	1655000001	508000000	22.7
chr3C	1656000001	509000000	19.29
chr3C	1657000001	510000000	15.53
chr3C	1658000001	511000000	10.71
chr3C	1659000001	512000000	12.06
chr3C	1660000001	513000000	16.77
chr3C	1661000001	514000000	18.51
chr3C	1662000001	515000000	17.61
chr3C	1663000001	516000000	12.18
chr3C	1664000001	517000000	7.15
chr3C	1665000001	518000000	4.99
chr3C	1666000001	519000000	5.21
chr3C	1667000001	519564839	4.4
chr4C	1668000001	3000000	14.36
chr4C	1669000001	4000000	17.59
chr4C	1670000001	5000000	16
chr4C	1671000001	6000000	16.71
chr4C	1672000001	7000000	18.22
chr4C	1673000001	8000000	15.26
chr4C	1674000001	9000000	16.32
chr4C	1675000001	10000000	12.2
chr4C	1676000001	11000000	16.09
chr4C	1677000001	12000000	16.97
chr4C	1678000001	13000000	13.78
chr4C	1679000001	14000000	16.07
chr4C	1680000001	15000000	14.15
chr4C	1681000001	16000000	16.77
chr4C	1682000001	17000000	13
chr4C	1683000001	18000000	11.88
chr4C	1684000001	19000000	14.08
chr4C	1685000001	20000000	17.59
chr4C	1686000001	21000000	15
chr4C	1687000001	22000000	10.14
chr4C	1688000001	23000000	13.58
chr4C	1689000001	24000000	16.13
chr4C	1690000001	25000000	20.55
chr4C	1691000001	26000000	14.13
chr4C	1692000001	27000000	13.89
chr4C	1693000001	28000000	14.42
chr4C	1694000001	29000000	12.03
chr4C	1695000001	30000000	11.94
chr4C	1696000001	31000000	13.5
chr4C	1697000001	32000000	15.77
chr4C	1698000001	33000000	20.96
chr4C	1699000001	34000000	20.19
chr4C	1700000001	35000000	17.74
chr4C	1701000001	36000000	14.95
chr4C	1702000001	37000000	13.19
chr4C	1703000001	38000000	13.72
chr4C	1704000001	39000000	11.39
chr4C	1705000001	40000000	11.31
chr4C	1706000001	41000000	12.26
chr4C	1707000001	42000000	15.07
chr4C	1708000001	43000000	15.81
chr4C	1709000001	44000000	13.28
chr4C	1710000001	45000000	12.48
chr4C	1711000001	46000000	12.51
chr4C	1712000001	47000000	16.51
chr4C	1713000001	48000000	13.36
chr4C	1714000001	49000000	15.4
chr4C	1715000001	50000000	12.52
chr4C	1716000001	51000000	14.27
chr4C	1717000001	52000000	10.89
chr4C	1718000001	53000000	15.68
chr4C	1719000001	54000000	15.11
chr4C	1720000001	55000000	17.4
chr4C	1721000001	56000000	15.3
chr4C	1722000001	57000000	14.43
chr4C	1723000001	58000000	13.36
chr4C	1724000001	59000000	11.28
chr4C	1725000001	60000000	12.32
chr4C	1726000001	61000000	11.05
chr4C	1727000001	62000000	11.61
chr4C	1728000001	63000000	12.32
chr4C	1729000001	64000000	15.05
chr4C	1730000001	65000000	13.7
chr4C	1731000001	66000000	13.36
chr4C	1732000001	67000000	12.73
chr4C	1733000001	68000000	12.4
chr4C	1734000001	69000000	14.25
chr4C	1735000001	70000000	15.58
chr4C	1736000001	71000000	18
chr4C	1737000001	72000000	17.96
chr4C	1738000001	73000000	16.52
chr4C	1739000001	74000000	14.71
chr4C	1740000001	75000000	12.11
chr4C	1741000001	76000000	8.28
chr4C	1742000001	77000000	9.32
chr4C	1743000001	78000000	12.89
chr4C	1744000001	79000000	14.41
chr4C	1745000001	80000000	18.4
chr4C	1746000001	81000000	17.51
chr4C	1747000001	82000000	24.5
chr4C	1748000001	83000000	23.49
chr4C	1749000001	84000000	23.13
chr4C	1750000001	85000000	19.73
chr4C	1751000001	86000000	20.02
chr4C	1752000001	87000000	21.6
chr4C	1753000001	88000000	22.24
chr4C	1754000001	89000000	19.41
chr4C	1755000001	90000000	17.05
chr4C	1756000001	91000000	16.63
chr4C	1757000001	92000000	16.89
chr4C	1758000001	93000000	17.98
chr4C	1759000001	94000000	17.46
chr4C	1760000001	95000000	17.99
chr4C	1761000001	96000000	13.99
chr4C	1762000001	97000000	15.71
chr4C	1763000001	98000000	16.05
chr4C	1764000001	99000000	16.7
chr4C	1765000001	100000000	14.32
chr4C	1766000001	101000000	12.77
chr4C	1767000001	102000000	17.68
chr4C	1768000001	103000000	24.51
chr4C	1769000001	104000000	28.31
chr4C	1770000001	105000000	24.93
chr4C	1771000001	106000000	20.67
chr4C	1772000001	107000000	19.44
chr4C	1773000001	108000000	20.55
chr4C	1774000001	109000000	20.57
chr4C	1775000001	110000000	21.81
chr4C	1776000001	111000000	18.96
chr4C	1777000001	112000000	17.98
chr4C	1778000001	113000000	15.64
chr4C	1779000001	114000000	13.94
chr4C	1780000001	115000000	11.45
chr4C	1781000001	116000000	10.48
chr4C	1782000001	117000000	12.74
chr4C	1783000001	118000000	13.11
chr4C	1784000001	119000000	16.08
chr4C	1785000001	120000000	19.06
chr4C	1786000001	121000000	21.77
chr4C	1787000001	122000000	21.44
chr4C	1788000001	123000000	21.38
chr4C	1789000001	124000000	17.2
chr4C	1790000001	125000000	15.49
chr4C	1791000001	126000000	14.74
chr4C	1792000001	127000000	12.87
chr4C	1793000001	128000000	14.65
chr4C	1794000001	129000000	15.58
chr4C	1795000001	130000000	22.88
chr4C	1796000001	131000000	25.03
chr4C	1797000001	132000000	21.11
chr4C	1798000001	133000000	17.61
chr4C	1799000001	134000000	14.09
chr4C	1800000001	135000000	13.64
chr4C	1801000001	136000000	13.6
chr4C	1802000001	137000000	11.16
chr4C	1803000001	138000000	13.76
chr4C	1804000001	139000000	17.6
chr4C	1805000001	140000000	21.4
chr4C	1806000001	141000000	21.99
chr4C	1807000001	142000000	17.78
chr4C	1808000001	143000000	14.83
chr4C	1809000001	144000000	11.98
chr4C	1810000001	145000000	12.18
chr4C	1811000001	146000000	14.91
chr4C	1812000001	147000000	22.09
chr4C	1813000001	148000000	20.63
chr4C	1814000001	149000000	20.15
chr4C	1815000001	150000000	16.51
chr4C	1816000001	151000000	17.66
chr4C	1817000001	152000000	19.11
chr4C	1818000001	153000000	15.88
chr4C	1819000001	154000000	19.81
chr4C	1820000001	155000000	17.03
chr4C	1821000001	156000000	18.67
chr4C	1822000001	157000000	14.06
chr4C	1823000001	158000000	16.5
chr4C	1824000001	159000000	20.55
chr4C	1825000001	160000000	19.59
chr4C	1826000001	161000000	16.48
chr4C	1827000001	162000000	14.59
chr4C	1828000001	163000000	18.15
chr4C	1829000001	164000000	18.6
chr4C	1830000001	165000000	17.34
chr4C	1831000001	166000000	18.24
chr4C	1832000001	167000000	21
chr4C	1833000001	168000000	22.13
chr4C	1834000001	169000000	18.57
chr4C	1835000001	170000000	16.95
chr4C	1836000001	171000000	18.31
chr4C	1837000001	172000000	21.79
chr4C	1838000001	173000000	20.21
chr4C	1839000001	174000000	15.83
chr4C	1840000001	175000000	15.99
chr4C	1841000001	176000000	15.6
chr4C	1842000001	177000000	16.02
chr4C	1843000001	178000000	14.63
chr4C	1844000001	179000000	13.53
chr4C	1845000001	180000000	14.04
chr4C	1846000001	181000000	14.74
chr4C	1847000001	182000000	18.38
chr4C	1848000001	183000000	15.77
chr4C	1849000001	184000000	13.9
chr4C	1850000001	185000000	12.1
chr4C	1851000001	186000000	14.47
chr4C	1852000001	187000000	14.97
chr4C	1853000001	188000000	12.76
chr4C	1854000001	189000000	8.17
chr4C	1855000001	190000000	7.69
chr4C	1856000001	191000000	9.89
chr4C	1857000001	192000000	14.93
chr4C	1858000001	193000000	14.85
chr4C	1859000001	194000000	16.31
chr4C	1860000001	195000000	16.79
chr4C	1861000001	196000000	19.1
chr4C	1862000001	197000000	21.09
chr4C	1863000001	198000000	17.62
chr4C	1864000001	199000000	15.71
chr4C	1865000001	200000000	11.73
chr4C	1866000001	201000000	13.33
chr4C	1867000001	202000000	12.93
chr4C	1868000001	203000000	15.24
chr4C	1869000001	204000000	14.45
chr4C	1870000001	205000000	12.79
chr4C	1871000001	206000000	9.1
chr4C	1872000001	207000000	10.58
chr4C	1873000001	208000000	10.89
chr4C	1874000001	209000000	13.13
chr4C	1875000001	210000000	11.12
chr4C	1876000001	211000000	11.98
chr4C	1877000001	212000000	10.94
chr4C	1878000001	213000000	12.4
chr4C	1879000001	214000000	12.48
chr4C	1880000001	215000000	15.51
chr4C	1881000001	216000000	14.08
chr4C	1882000001	217000000	15.27
chr4C	1883000001	218000000	12.84
chr4C	1884000001	219000000	15.95
chr4C	1885000001	220000000	17.82
chr4C	1886000001	221000000	16.38
chr4C	1887000001	222000000	16.51
chr4C	1888000001	223000000	13.82
chr4C	1889000001	224000000	16.23
chr4C	1890000001	225000000	13.26
chr4C	1891000001	226000000	12.62
chr4C	1892000001	227000000	11.13
chr4C	1893000001	228000000	13.37
chr4C	1894000001	229000000	13.16
chr4C	1895000001	230000000	13.22
chr4C	1896000001	231000000	14.29
chr4C	1897000001	232000000	15.87
chr4C	1898000001	233000000	14.7
chr4C	1899000001	234000000	13.36
chr4C	1900000001	235000000	14.08
chr4C	1901000001	236000000	17.46
chr4C	1902000001	237000000	16.54
chr4C	1903000001	238000000	16.51
chr4C	1904000001	239000000	13.98
chr4C	1905000001	240000000	13.87
chr4C	1906000001	241000000	14.16
chr4C	1907000001	242000000	16.09
chr4C	1908000001	243000000	17.27
chr4C	1909000001	244000000	18.48
chr4C	1910000001	245000000	19.54
chr4C	1911000001	246000000	20.03
chr4C	1912000001	247000000	19.38
chr4C	1913000001	248000000	20.11
chr4C	1914000001	249000000	20.06
chr4C	1915000001	250000000	21.01
chr4C	1916000001	251000000	17.97
chr4C	1917000001	252000000	14.77
chr4C	1918000001	253000000	9.96
chr4C	1919000001	254000000	10.87
chr4C	1920000001	255000000	14.04
chr4C	1921000001	256000000	16.39
chr4C	1922000001	257000000	16.08
chr4C	1923000001	258000000	14.06
chr4C	1924000001	259000000	14.33
chr4C	1925000001	260000000	13.75
chr4C	1926000001	261000000	16.08
chr4C	1927000001	262000000	13.25
chr4C	1928000001	263000000	12.31
chr4C	1929000001	264000000	10.04
chr4C	1930000001	265000000	11.17
chr4C	1931000001	266000000	12.14
chr4C	1932000001	267000000	10.93
chr4C	1933000001	268000000	9.44
chr4C	1934000001	269000000	6.59
chr4C	1935000001	270000000	9.38
chr4C	1936000001	271000000	9.62
chr4C	1937000001	272000000	14.54
chr4C	1938000001	273000000	12.74
chr4C	1939000001	274000000	16.21
chr4C	1940000001	275000000	15.36
chr4C	1941000001	276000000	13.2
chr4C	1942000001	277000000	10.8
chr4C	1943000001	278000000	8.95
chr4C	1944000001	279000000	11
chr4C	1945000001	280000000	10.47
chr4C	1946000001	281000000	15.11
chr4C	1947000001	282000000	16.03
chr4C	1948000001	283000000	17.08
chr4C	1949000001	284000000	10.2
chr4C	1950000001	285000000	8.23
chr4C	1951000001	286000000	5.28
chr4C	1952000001	287000000	5.69
chr4C	1953000001	288000000	7.34
chr4C	1954000001	289000000	10.08
chr4C	1955000001	290000000	12.64
chr4C	1956000001	291000000	10.25
chr4C	1957000001	292000000	12.13
chr4C	1958000001	293000000	9.86
chr4C	1959000001	294000000	12.65
chr4C	1960000001	295000000	12.33
chr4C	1961000001	296000000	11.72
chr4C	1962000001	297000000	11.62
chr4C	1963000001	298000000	11.44
chr4C	1964000001	299000000	13.39
chr4C	1965000001	300000000	12.64
chr4C	1966000001	301000000	11.53
chr4C	1967000001	302000000	11.13
chr4C	1968000001	303000000	8.84
chr4C	1969000001	304000000	6.77
chr4C	1970000001	305000000	9.06
chr4C	1971000001	306000000	10.38
chr4C	1972000001	307000000	13.07
chr4C	1973000001	308000000	9.61
chr4C	1974000001	309000000	7.8
chr4C	1975000001	310000000	5.62
chr4C	1976000001	311000000	8.31
chr4C	1977000001	312000000	8
chr4C	1978000001	313000000	8.57
chr4C	1979000001	314000000	5.78
chr4C	1980000001	315000000	7.83
chr4C	1981000001	316000000	10.15
chr4C	1982000001	317000000	9.43
chr4C	1983000001	318000000	10.91
chr4C	1984000001	319000000	6.16
chr4C	1985000001	320000000	8.39
chr4C	1986000001	321000000	9
chr4C	1987000001	322000000	14.02
chr4C	1988000001	323000000	14.67
chr4C	1989000001	324000000	11.14
chr4C	1990000001	325000000	10.63
chr4C	1991000001	326000000	6.67
chr4C	1992000001	327000000	8.88
chr4C	1993000001	328000000	12.99
chr4C	1994000001	329000000	14.55
chr4C	1995000001	330000000	15.64
chr4C	1996000001	331000000	13.13
chr4C	1997000001	332000000	15.62
chr4C	1998000001	333000000	12.47
[truncated: 2,010 more rows]

## Sheet: Fig E2c_A. insularis-D
Chr	From	To	LAI
chr1D	1	3000000	17.15
chr1D	1000001	4000000	16.38
chr1D	2000001	5000000	18.48
chr1D	3000001	6000000	19.55
chr1D	4000001	7000000	21.01
chr1D	5000001	8000000	17.79
chr1D	6000001	9000000	22.91
chr1D	7000001	10000000	26.81
chr1D	8000001	11000000	29.4
chr1D	9000001	12000000	27.67
chr1D	10000001	13000000	23.79
chr1D	11000001	14000000	21.67
chr1D	12000001	15000000	17.35
chr1D	13000001	16000000	21.5
chr1D	14000001	17000000	20.45
chr1D	15000001	18000000	23.42
chr1D	16000001	19000000	18.99
chr1D	17000001	20000000	20.45
chr1D	18000001	21000000	17.18
chr1D	19000001	22000000	15.31
chr1D	20000001	23000000	15.61
chr1D	21000001	24000000	18.72
chr1D	22000001	25000000	20.32
chr1D	23000001	26000000	21.84
chr1D	24000001	27000000	22.08
chr1D	25000001	28000000	25.54
chr1D	26000001	29000000	20.63
chr1D	27000001	30000000	18.76
chr1D	28000001	31000000	15.49
chr1D	29000001	32000000	16.88
chr1D	30000001	33000000	16.72
chr1D	31000001	34000000	15.03
chr1D	32000001	35000000	17.04
chr1D	33000001	36000000	16.66
chr1D	34000001	37000000	16.71
chr1D	35000001	38000000	17.46
chr1D	36000001	39000000	15.87
chr1D	37000001	40000000	15.67
chr1D	38000001	41000000	14.88
chr1D	39000001	42000000	15.22
chr1D	40000001	43000000	16.77
chr1D	41000001	44000000	16.6
chr1D	42000001	45000000	20.03
chr1D	43000001	46000000	20.92
chr1D	44000001	47000000	18.42
chr1D	45000001	48000000	15.01
chr1D	46000001	49000000	18.92
chr1D	47000001	50000000	23.08
chr1D	48000001	51000000	24.4
chr1D	49000001	52000000	19.19
chr1D	50000001	53000000	14.61
chr1D	51000001	54000000	13.51
chr1D	52000001	55000000	12.65
chr1D	53000001	56000000	14.16
chr1D	54000001	57000000	14.82
chr1D	55000001	58000000	14.58
chr1D	56000001	59000000	16.55
chr1D	57000001	60000000	13.42
chr1D	58000001	61000000	15.82
chr1D	59000001	62000000	16.25
chr1D	60000001	63000000	21.8
chr1D	61000001	64000000	20.41
chr1D	62000001	65000000	14.94
chr1D	63000001	66000000	11.81
chr1D	64000001	67000000	11.86
chr1D	65000001	68000000	14.36
chr1D	66000001	69000000	16.52
chr1D	67000001	70000000	14.05
chr1D	68000001	71000000	11.66
chr1D	69000001	72000000	11.22
chr1D	70000001	73000000	12.63
chr1D	71000001	74000000	14.89
chr1D	72000001	75000000	13.95
chr1D	73000001	76000000	14.71
chr1D	74000001	77000000	13.85
chr1D	75000001	78000000	14.32
chr1D	76000001	79000000	10.71
chr1D	77000001	80000000	12.14
chr1D	78000001	81000000	12.03
chr1D	79000001	82000000	16.35
chr1D	80000001	83000000	15.06
chr1D	81000001	84000000	14.31
chr1D	82000001	85000000	13.09
chr1D	83000001	86000000	16.59
chr1D	84000001	87000000	17.16
chr1D	85000001	88000000	17.35
chr1D	86000001	89000000	12.93
chr1D	87000001	90000000	16.39
chr1D	88000001	91000000	16.86
chr1D	89000001	92000000	19.04
chr1D	90000001	93000000	14.77
chr1D	91000001	94000000	11.22
chr1D	92000001	95000000	8.84
chr1D	93000001	96000000	9.9
chr1D	94000001	97000000	13.79
chr1D	95000001	98000000	15.76
chr1D	96000001	99000000	15.23
chr1D	97000001	100000000	14.38
chr1D	98000001	101000000	13.83
chr1D	99000001	102000000	14.38
chr1D	100000001	103000000	16.33
chr1D	101000001	104000000	15.02
chr1D	102000001	105000000	13.75
chr1D	103000001	106000000	11.81
chr1D	104000001	107000000	16.87
chr1D	105000001	108000000	15.24
chr1D	106000001	109000000	13.42
chr1D	107000001	110000000	9.21
chr1D	108000001	111000000	12.19
chr1D	109000001	112000000	14.25
chr1D	110000001	113000000	15.61
chr1D	111000001	114000000	13.78
chr1D	112000001	115000000	13.29
chr1D	113000001	116000000	15.59
chr1D	114000001	117000000	16.85
chr1D	115000001	118000000	19.45
chr1D	116000001	119000000	15.68
chr1D	117000001	120000000	13.17
chr1D	118000001	121000000	9.29
chr1D	119000001	122000000	13.17
chr1D	120000001	123000000	13.77
chr1D	121000001	124000000	15.28
chr1D	122000001	125000000	15.74
chr1D	123000001	126000000	18.71
chr1D	124000001	127000000	20.21
chr1D	125000001	128000000	16.82
chr1D	126000001	129000000	15.45
chr1D	127000001	130000000	14.4
chr1D	128000001	131000000	14.22
chr1D	129000001	132000000	11.84
chr1D	130000001	133000000	11.95
chr1D	131000001	134000000	13.54
chr1D	132000001	135000000	16.6
chr1D	133000001	136000000	18.06
chr1D	134000001	137000000	20.46
chr1D	135000001	138000000	24.55
chr1D	136000001	139000000	26.06
chr1D	137000001	140000000	26.2
chr1D	138000001	141000000	23.1
chr1D	139000001	142000000	21.67
chr1D	140000001	143000000	19.49
chr1D	141000001	144000000	21.24
chr1D	142000001	145000000	19.61
chr1D	143000001	146000000	18.96
chr1D	144000001	147000000	20.12
chr1D	145000001	148000000	19.84
chr1D	146000001	149000000	19.28
chr1D	147000001	150000000	15.58
chr1D	148000001	151000000	15.96
chr1D	149000001	152000000	13.43
chr1D	150000001	153000000	11.47
chr1D	151000001	154000000	9.11
chr1D	152000001	155000000	10.37
chr1D	153000001	156000000	14.57
chr1D	154000001	157000000	19.67
chr1D	155000001	158000000	20.01
chr1D	156000001	159000000	16.65
chr1D	157000001	160000000	15.78
chr1D	158000001	161000000	14.19
chr1D	159000001	162000000	19.05
chr1D	160000001	163000000	14.81
chr1D	161000001	164000000	18.01
chr1D	162000001	165000000	16.26
chr1D	163000001	166000000	15.56
chr1D	164000001	167000000	15.04
chr1D	165000001	168000000	15.94
chr1D	166000001	169000000	17.99
chr1D	167000001	170000000	20.11
chr1D	168000001	171000000	18
chr1D	169000001	172000000	16.76
chr1D	170000001	173000000	15
chr1D	171000001	174000000	14.61
chr1D	172000001	175000000	14.82
chr1D	173000001	176000000	15.96
chr1D	174000001	177000000	17.62
chr1D	175000001	178000000	17.35
chr1D	176000001	179000000	14.83
chr1D	177000001	180000000	14.64
chr1D	178000001	181000000	15.99
chr1D	179000001	182000000	15.38
chr1D	180000001	183000000	15.56
chr1D	181000001	184000000	15.76
chr1D	182000001	185000000	20.69
chr1D	183000001	186000000	18.89
chr1D	184000001	187000000	18.16
chr1D	185000001	188000000	17.67
chr1D	186000001	189000000	23.44
chr1D	187000001	190000000	25.16
chr1D	188000001	191000000	24.16
chr1D	189000001	192000000	21.26
chr1D	190000001	193000000	21.51
chr1D	191000001	194000000	21.12
chr1D	192000001	195000000	22.16
chr1D	193000001	196000000	20.22
chr1D	194000001	197000000	19.52
chr1D	195000001	198000000	17.31
chr1D	196000001	199000000	17.85
chr1D	197000001	200000000	19.04
chr1D	198000001	201000000	18.29
chr1D	199000001	202000000	17.89
chr1D	200000001	203000000	18.54
chr1D	201000001	204000000	17.41
chr1D	202000001	205000000	19.68
chr1D	203000001	206000000	17.09
chr1D	204000001	207000000	19.98
chr1D	205000001	208000000	21.02
chr1D	206000001	209000000	21.76
chr1D	207000001	210000000	22.26
chr1D	208000001	211000000	20.07
chr1D	209000001	212000000	20.01
chr1D	210000001	213000000	18.97
chr1D	211000001	214000000	18.22
chr1D	212000001	215000000	19.22
chr1D	213000001	216000000	19.96
chr1D	214000001	217000000	20.68
chr1D	215000001	218000000	20.78
chr1D	216000001	219000000	22.36
chr1D	217000001	220000000	22.93
chr1D	218000001	221000000	20.03
chr1D	219000001	222000000	16.29
chr1D	220000001	223000000	13.83
chr1D	221000001	224000000	16.57
chr1D	222000001	225000000	20.39
chr1D	223000001	226000000	23.88
chr1D	224000001	227000000	21.77
chr1D	225000001	228000000	20.71
chr1D	226000001	229000000	20.05
chr1D	227000001	230000000	22.15
chr1D	228000001	231000000	22.44
chr1D	229000001	232000000	24.65
chr1D	230000001	233000000	27.3
chr1D	231000001	234000000	30.68
chr1D	232000001	235000000	27.68
chr1D	233000001	236000000	23.06
chr1D	234000001	237000000	21.63
chr1D	235000001	238000000	20.35
chr1D	236000001	239000000	21.84
chr1D	237000001	240000000	18.03
chr1D	238000001	241000000	19.57
chr1D	239000001	242000000	17.44
chr1D	240000001	243000000	18.13
chr1D	241000001	244000000	18.1
chr1D	242000001	245000000	17.49
chr1D	243000001	246000000	17.38
chr1D	244000001	247000000	18.22
chr1D	245000001	248000000	21.93
chr1D	246000001	249000000	21.93
chr1D	247000001	250000000	20.28
chr1D	248000001	251000000	18.63
chr1D	249000001	252000000	17.66
chr1D	250000001	253000000	17.43
chr1D	251000001	254000000	18.44
chr1D	252000001	255000000	19.2
chr1D	253000001	256000000	18.36
chr1D	254000001	257000000	17.97
chr1D	255000001	258000000	17.9
chr1D	256000001	259000000	21.04
chr1D	257000001	260000000	17.46
chr1D	258000001	261000000	19.48
chr1D	259000001	262000000	19.32
chr1D	260000001	263000000	23.85
chr1D	261000001	264000000	20.25
chr1D	262000001	265000000	19.76
chr1D	263000001	266000000	18.7
chr1D	264000001	267000000	19.05
chr1D	265000001	268000000	17.74
chr1D	266000001	269000000	16.02
chr1D	267000001	270000000	20.26
chr1D	268000001	271000000	26.03
chr1D	269000001	272000000	27.86
chr1D	270000001	273000000	27.44
chr1D	271000001	274000000	24.11
chr1D	272000001	275000000	23.88
chr1D	273000001	276000000	23.32
chr1D	274000001	277000000	19.88
chr1D	275000001	278000000	17.51
chr1D	276000001	279000000	18.15
chr1D	277000001	280000000	21.45
chr1D	278000001	281000000	25.62
chr1D	279000001	282000000	25.12
chr1D	280000001	283000000	22.89
chr1D	281000001	284000000	20.43
chr1D	282000001	285000000	20.82
chr1D	283000001	286000000	18.15
chr1D	284000001	287000000	22.91
chr1D	285000001	288000000	19.5
chr1D	286000001	289000000	21.62
chr1D	287000001	290000000	18.89
chr1D	288000001	291000000	21.94
chr1D	289000001	292000000	24.95
chr1D	290000001	293000000	21.33
chr1D	291000001	294000000	18.89
chr1D	292000001	295000000	17.62
chr1D	293000001	296000000	20.47
chr1D	294000001	297000000	22.03
chr1D	295000001	298000000	20.78
chr1D	296000001	299000000	18.96
chr1D	297000001	300000000	17.47
chr1D	298000001	301000000	18.62
chr1D	299000001	302000000	21.6
chr1D	300000001	303000000	18.65
chr1D	301000001	304000000	18.66
chr1D	302000001	305000000	15.08
chr1D	303000001	306000000	18.77
chr1D	304000001	307000000	16.84
chr1D	305000001	308000000	17.03
chr1D	306000001	309000000	15.62
chr1D	307000001	310000000	19.94
chr1D	308000001	311000000	19.15
chr1D	309000001	312000000	17.28
chr1D	310000001	313000000	18.26
chr1D	311000001	314000000	19.47
chr1D	312000001	315000000	23.5
chr1D	313000001	316000000	18.29
chr1D	314000001	317000000	20.55
chr1D	315000001	318000000	20.09
chr1D	316000001	319000000	21.68
chr1D	317000001	320000000	22.22
chr1D	318000001	321000000	22.76
chr1D	319000001	322000000	24.21
chr1D	320000001	323000000	22.63
chr1D	321000001	324000000	20.73
chr1D	322000001	325000000	17.53
chr1D	323000001	326000000	14.05
chr1D	324000001	327000000	15.78
chr1D	325000001	328000000	20.14
chr1D	326000001	329000000	23.55
chr1D	327000001	330000000	22.94
chr1D	328000001	331000000	22.93
chr1D	329000001	332000000	20.99
chr1D	330000001	333000000	21.92
chr1D	331000001	334000000	22.3
chr1D	332000001	335000000	21.71
chr1D	333000001	336000000	21.13
chr1D	334000001	337000000	17.73
chr1D	335000001	338000000	16.58
chr1D	336000001	339000000	16.39
chr1D	337000001	340000000	17.14
chr1D	338000001	341000000	21.88
chr1D	339000001	342000000	20.3
chr1D	340000001	343000000	24.01
chr1D	341000001	344000000	23.67
chr1D	342000001	345000000	24.8
chr1D	343000001	346000000	21.4
chr1D	344000001	347000000	20.82
chr1D	345000001	348000000	20.94
chr1D	346000001	349000000	18.47
chr1D	347000001	350000000	17.85
chr1D	348000001	351000000	16.62
chr1D	349000001	352000000	14.27
chr1D	350000001	353000000	12.85
chr1D	351000001	354000000	12.44
chr1D	352000001	355000000	21.89
chr1D	353000001	356000000	23.22
chr1D	354000001	357000000	23.84
chr1D	355000001	358000000	20.97
chr1D	356000001	359000000	19.79
chr1D	357000001	360000000	19.36
chr1D	358000001	361000000	15.23
chr1D	359000001	362000000	18.62
chr1D	360000001	363000000	19.7
chr1D	361000001	364000000	21.78
chr1D	362000001	365000000	21.74
chr1D	363000001	366000000	24.55
chr1D	364000001	367000000	26.76
chr1D	365000001	368000000	24.87
chr1D	366000001	369000000	20.69
chr1D	367000001	370000000	21.98
chr1D	368000001	371000000	20.36
chr1D	369000001	372000000	24.46
chr1D	370000001	373000000	23.06
chr1D	371000001	374000000	25.53
chr1D	372000001	375000000	22.97
chr1D	373000001	376000000	23.11
chr1D	374000001	377000000	23.06
chr1D	375000001	378000000	21.29
chr1D	376000001	379000000	19.88
chr1D	377000001	380000000	19.86
chr1D	378000001	381000000	21.08
chr1D	379000001	382000000	18.81
chr1D	380000001	383000000	17.21
chr1D	381000001	384000000	17.39
chr1D	382000001	385000000	21.35
chr1D	383000001	386000000	21.4
chr1D	384000001	387000000	24.19
chr1D	385000001	388000000	24.2
chr1D	386000001	389000000	25.63
chr1D	387000001	390000000	20.55
chr1D	388000001	391000000	15.32
chr1D	389000001	392000000	11.98
chr1D	390000001	393000000	16.4
chr1D	391000001	394000000	25.06
chr1D	392000001	395000000	25.04
chr1D	393000001	396000000	23.91
chr1D	394000001	397000000	16.93
chr1D	395000001	398000000	15.54
chr1D	396000001	399000000	13.87
chr1D	397000001	400000000	17.67
chr1D	398000001	401000000	18.96
chr1D	399000001	402000000	22.76
chr1D	400000001	403000000	20.76
chr1D	401000001	404000000	21.34
chr1D	402000001	405000000	18.41
chr1D	403000001	406000000	21.46
chr1D	404000001	407000000	20.01
chr1D	405000001	408000000	21.35
chr1D	406000001	409000000	18.2
chr1D	407000001	410000000	23.47
chr1D	408000001	411000000	26.83
chr1D	409000001	412000000	28.85
chr1D	410000001	413000000	27.45
chr1D	411000001	414000000	25.36
chr1D	412000001	415000000	24.02
chr1D	413000001	416000000	21.37
chr1D	414000001	417000000	19.48
chr1D	415000001	418000000	20.56
chr1D	416000001	419000000	18.02
chr1D	417000001	420000000	17.56
chr1D	418000001	421000000	18.28
chr1D	419000001	422000000	22.28
chr1D	420000001	423000000	23.65
chr1D	421000001	424000000	20.92
chr1D	422000001	425000000	16.92
chr1D	423000001	426000000	18.03
chr1D	424000001	427000000	22.16
chr1D	425000001	428000000	25.31
chr1D	426000001	429000000	25.41
chr1D	427000001	430000000	22.41
chr1D	428000001	431000000	18.42
chr1D	429000001	432000000	19.06
chr1D	430000001	433000000	17.93
chr1D	431000001	434000000	20.34
chr1D	432000001	435000000	19.45
chr1D	433000001	436000000	20.85
chr1D	434000001	437000000	19.32
chr1D	435000001	438000000	17.28
chr1D	436000001	439000000	17.13
chr1D	437000001	440000000	17.03
chr1D	438000001	441000000	15.69
chr1D	439000001	442000000	16.8
chr1D	440000001	443000000	18.58
chr1D	441000001	444000000	23.42
chr1D	442000001	445000000	23.03
chr1D	443000001	446000000	23.77
chr1D	444000001	447000000	18.55
chr1D	445000001	448000000	16.34
chr1D	446000001	449000000	16.01
chr1D	447000001	450000000	19.7
chr1D	448000001	451000000	21.98
chr1D	449000001	452000000	24.66
chr1D	450000001	453000000	23.48
chr1D	451000001	454000000	21.2
chr1D	452000001	455000000	15.93
chr1D	453000001	456000000	18.31
chr1D	454000001	457000000	18.62
chr1D	455000001	458000000	18.87
chr1D	456000001	459000000	19.01
chr1D	457000001	460000000	19.31
chr1D	458000001	461000000	20.93
chr1D	459000001	462000000	18.87
chr1D	460000001	463000000	16.34
chr1D	461000001	463811359	13.96
chr2D	462000001	3000000	21.53
chr2D	463000001	4000000	23.52
chr2D	464000001	5000000	21.52
chr2D	465000001	6000000	18.59
chr2D	466000001	7000000	18.27
chr2D	467000001	8000000	19.03
chr2D	468000001	9000000	20.19
chr2D	469000001	10000000	17.32
chr2D	470000001	11000000	19.08
chr2D	471000001	12000000	19.02
chr2D	472000001	13000000	18.07
chr2D	473000001	14000000	17.66
chr2D	474000001	15000000	17.41
chr2D	475000001	16000000	18.66
chr2D	476000001	17000000	19.11
chr2D	477000001	18000000	18.86
chr2D	478000001	19000000	18.23
chr2D	479000001	20000000	20.12
chr2D	480000001	21000000	21.93
chr2D	481000001	22000000	22.66
chr2D	482000001	23000000	21.16
chr2D	483000001	24000000	20.07
chr2D	484000001	25000000	20.86
chr2D	485000001	26000000	19.75
chr2D	486000001	27000000	16.8
chr2D	487000001	28000000	16.15
chr2D	488000001	29000000	18.93
chr2D	489000001	30000000	21.36
chr2D	490000001	31000000	24.13
chr2D	491000001	32000000	23.55
chr2D	492000001	33000000	23.81
chr2D	493000001	34000000	21.19
chr2D	494000001	35000000	22.87
chr2D	495000001	36000000	24.19
chr2D	496000001	37000000	25.25
chr2D	497000001	38000000	24.04
chr2D	498000001	39000000	19.99
chr2D	499000001	40000000	21.38
chr2D	500000001	41000000	20.22
chr2D	501000001	42000000	23.84
chr2D	502000001	43000000	20.33
chr2D	503000001	44000000	19.28
chr2D	504000001	45000000	15.94
chr2D	505000001	46000000	16.05
chr2D	506000001	47000000	15.35
chr2D	507000001	48000000	19.41
chr2D	508000001	49000000	22.94
chr2D	509000001	50000000	24.15
chr2D	510000001	51000000	19.78
chr2D	511000001	52000000	17
chr2D	512000001	53000000	18.34
chr2D	513000001	54000000	22.11
chr2D	514000001	55000000	22.67
chr2D	515000001	56000000	20.93
chr2D	516000001	57000000	17.68
chr2D	517000001	58000000	19.04
chr2D	518000001	59000000	16.25
chr2D	519000001	60000000	15.8
chr2D	520000001	61000000	12.87
chr2D	521000001	62000000	15.7
chr2D	522000001	63000000	16.07
chr2D	523000001	64000000	18.41
chr2D	524000001	65000000	18.05
chr2D	525000001	66000000	17.94
chr2D	526000001	67000000	15.38
chr2D	527000001	68000000	15.31
chr2D	528000001	69000000	17.68
chr2D	529000001	70000000	16.64
chr2D	530000001	71000000	15.08
chr2D	531000001	72000000	11.84
chr2D	532000001	73000000	13.99
chr2D	533000001	74000000	15.82
chr2D	534000001	75000000	17.51
chr2D	535000001	76000000	16.27
chr2D	536000001	77000000	18.3
chr2D	537000001	78000000	18.75
chr2D	538000001	79000000	19.16
chr2D	539000001	80000000	19.07
chr2D	540000001	81000000	17.39
chr2D	541000001	82000000	16.85
chr2D	542000001	83000000	15.24
chr2D	543000001	84000000	15.33
chr2D	544000001	85000000	16.12
chr2D	545000001	86000000	14.59
chr2D	546000001	87000000	13.74
chr2D	547000001	88000000	12.75
chr2D	548000001	89000000	13.61
chr2D	549000001	90000000	12.92
chr2D	550000001	91000000	14.81
chr2D	551000001	92000000	13.45
chr2D	552000001	93000000	16.73
chr2D	553000001	94000000	15.86
chr2D	554000001	95000000	13.42
chr2D	555000001	96000000	12.15
chr2D	556000001	97000000	16.09
chr2D	557000001	98000000	16.21
chr2D	558000001	99000000	18.87
chr2D	559000001	100000000	14
chr2D	560000001	101000000	20.87
chr2D	561000001	102000000	19.11
chr2D	562000001	103000000	20.56
chr2D	563000001	104000000	15.56
chr2D	564000001	105000000	16.51
chr2D	565000001	106000000	14.66
chr2D	566000001	107000000	17.41
chr2D	567000001	108000000	16.62
chr2D	568000001	109000000	19.46
chr2D	569000001	110000000	20.22
chr2D	570000001	111000000	24.02
chr2D	571000001	112000000	21.67
chr2D	572000001	113000000	20.35
chr2D	573000001	114000000	17.83
chr2D	574000001	115000000	16.47
chr2D	575000001	116000000	14.53
chr2D	576000001	117000000	15.49
chr2D	577000001	118000000	19.24
chr2D	578000001	119000000	20.12
chr2D	579000001	120000000	16.45
chr2D	580000001	121000000	13.39
chr2D	581000001	122000000	14.1
chr2D	582000001	123000000	13.15
chr2D	583000001	124000000	13.59
chr2D	584000001	125000000	13.18
chr2D	585000001	126000000	13.62
chr2D	586000001	127000000	16.53
chr2D	587000001	128000000	14.68
chr2D	588000001	129000000	14.65
chr2D	589000001	130000000	13.71
chr2D	590000001	131000000	15.46
chr2D	591000001	132000000	16.14
chr2D	592000001	133000000	14.52
chr2D	593000001	134000000	15.53
chr2D	594000001	135000000	13.66
chr2D	595000001	136000000	13.73
chr2D	596000001	137000000	12.1
chr2D	597000001	138000000	12.87
chr2D	598000001	139000000	11.63
chr2D	599000001	140000000	10.72
chr2D	600000001	141000000	12.19
chr2D	601000001	142000000	14.16
chr2D	602000001	143000000	14.27
chr2D	603000001	144000000	13.99
chr2D	604000001	145000000	13.15
chr2D	605000001	146000000	17.18
chr2D	606000001	147000000	16.26
chr2D	607000001	148000000	15.47
chr2D	608000001	149000000	14.48
chr2D	609000001	150000000	12.62
chr2D	610000001	151000000	14.39
chr2D	611000001	152000000	11.22
chr2D	612000001	153000000	14.4
chr2D	613000001	154000000	14.51
chr2D	614000001	155000000	15.74
chr2D	615000001	156000000	13.23
chr2D	616000001	157000000	13.33
chr2D	617000001	158000000	13.1
chr2D	618000001	159000000	15.74
chr2D	619000001	160000000	16.13
chr2D	620000001	161000000	19.33
chr2D	621000001	162000000	21.45
chr2D	622000001	163000000	22.54
chr2D	623000001	164000000	20.96
chr2D	624000001	165000000	21.86
chr2D	625000001	166000000	24.4
chr2D	626000001	167000000	25.54
chr2D	627000001	168000000	23.95
chr2D	628000001	169000000	25.47
chr2D	629000001	170000000	25.39
chr2D	630000001	171000000	24.49
chr2D	631000001	172000000	24.77
chr2D	632000001	173000000	27.02
chr2D	633000001	174000000	32.31
chr2D	634000001	175000000	28.65
chr2D	635000001	176000000	27.08
chr2D	636000001	177000000	24.16
chr2D	637000001	178000000	25.63
chr2D	638000001	179000000	27.06
chr2D	639000001	180000000	24.47
chr2D	640000001	181000000	20.73
chr2D	641000001	182000000	16.2
chr2D	642000001	183000000	15.23
chr2D	643000001	184000000	14.09
chr2D	644000001	185000000	15.39
chr2D	645000001	186000000	15.22
chr2D	646000001	187000000	16.35
chr2D	647000001	188000000	19.37
chr2D	648000001	189000000	16.98
chr2D	649000001	190000000	17.54
chr2D	650000001	191000000	13.34
chr2D	651000001	192000000	15.98
chr2D	652000001	193000000	15.12
chr2D	653000001	194000000	17.39
chr2D	654000001	195000000	18.81
chr2D	655000001	196000000	17.83
chr2D	656000001	197000000	19.27
chr2D	657000001	198000000	20.16
chr2D	658000001	199000000	22.85
chr2D	659000001	200000000	19.59
chr2D	660000001	201000000	20.69
chr2D	661000001	202000000	21.28
chr2D	662000001	203000000	22.58
chr2D	663000001	204000000	24.61
chr2D	664000001	205000000	24.37
chr2D	665000001	206000000	21.81
chr2D	666000001	207000000	14.99
chr2D	667000001	208000000	18.67
chr2D	668000001	209000000	19.52
chr2D	669000001	210000000	20.67
chr2D	670000001	211000000	17.89
chr2D	671000001	212000000	19.39
chr2D	672000001	213000000	17.22
chr2D	673000001	214000000	15.11
chr2D	674000001	215000000	14.53
chr2D	675000001	216000000	14.05
chr2D	676000001	217000000	12.22
chr2D	677000001	218000000	11.22
chr2D	678000001	219000000	13.91
chr2D	679000001	220000000	14.74
chr2D	680000001	221000000	16.12
chr2D	681000001	222000000	13.26
chr2D	682000001	223000000	14.25
chr2D	683000001	224000000	14.2
chr2D	684000001	225000000	16.74
chr2D	685000001	226000000	17.88
chr2D	686000001	227000000	19.7
chr2D	687000001	228000000	20.17
chr2D	688000001	229000000	20.8
chr2D	689000001	230000000	21.31
chr2D	690000001	231000000	20.53
chr2D	691000001	232000000	22.15
chr2D	692000001	233000000	20.28
chr2D	693000001	234000000	23.23
chr2D	694000001	235000000	23.23
chr2D	695000001	236000000	23.06
chr2D	696000001	237000000	21.27
chr2D	697000001	238000000	19.77
chr2D	698000001	239000000	20.34
chr2D	699000001	240000000	19.95
chr2D	700000001	241000000	17.55
chr2D	701000001	242000000	15.51
chr2D	702000001	243000000	14.79
chr2D	703000001	244000000	18.06
chr2D	704000001	245000000	22.23
chr2D	705000001	246000000	21.7
chr2D	706000001	247000000	21.44
chr2D	707000001	248000000	21.85
chr2D	708000001	249000000	22.79
chr2D	709000001	250000000	22.69
chr2D	710000001	251000000	20.54
chr2D	711000001	252000000	21.33
chr2D	712000001	253000000	18.92
chr2D	713000001	254000000	17.99
chr2D	714000001	255000000	18.32
chr2D	715000001	256000000	20.16
chr2D	716000001	257000000	20.06
chr2D	717000001	258000000	20.19
chr2D	718000001	259000000	21.4
chr2D	719000001	260000000	22.45
chr2D	720000001	261000000	18.42
chr2D	721000001	262000000	14.2
chr2D	722000001	263000000	10.91
chr2D	723000001	264000000	16.47
chr2D	724000001	265000000	17.17
chr2D	725000001	266000000	19.73
chr2D	726000001	267000000	17.36
chr2D	727000001	268000000	18.55
chr2D	728000001	269000000	19.84
chr2D	729000001	270000000	22.56
chr2D	730000001	271000000	20.88
chr2D	731000001	272000000	20.86
chr2D	732000001	273000000	20.14
chr2D	733000001	274000000	25.23
chr2D	734000001	275000000	23.38
chr2D	735000001	276000000	21.4
chr2D	736000001	277000000	17.52
chr2D	737000001	278000000	17.47
chr2D	738000001	279000000	17.61
chr2D	739000001	280000000	18.66
chr2D	740000001	281000000	19.33
chr2D	741000001	282000000	19.77
chr2D	742000001	283000000	20.46
chr2D	743000001	284000000	22.41
chr2D	744000001	285000000	22.47
chr2D	745000001	286000000	21.44
chr2D	746000001	287000000	22.06
chr2D	747000001	288000000	23.35
chr2D	748000001	289000000	25.58
chr2D	749000001	290000000	23.07
chr2D	750000001	291000000	22.35
chr2D	751000001	292000000	22.79
chr2D	752000001	293000000	22.22
chr2D	753000001	294000000	21.06
chr2D	754000001	295000000	18.58
chr2D	755000001	296000000	20.93
chr2D	756000001	297000000	20.33
chr2D	757000001	298000000	19.14
chr2D	758000001	299000000	16.28
chr2D	759000001	300000000	18.47
chr2D	760000001	301000000	22.12
chr2D	761000001	302000000	24.08
chr2D	762000001	303000000	24.01
chr2D	763000001	304000000	22.94
chr2D	764000001	305000000	21.33
chr2D	765000001	306000000	21.49
chr2D	766000001	307000000	21.12
chr2D	767000001	308000000	24.08
chr2D	768000001	309000000	23.89
chr2D	769000001	310000000	29.73
chr2D	770000001	311000000	25.55
chr2D	771000001	312000000	25.23
chr2D	772000001	313000000	18.67
chr2D	773000001	314000000	19.95
chr2D	774000001	315000000	18.3
chr2D	775000001	316000000	17.69
chr2D	776000001	317000000	19.28
chr2D	777000001	318000000	17.64
chr2D	778000001	319000000	19.64
chr2D	779000001	320000000	20.73
chr2D	780000001	321000000	22.39
chr2D	781000001	322000000	19.93
chr2D	782000001	323000000	16.89
chr2D	783000001	324000000	17.12
chr2D	784000001	325000000	18.23
chr2D	785000001	326000000	19.88
chr2D	786000001	327000000	19.93
chr2D	787000001	328000000	21.11
chr2D	788000001	329000000	19.84
chr2D	789000001	330000000	20.96
chr2D	790000001	331000000	20.69
chr2D	791000001	332000000	20.45
chr2D	792000001	333000000	27.41
chr2D	793000001	334000000	26.47
chr2D	794000001	335000000	28.84
chr2D	795000001	336000000	22.31
chr2D	796000001	337000000	21.83
chr2D	797000001	338000000	19.59
chr2D	798000001	339000000	21.65
chr2D	799000001	340000000	22.36
chr2D	800000001	341000000	26.99
chr2D	801000001	342000000	25.52
chr2D	802000001	343000000	23.95
chr2D	803000001	344000000	17.55
chr2D	804000001	345000000	17.71
chr2D	805000001	346000000	20.75
chr2D	806000001	347000000	24.96
chr2D	807000001	348000000	24.51
chr2D	808000001	349000000	19.64
chr2D	809000001	350000000	21.29
chr2D	810000001	351000000	20.44
chr2D	811000001	352000000	24.75
chr2D	812000001	353000000	20.01
chr2D	813000001	354000000	21.24
chr2D	814000001	355000000	20.77
chr2D	815000001	356000000	20.99
chr2D	816000001	357000000	19.85
chr2D	817000001	358000000	19.59
chr2D	818000001	359000000	18.9
chr2D	819000001	360000000	18.62
chr2D	820000001	361000000	20.23
chr2D	821000001	362000000	23.41
chr2D	822000001	363000000	22.17
chr2D	823000001	364000000	20.08
chr2D	824000001	365000000	17.73
chr2D	825000001	366000000	22.29
chr2D	826000001	367000000	23.64
chr2D	827000001	368000000	23.67
chr2D	828000001	369000000	21.97
chr2D	829000001	370000000	19.83
chr2D	830000001	371000000	20.44
chr2D	831000001	372000000	18.66
chr2D	832000001	373000000	20
chr2D	833000001	374000000	19.9
chr2D	834000001	375000000	22.83
chr2D	835000001	376000000	23.02
chr2D	836000001	377000000	23.71
chr2D	837000001	378000000	20.18
chr2D	838000001	379000000	20.19
chr2D	839000001	380000000	19.29
chr2D	840000001	381000000	17.95
chr2D	841000001	382000000	18.36
chr2D	842000001	383000000	19.68
chr2D	843000001	384000000	18.97
chr2D	844000001	385000000	19.03
chr2D	845000001	386000000	16.75
chr2D	846000001	387000000	23.55
chr2D	847000001	388000000	22.55
chr2D	848000001	389000000	20.3
chr2D	849000001	390000000	19.05
chr2D	850000001	391000000	18.78
chr2D	851000001	392000000	22.03
chr2D	852000001	393000000	22.72
chr2D	853000001	394000000	27.33
chr2D	854000001	395000000	23.38
chr2D	855000001	395804754	21.66
chr3D	856000001	3000000	19.25
chr3D	857000001	4000000	19.2
chr3D	858000001	5000000	22.39
chr3D	859000001	6000000	23.23
chr3D	860000001	7000000	20.59
chr3D	861000001	8000000	18.36
chr3D	862000001	9000000	16.25
chr3D	863000001	10000000	17.45
chr3D	864000001	11000000	19.11
chr3D	865000001	12000000	21.83
chr3D	866000001	13000000	21.08
chr3D	867000001	14000000	20.54
chr3D	868000001	15000000	19.06
chr3D	869000001	16000000	19.94
chr3D	870000001	17000000	18.11
chr3D	871000001	18000000	18.45
chr3D	872000001	19000000	20.46
chr3D	873000001	20000000	21.77
chr3D	874000001	21000000	18.63
chr3D	875000001	22000000	17.88
chr3D	876000001	23000000	21.81
chr3D	877000001	24000000	24.34
chr3D	878000001	25000000	25.12
chr3D	879000001	26000000	18.33
chr3D	880000001	27000000	19.35
chr3D	881000001	28000000	17.48
chr3D	882000001	29000000	17.89
chr3D	883000001	30000000	14.86
chr3D	884000001	31000000	14.81
chr3D	885000001	32000000	18.19
chr3D	886000001	33000000	16.42
chr3D	887000001	34000000	18.37
chr3D	888000001	35000000	15.69
chr3D	889000001	36000000	16.77
chr3D	890000001	37000000	14.32
chr3D	891000001	38000000	15.6
chr3D	892000001	39000000	16.55
chr3D	893000001	40000000	15.33
chr3D	894000001	41000000	17.07
chr3D	895000001	42000000	19.98
chr3D	896000001	43000000	22.73
chr3D	897000001	44000000	19.96
chr3D	898000001	45000000	17.71
chr3D	899000001	46000000	17.76
chr3D	900000001	47000000	19.44
chr3D	901000001	48000000	18.07
chr3D	902000001	49000000	19
chr3D	903000001	50000000	18.34
chr3D	904000001	51000000	26.07
chr3D	905000001	52000000	23.64
chr3D	906000001	53000000	22.62
chr3D	907000001	54000000	15.82
chr3D	908000001	55000000	19.13
chr3D	909000001	56000000	20.3
chr3D	910000001	57000000	20.77
chr3D	911000001	58000000	22.16
chr3D	912000001	59000000	19.69
chr3D	913000001	60000000	16.01
chr3D	914000001	61000000	12.59
chr3D	915000001	62000000	16.57
chr3D	916000001	63000000	17.29
chr3D	917000001	64000000	18.87
chr3D	918000001	65000000	16.82
chr3D	919000001	66000000	18.46
chr3D	920000001	67000000	16.35
chr3D	921000001	68000000	15.19
chr3D	922000001	69000000	14.68
chr3D	923000001	70000000	16.24
chr3D	924000001	71000000	17.05
chr3D	925000001	72000000	18.59
chr3D	926000001	73000000	18.48
chr3D	927000001	74000000	20.51
chr3D	928000001	75000000	22.51
chr3D	929000001	76000000	24.4
chr3D	930000001	77000000	19.3
chr3D	931000001	78000000	17.28
chr3D	932000001	79000000	14.68
chr3D	933000001	80000000	18.39
chr3D	934000001	81000000	19.89
chr3D	935000001	82000000	19.91
chr3D	936000001	83000000	17.85
chr3D	937000001	84000000	17.68
chr3D	938000001	85000000	19.17
chr3D	939000001	86000000	20.76
chr3D	940000001	87000000	19.07
chr3D	941000001	88000000	15.53
chr3D	942000001	89000000	14.84
chr3D	943000001	90000000	18.23
chr3D	944000001	91000000	18.64
chr3D	945000001	92000000	19.02
chr3D	946000001	93000000	18.55
chr3D	947000001	94000000	19.45
chr3D	948000001	95000000	18.08
chr3D	949000001	96000000	12.02
chr3D	950000001	97000000	10.74
chr3D	951000001	98000000	10.11
chr3D	952000001	99000000	13.18
chr3D	953000001	100000000	12.74
chr3D	954000001	101000000	14.97
chr3D	955000001	102000000	13.87
chr3D	956000001	103000000	16.73
chr3D	957000001	104000000	14.77
chr3D	958000001	105000000	15.86
chr3D	959000001	106000000	12.18
chr3D	960000001	107000000	12.85
chr3D	961000001	108000000	12.63
chr3D	962000001	109000000	16.31
chr3D	963000001	110000000	14.57
chr3D	964000001	111000000	15.04
chr3D	965000001	112000000	12.83
chr3D	966000001	113000000	12.84
chr3D	967000001	114000000	11.58
chr3D	968000001	115000000	10.32
chr3D	969000001	116000000	11.58
chr3D	970000001	117000000	10.41
chr3D	971000001	118000000	15.59
chr3D	972000001	119000000	18.81
chr3D	973000001	120000000	20.86
chr3D	974000001	121000000	17.45
chr3D	975000001	122000000	16.84
chr3D	976000001	123000000	15.72
chr3D	977000001	124000000	14.84
chr3D	978000001	125000000	14.88
chr3D	979000001	126000000	16.09
chr3D	980000001	127000000	19.03
chr3D	981000001	128000000	18.07
chr3D	982000001	129000000	22.89
chr3D	983000001	130000000	20.11
chr3D	984000001	131000000	19.76
chr3D	985000001	132000000	12.74
chr3D	986000001	133000000	14.54
chr3D	987000001	134000000	15.3
chr3D	988000001	135000000	17.37
chr3D	989000001	136000000	16.23
chr3D	990000001	137000000	14.98
chr3D	991000001	138000000	12.96
chr3D	992000001	139000000	13.33
chr3D	993000001	140000000	14.33
chr3D	994000001	141000000	16.47
chr3D	995000001	142000000	16.98
chr3D	996000001	143000000	16.23
chr3D	997000001	144000000	16.5
chr3D	998000001	145000000	17.87
chr3D	999000001	146000000	15.78
chr3D	1000000001	147000000	16.63
chr3D	1001000001	148000000	13.8
chr3D	1002000001	149000000	17.56
chr3D	1003000001	150000000	16.78
chr3D	1004000001	151000000	18.74
chr3D	1005000001	152000000	19.26
chr3D	1006000001	153000000	19.11
chr3D	1007000001	154000000	17.77
chr3D	1008000001	155000000	20.54
chr3D	1009000001	156000000	19.91
chr3D	1010000001	157000000	20.83
chr3D	1011000001	158000000	15.32
chr3D	1012000001	159000000	12.98
chr3D	1013000001	160000000	11.63
chr3D	1014000001	161000000	15.1
chr3D	1015000001	162000000	17.67
chr3D	1016000001	163000000	19.06
chr3D	1017000001	164000000	15
chr3D	1018000001	165000000	13.35
chr3D	1019000001	166000000	15.76
chr3D	1020000001	167000000	16.83
chr3D	1021000001	168000000	18.89
chr3D	1022000001	169000000	16.13
chr3D	1023000001	170000000	15.63
chr3D	1024000001	171000000	14.95
chr3D	1025000001	172000000	16.45
chr3D	1026000001	173000000	17.37
chr3D	1027000001	174000000	18.54
chr3D	1028000001	175000000	17.16
chr3D	1029000001	176000000	16.2
chr3D	1030000001	177000000	16.8
chr3D	1031000001	178000000	16.37
chr3D	1032000001	179000000	14.18
chr3D	1033000001	180000000	11.17
chr3D	1034000001	181000000	10.75
chr3D	1035000001	182000000	12.2
chr3D	1036000001	183000000	16.51
chr3D	1037000001	184000000	16.2
chr3D	1038000001	185000000	18.43
chr3D	1039000001	186000000	19.21
chr3D	1040000001	187000000	21.57
chr3D	1041000001	188000000	24.16
chr3D	1042000001	189000000	21.32
chr3D	1043000001	190000000	21.78
chr3D	1044000001	191000000	17.08
chr3D	1045000001	192000000	16.06
chr3D	1046000001	193000000	13.74
chr3D	1047000001	194000000	13.37
chr3D	1048000001	195000000	12.68
chr3D	1049000001	196000000	10.95
chr3D	1050000001	197000000	11.97
chr3D	1051000001	198000000	12.06
chr3D	1052000001	199000000	14.04
chr3D	1053000001	200000000	13.87
chr3D	1054000001	201000000	16.38
chr3D	1055000001	202000000	14.05
chr3D	1056000001	203000000	13.34
chr3D	1057000001	204000000	13.45
chr3D	1058000001	205000000	16.09
chr3D	1059000001	206000000	15.28
chr3D	1060000001	207000000	14.79
chr3D	1061000001	208000000	12.74
chr3D	1062000001	209000000	16.54
chr3D	1063000001	210000000	17.35
chr3D	1064000001	211000000	21.59
chr3D	1065000001	212000000	19.43
chr3D	1066000001	213000000	18.77
chr3D	1067000001	214000000	16.66
chr3D	1068000001	215000000	17.9
chr3D	1069000001	216000000	17.02
chr3D	1070000001	217000000	18.87
chr3D	1071000001	218000000	19.87
chr3D	1072000001	219000000	22.85
chr3D	1073000001	220000000	21.94
chr3D	1074000001	221000000	21.27
chr3D	1075000001	222000000	16.51
chr3D	1076000001	223000000	16.76
chr3D	1077000001	224000000	14.53
chr3D	1078000001	225000000	15.42
chr3D	1079000001	226000000	13.88
chr3D	1080000001	227000000	15.5
chr3D	1081000001	228000000	14.31
chr3D	1082000001	229000000	16.03
chr3D	1083000001	230000000	17.84
chr3D	1084000001	231000000	23.34
chr3D	1085000001	232000000	20.89
chr3D	1086000001	233000000	19.03
chr3D	1087000001	234000000	14.87
chr3D	1088000001	235000000	15.05
chr3D	1089000001	236000000	14.41
chr3D	1090000001	237000000	13.54
chr3D	1091000001	238000000	14.96
chr3D	1092000001	239000000	16.1
chr3D	1093000001	240000000	19.3
chr3D	1094000001	241000000	19.48
chr3D	1095000001	242000000	19.02
chr3D	1096000001	243000000	15.54
chr3D	1097000001	244000000	17.07
chr3D	1098000001	245000000	17.82
chr3D	1099000001	246000000	19.79
chr3D	1100000001	247000000	18.3
chr3D	1101000001	248000000	19.45
chr3D	1102000001	249000000	19.48
chr3D	1103000001	250000000	17.69
chr3D	1104000001	251000000	15.06
chr3D	1105000001	252000000	17.36
chr3D	1106000001	253000000	16.7
chr3D	1107000001	254000000	16.91
chr3D	1108000001	255000000	17.01
chr3D	1109000001	256000000	16.98
chr3D	1110000001	257000000	17.95
chr3D	1111000001	258000000	15.5
chr3D	1112000001	259000000	19.71
chr3D	1113000001	260000000	15.71
chr3D	1114000001	261000000	16.01
chr3D	1115000001	262000000	12.49
chr3D	1116000001	263000000	17.47
chr3D	1117000001	264000000	15.08
chr3D	1118000001	265000000	19.12
chr3D	1119000001	266000000	20.91
chr3D	1120000001	267000000	25.18
chr3D	1121000001	268000000	23.64
chr3D	1122000001	269000000	19.21
chr3D	1123000001	270000000	18.12
chr3D	1124000001	271000000	16.81
chr3D	1125000001	272000000	21.46
chr3D	1126000001	273000000	23.69
chr3D	1127000001	274000000	24.4
chr3D	1128000001	275000000	22.03
chr3D	1129000001	276000000	22.52
chr3D	1130000001	277000000	21.98
chr3D	1131000001	278000000	20.92
chr3D	1132000001	279000000	18.58
chr3D	1133000001	280000000	17.66
chr3D	1134000001	281000000	16.9
chr3D	1135000001	282000000	15.84
chr3D	1136000001	283000000	16.8
chr3D	1137000001	284000000	19.81
chr3D	1138000001	285000000	21.74
chr3D	1139000001	286000000	23.69
chr3D	1140000001	287000000	21.46
chr3D	1141000001	288000000	22.97
chr3D	1142000001	289000000	19.52
chr3D	1143000001	290000000	20.49
chr3D	1144000001	291000000	19.58
chr3D	1145000001	292000000	22.83
chr3D	1146000001	293000000	26.69
chr3D	1147000001	294000000	25.92
chr3D	1148000001	295000000	26.47
chr3D	1149000001	296000000	23.07
chr3D	1150000001	297000000	21.84
chr3D	1151000001	298000000	20.88
chr3D	1152000001	299000000	24.09
chr3D	1153000001	300000000	23.54
chr3D	1154000001	301000000	24.28
chr3D	1155000001	302000000	19.42
chr3D	1156000001	303000000	19.93
chr3D	1157000001	304000000	13.72
chr3D	1158000001	305000000	14.98
chr3D	1159000001	306000000	15.17
chr3D	1160000001	307000000	20.39
chr3D	1161000001	308000000	20.75
chr3D	1162000001	309000000	19.38
chr3D	1163000001	310000000	16.98
chr3D	1164000001	311000000	15.12
chr3D	1165000001	312000000	17.67
chr3D	1166000001	313000000	20.33
chr3D	1167000001	314000000	22.63
chr3D	1168000001	315000000	20.58
chr3D	1169000001	316000000	17.57
chr3D	1170000001	317000000	20.21
chr3D	1171000001	318000000	24.14
chr3D	1172000001	319000000	26.59
chr3D	1173000001	320000000	23.46
chr3D	1174000001	321000000	21.03
chr3D	1175000001	322000000	18.8
chr3D	1176000001	323000000	19.3
chr3D	1177000001	324000000	18.25
chr3D	1178000001	325000000	18.65
chr3D	1179000001	326000000	19.65
chr3D	1180000001	327000000	23.58
chr3D	1181000001	328000000	24.83
chr3D	1182000001	329000000	26.65
chr3D	1183000001	330000000	23.44
chr3D	1184000001	331000000	25.74
chr3D	1185000001	332000000	19.74
chr3D	1186000001	333000000	22.1
chr3D	1187000001	334000000	18
chr3D	1188000001	335000000	20.64
chr3D	1189000001	336000000	17.71
chr3D	1190000001	337000000	19.46
chr3D	1191000001	338000000	19.02
chr3D	1192000001	339000000	21.24
chr3D	1193000001	340000000	24.02
chr3D	1194000001	341000000	23.85
chr3D	1195000001	342000000	23.04
chr3D	1196000001	343000000	24.47
chr3D	1197000001	344000000	26.43
chr3D	1198000001	345000000	26.29
chr3D	1199000001	346000000	23.56
chr3D	1200000001	347000000	22.93
chr3D	1201000001	348000000	23.12
chr3D	1202000001	349000000	22.22
chr3D	1203000001	350000000	20.14
chr3D	1204000001	351000000	19.6
chr3D	1205000001	352000000	19.23
chr3D	1206000001	353000000	20.66
chr3D	1207000001	354000000	18.39
chr3D	1208000001	355000000	17.02
chr3D	1209000001	356000000	21.86
chr3D	1210000001	357000000	22.15
chr3D	1211000001	358000000	25.26
chr3D	1212000001	359000000	18.8
chr3D	1213000001	360000000	17.14
chr3D	1214000001	361000000	15.74
chr3D	1215000001	362000000	14.45
chr3D	1216000001	363000000	19.21
chr3D	1217000001	364000000	18.88
chr3D	1218000001	365000000	25.18
chr3D	1219000001	366000000	25.99
chr3D	1220000001	367000000	27.14
chr3D	1221000001	368000000	25.07
chr3D	1222000001	369000000	20.95
chr3D	1223000001	370000000	22.28
chr3D	1224000001	371000000	22.58
chr3D	1225000001	372000000	26.74
chr3D	1226000001	373000000	24.05
chr3D	1227000001	374000000	20.5
chr3D	1228000001	375000000	16.66
chr3D	1229000001	376000000	15.61
chr3D	1230000001	377000000	16.63
chr3D	1231000001	378000000	16.64
chr3D	1232000001	379000000	19.78
chr3D	1233000001	380000000	20.19
chr3D	1234000001	381000000	20.59
chr3D	1235000001	382000000	16.63
chr3D	1236000001	383000000	21.66
chr3D	1237000001	384000000	19.73
chr3D	1238000001	385000000	22.4
chr3D	1239000001	386000000	18.32
chr3D	1240000001	387000000	20.65
chr3D	1241000001	388000000	21.18
chr3D	1242000001	389000000	23.65
chr3D	1243000001	390000000	21.28
chr3D	1244000001	391000000	22.15
chr3D	1245000001	392000000	22.94
chr3D	1246000001	393000000	24.14
chr3D	1247000001	394000000	22.35
chr3D	1248000001	395000000	20.34
chr3D	1249000001	396000000	23.82
chr3D	1250000001	397000000	26.54
chr3D	1251000001	398000000	26.93
chr3D	1252000001	399000000	22.46
chr3D	1253000001	400000000	19.08
chr3D	1254000001	401000000	18.45
chr3D	1255000001	402000000	19.85
chr3D	1256000001	403000000	22.87
chr3D	1257000001	404000000	22.18
chr3D	1258000001	405000000	23.69
chr3D	1259000001	406000000	22.91
chr3D	1260000001	407000000	24.24
chr3D	1261000001	408000000	22.23
chr3D	1262000001	409000000	20.77
chr3D	1263000001	410000000	17.39
chr3D	1264000001	411000000	20
chr3D	1265000001	412000000	20.44
chr3D	1266000001	413000000	24.48
chr3D	1267000001	414000000	25.17
chr3D	1268000001	415000000	24.15
chr3D	1269000001	416000000	21.6
chr3D	1270000001	417000000	22.56
chr3D	1271000001	418000000	23.74
chr3D	1272000001	419000000	26.86
chr3D	1273000001	420000000	25.57
chr3D	1274000001	421000000	25.22
chr3D	1275000001	422000000	20.39
chr3D	1276000001	423000000	20.77
chr3D	1277000001	424000000	22.13
chr3D	1278000001	425000000	25.51
chr3D	1279000001	426000000	26.11
chr3D	1280000001	427000000	24.55
chr3D	1281000001	428000000	23.43
chr3D	1282000001	429000000	20.82
chr3D	1283000001	430000000	20.63
chr3D	1284000001	431000000	21.2
chr3D	1285000001	432000000	21.13
chr3D	1286000001	433000000	22.2
chr3D	1287000001	434000000	23.03
chr3D	1288000001	435000000	23.42
chr3D	1289000001	436000000	22.46
chr3D	1290000001	437000000	16.58
chr3D	1291000001	438000000	20.89
chr3D	1292000001	439000000	22.59
chr3D	1293000001	440000000	25.67
chr3D	1294000001	441000000	19.44
chr3D	1295000001	441776788	14.63
chr4D	1296000001	3000000	17.84
chr4D	1297000001	4000000	13.77
chr4D	1298000001	5000000	14.38
chr4D	1299000001	6000000	13.94
chr4D	1300000001	7000000	14.46
chr4D	1301000001	8000000	13.67
chr4D	1302000001	9000000	10.48
chr4D	1303000001	10000000	10.43
chr4D	1304000001	11000000	13.27
chr4D	1305000001	12000000	18.69
chr4D	1306000001	13000000	18.3
chr4D	1307000001	14000000	16
chr4D	1308000001	15000000	18.63
chr4D	1309000001	16000000	19.91
chr4D	1310000001	17000000	22.26
chr4D	1311000001	18000000	18.09
chr4D	1312000001	19000000	16.3
chr4D	1313000001	20000000	13.73
chr4D	1314000001	21000000	10.7
chr4D	1315000001	22000000	11.98
chr4D	1316000001	23000000	17.43
chr4D	1317000001	24000000	19.34
chr4D	1318000001	25000000	18.74
chr4D	1319000001	26000000	14.3
chr4D	1320000001	27000000	17.17
chr4D	1321000001	28000000	19.55
chr4D	1322000001	29000000	21.59
chr4D	1323000001	30000000	22.42
chr4D	1324000001	31000000	21.44
chr4D	1325000001	32000000	23.61
chr4D	1326000001	33000000	22.92
chr4D	1327000001	34000000	23.65
chr4D	1328000001	35000000	24.73
chr4D	1329000001	36000000	23.09
chr4D	1330000001	37000000	20.64
chr4D	1331000001	38000000	17.97
chr4D	1332000001	39000000	17.26
chr4D	1333000001	40000000	16.5
chr4D	1334000001	41000000	12.63
chr4D	1335000001	42000000	12.09
chr4D	1336000001	43000000	15.37
chr4D	1337000001	44000000	23.9
chr4D	1338000001	45000000	27.45
chr4D	1339000001	46000000	26.63
chr4D	1340000001	47000000	19.37
chr4D	1341000001	48000000	14.57
chr4D	1342000001	49000000	13.41
chr4D	1343000001	50000000	13.64
chr4D	1344000001	51000000	14.16
chr4D	1345000001	52000000	15.11
chr4D	1346000001	53000000	18.02
chr4D	1347000001	54000000	19.02
chr4D	1348000001	55000000	18.54
chr4D	1349000001	56000000	17.87
chr4D	1350000001	57000000	19.42
chr4D	1351000001	58000000	18.97
chr4D	1352000001	59000000	16.72
chr4D	1353000001	60000000	15.7
chr4D	1354000001	61000000	17.61
chr4D	1355000001	62000000	20.7
chr4D	1356000001	63000000	21.18
chr4D	1357000001	64000000	17.76
chr4D	1358000001	65000000	17.88
chr4D	1359000001	66000000	17.25
chr4D	1360000001	67000000	19.19
chr4D	1361000001	68000000	18.53
chr4D	1362000001	69000000	18.2
chr4D	1363000001	70000000	16.85
chr4D	1364000001	71000000	15.17
chr4D	1365000001	72000000	17.71
chr4D	1366000001	73000000	16.4
chr4D	1367000001	74000000	15.14
chr4D	1368000001	75000000	12.07
chr4D	1369000001	76000000	15.01
chr4D	1370000001	77000000	15.42
chr4D	1371000001	78000000	17.95
chr4D	1372000001	79000000	18.84
chr4D	1373000001	80000000	21
chr4D	1374000001	81000000	18.13
chr4D	1375000001	82000000	11.96
chr4D	1376000001	83000000	12.01
chr4D	1377000001	84000000	13.07
chr4D	1378000001	85000000	15.95
chr4D	1379000001	86000000	12.88
chr4D	1380000001	87000000	12.88
chr4D	1381000001	88000000	15.44
chr4D	1382000001	89000000	14.17
chr4D	1383000001	90000000	17.18
chr4D	1384000001	91000000	16.2
chr4D	1385000001	92000000	18.11
chr4D	1386000001	93000000	16.8
chr4D	1387000001	94000000	15.19
chr4D	1388000001	95000000	15.18
chr4D	1389000001	96000000	12.43
chr4D	1390000001	97000000	16.6
chr4D	1391000001	98000000	17.06
chr4D	1392000001	99000000	18.59
chr4D	1393000001	100000000	18.41
chr4D	1394000001	101000000	20.14
chr4D	1395000001	102000000	19.65
chr4D	1396000001	103000000	16.4
chr4D	1397000001	104000000	13.46
chr4D	1398000001	105000000	12.31
chr4D	1399000001	106000000	13.78
chr4D	1400000001	107000000	14.16
chr4D	1401000001	108000000	17.42
chr4D	1402000001	109000000	18.06
chr4D	1403000001	110000000	18.63
chr4D	1404000001	111000000	16.25
chr4D	1405000001	112000000	14.88
chr4D	1406000001	113000000	16.68
chr4D	1407000001	114000000	15.72
chr4D	1408000001	115000000	16.76
chr4D	1409000001	116000000	17.74
chr4D	1410000001	117000000	18.35
chr4D	1411000001	118000000	16.43
chr4D	1412000001	119000000	14.11
chr4D	1413000001	120000000	16.19
chr4D	1414000001	121000000	20.42
chr4D	1415000001	122000000	20.45
chr4D	1416000001	123000000	19.67
chr4D	1417000001	124000000	16.98
chr4D	1418000001	125000000	17.31
chr4D	1419000001	126000000	17.44
chr4D	1420000001	127000000	15.03
chr4D	1421000001	128000000	14.46
chr4D	1422000001	129000000	11.08
chr4D	1423000001	130000000	10.36
chr4D	1424000001	131000000	13.51
chr4D	1425000001	132000000	15.02
chr4D	1426000001	133000000	17.49
chr4D	1427000001	134000000	14.09
chr4D	1428000001	135000000	12.89
chr4D	1429000001	136000000	16.08
chr4D	1430000001	137000000	17.69
chr4D	1431000001	138000000	20.32
chr4D	1432000001	139000000	16.09
chr4D	1433000001	140000000	14.44
chr4D	1434000001	141000000	13.56
chr4D	1435000001	142000000	12.34
chr4D	1436000001	143000000	12.6
chr4D	1437000001	144000000	13.59
chr4D	1438000001	145000000	16.69
chr4D	1439000001	146000000	19.31
chr4D	1440000001	147000000	17.69
chr4D	1441000001	148000000	19.66
chr4D	1442000001	149000000	16.49
chr4D	1443000001	150000000	20.58
chr4D	1444000001	151000000	22.38
chr4D	1445000001	152000000	26.16
chr4D	1446000001	153000000	24.4
chr4D	1447000001	154000000	19.44
chr4D	1448000001	155000000	18.26
chr4D	1449000001	156000000	17.62
chr4D	1450000001	157000000	19.58
chr4D	1451000001	158000000	19.88
chr4D	1452000001	159000000	20.97
chr4D	1453000001	160000000	19.62
chr4D	1454000001	161000000	21.83
chr4D	1455000001	162000000	22.12
chr4D	1456000001	163000000	24.09
chr4D	1457000001	164000000	21.99
chr4D	1458000001	165000000	22.43
chr4D	1459000001	166000000	19.64
chr4D	1460000001	167000000	19.74
chr4D	1461000001	168000000	17.91
chr4D	1462000001	169000000	17.81
chr4D	1463000001	170000000	15.74
chr4D	1464000001	171000000	16.17
chr4D	1465000001	172000000	18.08
chr4D	1466000001	173000000	19.09
chr4D	1467000001	174000000	15.61
chr4D	1468000001	175000000	15.42
chr4D	1469000001	176000000	12.34
chr4D	1470000001	177000000	15.47
chr4D	1471000001	178000000	18.14
chr4D	1472000001	179000000	19.68
chr4D	1473000001	180000000	18.9
chr4D	1474000001	181000000	16.26
chr4D	1475000001	182000000	15.12
chr4D	1476000001	183000000	16.33
chr4D	1477000001	184000000	14.11
chr4D	1478000001	185000000	15.93
chr4D	1479000001	186000000	17.94
chr4D	1480000001	187000000	18.5
chr4D	1481000001	188000000	19.25
chr4D	1482000001	189000000	19
chr4D	1483000001	190000000	21.17
chr4D	1484000001	191000000	20.5
chr4D	1485000001	192000000	20
chr4D	1486000001	193000000	20.47
chr4D	1487000001	194000000	20.74
chr4D	1488000001	195000000	17.37
chr4D	1489000001	196000000	18.84
chr4D	1490000001	197000000	19.69
chr4D	1491000001	198000000	21.56
chr4D	1492000001	199000000	23.83
chr4D	1493000001	200000000	21.82
chr4D	1494000001	201000000	22.24
chr4D	1495000001	202000000	18.71
chr4D	1496000001	203000000	19.92
chr4D	1497000001	204000000	20.49
chr4D	1498000001	205000000	22.94
chr4D	1499000001	206000000	23.18
chr4D	1500000001	207000000	22.19
chr4D	1501000001	208000000	23.44
chr4D	1502000001	209000000	24.67
chr4D	1503000001	210000000	26.04
chr4D	1504000001	211000000	21.57
chr4D	1505000001	212000000	19.96
chr4D	1506000001	213000000	20.67
chr4D	1507000001	214000000	21.03
chr4D	1508000001	215000000	22.32
chr4D	1509000001	216000000	22.37
chr4D	1510000001	217000000	21.06
chr4D	1511000001	218000000	18.59
chr4D	1512000001	219000000	16.14
chr4D	1513000001	220000000	18.44
chr4D	1514000001	221000000	25.38
chr4D	1515000001	222000000	28.59
chr4D	1516000001	223000000	25.88
chr4D	1517000001	224000000	19.82
chr4D	1518000001	225000000	18.4
chr4D	1519000001	226000000	20.86
chr4D	1520000001	227000000	23.58
chr4D	1521000001	228000000	21.53
chr4D	1522000001	229000000	23.42
chr4D	1523000001	230000000	23.48
chr4D	1524000001	231000000	25.36
chr4D	1525000001	232000000	23.86
chr4D	1526000001	233000000	17.59
chr4D	1527000001	234000000	15.97
chr4D	1528000001	235000000	15.59
chr4D	1529000001	236000000	22.6
chr4D	1530000001	237000000	24.23
chr4D	1531000001	238000000	20.73
chr4D	1532000001	239000000	15.64
chr4D	1533000001	240000000	15.25
chr4D	1534000001	241000000	17.6
chr4D	1535000001	242000000	18.78
chr4D	1536000001	243000000	21.09
chr4D	1537000001	244000000	24.49
chr4D	1538000001	245000000	27.02
chr4D	1539000001	246000000	25.45
chr4D	1540000001	247000000	22.72
chr4D	1541000001	248000000	22.29
chr4D	1542000001	249000000	20.1
chr4D	1543000001	250000000	17.91
chr4D	1544000001	251000000	16.76
chr4D	1545000001	252000000	18.45
chr4D	1546000001	253000000	20.7
chr4D	1547000001	254000000	16.43
chr4D	1548000001	255000000	16.6
chr4D	1549000001	256000000	17.28
chr4D	1550000001	257000000	24.74
chr4D	1551000001	258000000	23.94
chr4D	1552000001	259000000	20.98
chr4D	1553000001	260000000	17.19
chr4D	1554000001	261000000	18.06
chr4D	1555000001	262000000	21.96
chr4D	1556000001	263000000	20.19
chr4D	1557000001	264000000	19.46
chr4D	1558000001	265000000	18
chr4D	1559000001	266000000	22.1
chr4D	1560000001	267000000	23.76
chr4D	1561000001	268000000	26.41
chr4D	1562000001	269000000	24.78
chr4D	1563000001	270000000	23.64
chr4D	1564000001	271000000	20.29
chr4D	1565000001	272000000	22.31
chr4D	1566000001	273000000	23.18
chr4D	1567000001	274000000	21.54
chr4D	1568000001	275000000	17.24
chr4D	1569000001	276000000	16.8
chr4D	1570000001	277000000	20.42
chr4D	1571000001	278000000	24.96
chr4D	1572000001	279000000	26.29
chr4D	1573000001	280000000	25.5
chr4D	1574000001	281000000	24.16
chr4D	1575000001	282000000	19.2
chr4D	1576000001	283000000	22.59
chr4D	1577000001	284000000	22.92
chr4D	1578000001	285000000	25.09
chr4D	1579000001	286000000	20.56
chr4D	1580000001	287000000	20.2
chr4D	1581000001	288000000	19.07
chr4D	1582000001	289000000	19.11
chr4D	1583000001	290000000	18.04
chr4D	1584000001	291000000	17.31
chr4D	1585000001	292000000	18.78
chr4D	1586000001	293000000	21.16
chr4D	1587000001	294000000	24.04
chr4D	1588000001	295000000	22.68
chr4D	1589000001	296000000	20.65
chr4D	1590000001	297000000	21.67
chr4D	1591000001	298000000	21.21
chr4D	1592000001	299000000	19.87
chr4D	1593000001	300000000	20.72
chr4D	1594000001	301000000	23.82
chr4D	1595000001	302000000	24.48
chr4D	1596000001	303000000	22.86
chr4D	1597000001	304000000	21.17
chr4D	1598000001	305000000	22.22
chr4D	1599000001	306000000	24.04
chr4D	1600000001	307000000	28.56
chr4D	1601000001	308000000	30.06
chr4D	1602000001	309000000	28.83
chr4D	1603000001	310000000	26.7
chr4D	1604000001	311000000	21.43
chr4D	1605000001	312000000	19.25
chr4D	1606000001	313000000	19.77
chr4D	1607000001	314000000	22.47
chr4D	1608000001	315000000	18.5
chr4D	1609000001	316000000	15.84
chr4D	1610000001	317000000	18.74
chr4D	1611000001	318000000	22.06
chr4D	1612000001	319000000	24.05
chr4D	1613000001	320000000	24.21
chr4D	1614000001	321000000	25.86
chr4D	1615000001	322000000	24.51
chr4D	1616000001	323000000	21.52
chr4D	1617000001	324000000	19.87
chr4D	1618000001	325000000	18.56
chr4D	1619000001	326000000	19.34
chr4D	1620000001	327000000	20.05
chr4D	1621000001	328000000	18.18
chr4D	1622000001	329000000	16.08
chr4D	1623000001	330000000	16.05
chr4D	1624000001	331000000	17.21
chr4D	1625000001	332000000	18.65
chr4D	1626000001	333000000	14.61
chr4D	1627000001	334000000	16.99
chr4D	1628000001	335000000	17.51
chr4D	1629000001	336000000	22.99
chr4D	1630000001	337000000	22.12
chr4D	1631000001	338000000	25.32
chr4D	1632000001	339000000	24.02
chr4D	1633000001	340000000	23.73
chr4D	1634000001	341000000	21.06
chr4D	1635000001	342000000	19.07
chr4D	1636000001	343000000	18.36
chr4D	1637000001	344000000	19.47
chr4D	1638000001	345000000	24.49
chr4D	1639000001	346000000	24.59
chr4D	1640000001	347000000	23.63
chr4D	1641000001	348000000	19.68
chr4D	1642000001	349000000	19.06
chr4D	1643000001	350000000	23.29
chr4D	1644000001	351000000	26.4
chr4D	1645000001	352000000	32.91
chr4D	1646000001	353000000	27.33
chr4D	1647000001	354000000	20.91
chr4D	1648000001	355000000	17.84
chr4D	1649000001	356000000	21.75
chr4D	1650000001	357000000	24.86
chr4D	1651000001	358000000	25.62
chr4D	1652000001	359000000	19.13
chr4D	1653000001	360000000	19.68
chr4D	1654000001	361000000	19.36
chr4D	1655000001	362000000	21.02
chr4D	1656000001	363000000	17.69
chr4D	1657000001	364000000	17.71
chr4D	1658000001	365000000	17.79
chr4D	1659000001	366000000	22.84
chr4D	1660000001	367000000	22.25
chr4D	1661000001	368000000	21.59
chr4D	1662000001	369000000	19.49
chr4D	1663000001	370000000	18.72
chr4D	1664000001	371000000	21.13
chr4D	1665000001	372000000	18.13
chr4D	1666000001	373000000	17.79
chr4D	1667000001	374000000	14.82
chr4D	1668000001	375000000	20.45
chr4D	1669000001	376000000	23.63
chr4D	1670000001	377000000	24.11
chr4D	1671000001	378000000	20.02
chr4D	1672000001	379000000	19.7
chr4D	1673000001	380000000	18.96
chr4D	1674000001	381000000	20.84
chr4D	1675000001	382000000	16.56
chr4D	1676000001	383000000	19.18
chr4D	1677000001	384000000	18.67
chr4D	1678000001	385000000	22.68
chr4D	1679000001	386000000	22.56
chr4D	1680000001	387000000	26.3
chr4D	1681000001	388000000	27.88
chr4D	1682000001	389000000	26.09
chr4D	1683000001	390000000	20.47
chr4D	1684000001	391000000	16.82
chr4D	1685000001	392000000	17.11
chr4D	1686000001	393000000	20.69
chr4D	1687000001	394000000	23.06
chr4D	1688000001	395000000	22.03
chr4D	1689000001	396000000	19.66
chr4D	1690000001	397000000	20.22
chr4D	1691000001	398000000	17.88
chr4D	1692000001	399000000	22.21
chr4D	1693000001	400000000	22.81
chr4D	1694000001	401000000	22.85
chr4D	1695000001	402000000	16.71
chr4D	1696000001	403000000	15.55
chr4D	1697000001	404000000	16.6
chr4D	1698000001	405000000	20.31
chr4D	1699000001	406000000	23.28
chr4D	1700000001	407000000	26.35
chr4D	1701000001	408000000	28.41
chr4D	1702000001	409000000	27.1
chr4D	1703000001	410000000	27.84
chr4D	1704000001	411000000	26.09
chr4D	1705000001	412000000	23.5
chr4D	1706000001	413000000	21.09
chr4D	1707000001	414000000	18.35
chr4D	1708000001	415000000	18.32
chr4D	1709000001	416000000	21.69
chr4D	1710000001	417000000	23.69
chr4D	1711000001	418000000	24.96
chr4D	1712000001	419000000	23.33
chr4D	1713000001	420000000	23.64
chr4D	1714000001	421000000	22.25
chr4D	1715000001	422000000	23.15
chr4D	1716000001	423000000	23.53
chr4D	1717000001	424000000	23.21
chr4D	1718000001	425000000	22.26
chr4D	1719000001	426000000	21.28
chr4D	1720000001	427000000	19.62
chr4D	1721000001	428000000	17.26
chr4D	1722000001	429000000	15.85
chr4D	1723000001	430000000	20.5
chr4D	1724000001	431000000	24.39
chr4D	1725000001	432000000	27.36
chr4D	1726000001	433000000	24.15
chr4D	1727000001	434000000	19.99
chr4D	1728000001	435000000	23.09
chr4D	1729000001	436000000	29.37
chr4D	1730000001	437000000	35.68
chr4D	1731000001	438000000	33.26
chr4D	1732000001	439000000	28.63
chr4D	1733000001	440000000	22.08
chr4D	1734000001	441000000	19.63
chr4D	1735000001	442000000	20.26
chr4D	1736000001	443000000	22.5
chr4D	1737000001	444000000	27.18
chr4D	1738000001	445000000	24.72
chr4D	1739000001	446000000	23.53
chr4D	1740000001	447000000	23.59
chr4D	1741000001	448000000	29.35
chr4D	1742000001	449000000	29.32
chr4D	1743000001	450000000	24.23
chr4D	1744000001	451000000	26.66
chr4D	1745000001	452000000	29.45
chr4D	1746000001	453000000	31.62
chr4D	1747000001	454000000	26.5
chr4D	1748000001	455000000	22.31
chr4D	1749000001	456000000	17.93
chr4D	1750000001	457000000	17.46
chr4D	1751000001	458000000	13.84
chr4D	1752000001	459000000	17.73
chr4D	1753000001	460000000	20.78
chr4D	1754000001	461000000	22.03
chr4D	1755000001	462000000	24.4
chr4D	1756000001	462936864	24.56
chr5D	1757000001	3000000	15.61
chr5D	1758000001	4000000	14.96
chr5D	1759000001	5000000	14.62
chr5D	1760000001	6000000	12.86
chr5D	1761000001	7000000	16.52
chr5D	1762000001	8000000	14.51
chr5D	1763000001	9000000	20.43
chr5D	1764000001	10000000	16.85
chr5D	1765000001	11000000	22.47
chr5D	1766000001	12000000	20.41
chr5D	1767000001	13000000	23.33
chr5D	1768000001	14000000	20.88
chr5D	1769000001	15000000	20.74
chr5D	1770000001	16000000	19.81
chr5D	1771000001	17000000	19.87
chr5D	1772000001	18000000	16.78
chr5D	1773000001	19000000	18.87
chr5D	1774000001	20000000	18.81
chr5D	1775000001	21000000	22.53
chr5D	1776000001	22000000	18.38
chr5D	1777000001	23000000	16.01
chr5D	1778000001	24000000	15.98
chr5D	1779000001	25000000	18.84
chr5D	1780000001	26000000	22.7
chr5D	1781000001	27000000	20.04
chr5D	1782000001	28000000	23.3
chr5D	1783000001	29000000	23.59
chr5D	1784000001	30000000	25.92
chr5D	1785000001	31000000	20.83
chr5D	1786000001	32000000	19.02
chr5D	1787000001	33000000	21.24
chr5D	1788000001	34000000	22.87
chr5D	1789000001	35000000	24.51
chr5D	1790000001	36000000	22.41
chr5D	1791000001	37000000	21.84
chr5D	1792000001	38000000	21.64
chr5D	1793000001	39000000	22.23
chr5D	1794000001	40000000	21.04
chr5D	1795000001	41000000	20.87
chr5D	1796000001	42000000	19.14
chr5D	1797000001	43000000	20.01
chr5D	1798000001	44000000	18.85
chr5D	1799000001	45000000	20.44
chr5D	1800000001	46000000	25.55
chr5D	1801000001	47000000	26
chr5D	1802000001	48000000	25.16
chr5D	1803000001	49000000	18.26
chr5D	1804000001	50000000	19.68
chr5D	1805000001	51000000	16.74
chr5D	1806000001	52000000	17.68
chr5D	1807000001	53000000	17.41
chr5D	1808000001	54000000	18.7
chr5D	1809000001	55000000	18.51
chr5D	1810000001	56000000	18.97
chr5D	1811000001	57000000	21.48
chr5D	1812000001	58000000	23.48
chr5D	1813000001	59000000	22.28
chr5D	1814000001	60000000	19.56
chr5D	1815000001	61000000	16.32
chr5D	1816000001	62000000	14.95
chr5D	1817000001	63000000	16.91
chr5D	1818000001	64000000	20.66
chr5D	1819000001	65000000	22.76
chr5D	1820000001	66000000	24.37
chr5D	1821000001	67000000	20.65
chr5D	1822000001	68000000	22.22
chr5D	1823000001	69000000	23.34
chr5D	1824000001	70000000	24.46
chr5D	1825000001	71000000	21.32
chr5D	1826000001	72000000	16.55
chr5D	1827000001	73000000	15.39
chr5D	1828000001	74000000	18.15
chr5D	1829000001	75000000	18.42
chr5D	1830000001	76000000	19.45
chr5D	1831000001	77000000	16.46
chr5D	1832000001	78000000	21.48
chr5D	1833000001	79000000	22.94
chr5D	1834000001	80000000	25.27
chr5D	1835000001	81000000	23.41
chr5D	1836000001	82000000	24.74
chr5D	1837000001	83000000	23.55
chr5D	1838000001	84000000	23
chr5D	1839000001	85000000	19.39
chr5D	1840000001	86000000	18.59
chr5D	1841000001	87000000	16.57
chr5D	1842000001	88000000	19.12
chr5D	1843000001	89000000	23.01
chr5D	1844000001	90000000	23.29
chr5D	1845000001	91000000	21.83
chr5D	1846000001	92000000	17.77
chr5D	1847000001	93000000	19.25
chr5D	1848000001	94000000	22.31
chr5D	1849000001	95000000	22.93
chr5D	1850000001	96000000	21.84
chr5D	1851000001	97000000	18.17
chr5D	1852000001	98000000	19.78
chr5D	1853000001	99000000	19.02
chr5D	1854000001	100000000	18.47
chr5D	1855000001	101000000	16.82
chr5D	1856000001	102000000	16.41
chr5D	1857000001	103000000	15.64
chr5D	1858000001	104000000	14.75
chr5D	1859000001	105000000	15.38
chr5D	1860000001	106000000	19.61
chr5D	1861000001	107000000	23.68
chr5D	1862000001	108000000	24.27
chr5D	1863000001	109000000	21.53
chr5D	1864000001	110000000	18.67
chr5D	1865000001	111000000	20.14
chr5D	1866000001	112000000	21.57
chr5D	1867000001	113000000	23
chr5D	1868000001	114000000	20.24
chr5D	1869000001	115000000	16.48
chr5D	1870000001	116000000	11.3
chr5D	1871000001	117000000	12.3
chr5D	1872000001	118000000	17.03
chr5D	1873000001	119000000	21.54
chr5D	1874000001	120000000	23.64
chr5D	1875000001	121000000	23.51
chr5D	1876000001	122000000	23.28
chr5D	1877000001	123000000	25.18
chr5D	1878000001	124000000	25.94
chr5D	1879000001	125000000	27.69
chr5D	1880000001	126000000	24.23
chr5D	1881000001	127000000	22.44
chr5D	1882000001	128000000	22.04
chr5D	1883000001	129000000	19.51
chr5D	1884000001	130000000	20.37
chr5D	1885000001	131000000	18.02
chr5D	1886000001	132000000	17.67
chr5D	1887000001	133000000	17.95
chr5D	1888000001	134000000	17.43
chr5D	1889000001	135000000	19.65
chr5D	1890000001	136000000	18.69
chr5D	1891000001	137000000	21.53
chr5D	1892000001	138000000	19.35
chr5D	1893000001	139000000	16.34
chr5D	1894000001	140000000	13.88
chr5D	1895000001	141000000	16.26
chr5D	1896000001	142000000	20.9
chr5D	1897000001	143000000	23.28
chr5D	1898000001	144000000	22.58
chr5D	1899000001	145000000	17.43
chr5D	1900000001	146000000	17.19
chr5D	1901000001	147000000	16.21
chr5D	1902000001	148000000	23.19
chr5D	1903000001	149000000	24.93
chr5D	1904000001	150000000	26.69
chr5D	1905000001	151000000	19.77
chr5D	1906000001	152000000	18.58
chr5D	1907000001	153000000	15.47
chr5D	1908000001	154000000	17.88
chr5D	1909000001	155000000	14.51
chr5D	1910000001	156000000	17.24
chr5D	1911000001	157000000	15.12
chr5D	1912000001	158000000	16.95
chr5D	1913000001	159000000	18.08
chr5D	1914000001	160000000	19.3
chr5D	1915000001	161000000	20.17
chr5D	1916000001	162000000	17.14
chr5D	1917000001	163000000	18.21
chr5D	1918000001	164000000	20.32
chr5D	1919000001	165000000	19.23
chr5D	1920000001	166000000	16.9
chr5D	1921000001	167000000	15.99
chr5D	1922000001	168000000	16.55
chr5D	1923000001	169000000	19.97
chr5D	1924000001	170000000	17.81
chr5D	1925000001	171000000	21
chr5D	1926000001	172000000	20.87
chr5D	1927000001	173000000	18.93
chr5D	1928000001	174000000	14.74
chr5D	1929000001	175000000	19.49
chr5D	1930000001	176000000	24.04
chr5D	1931000001	177000000	29.25
chr5D	1932000001	178000000	25.09
chr5D	1933000001	179000000	22.8
chr5D	1934000001	180000000	17.08
chr5D	1935000001	181000000	15.39
chr5D	1936000001	182000000	14.73
chr5D	1937000001	183000000	18.52
chr5D	1938000001	184000000	17.92
chr5D	1939000001	185000000	20.78
chr5D	1940000001	186000000	20.84
chr5D	1941000001	187000000	25.18
chr5D	1942000001	188000000	27.38
chr5D	1943000001	189000000	25.79
chr5D	1944000001	190000000	23.21
chr5D	1945000001	191000000	21.99
chr5D	1946000001	192000000	19.75
chr5D	1947000001	193000000	21.61
chr5D	1948000001	194000000	15.29
chr5D	1949000001	195000000	15.89
chr5D	1950000001	196000000	13.12
chr5D	1951000001	197000000	12.18
chr5D	1952000001	198000000	16.41
chr5D	1953000001	199000000	17.07
chr5D	1954000001	200000000	20.76
chr5D	1955000001	201000000	17.02
chr5D	1956000001	202000000	19.06
chr5D	1957000001	203000000	18.63
chr5D	1958000001	204000000	18.8
chr5D	1959000001	205000000	15.53
chr5D	1960000001	206000000	14.98
chr5D	1961000001	207000000	12.65
chr5D	1962000001	208000000	12.93
chr5D	1963000001	209000000	14.92
chr5D	1964000001	210000000	18.59
chr5D	1965000001	211000000	17.84
chr5D	1966000001	212000000	15.85
chr5D	1967000001	213000000	16.33
chr5D	1968000001	214000000	17.63
chr5D	1969000001	215000000	17.12
chr5D	1970000001	216000000	14.82
chr5D	1971000001	217000000	12.71
chr5D	1972000001	218000000	14.49
chr5D	1973000001	219000000	14.77
chr5D	1974000001	220000000	18.91
chr5D	1975000001	221000000	16.74
chr5D	1976000001	222000000	18.52
chr5D	1977000001	223000000	17.82
chr5D	1978000001	224000000	19.01
chr5D	1979000001	225000000	14.91
chr5D	1980000001	226000000	13.61
chr5D	1981000001	227000000	14.86
chr5D	1982000001	228000000	16.9
chr5D	1983000001	229000000	18.71
chr5D	1984000001	230000000	17.94
chr5D	1985000001	231000000	18.81
chr5D	1986000001	232000000	18.98
chr5D	1987000001	233000000	21
chr5D	1988000001	234000000	19.87
chr5D	1989000001	235000000	17.84
chr5D	1990000001	236000000	14.85
chr5D	1991000001	237000000	16.79
chr5D	1992000001	238000000	16.11
chr5D	1993000001	239000000	13.17
chr5D	1994000001	240000000	12.18
chr5D	1995000001	241000000	13.55
chr5D	1996000001	242000000	19.17
chr5D	1997000001	243000000	19.99
chr5D	1998000001	244000000	17.55
[truncated: 1,120 more rows]

## Sheet: Fig E2c_Sanfensan-A
Chr	From	To	Intact	Total	LAI
chr1A	1	3000000	0.0486	0.6765	6.24
chr1A	1000001	4000000	0.0522	0.7186	6.32
chr1A	2000001	5000000	0.0429	0.6706	5.45
chr1A	3000001	6000000	0.0514	0.6396	7.08
chr1A	4000001	7000000	0.0862	0.585	13.78
chr1A	5000001	8000000	0.0991	0.6261	14.88
chr1A	6000001	9000000	0.1472	0.6468	21.81
chr1A	7000001	10000000	0.1455	0.6675	20.85
chr1A	8000001	11000000	0.1703	0.6265	26.23
chr1A	9000001	12000000	0.1543	0.5881	25.29
chr1A	10000001	13000000	0.135	0.5639	22.99
chr1A	11000001	14000000	0.1138	0.5841	18.54
chr1A	12000001	15000000	0.1317	0.6069	20.75
chr1A	13000001	16000000	0.1373	0.6092	21.59
chr1A	14000001	17000000	0.1446	0.6294	22.03
chr1A	15000001	18000000	0.1318	0.6541	19.2
chr1A	16000001	19000000	0.132	0.6606	19.03
chr1A	17000001	20000000	0.1147	0.6611	16.41
chr1A	18000001	21000000	0.1268	0.6383	18.92
chr1A	19000001	22000000	0.1234	0.6358	18.45
chr1A	20000001	23000000	0.1498	0.6483	22.16
chr1A	21000001	24000000	0.1204	0.6475	17.65
chr1A	22000001	25000000	0.1197	0.6468	17.56
chr1A	23000001	26000000	0.1132	0.6399	16.74
chr1A	24000001	27000000	0.138	0.6784	19.39
chr1A	25000001	28000000	0.1318	0.6998	17.89
chr1A	26000001	29000000	0.1322	0.6678	18.84
chr1A	27000001	30000000	0.0889	0.6331	13.09
chr1A	28000001	31000000	0.0994	0.6296	14.84
chr1A	29000001	32000000	0.0861	0.6508	12.28
chr1A	30000001	33000000	0.1228	0.6793	17.12
chr1A	31000001	34000000	0.1266	0.6765	17.77
chr1A	32000001	35000000	0.1437	0.673	20.41
chr1A	33000001	36000000	0.1197	0.6733	16.83
chr1A	34000001	37000000	0.1271	0.7001	17.21
chr1A	35000001	38000000	0.1082	0.7339	13.8
chr1A	36000001	39000000	0.1332	0.7323	17.25
chr1A	37000001	40000000	0.1205	0.7197	15.8
chr1A	38000001	41000000	0.1321	0.6785	18.52
chr1A	39000001	42000000	0.1265	0.6474	18.59
chr1A	40000001	43000000	0.1607	0.6102	25.38
chr1A	41000001	44000000	0.157	0.5746	26.37
chr1A	42000001	45000000	0.1519	0.5954	24.56
chr1A	43000001	46000000	0.1191	0.5947	19.08
chr1A	44000001	47000000	0.1097	0.6293	16.48
chr1A	45000001	48000000	0.1284	0.6198	19.76
chr1A	46000001	49000000	0.1155	0.6308	17.36
chr1A	47000001	50000000	0.1446	0.6463	21.42
chr1A	48000001	51000000	0.1239	0.6753	17.41
chr1A	49000001	52000000	0.134	0.6844	18.64
chr1A	50000001	53000000	0.1128	0.6743	15.78
chr1A	51000001	54000000	0.1168	0.6701	16.48
chr1A	52000001	55000000	0.1118	0.6993	15.03
chr1A	53000001	56000000	0.1069	0.715	14
chr1A	54000001	57000000	0.0944	0.7221	12.13
chr1A	55000001	58000000	0.121	0.703	16.26
chr1A	56000001	59000000	0.1157	0.6948	15.71
chr1A	57000001	60000000	0.1269	0.6903	17.43
chr1A	58000001	61000000	0.0951	0.6498	13.69
chr1A	59000001	62000000	0.0959	0.6267	14.35
chr1A	60000001	63000000	0.0892	0.5813	14.39
chr1A	61000001	64000000	0.0945	0.6015	14.76
chr1A	62000001	65000000	0.0912	0.5939	14.41
chr1A	63000001	66000000	0.0866	0.6313	12.77
chr1A	64000001	67000000	0.0901	0.6235	13.49
chr1A	65000001	68000000	0.0976	0.648	14.12
chr1A	66000001	69000000	0.0977	0.6154	14.92
chr1A	67000001	70000000	0.0837	0.6291	12.36
chr1A	68000001	71000000	0.0795	0.6363	11.55
chr1A	69000001	72000000	0.0829	0.6529	11.75
chr1A	70000001	73000000	0.0884	0.6566	12.52
chr1A	71000001	74000000	0.0801	0.6386	11.59
chr1A	72000001	75000000	0.0959	0.6586	13.61
chr1A	73000001	76000000	0.111	0.6724	15.55
chr1A	74000001	77000000	0.1462	0.7011	19.9
chr1A	75000001	78000000	0.1454	0.6951	19.97
chr1A	76000001	79000000	0.1407	0.6988	19.19
chr1A	77000001	80000000	0.1257	0.6758	17.65
chr1A	78000001	81000000	0.1115	0.6656	15.8
chr1A	79000001	82000000	0.1131	0.6399	16.72
chr1A	80000001	83000000	0.1016	0.6562	14.53
chr1A	81000001	84000000	0.0943	0.6395	13.8
chr1A	82000001	85000000	0.0828	0.6357	12.08
chr1A	83000001	86000000	0.0743	0.6284	10.87
chr1A	84000001	87000000	0.0733	0.6565	10.21
chr1A	85000001	88000000	0.0757	0.6595	10.53
chr1A	86000001	89000000	0.1068	0.653	15.4
chr1A	87000001	90000000	0.1212	0.6121	18.86
chr1A	88000001	91000000	0.1197	0.6144	18.53
chr1A	89000001	92000000	0.0877	0.6177	13.25
chr1A	90000001	93000000	0.0706	0.6428	10.03
chr1A	91000001	94000000	0.0732	0.6373	10.54
chr1A	92000001	95000000	0.0779	0.6302	11.4
chr1A	93000001	96000000	0.0844	0.6277	12.5
chr1A	94000001	97000000	0.082	0.6065	12.57
chr1A	95000001	98000000	0.0971	0.6052	15.09
chr1A	96000001	99000000	0.107	0.5755	17.64
chr1A	97000001	100000000	0.1225	0.5859	19.95
chr1A	98000001	101000000	0.113	0.5787	18.58
chr1A	99000001	102000000	0.112	0.6023	17.65
chr1A	100000001	103000000	0.096	0.6203	14.52
chr1A	101000001	104000000	0.094	0.6038	14.63
chr1A	102000001	105000000	0.096	0.6061	14.88
chr1A	103000001	106000000	0.1016	0.5687	16.92
chr1A	104000001	107000000	0.1006	0.6079	15.6
chr1A	105000001	108000000	0.0673	0.6111	10.07
chr1A	106000001	109000000	0.0579	0.6411	8.08
chr1A	107000001	110000000	0.0405	0.6255	5.52
chr1A	108000001	111000000	0.0776	0.6384	11.21
chr1A	109000001	112000000	0.0879	0.6188	13.26
chr1A	110000001	113000000	0.1263	0.6502	18.48
chr1A	111000001	114000000	0.1214	0.6329	18.23
chr1A	112000001	115000000	0.1403	0.6694	20
chr1A	113000001	116000000	0.1659	0.6699	23.82
chr1A	114000001	117000000	0.1704	0.6694	24.51
chr1A	115000001	118000000	0.1557	0.6525	22.91
chr1A	116000001	119000000	0.1041	0.5555	17.8
chr1A	117000001	120000000	0.089	0.5617	14.89
chr1A	118000001	121000000	0.0702	0.5622	11.54
chr1A	119000001	122000000	0.0611	0.6284	8.77
chr1A	120000001	123000000	0.0653	0.6213	9.55
chr1A	121000001	124000000	0.0907	0.6439	13.14
chr1A	122000001	125000000	0.104	0.6451	15.17
chr1A	123000001	126000000	0.111	0.6629	15.79
chr1A	124000001	127000000	0.0868	0.6391	12.64
chr1A	125000001	128000000	0.0758	0.6496	10.71
chr1A	126000001	129000000	0.0654	0.6308	9.42
chr1A	127000001	130000000	0.0708	0.6555	9.86
chr1A	128000001	131000000	0.1238	0.6366	18.5
chr1A	129000001	132000000	0.1074	0.6467	15.65
chr1A	130000001	133000000	0.0975	0.6305	14.52
chr1A	131000001	134000000	0.0539	0.6488	7.35
chr1A	132000001	135000000	0.068	0.6501	9.51
chr1A	133000001	136000000	0.1035	0.6159	15.85
chr1A	134000001	137000000	0.1216	0.6071	19.08
chr1A	135000001	138000000	0.1181	0.5927	18.98
chr1A	136000001	139000000	0.1305	0.6492	19.15
chr1A	137000001	140000000	0.1132	0.6413	16.7
chr1A	138000001	141000000	0.1471	0.6723	20.92
chr1A	139000001	142000000	0.118	0.6562	17.04
chr1A	140000001	143000000	0.1262	0.6753	17.74
chr1A	141000001	144000000	0.104	0.6656	14.68
chr1A	142000001	145000000	0.096	0.6525	13.77
chr1A	143000001	146000000	0.1087	0.6164	16.69
chr1A	144000001	147000000	0.1032	0.6139	15.85
chr1A	145000001	148000000	0.1359	0.6292	20.65
chr1A	146000001	149000000	0.1381	0.6596	19.99
chr1A	147000001	150000000	0.1394	0.6622	20.09
chr1A	148000001	151000000	0.1285	0.6734	18.14
chr1A	149000001	152000000	0.1245	0.6767	17.44
chr1A	150000001	153000000	0.1131	0.6734	15.85
chr1A	151000001	154000000	0.1176	0.6682	16.66
chr1A	152000001	155000000	0.1198	0.6569	17.3
chr1A	153000001	156000000	0.1477	0.6676	21.18
chr1A	154000001	157000000	0.1436	0.6694	20.5
chr1A	155000001	158000000	0.1257	0.6757	17.65
chr1A	156000001	159000000	0.1303	0.6615	18.75
chr1A	157000001	160000000	0.1342	0.6705	19.06
chr1A	158000001	161000000	0.1735	0.7121	23.41
chr1A	159000001	162000000	0.1752	0.7711	21.77
chr1A	160000001	163000000	0.2308	0.8392	26.56
chr1A	161000001	164000000	0.2803	0.9116	29.8
chr1A	162000001	165000000	0.3634	0.9513	37.25
chr1A	163000001	166000000	0.3633	0.9538	37.14
chr1A	164000001	167000000	0.3303	0.9088	35.4
chr1A	165000001	168000000	0.2486	0.8539	28.16
chr1A	166000001	169000000	0.1867	0.8021	22.33
chr1A	167000001	170000000	0.1504	0.7317	19.6
chr1A	168000001	171000000	0.1434	0.6667	20.55
chr1A	169000001	172000000	0.1322	0.6136	20.6
chr1A	170000001	173000000	0.149	0.6094	23.51
chr1A	171000001	174000000	0.1697	0.6202	26.41
chr1A	172000001	175000000	0.1476	0.628	22.56
chr1A	173000001	176000000	0.112	0.6143	17.29
chr1A	174000001	177000000	0.0829	0.6234	12.34
chr1A	175000001	178000000	0.1152	0.6206	17.6
chr1A	176000001	179000000	0.1478	0.6414	22.09
chr1A	177000001	180000000	0.1516	0.6217	23.43
chr1A	178000001	181000000	0.142	0.5985	22.78
chr1A	179000001	182000000	0.1026	0.5925	16.36
chr1A	180000001	183000000	0.0931	0.589	14.85
chr1A	181000001	184000000	0.0999	0.6237	15.07
chr1A	182000001	185000000	0.1151	0.6137	17.8
chr1A	183000001	186000000	0.1086	0.6493	15.77
chr1A	184000001	187000000	0.1117	0.6507	16.21
chr1A	185000001	188000000	0.1156	0.6655	16.42
chr1A	186000001	189000000	0.1287	0.6801	17.97
chr1A	187000001	190000000	0.119	0.6761	16.65
chr1A	188000001	191000000	0.1031	0.6688	14.46
chr1A	189000001	192000000	0.0852	0.6253	12.68
chr1A	190000001	193000000	0.0638	0.6147	9.42
chr1A	191000001	194000000	0.0654	0.6115	9.74
chr1A	192000001	195000000	0.0746	0.6326	10.84
chr1A	193000001	196000000	0.0839	0.6404	12.15
chr1A	194000001	197000000	0.0886	0.6556	12.57
chr1A	195000001	198000000	0.0877	0.6463	12.62
chr1A	196000001	199000000	0.0998	0.6439	14.55
chr1A	197000001	200000000	0.1156	0.6449	16.97
chr1A	198000001	201000000	0.1415	0.6467	20.93
chr1A	199000001	202000000	0.1465	0.655	21.42
chr1A	200000001	203000000	0.1358	0.6612	19.59
chr1A	201000001	204000000	0.1217	0.693	16.61
chr1A	202000001	205000000	0.1024	0.6959	13.76
chr1A	203000001	206000000	0.0975	0.7001	12.98
chr1A	204000001	207000000	0.0972	0.6918	13.1
chr1A	205000001	208000000	0.1197	0.6723	16.86
chr1A	206000001	209000000	0.1293	0.6686	18.39
chr1A	207000001	210000000	0.1278	0.6444	18.89
chr1A	208000001	211000000	0.1165	0.6937	15.85
chr1A	209000001	212000000	0.1038	0.6843	14.23
chr1A	210000001	213000000	0.1139	0.6971	15.39
chr1A	211000001	214000000	0.1294	0.6647	18.51
chr1A	212000001	215000000	0.117	0.6733	16.42
chr1A	213000001	216000000	0.108	0.6752	15.05
chr1A	214000001	217000000	0.0998	0.6704	13.94
chr1A	215000001	218000000	0.112	0.6582	16.06
chr1A	216000001	219000000	0.0997	0.6593	14.18
chr1A	217000001	220000000	0.092	0.6586	13.01
chr1A	218000001	221000000	0.0869	0.6428	12.56
chr1A	219000001	222000000	0.0883	0.6074	13.59
chr1A	220000001	223000000	0.0839	0.5985	13.06
chr1A	221000001	224000000	0.1097	0.6245	16.62
chr1A	222000001	225000000	0.1269	0.6567	18.37
chr1A	223000001	226000000	0.1227	0.6639	17.53
chr1A	224000001	227000000	0.1215	0.6611	17.42
chr1A	225000001	228000000	0.1201	0.6354	17.96
chr1A	226000001	229000000	0.1682	0.6433	25.2
chr1A	227000001	230000000	0.1486	0.6512	21.87
chr1A	228000001	231000000	0.137	0.6662	19.62
chr1A	229000001	232000000	0.0979	0.6459	14.2
chr1A	230000001	233000000	0.1174	0.6367	17.48
chr1A	231000001	234000000	0.138	0.6255	21.11
chr1A	232000001	235000000	0.1542	0.6259	23.68
chr1A	233000001	236000000	0.1196	0.6258	18.16
chr1A	234000001	237000000	0.1421	0.6547	20.76
chr1A	235000001	238000000	0.1503	0.6964	20.64
chr1A	236000001	239000000	0.1834	0.7127	24.78
chr1A	237000001	240000000	0.1374	0.6903	18.96
chr1A	238000001	241000000	0.1126	0.6679	15.9
chr1A	239000001	242000000	0.1085	0.6359	16.11
chr1A	240000001	243000000	0.1083	0.648	15.76
chr1A	241000001	244000000	0.124	0.6447	18.28
chr1A	242000001	245000000	0.1078	0.6603	15.37
chr1A	243000001	246000000	0.095	0.6571	13.5
chr1A	244000001	247000000	0.0818	0.6269	12.09
chr1A	245000001	248000000	0.1019	0.6079	15.81
chr1A	246000001	249000000	0.125	0.6007	19.86
chr1A	247000001	250000000	0.1345	0.6246	20.59
chr1A	248000001	251000000	0.1153	0.6397	17.08
chr1A	249000001	252000000	0.1048	0.6486	15.21
chr1A	250000001	253000000	0.0899	0.6649	12.57
chr1A	251000001	254000000	0.1004	0.692	13.56
chr1A	252000001	255000000	0.1094	0.6826	15.08
chr1A	253000001	256000000	0.1203	0.6732	16.92
chr1A	254000001	257000000	0.1216	0.6403	18.03
chr1A	255000001	258000000	0.1326	0.6405	19.75
chr1A	256000001	259000000	0.1541	0.64	23.13
chr1A	257000001	260000000	0.1729	0.6507	25.63
chr1A	258000001	261000000	0.1543	0.6501	22.79
chr1A	259000001	262000000	0.1384	0.6551	20.18
chr1A	260000001	263000000	0.1256	0.6368	18.78
chr1A	261000001	264000000	0.1556	0.658	22.69
chr1A	262000001	265000000	0.1309	0.6456	19.32
chr1A	263000001	266000000	0.1391	0.6603	20.11
chr1A	264000001	267000000	0.0962	0.6297	14.33
chr1A	265000001	268000000	0.1162	0.6167	17.89
chr1A	266000001	269000000	0.1019	0.5936	16.21
chr1A	267000001	270000000	0.1306	0.6214	20.07
chr1A	268000001	271000000	0.1351	0.6351	20.32
chr1A	269000001	272000000	0.1627	0.6592	23.74
chr1A	270000001	273000000	0.1726	0.6317	26.38
chr1A	271000001	274000000	0.1726	0.6279	26.54
chr1A	272000001	275000000	0.1579	0.6384	23.79
chr1A	273000001	276000000	0.1546	0.6795	21.81
chr1A	274000001	277000000	0.1429	0.695	19.62
chr1A	275000001	278000000	0.1231	0.68	17.15
chr1A	276000001	279000000	0.0885	0.6594	12.47
chr1A	277000001	280000000	0.1138	0.6755	15.89
chr1A	278000001	281000000	0.1411	0.734	18.28
chr1A	279000001	282000000	0.1762	0.7273	23.27
chr1A	280000001	283000000	0.1559	0.6934	21.53
chr1A	281000001	284000000	0.1239	0.6148	19.2
chr1A	282000001	285000000	0.1102	0.5898	17.73
chr1A	283000001	286000000	0.1254	0.6061	19.75
chr1A	284000001	287000000	0.153	0.63	23.34
chr1A	285000001	288000000	0.1743	0.6365	26.43
chr1A	286000001	289000000	0.1506	0.626	23.11
chr1A	287000001	290000000	0.1256	0.6313	18.95
chr1A	288000001	291000000	0.0975	0.6499	14.05
chr1A	289000001	292000000	0.0936	0.6415	13.65
chr1A	290000001	293000000	0.1053	0.6372	15.57
chr1A	291000001	294000000	0.1284	0.6315	19.38
chr1A	292000001	295000000	0.1511	0.6249	23.23
chr1A	293000001	296000000	0.1428	0.6162	22.22
chr1A	294000001	297000000	0.1202	0.589	19.45
chr1A	295000001	298000000	0.1225	0.5966	19.59
chr1A	296000001	299000000	0.1267	0.6194	19.51
chr1A	297000001	300000000	0.1437	0.6449	21.33
chr1A	298000001	301000000	0.1444	0.6559	21.07
chr1A	299000001	302000000	0.1418	0.6368	21.31
chr1A	300000001	303000000	0.131	0.6354	19.67
chr1A	301000001	304000000	0.1358	0.6355	20.42
chr1A	302000001	305000000	0.1342	0.6077	21.14
chr1A	303000001	306000000	0.1341	0.6046	21.22
chr1A	304000001	307000000	0.1161	0.5948	18.57
chr1A	305000001	308000000	0.1434	0.6171	22.28
chr1A	306000001	309000000	0.1262	0.6188	19.44
chr1A	307000001	310000000	0.1308	0.6132	20.38
chr1A	308000001	311000000	0.1107	0.5898	17.81
chr1A	309000001	312000000	0.1401	0.5581	24.16
chr1A	310000001	313000000	0.1434	0.5673	24.32
chr1A	311000001	314000000	0.1212	0.5862	19.72
chr1A	312000001	315000000	0.1141	0.6181	17.52
chr1A	313000001	316000000	0.0924	0.6164	14.04
chr1A	314000001	317000000	0.1147	0.614	17.74
chr1A	315000001	318000000	0.1058	0.6294	15.86
chr1A	316000001	319000000	0.1143	0.6239	17.38
chr1A	317000001	320000000	0.1206	0.6434	17.79
chr1A	318000001	321000000	0.1278	0.6072	20.1
chr1A	319000001	322000000	0.1316	0.6016	20.92
chr1A	320000001	323000000	0.1177	0.5662	19.84
chr1A	321000001	324000000	0.12	0.595	19.22
chr1A	322000001	325000000	0.1147	0.5864	18.61
chr1A	323000001	326000000	0.1249	0.5904	20.21
chr1A	324000001	327000000	0.1433	0.5839	23.59
chr1A	325000001	328000000	0.1592	0.6102	25.14
chr1A	326000001	329000000	0.1761	0.6286	27.07
chr1A	327000001	330000000	0.1485	0.6025	23.7
chr1A	328000001	331000000	0.1433	0.5795	23.77
chr1A	329000001	332000000	0.1128	0.5741	18.7
chr1A	330000001	333000000	0.1174	0.567	19.75
chr1A	331000001	334000000	0.1026	0.5815	16.7
chr1A	332000001	335000000	0.1021	0.5801	16.65
chr1A	333000001	336000000	0.0863	0.6059	13.3
chr1A	334000001	337000000	0.1189	0.6066	18.65
chr1A	335000001	338000000	0.13	0.6009	20.69
chr1A	336000001	339000000	0.1657	0.612	26.13
chr1A	337000001	340000000	0.1532	0.6075	24.27
chr1A	338000001	341000000	0.1527	0.6081	24.16
chr1A	339000001	342000000	0.1338	0.5771	22.24
chr1A	340000001	343000000	0.1165	0.5753	19.3
chr1A	341000001	344000000	0.1097	0.589	17.67
chr1A	342000001	345000000	0.1007	0.6125	15.5
chr1A	343000001	346000000	0.1039	0.6179	15.87
chr1A	344000001	347000000	0.121	0.627	18.34
chr1A	345000001	348000000	0.1455	0.6638	20.97
chr1A	346000001	349000000	0.1423	0.6636	20.49
chr1A	347000001	350000000	0.1375	0.6285	20.93
chr1A	348000001	351000000	0.1005	0.5665	16.79
chr1A	349000001	352000000	0.1313	0.5796	21.71
chr1A	350000001	353000000	0.1197	0.598	19.07
chr1A	351000001	354000000	0.1285	0.621	19.74
chr1A	352000001	355000000	0.11	0.5797	18.02
chr1A	353000001	356000000	0.1051	0.5579	17.88
chr1A	354000001	357000000	0.1116	0.4918	21.75
chr1A	355000001	358000000	0.1032	0.4938	19.95
chr1A	356000001	359000000	0.107	0.4442	23.14
chr1A	357000001	360000000	0.0956	0.4527	20.16
chr1A	358000001	361000000	0.0971	0.4412	21.06
chr1A	359000001	362000000	0.1068	0.4818	21.21
chr1A	360000001	363000000	0.1124	0.4916	21.9
chr1A	361000001	364000000	0.1187	0.5008	22.75
chr1A	362000001	365000000	0.1053	0.4983	20.19
chr1A	363000001	366000000	0.1009	0.5244	18.29
chr1A	364000001	367000000	0.1011	0.542	17.7
chr1A	365000001	368000000	0.1249	0.5455	21.95
chr1A	366000001	369000000	0.1285	0.5056	24.47
chr1A	367000001	370000000	0.1245	0.4553	26.38
chr1A	368000001	371000000	0.105	0.4365	23.1
chr1A	369000001	372000000	0.1162	0.4897	22.77
chr1A	370000001	373000000	0.1237	0.5199	22.85
chr1A	371000001	374000000	0.1295	0.5554	22.36
chr1A	372000001	375000000	0.1254	0.5178	23.28
chr1A	373000001	376000000	0.1191	0.5083	22.49
chr1A	374000001	377000000	0.1247	0.4822	24.91
chr1A	375000001	378000000	0.1278	0.502	24.5
chr1A	376000001	379000000	0.1226	0.5223	22.53
chr1A	377000001	380000000	0.0933	0.4948	17.9
chr1A	378000001	381000000	0.1004	0.5031	19
chr1A	379000001	382000000	0.095	0.4802	18.84
chr1A	380000001	383000000	0.1237	0.5429	21.84
chr1A	381000001	384000000	0.0961	0.5426	16.76
chr1A	382000001	385000000	0.1135	0.5547	19.51
chr1A	383000001	386000000	0.0846	0.5007	15.95
chr1A	384000001	387000000	0.0823	0.4735	16.43
chr1A	385000001	388000000	0.0635	0.4315	13.75
chr1A	386000001	389000000	0.0976	0.4505	20.71
chr1A	387000001	390000000	0.1142	0.4615	23.79
chr1A	388000001	391000000	0.1129	0.4942	21.89
chr1A	389000001	392000000	0.0912	0.512	16.86
chr1A	390000001	393000000	0.0737	0.5164	13.31
chr1A	391000001	394000000	0.0761	0.5032	14.17
chr1A	392000001	395000000	0.0753	0.4999	14.12
chr1A	393000001	396000000	0.0881	0.4778	17.48
chr1A	394000001	397000000	0.0926	0.4995	17.6
chr1A	395000001	398000000	0.0914	0.5104	16.96
chr1A	396000001	399000000	0.0856	0.5708	14.05
chr1A	397000001	400000000	0.0909	0.5869	14.53
chr1A	398000001	401000000	0.1038	0.5973	16.43
chr1A	399000001	402000000	0.1155	0.5493	20.08
chr1A	400000001	403000000	0.1293	0.5611	22.1
chr1A	401000001	404000000	0.1344	0.5182	24.99
chr1A	402000001	405000000	0.1314	0.5186	24.4
chr1A	403000001	406000000	0.1185	0.5158	22.03
chr1A	404000001	407000000	0.1113	0.546	19.43
chr1A	405000001	408000000	0.1025	0.5379	18.1
chr1A	406000001	409000000	0.0879	0.5387	15.37
chr1A	407000001	410000000	0.0849	0.5398	14.79
chr1A	408000001	411000000	0.1176	0.5623	19.96
chr1A	409000001	412000000	0.1413	0.5629	24.15
chr1A	410000001	413000000	0.1358	0.5425	24.08
chr1A	411000001	414000000	0.1135	0.5161	21.05
chr1A	412000001	415000000	0.1111	0.487	21.86
chr1A	413000001	416000000	0.1177	0.5001	22.59
chr1A	414000001	417000000	0.1101	0.5183	20.28
chr1A	415000001	418000000	0.0992	0.5051	18.7
chr1A	416000001	419000000	0.1051	0.4918	20.42
chr1A	417000001	420000000	0.113	0.5005	21.63
chr1A	418000001	421000000	0.1189	0.5184	21.98
chr1A	419000001	422000000	0.116	0.5351	20.72
chr1A	420000001	423000000	0.1026	0.4818	20.34
chr1A	421000001	424000000	0.0838	0.4187	19.05
chr1A	422000001	425000000	0.0646	0.4222	14.34
chr1A	423000001	426000000	0.0657	0.4436	13.86
chr1A	424000001	427000000	0.0464	0.5538	7.43
chr1A	425000001	428000000	0.0416	0.4994	7.38
chr1A	426000001	429000000	0.0309	0.4714	5.61
chr1A	427000001	430000000	0.0417	0.4312	8.71
chr1A	428000001	431000000	0.0441	0.4858	8.14
chr1A	429000001	432000000	0.0549	0.5644	8.79
chr1A	430000001	433000000	0.0577	0.5109	10.34
chr1A	431000001	434000000	0.0703	0.4868	13.49
chr1A	432000001	435000000	0.0637	0.4848	12.18
chr1A	433000001	436000000	0.0877	0.5788	14.2
chr1A	434000001	437000000	0.0758	0.6371	10.94
chr1A	435000001	438000000	0.0888	0.6596	12.51
chr1A	436000001	439000000	0.0815	0.6219	12.16
chr1A	437000001	440000000	0.093	0.6121	14.24
chr1A	438000001	441000000	0.1136	0.5959	18.12
chr1A	439000001	442000000	0.1167	0.6026	18.41
chr1A	440000001	443000000	0.13	0.5912	21.04
chr1A	441000001	444000000	0.1179	0.57	19.73
chr1A	442000001	445000000	0.1103	0.5527	19.01
chr1A	443000001	446000000	0.1193	0.5261	21.73
chr1A	444000001	447000000	0.1215	0.5686	20.42
chr1A	445000001	448000000	0.1362	0.5935	22.01
chr1A	446000001	449000000	0.1409	0.6215	21.71
chr1A	447000001	450000000	0.1559	0.6084	24.67
chr1A	448000001	451000000	0.1595	0.6179	24.86
chr1A	449000001	452000000	0.1449	0.5948	23.41
chr1A	450000001	453000000	0.1385	0.5959	22.29
chr1A	451000001	454000000	0.1473	0.6001	23.6
chr1A	452000001	455000000	0.1479	0.6443	22.01
chr1A	453000001	456000000	0.1418	0.6635	20.42
chr1A	454000001	457000000	0.1423	0.6696	20.3
chr1A	455000001	458000000	0.1606	0.6704	23.01
chr1A	456000001	459000000	0.1746	0.6365	26.48
chr1A	457000001	460000000	0.1608	0.578	26.88
chr1A	458000001	461000000	0.1195	0.48	23.94
chr1A	459000001	462000000	0.1094	0.4856	21.57
chr1A	460000001	463000000	0.1293	0.5512	22.5
chr1A	461000001	464000000	0.1507	0.6116	23.68
chr1A	462000001	465000000	0.128	0.6064	20.15
chr1A	463000001	466000000	0.1163	0.5982	18.49
chr1A	464000001	467000000	0.103	0.5826	16.72
chr1A	465000001	468000000	0.136	0.5742	22.74
chr1A	466000001	469000000	0.1472	0.5662	25.06
chr1A	467000001	470000000	0.1665	0.625	25.68
chr1A	468000001	471000000	0.1707	0.6258	26.32
chr1A	469000001	472000000	0.15	0.5924	24.38
chr1A	470000001	473000000	0.1559	0.5867	25.62
chr1A	471000001	474000000	0.1559	0.6022	24.94
chr1A	472000001	475000000	0.1638	0.6202	25.45
chr1A	473000001	476000000	0.1624	0.6154	25.44
chr1A	474000001	477000000	0.1368	0.612	21.41
chr1A	475000001	478000000	0.1374	0.6129	21.47
chr1A	476000001	479000000	0.125	0.5753	20.78
chr1A	477000001	480000000	0.1438	0.5874	23.53
chr1A	478000001	481000000	0.1308	0.5471	22.96
chr1A	479000001	482000000	0.1443	0.6164	22.46
chr1A	480000001	483000000	0.1589	0.6277	24.36
chr1A	481000001	484000000	0.1622	0.7046	22.07
chr1A	482000001	485000000	0.1654	0.6923	22.95
chr1A	483000001	486000000	0.1425	0.6905	19.68
chr1A	484000001	487000000	0.144	0.6897	19.93
chr1A	485000001	488000000	0.1349	0.6532	19.7
chr1A	486000001	489000000	0.1492	0.66	21.65
chr1A	487000001	490000000	0.1445	0.608	22.82
chr1A	488000001	491000000	0.1568	0.6346	23.76
chr1A	489000001	492000000	0.1442	0.5946	23.3
chr1A	490000001	493000000	0.1549	0.6114	24.39
chr1A	491000001	494000000	0.1614	0.5973	26.08
chr1A	492000001	495000000	0.1587	0.6155	24.84
chr1A	493000001	496000000	0.1621	0.6203	25.18
chr1A	494000001	497000000	0.1335	0.5716	22.41
chr1A	495000001	498000000	0.1185	0.549	20.63
chr1A	496000001	499000000	0.1041	0.5413	18.27
chr1A	497000001	500000000	0.1173	0.5893	18.95
chr1A	498000001	501000000	0.1221	0.6141	18.93
chr1A	499000001	502000000	0.125	0.6437	18.47
chr1A	500000001	503000000	0.1286	0.6328	19.36
chr1A	501000001	504000000	0.1499	0.6162	23.38
chr1A	502000001	505000000	0.1411	0.5653	24.01
chr1A	503000001	506000000	0.105	0.5363	18.64
chr1A	504000001	507000000	0.0748	0.494	14.19
chr1A	505000001	508000000	0.0832	0.5249	14.9
chr1A	506000001	509000000	0.1038	0.5004	19.79
chr1A	507000001	510000000	0.0884	0.5406	15.4
chr1A	508000001	511000000	0.0862	0.4959	16.43
chr1A	509000001	512000000	0.0856	0.5657	14.18
chr1A	510000001	513000000	0.1155	0.5747	19.14
chr1A	511000001	514000000	0.1321	0.5955	21.24
chr1A	512000001	515000000	0.1465	0.5795	24.33
chr1A	513000001	516000000	0.1515	0.5978	24.39
chr1A	514000001	517000000	0.1399	0.5849	22.96
chr1A	515000001	518000000	0.1329	0.5829	21.85
chr1A	516000001	519000000	0.1409	0.5951	22.74
chr1A	517000001	520000000	0.1394	0.6209	21.51
chr1A	518000001	521000000	0.1244	0.5584	21.32
chr1A	519000001	522000000	0.1058	0.5138	19.64
chr1A	520000001	523000000	0.0954	0.5109	17.72
chr1A	521000001	524000000	0.1073	0.5975	17
chr1A	522000001	525000000	0.1015	0.6127	15.61
chr1A	523000001	526000000	0.0964	0.6262	14.45
chr1A	524000001	527000000	0.106	0.5864	17.13
chr1A	525000001	528000000	0.1181	0.5538	20.37
chr1A	526000001	529000000	0.1382	0.5261	25.32
chr1A	527000001	530000000	0.1235	0.5111	23.2
chr1A	528000001	531000000	0.1027	0.5244	18.64
chr1A	529000001	532000000	0.0929	0.5291	16.6
chr1A	530000001	533000000	0.1122	0.5336	20.08
chr1A	531000001	534000000	0.1316	0.5399	23.43
chr1A	532000001	535000000	0.1487	0.5977	23.93
chr1A	533000001	536000000	0.1338	0.6057	21.14
chr1A	534000001	537000000	0.1479	0.6109	23.26
chr1A	535000001	538000000	0.1536	0.5372	27.65
chr1A	536000001	539000000	0.1535	0.5225	28.42
chr1A	537000001	540000000	0.1372	0.5001	26.48
chr1A	538000001	541000000	0.1088	0.4553	22.94
chr1A	539000001	542000000	0.0979	0.4449	21.05
chr1A	540000001	543000000	0.0992	0.4498	21.1
chr1A	541000001	544000000	0.1035	0.4783	20.69
chr1A	542000001	545000000	0.1332	0.4774	26.95
chr1A	543000001	546000000	0.118	0.4695	24.17
chr1A	544000001	547000000	0.1234	0.4841	24.55
chr1A	545000001	548000000	0.1043	0.4817	20.7
chr1A	546000001	549000000	0.1191	0.4771	24
chr1A	547000001	550000000	0.1017	0.5399	17.89
chr1A	548000001	551000000	0.0967	0.5352	17.12
chr1A	549000001	551551546	0.0867	0.5656	12.08
chr2A	550000001	3000000	0.137	0.6542	20
chr2A	551000001	4000000	0.1447	0.6048	22.98
chr2A	552000001	5000000	0.1306	0.6345	19.64
chr2A	553000001	6000000	0.1301	0.6387	19.42
chr2A	554000001	7000000	0.1348	0.6704	19.16
chr2A	555000001	8000000	0.1272	0.682	17.7
chr2A	556000001	9000000	0.1129	0.6709	15.87
chr2A	557000001	10000000	0.0956	0.6642	13.45
chr2A	558000001	11000000	0.1091	0.6345	16.24
chr2A	559000001	12000000	0.1348	0.6444	19.97
chr2A	560000001	13000000	0.1604	0.6434	23.97
chr2A	561000001	14000000	0.1457	0.6437	21.69
chr2A	562000001	15000000	0.1144	0.6523	16.59
chr2A	563000001	16000000	0.1177	0.6732	16.53
chr2A	564000001	17000000	0.1467	0.6924	20.23
chr2A	565000001	18000000	0.1798	0.6812	25.44
chr2A	566000001	19000000	0.1694	0.6425	25.42
chr2A	567000001	20000000	0.145	0.6273	22.17
chr2A	568000001	21000000	0.1297	0.6258	19.77
chr2A	569000001	22000000	0.1304	0.6435	19.31
chr2A	570000001	23000000	0.1478	0.6598	21.46
chr2A	571000001	24000000	0.1505	0.6703	21.5
chr2A	572000001	25000000	0.1392	0.6887	19.27
chr2A	573000001	26000000	0.1271	0.6657	18.15
chr2A	574000001	27000000	0.1042	0.6576	14.89
chr2A	575000001	28000000	0.1145	0.6346	17.09
chr2A	576000001	29000000	0.1066	0.6359	15.81
chr2A	577000001	30000000	0.1316	0.6402	19.6
chr2A	578000001	31000000	0.1164	0.6259	17.64
chr2A	579000001	32000000	0.1268	0.6439	18.74
chr2A	580000001	33000000	0.1257	0.6511	18.36
chr2A	581000001	34000000	0.1255	0.6448	18.52
chr2A	582000001	35000000	0.1161	0.6621	16.58
chr2A	583000001	36000000	0.1013	0.6385	14.92
chr2A	584000001	37000000	0.0982	0.6495	14.18
chr2A	585000001	38000000	0.087	0.6279	12.9
chr2A	586000001	39000000	0.1014	0.6475	14.72
chr2A	587000001	40000000	0.1369	0.6658	19.61
chr2A	588000001	41000000	0.1658	0.6762	23.56
chr2A	589000001	42000000	0.1516	0.6735	21.56
chr2A	590000001	43000000	0.1285	0.6613	18.48
chr2A	591000001	44000000	0.1014	0.666	14.27
chr2A	592000001	45000000	0.084	0.6787	11.42
chr2A	593000001	46000000	0.0846	0.6926	11.26
chr2A	594000001	47000000	0.1202	0.6801	16.72
chr2A	595000001	48000000	0.1495	0.6661	21.49
chr2A	596000001	49000000	0.1469	0.6665	21.09
chr2A	597000001	50000000	0.1165	0.6696	16.45
chr2A	598000001	51000000	0.1165	0.6638	16.6
chr2A	599000001	52000000	0.1298	0.6517	18.97
chr2A	600000001	53000000	0.1479	0.6463	21.94
chr2A	601000001	54000000	0.139	0.6302	21.1
chr2A	602000001	55000000	0.1217	0.6317	18.31
chr2A	603000001	56000000	0.1016	0.6343	15.06
chr2A	604000001	57000000	0.1023	0.6374	15.11
chr2A	605000001	58000000	0.1025	0.6423	15.01
chr2A	606000001	59000000	0.1125	0.6422	16.57
chr2A	607000001	60000000	0.112	0.6553	16.14
chr2A	608000001	61000000	0.1035	0.6664	14.59
chr2A	609000001	62000000	0.0976	0.6778	13.45
chr2A	610000001	63000000	0.1075	0.6864	14.71
chr2A	611000001	64000000	0.1181	0.6435	17.4
chr2A	612000001	65000000	0.1153	0.6253	17.49
chr2A	613000001	66000000	0.0994	0.6106	15.33
chr2A	614000001	67000000	0.1025	0.6477	14.87
chr2A	615000001	68000000	0.1303	0.6432	19.31
chr2A	616000001	69000000	0.1354	0.6404	20.19
chr2A	617000001	70000000	0.1156	0.6243	17.57
chr2A	618000001	71000000	0.0996	0.6278	14.91
chr2A	619000001	72000000	0.1136	0.6474	16.59
chr2A	620000001	73000000	0.1322	0.6464	19.5
chr2A	621000001	74000000	0.1363	0.6317	20.63
chr2A	622000001	75000000	0.1042	0.6173	15.93
chr2A	623000001	76000000	0.087	0.6281	12.89
chr2A	624000001	77000000	0.0777	0.6441	11.12
chr2A	625000001	78000000	0.0993	0.6415	14.53
chr2A	626000001	79000000	0.1177	0.6511	17.12
chr2A	627000001	80000000	0.1239	0.6582	17.88
chr2A	628000001	81000000	0.1067	0.6604	15.21
chr2A	629000001	82000000	0.0993	0.6728	13.82
chr2A	630000001	83000000	0.1099	0.7002	14.75
chr2A	631000001	84000000	0.1003	0.692	13.55
chr2A	632000001	85000000	0.0928	0.6818	12.67
chr2A	633000001	86000000	0.0691	0.6365	9.9
chr2A	634000001	87000000	0.1002	0.6188	15.24
chr2A	635000001	88000000	0.0951	0.6096	14.65
chr2A	636000001	89000000	0.099	0.6057	15.39
chr2A	637000001	90000000	0.0912	0.6476	13.13
chr2A	638000001	91000000	0.0996	0.6402	14.61
chr2A	639000001	92000000	0.1129	0.633	16.89
chr2A	640000001	93000000	0.1154	0.6217	17.61
chr2A	641000001	94000000	0.1146	0.6391	16.98
chr2A	642000001	95000000	0.105	0.6617	14.92
chr2A	643000001	96000000	0.0844	0.683	11.41
chr2A	644000001	97000000	0.0674	0.6477	9.46
chr2A	645000001	98000000	0.0482	0.6174	6.86
chr2A	646000001	99000000	0.0443	0.6015	6.42
chr2A	647000001	100000000	0.0649	0.6212	9.49
chr2A	648000001	101000000	0.07	0.6324	10.11
chr2A	649000001	102000000	0.0935	0.5963	14.74
chr2A	650000001	103000000	0.0981	0.5985	15.45
chr2A	651000001	104000000	0.101	0.6056	15.72
chr2A	652000001	105000000	0.0956	0.6567	13.61
chr2A	653000001	106000000	0.0954	0.6564	13.59
chr2A	654000001	107000000	0.0835	0.6663	11.59
chr2A	655000001	108000000	0.0725	0.6424	10.33
chr2A	656000001	109000000	0.0825	0.6456	11.83
chr2A	657000001	110000000	0.1003	0.6639	14.16
chr2A	658000001	111000000	0.0963	0.662	13.59
chr2A	659000001	112000000	0.0938	0.6716	13.02
chr2A	660000001	113000000	0.0738	0.6465	10.47
chr2A	661000001	114000000	0.0966	0.6554	13.78
chr2A	662000001	115000000	0.0826	0.6503	11.76
chr2A	663000001	116000000	0.0999	0.6671	14.03
chr2A	664000001	117000000	0.0933	0.6798	12.78
chr2A	665000001	118000000	0.0948	0.6749	13.1
chr2A	666000001	119000000	0.0974	0.6849	13.27
chr2A	667000001	120000000	0.0932	0.6633	13.11
chr2A	668000001	121000000	0.1074	0.681	14.82
chr2A	669000001	122000000	0.1028	0.6378	15.17
chr2A	670000001	123000000	0.1	0.6319	14.88
chr2A	671000001	124000000	0.0917	0.6448	13.27
chr2A	672000001	125000000	0.0861	0.6541	12.21
chr2A	673000001	126000000	0.076	0.6596	10.56
chr2A	674000001	127000000	0.0594	0.6339	8.42
chr2A	675000001	128000000	0.0786	0.6595	10.96
chr2A	676000001	129000000	0.0952	0.659	13.5
chr2A	677000001	130000000	0.1113	0.6457	16.28
chr2A	678000001	131000000	0.0956	0.6314	14.2
chr2A	679000001	132000000	0.0671	0.6638	9.16
chr2A	680000001	133000000	0.0744	0.6548	10.41
chr2A	681000001	134000000	0.0782	0.6519	11.05
chr2A	682000001	135000000	0.1214	0.6321	18.25
chr2A	683000001	136000000	0.1154	0.6344	17.24
chr2A	684000001	137000000	0.1204	0.639	17.89
chr2A	685000001	138000000	0.1181	0.648	17.27
chr2A	686000001	139000000	0.1077	0.6539	15.51
chr2A	687000001	140000000	0.0959	0.6685	13.39
chr2A	688000001	141000000	0.087	0.6572	12.29
chr2A	689000001	142000000	0.0931	0.6733	12.87
chr2A	690000001	143000000	0.1004	0.6649	14.15
chr2A	691000001	144000000	0.1138	0.6757	15.9
chr2A	692000001	145000000	0.1277	0.6526	18.62
chr2A	693000001	146000000	0.1345	0.6242	20.61
chr2A	694000001	147000000	0.1344	0.5977	21.53
chr2A	695000001	148000000	0.1365	0.6037	21.67
chr2A	696000001	149000000	0.1341	0.636	20.13
chr2A	697000001	150000000	0.1089	0.643	15.99
chr2A	698000001	151000000	0.1323	0.6655	18.93
chr2A	699000001	152000000	0.1406	0.6879	19.49
chr2A	700000001	153000000	0.1934	0.7599	24.5
chr2A	701000001	154000000	0.2191	0.8298	25.46
chr2A	702000001	155000000	0.2874	0.9041	30.83
chr2A	703000001	156000000	0.2977	0.9384	30.77
chr2A	704000001	157000000	0.292	0.9579	29.54
chr2A	705000001	158000000	0.2661	0.9443	27.23
chr2A	706000001	159000000	0.2577	0.9253	26.9
chr2A	707000001	160000000	0.2413	0.8955	25.99
chr2A	708000001	161000000	0.2194	0.8436	25.06
chr2A	709000001	162000000	0.186	0.7881	22.65
chr2A	710000001	163000000	0.161	0.7226	21.33
chr2A	711000001	164000000	0.1397	0.6663	20.02
chr2A	712000001	165000000	0.1229	0.6119	19.13
chr2A	713000001	166000000	0.1082	0.6178	16.56
chr2A	714000001	167000000	0.0935	0.6294	13.91
chr2A	715000001	168000000	0.1028	0.6765	14.24
chr2A	716000001	169000000	0.0903	0.6686	12.55
chr2A	717000001	170000000	0.0987	0.703	13.09
chr2A	718000001	171000000	0.0775	0.6689	10.64
chr2A	719000001	172000000	0.0584	0.6156	8.53
chr2A	720000001	173000000	0.0605	0.5768	9.55
chr2A	721000001	174000000	0.1002	0.5997	15.75
chr2A	722000001	175000000	0.1458	0.656	21.27
chr2A	723000001	176000000	0.1439	0.6796	20.22
chr2A	724000001	177000000	0.1371	0.6794	19.24
chr2A	725000001	178000000	0.1314	0.6707	18.65
chr2A	726000001	179000000	0.1309	0.648	19.25
chr2A	727000001	180000000	0.1054	0.6254	15.9
chr2A	728000001	181000000	0.0823	0.6406	11.89
chr2A	729000001	182000000	0.0937	0.6541	13.37
chr2A	730000001	183000000	0.1199	0.639	17.81
chr2A	731000001	184000000	0.1325	0.6283	20.14
chr2A	732000001	185000000	0.1325	0.6276	20.16
chr2A	733000001	186000000	0.1153	0.6605	16.51
chr2A	734000001	187000000	0.1049	0.6494	15.2
chr2A	735000001	188000000	0.0872	0.6473	12.52
chr2A	736000001	189000000	0.0954	0.6455	13.84
chr2A	737000001	190000000	0.1	0.6484	14.47
chr2A	738000001	191000000	0.1047	0.6636	14.83
chr2A	739000001	192000000	0.1079	0.6659	15.26
chr2A	740000001	193000000	0.1109	0.6761	15.45
chr2A	741000001	194000000	0.1173	0.6566	16.91
chr2A	742000001	195000000	0.0874	0.6588	12.32
chr2A	743000001	196000000	0.0945	0.6606	13.36
chr2A	744000001	197000000	0.1003	0.6482	14.52
chr2A	745000001	198000000	0.1175	0.6524	17.06
chr2A	746000001	199000000	0.1369	0.6425	20.36
chr2A	747000001	200000000	0.1469	0.6727	20.88
chr2A	748000001	201000000	0.1553	0.6717	22.17
chr2A	749000001	202000000	0.1587	0.6564	23.22
chr2A	750000001	203000000	0.1432	0.6396	21.44
chr2A	751000001	204000000	0.1506	0.5965	24.3
chr2A	752000001	205000000	0.1242	0.6277	18.84
chr2A	753000001	206000000	0.1434	0.631	21.77
chr2A	754000001	207000000	0.1333	0.7006	18.07
chr2A	755000001	208000000	0.1204	0.6757	16.86
chr2A	756000001	209000000	0.097	0.6976	12.96
chr2A	757000001	210000000	0.1042	0.6597	14.84
chr2A	758000001	211000000	0.1325	0.7003	17.98
chr2A	759000001	212000000	0.1281	0.6899	17.61
chr2A	760000001	213000000	0.1224	0.6868	16.87
chr2A	761000001	214000000	0.1153	0.6437	16.96
chr2A	762000001	215000000	0.0939	0.6178	14.25
chr2A	763000001	216000000	0.0916	0.6351	13.47
chr2A	764000001	217000000	0.0811	0.6784	11.01
chr2A	765000001	218000000	0.0964	0.6951	12.92
chr2A	766000001	219000000	0.108	0.6988	14.51
chr2A	767000001	220000000	0.1167	0.6649	16.59
chr2A	768000001	221000000	0.1348	0.6624	19.41
chr2A	769000001	222000000	0.1325	0.6613	19.09
chr2A	770000001	223000000	0.1303	0.6734	18.4
chr2A	771000001	224000000	0.1359	0.6615	19.6
chr2A	772000001	225000000	0.1442	0.6456	21.39
chr2A	773000001	226000000	0.1468	0.6499	21.64
chr2A	774000001	227000000	0.13	0.6323	19.61
chr2A	775000001	228000000	0.1145	0.6354	17.08
chr2A	776000001	229000000	0.0944	0.6134	14.44
chr2A	777000001	230000000	0.1198	0.6301	18.06
chr2A	778000001	231000000	0.1169	0.6198	17.91
chr2A	779000001	232000000	0.1248	0.6345	18.73
chr2A	780000001	233000000	0.0933	0.6583	13.23
chr2A	781000001	234000000	0.1074	0.6642	15.22
chr2A	782000001	235000000	0.1282	0.6651	18.33
chr2A	783000001	236000000	0.1676	0.652	24.75
chr2A	784000001	237000000	0.1765	0.6465	26.35
chr2A	785000001	238000000	0.1563	0.6257	24.02
chr2A	786000001	239000000	0.1242	0.617	19.19
chr2A	787000001	240000000	0.1293	0.6293	19.59
chr2A	788000001	241000000	0.1497	0.6577	21.81
chr2A	789000001	242000000	0.1692	0.6549	24.88
chr2A	790000001	243000000	0.1462	0.6412	21.85
chr2A	791000001	244000000	0.1407	0.6203	21.74
chr2A	792000001	245000000	0.1338	0.6631	19.24
chr2A	793000001	246000000	0.1257	0.671	17.78
chr2A	794000001	247000000	0.0961	0.6675	13.44
chr2A	795000001	248000000	0.0823	0.6316	12.09
chr2A	796000001	249000000	0.0897	0.6263	13.38
chr2A	797000001	250000000	0.1137	0.6067	17.79
chr2A	798000001	251000000	0.12	0.6139	18.59
chr2A	799000001	252000000	0.1364	0.6225	20.97
chr2A	800000001	253000000	0.1497	0.6483	22.14
chr2A	801000001	254000000	0.1441	0.6455	21.38
chr2A	802000001	255000000	0.1292	0.6422	19.16
chr2A	803000001	256000000	0.127	0.655	18.44
chr2A	804000001	257000000	0.115	0.6479	16.8
chr2A	805000001	258000000	0.0962	0.6437	13.99
chr2A	806000001	259000000	0.0756	0.5915	11.84
chr2A	807000001	260000000	0.0925	0.6092	14.24
chr2A	808000001	261000000	0.1187	0.62	18.19
chr2A	809000001	262000000	0.1215	0.6716	17.15
chr2A	810000001	263000000	0.1367	0.6715	19.41
chr2A	811000001	264000000	0.1261	0.6693	17.89
chr2A	812000001	265000000	0.1598	0.6648	23.09
chr2A	813000001	266000000	0.1542	0.6412	23.1
chr2A	814000001	267000000	0.1504	0.6535	22.06
chr2A	815000001	268000000	0.1136	0.6674	16.07
chr2A	816000001	269000000	0.1109	0.6602	15.84
chr2A	817000001	270000000	0.1204	0.6354	18
chr2A	818000001	271000000	0.1289	0.5885	20.95
chr2A	819000001	272000000	0.1261	0.5951	20.24
chr2A	820000001	273000000	0.1243	0.6194	19.11
chr2A	821000001	274000000	0.1414	0.6409	21.11
chr2A	822000001	275000000	0.1437	0.675	20.34
chr2A	823000001	276000000	0.1321	0.6598	19.07
chr2A	824000001	277000000	0.1239	0.6748	17.41
chr2A	825000001	278000000	0.1284	0.6524	18.73
chr2A	826000001	279000000	0.1459	0.6323	22.13
chr2A	827000001	280000000	0.1379	0.6347	20.77
chr2A	828000001	281000000	0.1404	0.6526	20.57
chr2A	829000001	282000000	0.1314	0.6628	18.88
chr2A	830000001	283000000	0.1334	0.6199	20.58
chr2A	831000001	284000000	0.1132	0.5879	18.31
chr2A	832000001	285000000	0.1336	0.5591	22.94
chr2A	833000001	286000000	0.1349	0.5813	22.26
chr2A	834000001	287000000	0.1332	0.5996	21.27
chr2A	835000001	288000000	0.1295	0.6427	19.19
chr2A	836000001	289000000	0.1407	0.6583	20.43
chr2A	837000001	290000000	0.1569	0.6767	22.24
chr2A	838000001	291000000	0.1425	0.6873	19.79
chr2A	839000001	292000000	0.134	0.6926	18.4
chr2A	840000001	293000000	0.1419	0.6907	19.59
chr2A	841000001	294000000	0.1347	0.6631	19.36
chr2A	842000001	295000000	0.1538	0.6481	22.79
chr2A	843000001	296000000	0.1353	0.623	20.77
chr2A	844000001	297000000	0.1297	0.6162	20.1
chr2A	845000001	298000000	0.1219	0.6131	18.94
chr2A	846000001	299000000	0.1375	0.6278	20.95
chr2A	847000001	300000000	0.1613	0.6555	23.66
chr2A	848000001	301000000	0.141	0.6406	21.07
chr2A	849000001	302000000	0.1293	0.61	20.25
chr2A	850000001	303000000	0.0989	0.5984	15.58
chr2A	851000001	304000000	0.1157	0.632	17.35
chr2A	852000001	305000000	0.1184	0.6618	16.94
chr2A	853000001	306000000	0.1547	0.659	22.52
chr2A	854000001	307000000	0.1436	0.636	21.62
chr2A	855000001	308000000	0.1537	0.6126	24.14
chr2A	856000001	309000000	0.156	0.6021	24.96
chr2A	857000001	310000000	0.164	0.6148	25.73
chr2A	858000001	311000000	0.1758	0.6403	26.51
chr2A	859000001	312000000	0.1544	0.6422	23.09
chr2A	860000001	313000000	0.1508	0.6132	23.65
chr2A	861000001	314000000	0.1391	0.6057	22.02
chr2A	862000001	315000000	0.1462	0.6406	21.88
chr2A	863000001	316000000	0.132	0.6616	19
chr2A	864000001	317000000	0.1173	0.6583	16.86
chr2A	865000001	318000000	0.1064	0.6185	16.25
chr2A	866000001	319000000	0.126	0.6138	19.57
chr2A	867000001	320000000	0.1214	0.6234	18.53
chr2A	868000001	321000000	0.1332	0.644	19.73
chr2A	869000001	322000000	0.101	0.6273	15.15
chr2A	870000001	323000000	0.1276	0.5989	20.36
chr2A	871000001	324000000	0.1281	0.585	20.95
chr2A	872000001	325000000	0.1591	0.6108	25.1
chr2A	873000001	326000000	0.1441	0.6038	22.92
chr2A	874000001	327000000	0.1529	0.6083	24.19
chr2A	875000001	328000000	0.1589	0.5998	25.55
chr2A	876000001	329000000	0.1635	0.6306	24.97
chr2A	877000001	330000000	0.141	0.6195	21.81
chr2A	878000001	331000000	0.111	0.6153	17.1
chr2A	879000001	332000000	0.0946	0.5835	15.26
chr2A	880000001	333000000	0.1184	0.5937	18.99
chr2A	881000001	334000000	0.1466	0.6099	23.09
chr2A	882000001	335000000	0.1653	0.6202	25.7
chr2A	883000001	336000000	0.1555	0.6071	24.66
chr2A	884000001	337000000	0.1518	0.5904	24.76
chr2A	885000001	338000000	0.1445	0.5863	23.7
chr2A	886000001	339000000	0.1197	0.5766	19.82
chr2A	887000001	340000000	0.1175	0.5673	19.77
chr2A	888000001	341000000	0.11	0.5494	19.08
chr2A	889000001	342000000	0.1462	0.5727	24.58
chr2A	890000001	343000000	0.1405	0.5749	23.49
chr2A	891000001	344000000	0.1503	0.5959	24.27
chr2A	892000001	345000000	0.1323	0.5882	21.54
chr2A	893000001	346000000	0.1163	0.5867	18.87
chr2A	894000001	347000000	0.1064	0.5895	17.1
chr2A	895000001	348000000	0.1003	0.5699	16.64
chr2A	896000001	349000000	0.1113	0.5621	18.85
chr2A	897000001	350000000	0.1081	0.5635	18.23
chr2A	898000001	351000000	0.1012	0.5807	16.47
chr2A	899000001	352000000	0.1092	0.5852	17.72
chr2A	900000001	353000000	0.1166	0.5627	19.77
chr2A	901000001	354000000	0.1204	0.5724	20.09
chr2A	902000001	355000000	0.1087	0.5575	18.54
chr2A	903000001	356000000	0.1095	0.5715	18.21
chr2A	904000001	357000000	0.1117	0.5494	19.38
chr2A	905000001	358000000	0.117	0.5918	18.81
chr2A	906000001	359000000	0.1192	0.5734	19.84
chr2A	907000001	360000000	0.1261	0.5761	20.95
chr2A	908000001	361000000	0.1141	0.5684	19.12
chr2A	909000001	362000000	0.1269	0.5806	20.91
chr2A	910000001	363000000	0.1349	0.5832	22.17
chr2A	911000001	364000000	0.1466	0.5649	25.01
chr2A	912000001	365000000	0.1277	0.5636	21.7
chr2A	913000001	366000000	0.1295	0.5515	22.54
chr2A	914000001	367000000	0.1266	0.5639	21.5
chr2A	915000001	368000000	0.1475	0.5723	24.83
chr2A	916000001	369000000	0.1244	0.6097	19.45
chr2A	917000001	370000000	0.1255	0.5924	20.23
chr2A	918000001	371000000	0.0849	0.6012	13.17
chr2A	919000001	372000000	0.1007	0.5512	17.33
chr2A	920000001	373000000	0.0806	0.5489	13.74
chr2A	921000001	374000000	0.0969	0.5088	18.1
chr2A	922000001	375000000	0.1076	0.5086	20.21
chr2A	923000001	376000000	0.1256	0.5288	22.81
chr2A	924000001	377000000	0.1227	0.5552	21.15
chr2A	925000001	378000000	0.1193	0.6024	18.85
chr2A	926000001	379000000	0.1116	0.5556	19.15
chr2A	927000001	380000000	0.1118	0.5292	20.19
chr2A	928000001	381000000	0.1068	0.4981	20.49
chr2A	929000001	382000000	0.115	0.5363	20.49
chr2A	930000001	383000000	0.1516	0.5653	25.87
chr2A	931000001	384000000	0.1548	0.5558	26.9
chr2A	932000001	385000000	0.1491	0.5173	27.86
chr2A	933000001	386000000	0.0986	0.4907	19.14
chr2A	934000001	387000000	0.0818	0.4931	15.64
chr2A	935000001	388000000	0.0892	0.5255	16.03
chr2A	936000001	389000000	0.0936	0.5068	17.51
chr2A	937000001	390000000	0.1134	0.4987	21.79
chr2A	938000001	391000000	0.1233	0.5031	23.55
chr2A	939000001	392000000	0.1303	0.5334	23.48
chr2A	940000001	393000000	0.111	0.5318	19.91
chr2A	941000001	394000000	0.1096	0.5046	20.77
chr2A	942000001	395000000	0.1304	0.4802	26.22
chr2A	943000001	396000000	0.1335	0.4636	27.85
chr2A	944000001	397000000	0.1107	0.5345	19.76
chr2A	945000001	398000000	0.0906	0.5294	16.16
chr2A	946000001	399000000	0.0679	0.5538	11.31
chr2A	947000001	400000000	0.0776	0.5054	14.39
chr2A	948000001	401000000	0.0887	0.5561	15
chr2A	949000001	402000000	0.0952	0.5665	15.85
chr2A	950000001	403000000	0.1114	0.5708	18.56
chr2A	951000001	404000000	0.1156	0.5719	19.25
chr2A	952000001	405000000	0.122	0.5691	20.48
chr2A	953000001	406000000	0.1162	0.5828	18.99
chr2A	954000001	407000000	0.1077	0.576	17.75
chr2A	955000001	408000000	0.1157	0.5645	19.54
chr2A	956000001	409000000	0.1202	0.5574	20.61
chr2A	957000001	410000000	0.0967	0.6144	14.78
chr2A	958000001	411000000	0.1167	0.6427	17.2
chr2A	959000001	412000000	0.1021	0.6397	15.01
chr2A	960000001	413000000	0.1339	0.5786	22.2
chr2A	961000001	414000000	0.1476	0.5883	24.14
chr2A	962000001	415000000	0.1499	0.5931	24.33
chr2A	963000001	416000000	0.144	0.6036	22.9
chr2A	964000001	417000000	0.1319	0.5906	21.39
chr2A	965000001	418000000	0.1447	0.6084	22.84
chr2A	966000001	419000000	0.1649	0.6294	25.26
chr2A	967000001	420000000	0.1365	0.5992	21.82
chr2A	968000001	421000000	0.1228	0.5863	20
chr2A	969000001	422000000	0.0937	0.5649	15.64
chr2A	970000001	423000000	0.1014	0.5916	16.18
chr2A	971000001	424000000	0.0899	0.5546	15.27
chr2A	972000001	425000000	0.1163	0.5465	20.32
chr2A	973000001	426000000	0.1139	0.5611	19.36
chr2A	974000001	427000000	0.1321	0.5848	21.65
chr2A	975000001	428000000	0.1372	0.5926	22.2
chr2A	976000001	429000000	0.1354	0.5672	22.92
chr2A	977000001	430000000	0.1438	0.5665	24.44
chr2A	978000001	431000000	0.1211	0.5685	20.35
chr2A	979000001	432000000	0.123	0.5706	20.61
chr2A	980000001	433000000	0.1067	0.5622	18.02
chr2A	981000001	434000000	0.1003	0.5616	16.9
chr2A	982000001	435000000	0.0881	0.5708	14.48
chr2A	983000001	436000000	0.0931	0.5755	15.23
chr2A	984000001	437000000	0.0869	0.5432	15.05
chr2A	985000001	438000000	0.0991	0.5141	18.33
chr2A	986000001	439000000	0.106	0.5129	19.72
chr2A	987000001	440000000	0.0986	0.521	17.98
chr2A	988000001	441000000	0.1051	0.5585	17.86
chr2A	989000001	442000000	0.1001	0.5659	16.73
chr2A	990000001	443000000	0.1111	0.5521	19.17
chr2A	991000001	444000000	0.1294	0.5073	24.55
chr2A	992000001	445000000	0.1082	0.483	21.45
chr2A	993000001	446000000	0.1251	0.5583	21.46
chr2A	994000001	447000000	0.0924	0.5677	15.33
chr2A	995000001	448000000	0.1056	0.5605	17.9
chr2A	996000001	449000000	0.0822	0.4698	16.54
chr2A	997000001	450000000	0.1003	0.4823	19.85
chr2A	998000001	451000000	0.1406	0.5094	26.65
chr2A	999000001	452000000	0.1536	0.5427	27.35
chr2A	1000000001	453000000	0.1355	0.5373	24.26
chr2A	1001000001	454000000	0.0979	0.5138	18.09
chr2A	1002000001	455000000	0.1015	0.5079	19.03
chr2A	1003000001	456000000	0.1075	0.5072	20.25
chr2A	1004000001	457000000	0.0955	0.5155	17.57
chr2A	1005000001	458000000	0.0953	0.4951	18.29
chr2A	1006000001	459000000	0.0818	0.4799	16.1
chr2A	1007000001	460000000	0.0898	0.491	17.35
chr2A	1008000001	461000000	0.0814	0.4652	16.54
chr2A	1009000001	462000000	0.096	0.479	19.1
chr2A	1010000001	462808537	0.0903	0.4843	16.51
chr3A	1011000001	3000000	0.1259	0.5587	21.58
chr3A	1012000001	4000000	0.1406	0.5562	24.33
chr3A	1013000001	5000000	0.1285	0.523	23.63
chr3A	1014000001	6000000	0.1158	0.474	23.47
chr3A	1015000001	7000000	0.1156	0.5078	21.82
chr3A	1016000001	8000000	0.1013	0.5376	17.9
chr3A	1017000001	9000000	0.127	0.5596	21.74
chr3A	1018000001	10000000	0.1128	0.5185	20.8
chr3A	1019000001	11000000	0.1232	0.489	24.24
chr3A	1020000001	12000000	0.1058	0.4708	21.53
chr3A	1021000001	13000000	0.1196	0.5065	22.65
chr3A	1022000001	14000000	0.1134	0.4958	21.91
chr3A	1023000001	15000000	0.1151	0.4994	22.1
chr3A	1024000001	16000000	0.1094	0.5006	20.9
chr3A	1025000001	17000000	0.1069	0.5206	19.58
chr3A	1026000001	18000000	0.0877	0.5133	16.13
chr3A	1027000001	19000000	0.1211	0.4965	23.45
chr3A	1028000001	20000000	0.1256	0.517	23.35
chr3A	1029000001	21000000	0.1323	0.5296	24.03
chr3A	1030000001	22000000	0.109	0.5012	20.8
chr3A	1031000001	23000000	0.0992	0.4971	19
chr3A	1032000001	24000000	0.1011	0.476	20.28
chr3A	1033000001	25000000	0.0978	0.4779	19.5
chr3A	1034000001	26000000	0.1045	0.4625	21.66
chr3A	1035000001	27000000	0.0847	0.4812	16.64
chr3A	1036000001	28000000	0.0976	0.4953	18.75
chr3A	1037000001	29000000	0.0856	0.4767	17.01
chr3A	1038000001	30000000	0.1055	0.4974	20.27
chr3A	1039000001	31000000	0.1023	0.5013	19.45
chr3A	1040000001	32000000	0.1301	0.54	23.14
chr3A	1041000001	33000000	0.1429	0.5128	26.91
chr3A	1042000001	34000000	0.1247	0.4931	24.34
chr3A	1043000001	35000000	0.125	0.463	26.04
chr3A	1044000001	36000000	0.1036	0.4558	21.78
chr3A	1045000001	37000000	0.1146	0.4795	22.94
chr3A	1046000001	38000000	0.0973	0.4894	18.93
chr3A	1047000001	39000000	0.1039	0.5095	19.43
chr3A	1048000001	40000000	0.0903	0.4829	17.75
chr3A	1049000001	41000000	0.1137	0.5023	21.7
chr3A	1050000001	42000000	0.0962	0.5079	18
chr3A	1051000001	43000000	0.0949	0.5431	16.52
chr3A	1052000001	44000000	0.0859	0.5468	14.75
chr3A	1053000001	45000000	0.1139	0.5713	18.99
chr3A	1054000001	46000000	0.1534	0.5825	25.39
chr3A	1055000001	47000000	0.1564	0.5985	25.19
chr3A	1056000001	48000000	0.1652	0.5867	27.21
chr3A	1057000001	49000000	0.1537	0.601	24.63
chr3A	1058000001	50000000	0.1485	0.5804	24.64
chr3A	1059000001	51000000	0.1338	0.585	21.91
chr3A	1060000001	52000000	0.1411	0.577	23.5
chr3A	1061000001	53000000	0.1579	0.58	26.27
chr3A	1062000001	54000000	0.1625	0.5721	27.46
chr3A	1063000001	55000000	0.137	0.5689	23.13
chr3A	1064000001	56000000	0.1165	0.5877	18.88
chr3A	1065000001	57000000	0.1072	0.6156	16.46
chr3A	1066000001	58000000	0.1289	0.6386	19.24
chr3A	1067000001	59000000	0.1298	0.6	20.68
chr3A	1068000001	60000000	0.1196	0.5759	19.82
chr3A	1069000001	61000000	0.1016	0.538	17.94
chr3A	1070000001	62000000	0.1029	0.5906	16.47
chr3A	1071000001	63000000	0.1272	0.5946	20.45
chr3A	1072000001	64000000	0.1257	0.6309	18.98
chr3A	1073000001	65000000	0.1408	0.6412	21.01
chr3A	1074000001	66000000	0.1328	0.652	19.42
chr3A	1075000001	67000000	0.1382	0.6408	20.61
chr3A	1076000001	68000000	0.1243	0.605	19.59
chr3A	1077000001	69000000	0.1237	0.5892	20.05
chr3A	1078000001	70000000	0.1212	0.5693	20.33
chr3A	1079000001	71000000	0.1145	0.5607	19.48
chr3A	1080000001	72000000	0.1107	0.5783	18.19
chr3A	1081000001	73000000	0.1065	0.5855	17.24
chr3A	1082000001	74000000	0.0899	0.6163	13.63
chr3A	1083000001	75000000	0.0867	0.5822	13.95
chr3A	1084000001	76000000	0.0982	0.5871	15.78
chr3A	1085000001	77000000	0.1248	0.541	22.12
chr3A	1086000001	78000000	0.1458	0.5857	23.95
chr3A	1087000001	79000000	0.1215	0.5944	19.48
chr3A	1088000001	80000000	0.0936	0.6161	14.25
chr3A	1089000001	81000000	0.0665	0.6162	9.85
chr3A	1090000001	82000000	0.0811	0.6235	12.06
chr3A	1091000001	83000000	0.0928	0.6347	13.67
chr3A	1092000001	84000000	0.1007	0.5959	15.95
chr3A	1093000001	85000000	0.0951	0.582	15.4
chr3A	1094000001	86000000	0.0989	0.597	15.61
chr3A	1095000001	87000000	0.1014	0.6357	15
chr3A	1096000001	88000000	0.0991	0.6325	14.72
chr3A	1097000001	89000000	0.1103	0.6355	16.41
chr3A	1098000001	90000000	0.1133	0.6355	16.88
chr3A	1099000001	91000000	0.107	0.6608	15.24
chr3A	1100000001	92000000	0.1151	0.6486	16.79
chr3A	1101000001	93000000	0.1283	0.6292	19.45
chr3A	1102000001	94000000	0.1707	0.6122	26.93
chr3A	1103000001	95000000	0.1542	0.6199	23.92
chr3A	1104000001	96000000	0.1457	0.6326	22.09
chr3A	1105000001	97000000	0.1381	0.6598	19.99
chr3A	1106000001	98000000	0.1263	0.667	17.99
chr3A	1107000001	99000000	0.1328	0.6734	18.77
chr3A	1108000001	100000000	0.1471	0.6521	21.6
chr3A	1109000001	101000000	0.1632	0.6576	23.86
chr3A	1110000001	102000000	0.1713	0.6511	25.36
chr3A	1111000001	103000000	0.1544	0.6171	24.08
chr3A	1112000001	104000000	0.1683	0.6012	27.04
chr3A	1113000001	105000000	0.1452	0.6077	22.94
chr3A	1114000001	106000000	0.1349	0.6498	19.8
chr3A	1115000001	107000000	0.1293	0.6373	19.35
chr3A	1116000001	108000000	0.1267	0.6472	18.63
chr3A	1117000001	109000000	0.1373	0.666	19.66
chr3A	1118000001	110000000	0.1324	0.6944	18.12
chr3A	1119000001	111000000	0.1278	0.6977	17.38
chr3A	1120000001	112000000	0.1007	0.6691	14.09
chr3A	1121000001	113000000	0.1125	0.6837	15.51
chr3A	1122000001	114000000	0.1254	0.6739	17.65
chr3A	1123000001	115000000	0.1243	0.664	17.76
chr3A	1124000001	116000000	0.1028	0.6753	14.27
chr3A	1125000001	117000000	0.1008	0.7014	13.42
chr3A	1126000001	118000000	0.1351	0.7107	18.06
chr3A	1127000001	119000000	0.1413	0.6701	20.13
chr3A	1128000001	120000000	0.1366	0.614	21.3
chr3A	1129000001	121000000	0.114	0.6243	17.31
chr3A	1130000001	122000000	0.0861	0.589	13.66
chr3A	1131000001	123000000	0.0651	0.5546	10.78
chr3A	1132000001	124000000	0.065	0.548	10.91
chr3A	1133000001	125000000	0.0863	0.5978	13.48
chr3A	1134000001	126000000	0.0909	0.6633	12.75
chr3A	1135000001	127000000	0.097	0.6782	13.35
chr3A	1136000001	128000000	0.1006	0.6681	14.1
chr3A	1137000001	129000000	0.1181	0.664	16.84
chr3A	1138000001	130000000	0.1121	0.6633	15.96
chr3A	1139000001	131000000	0.0954	0.6464	13.8
chr3A	1140000001	132000000	0.0901	0.6273	13.41
chr3A	1141000001	133000000	0.0804	0.62	12.02
chr3A	1142000001	134000000	0.1045	0.6299	15.65
chr3A	1143000001	135000000	0.0928	0.6394	13.57
chr3A	1144000001	136000000	0.0813	0.643	11.7
chr3A	1145000001	137000000	0.0565	0.6521	7.72
chr3A	1146000001	138000000	0.075	0.6493	10.61
chr3A	1147000001	139000000	0.0917	0.6452	13.26
chr3A	1148000001	140000000	0.0898	0.6236	13.44
chr3A	1149000001	141000000	0.0752	0.6185	11.21
chr3A	1150000001	142000000	0.0653	0.6188	9.6
chr3A	1151000001	143000000	0.0742	0.6318	10.79
chr3A	1152000001	144000000	0.0851	0.6077	13.06
chr3A	1153000001	145000000	0.09	0.5893	14.31
chr3A	1154000001	146000000	0.0952	0.6087	14.69
chr3A	1155000001	147000000	0.1098	0.6606	15.67
chr3A	1156000001	148000000	0.1071	0.6898	14.57
chr3A	1157000001	149000000	0.0993	0.6726	13.82
chr3A	1158000001	150000000	0.0845	0.6777	11.52
chr3A	1159000001	151000000	0.1151	0.6613	16.46
chr3A	1160000001	152000000	0.1204	0.6594	17.31
chr3A	1161000001	153000000	0.1209	0.6559	17.48
chr3A	1162000001	154000000	0.0982	0.6793	13.51
chr3A	1163000001	155000000	0.0958	0.6893	12.94
chr3A	1164000001	156000000	0.1006	0.6915	13.6
chr3A	1165000001	157000000	0.1298	0.6843	18.01
chr3A	1166000001	158000000	0.1465	0.6815	20.55
chr3A	1167000001	159000000	0.1478	0.6764	20.9
chr3A	1168000001	160000000	0.1238	0.6734	17.43
chr3A	1169000001	161000000	0.1162	0.6821	16.09
chr3A	1170000001	162000000	0.1031	0.6913	13.96
chr3A	1171000001	163000000	0.1054	0.6785	14.59
chr3A	1172000001	164000000	0.1003	0.6796	13.81
chr3A	1173000001	165000000	0.0967	0.6621	13.65
chr3A	1174000001	166000000	0.088	0.6601	12.39
chr3A	1175000001	167000000	0.1103	0.6565	15.85
chr3A	1176000001	168000000	0.0951	0.6326	14.08
chr3A	1177000001	169000000	0.1227	0.6559	17.76
chr3A	1178000001	170000000	0.1141	0.649	16.63
chr3A	1179000001	171000000	0.1526	0.6832	21.39
chr3A	1180000001	172000000	0.1268	0.6839	17.59
chr3A	1181000001	173000000	0.1075	0.6804	14.84
chr3A	1182000001	174000000	0.0796	0.6652	11.02
chr3A	1183000001	175000000	0.0717	0.6575	9.95
chr3A	1184000001	176000000	0.0739	0.7052	9.53
chr3A	1185000001	177000000	0.0725	0.6885	9.59
chr3A	1186000001	178000000	0.0705	0.6591	9.74
chr3A	1187000001	179000000	0.0514	0.6013	7.6
chr3A	1188000001	180000000	0.0694	0.6188	10.27
chr3A	1189000001	181000000	0.0894	0.6581	12.63
chr3A	1190000001	182000000	0.1267	0.6671	18.04
chr3A	1191000001	183000000	0.1171	0.671	16.49
chr3A	1192000001	184000000	0.1218	0.6321	18.32
chr3A	1193000001	185000000	0.102	0.6072	15.85
chr3A	1194000001	186000000	0.0952	0.5832	15.38
chr3A	1195000001	187000000	0.0718	0.5953	11.1
chr3A	1196000001	188000000	0.0816	0.6344	11.92
chr3A	1197000001	189000000	0.083	0.642	11.98
chr3A	1198000001	190000000	0.0902	0.6383	13.18
chr3A	1199000001	191000000	0.0982	0.6087	15.19
chr3A	1200000001	192000000	0.1225	0.6108	19.1
chr3A	1201000001	193000000	0.1235	0.6214	18.92
chr3A	1202000001	194000000	0.0994	0.6456	14.44
chr3A	1203000001	195000000	0.0915	0.6316	13.54
chr3A	1204000001	196000000	0.0889	0.6484	12.77
chr3A	1205000001	197000000	0.1156	0.6371	17.2
chr3A	1206000001	198000000	0.1288	0.6769	18.08
chr3A	1207000001	199000000	0.1167	0.649	17.03
chr3A	1208000001	200000000	0.1116	0.6676	15.76
chr3A	1209000001	201000000	0.1109	0.6794	15.38
chr3A	1210000001	202000000	0.1288	0.6916	17.67
chr3A	1211000001	203000000	0.1028	0.6692	14.42
chr3A	1212000001	204000000	0.0844	0.6005	13.11
chr3A	1213000001	205000000	0.0747	0.605	11.4
chr3A	1214000001	206000000	0.0949	0.6043	14.75
chr3A	1215000001	207000000	0.0791	0.622	11.76
chr3A	1216000001	208000000	0.0805	0.6407	11.61
chr3A	1217000001	209000000	0.0777	0.6529	10.95
chr3A	1218000001	210000000	0.0865	0.6656	12.05
chr3A	1219000001	211000000	0.0973	0.627	14.57
chr3A	1220000001	212000000	0.1002	0.6073	15.55
chr3A	1221000001	213000000	0.1063	0.6237	16.08
chr3A	1222000001	214000000	0.1016	0.664	14.35
chr3A	1223000001	215000000	0.0953	0.685	12.96
chr3A	1224000001	216000000	0.0775	0.676	10.52
chr3A	1225000001	217000000	0.0758	0.6438	10.82
chr3A	1226000001	218000000	0.093	0.6452	13.47
chr3A	1227000001	219000000	0.1332	0.645	19.71
chr3A	1228000001	220000000	0.1525	0.6528	22.42
chr3A	1229000001	221000000	0.1375	0.6554	20.02
chr3A	1230000001	222000000	0.1253	0.6579	18.09
chr3A	1231000001	223000000	0.114	0.6452	16.71
chr3A	1232000001	224000000	0.0978	0.6591	13.89
chr3A	1233000001	225000000	0.0813	0.647	11.62
chr3A	1234000001	226000000	0.063	0.6547	8.68
chr3A	1235000001	227000000	0.0982	0.6477	14.21
chr3A	1236000001	228000000	0.1329	0.6866	18.4
chr3A	1237000001	229000000	0.1551	0.7278	20.35
chr3A	1238000001	230000000	0.1774	0.7541	22.57
chr3A	1239000001	231000000	0.2391	0.8313	27.82
chr3A	1240000001	232000000	0.3022	0.8854	33.18
chr3A	1241000001	233000000	0.3295	0.9504	33.72
chr3A	1242000001	234000000	0.3112	0.9454	31.97
chr3A	1243000001	235000000	0.2613	0.8606	29.41
chr3A	1244000001	236000000	0.2092	0.7748	26.05
chr3A	1245000001	237000000	0.1551	0.667	22.3
chr3A	1246000001	238000000	0.1286	0.6399	19.14
chr3A	1247000001	239000000	0.1045	0.6247	15.77
chr3A	1248000001	240000000	0.1074	0.6309	16.08
chr3A	1249000001	241000000	0.1204	0.6618	17.25
chr3A	1250000001	242000000	0.1458	0.6381	21.9
chr3A	1251000001	243000000	0.1251	0.6272	19
chr3A	1252000001	244000000	0.1147	0.6099	17.85
chr3A	1253000001	245000000	0.1011	0.6289	15.13
chr3A	1254000001	246000000	0.1005	0.6463	14.6
chr3A	1255000001	247000000	0.0983	0.6423	14.36
chr3A	1256000001	248000000	0.0857	0.6312	12.63
chr3A	1257000001	249000000	0.0881	0.6137	13.41
chr3A	1258000001	250000000	0.0847	0.6216	12.68
chr3A	1259000001	251000000	0.0836	0.6258	12.4
chr3A	1260000001	252000000	0.083	0.6565	11.7
chr3A	1261000001	253000000	0.0836	0.6615	11.69
chr3A	1262000001	254000000	0.0847	0.6617	11.85
chr3A	1263000001	255000000	0.0798	0.6396	11.52
chr3A	1264000001	256000000	0.095	0.6386	13.93
chr3A	1265000001	257000000	0.1051	0.6478	15.28
chr3A	1266000001	258000000	0.1166	0.6481	17.05
chr3A	1267000001	259000000	0.1098	0.6218	16.71
chr3A	1268000001	260000000	0.1054	0.6475	15.33
chr3A	1269000001	261000000	0.0926	0.6377	13.57
chr3A	1270000001	262000000	0.0768	0.6809	10.33
chr3A	1271000001	263000000	0.0985	0.6357	14.55
chr3A	1272000001	264000000	0.0957	0.6227	14.42
chr3A	1273000001	265000000	0.0794	0.6301	11.65
chr3A	1274000001	266000000	0.0577	0.6314	8.2
chr3A	1275000001	267000000	0.0898	0.6551	12.76
chr3A	1276000001	268000000	0.1037	0.6304	15.51
chr3A	1277000001	269000000	0.1003	0.6369	14.81
chr3A	1278000001	270000000	0.0895	0.6248	13.38
chr3A	1279000001	271000000	0.1137	0.6357	16.94
chr3A	1280000001	272000000	0.1125	0.6374	16.69
chr3A	1281000001	273000000	0.0931	0.6379	13.64
chr3A	1282000001	274000000	0.0831	0.6369	12.1
chr3A	1283000001	275000000	0.1006	0.6419	14.72
chr3A	1284000001	276000000	0.118	0.6455	17.33
chr3A	1285000001	277000000	0.1067	0.6339	15.88
chr3A	1286000001	278000000	0.1032	0.632	15.38
chr3A	1287000001	279000000	0.0933	0.6498	13.41
chr3A	1288000001	280000000	0.0881	0.6511	12.57
chr3A	1289000001	281000000	0.0786	0.6573	11.02
chr3A	1290000001	282000000	0.078	0.6362	11.31
chr3A	1291000001	283000000	0.0935	0.6407	13.64
chr3A	1292000001	284000000	0.0814	0.6525	11.53
chr3A	1293000001	285000000	0.0813	0.6828	10.96
chr3A	1294000001	286000000	0.1117	0.6848	15.36
chr3A	1295000001	287000000	0.124	0.6813	17.25
chr3A	1296000001	288000000	0.1261	0.6408	18.73
chr3A	1297000001	289000000	0.0815	0.6307	11.97
chr3A	1298000001	290000000	0.0763	0.6277	11.21
chr3A	1299000001	291000000	0.0705	0.6558	9.81
chr3A	1300000001	292000000	0.0807	0.6522	11.42
chr3A	1301000001	293000000	0.0934	0.6376	13.7
chr3A	1302000001	294000000	0.0941	0.6409	13.73
chr3A	1303000001	295000000	0.0954	0.6303	14.19
chr3A	1304000001	296000000	0.0889	0.6419	12.9
chr3A	1305000001	297000000	0.1016	0.6378	14.98
chr3A	1306000001	298000000	0.1312	0.6672	18.71
chr3A	1307000001	299000000	0.1389	0.6975	18.96
chr3A	1308000001	300000000	0.1147	0.6945	15.57
chr3A	1309000001	301000000	0.0736	0.6846	9.81
chr3A	1310000001	302000000	0.0781	0.6564	10.94
chr3A	1311000001	303000000	0.0897	0.6555	12.74
chr3A	1312000001	304000000	0.1145	0.6619	16.35
chr3A	1313000001	305000000	0.1036	0.6461	15.09
chr3A	1314000001	306000000	0.1077	0.6514	15.59
chr3A	1315000001	307000000	0.1135	0.6575	16.32
chr3A	1316000001	308000000	0.1275	0.6734	17.99
chr3A	1317000001	309000000	0.1209	0.6884	16.61
chr3A	1318000001	310000000	0.125	0.7017	16.86
chr3A	1319000001	311000000	0.1045	0.6968	14.05
chr3A	1320000001	312000000	0.112	0.6917	15.24
chr3A	1321000001	313000000	0.1047	0.6799	14.45
chr3A	1322000001	314000000	0.1096	0.6791	15.19
chr3A	1323000001	315000000	0.1212	0.6605	17.4
chr3A	1324000001	316000000	0.113	0.6561	16.27
chr3A	1325000001	317000000	0.1174	0.6957	15.93
chr3A	1326000001	318000000	0.0963	0.7222	12.39
chr3A	1327000001	319000000	0.1129	0.7386	14.33
chr3A	1328000001	320000000	0.1004	0.7332	12.74
chr3A	1329000001	321000000	0.1038	0.7303	13.26
chr3A	1330000001	322000000	0.1191	0.6591	17.12
chr3A	1331000001	323000000	0.1242	0.6253	18.91
chr3A	1332000001	324000000	0.1496	0.6021	23.9
chr3A	1333000001	325000000	0.1265	0.6515	18.47
chr3A	1334000001	326000000	0.1285	0.6579	18.58
chr3A	1335000001	327000000	0.1087	0.6603	15.51
chr3A	1336000001	328000000	0.0915	0.6812	12.48
chr3A	1337000001	329000000	0.1338	0.67	19.02
chr3A	1338000001	330000000	0.1422	0.6727	20.19
chr3A	1339000001	331000000	0.1453	0.6618	21.01
chr3A	1340000001	332000000	0.1332	0.6802	18.63
chr3A	1341000001	333000000	0.1263	0.691	17.32
chr3A	1342000001	334000000	0.1544	0.6764	21.88
chr3A	1343000001	335000000	0.1417	0.6633	20.41
chr3A	1344000001	336000000	0.1466	0.6407	21.93
chr3A	1345000001	337000000	0.1306	0.6494	19.16
chr3A	1346000001	338000000	0.1399	0.6484	20.62
chr3A	1347000001	339000000	0.1407	0.6513	20.66
chr3A	1348000001	340000000	0.1386	0.635	20.88
chr3A	1349000001	341000000	0.1197	0.6353	17.89
chr3A	1350000001	342000000	0.1218	0.6771	17.04
chr3A	1351000001	343000000	0.1226	0.6686	17.38
chr3A	1352000001	344000000	0.1262	0.668	17.95
chr3A	1353000001	345000000	0.1148	0.6205	17.54
chr3A	1354000001	346000000	0.1254	0.6313	18.91
chr3A	1355000001	347000000	0.116	0.6302	17.46
chr3A	1356000001	348000000	0.1235	0.6577	17.83
chr3A	1357000001	349000000	0.103	0.6924	13.92
chr3A	1358000001	350000000	0.1205	0.7188	15.82
chr3A	1359000001	351000000	0.1284	0.7262	16.73
chr3A	1360000001	352000000	0.1461	0.7011	19.89
chr3A	1361000001	353000000	0.1388	0.6712	19.73
chr3A	1362000001	354000000	0.141	0.6478	20.82
chr3A	1363000001	355000000	0.1405	0.6391	21.03
chr3A	1364000001	356000000	0.1738	0.642	26.13
chr3A	1365000001	357000000	0.1676	0.6699	24.07
chr3A	1366000001	358000000	0.1665	0.6649	24.09
chr3A	1367000001	359000000	0.1253	0.6561	18.15
chr3A	1368000001	360000000	0.1381	0.6123	21.6
chr3A	1369000001	361000000	0.1364	0.6192	21.08
chr3A	1370000001	362000000	0.1565	0.632	23.82
chr3A	1371000001	363000000	0.1355	0.652	19.84
chr3A	1372000001	364000000	0.1385	0.6348	20.86
chr3A	1373000001	365000000	0.1342	0.6336	20.23
chr3A	1374000001	366000000	0.1554	0.626	23.87
chr3A	1375000001	367000000	0.1549	0.6402	23.25
chr3A	1376000001	368000000	0.1603	0.6248	24.71
chr3A	1377000001	369000000	0.144	0.6352	21.71
chr3A	1378000001	370000000	0.1588	0.633	24.14
chr3A	1379000001	371000000	0.1337	0.6259	20.42
chr3A	1380000001	372000000	0.1515	0.6388	22.77
chr3A	1381000001	373000000	0.141	0.6265	21.55
chr3A	1382000001	374000000	0.1414	0.6479	20.88
chr3A	1383000001	375000000	0.1113	0.6221	16.94
chr3A	1384000001	376000000	0.1028	0.6472	14.94
chr3A	1385000001	377000000	0.1223	0.655	17.72
chr3A	1386000001	378000000	0.1575	0.6541	23.13
chr3A	1387000001	379000000	0.161	0.6351	24.4
chr3A	1388000001	380000000	0.1595	0.6299	24.38
chr3A	1389000001	381000000	0.1224	0.6381	18.23
chr3A	1390000001	382000000	0.1172	0.6489	17.12
chr3A	1391000001	383000000	0.1321	0.6449	19.54
chr3A	1392000001	384000000	0.1494	0.6671	21.45
chr3A	1393000001	385000000	0.1444	0.6469	21.37
chr3A	1394000001	386000000	0.1169	0.6332	17.51
chr3A	1395000001	387000000	0.1215	0.6192	18.67
chr3A	1396000001	388000000	0.1279	0.6291	19.38
chr3A	1397000001	389000000	0.1476	0.6533	21.64
chr3A	1398000001	390000000	0.1585	0.6521	23.35
chr3A	1399000001	391000000	0.1627	0.6678	23.42
chr3A	1400000001	392000000	0.1548	0.6526	22.77
chr3A	1401000001	393000000	0.151	0.6183	23.47
chr3A	1402000001	394000000	0.1672	0.6012	26.86
chr3A	1403000001	395000000	0.1568	0.5997	25.19
chr3A	1404000001	396000000	0.1515	0.6264	23.24
chr3A	1405000001	397000000	0.1352	0.6249	20.69
chr3A	1406000001	398000000	0.1399	0.6318	21.19
chr3A	1407000001	399000000	0.146	0.6427	21.77
chr3A	1408000001	400000000	0.1395	0.6564	20.3
chr3A	1409000001	401000000	0.152	0.6618	22.02
chr3A	1410000001	402000000	0.1642	0.6603	23.92
chr3A	1411000001	403000000	0.1658	0.666	23.95
chr3A	1412000001	404000000	0.1592	0.6383	23.99
chr3A	1413000001	405000000	0.1329	0.6153	20.65
chr3A	1414000001	406000000	0.137	0.6002	21.88
chr3A	1415000001	407000000	0.1344	0.602	21.38
chr3A	1416000001	408000000	0.1447	0.6137	22.63
chr3A	1417000001	409000000	0.1487	0.6295	22.67
chr3A	1418000001	410000000	0.139	0.6152	21.64
chr3A	1419000001	411000000	0.1128	0.6039	17.73
chr3A	1420000001	412000000	0.115	0.594	18.41
chr3A	1421000001	413000000	0.1383	0.6267	21.11
chr3A	1422000001	414000000	0.1329	0.6547	19.35
chr3A	1423000001	415000000	0.1115	0.6367	16.56
chr3A	1424000001	416000000	0.057	0.6583	7.7
chr3A	1425000001	417000000	0.051	0.6718	6.64
chr3A	1426000001	418000000	0.0327	0.727	3.55
chr3A	1427000001	418651573	0.0395	0.7359	3.79
chr4A	1428000001	3000000	0.1047	0.6025	16.42
chr4A	1429000001	4000000	0.1077	0.5828	17.53
chr4A	1430000001	5000000	0.122	0.5499	21.24
chr4A	1431000001	6000000	0.1379	0.5711	23.19
chr4A	1432000001	7000000	0.1177	0.5763	19.47
chr4A	1433000001	8000000	0.135	0.6093	21.21
chr4A	1434000001	9000000	0.125	0.6304	18.88
chr4A	1435000001	10000000	0.1467	0.6516	21.57
chr4A	1436000001	11000000	0.1591	0.6414	23.86
chr4A	1437000001	12000000	0.1693	0.6265	26.07
chr4A	1438000001	13000000	0.1478	0.6269	22.63
chr4A	1439000001	14000000	0.1289	0.5961	20.68
chr4A	1440000001	15000000	0.1227	0.6049	19.33
chr4A	1441000001	16000000	0.0984	0.6002	15.45
chr4A	1442000001	17000000	0.1124	0.6447	16.49
chr4A	1443000001	18000000	0.0896	0.6522	12.78
chr4A	1444000001	19000000	0.1205	0.6692	17.05
chr4A	1445000001	20000000	0.103	0.6641	14.55
chr4A	1446000001	21000000	0.1071	0.6758	14.9
chr4A	1447000001	22000000	0.1092	0.6807	15.1
chr4A	1448000001	23000000	0.1124	0.7095	14.89
chr4A	1449000001	24000000	0.1176	0.6839	16.24
chr4A	1450000001	25000000	0.1206	0.6777	16.84
chr4A	1451000001	26000000	0.1304	0.6578	18.87
chr4A	1452000001	27000000	0.1154	0.6304	17.35
chr4A	1453000001	28000000	0.1193	0.6236	18.17
chr4A	1454000001	29000000	0.1279	0.6086	20.07
chr4A	1455000001	30000000	0.1396	0.6358	21
chr4A	1456000001	31000000	0.128	0.6431	18.96
chr4A	1457000001	32000000	0.0879	0.6744	12.08
chr4A	1458000001	33000000	0.0921	0.67	12.8
chr4A	1459000001	34000000	0.0862	0.6688	11.93
chr4A	1460000001	35000000	0.085	0.6602	11.92
chr4A	1461000001	36000000	0.102	0.6578	14.56
chr4A	1462000001	37000000	0.1108	0.6392	16.39
chr4A	1463000001	38000000	0.1365	0.6506	20.04
chr4A	1464000001	39000000	0.11	0.6565	15.8
chr4A	1465000001	40000000	0.102	0.6336	15.16
chr4A	1466000001	41000000	0.0916	0.5998	14.32
chr4A	1467000001	42000000	0.1233	0.6127	19.17
chr4A	1468000001	43000000	0.118	0.6593	16.94
chr4A	1469000001	44000000	0.1318	0.6837	18.33
chr4A	1470000001	45000000	0.1273	0.678	17.82
chr4A	1471000001	46000000	0.1374	0.6488	20.23
chr4A	1472000001	47000000	0.1149	0.6359	17.12
chr4A	1473000001	48000000	0.1058	0.636	15.69
chr4A	1474000001	49000000	0.114	0.6411	16.84
chr4A	1475000001	50000000	0.1182	0.6322	17.74
chr4A	1476000001	51000000	0.1141	0.6198	17.46
chr4A	1477000001	52000000	0.1079	0.6333	16.09
chr4A	1478000001	53000000	0.0947	0.6439	13.76
chr4A	1479000001	54000000	0.0991	0.6419	14.49
chr4A	1480000001	55000000	0.1054	0.6513	15.24
chr4A	1481000001	56000000	0.1302	0.6527	19
chr4A	1482000001	57000000	0.1128	0.6494	16.42
chr4A	1483000001	58000000	0.0903	0.6335	13.3
chr4A	1484000001	59000000	0.0756	0.6551	10.59
chr4A	1485000001	60000000	0.0823	0.6272	12.17
chr4A	1486000001	61000000	0.0904	0.6309	13.38
chr4A	1487000001	62000000	0.088	0.628	13.06
chr4A	1488000001	63000000	0.103	0.6747	14.31
chr4A	1489000001	64000000	0.1317	0.6887	18.18
chr4A	1490000001	65000000	0.1363	0.6849	18.94
chr4A	1491000001	66000000	0.1163	0.6859	16
chr4A	1492000001	67000000	0.0912	0.661	12.84
chr4A	1493000001	68000000	0.0886	0.6597	12.48
chr4A	1494000001	69000000	0.083	0.6547	11.72
chr4A	1495000001	70000000	0.0767	0.6614	10.64
chr4A	1496000001	71000000	0.0926	0.6437	13.44
chr4A	1497000001	72000000	0.0947	0.62	14.32
chr4A	1498000001	73000000	0.1071	0.6269	16.14
chr4A	1499000001	74000000	0.093	0.6334	13.72
chr4A	1500000001	75000000	0.1068	0.6529	15.41
chr4A	1501000001	76000000	0.0912	0.6588	12.89
chr4A	1502000001	77000000	0.0814	0.623	12.11
chr4A	1503000001	78000000	0.0785	0.6131	11.86
chr4A	1504000001	79000000	0.0894	0.5906	14.19
chr4A	1505000001	80000000	0.084	0.6172	12.65
chr4A	1506000001	81000000	0.086	0.6259	12.79
chr4A	1507000001	82000000	0.0648	0.6241	9.44
chr4A	1508000001	83000000	0.0866	0.6213	12.99
chr4A	1509000001	84000000	0.0983	0.6457	14.28
chr4A	1510000001	85000000	0.121	0.634	18.14
chr4A	1511000001	86000000	0.1178	0.6561	17.01
chr4A	1512000001	87000000	0.1243	0.6478	18.24
chr4A	1513000001	88000000	0.1244	0.68	17.34
chr4A	1514000001	89000000	0.1274	0.6673	18.14
chr4A	1515000001	90000000	0.1122	0.683	15.47
chr4A	1516000001	91000000	0.1088	0.6749	15.18
chr4A	1517000001	92000000	0.0937	0.6972	12.49
chr4A	1518000001	93000000	0.0717	0.6767	9.65
chr4A	1519000001	94000000	0.0563	0.6929	7.17
chr4A	1520000001	95000000	0.0596	0.6785	7.83
chr4A	1521000001	96000000	0.0656	0.6789	8.71
chr4A	1522000001	97000000	0.0963	0.6945	12.92
chr4A	1523000001	98000000	0.1051	0.6989	14.08
chr4A	1524000001	99000000	0.1127	0.6931	15.31
chr4A	1525000001	100000000	0.0951	0.6567	13.54
chr4A	1526000001	101000000	0.1011	0.6727	14.07
chr4A	1527000001	102000000	0.1137	0.6886	15.56
chr4A	1528000001	103000000	0.1225	0.7047	16.43
chr4A	1529000001	104000000	0.1411	0.6948	19.36
chr4A	1530000001	105000000	0.1503	0.6703	21.47
chr4A	1531000001	106000000	0.1369	0.6731	19.39
chr4A	1532000001	107000000	0.1175	0.66	16.85
chr4A	1533000001	108000000	0.1132	0.6874	15.52
chr4A	1534000001	109000000	0.1314	0.686	18.2
chr4A	1535000001	110000000	0.1176	0.6662	16.7
chr4A	1536000001	111000000	0.1224	0.6527	17.81
chr4A	1537000001	112000000	0.1227	0.6461	18.04
chr4A	1538000001	113000000	0.1459	0.6789	20.54
chr4A	1539000001	114000000	0.1329	0.6749	18.74
chr4A	1540000001	115000000	0.1182	0.6778	16.48
chr4A	1541000001	116000000	0.1006	0.6814	13.81
chr4A	1542000001	117000000	0.1112	0.6961	15.03
chr4A	1543000001	118000000	0.1231	0.719	16.17
chr4A	1544000001	119000000	0.1349	0.7075	18.12
chr4A	1545000001	120000000	0.143	0.6833	19.98
chr4A	1546000001	121000000	0.1623	0.6833	22.81
chr4A	1547000001	122000000	0.1875	0.7318	24.67
chr4A	1548000001	123000000	0.2227	0.8215	26.16
chr4A	1549000001	124000000	0.2659	0.8965	28.71
chr4A	1550000001	125000000	0.2977	0.9372	30.81
chr4A	1551000001	126000000	0.3398	0.9615	34.39
chr4A	1552000001	127000000	0.3549	0.9691	35.67
chr4A	1553000001	128000000	0.3713	0.9753	37.12
chr4A	1554000001	129000000	0.3377	0.9407	34.95
chr4A	1555000001	130000000	0.3133	0.8945	34.07
chr4A	1556000001	131000000	0.2577	0.8516	29.31
chr4A	1557000001	132000000	0.2228	0.8388	25.61
chr4A	1558000001	133000000	0.1817	0.8069	21.57
chr4A	1559000001	134000000	0.1809	0.7704	22.54
chr4A	1560000001	135000000	0.163	0.7455	20.91
chr4A	1561000001	136000000	0.1646	0.7509	20.98
chr4A	1562000001	137000000	0.1241	0.749	15.62
chr4A	1563000001	138000000	0.1204	0.7373	15.37
chr4A	1564000001	139000000	0.1055	0.7044	14.03
chr4A	1565000001	140000000	0.1161	0.6903	15.87
chr4A	1566000001	141000000	0.1049	0.6814	14.44
chr4A	1567000001	142000000	0.0843	0.6842	11.37
chr4A	1568000001	143000000	0.0832	0.6842	11.22
chr4A	1569000001	144000000	0.0882	0.6634	12.35
chr4A	1570000001	145000000	0.1092	0.6807	15.09
chr4A	1571000001	146000000	0.1278	0.6703	18.12
chr4A	1572000001	147000000	0.1339	0.6908	18.43
chr4A	1573000001	148000000	0.1423	0.6723	20.22
chr4A	1574000001	149000000	0.1188	0.6699	16.78
chr4A	1575000001	150000000	0.1138	0.6757	15.89
chr4A	1576000001	151000000	0.0875	0.6575	12.36
chr4A	1577000001	152000000	0.0847	0.6463	12.15
chr4A	1578000001	153000000	0.0648	0.6313	9.31
chr4A	1579000001	154000000	0.0667	0.6679	9.03
chr4A	1580000001	155000000	0.1011	0.6908	13.69
chr4A	1581000001	156000000	0.1125	0.6705	15.83
chr4A	1582000001	157000000	0.1181	0.6517	17.17
chr4A	1583000001	158000000	0.102	0.6562	14.6
chr4A	1584000001	159000000	0.1086	0.6802	15.02
chr4A	1585000001	160000000	0.1212	0.6861	16.72
chr4A	1586000001	161000000	0.1076	0.6661	15.2
chr4A	1587000001	162000000	0.0946	0.6504	13.6
chr4A	1588000001	163000000	0.0801	0.6297	11.77
chr4A	1589000001	164000000	0.0758	0.6179	11.31
chr4A	1590000001	165000000	0.0822	0.6264	12.17
chr4A	1591000001	166000000	0.0966	0.6255	14.49
chr4A	1592000001	167000000	0.1112	0.6259	16.81
chr4A	1593000001	168000000	0.1069	0.6378	15.81
chr4A	1594000001	169000000	0.1128	0.6228	17.16
chr4A	1595000001	170000000	0.1212	0.6203	18.59
chr4A	1596000001	171000000	0.1458	0.6042	23.17
chr4A	1597000001	172000000	0.1628	0.6108	25.7
chr4A	1598000001	173000000	0.1569	0.6216	24.29
chr4A	1599000001	174000000	0.1444	0.5945	23.34
chr4A	1600000001	175000000	0.1119	0.5878	18.08
chr4A	1601000001	176000000	0.1102	0.5827	17.96
chr4A	1602000001	177000000	0.1052	0.5921	16.82
chr4A	1603000001	178000000	0.103	0.6032	16.13
chr4A	1604000001	179000000	0.1226	0.5993	19.51
chr4A	1605000001	180000000	0.1503	0.641	22.5
chr4A	1606000001	181000000	0.1722	0.6084	27.36
chr4A	1607000001	182000000	0.1789	0.641	26.97
chr4A	1608000001	183000000	0.173	0.6115	27.34
chr4A	1609000001	184000000	0.1684	0.6462	25.11
chr4A	1610000001	185000000	0.1674	0.6283	25.69
chr4A	1611000001	186000000	0.141	0.6451	20.91
chr4A	1612000001	187000000	0.1237	0.6559	17.91
chr4A	1613000001	188000000	0.0963	0.6381	14.14
chr4A	1614000001	189000000	0.1209	0.6196	18.56
chr4A	1615000001	190000000	0.1296	0.628	19.68
chr4A	1616000001	191000000	0.1378	0.6433	20.47
chr4A	1617000001	192000000	0.1404	0.6593	20.35
chr4A	1618000001	193000000	0.1513	0.6668	21.74
chr4A	1619000001	194000000	0.1657	0.6934	22.94
chr4A	1620000001	195000000	0.1483	0.6801	20.85
chr4A	1621000001	196000000	0.158	0.6843	22.14
chr4A	1622000001	197000000	0.1514	0.6698	21.66
chr4A	1623000001	198000000	0.1586	0.6963	21.83
chr4A	1624000001	199000000	0.1371	0.6835	19.1
chr4A	1625000001	200000000	0.1191	0.6581	17.14
chr4A	1626000001	201000000	0.1289	0.6507	18.86
chr4A	1627000001	202000000	0.1329	0.6306	20.13
chr4A	1628000001	203000000	0.1337	0.6416	19.89
chr4A	1629000001	204000000	0.1303	0.6223	19.99
chr4A	1630000001	205000000	0.1391	0.6372	20.89
chr4A	1631000001	206000000	0.1438	0.6317	21.81
chr4A	1632000001	207000000	0.1316	0.6449	19.46
chr4A	1633000001	208000000	0.135	0.6372	20.24
chr4A	1634000001	209000000	0.1331	0.6458	19.66
chr4A	1635000001	210000000	0.1224	0.6478	17.95
chr4A	1636000001	211000000	0.1185	0.6543	17.16
chr4A	1637000001	212000000	0.1199	0.6335	17.97
chr4A	1638000001	213000000	0.1125	0.5916	18.07
chr4A	1639000001	214000000	0.1107	0.6046	17.36
chr4A	1640000001	215000000	0.0954	0.62	14.43
chr4A	1641000001	216000000	0.1121	0.6185	17.17
chr4A	1642000001	217000000	0.1167	0.5877	18.91
chr4A	1643000001	218000000	0.16	0.5965	25.87
chr4A	1644000001	219000000	0.1555	0.6208	24.09
chr4A	1645000001	220000000	0.1369	0.5957	22.04
chr4A	1646000001	221000000	0.1181	0.5891	19.11
chr4A	1647000001	222000000	0.1529	0.553	26.71
chr4A	1648000001	223000000	0.1646	0.6015	26.42
chr4A	1649000001	224000000	0.1681	0.6131	26.47
chr4A	1650000001	225000000	0.1502	0.6814	21.09
chr4A	1651000001	226000000	0.1509	0.676	21.36
chr4A	1652000001	227000000	0.1426	0.6124	22.34
chr4A	1653000001	228000000	0.121	0.5535	20.91
chr4A	1654000001	229000000	0.1305	0.5238	23.96
chr4A	1655000001	230000000	0.1327	0.5643	22.56
chr4A	1656000001	231000000	0.1518	0.5809	25.18
chr4A	1657000001	232000000	0.1578	0.6086	24.98
chr4A	1658000001	233000000	0.1471	0.5906	23.96
chr4A	1659000001	234000000	0.1342	0.5897	21.8
chr4A	1660000001	235000000	0.1172	0.5789	19.3
chr4A	1661000001	236000000	0.126	0.5902	20.4
chr4A	1662000001	237000000	0.1221	0.5864	19.88
chr4A	1663000001	238000000	0.1048	0.5432	18.35
chr4A	1664000001	239000000	0.1005	0.5227	18.27
chr4A	1665000001	240000000	0.1087	0.496	20.97
chr4A	1666000001	241000000	0.1233	0.5313	22.26
chr4A	1667000001	242000000	0.1447	0.5634	24.72
chr4A	1668000001	243000000	0.1439	0.5824	23.75
chr4A	1669000001	244000000	0.1602	0.5439	28.52
chr4A	1670000001	245000000	0.1456	0.5142	27.36
chr4A	1671000001	246000000	0.1486	0.5368	26.73
chr4A	1672000001	247000000	0.1283	0.5653	21.76
chr4A	1673000001	248000000	0.1192	0.5618	20.27
chr4A	1674000001	249000000	0.1231	0.5436	21.69
chr4A	1675000001	250000000	0.1319	0.5789	21.83
chr4A	1676000001	251000000	0.1401	0.5752	23.41
chr4A	1677000001	252000000	0.1344	0.5565	23.2
chr4A	1678000001	253000000	0.1172	0.4994	22.51
chr4A	1679000001	254000000	0.1107	0.5285	19.99
chr4A	1680000001	255000000	0.1002	0.5207	18.29
chr4A	1681000001	256000000	0.1076	0.5472	18.72
chr4A	1682000001	257000000	0.1187	0.5395	21.06
chr4A	1683000001	258000000	0.14	0.5472	24.63
chr4A	1684000001	259000000	0.1294	0.5433	22.87
chr4A	1685000001	260000000	0.126	0.5414	22.32
chr4A	1686000001	261000000	0.125	0.5987	19.92
chr4A	1687000001	262000000	0.1224	0.6091	19.14
chr4A	1688000001	263000000	0.1172	0.6116	18.21
chr4A	1689000001	264000000	0.1051	0.5381	18.58
chr4A	1690000001	265000000	0.1243	0.4949	24.16
chr4A	1691000001	266000000	0.1132	0.4709	23.09
chr4A	1692000001	267000000	0.1227	0.5359	21.95
chr4A	1693000001	268000000	0.1242	0.5472	21.74
chr4A	1694000001	269000000	0.1424	0.556	24.66
chr4A	1695000001	270000000	0.1554	0.4926	30.6
chr4A	1696000001	271000000	0.1454	0.503	27.96
chr4A	1697000001	272000000	0.1302	0.5054	24.81
chr4A	1698000001	273000000	0.1113	0.5047	21.11
chr4A	1699000001	274000000	0.1071	0.5091	20.08
chr4A	1700000001	275000000	0.1043	0.5538	17.89
chr4A	1701000001	276000000	0.1093	0.5999	17.27
chr4A	1702000001	277000000	0.1192	0.5892	19.28
chr4A	1703000001	278000000	0.0958	0.5571	16.25
chr4A	1704000001	279000000	0.0688	0.5148	12.41
chr4A	1705000001	280000000	0.0553	0.5192	9.71
chr4A	1706000001	281000000	0.0844	0.4955	16.08
chr4A	1707000001	282000000	0.1031	0.5049	19.47
chr4A	1708000001	283000000	0.1173	0.5366	20.9
chr4A	1709000001	284000000	0.1087	0.5243	19.78
chr4A	1710000001	285000000	0.1	0.5374	17.65
chr4A	1711000001	286000000	0.1052	0.5069	19.81
chr4A	1712000001	287000000	0.1005	0.5362	17.79
chr4A	1713000001	288000000	0.1114	0.547	19.42
chr4A	1714000001	289000000	0.0983	0.5449	17.1
chr4A	1715000001	290000000	0.1267	0.5437	22.34
chr4A	1716000001	291000000	0.1447	0.5468	25.51
chr4A	1717000001	292000000	0.1406	0.5427	24.96
chr4A	1718000001	293000000	0.1322	0.5472	23.2
chr4A	1719000001	294000000	0.1128	0.5001	21.61
chr4A	1720000001	295000000	0.1128	0.5068	21.3
chr4A	1721000001	296000000	0.0983	0.4642	20.22
chr4A	1722000001	297000000	0.1018	0.4435	21.99
chr4A	1723000001	298000000	0.1131	0.4287	25.44
chr4A	1724000001	299000000	0.1341	0.4672	27.76
chr4A	1725000001	300000000	0.1247	0.498	24.09
chr4A	1726000001	301000000	0.1097	0.4766	22.08
chr4A	1727000001	302000000	0.0794	0.4663	16.08
chr4A	1728000001	303000000	0.0626	0.4586	12.7
chr4A	1729000001	304000000	0.0897	0.4995	17
chr4A	1730000001	305000000	0.1274	0.509	24.09
chr4A	1731000001	306000000	0.1476	0.512	27.88
chr4A	1732000001	307000000	0.1376	0.5004	26.54
chr4A	1733000001	308000000	0.1207	0.4954	23.41
chr4A	1734000001	309000000	0.1368	0.5001	26.4
chr4A	1735000001	310000000	0.155	0.5101	29.44
chr4A	1736000001	311000000	0.1472	0.5095	27.94
chr4A	1737000001	312000000	0.15	0.5175	28.03
chr4A	1738000001	313000000	0.1154	0.4951	22.36
chr4A	1739000001	314000000	0.1365	0.4905	26.88
chr4A	1740000001	315000000	0.1047	0.4764	21.03
chr4A	1741000001	316000000	0.0967	0.4722	19.53
chr4A	1742000001	317000000	0.0762	0.4682	15.33
chr4A	1743000001	318000000	0.1102	0.5011	21.04
chr4A	1744000001	319000000	0.1483	0.5391	26.56
chr4A	1745000001	320000000	0.1495	0.5468	26.39
chr4A	1746000001	321000000	0.1223	0.5042	23.31
chr4A	1747000001	322000000	0.0806	0.4644	16.4
chr4A	1748000001	323000000	0.097	0.461	20.09
chr4A	1749000001	324000000	0.1092	0.4864	21.5
chr4A	1750000001	325000000	0.1371	0.5158	25.63
chr4A	1751000001	326000000	0.1169	0.5229	21.4
chr4A	1752000001	327000000	0.108	0.5395	19.07
chr4A	1753000001	328000000	0.1084	0.564	18.26
chr4A	1754000001	329000000	0.1216	0.5534	21.03
chr4A	1755000001	330000000	0.1257	0.5258	22.96
chr4A	1756000001	331000000	0.1122	0.494	21.76
chr4A	1757000001	332000000	0.115	0.5077	21.7
chr4A	1758000001	333000000	0.1108	0.5504	19.19
chr4A	1759000001	334000000	0.1118	0.5811	18.3
chr4A	1760000001	335000000	0.1036	0.5965	16.42
chr4A	1761000001	336000000	0.1225	0.6017	19.4
chr4A	1762000001	337000000	0.1154	0.5755	19.1
chr4A	1763000001	338000000	0.1107	0.5412	19.51
chr4A	1764000001	339000000	0.092	0.5167	16.85
chr4A	1765000001	340000000	0.1049	0.5155	19.4
chr4A	1766000001	341000000	0.1177	0.5187	21.75
chr4A	1767000001	342000000	0.1362	0.5199	25.25
chr4A	1768000001	343000000	0.1408	0.5266	25.79
chr4A	1769000001	344000000	0.1213	0.5406	21.48
chr4A	1770000001	345000000	0.0958	0.5303	17.11
chr4A	1771000001	346000000	0.0919	0.5223	16.65
chr4A	1772000001	347000000	0.0998	0.5051	18.81
chr4A	1773000001	348000000	0.1196	0.5261	21.78
chr4A	1774000001	349000000	0.1287	0.5308	23.31
chr4A	1775000001	350000000	0.1193	0.5483	20.81
chr4A	1776000001	351000000	0.1043	0.5383	18.42
chr4A	1777000001	352000000	0.1221	0.5446	21.48
chr4A	1778000001	353000000	0.1457	0.5622	24.97
chr4A	1779000001	354000000	0.1691	0.5609	29.2
chr4A	1780000001	355000000	0.1401	0.5366	25.17
chr4A	1781000001	356000000	0.1413	0.5141	26.54
chr4A	1782000001	357000000	0.1179	0.4741	23.92
chr4A	1783000001	358000000	0.1182	0.4921	23.07
chr4A	1784000001	359000000	0.1238	0.4713	25.33
chr4A	1785000001	360000000	0.1331	0.5149	24.9
chr4A	1786000001	361000000	0.1436	0.4961	27.99
chr4A	1787000001	362000000	0.1228	0.4984	23.68
chr4A	1788000001	363000000	0.1243	0.4879	24.52
chr4A	1789000001	364000000	0.1035	0.5354	18.38
chr4A	1790000001	365000000	0.1093	0.5674	18.3
chr4A	1791000001	366000000	0.1097	0.5633	18.52
chr4A	1792000001	367000000	0.1214	0.5216	22.33
chr4A	1793000001	368000000	0.1096	0.5165	20.27
chr4A	1794000001	369000000	0.1059	0.5122	19.73
chr4A	1795000001	370000000	0.1002	0.5627	16.85
chr4A	1796000001	371000000	0.1337	0.5774	22.21
chr4A	1797000001	372000000	0.1282	0.61	20.06
chr4A	1798000001	373000000	0.1588	0.6068	25.22
chr4A	1799000001	374000000	0.1417	0.613	22.17
chr4A	1800000001	375000000	0.1375	0.6093	21.61
chr4A	1801000001	376000000	0.0945	0.5787	15.38
chr4A	1802000001	377000000	0.1076	0.5628	18.16
chr4A	1803000001	378000000	0.1147	0.5854	18.64
chr4A	1804000001	379000000	0.1451	0.5923	23.55
chr4A	1805000001	380000000	0.1334	0.5941	21.5
chr4A	1806000001	381000000	0.1419	0.5741	23.77
chr4A	1807000001	382000000	0.1345	0.5753	22.42
chr4A	1808000001	383000000	0.125	0.5549	21.58
chr4A	1809000001	384000000	0.1337	0.5447	23.59
chr4A	1810000001	385000000	0.1224	0.5519	21.23
chr4A	1811000001	386000000	0.1353	0.6094	21.25
chr4A	1812000001	387000000	0.1338	0.6532	19.54
chr4A	1813000001	388000000	0.1241	0.7059	16.62
chr4A	1814000001	389000000	0.1244	0.7206	16.31
chr4A	1815000001	390000000	0.1036	0.7312	13.21
chr4A	1816000001	391000000	0.1126	0.7529	14.01
chr4A	1817000001	392000000	0.1208	0.7641	14.86
chr4A	1818000001	393000000	0.1246	0.7773	15.07
chr4A	1819000001	394000000	0.1216	0.7614	15.02
chr4A	1820000001	395000000	0.1149	0.7411	14.55
chr4A	1821000001	396000000	0.1139	0.7218	14.84
chr4A	1822000001	397000000	0.1187	0.6608	17.02
chr4A	1823000001	398000000	0.1337	0.6431	19.84
chr4A	1824000001	399000000	0.1416	0.6156	22.05
chr4A	1825000001	400000000	0.1577	0.6234	24.35
chr4A	1826000001	401000000	0.1231	0.6069	19.34
chr4A	1827000001	402000000	0.1414	0.6002	22.6
chr4A	1828000001	403000000	0.1476	0.5963	23.8
chr4A	1829000001	404000000	0.1541	0.6057	24.5
chr4A	1830000001	405000000	0.1504	0.5949	24.32
chr4A	1831000001	406000000	0.1567	0.5882	25.69
chr4A	1832000001	407000000	0.1698	0.575	28.57
chr4A	1833000001	408000000	0.1749	0.5922	28.58
chr4A	1834000001	409000000	0.1436	0.5878	23.48
chr4A	1835000001	410000000	0.1374	0.5787	22.8
chr4A	1836000001	411000000	0.1181	0.5629	20.03
chr4A	1837000001	412000000	0.1361	0.5538	23.63
chr4A	1838000001	413000000	0.1367	0.5781	22.71
chr4A	1839000001	414000000	0.1502	0.5818	24.86
chr4A	1840000001	415000000	0.1371	0.5833	22.54
chr4A	1841000001	416000000	0.1195	0.5201	22.03
chr4A	1842000001	417000000	0.1039	0.5191	19.06
chr4A	1843000001	418000000	0.0795	0.5071	14.73
chr4A	1844000001	419000000	0.0806	0.5417	13.93
chr4A	1845000001	420000000	0.0896	0.5314	15.91
chr4A	1846000001	421000000	0.1265	0.5453	22.24
chr4A	1847000001	422000000	0.1294	0.5637	22.01
chr4A	1848000001	423000000	0.1066	0.5727	17.66
chr4A	1849000001	424000000	0.0867	0.57	14.27
chr4A	1850000001	425000000	0.1087	0.5633	18.35
chr4A	1851000001	426000000	0.0949	0.5489	16.33
chr4A	1852000001	427000000	0.1235	0.5425	21.82
chr4A	1853000001	428000000	0.1105	0.5391	19.56
chr4A	1854000001	429000000	0.147	0.5291	26.84
chr4A	1855000001	430000000	0.1123	0.5212	20.6
chr4A	1856000001	431000000	0.1211	0.5167	22.49
chr4A	1857000001	432000000	0.1083	0.5383	19.18
chr4A	1858000001	433000000	0.1441	0.5482	25.34
chr4A	1859000001	434000000	0.1192	0.5315	21.48
chr4A	1860000001	435000000	0.1075	0.4819	21.36
chr4A	1861000001	436000000	0.0793	0.4574	16.39
chr4A	1862000001	437000000	0.0965	0.4711	19.53
chr4A	1863000001	438000000	0.1199	0.5181	22.2
chr4A	1864000001	439000000	0.1472	0.5276	26.95
chr4A	1865000001	440000000	0.1264	0.5374	22.57
chr4A	1866000001	441000000	0.1191	0.5232	21.81
chr4A	1867000001	442000000	0.092	0.5281	16.47
chr4A	1868000001	443000000	0.097	0.5359	17.14
chr4A	1869000001	444000000	0.0889	0.5257	15.95
chr4A	1870000001	445000000	0.0991	0.5396	17.42
chr4A	1871000001	446000000	0.117	0.5143	21.79
chr4A	1872000001	447000000	0.1286	0.4957	25
chr4A	1873000001	448000000	0.1351	0.4834	27
chr4A	1874000001	449000000	0.1214	0.4623	25.32
chr4A	1875000001	450000000	0.1134	0.4778	22.78
chr4A	1876000001	451000000	0.0999	0.4756	20.06
chr4A	1877000001	452000000	0.1005	0.4733	20.29
chr4A	1878000001	453000000	0.0941	0.4906	18.24
chr4A	1879000001	454000000	0.0979	0.4768	19.58
chr4A	1880000001	455000000	0.0874	0.46	18.06
chr4A	1881000001	456000000	0.0834	0.4394	18.03
chr4A	1882000001	457000000	0.0999	0.4883	19.52
chr4A	1883000001	458000000	0.1243	0.5035	23.73
chr4A	1884000001	459000000	0.1319	0.4899	25.97
chr4A	1885000001	460000000	0.1045	0.4434	22.62
chr4A	1886000001	461000000	0.0735	0.5698	11.94
chr4A	1887000001	462000000	0.08	0.623	11.88
chr4A	1888000001	463000000	0.0818	0.6402	11.82
chr4A	1889000001	464000000	0.1102	0.5437	19.32
chr4A	1890000001	465000000	0.1033	0.5514	17.79
chr4A	1891000001	466000000	0.117	0.5744	19.43
chr4A	1892000001	467000000	0.1028	0.5715	17.04
chr4A	1893000001	468000000	0.1122	0.5444	19.65
chr4A	1894000001	468675277	0.0905	0.6057	12.37
chr5A	1895000001	3000000	0.0772	0.6711	10.55
chr5A	1896000001	4000000	0.0622	0.5919	9.56
chr5A	1897000001	5000000	0.0709	0.5909	11.05
chr5A	1898000001	6000000	0.0751	0.6082	11.39
chr5A	1899000001	7000000	0.0823	0.6264	12.19
chr5A	1900000001	8000000	0.1022	0.5851	16.51
chr5A	1901000001	9000000	0.0778	0.6002	12.01
chr5A	1902000001	10000000	0.0826	0.6346	12.07
chr5A	1903000001	11000000	0.0548	0.601	8.17
chr5A	1904000001	12000000	0.0768	0.5371	13.35
chr5A	1905000001	13000000	0.0937	0.512	17.35
chr5A	1906000001	14000000	0.1084	0.5244	19.72
chr5A	1907000001	15000000	0.1146	0.5285	20.74
chr5A	1908000001	16000000	0.1053	0.5099	19.7
chr5A	1909000001	17000000	0.1268	0.527	23.11
chr5A	1910000001	18000000	0.125	0.5568	21.51
chr5A	1911000001	19000000	0.1401	0.5612	24.02
chr5A	1912000001	20000000	0.1335	0.5982	21.37
chr5A	1913000001	21000000	0.1189	0.5588	20.32
chr5A	1914000001	22000000	0.1287	0.5896	20.87
chr5A	1915000001	23000000	0.1265	0.5645	21.45
chr5A	1916000001	24000000	0.15	0.5938	24.31
chr5A	1917000001	25000000	0.1167	0.5744	19.37
chr5A	1918000001	26000000	0.1251	0.5631	21.27
chr5A	1919000001	27000000	0.1338	0.5919	21.66
chr5A	1920000001	28000000	0.1366	0.6203	21.06
chr5A	1921000001	29000000	0.1215	0.6335	18.23
chr5A	1922000001	30000000	0.1097	0.6167	16.84
chr5A	1923000001	31000000	0.1248	0.6105	19.5
chr5A	1924000001	32000000	0.1269	0.6199	19.52
chr5A	1925000001	33000000	0.1163	0.6049	18.27
chr5A	1926000001	34000000	0.1056	0.5976	16.72
chr5A	1927000001	35000000	0.1165	0.6058	18.29
chr5A	1928000001	36000000	0.1594	0.6742	22.69
chr5A	1929000001	37000000	0.1867	0.6721	26.82
chr5A	1930000001	38000000	0.1685	0.6588	24.62
chr5A	1931000001	39000000	0.125	0.6099	19.54
chr5A	1932000001	40000000	0.1033	0.618	15.76
chr5A	1933000001	41000000	0.1066	0.6007	16.8
chr5A	1934000001	42000000	0.117	0.6126	18.14
chr5A	1935000001	43000000	0.1107	0.6019	17.45
chr5A	1936000001	44000000	0.1229	0.6156	19.01
chr5A	1937000001	45000000	0.1608	0.5961	26.03
chr5A	1938000001	46000000	0.1571	0.5906	25.66
chr5A	1939000001	47000000	0.1658	0.5911	27.1
chr5A	1940000001	48000000	0.1337	0.5735	22.36
chr5A	1941000001	49000000	0.1405	0.5788	23.33
chr5A	1942000001	50000000	0.1417	0.5928	22.95
chr5A	1943000001	51000000	0.1335	0.6306	20.22
chr5A	1944000001	52000000	0.1151	0.6481	16.82
chr5A	1945000001	53000000	0.1153	0.6457	16.91
chr5A	1946000001	54000000	0.108	0.6167	16.56
chr5A	1947000001	55000000	0.12	0.6184	18.45
chr5A	1948000001	56000000	0.0864	0.6231	12.91
chr5A	1949000001	57000000	0.1065	0.6379	15.74
chr5A	1950000001	58000000	0.1094	0.6153	16.83
chr5A	1951000001	59000000	0.138	0.6159	21.46
chr5A	1952000001	60000000	0.122	0.6307	18.39
chr5A	1953000001	61000000	0.1428	0.6692	20.38
chr5A	1954000001	62000000	0.1523	0.6628	22.03
chr5A	1955000001	63000000	0.1707	0.6525	25.22
chr5A	1956000001	64000000	0.1461	0.6395	21.9
chr5A	1957000001	65000000	0.1263	0.6715	17.86
chr5A	1958000001	66000000	0.1117	0.6878	15.29
chr5A	1959000001	67000000	0.1403	0.6785	19.72
chr5A	1960000001	68000000	0.1608	0.6404	24.16
chr5A	1961000001	69000000	0.1671	0.6275	25.68
chr5A	1962000001	70000000	0.1618	0.6134	25.43
chr5A	1963000001	71000000	0.1258	0.6124	19.59
chr5A	1964000001	72000000	0.1231	0.5973	19.66
chr5A	1965000001	73000000	0.0947	0.6186	14.35
chr5A	1966000001	74000000	0.1246	0.6201	19.15
chr5A	1967000001	75000000	0.1243	0.6344	18.65
chr5A	1968000001	76000000	0.1328	0.6328	20.04
chr5A	1969000001	77000000	0.1256	0.6382	18.72
chr5A	1970000001	78000000	0.1377	0.6415	20.52
chr5A	1971000001	79000000	0.1319	0.6441	19.53
chr5A	1972000001	80000000	0.1261	0.6637	18.05
chr5A	1973000001	81000000	0.1401	0.656	20.4
chr5A	1974000001	82000000	0.1705	0.6514	25.22
chr5A	1975000001	83000000	0.1797	0.6606	26.25
chr5A	1976000001	84000000	0.1458	0.6498	21.48
chr5A	1977000001	85000000	0.1369	0.6655	19.62
chr5A	1978000001	86000000	0.1392	0.6441	20.66
chr5A	1979000001	87000000	0.1548	0.6506	22.84
chr5A	1980000001	88000000	0.1509	0.6452	22.44
chr5A	1981000001	89000000	0.12	0.6446	17.67
chr5A	1982000001	90000000	0.1053	0.6576	15.07
chr5A	1983000001	91000000	0.0961	0.6427	14
chr5A	1984000001	92000000	0.1079	0.6498	15.65
chr5A	1985000001	93000000	0.1021	0.619	15.54
chr5A	1986000001	94000000	0.113	0.6319	16.94
chr5A	1987000001	95000000	0.1169	0.6192	17.93
chr5A	1988000001	96000000	0.1345	0.6446	19.92
chr5A	1989000001	97000000	0.1348	0.6523	19.72
chr5A	1990000001	98000000	0.1397	0.6556	20.36
chr5A	1991000001	99000000	0.1616	0.6576	23.63
chr5A	1992000001	100000000	0.1602	0.6548	23.52
chr5A	1993000001	101000000	0.1798	0.6647	26.1
chr5A	1994000001	102000000	0.1559	0.6689	22.35
chr5A	1995000001	103000000	0.1646	0.651	24.33
chr5A	1996000001	104000000	0.1701	0.6252	26.26
chr5A	1997000001	105000000	0.1752	0.6208	27.27
chr5A	1998000001	106000000	0.1755	0.6106	27.8
[truncated: 1,335 more rows]

## Sheet: Fig E2c_Sanfensan_C
Chr	From	To	Total	LAI
chr1C	1	3000000	0.6497	3.12
chr1C	1000001	4000000	0.6173	7.87
chr1C	2000001	5000000	0.5859	11.69
chr1C	3000001	6000000	0.5863	15.43
chr1C	4000001	7000000	0.5685	15.79
chr1C	5000001	8000000	0.5861	15.42
chr1C	6000001	9000000	0.532	17.34
chr1C	7000001	10000000	0.5025	16.44
chr1C	8000001	11000000	0.4869	16.28
chr1C	9000001	12000000	0.4871	17.78
chr1C	10000001	13000000	0.4706	18
chr1C	11000001	14000000	0.4379	19.97
chr1C	12000001	15000000	0.4487	18.71
chr1C	13000001	16000000	0.464	18.51
chr1C	14000001	17000000	0.4978	16.23
chr1C	15000001	18000000	0.4922	18.92
chr1C	16000001	19000000	0.4758	25.03
chr1C	17000001	20000000	0.5017	22.28
chr1C	18000001	21000000	0.4708	19.01
chr1C	19000001	22000000	0.4907	15.08
chr1C	20000001	23000000	0.4769	15.77
chr1C	21000001	24000000	0.5002	14.64
chr1C	22000001	25000000	0.511	12.43
chr1C	23000001	26000000	0.5077	11.89
chr1C	24000001	27000000	0.5249	13.71
chr1C	25000001	28000000	0.4996	15.59
chr1C	26000001	29000000	0.5383	11.61
chr1C	27000001	30000000	0.5926	9.2
chr1C	28000001	31000000	0.5979	9.42
chr1C	29000001	32000000	0.5299	13.03
chr1C	30000001	33000000	0.4858	12.57
chr1C	31000001	34000000	0.495	12.03
chr1C	32000001	35000000	0.529	17.68
chr1C	33000001	36000000	0.4974	18.37
chr1C	34000001	37000000	0.4842	17.96
chr1C	35000001	38000000	0.4981	11.9
chr1C	36000001	39000000	0.5156	15.04
chr1C	37000001	40000000	0.5312	16.97
chr1C	38000001	41000000	0.4723	16.51
chr1C	39000001	42000000	0.43	15.8
chr1C	40000001	43000000	0.4426	13.02
chr1C	41000001	44000000	0.5386	13.68
chr1C	42000001	45000000	0.7225	5.75
chr1C	43000001	46000000	0.8136	1.06
chr1C	44000001	47000000	0.7932	2
chr1C	45000001	48000000	0.6802	7.72
chr1C	46000001	49000000	0.6517	10.66
chr1C	47000001	50000000	0.6608	10.92
chr1C	48000001	51000000	0.6768	11.39
chr1C	49000001	52000000	0.667	15.95
chr1C	50000001	53000000	0.6624	11.18
chr1C	51000001	54000000	0.678	13.96
chr1C	52000001	55000000	0.645	13.77
chr1C	53000001	56000000	0.6502	18.72
chr1C	54000001	57000000	0.6326	16.71
chr1C	55000001	58000000	0.6307	16.71
chr1C	56000001	59000000	0.6124	13.06
chr1C	57000001	60000000	0.6165	10.38
chr1C	58000001	61000000	0.5914	10.95
chr1C	59000001	62000000	0.5972	12.59
chr1C	60000001	63000000	0.5934	18.1
chr1C	61000001	64000000	0.6269	15.38
chr1C	62000001	65000000	0.6277	18.05
chr1C	63000001	66000000	0.6206	15.4
chr1C	64000001	67000000	0.6308	16.38
chr1C	65000001	68000000	0.641	16.76
chr1C	66000001	69000000	0.6593	17.24
chr1C	67000001	70000000	0.6515	15.35
chr1C	68000001	71000000	0.6654	15.58
chr1C	69000001	72000000	0.6462	16.25
chr1C	70000001	73000000	0.6426	18.19
chr1C	71000001	74000000	0.6147	13.29
chr1C	72000001	75000000	0.6341	11.92
chr1C	73000001	76000000	0.6447	11.88
chr1C	74000001	77000000	0.6372	17.37
chr1C	75000001	78000000	0.639	14.99
chr1C	76000001	79000000	0.6161	16.62
chr1C	77000001	80000000	0.6429	15.36
chr1C	78000001	81000000	0.6433	19.19
chr1C	79000001	82000000	0.7002	13.4
chr1C	80000001	83000000	0.6951	12.25
chr1C	81000001	84000000	0.7016	7.47
chr1C	82000001	85000000	0.6855	9.89
chr1C	83000001	86000000	0.6834	9.01
chr1C	84000001	87000000	0.6739	11.73
chr1C	85000001	88000000	0.6604	11.28
chr1C	86000001	89000000	0.6543	9.62
chr1C	87000001	90000000	0.6221	8.61
chr1C	88000001	91000000	0.6227	12.15
chr1C	89000001	92000000	0.6562	12.09
chr1C	90000001	93000000	0.6916	10.83
chr1C	91000001	94000000	0.7217	7.12
chr1C	92000001	95000000	0.6876	4.94
chr1C	93000001	96000000	0.682	5.68
chr1C	94000001	97000000	0.6719	5.78
chr1C	95000001	98000000	0.6656	11.22
chr1C	96000001	99000000	0.6687	9.31
chr1C	97000001	100000000	0.6188	12.84
chr1C	98000001	101000000	0.6018	9.81
chr1C	99000001	102000000	0.5848	11.93
chr1C	100000001	103000000	0.5958	8.94
chr1C	101000001	104000000	0.6396	6.17
chr1C	102000001	105000000	0.6866	4.53
chr1C	103000001	106000000	0.7321	4.71
chr1C	104000001	107000000	0.6977	8.68
chr1C	105000001	108000000	0.6561	10.73
chr1C	106000001	109000000	0.5893	13.28
chr1C	107000001	110000000	0.6064	15.34
chr1C	108000001	111000000	0.5786	18.7
chr1C	109000001	112000000	0.6072	20.91
chr1C	110000001	113000000	0.5748	18.41
chr1C	111000001	114000000	0.597	17.37
chr1C	112000001	115000000	0.6031	16.03
chr1C	113000001	116000000	0.6434	14.22
chr1C	114000001	117000000	0.6601	11.25
chr1C	115000001	118000000	0.6488	9.13
chr1C	116000001	119000000	0.584	8.49
chr1C	117000001	120000000	0.5775	10.12
chr1C	118000001	121000000	0.6079	4.17
chr1C	119000001	122000000	0.7192	1.39
chr1C	120000001	123000000	0.7988	0
chr1C	121000001	124000000	0.7797	1.34
chr1C	122000001	125000000	0.7387	4.52
chr1C	123000001	126000000	0.6313	8.71
chr1C	124000001	127000000	0.6062	10.96
chr1C	125000001	128000000	0.6028	13.34
chr1C	126000001	129000000	0.6165	13.72
chr1C	127000001	130000000	0.6597	11.72
chr1C	128000001	131000000	0.6809	8.54
chr1C	129000001	132000000	0.6933	7.8
chr1C	130000001	133000000	0.6846	5.9
chr1C	131000001	134000000	0.6669	7.22
chr1C	132000001	135000000	0.6811	5.48
chr1C	133000001	136000000	0.693	6.53
chr1C	134000001	137000000	0.7	3.99
chr1C	135000001	138000000	0.692	5.7
chr1C	136000001	139000000	0.6723	9.7
chr1C	137000001	140000000	0.6836	9.98
chr1C	138000001	141000000	0.6501	14.73
chr1C	139000001	142000000	0.6543	10.64
chr1C	140000001	143000000	0.6094	12.1
chr1C	141000001	144000000	0.6124	7.66
chr1C	142000001	145000000	0.6346	5.38
chr1C	143000001	146000000	0.6684	5.08
chr1C	144000001	147000000	0.7005	4.13
chr1C	145000001	148000000	0.6512	7.19
chr1C	146000001	149000000	0.6096	11.12
chr1C	147000001	150000000	0.5938	13.32
chr1C	148000001	151000000	0.562	11.88
chr1C	149000001	152000000	0.5694	11.58
chr1C	150000001	153000000	0.5802	9.16
chr1C	151000001	154000000	0.6096	8.74
chr1C	152000001	155000000	0.628	4.41
chr1C	153000001	156000000	0.6057	8.31
chr1C	154000001	157000000	0.5882	9.24
chr1C	155000001	158000000	0.5684	9.87
chr1C	156000001	159000000	0.5638	6.79
chr1C	157000001	160000000	0.6172	8.52
chr1C	158000001	161000000	0.6391	8.47
chr1C	159000001	162000000	0.6726	7.1
chr1C	160000001	163000000	0.6338	2.78
chr1C	161000001	164000000	0.5893	4.74
chr1C	162000001	165000000	0.5365	11.68
chr1C	163000001	166000000	0.5373	16.98
chr1C	164000001	167000000	0.5847	15.5
chr1C	165000001	168000000	0.6588	8.28
chr1C	166000001	169000000	0.6687	6.71
chr1C	167000001	170000000	0.6476	9.36
chr1C	168000001	171000000	0.6163	11.77
chr1C	169000001	172000000	0.6042	12.97
chr1C	170000001	173000000	0.5996	12.46
chr1C	171000001	174000000	0.5885	10.45
chr1C	172000001	175000000	0.652	6.31
chr1C	173000001	176000000	0.6355	3.47
chr1C	174000001	177000000	0.6415	3.56
chr1C	175000001	178000000	0.5862	8.23
chr1C	176000001	179000000	0.6086	9.03
chr1C	177000001	180000000	0.5821	11.57
chr1C	178000001	181000000	0.6207	6.88
chr1C	179000001	182000000	0.639	4.53
chr1C	180000001	183000000	0.7094	2.07
chr1C	181000001	184000000	0.6656	4.22
chr1C	182000001	185000000	0.65	6.52
chr1C	183000001	186000000	0.6429	5.39
chr1C	184000001	187000000	0.6772	6.34
chr1C	185000001	188000000	0.6941	6.85
chr1C	186000001	189000000	0.6373	11.13
chr1C	187000001	190000000	0.6036	12.8
chr1C	188000001	191000000	0.6253	8.23
chr1C	189000001	192000000	0.69	3.52
chr1C	190000001	193000000	0.6799	4.24
chr1C	191000001	194000000	0.6936	5.19
chr1C	192000001	195000000	0.6341	11.64
chr1C	193000001	196000000	0.6563	6.09
chr1C	194000001	197000000	0.5846	11.66
chr1C	195000001	198000000	0.591	11.25
chr1C	196000001	199000000	0.574	13.49
chr1C	197000001	200000000	0.5583	13.25
chr1C	198000001	201000000	0.5294	9.35
chr1C	199000001	202000000	0.5407	8.82
chr1C	200000001	203000000	0.5735	7.26
chr1C	201000001	204000000	0.6131	7.84
chr1C	202000001	205000000	0.6194	9.92
chr1C	203000001	206000000	0.6366	11.87
chr1C	204000001	207000000	0.6255	10.41
chr1C	205000001	208000000	0.6381	5.6
chr1C	206000001	209000000	0.6208	0.12
chr1C	207000001	210000000	0.6363	0
chr1C	208000001	211000000	0.6392	0
chr1C	209000001	212000000	0.658	1.58
chr1C	210000001	213000000	0.646	3.84
chr1C	211000001	214000000	0.6373	4.4
chr1C	212000001	215000000	0.5822	1.68
chr1C	213000001	216000000	0.5855	5.36
chr1C	214000001	217000000	0.5548	11.94
chr1C	215000001	218000000	0.6412	11.9
chr1C	216000001	219000000	0.6973	8.44
chr1C	217000001	220000000	0.7299	8.62
chr1C	218000001	221000000	0.6534	10.08
chr1C	219000001	222000000	0.5699	17.65
chr1C	220000001	223000000	0.5588	17.5
chr1C	221000001	224000000	0.6023	21.56
chr1C	222000001	225000000	0.6729	13.2
chr1C	223000001	226000000	0.7201	13.5
chr1C	224000001	227000000	0.7869	9.67
chr1C	225000001	228000000	0.7664	11.91
chr1C	226000001	229000000	0.722	12.66
chr1C	227000001	230000000	0.6798	14.71
chr1C	228000001	231000000	0.6618	17.19
chr1C	229000001	232000000	0.6602	15.66
chr1C	230000001	233000000	0.6611	11.57
chr1C	231000001	234000000	0.6745	12.22
chr1C	232000001	235000000	0.6828	12.75
chr1C	233000001	236000000	0.6335	16.37
chr1C	234000001	237000000	0.6343	12.02
chr1C	235000001	238000000	0.6364	8.37
chr1C	236000001	239000000	0.6395	8.02
chr1C	237000001	240000000	0.603	9.86
chr1C	238000001	241000000	0.5864	12.31
chr1C	239000001	242000000	0.5894	8.98
chr1C	240000001	243000000	0.6041	9.06
chr1C	241000001	244000000	0.6231	8.19
chr1C	242000001	245000000	0.588	17.01
chr1C	243000001	246000000	0.5871	16.67
chr1C	244000001	247000000	0.5493	24.1
chr1C	245000001	248000000	0.5689	16.82
chr1C	246000001	249000000	0.5732	16.18
chr1C	247000001	250000000	0.5979	10.02
chr1C	248000001	251000000	0.6042	12.9
chr1C	249000001	252000000	0.5643	18.56
chr1C	250000001	253000000	0.5567	20.32
chr1C	251000001	254000000	0.5582	15.44
chr1C	252000001	255000000	0.5695	9.97
chr1C	253000001	256000000	0.5877	9.07
chr1C	254000001	257000000	0.6168	11.54
chr1C	255000001	258000000	0.6391	10.85
chr1C	256000001	259000000	0.6638	10.46
chr1C	257000001	260000000	0.6192	11.99
chr1C	258000001	261000000	0.6235	12.33
chr1C	259000001	262000000	0.5822	15.75
chr1C	260000001	263000000	0.6438	12.65
chr1C	261000001	264000000	0.648	12.34
chr1C	262000001	265000000	0.6603	9.03
chr1C	263000001	266000000	0.6683	12.28
chr1C	264000001	267000000	0.6884	12.99
chr1C	265000001	268000000	0.7162	12.9
chr1C	266000001	269000000	0.7009	17.43
chr1C	267000001	270000000	0.7136	20.07
chr1C	268000001	271000000	0.6931	24.07
chr1C	269000001	272000000	0.7136	19.66
chr1C	270000001	273000000	0.7042	16.92
chr1C	271000001	274000000	0.7012	14.54
chr1C	272000001	275000000	0.6711	12.69
chr1C	273000001	276000000	0.6271	14.03
chr1C	274000001	277000000	0.6504	13.09
chr1C	275000001	278000000	0.6484	11.78
chr1C	276000001	279000000	0.686	6.78
chr1C	277000001	280000000	0.641	7.18
chr1C	278000001	281000000	0.5826	10.33
chr1C	279000001	282000000	0.5658	14.91
chr1C	280000001	283000000	0.5561	14.41
chr1C	281000001	284000000	0.5928	13.02
chr1C	282000001	285000000	0.5873	13.52
chr1C	283000001	286000000	0.5853	16.34
chr1C	284000001	287000000	0.5936	13.11
chr1C	285000001	288000000	0.5784	17.03
chr1C	286000001	289000000	0.6217	13.37
chr1C	287000001	290000000	0.6649	14.5
chr1C	288000001	291000000	0.7239	7.28
chr1C	289000001	292000000	0.6739	7.04
chr1C	290000001	293000000	0.6154	4.84
chr1C	291000001	294000000	0.5946	5.47
chr1C	292000001	295000000	0.5849	5.43
chr1C	293000001	296000000	0.5897	11.81
chr1C	294000001	297000000	0.5628	17.4
chr1C	295000001	298000000	0.5936	18.89
chr1C	296000001	299000000	0.6507	12.34
chr1C	297000001	300000000	0.6556	13.16
chr1C	298000001	301000000	0.6478	13.68
chr1C	299000001	302000000	0.6102	14.84
chr1C	300000001	303000000	0.6167	11.14
chr1C	301000001	304000000	0.6129	10.11
chr1C	302000001	305000000	0.5621	15.65
chr1C	303000001	306000000	0.5808	18.18
chr1C	304000001	307000000	0.6113	14.51
chr1C	305000001	308000000	0.6534	12.86
chr1C	306000001	309000000	0.6236	10.71
chr1C	307000001	310000000	0.6178	13.16
chr1C	308000001	311000000	0.5981	14.89
chr1C	309000001	312000000	0.6179	11.98
chr1C	310000001	313000000	0.609	13.87
chr1C	311000001	314000000	0.6191	12.39
chr1C	312000001	315000000	0.5782	15.96
chr1C	313000001	316000000	0.6159	15.3
chr1C	314000001	317000000	0.6312	15.72
chr1C	315000001	318000000	0.6771	15.87
chr1C	316000001	319000000	0.6346	11.99
chr1C	317000001	320000000	0.6072	8.56
chr1C	318000001	321000000	0.5846	12.02
chr1C	319000001	322000000	0.5969	15.47
chr1C	320000001	323000000	0.6568	19.38
chr1C	321000001	324000000	0.6713	16.99
chr1C	322000001	325000000	0.6549	19.35
chr1C	323000001	326000000	0.5959	14.17
chr1C	324000001	327000000	0.5536	14.74
chr1C	325000001	328000000	0.5801	12.43
chr1C	326000001	329000000	0.6239	13.75
chr1C	327000001	330000000	0.6274	12.3
chr1C	328000001	331000000	0.6442	16.19
chr1C	329000001	332000000	0.6268	20.53
chr1C	330000001	333000000	0.6528	20.4
chr1C	331000001	334000000	0.6177	15.51
chr1C	332000001	335000000	0.6336	12.46
chr1C	333000001	336000000	0.6407	14.02
chr1C	334000001	337000000	0.6651	13.15
chr1C	335000001	338000000	0.6456	16.14
chr1C	336000001	339000000	0.6513	15.59
chr1C	337000001	340000000	0.6303	19.34
chr1C	338000001	341000000	0.6378	17.1
chr1C	339000001	342000000	0.6228	17.98
chr1C	340000001	343000000	0.609	19.53
chr1C	341000001	344000000	0.6	18.97
chr1C	342000001	345000000	0.5958	16.34
chr1C	343000001	346000000	0.632	10.88
chr1C	344000001	347000000	0.6181	11.66
chr1C	345000001	348000000	0.6299	10.92
chr1C	346000001	349000000	0.6212	13.12
chr1C	347000001	350000000	0.6216	11.29
chr1C	348000001	351000000	0.6364	10.64
chr1C	349000001	352000000	0.6359	10.49
chr1C	350000001	353000000	0.6611	11.75
chr1C	351000001	354000000	0.6142	12.98
chr1C	352000001	355000000	0.6197	12.86
chr1C	353000001	356000000	0.6179	12.72
chr1C	354000001	357000000	0.6478	12.86
chr1C	355000001	358000000	0.6425	12.36
chr1C	356000001	359000000	0.6195	13.83
chr1C	357000001	360000000	0.6378	14.09
chr1C	358000001	361000000	0.6273	14.09
chr1C	359000001	362000000	0.6638	13.12
chr1C	360000001	363000000	0.6394	11.94
chr1C	361000001	364000000	0.643	13.43
chr1C	362000001	365000000	0.6497	10.37
chr1C	363000001	366000000	0.651	12.19
chr1C	364000001	367000000	0.6239	12.86
chr1C	365000001	368000000	0.5781	14.75
chr1C	366000001	369000000	0.6048	12.61
chr1C	367000001	370000000	0.6241	13.1
chr1C	368000001	371000000	0.6569	11.32
chr1C	369000001	372000000	0.6524	12.23
chr1C	370000001	373000000	0.6464	9.45
chr1C	371000001	374000000	0.6471	10.47
chr1C	372000001	375000000	0.5866	11.84
chr1C	373000001	376000000	0.6286	14.15
chr1C	374000001	377000000	0.6333	13.44
chr1C	375000001	378000000	0.6676	15.56
chr1C	376000001	379000000	0.6418	16.96
chr1C	377000001	380000000	0.6076	18.62
chr1C	378000001	381000000	0.6472	16.75
chr1C	379000001	382000000	0.6287	14.96
chr1C	380000001	383000000	0.7127	13.12
chr1C	381000001	384000000	0.673	14.45
chr1C	382000001	385000000	0.6907	13.45
chr1C	383000001	386000000	0.6323	15.14
chr1C	384000001	387000000	0.6507	17.07
chr1C	385000001	388000000	0.6383	18.58
chr1C	386000001	389000000	0.6387	21.21
chr1C	387000001	390000000	0.6434	16.1
chr1C	388000001	391000000	0.6542	16.84
chr1C	389000001	392000000	0.6306	15.86
chr1C	390000001	393000000	0.6136	15.21
chr1C	391000001	394000000	0.5972	14.37
chr1C	392000001	395000000	0.5991	11.06
chr1C	393000001	396000000	0.6314	11.58
chr1C	394000001	397000000	0.6605	9.75
chr1C	395000001	398000000	0.6834	12.26
chr1C	396000001	399000000	0.6942	10.96
chr1C	397000001	400000000	0.6964	15.73
chr1C	398000001	401000000	0.7043	15.12
chr1C	399000001	402000000	0.66	15.86
chr1C	400000001	403000000	0.6504	13.47
chr1C	401000001	404000000	0.6409	13.86
chr1C	402000001	405000000	0.647	17.22
chr1C	403000001	406000000	0.6596	14.8
chr1C	404000001	407000000	0.6209	14.02
chr1C	405000001	408000000	0.6215	11.47
chr1C	406000001	409000000	0.5772	12.91
chr1C	407000001	410000000	0.6013	10.78
chr1C	408000001	411000000	0.5904	11.67
chr1C	409000001	412000000	0.6093	9.66
chr1C	410000001	413000000	0.624	13.76
chr1C	411000001	414000000	0.6513	16.09
chr1C	412000001	415000000	0.6615	18.06
chr1C	413000001	416000000	0.6705	17.47
chr1C	414000001	417000000	0.6541	15.86
chr1C	415000001	418000000	0.6306	16.51
chr1C	416000001	419000000	0.6082	17.75
chr1C	417000001	420000000	0.614	15.09
chr1C	418000001	421000000	0.6443	17.95
chr1C	419000001	422000000	0.6789	15.36
chr1C	420000001	423000000	0.6552	19.95
chr1C	421000001	424000000	0.6784	15.13
chr1C	422000001	425000000	0.6301	14.12
chr1C	423000001	426000000	0.6508	9.83
chr1C	424000001	427000000	0.6686	11.52
chr1C	425000001	428000000	0.6962	13.33
chr1C	426000001	429000000	0.6981	13.48
chr1C	427000001	430000000	0.6727	13.9
chr1C	428000001	431000000	0.6554	13.05
chr1C	429000001	432000000	0.659	13.09
chr1C	430000001	433000000	0.6629	12.58
chr1C	431000001	434000000	0.684	13.83
chr1C	432000001	435000000	0.7042	13.98
chr1C	433000001	436000000	0.6964	11.07
chr1C	434000001	437000000	0.6834	9.31
chr1C	435000001	438000000	0.6636	10.28
chr1C	436000001	439000000	0.6438	11.04
chr1C	437000001	440000000	0.6341	11.32
chr1C	438000001	441000000	0.6564	11.46
chr1C	439000001	442000000	0.6638	11.91
chr1C	440000001	443000000	0.6825	14.35
chr1C	441000001	444000000	0.6471	15.14
chr1C	442000001	445000000	0.646	16.23
chr1C	443000001	446000000	0.6584	12.09
chr1C	444000001	447000000	0.6554	9.96
chr1C	445000001	448000000	0.6488	8.89
chr1C	446000001	449000000	0.632	8.75
chr1C	447000001	450000000	0.6222	12.64
chr1C	448000001	451000000	0.6196	10.29
chr1C	449000001	452000000	0.5933	11.02
chr1C	450000001	453000000	0.5702	5.72
chr1C	451000001	454000000	0.5383	6.28
chr1C	452000001	455000000	0.4883	10.09
chr1C	453000001	456000000	0.5089	11.61
chr1C	454000001	457000000	0.5499	15.88
chr1C	455000001	458000000	0.673	8.77
chr1C	456000001	459000000	0.6664	11.72
chr1C	457000001	459159440	0.6911	3.81
chr2C	458000001	3000000	0.6463	17.74
chr2C	459000001	4000000	0.598	16.09
chr2C	460000001	5000000	0.6065	13.64
chr2C	461000001	6000000	0.605	16.3
chr2C	462000001	7000000	0.6088	22.91
chr2C	463000001	8000000	0.6087	25.04
chr2C	464000001	9000000	0.6042	22.94
chr2C	465000001	10000000	0.6258	18.8
chr2C	466000001	11000000	0.6243	19.73
chr2C	467000001	12000000	0.6262	19.6
chr2C	468000001	13000000	0.6113	17.4
chr2C	469000001	14000000	0.6157	15.96
chr2C	470000001	15000000	0.6189	13.37
chr2C	471000001	16000000	0.6409	16.81
chr2C	472000001	17000000	0.6209	18.5
chr2C	473000001	18000000	0.6273	18.96
chr2C	474000001	19000000	0.6118	14.57
chr2C	475000001	20000000	0.6463	13.45
chr2C	476000001	21000000	0.6572	19.33
chr2C	477000001	22000000	0.6495	22
chr2C	478000001	23000000	0.6345	19.26
chr2C	479000001	24000000	0.5888	19.64
chr2C	480000001	25000000	0.6019	21.49
chr2C	481000001	26000000	0.5806	21.71
chr2C	482000001	27000000	0.6105	16.34
chr2C	483000001	28000000	0.6212	13.87
chr2C	484000001	29000000	0.6403	17.07
chr2C	485000001	30000000	0.6428	18.5
chr2C	486000001	31000000	0.6329	18.78
chr2C	487000001	32000000	0.6653	13.29
chr2C	488000001	33000000	0.6447	12.34
chr2C	489000001	34000000	0.6641	9.83
chr2C	490000001	35000000	0.6426	10.74
chr2C	491000001	36000000	0.6842	11.5
chr2C	492000001	37000000	0.6655	13.76
chr2C	493000001	38000000	0.6302	19.19
chr2C	494000001	39000000	0.6216	15.42
chr2C	495000001	40000000	0.6248	15.48
chr2C	496000001	41000000	0.6438	10.84
chr2C	497000001	42000000	0.6447	13.23
chr2C	498000001	43000000	0.6173	12.95
chr2C	499000001	44000000	0.597	17.88
chr2C	500000001	45000000	0.5904	17.06
chr2C	501000001	46000000	0.5898	16.11
chr2C	502000001	47000000	0.6084	15.45
chr2C	503000001	48000000	0.6035	16.6
chr2C	504000001	49000000	0.6408	15.58
chr2C	505000001	50000000	0.6569	14.63
chr2C	506000001	51000000	0.678	16.51
chr2C	507000001	52000000	0.6692	17.08
chr2C	508000001	53000000	0.6545	18.49
chr2C	509000001	54000000	0.624	20.39
chr2C	510000001	55000000	0.6305	21.39
chr2C	511000001	56000000	0.6598	20.46
chr2C	512000001	57000000	0.6562	19.17
chr2C	513000001	58000000	0.6988	13.61
chr2C	514000001	59000000	0.7253	6.78
chr2C	515000001	60000000	0.7879	1.51
chr2C	516000001	61000000	0.7726	4.09
chr2C	517000001	62000000	0.7894	2.17
chr2C	518000001	63000000	0.7591	4.24
chr2C	519000001	64000000	0.7347	5.97
chr2C	520000001	65000000	0.6513	14.04
chr2C	521000001	66000000	0.6341	13.09
chr2C	522000001	67000000	0.6245	9.56
chr2C	523000001	68000000	0.6707	8.15
chr2C	524000001	69000000	0.6854	10.64
chr2C	525000001	70000000	0.6817	15.18
chr2C	526000001	71000000	0.653	17.65
chr2C	527000001	72000000	0.6447	18.4
chr2C	528000001	73000000	0.6197	16.01
chr2C	529000001	74000000	0.602	14.05
chr2C	530000001	75000000	0.6062	14.23
chr2C	531000001	76000000	0.6226	16
chr2C	532000001	77000000	0.6317	18.27
chr2C	533000001	78000000	0.6304	16.82
chr2C	534000001	79000000	0.6418	17.32
chr2C	535000001	80000000	0.6585	17.7
chr2C	536000001	81000000	0.6651	20.25
chr2C	537000001	82000000	0.6483	18.85
chr2C	538000001	83000000	0.6424	18.28
chr2C	539000001	84000000	0.6363	20.67
chr2C	540000001	85000000	0.6629	21.09
chr2C	541000001	86000000	0.6753	19.72
chr2C	542000001	87000000	0.668	19.67
chr2C	543000001	88000000	0.6201	21.23
chr2C	544000001	89000000	0.6441	15.27
chr2C	545000001	90000000	0.6879	8.35
chr2C	546000001	91000000	0.733	6.81
chr2C	547000001	92000000	0.6874	12.29
chr2C	548000001	93000000	0.6681	17.72
chr2C	549000001	94000000	0.6733	19.96
chr2C	550000001	95000000	0.6741	22.23
chr2C	551000001	96000000	0.6379	20.7
chr2C	552000001	97000000	0.6124	18.75
chr2C	553000001	98000000	0.6083	12.06
chr2C	554000001	99000000	0.6479	10.89
chr2C	555000001	100000000	0.6775	10.9
chr2C	556000001	101000000	0.7101	15.34
chr2C	557000001	102000000	0.6829	17.12
chr2C	558000001	103000000	0.6587	25.03
chr2C	559000001	104000000	0.6329	26.32
chr2C	560000001	105000000	0.6313	26.56
chr2C	561000001	106000000	0.6484	16.13
chr2C	562000001	107000000	0.6455	15.02
chr2C	563000001	108000000	0.6506	14.03
chr2C	564000001	109000000	0.6449	16.28
chr2C	565000001	110000000	0.6814	11.55
chr2C	566000001	111000000	0.6781	13.4
chr2C	567000001	112000000	0.6976	8.21
chr2C	568000001	113000000	0.6833	9.05
chr2C	569000001	114000000	0.7307	7.34
chr2C	570000001	115000000	0.7036	11.86
chr2C	571000001	116000000	0.7054	14.74
chr2C	572000001	117000000	0.6377	14.53
chr2C	573000001	118000000	0.6185	14.33
chr2C	574000001	119000000	0.5788	12.69
chr2C	575000001	120000000	0.6043	16.57
chr2C	576000001	121000000	0.645	15.42
chr2C	577000001	122000000	0.6673	15.96
chr2C	578000001	123000000	0.6267	15.19
chr2C	579000001	124000000	0.6228	13.32
chr2C	580000001	125000000	0.5975	13.11
chr2C	581000001	126000000	0.6545	11.63
chr2C	582000001	127000000	0.6499	15.93
chr2C	583000001	128000000	0.6563	10.49
chr2C	584000001	129000000	0.6761	5.68
chr2C	585000001	130000000	0.6623	3.28
chr2C	586000001	131000000	0.6884	9.93
chr2C	587000001	132000000	0.6317	15.74
chr2C	588000001	133000000	0.5966	21.39
chr2C	589000001	134000000	0.5542	17.82
chr2C	590000001	135000000	0.5544	19.22
chr2C	591000001	136000000	0.5961	16.08
chr2C	592000001	137000000	0.6293	20.61
chr2C	593000001	138000000	0.6629	20.84
chr2C	594000001	139000000	0.6628	21.04
chr2C	595000001	140000000	0.6648	17.6
chr2C	596000001	141000000	0.6536	15.21
chr2C	597000001	142000000	0.6684	11.17
chr2C	598000001	143000000	0.67	12.44
chr2C	599000001	144000000	0.6783	11.62
chr2C	600000001	145000000	0.6563	16.37
chr2C	601000001	146000000	0.6434	20.67
chr2C	602000001	147000000	0.6136	21.53
chr2C	603000001	148000000	0.6228	16.66
chr2C	604000001	149000000	0.6275	14.03
chr2C	605000001	150000000	0.6582	13.82
chr2C	606000001	151000000	0.6498	18.46
chr2C	607000001	152000000	0.6544	17.78
chr2C	608000001	153000000	0.6404	18.92
chr2C	609000001	154000000	0.6581	17.89
chr2C	610000001	155000000	0.6344	15.76
chr2C	611000001	156000000	0.6302	18.46
chr2C	612000001	157000000	0.6047	17.58
chr2C	613000001	158000000	0.6494	17.2
chr2C	614000001	159000000	0.6336	11.47
chr2C	615000001	160000000	0.6528	9.88
chr2C	616000001	161000000	0.6238	9.16
chr2C	617000001	162000000	0.6721	9.83
chr2C	618000001	163000000	0.6702	8.3
chr2C	619000001	164000000	0.6916	8.19
chr2C	620000001	165000000	0.66	8.72
chr2C	621000001	166000000	0.6665	9.92
chr2C	622000001	167000000	0.6611	9.69
chr2C	623000001	168000000	0.6666	7.14
chr2C	624000001	169000000	0.6554	4.28
chr2C	625000001	170000000	0.6443	7.54
chr2C	626000001	171000000	0.6632	6.9
chr2C	627000001	172000000	0.6179	13.12
chr2C	628000001	173000000	0.6186	12.27
chr2C	629000001	174000000	0.5932	15.39
chr2C	630000001	175000000	0.6763	8.9
chr2C	631000001	176000000	0.6566	7.34
chr2C	632000001	177000000	0.66	5.98
chr2C	633000001	178000000	0.6105	9.37
chr2C	634000001	179000000	0.6118	8.8
chr2C	635000001	180000000	0.592	7.66
chr2C	636000001	181000000	0.5987	8.75
chr2C	637000001	182000000	0.6232	6.49
chr2C	638000001	183000000	0.6123	13.14
chr2C	639000001	184000000	0.6361	10.45
chr2C	640000001	185000000	0.6422	13.33
chr2C	641000001	186000000	0.6678	10.38
chr2C	642000001	187000000	0.6716	11.79
chr2C	643000001	188000000	0.649	12.21
chr2C	644000001	189000000	0.624	9.36
chr2C	645000001	190000000	0.5774	8.69
chr2C	646000001	191000000	0.5745	7.26
chr2C	647000001	192000000	0.5705	10.98
chr2C	648000001	193000000	0.5778	14.72
chr2C	649000001	194000000	0.6104	15.25
chr2C	650000001	195000000	0.6148	12.44
chr2C	651000001	196000000	0.629	9.37
chr2C	652000001	197000000	0.6011	8.32
chr2C	653000001	198000000	0.6109	10.8
chr2C	654000001	199000000	0.6083	12.01
chr2C	655000001	200000000	0.6255	11.47
chr2C	656000001	201000000	0.648	10.57
chr2C	657000001	202000000	0.616	8.54
chr2C	658000001	203000000	0.6311	12.03
chr2C	659000001	204000000	0.6532	8.88
chr2C	660000001	205000000	0.6656	8.31
chr2C	661000001	206000000	0.6458	6.38
chr2C	662000001	207000000	0.6579	8.66
chr2C	663000001	208000000	0.7109	10.09
chr2C	664000001	209000000	0.718	9.5
chr2C	665000001	210000000	0.6756	9.16
chr2C	666000001	211000000	0.6537	7.32
chr2C	667000001	212000000	0.6599	9.95
chr2C	668000001	213000000	0.6795	11.84
chr2C	669000001	214000000	0.6712	14.21
chr2C	670000001	215000000	0.6458	12.3
chr2C	671000001	216000000	0.6264	10.89
chr2C	672000001	217000000	0.6307	9.65
chr2C	673000001	218000000	0.6397	9.39
chr2C	674000001	219000000	0.6332	6.16
chr2C	675000001	220000000	0.6164	7.8
chr2C	676000001	221000000	0.6005	9.83
chr2C	677000001	222000000	0.6103	14.97
chr2C	678000001	223000000	0.6236	13.74
chr2C	679000001	224000000	0.6345	13.99
chr2C	680000001	225000000	0.644	13.49
chr2C	681000001	226000000	0.6695	12.73
chr2C	682000001	227000000	0.7038	13.59
chr2C	683000001	228000000	0.7168	15.87
chr2C	684000001	229000000	0.7505	16.08
chr2C	685000001	230000000	0.7214	18.65
chr2C	686000001	231000000	0.6997	19.52
chr2C	687000001	232000000	0.6135	24.78
chr2C	688000001	233000000	0.663	23.2
chr2C	689000001	234000000	0.6857	20.3
chr2C	690000001	235000000	0.73	19.25
chr2C	691000001	236000000	0.7129	16.34
chr2C	692000001	237000000	0.6778	19.06
chr2C	693000001	238000000	0.6606	16.29
chr2C	694000001	239000000	0.5871	20.5
chr2C	695000001	240000000	0.5808	18.71
chr2C	696000001	241000000	0.5409	18.47
chr2C	697000001	242000000	0.6041	14.77
chr2C	698000001	243000000	0.6394	14.38
chr2C	699000001	244000000	0.7022	17.05
chr2C	700000001	245000000	0.7158	17.57
chr2C	701000001	246000000	0.7146	15.69
chr2C	702000001	247000000	0.7316	14.32
chr2C	703000001	248000000	0.7309	13.05
chr2C	704000001	249000000	0.7804	11.51
chr2C	705000001	250000000	0.8024	9.42
chr2C	706000001	251000000	0.797	8.34
chr2C	707000001	252000000	0.7307	10.85
chr2C	708000001	253000000	0.6553	18.19
chr2C	709000001	254000000	0.6264	18.25
chr2C	710000001	255000000	0.64	15.51
chr2C	711000001	256000000	0.6375	7.96
chr2C	712000001	257000000	0.6322	7.52
chr2C	713000001	258000000	0.6047	8.76
chr2C	714000001	259000000	0.6423	7.21
chr2C	715000001	260000000	0.6425	8.86
chr2C	716000001	261000000	0.6398	7.33
chr2C	717000001	262000000	0.606	13.98
chr2C	718000001	263000000	0.5946	11.49
chr2C	719000001	264000000	0.6383	11.34
chr2C	720000001	265000000	0.6703	5.06
chr2C	721000001	266000000	0.6546	4
chr2C	722000001	267000000	0.6095	4.67
chr2C	723000001	268000000	0.5528	6.22
chr2C	724000001	269000000	0.5632	8.89
chr2C	725000001	270000000	0.5744	5.69
chr2C	726000001	271000000	0.5823	9.39
chr2C	727000001	272000000	0.6322	5.01
chr2C	728000001	273000000	0.6096	9.01
chr2C	729000001	274000000	0.6678	5.41
chr2C	730000001	275000000	0.6598	6.7
chr2C	731000001	276000000	0.6435	9.31
chr2C	732000001	277000000	0.5942	15.12
chr2C	733000001	278000000	0.5435	19.57
chr2C	734000001	279000000	0.5693	14.84
chr2C	735000001	280000000	0.6008	8.89
chr2C	736000001	281000000	0.6037	6.03
chr2C	737000001	282000000	0.6048	8.62
chr2C	738000001	283000000	0.5703	15.62
chr2C	739000001	284000000	0.6079	14.93
chr2C	740000001	285000000	0.5975	12.74
chr2C	741000001	286000000	0.6064	6.61
chr2C	742000001	287000000	0.5676	10.46
chr2C	743000001	288000000	0.5757	7.91
chr2C	744000001	289000000	0.5565	7.98
chr2C	745000001	290000000	0.5919	6.82
chr2C	746000001	291000000	0.6006	9.97
chr2C	747000001	292000000	0.5985	12.46
chr2C	748000001	293000000	0.5668	11.89
chr2C	749000001	294000000	0.5476	10.8
chr2C	750000001	295000000	0.551	12.25
chr2C	751000001	296000000	0.5439	12.66
chr2C	752000001	297000000	0.5769	11.87
chr2C	753000001	298000000	0.6044	6.04
chr2C	754000001	299000000	0.6112	5.28
chr2C	755000001	300000000	0.577	4.41
chr2C	756000001	301000000	0.5985	7.36
chr2C	757000001	302000000	0.6392	6.45
chr2C	758000001	303000000	0.6778	8.56
chr2C	759000001	304000000	0.6431	9.63
chr2C	760000001	305000000	0.6253	11.57
chr2C	761000001	306000000	0.5842	9.1
chr2C	762000001	307000000	0.6071	6.97
chr2C	763000001	308000000	0.6048	5.56
chr2C	764000001	309000000	0.5892	5.66
chr2C	765000001	310000000	0.5744	3.92
chr2C	766000001	311000000	0.5534	8.17
chr2C	767000001	312000000	0.5826	12.97
chr2C	768000001	313000000	0.601	15.31
chr2C	769000001	314000000	0.5687	13.69
chr2C	770000001	315000000	0.5691	12.67
chr2C	771000001	316000000	0.5771	11.48
chr2C	772000001	317000000	0.6124	9.09
chr2C	773000001	318000000	0.6183	8.06
chr2C	774000001	319000000	0.6038	11.31
chr2C	775000001	320000000	0.6457	12.28
chr2C	776000001	321000000	0.6564	14.56
chr2C	777000001	322000000	0.6312	12.97
chr2C	778000001	323000000	0.6125	12.97
chr2C	779000001	324000000	0.6171	8.89
chr2C	780000001	325000000	0.6668	7.94
chr2C	781000001	326000000	0.6486	8.06
chr2C	782000001	327000000	0.6388	7.97
chr2C	783000001	328000000	0.6055	7.66
chr2C	784000001	329000000	0.605	5.83
chr2C	785000001	330000000	0.5904	7.65
chr2C	786000001	331000000	0.5711	7.56
chr2C	787000001	332000000	0.5959	13.13
chr2C	788000001	333000000	0.6218	10.78
chr2C	789000001	334000000	0.6335	11.69
chr2C	790000001	335000000	0.6181	11.08
chr2C	791000001	336000000	0.5972	14.08
chr2C	792000001	337000000	0.6403	10.33
chr2C	793000001	338000000	0.6471	11.89
chr2C	794000001	339000000	0.6614	10.61
chr2C	795000001	340000000	0.6386	13.94
chr2C	796000001	341000000	0.6172	11.12
chr2C	797000001	342000000	0.6239	12.99
chr2C	798000001	343000000	0.5976	16.36
chr2C	799000001	344000000	0.6046	13.91
chr2C	800000001	345000000	0.613	11.78
chr2C	801000001	346000000	0.6272	9.36
chr2C	802000001	347000000	0.648	16.33
chr2C	803000001	348000000	0.6509	16.96
chr2C	804000001	349000000	0.6464	16.64
chr2C	805000001	350000000	0.6262	15.21
chr2C	806000001	351000000	0.6063	17.93
chr2C	807000001	352000000	0.6056	20.97
chr2C	808000001	353000000	0.6301	16.24
chr2C	809000001	354000000	0.684	11.57
chr2C	810000001	355000000	0.6506	9.12
chr2C	811000001	356000000	0.6354	9.31
chr2C	812000001	357000000	0.5865	16.02
chr2C	813000001	358000000	0.6542	15.1
chr2C	814000001	359000000	0.6591	20.82
chr2C	815000001	360000000	0.6702	17.5
chr2C	816000001	361000000	0.6589	25.06
chr2C	817000001	362000000	0.6529	21.93
chr2C	818000001	363000000	0.6216	23.01
chr2C	819000001	364000000	0.6459	14.96
chr2C	820000001	365000000	0.653	14.96
chr2C	821000001	366000000	0.6502	18.83
chr2C	822000001	367000000	0.5964	23.79
chr2C	823000001	368000000	0.6152	20.36
chr2C	824000001	369000000	0.636	15.89
chr2C	825000001	370000000	0.673	11.37
chr2C	826000001	371000000	0.6591	14.12
chr2C	827000001	372000000	0.6519	13.57
chr2C	828000001	373000000	0.6282	15.97
chr2C	829000001	374000000	0.6331	16.79
chr2C	830000001	375000000	0.646	20.51
chr2C	831000001	376000000	0.688	19.34
chr2C	832000001	377000000	0.6901	17.12
chr2C	833000001	378000000	0.688	14.91
chr2C	834000001	379000000	0.6398	17.44
chr2C	835000001	380000000	0.629	20.47
chr2C	836000001	381000000	0.605	21.6
chr2C	837000001	382000000	0.6095	23.27
chr2C	838000001	383000000	0.6055	21.99
chr2C	839000001	384000000	0.6383	17.49
chr2C	840000001	385000000	0.6526	16.46
chr2C	841000001	386000000	0.6713	15.63
chr2C	842000001	387000000	0.6485	18.77
chr2C	843000001	388000000	0.6363	16.54
chr2C	844000001	389000000	0.6413	14.1
chr2C	845000001	390000000	0.6629	10.78
chr2C	846000001	391000000	0.6689	13.09
chr2C	847000001	392000000	0.636	15.39
chr2C	848000001	393000000	0.6083	16.91
chr2C	849000001	394000000	0.6005	17.41
chr2C	850000001	395000000	0.5939	20.68
chr2C	851000001	396000000	0.6028	23.3
chr2C	852000001	397000000	0.6069	20.71
chr2C	853000001	398000000	0.6323	16.42
chr2C	854000001	399000000	0.6258	14.61
chr2C	855000001	400000000	0.6274	14.87
chr2C	856000001	401000000	0.6142	18.46
chr2C	857000001	402000000	0.6225	20.06
chr2C	858000001	403000000	0.6243	21.84
chr2C	859000001	404000000	0.6464	17.12
chr2C	860000001	405000000	0.6632	17.85
chr2C	861000001	406000000	0.665	15.83
chr2C	862000001	407000000	0.6471	17.64
chr2C	863000001	408000000	0.6588	14.73
chr2C	864000001	409000000	0.6445	14.65
chr2C	865000001	410000000	0.6435	14.65
chr2C	866000001	411000000	0.6403	15.55
chr2C	867000001	412000000	0.6405	14.51
chr2C	868000001	413000000	0.6584	12.07
chr2C	869000001	414000000	0.6315	14.9
chr2C	870000001	415000000	0.6408	14.64
chr2C	871000001	416000000	0.6132	22.48
chr2C	872000001	417000000	0.6261	20.76
chr2C	873000001	418000000	0.6273	23.34
chr2C	874000001	419000000	0.6504	15.83
chr2C	875000001	420000000	0.6643	12.23
chr2C	876000001	421000000	0.6676	9.37
chr2C	877000001	422000000	0.6289	14.6
chr2C	878000001	423000000	0.6039	17.65
chr2C	879000001	424000000	0.6156	19.11
chr2C	880000001	425000000	0.651	15.26
chr2C	881000001	426000000	0.6756	13.73
chr2C	882000001	427000000	0.636	13.89
chr2C	883000001	428000000	0.6563	15.98
chr2C	884000001	429000000	0.6631	16.46
chr2C	885000001	430000000	0.6679	19.46
chr2C	886000001	431000000	0.6652	21.52
chr2C	887000001	432000000	0.6701	22.94
chr2C	888000001	433000000	0.6866	19.38
chr2C	889000001	434000000	0.6595	16.1
chr2C	890000001	435000000	0.6397	16.27
chr2C	891000001	436000000	0.6537	19.53
chr2C	892000001	437000000	0.6768	18.64
chr2C	893000001	438000000	0.6855	17.15
chr2C	894000001	439000000	0.6831	11.4
chr2C	895000001	440000000	0.704	12.42
chr2C	896000001	441000000	0.6938	9.18
chr2C	897000001	442000000	0.672	10.68
chr2C	898000001	443000000	0.6198	12.34
chr2C	899000001	444000000	0.6101	19.48
chr2C	900000001	445000000	0.6	18.78
chr2C	901000001	446000000	0.6237	17.38
chr2C	902000001	447000000	0.6381	15.62
chr2C	903000001	448000000	0.6825	19.62
chr2C	904000001	449000000	0.6804	20.98
chr2C	905000001	450000000	0.667	19.06
chr2C	906000001	451000000	0.6341	15
chr2C	907000001	452000000	0.6463	12.63
chr2C	908000001	453000000	0.6563	16.09
chr2C	909000001	454000000	0.6753	18.58
chr2C	910000001	455000000	0.6911	22.42
chr2C	911000001	456000000	0.6876	18.96
chr2C	912000001	457000000	0.667	18.87
chr2C	913000001	458000000	0.6704	12
chr2C	914000001	459000000	0.6865	9.83
chr2C	915000001	460000000	0.6956	10.62
chr2C	916000001	461000000	0.72	12.43
chr2C	917000001	462000000	0.7067	16.19
chr2C	918000001	463000000	0.7173	17.15
chr2C	919000001	464000000	0.6439	19.52
chr2C	920000001	465000000	0.6451	20.9
chr2C	921000001	466000000	0.6348	19.96
chr2C	922000001	467000000	0.6774	17.09
chr2C	923000001	468000000	0.6678	16.19
chr2C	924000001	469000000	0.6657	20.71
chr2C	925000001	470000000	0.6572	20.54
chr2C	926000001	471000000	0.6779	19.39
chr2C	927000001	472000000	0.6826	16.97
chr2C	928000001	473000000	0.6669	18.88
chr2C	929000001	474000000	0.6578	17.57
chr2C	930000001	475000000	0.6371	14.4
chr2C	931000001	476000000	0.6226	14.73
chr2C	932000001	477000000	0.6142	19.21
chr2C	933000001	478000000	0.6277	18.85
chr2C	934000001	479000000	0.6159	20.36
chr2C	935000001	480000000	0.6117	16.35
chr2C	936000001	481000000	0.6108	18.61
chr2C	937000001	482000000	0.6305	18.77
chr2C	938000001	483000000	0.6336	18.52
chr2C	939000001	484000000	0.6329	16.22
chr2C	940000001	485000000	0.6074	15.49
chr2C	941000001	486000000	0.5935	18.27
chr2C	942000001	487000000	0.6016	17.66
chr2C	943000001	488000000	0.6265	19.37
chr2C	944000001	489000000	0.66	16.11
chr2C	945000001	490000000	0.6709	15.62
chr2C	946000001	491000000	0.649	12.66
chr2C	947000001	492000000	0.6126	11.68
chr2C	948000001	493000000	0.5973	16.01
chr2C	949000001	494000000	0.627	14.93
chr2C	950000001	495000000	0.6182	15.89
chr2C	951000001	496000000	0.61	17.92
chr2C	952000001	497000000	0.6041	18.7
chr2C	953000001	498000000	0.6114	22.36
chr2C	954000001	499000000	0.5957	18.85
chr2C	955000001	500000000	0.5713	16.04
chr2C	956000001	501000000	0.5866	14.29
chr2C	957000001	502000000	0.6066	10.78
chr2C	958000001	503000000	0.6063	14.27
chr2C	959000001	504000000	0.6174	13.55
chr2C	960000001	505000000	0.6228	15.94
chr2C	961000001	506000000	0.6342	18.1
chr2C	962000001	507000000	0.6349	19.61
chr2C	963000001	508000000	0.6278	19.36
chr2C	964000001	509000000	0.6201	15.18
chr2C	965000001	510000000	0.5938	13.38
chr2C	966000001	511000000	0.579	12.89
chr2C	967000001	512000000	0.5844	16.45
chr2C	968000001	513000000	0.6143	18.63
chr2C	969000001	514000000	0.6232	19.17
chr2C	970000001	515000000	0.6209	19.3
chr2C	971000001	516000000	0.6097	18.9
chr2C	972000001	517000000	0.6119	19.66
chr2C	973000001	518000000	0.6126	19.56
chr2C	974000001	519000000	0.5834	19.21
chr2C	975000001	520000000	0.5646	17.48
chr2C	976000001	521000000	0.5361	14.37
chr2C	977000001	522000000	0.5431	15.5
chr2C	978000001	523000000	0.5557	16.54
chr2C	979000001	524000000	0.5845	18.4
chr2C	980000001	525000000	0.5646	15.77
chr2C	981000001	526000000	0.5512	16.83
chr2C	982000001	527000000	0.5421	17.35
chr2C	983000001	528000000	0.5482	17.17
chr2C	984000001	529000000	0.5608	16.29
chr2C	985000001	530000000	0.5524	18.1
chr2C	986000001	531000000	0.5449	17.48
chr2C	987000001	532000000	0.5216	18.41
chr2C	988000001	533000000	0.4868	15.48
chr2C	989000001	534000000	0.4803	16.87
chr2C	990000001	535000000	0.4654	16.43
chr2C	991000001	536000000	0.4767	17.97
chr2C	992000001	537000000	0.4736	21.01
chr2C	993000001	538000000	0.4988	22.44
chr2C	994000001	539000000	0.5124	23.91
chr2C	995000001	540000000	0.504	20.59
chr2C	996000001	541000000	0.4511	19.13
chr2C	997000001	542000000	0.4877	9.62
chr2C	998000001	543000000	0.4936	10.8
chr2C	999000001	544000000	0.5342	9.01
chr2C	1000000001	545000000	0.4724	12.86
chr2C	1001000001	546000000	0.5049	11.84
chr2C	1002000001	547000000	0.4971	15.36
chr2C	1003000001	548000000	0.494	18.86
chr2C	1004000001	549000000	0.4652	21.03
chr2C	1005000001	550000000	0.443	20.59
chr2C	1006000001	551000000	0.4346	16.71
chr2C	1007000001	552000000	0.4235	15.65
chr2C	1008000001	553000000	0.548	11.68
chr2C	1009000001	554000000	0.655	7.56
chr2C	1010000001	555000000	0.804	2.8
chr2C	1011000001	556000000	0.741	0
chr2C	1012000001	557000000	0.7632	0
chr2C	1013000001	558000000	0.7323	0.01
chr2C	1014000001	559000000	0.7294	4.01
chr2C	1015000001	560000000	0.6576	8.39
chr2C	1016000001	561000000	0.6245	10
chr2C	1017000001	562000000	0.603	8.54
chr2C	1018000001	563000000	0.6301	5.19
chr2C	1019000001	564000000	0.5956	7.26
chr2C	1020000001	565000000	0.6357	8.6
chr2C	1021000001	566000000	0.5376	9.73
chr2C	1022000001	567000000	0.6073	4.47
chr2C	1023000001	568000000	0.5962	1.67
chr2C	1024000001	569000000	0.7076	0.84
chr2C	1025000001	570000000	0.6472	2.93
chr2C	1026000001	571000000	0.7073	2.8
chr2C	1027000001	572000000	0.7201	3.04
chr2C	1028000001	573000000	0.7358	1.71
chr2C	1029000001	574000000	0.7099	0.99
chr2C	1030000001	574164885	0.7117	0
chr3C	1031000001	3000000	0.651	6.03
chr3C	1032000001	4000000	0.5628	12.15
chr3C	1033000001	5000000	0.4736	20.97
chr3C	1034000001	6000000	0.4656	16.78
chr3C	1035000001	7000000	0.4842	13.49
chr3C	1036000001	8000000	0.5097	11.06
chr3C	1037000001	9000000	0.4963	14.83
chr3C	1038000001	10000000	0.4795	16.12
chr3C	1039000001	11000000	0.4642	14.41
chr3C	1040000001	12000000	0.4944	16.02
chr3C	1041000001	13000000	0.5242	15.37
chr3C	1042000001	14000000	0.5263	16.33
chr3C	1043000001	15000000	0.5243	16.15
chr3C	1044000001	16000000	0.558	16.79
chr3C	1045000001	17000000	0.548	16.65
chr3C	1046000001	18000000	0.4826	16.49
chr3C	1047000001	19000000	0.4502	18.28
chr3C	1048000001	20000000	0.4681	16.91
chr3C	1049000001	21000000	0.5171	14.27
chr3C	1050000001	22000000	0.4762	10.73
chr3C	1051000001	23000000	0.4766	16.25
chr3C	1052000001	24000000	0.4925	21.55
chr3C	1053000001	25000000	0.5566	23.96
chr3C	1054000001	26000000	0.6165	20.01
chr3C	1055000001	27000000	0.652	18.69
chr3C	1056000001	28000000	0.6361	17.77
chr3C	1057000001	29000000	0.5821	19.64
chr3C	1058000001	30000000	0.5614	14.95
chr3C	1059000001	31000000	0.5679	14.25
chr3C	1060000001	32000000	0.5852	11.86
chr3C	1061000001	33000000	0.5516	11
chr3C	1062000001	34000000	0.632	4.47
chr3C	1063000001	35000000	0.6034	5.2
chr3C	1064000001	36000000	0.6424	13.42
chr3C	1065000001	37000000	0.5633	23.53
chr3C	1066000001	38000000	0.5803	22.88
chr3C	1067000001	39000000	0.5973	19.05
chr3C	1068000001	40000000	0.5951	18.92
chr3C	1069000001	41000000	0.5993	21.79
chr3C	1070000001	42000000	0.5704	20.49
chr3C	1071000001	43000000	0.575	18.88
chr3C	1072000001	44000000	0.5849	21.13
chr3C	1073000001	45000000	0.5929	20.47
chr3C	1074000001	46000000	0.6125	19.01
chr3C	1075000001	47000000	0.6212	13.25
chr3C	1076000001	48000000	0.6349	13.58
chr3C	1077000001	49000000	0.6333	14.82
chr3C	1078000001	50000000	0.6533	17.98
chr3C	1079000001	51000000	0.6597	19
chr3C	1080000001	52000000	0.6684	20.79
chr3C	1081000001	53000000	0.626	23.6
chr3C	1082000001	54000000	0.6292	21.31
chr3C	1083000001	55000000	0.6077	18.23
chr3C	1084000001	56000000	0.6109	12.08
chr3C	1085000001	57000000	0.6074	11.7
chr3C	1086000001	58000000	0.6282	13.1
chr3C	1087000001	59000000	0.6205	16.45
chr3C	1088000001	60000000	0.6029	16.53
chr3C	1089000001	61000000	0.5736	18.01
chr3C	1090000001	62000000	0.6185	18.23
chr3C	1091000001	63000000	0.6215	17.34
chr3C	1092000001	64000000	0.6398	15.08
chr3C	1093000001	65000000	0.6247	11.37
chr3C	1094000001	66000000	0.6521	13.86
chr3C	1095000001	67000000	0.6534	17.41
chr3C	1096000001	68000000	0.643	22.92
chr3C	1097000001	69000000	0.6251	22
chr3C	1098000001	70000000	0.5973	19.87
chr3C	1099000001	71000000	0.6033	19.46
chr3C	1100000001	72000000	0.5916	23.25
chr3C	1101000001	73000000	0.6155	23.09
chr3C	1102000001	74000000	0.6305	19.62
chr3C	1103000001	75000000	0.6553	19.49
chr3C	1104000001	76000000	0.649	20.42
chr3C	1105000001	77000000	0.6906	14.63
chr3C	1106000001	78000000	0.6866	12.77
chr3C	1107000001	79000000	0.6871	10.81
chr3C	1108000001	80000000	0.6165	15.58
chr3C	1109000001	81000000	0.5845	14.61
chr3C	1110000001	82000000	0.6009	18.12
chr3C	1111000001	83000000	0.6159	20.69
chr3C	1112000001	84000000	0.6648	23.24
chr3C	1113000001	85000000	0.666	19.6
chr3C	1114000001	86000000	0.6434	19.99
chr3C	1115000001	87000000	0.604	19.29
chr3C	1116000001	88000000	0.5686	21.88
chr3C	1117000001	89000000	0.6168	16.74
chr3C	1118000001	90000000	0.6465	14.41
chr3C	1119000001	91000000	0.6852	16.16
chr3C	1120000001	92000000	0.6618	21.35
chr3C	1121000001	93000000	0.658	20.79
chr3C	1122000001	94000000	0.6313	18.48
chr3C	1123000001	95000000	0.6337	14.41
chr3C	1124000001	96000000	0.6256	16.57
chr3C	1125000001	97000000	0.6183	15.57
chr3C	1126000001	98000000	0.601	19.29
chr3C	1127000001	99000000	0.6169	17.42
chr3C	1128000001	100000000	0.6367	16.3
chr3C	1129000001	101000000	0.6637	12.86
chr3C	1130000001	102000000	0.6463	13.03
chr3C	1131000001	103000000	0.6388	14.06
chr3C	1132000001	104000000	0.63	12.07
chr3C	1133000001	105000000	0.6202	8.44
chr3C	1134000001	106000000	0.6292	10.02
chr3C	1135000001	107000000	0.6583	11.1
chr3C	1136000001	108000000	0.6619	14.36
chr3C	1137000001	109000000	0.661	12.31
chr3C	1138000001	110000000	0.628	16.6
chr3C	1139000001	111000000	0.6534	15.74
chr3C	1140000001	112000000	0.6577	17.56
chr3C	1141000001	113000000	0.6682	11.95
chr3C	1142000001	114000000	0.6535	16.22
chr3C	1143000001	115000000	0.647	17.06
chr3C	1144000001	116000000	0.6488	20.66
chr3C	1145000001	117000000	0.6694	19.12
chr3C	1146000001	118000000	0.6538	21.65
chr3C	1147000001	119000000	0.645	22.51
chr3C	1148000001	120000000	0.6481	19.07
chr3C	1149000001	121000000	0.6522	17.15
chr3C	1150000001	122000000	0.6503	19.42
chr3C	1151000001	123000000	0.6457	19.64
chr3C	1152000001	124000000	0.683	15.81
chr3C	1153000001	125000000	0.6965	13.11
chr3C	1154000001	126000000	0.6547	11.62
chr3C	1155000001	127000000	0.6378	9.41
chr3C	1156000001	128000000	0.6046	8.32
chr3C	1157000001	129000000	0.6052	12.11
chr3C	1158000001	130000000	0.6075	12.74
chr3C	1159000001	131000000	0.6369	11.71
chr3C	1160000001	132000000	0.6812	7.54
chr3C	1161000001	133000000	0.6799	7.41
chr3C	1162000001	134000000	0.6528	11.19
chr3C	1163000001	135000000	0.6244	14.82
chr3C	1164000001	136000000	0.5798	16.96
chr3C	1165000001	137000000	0.6408	10.46
chr3C	1166000001	138000000	0.6732	10.21
chr3C	1167000001	139000000	0.7257	9.38
chr3C	1168000001	140000000	0.668	10.65
chr3C	1169000001	141000000	0.6178	10.48
chr3C	1170000001	142000000	0.626	9.49
chr3C	1171000001	143000000	0.6213	7.18
chr3C	1172000001	144000000	0.6655	3.8
chr3C	1173000001	145000000	0.6483	7.98
chr3C	1174000001	146000000	0.6722	9.94
chr3C	1175000001	147000000	0.6639	10.28
chr3C	1176000001	148000000	0.6784	6.87
chr3C	1177000001	149000000	0.6369	6.34
chr3C	1178000001	150000000	0.5911	9.75
chr3C	1179000001	151000000	0.599	9.61
chr3C	1180000001	152000000	0.6552	10.92
chr3C	1181000001	153000000	0.6802	9.84
chr3C	1182000001	154000000	0.6534	9.13
chr3C	1183000001	155000000	0.5941	10.68
chr3C	1184000001	156000000	0.614	14.43
chr3C	1185000001	157000000	0.5967	19.83
chr3C	1186000001	158000000	0.6009	18.94
chr3C	1187000001	159000000	0.6286	12.04
chr3C	1188000001	160000000	0.635	11.05
chr3C	1189000001	161000000	0.6831	10.24
chr3C	1190000001	162000000	0.6556	10.25
chr3C	1191000001	163000000	0.6396	6.77
chr3C	1192000001	164000000	0.595	7.68
chr3C	1193000001	165000000	0.5424	8.1
chr3C	1194000001	166000000	0.6044	7.55
chr3C	1195000001	167000000	0.6046	6.37
chr3C	1196000001	168000000	0.6432	7.96
chr3C	1197000001	169000000	0.6021	7
chr3C	1198000001	170000000	0.6088	8.38
chr3C	1199000001	171000000	0.5888	6.55
chr3C	1200000001	172000000	0.5787	5.55
chr3C	1201000001	173000000	0.6186	0
chr3C	1202000001	174000000	0.6068	1.54
chr3C	1203000001	175000000	0.5852	3.26
chr3C	1204000001	176000000	0.5414	9.41
chr3C	1205000001	177000000	0.5485	13.86
chr3C	1206000001	178000000	0.5766	15.6
chr3C	1207000001	179000000	0.5793	15.55
chr3C	1208000001	180000000	0.6126	8.61
chr3C	1209000001	181000000	0.608	5.44
chr3C	1210000001	182000000	0.6177	7.34
chr3C	1211000001	183000000	0.5959	8.39
chr3C	1212000001	184000000	0.5917	12.51
chr3C	1213000001	185000000	0.5677	11.63
chr3C	1214000001	186000000	0.5688	12.99
chr3C	1215000001	187000000	0.5607	11.26
chr3C	1216000001	188000000	0.6122	8.06
chr3C	1217000001	189000000	0.6042	7.83
chr3C	1218000001	190000000	0.6142	10.97
chr3C	1219000001	191000000	0.5597	12.14
chr3C	1220000001	192000000	0.6119	11.92
chr3C	1221000001	193000000	0.6057	7.64
chr3C	1222000001	194000000	0.6465	8.36
chr3C	1223000001	195000000	0.6262	7.4
chr3C	1224000001	196000000	0.6459	9.27
chr3C	1225000001	197000000	0.6605	6.18
chr3C	1226000001	198000000	0.7065	4.47
chr3C	1227000001	199000000	0.7046	2.16
chr3C	1228000001	200000000	0.7184	4.06
chr3C	1229000001	201000000	0.6774	3.63
chr3C	1230000001	202000000	0.6815	1.61
chr3C	1231000001	203000000	0.6501	0.72
chr3C	1232000001	204000000	0.6195	0.23
chr3C	1233000001	205000000	0.6225	0.07
chr3C	1234000001	206000000	0.6024	0.9
chr3C	1235000001	207000000	0.5863	5.22
chr3C	1236000001	208000000	0.5713	6.97
chr3C	1237000001	209000000	0.6212	5.85
chr3C	1238000001	210000000	0.6471	6.21
chr3C	1239000001	211000000	0.6331	4.3
chr3C	1240000001	212000000	0.5959	3.39
chr3C	1241000001	213000000	0.5847	4.43
chr3C	1242000001	214000000	0.5873	8.49
chr3C	1243000001	215000000	0.6058	9.95
chr3C	1244000001	216000000	0.6379	6.72
chr3C	1245000001	217000000	0.6243	6.92
chr3C	1246000001	218000000	0.5975	4.83
chr3C	1247000001	219000000	0.5864	3.91
chr3C	1248000001	220000000	0.6279	1.19
chr3C	1249000001	221000000	0.6639	4.61
chr3C	1250000001	222000000	0.6339	4.2
chr3C	1251000001	223000000	0.6333	7.58
chr3C	1252000001	224000000	0.6281	6.66
chr3C	1253000001	225000000	0.7067	5.77
chr3C	1254000001	226000000	0.6832	5.53
chr3C	1255000001	227000000	0.6738	6.91
chr3C	1256000001	228000000	0.6301	9.29
chr3C	1257000001	229000000	0.6116	9.31
chr3C	1258000001	230000000	0.6148	6.76
chr3C	1259000001	231000000	0.625	8.11
chr3C	1260000001	232000000	0.6331	8.8
chr3C	1261000001	233000000	0.6084	11.57
chr3C	1262000001	234000000	0.5752	11.18
chr3C	1263000001	235000000	0.5555	13.73
chr3C	1264000001	236000000	0.6004	9.4
chr3C	1265000001	237000000	0.6251	12.7
chr3C	1266000001	238000000	0.7356	12.62
chr3C	1267000001	239000000	0.7839	14.03
chr3C	1268000001	240000000	0.7631	15.95
chr3C	1269000001	241000000	0.7202	16.13
chr3C	1270000001	242000000	0.649	19.49
chr3C	1271000001	243000000	0.6986	14.28
chr3C	1272000001	244000000	0.6963	13.11
chr3C	1273000001	245000000	0.6525	11.29
chr3C	1274000001	246000000	0.5655	8.64
chr3C	1275000001	247000000	0.5418	1.93
chr3C	1276000001	248000000	0.5602	3.08
chr3C	1277000001	249000000	0.5783	5.03
chr3C	1278000001	250000000	0.6038	5.3
chr3C	1279000001	251000000	0.6326	2.64
chr3C	1280000001	252000000	0.6338	3.86
chr3C	1281000001	253000000	0.5883	8
chr3C	1282000001	254000000	0.5885	8.44
chr3C	1283000001	255000000	0.6051	8.73
chr3C	1284000001	256000000	0.6137	7.11
chr3C	1285000001	257000000	0.6023	7.69
chr3C	1286000001	258000000	0.608	5.33
chr3C	1287000001	259000000	0.6187	3.33
chr3C	1288000001	260000000	0.6239	2.93
chr3C	1289000001	261000000	0.6208	3.18
chr3C	1290000001	262000000	0.5847	6.41
chr3C	1291000001	263000000	0.5629	5.38
chr3C	1292000001	264000000	0.5325	9.83
chr3C	1293000001	265000000	0.5714	12.56
chr3C	1294000001	266000000	0.5602	13.61
chr3C	1295000001	267000000	0.5738	11.18
chr3C	1296000001	268000000	0.5588	10.93
chr3C	1297000001	269000000	0.5933	12.94
chr3C	1298000001	270000000	0.6367	11.11
chr3C	1299000001	271000000	0.6562	8.31
chr3C	1300000001	272000000	0.6315	10.13
chr3C	1301000001	273000000	0.6201	12.74
chr3C	1302000001	274000000	0.6385	10.88
chr3C	1303000001	275000000	0.6225	8.2
chr3C	1304000001	276000000	0.6755	3.49
chr3C	1305000001	277000000	0.7363	0.4
chr3C	1306000001	278000000	0.7727	1.53
chr3C	1307000001	279000000	0.6949	4.09
chr3C	1308000001	280000000	0.5969	8.02
chr3C	1309000001	281000000	0.5773	5.54
chr3C	1310000001	282000000	0.5757	3.63
chr3C	1311000001	283000000	0.568	6.35
chr3C	1312000001	284000000	0.5822	6.52
chr3C	1313000001	285000000	0.6273	5.03
chr3C	1314000001	286000000	0.6182	4.25
chr3C	1315000001	287000000	0.6285	4.39
chr3C	1316000001	288000000	0.5572	9
chr3C	1317000001	289000000	0.6129	5.95
chr3C	1318000001	290000000	0.5588	7.4
chr3C	1319000001	291000000	0.5596	5.22
chr3C	1320000001	292000000	0.4879	15.34
chr3C	1321000001	293000000	0.5397	15
chr3C	1322000001	294000000	0.5496	17.78
chr3C	1323000001	295000000	0.6015	12.44
chr3C	1324000001	296000000	0.6019	14.49
chr3C	1325000001	297000000	0.6409	11.7
chr3C	1326000001	298000000	0.6325	10.81
chr3C	1327000001	299000000	0.6113	6.6
chr3C	1328000001	300000000	0.5665	6.18
chr3C	1329000001	301000000	0.5514	7.91
chr3C	1330000001	302000000	0.5828	10.59
chr3C	1331000001	303000000	0.5904	13.24
chr3C	1332000001	304000000	0.6214	9.91
chr3C	1333000001	305000000	0.5997	11.4
chr3C	1334000001	306000000	0.5695	7.99
chr3C	1335000001	307000000	0.492	9.52
chr3C	1336000001	308000000	0.4814	1.91
chr3C	1337000001	309000000	0.5609	4.38
chr3C	1338000001	310000000	0.5951	5.3
chr3C	1339000001	311000000	0.6648	8.12
chr3C	1340000001	312000000	0.6109	10.43
chr3C	1341000001	313000000	0.583	10.61
chr3C	1342000001	314000000	0.5411	8.2
chr3C	1343000001	315000000	0.5518	8.89
chr3C	1344000001	316000000	0.564	10.94
chr3C	1345000001	317000000	0.5569	15.34
chr3C	1346000001	318000000	0.5586	15.88
chr3C	1347000001	319000000	0.6246	10.24
chr3C	1348000001	320000000	0.6017	8.37
chr3C	1349000001	321000000	0.6341	5.91
chr3C	1350000001	322000000	0.5818	10.06
chr3C	1351000001	323000000	0.6111	11.91
chr3C	1352000001	324000000	0.5786	11.09
chr3C	1353000001	325000000	0.5974	7.39
chr3C	1354000001	326000000	0.5674	7.63
chr3C	1355000001	327000000	0.5863	7.88
chr3C	1356000001	328000000	0.5646	10.97
chr3C	1357000001	329000000	0.5814	10.79
chr3C	1358000001	330000000	0.6025	10.4
chr3C	1359000001	331000000	0.605	8.72
chr3C	1360000001	332000000	0.5744	7.45
chr3C	1361000001	333000000	0.5451	7.91
chr3C	1362000001	334000000	0.593	4.89
chr3C	1363000001	335000000	0.624	2.74
chr3C	1364000001	336000000	0.6613	4.03
chr3C	1365000001	337000000	0.6196	12.4
chr3C	1366000001	338000000	0.6506	15.04
chr3C	1367000001	339000000	0.6336	12.54
chr3C	1368000001	340000000	0.6469	7.99
chr3C	1369000001	341000000	0.6168	6.67
chr3C	1370000001	342000000	0.6414	7.61
chr3C	1371000001	343000000	0.6495	7.81
chr3C	1372000001	344000000	0.6364	8.38
chr3C	1373000001	345000000	0.6035	7.59
chr3C	1374000001	346000000	0.613	6.72
chr3C	1375000001	347000000	0.5682	4.94
chr3C	1376000001	348000000	0.5388	4.9
chr3C	1377000001	349000000	0.5162	5.04
chr3C	1378000001	350000000	0.5472	7.49
chr3C	1379000001	351000000	0.5836	11.45
chr3C	1380000001	352000000	0.5694	8.98
chr3C	1381000001	353000000	0.5934	11.07
chr3C	1382000001	354000000	0.5825	7.1
chr3C	1383000001	355000000	0.6021	9.28
chr3C	1384000001	356000000	0.5886	9.21
chr3C	1385000001	357000000	0.5937	10.43
chr3C	1386000001	358000000	0.6087	11.95
chr3C	1387000001	359000000	0.6069	8.68
chr3C	1388000001	360000000	0.6206	6.79
chr3C	1389000001	361000000	0.6118	7.06
chr3C	1390000001	362000000	0.6462	6.04
chr3C	1391000001	363000000	0.5999	11.3
chr3C	1392000001	364000000	0.6235	8.52
chr3C	1393000001	365000000	0.611	15.13
chr3C	1394000001	366000000	0.6905	9.57
chr3C	1395000001	367000000	0.6773	8.92
chr3C	1396000001	368000000	0.6818	3.62
chr3C	1397000001	369000000	0.6262	4.5
chr3C	1398000001	370000000	0.6308	6.64
chr3C	1399000001	371000000	0.6583	3.93
chr3C	1400000001	372000000	0.6733	7.24
chr3C	1401000001	373000000	0.6512	6.47
chr3C	1402000001	374000000	0.6371	10.52
chr3C	1403000001	375000000	0.6568	10.03
chr3C	1404000001	376000000	0.6718	7.3
chr3C	1405000001	377000000	0.6267	5.53
chr3C	1406000001	378000000	0.5769	4.71
chr3C	1407000001	379000000	0.581	3.33
chr3C	1408000001	380000000	0.7037	0.1
chr3C	1409000001	381000000	0.7423	0
chr3C	1410000001	382000000	0.7144	3.35
chr3C	1411000001	383000000	0.633	6.56
chr3C	1412000001	384000000	0.6279	2.01
chr3C	1413000001	385000000	0.6433	2.58
chr3C	1414000001	386000000	0.6327	4.13
chr3C	1415000001	387000000	0.6191	8.71
chr3C	1416000001	388000000	0.5873	11.61
chr3C	1417000001	389000000	0.5985	13.81
chr3C	1418000001	390000000	0.6059	14.01
chr3C	1419000001	391000000	0.6472	11.18
chr3C	1420000001	392000000	0.6168	10.84
chr3C	1421000001	393000000	0.5981	14.11
chr3C	1422000001	394000000	0.5811	15.61
chr3C	1423000001	395000000	0.5533	15.86
chr3C	1424000001	396000000	0.568	10.91
chr3C	1425000001	397000000	0.5617	9.8
chr3C	1426000001	398000000	0.5927	9.09
chr3C	1427000001	399000000	0.5591	6.01
chr3C	1428000001	400000000	0.5911	3.81
chr3C	1429000001	401000000	0.5867	2.64
chr3C	1430000001	402000000	0.602	6.34
chr3C	1431000001	403000000	0.6034	7
chr3C	1432000001	404000000	0.5884	12.54
chr3C	1433000001	405000000	0.6042	10.54
chr3C	1434000001	406000000	0.5836	17.08
chr3C	1435000001	407000000	0.6297	9.55
chr3C	1436000001	408000000	0.632	14.7
chr3C	1437000001	409000000	0.6441	9.93
chr3C	1438000001	410000000	0.6334	13.15
chr3C	1439000001	411000000	0.6698	8.48
chr3C	1440000001	412000000	0.6886	10.04
chr3C	1441000001	413000000	0.6581	10.81
chr3C	1442000001	414000000	0.6071	13.72
chr3C	1443000001	415000000	0.6025	9.9
chr3C	1444000001	416000000	0.6673	5.84
chr3C	1445000001	417000000	0.6578	5.39
chr3C	1446000001	418000000	0.6341	8.74
chr3C	1447000001	419000000	0.6214	9.87
chr3C	1448000001	420000000	0.6287	10.51
chr3C	1449000001	421000000	0.6201	9.35
chr3C	1450000001	422000000	0.5918	13.76
chr3C	1451000001	423000000	0.6143	14.89
chr3C	1452000001	424000000	0.6405	17.01
chr3C	1453000001	425000000	0.6708	17.35
chr3C	1454000001	426000000	0.6542	18.71
chr3C	1455000001	427000000	0.67	19.28
chr3C	1456000001	428000000	0.6207	18.21
chr3C	1457000001	429000000	0.6477	14.05
chr3C	1458000001	430000000	0.6402	15.14
chr3C	1459000001	431000000	0.7017	14.99
chr3C	1460000001	432000000	0.698	18.31
chr3C	1461000001	433000000	0.7047	14.72
chr3C	1462000001	434000000	0.666	12.98
chr3C	1463000001	435000000	0.6702	12.15
chr3C	1464000001	436000000	0.6564	17.89
chr3C	1465000001	437000000	0.6824	18.15
chr3C	1466000001	438000000	0.6934	20.1
chr3C	1467000001	439000000	0.7069	17.37
chr3C	1468000001	440000000	0.6607	19.89
chr3C	1469000001	441000000	0.654	16.42
chr3C	1470000001	442000000	0.6173	12.28
chr3C	1471000001	443000000	0.6195	13.19
chr3C	1472000001	444000000	0.6029	14.04
chr3C	1473000001	445000000	0.627	19.24
chr3C	1474000001	446000000	0.6653	19.72
chr3C	1475000001	447000000	0.68	17.75
chr3C	1476000001	448000000	0.6832	15.5
chr3C	1477000001	449000000	0.6383	14.9
chr3C	1478000001	450000000	0.6108	18.11
chr3C	1479000001	451000000	0.6338	14.54
chr3C	1480000001	452000000	0.74	5.79
chr3C	1481000001	453000000	0.7918	1.98
chr3C	1482000001	454000000	0.7734	2.82
chr3C	1483000001	455000000	0.6863	7.03
chr3C	1484000001	456000000	0.675	9.53
chr3C	1485000001	457000000	0.651	11.71
chr3C	1486000001	458000000	0.6546	11.8
chr3C	1487000001	459000000	0.6566	8.38
chr3C	1488000001	460000000	0.6355	9.21
chr3C	1489000001	461000000	0.6384	11.47
chr3C	1490000001	462000000	0.5948	20.52
chr3C	1491000001	463000000	0.6529	15.08
chr3C	1492000001	464000000	0.6569	15.73
chr3C	1493000001	465000000	0.6743	12.79
chr3C	1494000001	466000000	0.6283	16.75
chr3C	1495000001	467000000	0.6183	20.03
chr3C	1496000001	468000000	0.6188	18.03
chr3C	1497000001	469000000	0.6419	16.89
chr3C	1498000001	470000000	0.6698	11.37
chr3C	1499000001	471000000	0.6703	15.16
chr3C	1500000001	472000000	0.6383	15.42
chr3C	1501000001	473000000	0.5765	20.85
chr3C	1502000001	474000000	0.58	19.01
chr3C	1503000001	475000000	0.5864	21.87
chr3C	1504000001	476000000	0.6511	17.96
chr3C	1505000001	477000000	0.6844	14.09
chr3C	1506000001	478000000	0.6922	11
chr3C	1507000001	479000000	0.6299	10.91
chr3C	1508000001	480000000	0.5924	13.44
chr3C	1509000001	481000000	0.6275	9.68
chr3C	1510000001	482000000	0.6799	9.39
chr3C	1511000001	483000000	0.69	11.05
chr3C	1512000001	484000000	0.6438	16.61
chr3C	1513000001	485000000	0.6282	18.59
chr3C	1514000001	486000000	0.6279	17.33
chr3C	1515000001	487000000	0.658	18
chr3C	1516000001	488000000	0.6725	16.68
chr3C	1517000001	489000000	0.6679	14.47
chr3C	1518000001	490000000	0.6806	10.24
chr3C	1519000001	491000000	0.6622	9.2
chr3C	1520000001	492000000	0.6917	9.23
chr3C	1521000001	493000000	0.6419	8.23
chr3C	1522000001	494000000	0.6479	12.61
chr3C	1523000001	495000000	0.6023	12.6
chr3C	1524000001	496000000	0.6364	15.96
chr3C	1525000001	497000000	0.6358	10.37
chr3C	1526000001	498000000	0.649	13.05
chr3C	1527000001	499000000	0.6463	15.07
chr3C	1528000001	500000000	0.6631	17
chr3C	1529000001	501000000	0.6794	16.49
chr3C	1530000001	502000000	0.6772	13.73
chr3C	1531000001	503000000	0.6648	15.4
chr3C	1532000001	504000000	0.6526	13.74
chr3C	1533000001	505000000	0.6591	14.38
chr3C	1534000001	506000000	0.6442	11.42
chr3C	1535000001	507000000	0.67	15.84
chr3C	1536000001	508000000	0.6571	15.07
chr3C	1537000001	509000000	0.6598	17.09
chr3C	1538000001	510000000	0.6209	14.25
chr3C	1539000001	511000000	0.6373	19.49
chr3C	1540000001	512000000	0.675	17.41
chr3C	1541000001	513000000	0.6846	18.47
chr3C	1542000001	514000000	0.6706	15.76
chr3C	1543000001	515000000	0.6394	19.63
chr3C	1544000001	516000000	0.6502	18.85
chr3C	1545000001	517000000	0.6723	19
chr3C	1546000001	518000000	0.6649	18.65
chr3C	1547000001	519000000	0.6597	16.79
chr3C	1548000001	520000000	0.66	13.41
chr3C	1549000001	521000000	0.7167	8.11
chr3C	1550000001	522000000	0.7026	6.79
chr3C	1551000001	523000000	0.6894	9.02
chr3C	1552000001	524000000	0.6543	13.16
chr3C	1553000001	525000000	0.6408	14.99
chr3C	1554000001	526000000	0.6194	15.17
chr3C	1555000001	527000000	0.5875	17.45
chr3C	1556000001	528000000	0.6222	18.47
chr3C	1557000001	529000000	0.6529	17.2
chr3C	1558000001	530000000	0.6639	15.49
chr3C	1559000001	531000000	0.6405	15.41
chr3C	1560000001	532000000	0.6375	17.34
chr3C	1561000001	533000000	0.6757	16.45
chr3C	1562000001	534000000	0.6529	16.59
chr3C	1563000001	535000000	0.6016	16.58
chr3C	1564000001	536000000	0.5041	16.54
chr3C	1565000001	537000000	0.5241	15.12
chr3C	1566000001	538000000	0.5498	12.32
chr3C	1567000001	539000000	0.6308	12.5
chr3C	1568000001	540000000	0.6415	12.79
chr3C	1569000001	541000000	0.6226	13.32
chr3C	1570000001	542000000	0.613	16.21
chr3C	1571000001	543000000	0.636	15.44
chr3C	1572000001	544000000	0.6662	15.89
chr3C	1573000001	545000000	0.6639	13.18
chr3C	1574000001	546000000	0.6501	10.71
chr3C	1575000001	547000000	0.6565	11.7
chr3C	1576000001	548000000	0.671	12
chr3C	1577000001	549000000	0.6822	16.87
chr3C	1578000001	550000000	0.6993	16.22
chr3C	1579000001	551000000	0.6906	16.73
chr3C	1580000001	552000000	0.6634	16.94
chr3C	1581000001	553000000	0.6364	19.32
chr3C	1582000001	554000000	0.6534	20.22
chr3C	1583000001	555000000	0.6438	24.46
chr3C	1584000001	556000000	0.6577	22.51
chr3C	1585000001	557000000	0.634	24.32
chr3C	1586000001	558000000	0.637	19.29
chr3C	1587000001	559000000	0.6421	15.66
chr3C	1588000001	560000000	0.6509	14.24
chr3C	1589000001	561000000	0.6609	11.73
chr3C	1590000001	562000000	0.6789	14.56
chr3C	1591000001	563000000	0.684	13
chr3C	1592000001	564000000	0.6774	14.05
chr3C	1593000001	565000000	0.6626	12.85
chr3C	1594000001	566000000	0.6596	12.76
chr3C	1595000001	567000000	0.6715	14.42
chr3C	1596000001	568000000	0.6689	13.79
chr3C	1597000001	569000000	0.6515	15.53
chr3C	1598000001	570000000	0.6479	16.58
chr3C	1599000001	571000000	0.6219	17.84
chr3C	1600000001	572000000	0.6051	17.43
chr3C	1601000001	573000000	0.6057	13.65
chr3C	1602000001	574000000	0.6036	16.98
chr3C	1603000001	575000000	0.6374	15.18
chr3C	1604000001	576000000	0.6168	18.33
chr3C	1605000001	577000000	0.6561	14.21
chr3C	1606000001	578000000	0.6418	16.21
chr3C	1607000001	579000000	0.684	15.79
chr3C	1608000001	580000000	0.6697	20.42
chr3C	1609000001	581000000	0.6813	16.16
chr3C	1610000001	582000000	0.6372	16.28
chr3C	1611000001	583000000	0.6258	12.73
chr3C	1612000001	584000000	0.5872	18.24
chr3C	1613000001	585000000	0.5796	21.17
chr3C	1614000001	586000000	0.5929	22.62
chr3C	1615000001	587000000	0.6159	23.09
chr3C	1616000001	588000000	0.5641	20.66
chr3C	1617000001	589000000	0.5431	20.15
chr3C	1618000001	590000000	0.5251	17.65
chr3C	1619000001	591000000	0.6129	17.08
chr3C	1620000001	592000000	0.5944	16.85
chr3C	1621000001	593000000	0.6261	14.01
chr3C	1622000001	594000000	0.6374	14.95
chr3C	1623000001	595000000	0.693	14.9
chr3C	1624000001	596000000	0.6761	17.25
chr3C	1625000001	597000000	0.6755	13.71
chr3C	1626000001	598000000	0.636	13.65
chr3C	1627000001	599000000	0.6499	11.86
chr3C	1628000001	600000000	0.6132	14.88
chr3C	1629000001	601000000	0.5955	16.45
chr3C	1630000001	602000000	0.5612	19.37
chr3C	1631000001	603000000	0.5707	20.26
chr3C	1632000001	604000000	0.596	21.35
chr3C	1633000001	605000000	0.5945	22.26
chr3C	1634000001	606000000	0.5825	21.67
chr3C	1635000001	607000000	0.5604	21.1
chr3C	1636000001	608000000	0.5733	16.31
chr3C	1637000001	609000000	0.5754	16.67
chr3C	1638000001	610000000	0.6131	16.99
chr3C	1639000001	611000000	0.6171	18.98
chr3C	1640000001	612000000	0.6287	16.26
chr3C	1641000001	613000000	0.5763	13.01
chr3C	1642000001	614000000	0.5627	15.1
chr3C	1643000001	615000000	0.5891	15.67
chr3C	1644000001	616000000	0.6329	14.54
chr3C	1645000001	616197722	0.6793	7.77
chr4C	1646000001	3000000	0.4653	12.55
chr4C	1647000001	4000000	0.4913	15.58
chr4C	1648000001	5000000	0.4916	16.97
chr4C	1649000001	6000000	0.5294	16.16
chr4C	1650000001	7000000	0.5283	10.76
chr4C	1651000001	8000000	0.5232	9.79
chr4C	1652000001	9000000	0.4831	9.71
chr4C	1653000001	10000000	0.4943	11.76
chr4C	1654000001	11000000	0.5278	11.77
chr4C	1655000001	12000000	0.5434	10.56
chr4C	1656000001	13000000	0.559	16.05
chr4C	1657000001	14000000	0.567	13.62
chr4C	1658000001	15000000	0.5662	15.45
chr4C	1659000001	16000000	0.5884	12.08
chr4C	1660000001	17000000	0.5617	15.34
chr4C	1661000001	18000000	0.5532	16.81
chr4C	1662000001	19000000	0.5322	16.68
chr4C	1663000001	20000000	0.5653	18.03
chr4C	1664000001	21000000	0.6042	14.45
chr4C	1665000001	22000000	0.594	14.8
chr4C	1666000001	23000000	0.6015	13.98
chr4C	1667000001	24000000	0.6095	11.2
chr4C	1668000001	25000000	0.6172	12.83
chr4C	1669000001	26000000	0.6176	14.72
chr4C	1670000001	27000000	0.5821	21.99
chr4C	1671000001	28000000	0.6223	19.64
chr4C	1672000001	29000000	0.5907	16.26
chr4C	1673000001	30000000	0.6135	12.51
chr4C	1674000001	31000000	0.5665	16.43
chr4C	1675000001	32000000	0.5682	15.65
chr4C	1676000001	33000000	0.5354	16.25
chr4C	1677000001	34000000	0.5246	12.61
chr4C	1678000001	35000000	0.5708	11.19
chr4C	1679000001	36000000	0.5847	12.24
chr4C	1680000001	37000000	0.6329	12.06
chr4C	1681000001	38000000	0.6254	15.91
chr4C	1682000001	39000000	0.6247	17.05
chr4C	1683000001	40000000	0.5984	15.99
chr4C	1684000001	41000000	0.5966	13.4
chr4C	1685000001	42000000	0.5666	10.93
chr4C	1686000001	43000000	0.5516	13.84
chr4C	1687000001	44000000	0.5267	16.05
chr4C	1688000001	45000000	0.5618	20.74
chr4C	1689000001	46000000	0.5883	16.39
chr4C	1690000001	47000000	0.593	19.36
chr4C	1691000001	48000000	0.6075	17.92
chr4C	1692000001	49000000	0.596	18.14
chr4C	1693000001	50000000	0.6158	14.53
chr4C	1694000001	51000000	0.6358	10.44
chr4C	1695000001	52000000	0.6382	17.63
chr4C	1696000001	53000000	0.66	16.54
chr4C	1697000001	54000000	0.6555	17.57
chr4C	1698000001	55000000	0.6795	12.35
chr4C	1699000001	56000000	0.6079	14.6
chr4C	1700000001	57000000	0.5187	14.5
chr4C	1701000001	58000000	0.4559	10.02
chr4C	1702000001	59000000	0.4582	8.85
chr4C	1703000001	60000000	0.5267	7.96
chr4C	1704000001	61000000	0.5114	9.81
chr4C	1705000001	62000000	0.5042	10.41
chr4C	1706000001	63000000	0.46	12.48
chr4C	1707000001	64000000	0.4501	16.74
chr4C	1708000001	65000000	0.4795	17.66
chr4C	1709000001	66000000	0.4852	21.25
chr4C	1710000001	67000000	0.5383	21.26
chr4C	1711000001	68000000	0.5238	17.72
chr4C	1712000001	69000000	0.5312	15.65
chr4C	1713000001	70000000	0.52	15.07
chr4C	1714000001	71000000	0.5385	19.78
chr4C	1715000001	72000000	0.5232	19.98
chr4C	1716000001	73000000	0.5255	17.09
chr4C	1717000001	74000000	0.5531	10.09
chr4C	1718000001	75000000	0.5924	9.81
chr4C	1719000001	76000000	0.6247	14.35
chr4C	1720000001	77000000	0.5656	17.24
chr4C	1721000001	78000000	0.5616	17.03
chr4C	1722000001	79000000	0.5392	15.79
chr4C	1723000001	80000000	0.5747	18.87
chr4C	1724000001	81000000	0.5781	16.9
chr4C	1725000001	82000000	0.5534	17.58
chr4C	1726000001	83000000	0.5934	16.67
chr4C	1727000001	84000000	0.5913	20.09
chr4C	1728000001	85000000	0.6317	20.03
chr4C	1729000001	86000000	0.5834	18.85
chr4C	1730000001	87000000	0.5803	17.54
chr4C	1731000001	88000000	0.5909	15.84
chr4C	1732000001	89000000	0.6136	17.16
chr4C	1733000001	90000000	0.653	17.29
chr4C	1734000001	91000000	0.6587	19.59
chr4C	1735000001	92000000	0.6355	20.48
chr4C	1736000001	93000000	0.6148	27.32
chr4C	1737000001	94000000	0.6225	25.94
chr4C	1738000001	95000000	0.6238	22.66
chr4C	1739000001	96000000	0.6284	15.5
chr4C	1740000001	97000000	0.6052	16.35
chr4C	1741000001	98000000	0.6411	17.8
chr4C	1742000001	99000000	0.6226	16.82
chr4C	1743000001	100000000	0.642	12.98
chr4C	1744000001	101000000	0.6149	10.63
chr4C	1745000001	102000000	0.6302	12.18
chr4C	1746000001	103000000	0.5936	14.74
chr4C	1747000001	104000000	0.6041	16.84
chr4C	1748000001	105000000	0.5974	21.52
chr4C	1749000001	106000000	0.6291	17.25
chr4C	1750000001	107000000	0.6569	14.7
chr4C	1751000001	108000000	0.6344	7.87
chr4C	1752000001	109000000	0.6353	5.23
chr4C	1753000001	110000000	0.6242	5.54
chr4C	1754000001	111000000	0.5928	5.87
chr4C	1755000001	112000000	0.5468	10.83
chr4C	1756000001	113000000	0.5151	11.56
chr4C	1757000001	114000000	0.5775	13
chr4C	1758000001	115000000	0.6088	17.16
chr4C	1759000001	116000000	0.6244	18.87
chr4C	1760000001	117000000	0.6346	20.36
chr4C	1761000001	118000000	0.6336	16.4
chr4C	1762000001	119000000	0.6631	16.2
chr4C	1763000001	120000000	0.6727	16.1
chr4C	1764000001	121000000	0.6771	16.09
chr4C	1765000001	122000000	0.6182	18.45
chr4C	1766000001	123000000	0.5909	19.03
chr4C	1767000001	124000000	0.6054	16.38
chr4C	1768000001	125000000	0.6241	13.87
chr4C	1769000001	126000000	0.6178	12.81
chr4C	1770000001	127000000	0.6009	13.04
chr4C	1771000001	128000000	0.6534	12.6
chr4C	1772000001	129000000	0.6611	11.73
chr4C	1773000001	130000000	0.6636	13.49
chr4C	1774000001	131000000	0.6398	15.68
chr4C	1775000001	132000000	0.6562	18.86
chr4C	1776000001	133000000	0.6463	19.61
chr4C	1777000001	134000000	0.6248	18.75
chr4C	1778000001	135000000	0.6377	15.14
chr4C	1779000001	136000000	0.6722	12.72
chr4C	1780000001	137000000	0.7224	11.44
chr4C	1781000001	138000000	0.7196	10.61
chr4C	1782000001	139000000	0.7014	11.66
chr4C	1783000001	140000000	0.6801	12.36
chr4C	1784000001	141000000	0.6513	14.47
chr4C	1785000001	142000000	0.6398	16.08
chr4C	1786000001	143000000	0.6184	15.72
chr4C	1787000001	144000000	0.6117	14.33
chr4C	1788000001	145000000	0.6308	12
chr4C	1789000001	146000000	0.6772	6.78
chr4C	1790000001	147000000	0.6786	8.46
chr4C	1791000001	148000000	0.6663	10.13
chr4C	1792000001	149000000	0.6427	14.73
chr4C	1793000001	150000000	0.6481	16.2
chr4C	1794000001	151000000	0.6351	16.43
chr4C	1795000001	152000000	0.6117	15.77
chr4C	1796000001	153000000	0.6489	11.82
chr4C	1797000001	154000000	0.6565	14.17
chr4C	1798000001	155000000	0.6546	17.24
chr4C	1799000001	156000000	0.6288	23.41
chr4C	1800000001	157000000	0.6248	20.19
chr4C	1801000001	158000000	0.6185	19.11
chr4C	1802000001	159000000	0.6249	10.21
chr4C	1803000001	160000000	0.6143	8.75
chr4C	1804000001	161000000	0.6125	7.18
chr4C	1805000001	162000000	0.5985	12.2
chr4C	1806000001	163000000	0.6404	11.06
chr4C	1807000001	164000000	0.6555	12.08
chr4C	1808000001	165000000	0.6465	14.53
chr4C	1809000001	166000000	0.5971	22.16
chr4C	1810000001	167000000	0.6013	24.93
chr4C	1811000001	168000000	0.6309	21
chr4C	1812000001	169000000	0.6896	15.62
chr4C	1813000001	170000000	0.6632	11.28
chr4C	1814000001	171000000	0.6789	11.09
chr4C	1815000001	172000000	0.6559	14.19
chr4C	1816000001	173000000	0.6789	13.55
chr4C	1817000001	174000000	0.6641	13.8
chr4C	1818000001	175000000	0.6594	11.23
chr4C	1819000001	176000000	0.6728	15.41
chr4C	1820000001	177000000	0.6744	17.3
chr4C	1821000001	178000000	0.6844	14.45
chr4C	1822000001	179000000	0.6801	14.61
chr4C	1823000001	180000000	0.6665	15.76
chr4C	1824000001	181000000	0.6786	21.84
chr4C	1825000001	182000000	0.6624	18.47
chr4C	1826000001	183000000	0.6694	16.34
chr4C	1827000001	184000000	0.6628	11.08
chr4C	1828000001	185000000	0.6948	13.36
chr4C	1829000001	186000000	0.6736	12.47
chr4C	1830000001	187000000	0.681	13.7
chr4C	1831000001	188000000	0.6611	12.94
chr4C	1832000001	189000000	0.6739	13.23
chr4C	1833000001	190000000	0.6573	11.43
chr4C	1834000001	191000000	0.6278	11.81
chr4C	1835000001	192000000	0.6127	13.61
chr4C	1836000001	193000000	0.6851	12.63
chr4C	1837000001	194000000	0.6988	13.04
chr4C	1838000001	195000000	0.7025	8.75
chr4C	1839000001	196000000	0.6041	11.97
chr4C	1840000001	197000000	0.6099	10.43
chr4C	1841000001	198000000	0.6023	14.67
chr4C	1842000001	199000000	0.6329	15.24
chr4C	1843000001	200000000	0.6227	14.88
chr4C	1844000001	201000000	0.6371	10.58
chr4C	1845000001	202000000	0.634	8.21
chr4C	1846000001	203000000	0.6538	13.76
chr4C	1847000001	204000000	0.6735	15.9
chr4C	1848000001	205000000	0.654	18.04
chr4C	1849000001	206000000	0.6537	15.78
chr4C	1850000001	207000000	0.6495	18.25
chr4C	1851000001	208000000	0.6672	18.03
chr4C	1852000001	209000000	0.6569	17.11
chr4C	1853000001	210000000	0.6755	12.52
chr4C	1854000001	211000000	0.6438	15.37
chr4C	1855000001	212000000	0.656	14.62
chr4C	1856000001	213000000	0.6223	17.34
chr4C	1857000001	214000000	0.6704	13.21
chr4C	1858000001	215000000	0.6588	10.94
chr4C	1859000001	216000000	0.6838	13.71
chr4C	1860000001	217000000	0.6506	14.73
chr4C	1861000001	218000000	0.6556	16.42
chr4C	1862000001	219000000	0.6112	13.03
chr4C	1863000001	220000000	0.6032	16.57
chr4C	1864000001	221000000	0.5973	16.81
chr4C	1865000001	222000000	0.6168	19.51
chr4C	1866000001	223000000	0.6477	16.55
chr4C	1867000001	224000000	0.6749	17.54
chr4C	1868000001	225000000	0.6711	14.6
chr4C	1869000001	226000000	0.6432	10.9
chr4C	1870000001	227000000	0.6044	11.22
chr4C	1871000001	228000000	0.6027	11.61
chr4C	1872000001	229000000	0.6156	17.22
chr4C	1873000001	230000000	0.6201	15.71
chr4C	1874000001	231000000	0.6241	16.65
chr4C	1875000001	232000000	0.6117	15.67
chr4C	1876000001	233000000	0.6274	18.53
chr4C	1877000001	234000000	0.6191	18.16
chr4C	1878000001	235000000	0.6443	17.06
chr4C	1879000001	236000000	0.6083	16.11
chr4C	1880000001	237000000	0.6274	17.26
chr4C	1881000001	238000000	0.6084	13.92
chr4C	1882000001	239000000	0.5995	14.25
chr4C	1883000001	240000000	0.5637	12.4
chr4C	1884000001	241000000	0.565	14.44
chr4C	1885000001	242000000	0.6084	11.53
chr4C	1886000001	243000000	0.6367	13.74
chr4C	1887000001	244000000	0.6545	13.24
chr4C	1888000001	245000000	0.6172	16.76
chr4C	1889000001	246000000	0.6053	14.49
chr4C	1890000001	247000000	0.5628	19.05
chr4C	1891000001	248000000	0.62	13.44
chr4C	1892000001	249000000	0.6474	11.34
chr4C	1893000001	250000000	0.6611	8.02
chr4C	1894000001	251000000	0.6484	8.51
chr4C	1895000001	252000000	0.6339	7.03
chr4C	1896000001	253000000	0.6519	7.41
chr4C	1897000001	254000000	0.6199	6.19
chr4C	1898000001	255000000	0.6237	11.11
chr4C	1899000001	256000000	0.6323	11.62
chr4C	1900000001	257000000	0.6551	14.96
chr4C	1901000001	258000000	0.6163	16.7
chr4C	1902000001	259000000	0.5871	18.6
chr4C	1903000001	260000000	0.573	18.81
chr4C	1904000001	261000000	0.6145	15.43
chr4C	1905000001	262000000	0.6325	9.23
chr4C	1906000001	263000000	0.6486	5.05
chr4C	1907000001	264000000	0.6231	0.98
chr4C	1908000001	265000000	0.6247	0.8
chr4C	1909000001	266000000	0.604	3.97
chr4C	1910000001	267000000	0.6447	7.26
chr4C	1911000001	268000000	0.6493	9.5
chr4C	1912000001	269000000	0.6409	8.88
chr4C	1913000001	270000000	0.5854	10.11
chr4C	1914000001	271000000	0.5449	11.39
chr4C	1915000001	272000000	0.6039	8.96
chr4C	1916000001	273000000	0.6092	9.4
chr4C	1917000001	274000000	0.6426	9.63
chr4C	1918000001	275000000	0.5842	13.53
chr4C	1919000001	276000000	0.6201	13.06
chr4C	1920000001	277000000	0.6076	15.09
chr4C	1921000001	278000000	0.6174	15.28
chr4C	1922000001	279000000	0.5804	17.53
chr4C	1923000001	280000000	0.5766	18.88
chr4C	1924000001	281000000	0.5644	18.33
chr4C	1925000001	282000000	0.5841	16.01
chr4C	1926000001	283000000	0.5641	15.47
chr4C	1927000001	284000000	0.5588	15.99
chr4C	1928000001	285000000	0.5453	15.57
chr4C	1929000001	286000000	0.5979	11.96
chr4C	1930000001	287000000	0.6105	12.06
chr4C	1931000001	288000000	0.6287	13.07
chr4C	1932000001	289000000	0.6451	10.93
chr4C	1933000001	290000000	0.6465	11.25
chr4C	1934000001	291000000	0.6507	11.73
chr4C	1935000001	292000000	0.5871	13.38
chr4C	1936000001	293000000	0.5869	9.68
chr4C	1937000001	294000000	0.5835	4.69
chr4C	1938000001	295000000	0.673	0.03
chr4C	1939000001	296000000	0.7589	0
chr4C	1940000001	297000000	0.7904	1
chr4C	1941000001	298000000	0.7032	7.15
chr4C	1942000001	299000000	0.6274	10.87
chr4C	1943000001	300000000	0.5731	8.54
chr4C	1944000001	301000000	0.5721	5.23
chr4C	1945000001	302000000	0.5445	4.05
chr4C	1946000001	303000000	0.5731	9.28
chr4C	1947000001	304000000	0.5705	11.33
chr4C	1948000001	305000000	0.5902	8.94
chr4C	1949000001	306000000	0.5997	3.77
chr4C	1950000001	307000000	0.6187	2.46
chr4C	1951000001	308000000	0.6106	7.39
chr4C	1952000001	309000000	0.6044	13.03
chr4C	1953000001	310000000	0.6459	15.18
chr4C	1954000001	311000000	0.7116	9.14
chr4C	1955000001	312000000	0.7057	3.98
chr4C	1956000001	313000000	0.7006	0.89
chr4C	1957000001	314000000	0.6551	2.44
chr4C	1958000001	315000000	0.6474	6.73
chr4C	1959000001	316000000	0.604	11.92
chr4C	1960000001	317000000	0.6093	15.55
chr4C	1961000001	318000000	0.6241	15.34
chr4C	1962000001	319000000	0.6362	10.93
chr4C	1963000001	320000000	0.6487	10.23
chr4C	1964000001	321000000	0.6312	11.15
chr4C	1965000001	322000000	0.6039	10.58
chr4C	1966000001	323000000	0.587	5.35
chr4C	1967000001	324000000	0.6056	1.87
chr4C	1968000001	325000000	0.6475	0.65
chr4C	1969000001	326000000	0.6745	1.71
chr4C	1970000001	327000000	0.7157	0
chr4C	1971000001	328000000	0.7076	1.59
chr4C	1972000001	329000000	0.6909	4.31
chr4C	1973000001	330000000	0.6855	4.5
chr4C	1974000001	331000000	0.678	7.35
chr4C	1975000001	332000000	0.649	7.97
chr4C	1976000001	333000000	0.6208	10.32
chr4C	1977000001	334000000	0.6412	4.11
chr4C	1978000001	335000000	0.6357	5.5
chr4C	1979000001	336000000	0.6419	7.73
chr4C	1980000001	337000000	0.6233	12.12
chr4C	1981000001	338000000	0.6243	9.46
chr4C	1982000001	339000000	0.5516	12.92
chr4C	1983000001	340000000	0.5921	7.1
chr4C	1984000001	341000000	0.6097	3.87
chr4C	1985000001	342000000	0.601	0
chr4C	1986000001	343000000	0.5154	0.7
chr4C	1987000001	344000000	0.5219	1.46
chr4C	1988000001	345000000	0.5808	3.25
chr4C	1989000001	346000000	0.646	4.47
chr4C	1990000001	347000000	0.6243	7.39
chr4C	1991000001	348000000	0.5778	7.58
chr4C	1992000001	349000000	0.5439	8.1
chr4C	1993000001	350000000	0.5662	5.59
chr4C	1994000001	351000000	0.5977	6.68
chr4C	1995000001	352000000	0.6195	9.59
chr4C	1996000001	353000000	0.603	14.43
chr4C	1997000001	354000000	0.5982	16.98
chr4C	1998000001	355000000	0.5788	16.27
[truncated: 2,085 more rows]

## Sheet: Fig E2c_Sanfensan_D
Chr	From	To	LAI
chr1D	1	3000000	6.82
chr1D	1000001	4000000	8.59
chr1D	2000001	5000000	13.69
chr1D	3000001	6000000	17.58
chr1D	4000001	7000000	19.28
chr1D	5000001	8000000	20.41
chr1D	6000001	9000000	21.93
chr1D	7000001	10000000	23.09
chr1D	8000001	11000000	22.25
chr1D	9000001	12000000	19.82
chr1D	10000001	13000000	16.94
chr1D	11000001	14000000	16.27
chr1D	12000001	15000000	13.35
chr1D	13000001	16000000	16.73
chr1D	14000001	17000000	16.29
chr1D	15000001	18000000	19.71
chr1D	16000001	19000000	18.01
chr1D	17000001	20000000	19.63
chr1D	18000001	21000000	20.23
chr1D	19000001	22000000	19.84
chr1D	20000001	23000000	20.17
chr1D	21000001	24000000	21.68
chr1D	22000001	25000000	22.65
chr1D	23000001	26000000	19.21
chr1D	24000001	27000000	15.67
chr1D	25000001	28000000	14.14
chr1D	26000001	29000000	15.39
chr1D	27000001	30000000	17.14
chr1D	28000001	31000000	14.65
chr1D	29000001	32000000	12.51
chr1D	30000001	33000000	8.9
chr1D	31000001	34000000	10.87
chr1D	32000001	35000000	13.29
chr1D	33000001	36000000	14.46
chr1D	34000001	37000000	14.83
chr1D	35000001	38000000	15.97
chr1D	36000001	39000000	14.98
chr1D	37000001	40000000	14.33
chr1D	38000001	41000000	12.86
chr1D	39000001	42000000	12.21
chr1D	40000001	43000000	13.2
chr1D	41000001	44000000	12.8
chr1D	42000001	45000000	12.51
chr1D	43000001	46000000	10.21
chr1D	44000001	47000000	8
chr1D	45000001	48000000	8.39
chr1D	46000001	49000000	15.1
chr1D	47000001	50000000	20.87
chr1D	48000001	51000000	23.76
chr1D	49000001	52000000	14.64
chr1D	50000001	53000000	10.41
chr1D	51000001	54000000	10.64
chr1D	52000001	55000000	14.85
chr1D	53000001	56000000	12.86
chr1D	54000001	57000000	13.67
chr1D	55000001	58000000	13.95
chr1D	56000001	59000000	18.05
chr1D	57000001	60000000	14.43
chr1D	58000001	61000000	13.56
chr1D	59000001	62000000	14.39
chr1D	60000001	63000000	16.75
chr1D	61000001	64000000	19.1
chr1D	62000001	65000000	16.83
chr1D	63000001	66000000	13.7
chr1D	64000001	67000000	10.63
chr1D	65000001	68000000	9.11
chr1D	66000001	69000000	11.23
chr1D	67000001	70000000	9.66
chr1D	68000001	71000000	11.05
chr1D	69000001	72000000	10.17
chr1D	70000001	73000000	10.68
chr1D	71000001	74000000	8.6
chr1D	72000001	75000000	9.64
chr1D	73000001	76000000	9.6
chr1D	74000001	77000000	11.53
chr1D	75000001	78000000	9.84
chr1D	76000001	79000000	11.85
chr1D	77000001	80000000	10.99
chr1D	78000001	81000000	12.83
chr1D	79000001	82000000	10.09
chr1D	80000001	83000000	11.94
chr1D	81000001	84000000	13.91
chr1D	82000001	85000000	17.13
chr1D	83000001	86000000	15.89
chr1D	84000001	87000000	14.18
chr1D	85000001	88000000	12.07
chr1D	86000001	89000000	11.78
chr1D	87000001	90000000	9.56
chr1D	88000001	91000000	13.98
chr1D	89000001	92000000	14.59
chr1D	90000001	93000000	18.47
chr1D	91000001	94000000	13.57
chr1D	92000001	95000000	12.47
chr1D	93000001	96000000	9.87
chr1D	94000001	97000000	8.3
chr1D	95000001	98000000	4.08
chr1D	96000001	99000000	3.98
chr1D	97000001	100000000	3.98
chr1D	98000001	101000000	12.08
chr1D	99000001	102000000	12.87
chr1D	100000001	103000000	17.14
chr1D	101000001	104000000	10.9
chr1D	102000001	105000000	10.44
chr1D	103000001	106000000	8.23
chr1D	104000001	107000000	12.14
chr1D	105000001	108000000	9.43
chr1D	106000001	109000000	9.13
chr1D	107000001	110000000	9.32
chr1D	108000001	111000000	13.02
chr1D	109000001	112000000	18.54
chr1D	110000001	113000000	18.46
chr1D	111000001	114000000	18.53
chr1D	112000001	115000000	13.22
chr1D	113000001	116000000	12.61
chr1D	114000001	117000000	10.97
chr1D	115000001	118000000	10.45
chr1D	116000001	119000000	10.68
chr1D	117000001	120000000	10.73
chr1D	118000001	121000000	14.73
chr1D	119000001	122000000	16.1
chr1D	120000001	123000000	15.97
chr1D	121000001	124000000	16.27
chr1D	122000001	125000000	15.14
chr1D	123000001	126000000	18.33
chr1D	124000001	127000000	17.04
chr1D	125000001	128000000	14.93
chr1D	126000001	129000000	13.89
chr1D	127000001	130000000	13.55
chr1D	128000001	131000000	11.54
chr1D	129000001	132000000	10.22
chr1D	130000001	133000000	10.52
chr1D	131000001	134000000	12.57
chr1D	132000001	135000000	12.14
chr1D	133000001	136000000	10.49
chr1D	134000001	137000000	10.08
chr1D	135000001	138000000	12.97
chr1D	136000001	139000000	13.85
chr1D	137000001	140000000	15.49
chr1D	138000001	141000000	15.87
chr1D	139000001	142000000	17.34
chr1D	140000001	143000000	21.9
chr1D	141000001	144000000	22.94
chr1D	142000001	145000000	25.52
chr1D	143000001	146000000	23.29
chr1D	144000001	147000000	22.79
chr1D	145000001	148000000	22.73
chr1D	146000001	149000000	26.78
chr1D	147000001	150000000	30.05
chr1D	148000001	151000000	28.03
chr1D	149000001	152000000	22.6
chr1D	150000001	153000000	17.21
chr1D	151000001	154000000	19.39
chr1D	152000001	155000000	19.53
chr1D	153000001	156000000	22.23
chr1D	154000001	157000000	20.58
chr1D	155000001	158000000	20.26
chr1D	156000001	159000000	15.27
chr1D	157000001	160000000	14.1
chr1D	158000001	161000000	10.77
chr1D	159000001	162000000	12.31
chr1D	160000001	163000000	13.22
chr1D	161000001	164000000	13.71
chr1D	162000001	165000000	14.35
chr1D	163000001	166000000	13.81
chr1D	164000001	167000000	12.57
chr1D	165000001	168000000	13.94
chr1D	166000001	169000000	12.51
chr1D	167000001	170000000	16.7
chr1D	168000001	171000000	14.01
chr1D	169000001	172000000	12.24
chr1D	170000001	173000000	10.74
chr1D	171000001	174000000	10.09
chr1D	172000001	175000000	11.59
chr1D	173000001	176000000	10.45
chr1D	174000001	177000000	11.51
chr1D	175000001	178000000	10.61
chr1D	176000001	179000000	15.47
chr1D	177000001	180000000	13.78
chr1D	178000001	181000000	14.79
chr1D	179000001	182000000	13.95
chr1D	180000001	183000000	16.2
chr1D	181000001	184000000	14.69
chr1D	182000001	185000000	11.49
chr1D	183000001	186000000	10.93
chr1D	184000001	187000000	12.23
chr1D	185000001	188000000	10.4
chr1D	186000001	189000000	9.9
chr1D	187000001	190000000	9.88
chr1D	188000001	191000000	13.96
chr1D	189000001	192000000	17.6
chr1D	190000001	193000000	18.09
chr1D	191000001	194000000	17.07
chr1D	192000001	195000000	17.41
chr1D	193000001	196000000	16.26
chr1D	194000001	197000000	19.37
chr1D	195000001	198000000	16
chr1D	196000001	199000000	17.55
chr1D	197000001	200000000	13.65
chr1D	198000001	201000000	14.35
chr1D	199000001	202000000	13.95
chr1D	200000001	203000000	14.98
chr1D	201000001	204000000	15.12
chr1D	202000001	205000000	15.69
chr1D	203000001	206000000	16.86
chr1D	204000001	207000000	21.24
chr1D	205000001	208000000	24.02
chr1D	206000001	209000000	20.17
chr1D	207000001	210000000	16.4
chr1D	208000001	211000000	16.04
chr1D	209000001	212000000	17.74
chr1D	210000001	213000000	18.5
chr1D	211000001	214000000	17.37
chr1D	212000001	215000000	16.43
chr1D	213000001	216000000	17.59
chr1D	214000001	217000000	21.4
chr1D	215000001	218000000	18.46
chr1D	216000001	219000000	18.76
chr1D	217000001	220000000	17.1
chr1D	218000001	221000000	22.56
chr1D	219000001	222000000	22.68
chr1D	220000001	223000000	20.29
chr1D	221000001	224000000	20.69
chr1D	222000001	225000000	18.09
chr1D	223000001	226000000	21.55
chr1D	224000001	227000000	16.79
chr1D	225000001	228000000	19.53
chr1D	226000001	229000000	16.27
chr1D	227000001	230000000	18.7
chr1D	228000001	231000000	16.48
chr1D	229000001	232000000	15.52
chr1D	230000001	233000000	17.41
chr1D	231000001	234000000	19.43
chr1D	232000001	235000000	17.97
chr1D	233000001	236000000	16.73
chr1D	234000001	237000000	13.51
chr1D	235000001	238000000	15.23
chr1D	236000001	239000000	19.81
chr1D	237000001	240000000	23.46
chr1D	238000001	241000000	26.3
chr1D	239000001	242000000	18.6
chr1D	240000001	243000000	17.1
chr1D	241000001	244000000	16.42
chr1D	242000001	245000000	20.03
chr1D	243000001	246000000	22.64
chr1D	244000001	247000000	23.02
chr1D	245000001	248000000	25.96
chr1D	246000001	249000000	23.32
chr1D	247000001	250000000	22.33
chr1D	248000001	251000000	19.56
chr1D	249000001	252000000	19.75
chr1D	250000001	253000000	19.24
chr1D	251000001	254000000	19.97
chr1D	252000001	255000000	17.45
chr1D	253000001	256000000	19.27
chr1D	254000001	257000000	18.89
chr1D	255000001	258000000	21.14
chr1D	256000001	259000000	18.47
chr1D	257000001	260000000	18.65
chr1D	258000001	261000000	17.48
chr1D	259000001	262000000	16.56
chr1D	260000001	263000000	18.28
chr1D	261000001	264000000	20.66
chr1D	262000001	265000000	22.2
chr1D	263000001	266000000	16.49
chr1D	264000001	267000000	14.05
chr1D	265000001	268000000	16.28
chr1D	266000001	269000000	20.24
chr1D	267000001	270000000	22.98
chr1D	268000001	271000000	22.54
chr1D	269000001	272000000	21.76
chr1D	270000001	273000000	19.63
chr1D	271000001	274000000	16.93
chr1D	272000001	275000000	18.04
chr1D	273000001	276000000	22.97
chr1D	274000001	277000000	29.02
chr1D	275000001	278000000	29.28
chr1D	276000001	279000000	29.46
chr1D	277000001	280000000	26.37
chr1D	278000001	281000000	24.61
chr1D	279000001	282000000	19.34
chr1D	280000001	283000000	19.03
chr1D	281000001	284000000	18.38
chr1D	282000001	285000000	17.16
chr1D	283000001	286000000	17.54
chr1D	284000001	287000000	19.32
chr1D	285000001	288000000	19.91
chr1D	286000001	289000000	20.63
chr1D	287000001	290000000	20.49
chr1D	288000001	291000000	21.43
chr1D	289000001	292000000	21
chr1D	290000001	293000000	18.58
chr1D	291000001	294000000	20.87
chr1D	292000001	295000000	21.36
chr1D	293000001	296000000	21.9
chr1D	294000001	297000000	19.38
chr1D	295000001	298000000	17.25
chr1D	296000001	299000000	23.16
chr1D	297000001	300000000	24.04
chr1D	298000001	301000000	26.54
chr1D	299000001	302000000	21.37
chr1D	300000001	303000000	19.3
chr1D	301000001	304000000	15.82
chr1D	302000001	305000000	15.18
chr1D	303000001	306000000	15.54
chr1D	304000001	307000000	13.56
chr1D	305000001	308000000	13.23
chr1D	306000001	309000000	12.57
chr1D	307000001	310000000	16.49
chr1D	308000001	311000000	16.94
chr1D	309000001	312000000	21.47
chr1D	310000001	313000000	22.02
chr1D	311000001	314000000	27.93
chr1D	312000001	315000000	25.28
chr1D	313000001	316000000	25.02
chr1D	314000001	317000000	22.93
chr1D	315000001	318000000	21.99
chr1D	316000001	319000000	21.59
chr1D	317000001	320000000	19.22
chr1D	318000001	321000000	21.06
chr1D	319000001	322000000	21.85
chr1D	320000001	323000000	23.97
chr1D	321000001	324000000	23.37
chr1D	322000001	325000000	23.67
chr1D	323000001	326000000	22.64
chr1D	324000001	327000000	24.14
chr1D	325000001	328000000	21.63
chr1D	326000001	329000000	22.55
chr1D	327000001	330000000	22.04
chr1D	328000001	331000000	20.56
chr1D	329000001	332000000	20.73
chr1D	330000001	333000000	19.64
chr1D	331000001	334000000	20.7
chr1D	332000001	335000000	16.55
chr1D	333000001	336000000	13.02
chr1D	334000001	337000000	12.97
chr1D	335000001	338000000	17.45
chr1D	336000001	339000000	19.64
chr1D	337000001	340000000	18.24
chr1D	338000001	341000000	17.45
chr1D	339000001	342000000	17.79
chr1D	340000001	343000000	20.54
chr1D	341000001	344000000	18.68
chr1D	342000001	345000000	20.87
chr1D	343000001	346000000	23.94
chr1D	344000001	347000000	25.48
chr1D	345000001	348000000	25.02
chr1D	346000001	349000000	27.78
chr1D	347000001	350000000	25.74
chr1D	348000001	351000000	26.43
chr1D	349000001	352000000	19.54
chr1D	350000001	353000000	22.12
chr1D	351000001	354000000	22.52
chr1D	352000001	355000000	24.7
chr1D	353000001	356000000	22.85
chr1D	354000001	357000000	20.19
chr1D	355000001	358000000	20.82
chr1D	356000001	359000000	19.96
chr1D	357000001	360000000	18.35
chr1D	358000001	361000000	17.53
chr1D	359000001	362000000	14.52
chr1D	360000001	363000000	19.3
chr1D	361000001	364000000	20.34
chr1D	362000001	365000000	23.52
chr1D	363000001	366000000	20.45
chr1D	364000001	367000000	16.66
chr1D	365000001	368000000	15.58
chr1D	366000001	369000000	16.74
chr1D	367000001	370000000	22.39
chr1D	368000001	371000000	28.11
chr1D	369000001	372000000	22.7
chr1D	370000001	373000000	18.6
chr1D	371000001	374000000	15.78
chr1D	372000001	375000000	15.92
chr1D	373000001	376000000	12.01
chr1D	374000001	377000000	13.75
chr1D	375000001	378000000	16.82
chr1D	376000001	379000000	22.42
chr1D	377000001	380000000	25.12
chr1D	378000001	381000000	29.79
chr1D	379000001	382000000	30.85
chr1D	380000001	383000000	26.36
chr1D	381000001	384000000	25.02
chr1D	382000001	385000000	24.01
chr1D	383000001	386000000	25.57
chr1D	384000001	387000000	22.9
chr1D	385000001	388000000	18.69
chr1D	386000001	389000000	18.09
chr1D	387000001	390000000	16.65
chr1D	388000001	391000000	19.63
chr1D	389000001	392000000	22.95
chr1D	390000001	393000000	22.75
chr1D	391000001	394000000	22.01
chr1D	392000001	395000000	15.73
chr1D	393000001	396000000	15.7
chr1D	394000001	397000000	18.3
chr1D	395000001	398000000	19.08
chr1D	396000001	399000000	21.2
chr1D	397000001	400000000	17.84
chr1D	398000001	401000000	18.18
chr1D	399000001	402000000	14.7
chr1D	400000001	403000000	19.43
chr1D	401000001	404000000	19.78
chr1D	402000001	405000000	23.6
chr1D	403000001	406000000	18.32
chr1D	404000001	407000000	16.72
chr1D	405000001	408000000	18.67
chr1D	406000001	409000000	20.8
chr1D	407000001	410000000	26.28
chr1D	408000001	411000000	25.43
chr1D	409000001	412000000	26.21
chr1D	410000001	413000000	23.88
chr1D	411000001	414000000	21.07
chr1D	412000001	415000000	20.42
chr1D	413000001	416000000	18.09
chr1D	414000001	417000000	17.61
chr1D	415000001	418000000	15.93
chr1D	416000001	419000000	15.2
chr1D	417000001	420000000	15.94
chr1D	418000001	421000000	20.91
chr1D	419000001	422000000	23
chr1D	420000001	423000000	26.33
chr1D	421000001	424000000	22.43
chr1D	422000001	425000000	23.3
chr1D	423000001	426000000	22.84
chr1D	424000001	427000000	22.71
chr1D	425000001	428000000	21.41
chr1D	426000001	429000000	17.79
chr1D	427000001	430000000	18.92
chr1D	428000001	431000000	17.55
chr1D	429000001	432000000	19.85
chr1D	430000001	433000000	18.63
chr1D	431000001	434000000	22.76
chr1D	432000001	435000000	20.21
chr1D	433000001	436000000	20.15
chr1D	434000001	437000000	18.13
chr1D	435000001	438000000	21.5
chr1D	436000001	439000000	19.74
chr1D	437000001	440000000	20.98
chr1D	438000001	441000000	17.72
chr1D	439000001	442000000	21.65
chr1D	440000001	443000000	18.86
chr1D	441000001	444000000	20.77
chr1D	442000001	445000000	21.13
chr1D	443000001	446000000	27.24
chr1D	444000001	447000000	27.44
chr1D	445000001	448000000	24.4
chr1D	446000001	449000000	17.81
chr1D	447000001	450000000	17.46
chr1D	448000001	451000000	14.67
chr1D	449000001	452000000	17.65
chr1D	450000001	453000000	16.75
chr1D	451000001	454000000	24.96
chr1D	452000001	455000000	24
chr1D	453000001	456000000	26.9
chr1D	454000001	457000000	21.53
chr1D	455000001	458000000	23.6
chr1D	456000001	459000000	20.59
chr1D	457000001	460000000	20.82
chr1D	458000001	461000000	17.56
chr1D	459000001	462000000	18.32
chr1D	460000001	463000000	17.32
chr1D	461000001	464000000	20.43
chr1D	462000001	465000000	18.08
chr1D	463000001	466000000	21.25
chr1D	464000001	467000000	21.45
chr1D	465000001	468000000	20.97
chr1D	466000001	469000000	19.18
chr1D	467000001	470000000	18.22
chr1D	468000001	471000000	18.7
chr1D	469000001	472000000	16.76
chr1D	470000001	473000000	12.29
chr1D	471000001	473708344	8.35
chr2D	472000001	3000000	18.85
chr2D	473000001	4000000	21.39
chr2D	474000001	5000000	25.83
chr2D	475000001	6000000	23.34
chr2D	476000001	7000000	21.01
chr2D	477000001	8000000	20.67
chr2D	478000001	9000000	20.16
chr2D	479000001	10000000	22.05
chr2D	480000001	11000000	21.66
chr2D	481000001	12000000	19.09
chr2D	482000001	13000000	19.44
chr2D	483000001	14000000	19.04
chr2D	484000001	15000000	22.46
chr2D	485000001	16000000	23.16
chr2D	486000001	17000000	23.37
chr2D	487000001	18000000	23.56
chr2D	488000001	19000000	21.57
chr2D	489000001	20000000	23.64
chr2D	490000001	21000000	25.68
chr2D	491000001	22000000	23.45
chr2D	492000001	23000000	17.74
chr2D	493000001	24000000	17.39
chr2D	494000001	25000000	19.54
chr2D	495000001	26000000	23.48
chr2D	496000001	27000000	23.79
chr2D	497000001	28000000	23.2
chr2D	498000001	29000000	22.92
chr2D	499000001	30000000	17.17
chr2D	500000001	31000000	16.06
chr2D	501000001	32000000	15.42
chr2D	502000001	33000000	18.17
chr2D	503000001	34000000	19.9
chr2D	504000001	35000000	20.21
chr2D	505000001	36000000	21.08
chr2D	506000001	37000000	21.11
chr2D	507000001	38000000	24.04
chr2D	508000001	39000000	25.4
chr2D	509000001	40000000	20.44
chr2D	510000001	41000000	19.42
chr2D	511000001	42000000	19.6
chr2D	512000001	43000000	19.62
chr2D	513000001	44000000	14.49
chr2D	514000001	45000000	10.49
chr2D	515000001	46000000	10.54
chr2D	516000001	47000000	16.1
chr2D	517000001	48000000	23.15
chr2D	518000001	49000000	28.02
chr2D	519000001	50000000	25.18
chr2D	520000001	51000000	18.54
chr2D	521000001	52000000	17.13
chr2D	522000001	53000000	16.53
chr2D	523000001	54000000	15.31
chr2D	524000001	55000000	13.26
chr2D	525000001	56000000	13.15
chr2D	526000001	57000000	14.92
chr2D	527000001	58000000	18.22
chr2D	528000001	59000000	21.16
chr2D	529000001	60000000	23.54
chr2D	530000001	61000000	21.15
chr2D	531000001	62000000	18.91
chr2D	532000001	63000000	19.17
chr2D	533000001	64000000	15.82
chr2D	534000001	65000000	18.39
chr2D	535000001	66000000	20.68
chr2D	536000001	67000000	28.62
chr2D	537000001	68000000	30.87
chr2D	538000001	69000000	28.94
chr2D	539000001	70000000	26.39
chr2D	540000001	71000000	23.94
chr2D	541000001	72000000	18.3
chr2D	542000001	73000000	20.68
chr2D	543000001	74000000	19.46
chr2D	544000001	75000000	22.39
chr2D	545000001	76000000	17.28
chr2D	546000001	77000000	18.48
chr2D	547000001	78000000	20.65
chr2D	548000001	79000000	20.86
chr2D	549000001	80000000	22.26
chr2D	550000001	81000000	20.03
chr2D	551000001	82000000	24.49
chr2D	552000001	83000000	22
chr2D	553000001	84000000	24.18
chr2D	554000001	85000000	19.32
chr2D	555000001	86000000	18.45
chr2D	556000001	87000000	19.64
chr2D	557000001	88000000	22.81
chr2D	558000001	89000000	21.37
chr2D	559000001	90000000	16
chr2D	560000001	91000000	16.47
chr2D	561000001	92000000	16.49
chr2D	562000001	93000000	19.9
chr2D	563000001	94000000	18.13
chr2D	564000001	95000000	19.79
chr2D	565000001	96000000	16.54
chr2D	566000001	97000000	17.66
chr2D	567000001	98000000	17.95
chr2D	568000001	99000000	20.28
chr2D	569000001	100000000	19.38
chr2D	570000001	101000000	16.87
chr2D	571000001	102000000	16.88
chr2D	572000001	103000000	16.73
chr2D	573000001	104000000	19.44
chr2D	574000001	105000000	18.03
chr2D	575000001	106000000	20.33
chr2D	576000001	107000000	18.78
chr2D	577000001	108000000	19.05
chr2D	578000001	109000000	13.34
chr2D	579000001	110000000	17.96
chr2D	580000001	111000000	16.99
chr2D	581000001	112000000	17.59
chr2D	582000001	113000000	12.61
chr2D	583000001	114000000	15.71
chr2D	584000001	115000000	16.98
chr2D	585000001	116000000	20.77
chr2D	586000001	117000000	19.79
chr2D	587000001	118000000	18.7
chr2D	588000001	119000000	14.99
chr2D	589000001	120000000	14.69
chr2D	590000001	121000000	14.95
chr2D	591000001	122000000	21
chr2D	592000001	123000000	21.22
chr2D	593000001	124000000	21.56
chr2D	594000001	125000000	16.38
chr2D	595000001	126000000	17.19
chr2D	596000001	127000000	21.43
chr2D	597000001	128000000	23.78
chr2D	598000001	129000000	25.06
chr2D	599000001	130000000	22.36
chr2D	600000001	131000000	22.38
chr2D	601000001	132000000	20.16
chr2D	602000001	133000000	18.66
chr2D	603000001	134000000	17.85
chr2D	604000001	135000000	17.19
chr2D	605000001	136000000	20.69
chr2D	606000001	137000000	20.48
chr2D	607000001	138000000	20.88
chr2D	608000001	139000000	22.49
chr2D	609000001	140000000	24.99
chr2D	610000001	141000000	26.27
chr2D	611000001	142000000	20.99
chr2D	612000001	143000000	18.9
chr2D	613000001	144000000	19.64
chr2D	614000001	145000000	22.06
chr2D	615000001	146000000	20.28
chr2D	616000001	147000000	13.83
chr2D	617000001	148000000	11.29
chr2D	618000001	149000000	13.45
chr2D	619000001	150000000	22.14
chr2D	620000001	151000000	21.78
chr2D	621000001	152000000	17.88
chr2D	622000001	153000000	16.61
chr2D	623000001	154000000	19.3
chr2D	624000001	155000000	24.5
chr2D	625000001	156000000	23.26
chr2D	626000001	157000000	21.39
[truncated: 2,577 more rows]

## Sheet: Fig E2d_A.longiglumis
Depth	Number
[truncated: 201 more rows]

## Sheet: Fig E2d_A.insularis
Depth	Number
[truncated: 201 more rows]

[truncated: 1 more sheets: Fig E2d_Sanfensan]
