# Supplementary material for: Reference genome assemblies reveal the origin and evolution of allohexaploid oat
Source: Nat Genet. 2022 Jul 18;54(8):1248–58. doi: 10.1038/s41588-022-01127-7 (PMC9355876; doi:10.1038/s41588-022-01127-7)
Supplement: Source Data Extended Data Fig. 3 — Statistical Source Data. [file 41588_2022_1127_MOESM13_ESM.xlsx]

## Sheet: Fig E3a
	18	33	23	20	24	5	12	28	13	15	11	3	17	9	1	8	19	21	6	4	2
Total	530	425	620	951	787	698	967	601	601	715	780	868	817	772	1258	815	399	1030	727	510	1090
chr1A	489	2	0	2	0	0	1	28	0	0	1	0	1	12	198	37	0	2	0	0	5
chr2A	0	364	0	1	0	0	2	0	4	1	0	0	2	0	1	16	0	19	0	2	27
chr3A	0	0	563	3	1	7	2	14	0	5	0	0	0	1	2	0	4	0	0	0	2
chr4A	0	1	0	805	1	10	0	0	0	3	3	1	0	5	14	3	1	48	2	1	0
chr5A	0	0	1	5	499	4	1	0	1	0	1	4	0	1	4	0	0	1	105	0	2
chr6A	0	0	0	1	0	604	2	0	2	0	32	2	6	0	6	4	0	0	6	22	0
chr7A	1	1	2	0	0	2	883	0	0	0	0	3	0	0	14	0	5	1	1	0	34
chr1C	4	0	24	0	0	1	0	545	0	2	0	8	0	11	1	3	0	0	1	0	0
chr2C	1	4	0	0	0	2	1	2	576	1	0	4	4	2	0	2	0	4	0	0	0
chr3C	0	0	12	10	0	0	1	2	1	686	27	2	2	3	0	1	12	0	0	0	1
chr4C	1	0	0	11	3	22	2	2	1	1	684	1	3	0	5	1	1	0	2	0	1
chr5C	1	0	0	0	4	4	11	3	1	0	0	828	1	2	0	0	1	3	3	0	61
chr6C	1	5	1	0	0	4	0	1	0	2	1	5	780	0	0	6	0	1	0	16	5
chr7C	2	0	0	10	1	0	1	0	2	4	1	2	0	658	2	0	0	6	0	0	1
chr1D	7	2	0	4	46	1	23	0	2	2	3	0	0	1	984	1	7	2	0	0	0
chr2D	12	8	1	4	0	3	1	0	5	0	1	2	0	0	7	732	0	2	0	0	2
chr3D	1	0	13	2	0	1	3	0	0	1	2	0	1	0	4	0	366	1	0	1	2
chr4D	1	2	1	89	2	1	1	1	1	1	1	1	1	33	0	0	0	931	0	2	2
chr5D	8	0	0	0	224	6	0	2	1	5	7	5	0	0	0	2	0	0	605	0	1
chr6D	1	0	0	0	0	21	0	0	1	1	0	0	3	0	0	1	0	0	0	465	4
chr7D	0	14	0	2	0	0	30	0	0	0	2	0	2	0	7	6	0	1	1	1	927

## Sheet: Fig E3b
OT3098	Sanfensan
1A=48371=1010644	1A=5162201=6281400=+
1A=2066571=4765004	1A=7226001=9888600=-
1A=5074954=6555262	1A=10197101=11695000=+
1A=6555663=10375476	1A=11685901=15481100=+
1A=11922315=15435815	1A=17038601=21521000=+
1A=15439062=16883724	1A=21519001=22960600=+
1A=16911575=18258719	1A=22978901=24326800=+
1A=18628894=20624628	1A=24699301=26607400=+
1A=20625547=22164683	1A=51503701=53165600=-
1A=22165044=23403348	1A=50273801=51560400=-
1A=23403728=27132584	1A=46555401=50301200=-
1A=27374952=30561521	1A=43031401=46292700=-
1A=30757776=31809087	1A=41984701=43034000=-
1A=31809106=32973786	1A=40825701=41994600=-
1A=32973944=34024256	1A=39751701=40831500=-
1A=34025274=35146439	1A=37185501=39755900=-
1A=35146513=36232319	1A=35665201=38565500=-
1A=36232442=37671430	1A=34365001=35826700=-
1A=38243336=41150019	1A=30626901=33794200=-
1A=41150086=44784085	1A=27095301=30832100=-
1A=45803653=47723966	1A=53715601=55662100=+
1A=47759729=54529037	1A=55691801=62485000=+
1A=54531562=58906473	1A=62481501=66888700=+
1A=58907409=60283693	1A=66884801=68261400=+
1A=60286838=62056134	1A=68254201=70023200=+
1A=62056483=65193984	1A=70018201=73173100=+
1A=65194505=68398353	1A=73163801=76961800=+
1A=70696202=77480855	1A=79170801=86062500=+
1A=77481299=84437844	1A=85992901=92949600=+
1A=84438060=86835193	1A=92945001=95390900=+
1A=86835218=87886884	1A=95332901=96371600=+
1A=87910007=89660848	1A=96389601=98154200=+
1A=89660923=91710874	1A=98144701=100212200=+
1A=92569610=99903683	1A=101084701=108465900=+
1A=99904171=103270166	1A=108452001=111845700=+
1A=103270509=109705625	1A=111838601=118324800=+
1A=109706367=113508530	1A=118320301=122154200=+
1A=113508564=115574266	1A=122137001=124175100=+
1A=115658384=122211473	1A=124250101=130802800=+
1A=122211485=125147757	1A=130755901=133825500=+
1A=125147945=141560612	1A=133665401=150164800=+
1A=141592617=142939768	1A=150196801=151557000=+
1A=142940541=148731914	1A=151543101=157361700=+
1A=148732355=149804278	1A=157348701=158459000=+
1A=149804541=157450054	1A=158441001=166176400=+
1A=157450102=158722401	1A=166014701=167292000=+
1A=158723081=174684668	1A=167284801=183349700=+
1A=174686222=181009186	1A=183290801=189711300=+
1A=181009437=190937053	1A=189620201=199554600=+
1A=190937669=194004489	1A=199547501=202632100=+
1A=194005611=206597161	1A=202625701=215229500=+
1A=206599482=208372896	1A=215221501=217001200=+
1A=208373819=220011093	1A=216996401=228535500=+
1A=220011555=229077510	1A=228525101=237512700=+
1A=229078527=244643636	1A=237499201=253027100=+
1A=244644321=249751806	1A=253022701=259450200=+
1A=249752809=252711705	1A=259445801=262438800=+
1A=252712040=254714722	1A=262409401=264391500=+
1A=254903431=255613644	1A=264546001=265549500=+
1A=257036398=263871747	1A=266853801=273644500=+
1A=263872835=267454913	1A=273640601=277201000=+
1A=267836501=287236541	1A=277147001=296509600=+
1A=287240375=291354033	1A=296508401=300614800=+
1A=291354209=292876992	1A=300610101=302145300=+
1A=292911154=299768713	1A=302179301=308967400=+
1A=299769691=304088536	1A=308963001=313315300=+
1A=304088624=306330801	1A=313310201=315638400=+
1A=306354059=312749866	1A=315575801=321986800=+
1A=312749901=320296781	1A=321965201=329445700=+
1A=320662903=322768929	1A=329876501=331975900=+
1A=322774254=323785345	1A=331974001=333029100=+
1A=324649910=327187332	1A=334071401=336542800=+
1A=327269706=328807863	1A=336437601=338199500=+
1A=330160097=330977438	1A=339590601=340609600=+
1A=330983183=335695964	1A=340608401=345033000=+
1A=338503343=340363242	1A=347116701=348785700=+
1A=340542184=342522979	1A=349021201=351113100=+
1A=343364767=344226037	1A=351814101=352949700=+
1A=344365770=347944699	1A=353088601=356970900=+
1A=348083969=349096347	1A=357107301=358174000=+
1A=350546008=353100587	1A=359490901=360924200=+
1A=353998333=358744009	1A=361636901=366525400=+
1A=359168658=362604093	1A=366993901=370195900=+
1A=362664661=365750908	1A=370256401=373553300=+
1A=374624157=376075146	1A=383074001=384712600=+
1A=376677411=380212447	1A=385173901=388944900=+
1A=387795295=388727803	1A=396035701=397074900=+
1A=389693070=390238318	1A=397676701=399015700=+
1A=390252786=392496501	1A=398955801=401685900=+
1A=392497717=395096984	1A=401636201=404532400=+
1A=398930792=400342930	1A=407003301=408564400=+
1A=400420056=416040381	1A=408576601=424150700=+
1A=416040961=418675729	1A=424053301=427017700=+
1A=424918765=429021604	1A=438988701=443170000=+
1A=429022230=432828742	1A=443163901=447012100=+
1A=432830595=450513721	1A=446988201=464669700=+
1A=450975482=452394397	1A=465117101=466517600=+
1A=452397916=455766281	1A=466512501=469987600=+
1A=457075287=460105818	1A=471060101=474472100=+
1A=460105830=461289627	1A=474315801=475263100=+
1A=461289863=472767636	1A=475209901=486937500=+
1A=473080539=475179436	1A=487388801=489601200=+
1A=475421914=479709778	1A=489848701=494075200=+
1A=479710566=489170032	1A=494069401=502736900=+
1A=489172232=491021261	1A=502643301=504563200=+
1A=491022684=493074776	1A=504504601=506540900=+
1A=493075635=511077364	1A=506538001=524107100=+
1A=511078180=512537240	1A=524105301=525985700=+
1A=513698262=515183939	1A=527045001=529902600=+
1A=515184033=516590306	1A=528521901=529953800=+
1A=516903642=518991591	1A=530246401=532246500=+
1A=519166841=524694796	1A=532345101=539766500=+
1A=524737989=527723446	1A=539747301=542710900=+
1A=528075253=531201587	1A=543204401=546447600=+
1A=531206418=532095574	1A=546452501=547513200=+
1A=532098663=533185642	1A=547510901=549577600=+
1A=538591014=539943897	1A=550274401=551534400=+
1A=366505825=373499861	1D=342555101=348742800=+
1A=381307302=385517422	1D=355557501=358678100=+
1A=419473719=424804738	2D=49453201=52963000=-
1C=8=1117173	1C=669701=1848200=+
1C=1422429=8986784	1C=2473401=10311200=+
1C=8986930=10479007	1C=10305401=11782700=+
1C=19405377=28721065	1C=20364701=29455200=+
1C=28721262=35149560	1C=29439901=35890000=+
1C=35149925=41147029	1C=35819301=42123500=+
1C=41147246=43820542	1C=42085101=44761800=+
1C=43851037=52888154	1C=44760601=54437000=+
1C=52888210=58730842	1C=54427001=60271700=+
1C=58731050=60273947	1C=60262001=61891700=+
1C=60277482=71547202	1C=61807601=73077500=+
1C=71957445=80427129	1C=73469801=81949400=+
1C=80427569=97481753	1C=81942101=98493400=+
1C=97811747=100921536	1C=98811901=102103800=+
1C=103065684=104567818	1C=102324601=103844000=+
1C=104567844=106607470	1C=103774801=105883800=+
1C=106608760=109370929	1C=105783901=108171500=+
1C=109374325=122367327	1C=108167701=121029600=+
1C=122643317=124172820	1C=121158501=122653600=-
1C=124747783=128316042	1C=122750801=126328400=+
1C=128316509=131618247	1C=126321001=129623700=+
1C=132124174=135943536	1C=129978701=133800800=-
1C=137099968=150223739	1C=134069901=148068800=+
1C=150231976=157899179	1C=147200901=155109700=+
1C=157901785=159137910	1C=155102301=156345500=+
1C=159138367=190577204	1C=156338301=187776600=+
1C=190578008=204565844	1C=187769701=200003900=+
1C=204566282=209719761	1C=199979801=205142500=+
1C=209719848=216773872	1C=205129101=211100000=+
1C=216774423=224549037	1C=211073801=218855300=+
1C=224577848=227360046	1C=218841501=221626800=+
1C=227360183=232738735	1C=221619301=226995300=+
1C=232739171=259082577	1C=226988001=253316200=+
1C=259085780=265073939	1C=253300301=259319300=+
1C=265079678=276257990	1C=259267901=270482100=+
1C=276283145=278909004	1C=269897301=272583300=+
1C=279222325=285346459	1C=272824201=279071200=+
1C=285403288=301172962	1C=279001901=294760100=+
1C=303233766=304898039	1C=294845601=296521100=+
1C=304899420=340899732	1C=296512401=332489100=+
1C=340899831=342441728	1C=332481401=334022800=+
1C=342442462=348340110	1C=334007801=339923800=+
1C=348341254=407652222	1C=339920001=399145000=+
1C=407794014=408903366	1C=399276501=400681300=+
1C=410083165=413168489	1C=401316601=404125800=+
1C=413170244=415112042	1C=404117701=406159700=+
1C=415868646=416988276	1C=406737601=408147200=+
1C=416988721=447399411	1C=408127601=437737100=+
1C=447400128=448706751	1C=437734501=439091900=+
1C=448706879=454070648	1C=439045001=444564000=+
1C=454071324=456935233	1C=444402601=447252300=+
1C=456937213=458291352	1C=447249301=448573700=+
1C=458663081=459973652	1C=448953501=450401300=+
1C=460109184=462691583	2D=43580401=46275300=-
1C=13369927=18466800	3A=25715901=31167700=-
1C=135963168=137073702	3C=197588501=198689900=-
1D=13335339=14331309	1A=22551701=23792800=+
1D=246522797=249674034	1A=264977201=267757100=+
1D=316957906=329141757	1A=331353401=345562200=+
1D=345942674=349565595	1A=367501501=371473600=+
1D=351588428=354850849	1A=374357701=377991600=+
1D=355246541=357803048	1A=378907201=381973800=+
1D=359198461=365337543	1A=384026801=390754800=+
1D=365415957=367874399	1A=390778601=393692900=+
1D=367935645=370878312	1A=393670701=396245700=+
1D=44349=1304514	1D=3008701=3870000=+
1D=1306696=2450320	1D=3858801=5036300=+
1D=3421830=4871430	1D=6010201=7660000=+
1D=6258196=10633769	1D=9008001=12421600=+
1D=17425801=18684243	1D=18866801=20078600=+
1D=20139876=21291288	1D=21617301=22802900=+
1D=22868465=23965804	1D=24366001=25507000=+
1D=27678089=28931997	1D=28957401=30516800=+
1D=30429444=31432177	1D=31928501=32755200=+
1D=36397502=38748394	1D=37577001=39927300=+
1D=41694934=42965567	1D=42809201=44077000=+
1D=42973474=44615380	1D=44049201=45668600=+
1D=45610983=46965937	1D=46616801=47992600=+
1D=52244013=53386361	1D=53012201=54180600=+
1D=53476244=54545952	1D=54260301=55332300=+
1D=55131924=56296331	1D=55838501=56942200=+
1D=60215803=61070154	1D=60831101=61884700=+
1D=63081066=64491286	1D=63931201=65433700=+
1D=64529174=65556169	1D=65359101=66422600=+
1D=65921920=67338964	1D=66655601=67607200=+
1D=67339229=68568055	1D=67601801=68954800=+
1D=71845080=73102316	1D=71925701=73254200=+
1D=73102677=74515594	1D=73242201=74575500=+
1D=75731993=78936813	1D=75767901=78650800=+
1D=79075237=80741937	1D=78782801=80397100=+
1D=82348412=83998674	1D=81987701=83627300=+
1D=84057750=85546653	1D=83662801=85121300=+
1D=86198248=87342908	1D=85715301=86856500=+
1D=88190957=89392926	1D=87618901=88788600=+
1D=91228785=92513109	1D=90506201=91960000=+
1D=94453132=96956844	1D=94532601=97017600=+
1D=98601124=100086396	1D=98221201=100461400=+
1D=100088564=101242366	1D=100451201=101674100=+
1D=103968775=105428831	1D=104217101=105701200=+
1D=105725073=107513894	1D=105952701=107035300=+
1D=107515055=110345993	1D=107019301=109708100=+
1D=112341887=113787201	1D=129391001=130863100=-
1D=113787280=116419593	1D=126944601=129473500=-
1D=116737844=120090422	1D=123313101=126637600=-
1D=120825273=121871840	1D=120962801=122013200=-
1D=122860629=124468025	1D=118550001=120047100=-
1D=125370606=128068913	1D=114769401=117686100=-
1D=128068950=129103518	1D=113758101=114780100=-
1D=132738020=133775402	1D=132351001=133697000=+
1D=134218677=137627162	1D=134145501=137515800=+
1D=138497562=139638612	1D=138302201=139426000=+
1D=142079161=143940430	1D=141650201=143515300=+
1D=144539202=145608758	1D=144045301=145372000=+
1D=146435709=146872348	1D=145982501=147015100=+
1D=147452765=149554798	1D=147178601=149175500=+
1D=150287066=154250081	1D=149872701=153990300=+
1D=156417422=158429409	1D=156427301=158364500=-
1D=159573175=160814957	1D=158967201=160170100=+
1D=161701053=163757529	1D=161076501=163059800=+
1D=164691444=167221068	1D=163968301=166522600=+
1D=168037742=169200321	1D=167247301=168219400=+
1D=170656213=172264493	1D=169687501=171298200=+
1D=172282603=173628647	1D=171297301=172499800=+
1D=173667709=176460951	1D=172499601=174806000=+
1D=176462626=178875048	1D=174798101=177279300=+
1D=179267506=180730105	1D=178422101=179884400=-
1D=183215470=184283847	1D=181560601=182742700=+
1D=184374784=186635490	1D=182727801=184365700=+
1D=189750755=191412642	1D=187359701=188963900=+
1D=192264427=194984832	1D=189764501=192588700=+
1D=194996060=196006963	1D=192423101=193378500=+
1D=198065504=199282163	1D=195366701=196532800=+
1D=202327858=205885103	1D=199547001=203046100=+
1D=206627042=208296164	1D=203830501=205488700=+
1D=208469553=209893739	1D=205647101=206830300=+
1D=210391064=213910254	1D=207326301=210782500=+
1D=215234691=216671874	1D=212122201=213601200=+
1D=216672291=218568394	1D=213581301=215498300=+
1D=218568404=219875518	1D=215487301=216792300=+
1D=219877918=225564234	1D=216776801=222436000=+
1D=225571315=226739627	1D=222422501=223662000=+
1D=227459395=228902774	1D=224339201=225603800=+
1D=228904034=230110050	1D=225595101=226810700=+
1D=230782015=232709669	1D=227458501=229392400=+
1D=234174849=238962419	1D=230798401=235493700=+
1D=241162058=245569239	1D=237591801=241894200=+
1D=250528216=251649508	1D=248204001=249306000=+
1D=251846909=254086408	1D=249496401=251546500=+
1D=268427806=269835934	1D=257468401=258835100=+
1D=272052697=273747550	1D=260935601=262507300=+
1D=274762489=276826800	1D=263520901=265505500=+
1D=276827140=277704619	1D=265493401=267979200=+
1D=278027112=281346385	1D=268242401=271566200=+
1D=281346763=283631593	1D=271538701=273725100=+
1D=283631622=288876881	1D=273715601=278941700=+
1D=289927865=291639618	1D=279917601=281909900=+
1D=291639673=294059453	1D=281886101=284033300=+
1D=296060456=296833508	1D=285549201=286615400=+
1D=297358914=299426150	1D=287116001=289317600=+
1D=299426200=305961988	1D=289308101=294527100=+
1D=306874235=308093852	1D=295393901=296670700=+
1D=309127796=311359724	1D=297464601=299700500=+
1D=311746918=312853432	1D=300108001=301245800=+
1D=312877842=313901390	1D=301170701=302062500=+
1D=329274988=332602302	1D=318095001=321917300=+
1D=335326716=338047360	1D=324792201=327659900=+
1D=339852060=343683243	1D=329553201=335044500=+
1D=371266159=371314322	1D=359252001=361481800=+
1D=371771079=373143343	1D=361704801=363278100=+
1D=378303340=380190954	1D=369020301=371191100=+
1D=381607188=382854680	1D=372196501=373081500=+
1D=383437150=384384201	1D=373466501=374895300=+
1D=384875812=387730847	1D=375613501=378557300=+
1D=388056387=389139693	1D=378876801=379999000=+
1D=389140481=395447349	1D=379984701=386350100=+
1D=395448661=396496599	1D=386335901=387341700=+
1D=396496893=398096602	1D=387332101=389034500=+
1D=398913197=401078430	1D=389499701=391769600=+
1D=401081123=404110617	1D=391591101=393908900=+
1D=404862908=408700792	1D=394711701=398416100=+
1D=408701051=410224869	1D=398409501=400109300=+
1D=412232803=414471083	1D=401939001=404125100=+
1D=414743190=417827085	1D=404070801=407830900=+
1D=417827615=440395264	1D=407804801=430375000=+
1D=440437071=446505111	1D=430364401=436461000=+
1D=446507735=449321755	1D=436456701=439305100=+
1D=451309664=458269978	1D=441082901=447991900=+
1D=458274450=462450391	1D=447977401=452100600=+
1D=462450426=466586254	1D=452061701=455954900=+
1D=467454746=482495523	1D=456903701=473703900=+
2A=1434140=2367938	2A=1758201=2814800=+
2A=2775815=5124202	2A=3184201=5505300=+
2A=6658559=8368027	2A=7037601=8834400=+
2A=8456226=9589027	2A=8801701=9933300=+
2A=10877669=13080783	2A=11194201=13267900=+
2A=13165667=15467049	2A=13351001=15673300=+
2A=15467291=16619751	2A=15666401=16881700=+
2A=16989495=17912900	2A=17140301=18168200=+
2A=17922376=18860552	2A=18147801=19235700=+
2A=20024427=21121127	2A=20248301=21336300=+
2A=21126001=22100775	2A=21334101=22401200=+
2A=22852674=25135903	2A=23058601=25321300=+
2A=27828318=31034596	2A=28071601=31530400=+
2A=31037505=32158804	2A=31528101=32802300=+
2A=32159035=35953945	2A=32791101=36667300=+
2A=38172654=39473534	2A=38906601=40203600=+
2A=40559766=41875000	2A=41281301=42564600=+
2A=42065218=45067632	2A=42745101=45152100=+
2A=45067688=46780936	2A=45146101=46858200=+
2A=47262411=48733698	2A=47305501=48838800=+
2A=49144442=50575948	2A=49269701=50747800=+
2A=52351303=53943339	2A=52541201=54129000=+
2A=55083130=56872389	2A=55259401=57049900=+
2A=56872867=58155690	2A=57045301=58318800=+
2A=58156368=71427058	2A=58314201=71605200=+
2A=71427505=73165651	2A=71599501=73350300=+
2A=73168154=75937053	2A=73343101=76097500=+
2A=76511850=85665924	2A=76677301=85777600=+
2A=85666980=87608685	2A=85773601=87764700=+
2A=87608852=90027743	2A=87750901=90175000=+
2A=90028994=96812029	2A=90169201=96830000=+
2A=97140352=104811725	2A=97131101=104800000=+
2A=104811894=107642046	2A=104794901=107551500=+
2A=107644019=111538345	2A=107547401=111439300=+
2A=111873481=117874699	2A=111768701=117763400=+
2A=117875294=123969032	2A=117759001=123874400=+
2A=123969786=130496965	2A=123868201=130285100=+
2A=130497643=141532984	2A=130265801=141316000=+
2A=141536285=142801146	2A=141314301=142597500=+
2A=142801918=146336590	2A=142578901=146103600=+
2A=146338229=153814689	2A=146100201=153590600=+
2A=153814738=159022612	2A=153585601=158780600=+
2A=159027546=161029797	2A=158775601=160800300=+
2A=161031006=166863524	2A=160791301=166601400=+
2A=167288806=170615402	2A=167023701=170360500=+
2A=174913390=185321631	2A=172423301=182832400=+
2A=185477970=192487950	2A=182976101=189961700=+
2A=192489198=199195643	2A=189957801=196676300=+
2A=199196491=206170446	2A=196672301=203729500=+
2A=206406826=225232630	2A=203894001=222718400=+
2A=225233533=230481800	2A=222713501=227963600=+
2A=230481912=233824490	2A=227954201=231311000=+
2A=233824889=235181096	2A=231306401=232677800=+
2A=236360629=254767939	2A=233837601=252316100=+
2A=254768863=262549012	2A=252292301=260103800=+
2A=262560532=277882138	2A=260076801=275390300=+
2A=277882259=290506614	2A=275380901=288008900=+
2A=290509654=304340098	2A=288004801=301858800=+
2A=304528208=306878401	2A=302017101=304391900=+
2A=308357570=310272954	2A=305731701=307695500=+
2A=310461807=318158047	2A=307857001=315582500=+
2A=318691105=319780293	2A=320599801=321639600=-
2A=319781170=320872470	2A=319460701=320711700=-
2A=320872547=322693857	2A=317640601=319466200=-
2A=323395623=324593127	2A=315734701=316955200=-
2A=324593156=326518292	2A=322000601=323923100=+
2A=326632343=328681929	2A=325592101=327724300=-
2A=328681932=330255169	2A=324112601=325673400=-
2A=330680699=333178810	2A=328078601=330439900=+
2A=333633719=337135589	2A=330856901=334527400=+
2A=337139138=368881303	2A=334516901=366169100=+
2A=368881492=398922945	2A=366157701=396350800=+
2A=401318350=402676832	2A=396564501=398119800=+
2A=402704172=404424686	2A=398044501=400134100=+
2A=404797962=405542282	2A=399988701=401109300=+
2A=405542829=407499522	2A=401088301=403068300=+
2A=407500177=432626897	2A=403063801=428638000=+
2A=432633603=445163684	2A=428644701=440440400=+
2A=445594114=447542766	2A=440815001=442853700=+
2A=172669443=174682672	2D=382371801=384373100=+
2C=265748496=267643814	1A=533226801=535098600=+
2C=64625=1748764	2C=55501=1797500=+
2C=1749042=3546389	2C=1784501=3550500=+
2C=3547377=4571238	2C=3546501=4655500=+
2C=4571335=6612178	2C=4611901=6727700=+
2C=6613115=7647506	2C=6717801=7969300=+
2C=8293231=11014979	2C=8624201=11544500=+
2C=12236505=13232677	2C=12817301=13866600=+
2C=14952031=16073304	2C=15484301=16608500=+
2C=17927735=19736033	2C=18516701=20347000=+
2C=20216316=21392159	2C=20803101=21981600=+
2C=21392387=22709821	2C=21974101=23442100=+
2C=23203159=24886265	2C=23874101=25588500=+
2C=24886438=26134785	2C=25577601=26837000=+
2C=26280177=27861027	2C=26922901=28510800=+
2C=28379646=30363074	2C=29245601=31152600=+
2C=33291941=36310075	2C=33786401=36648900=+
2C=40947434=42262236	2C=41182901=42380400=+
2C=43102624=46566614	2C=43223201=45544500=+
2C=47268690=54284486	2C=46184001=52722300=+
2C=54697715=56850877	2C=53116001=55499700=+
2C=56851532=58743898	2C=55434201=57390800=+
2C=61218456=62600837	2C=59459101=60881100=+
2C=65744985=67867040	2C=61867601=64022400=+
2C=67867384=68203586	2C=64017301=65285200=+
2C=68246896=68618510	2C=65098201=66439500=+
2C=69922981=71188279	2C=67494901=68794100=+
2C=74921320=76486358	2C=72459801=73980900=+
2C=77410087=85182318	2C=74887701=82769400=+
2C=85182425=87255606	2C=82766001=84833300=+
2C=87460857=93996953	2C=85036701=91561400=+
2C=94002421=104956337	2C=91556801=102498500=+
2C=105328271=106578010	2C=102850901=104079600=+
2C=106659788=108134779	2C=104159201=106004300=+
2C=108152610=109877713	2C=105962901=107657900=+
2C=110579432=111834263	2C=108336401=109597600=+
2C=112278482=113643723	2C=110080201=111422200=+
2C=114296007=115478690	2C=115750101=116958400=+
2C=116075559=117484834	2C=117530701=118955200=+
2C=119333056=121773692	2C=120822801=123317700=+
2C=122446009=124063908	2C=123988601=125602800=-
2C=124554262=125974855	2C=126082401=127639000=+
2C=126302508=127773922	2C=127537901=128186400=+
2C=128181820=131391171	2C=128149201=131461800=+
2C=131392777=132428923	2C=131455701=132507800=+
2C=133615894=135635974	2C=133705401=135918400=+
2C=137356784=138358962	2C=137598401=138631500=+
2C=139430720=142390454	2C=139693101=142790900=+
2C=143345238=146474555	2C=143588601=147055100=+
2C=148744769=150162449	2C=149101501=151013200=+
2C=150730024=151699192	2C=151506601=152570200=+
2C=153464219=154827481	2C=154334401=155760400=+
2C=154828514=156464151	2C=155755501=157417200=+
2C=156464304=159602167	2C=157407601=160554200=+
2C=164162676=165170100	2C=162660901=163731600=+
2C=165416703=167492129	2C=163970401=166090900=+
2C=174247764=175324058	2C=172956401=174032000=+
2C=175829443=176898268	2C=174607801=175693600=+
2C=179957801=186667978	2C=178782101=185643400=+
2C=186675603=195852984	2C=185550601=194996800=+
2C=196057616=197042503	2C=195046001=196146900=+
2C=197047073=199532850	2C=196132201=198659300=+
2C=199533151=203552371	2C=198612301=202628700=+
2C=203552599=210940532	2C=202627601=210104700=+
2C=210940666=217684318	2C=210094701=217008800=+
2C=217684354=231208683	2C=217001001=230576700=+
2C=231208733=233146372	2C=230426801=232612900=+
2C=233146733=238115832	2C=232390301=237378500=+
2C=238116305=240529226	2C=237373901=239832900=+
2C=240531311=241977538	2C=239827201=241341400=+
2C=241977963=248400389	2C=241292901=248408000=+
2C=248401733=251588673	2C=247717201=250944600=+
2C=251588683=253410413	2C=250905701=252759900=+
2C=253410774=255479536	2C=252749701=254811400=+
2C=255482553=257929593	2C=254809501=257156600=+
2C=257930222=259588509	2C=257152301=258891800=+
2C=259588582=265175622	2C=258822601=264404600=+
2C=267645965=269746289	2C=264417701=266594900=+
2C=269747339=287009893	2C=266539201=283672300=+
2C=287010215=289922168	2C=283666701=286605600=+
2C=289922382=294005149	2C=286598601=290727700=+
2C=294006531=295610071	2C=290719501=292504600=+
2C=295610085=314799229	2C=292345201=311675700=+
2C=314880012=316691506	2C=311735901=313577700=+
2C=316691516=323300286	2C=313552001=319848300=+
2C=323709678=324946779	2C=320236701=321593900=+
2C=325179563=326266997	2C=321713001=322852900=+
2C=326355986=328483577	2C=322904001=325061400=+
2C=329546152=330895974	2C=326155101=328592800=+
2C=330896233=332812649	2C=328502001=330485600=+
2C=333244940=334422075	2C=330930001=332075600=+
2C=334423759=338065351	2C=332069201=335744400=+
2C=338999611=340012523	2C=336693801=337752500=+
2C=340185055=342162283	2C=337884801=339885200=+
2C=342262899=343740017	2C=339985801=341544500=+
2C=344544781=345796844	2C=342386901=343693400=+
2C=345856444=347456234	2C=343662801=345202800=+
2C=347467413=349452479	2C=345183501=347186500=+
2C=349458553=351013214	2C=347185601=348747900=+
2C=351013793=352868836	2C=348738601=350693200=+
2C=352869441=354273223	2C=350681201=352126400=+
2C=356152015=358473833	2C=353887601=356371200=+
2C=358540115=360450780	2C=356339401=358312100=+
2C=360454847=361754599	2C=358310101=359796200=+
2C=361754651=363538045	2C=359773201=361618400=+
2C=363915155=365262313	2C=361900701=363500700=+
2C=366185148=367240553	2C=364355101=365451100=+
2C=367240600=369425730	2C=365432401=367626200=+
2C=369450822=376900136	2C=367499001=374754000=+
2C=376900236=378402474	2C=374735701=376251000=+
2C=378403918=391483096	2C=376166501=389164600=+
2C=391965995=393754027	2C=389608001=391418600=+
2C=394521898=396837554	2C=392132701=394492400=+
2C=396837588=402951177	2C=394385401=400879500=+
2C=403047934=444364365	2C=400993901=442261200=+
2C=444364820=452605117	2C=442254101=450542700=+
2C=452605491=470626571	2C=450535901=466250700=+
2C=476005221=486583564	2C=467081001=477664800=+
2C=486583721=517974511	2C=477644701=508900700=+
2C=518680481=529335828	2C=509530201=520016300=+
2C=529360414=542409047	2C=520024801=532906700=+
2C=542415522=545255760	2C=532908101=535747400=+
2C=545622075=551572930	2C=535716801=541402700=+
2C=551573954=555057317	2C=541313901=544963700=+
2C=555057388=564163073	2C=544857601=553111900=+
2C=564580640=566143485	2C=553250401=554765800=+
2C=567581033=569956041	2C=570211601=572696700=+
2C=572517351=573643757	2C=568080301=569364400=-
2C=573643865=574893685	2C=566994101=568236300=-
2C=574894664=580118090	2C=561776101=567056300=-
2C=580118374=585225383	2C=556766901=561797600=-
2C=586453908=587830469	2C=554771701=556159700=-
2C=587833003=588840551	2C=573371901=574127100=-
2D=259279896=265576374	2A=38194201=44477400=+
2D=1445119=8385866	2D=1439101=8244100=+
2D=9837706=11492545	2D=9709801=11271000=+
2D=11570606=14400983	2D=11090901=14029600=+
2D=14984981=16551574	2D=14573001=16085000=+
2D=17690502=18605319	2D=16557201=17592300=+
2D=20968971=24398717	2D=19797801=23191100=+
2D=25668115=26718828	2D=24394701=25872500=+
2D=27463182=29751119	2D=26525701=28736400=+
2D=31196311=33233605	2D=30233901=32317000=+
2D=33721371=39345304	2D=32732801=38439200=+
2D=42957549=45754256	2D=41980501=46630100=+
2D=49855120=50331651	2D=49917701=52144500=+
2D=50773209=51781568	2D=51174401=52220500=+
2D=51781657=52800558	2D=52194201=53116300=+
2D=52850415=53574299	2D=53099001=54586300=+
2D=55277783=57976397	2D=56007601=58648600=+
2D=61100479=62529458	2D=61743201=63151100=+
2D=63221829=66105387	2D=64424901=66636000=+
2D=68550259=70917572	2D=68978901=69997000=+
2D=72714703=73547425	2D=72134601=73142900=+
2D=74247159=75031583	2D=73028001=74402900=+
2D=75033872=77630208	2D=74389501=77037200=+
2D=77630484=78649738	2D=77027701=77985600=+
2D=79422549=85201634	2D=78757401=84511200=+
2D=85202813=93333399	2D=84507501=92711000=+
2D=93333405=94428194	2D=92634901=93785200=+
2D=94571515=95367635	2D=93894901=95126600=+
2D=97085055=101499569	2D=96254301=101736700=+
2D=101805705=104770309	2D=102021501=104967400=+
2D=106161610=109186989	2D=106379001=107942500=+
2D=109187101=110454842	2D=107872601=109314300=+
2D=112323591=117789509	2D=111347401=116656000=+
2D=119055290=120185672	2D=117948001=119524400=+
2D=120185799=121716239	2D=119440901=121216400=+
2D=122537750=126293700	2D=122024801=125785300=+
2D=126952282=131851658	2D=126357201=131329900=+
2D=131851693=133177569	2D=131307201=132649600=+
2D=133641843=146732355	2D=133113501=146333400=+
2D=146732659=148611671	2D=146327601=148375200=+
2D=148611723=153527465	2D=148223001=153147400=+
2D=154300213=159362793	2D=153885601=158934500=+
2D=159363214=160829330	2D=158927801=160380300=+
2D=160829681=162639793	2D=160371101=162274100=+
2D=162812233=168577456	2D=162392201=168125200=+
2D=168577624=171262323	2D=168116001=170779200=+
2D=173787038=174586146	2D=173375701=174884100=+
2D=174586225=177748097	2D=174751901=177803900=+
2D=178706850=189298904	2D=178705601=188833000=+
2D=189793071=190536145	2D=189332801=190366900=+
2D=190839030=195372132	2D=190290701=195046000=+
2D=197006492=206561675	2D=196585801=206544100=+
2D=206562200=218462128	2D=206533801=218461700=+
2D=218462873=226259574	2D=218452401=226361900=+
2D=226260105=228372607	2D=226267401=228363300=+
2D=228374988=249709249	2D=228355601=249494200=+
2D=249711231=257984371	2D=249488601=257757300=+
2D=265577196=285493031	2D=265838001=285653200=+
2D=285493916=311957598	2D=285593201=311952200=+
2D=311959643=336025616	2D=311947301=335882200=+
2D=336025990=382663743	2D=335873701=382010200=+
2D=383531481=451245838	2D=384475001=451847200=+
2D=451246097=517623772	2D=451837901=518305100=+
2D=517626692=532088697	2D=518274801=532892500=+
3A=32219455=35991374	1C=14743401=18002000=-
3A=2780010=5012357	3A=3405601=5727400=-
3A=6559682=7936718	3A=5928001=6959400=+
3A=8459060=11310744	3A=7589701=10106400=+
3A=11827368=12989396	3A=10406701=11550400=+
3A=13045357=13775406	3A=11578201=12998400=+
3A=13888745=15672658	3A=13074201=14551000=+
3A=15686746=18740249	3A=14408801=17439700=+
3A=19459995=21210881	3A=18162001=19955300=+
3A=21215113=22342182	3A=19889401=20715100=+
3A=22906573=27021734	3A=21009001=24311200=+
3A=28041349=29500235	3A=25505901=25893600=+
3A=36352080=38034935	3A=31673001=33323400=+
3A=40163563=42341523	3A=35455001=37695800=+
3A=42350006=43692087	3A=37593601=39025200=+
3A=44781880=46110207	3A=40120501=41440000=+
3A=46110710=47467193	3A=41435501=42861800=+
3A=55113773=56650522	3A=50813501=52150900=+
3A=58002824=59994510	3A=53567801=55516200=+
3A=60122258=61369861	3A=55623901=56882000=+
3A=61369908=63119980	3A=56876601=58620900=+
3A=63121681=64106776	3A=58617301=59622100=+
3A=64106786=66873524	3A=59614101=62437900=+
3A=66873795=68662212	3A=62386201=64188100=+
3A=68662798=73214293	3A=64174501=68753500=+
3A=73214371=83187869	3A=68748301=78774800=+
3A=83187950=91131069	3A=78770001=85094900=+
3A=91131728=92386938	3A=85085601=86348600=+
3A=92386979=94345764	3A=86339301=88298200=+
3A=94346768=101020841	3A=88293801=94999700=+
3A=101030132=105324405	3A=94987501=99261300=+
3A=105462846=106703025	3A=99404201=100680100=+
3A=106782669=107755933	3A=100741801=101745400=+
3A=109079345=110765727	3A=103063901=104765400=+
3A=111836864=113093920	3A=105859501=107171100=+
3A=113630991=115286978	3A=107634401=109274000=+
3A=116216374=118462217	3A=110190401=112424000=+
3A=118703045=121184995	3A=112656701=115101200=+
3A=121185036=122900994	3A=115096401=116790000=+
3A=122904573=127384342	3A=116787801=121272400=+
3A=127384687=127970364	3A=121244801=122403800=+
3A=127970374=132181473	3A=122029001=126616000=+
3A=132181482=134536681	3A=126475201=128850900=+
3A=135697803=136802240	3A=130004501=131143700=+
3A=137108071=138529937	3A=131434901=132835100=+
3A=138534082=140419422	3A=132834001=134742800=+
3A=140419702=142143290	3A=134729801=136749500=+
3A=142578368=144475218	3A=136792901=138765800=+
3A=144478499=145871381	3A=138759201=140165700=+
3A=145875133=147327248	3A=140163701=141718300=+
3A=147327603=149430570	3A=141664501=143816400=+
3A=149431022=153542187	3A=143811801=147810400=+
3A=153590435=159997138	3A=147844301=154220000=+
3A=159997275=160969609	3A=154215301=155288800=+
3A=162989029=164766345	3A=157348501=159097400=+
3A=165299870=166892065	3A=159620101=161315100=+
3A=166892341=171473540	3A=161232601=165811300=+
3A=171477960=173237126	3A=165810701=167687000=+
3A=173715621=175944101	3A=168170601=170463900=+
3A=177485436=179442650	3A=171975401=173931800=+
3A=179443187=181065316	3A=173927701=175514600=+
3A=181098948=183391472	3A=175567801=177857500=+
3A=184224578=185890137	3A=178657301=180405100=+
3A=186266630=187816212	3A=180769001=182308600=+
3A=187819643=189424514	3A=182307001=183920000=+
3A=189425396=196265859	3A=183915901=190750400=+
3A=196271777=197343133	3A=190688001=191779500=+
3A=197362636=201536230	3A=191798901=195989900=+
3A=202613637=204373473	3A=197066801=198522000=+
3A=204881875=207462640	3A=199041901=201833400=+
3A=207464845=209156485	3A=201664201=203302200=+
3A=209835913=211915943	3A=203961701=206059700=+
3A=211918224=217286269	3A=206055201=211401300=+
3A=217286528=218952202	3A=211394701=213256700=+
3A=218952365=221697882	3A=213069201=215826800=+
3A=222252640=224254212	3A=216368501=218408300=+
3A=224255234=228324519	3A=218404401=222472800=+
3A=228324718=231241898	3A=222467701=225358000=+
3A=232304592=238811974	3A=226408801=232900600=+
3A=241588239=242913871	3A=233606001=234113700=+
3A=242913999=245568474	3A=234108801=236836200=+
3A=245906315=247070746	3A=237141301=238358500=+
3A=247070780=252776444	3A=238298601=244020600=+
3A=252777080=254893361	3A=244011401=246182600=+
3A=254893519=258511263	3A=246176001=249783000=+
3A=258511768=261811323	3A=249779901=253170000=+
3A=262010985=264257819	3A=253237101=255530300=+
3A=264258069=267964898	3A=255509101=259397200=+
3A=267965903=269162477	3A=259252001=260445000=+
3A=269162762=271188341	3A=260440701=262438300=+
3A=271188445=272278179	3A=262433401=263513100=+
3A=272332463=273235829	3A=263580201=264597600=+
3A=274684341=276446535	3A=265934401=267825100=+
3A=276447467=278342448	3A=267768001=269645300=+
3A=278343175=280416693	3A=269641001=271883200=+
3A=280417571=284604195	3A=271792401=275995100=+
3A=285274869=287917692	3A=276676301=279335300=+
3A=287923970=292869702	3A=279331201=284352500=+
3A=292870321=293961480	3A=284314101=285460000=+
3A=295925502=301827728	3A=287379401=293252200=+
3A=302275398=303610266	3A=293675001=295043600=+
3A=305727639=307052904	3A=297084601=298391100=+
3A=310667330=311945177	3A=298785101=300092700=+
3A=311945465=313292088	3A=300052101=301415400=+
3A=313296309=315307319	3A=301409701=303383600=+
3A=315308070=318838454	3A=303378301=307026600=+
3A=318838729=322408661	3A=306922801=310548300=+
3A=322456539=325235947	3A=310596201=313382600=+
3A=325682830=328939478	3A=313877701=317177200=+
3A=329888266=334161247	3A=317976001=322440300=+
3A=334161613=335871272	3A=322434701=324166100=+
3A=336528071=338177918	3A=324856201=326483000=+
3A=338177965=340063284	3A=326459001=328353800=+
3A=341412362=343254753	3A=329731201=331592500=+
3A=343254984=346030195	3A=331582701=334365400=+
3A=346039635=350637997	3A=334364901=339122000=+
3A=350638620=351637774	3A=339028101=340052500=+
3A=351639080=355460838	3A=339959401=343863400=+
3A=355462324=359148485	3A=343859801=347489500=+
3A=359565981=360611997	3A=347884201=348924900=+
3A=361517343=362659853	3A=349879501=351012100=+
3A=362834338=364026447	3A=351182201=352388200=+
3A=364037503=368664210	3A=352387801=356924100=+
3A=368722359=372282661	3A=356976601=360529700=+
3A=372283938=375495363	3A=360517601=363779600=+
3A=375495413=387113177	3A=363760901=375343000=+
3A=387113859=390953336	3A=375338001=379030800=+
3A=391141676=404026399	3A=379218001=392934200=+
3A=404027363=409312403	3A=392928201=398123100=+
3A=410182032=412606162	3A=398906301=401456500=+
3A=412671241=424171065	3A=401412501=412879000=+
3C=6831866=7962743	3A=14736801=16653900=+
3C=1222=890415	3C=2792201=3805100=+
3C=941308=4892579	3C=3802001=8197700=+
3C=5108798=6156460	3C=8383901=9077000=+
3C=6344348=6721786	3C=9089601=10125200=+
3C=8707825=10532763	3C=12467801=13823600=+
3C=11648633=12942741	3C=15001701=16461100=+
3C=16897833=19951999	3C=20627401=23473800=+
3C=20089121=21186358	3C=23592301=24641500=+
3C=21419029=29844928	3C=24904901=35094500=+
3C=29845043=36294350	3C=35087601=41689100=+
3C=36294638=43566737	3C=41551201=48851700=+
3C=43567962=44713182	3C=48720601=49870200=+
3C=44719173=45932906	3C=49856601=51068000=+
3C=48479981=49588673	3C=53715601=54865100=+
3C=50253970=56127851	3C=55497601=59892100=+
3C=56173334=66355550	3C=59891601=70182900=+
3C=66355590=71832631	3C=70098401=75520100=+
3C=71834198=73223568	3C=75514701=76904500=+
3C=73224111=76406873	3C=76900001=80064800=+
3C=76407330=93594123	3C=80055401=97214800=+
3C=93595054=98242577	3C=97212301=101839700=+
3C=98242706=123622697	3C=101817301=126860000=+
3C=123623246=125991881	3C=126850801=129331000=+
3C=125992042=128494967	3C=129200701=131686100=+
3C=128496324=133580112	3C=131683801=136756900=+
3C=133580203=135368322	3C=136607601=138511100=+
3C=135990969=140208424	3C=139134601=143367900=+
3C=140208676=142799904	3C=143326701=145896000=+
3C=142800348=145262568	3C=145886401=148453500=+
3C=145309423=155874207	3C=148389701=158951400=+
3C=155874351=160435713	3C=158905401=163466600=+
3C=160436438=163031338	3C=163426401=166004000=+
3C=163966065=195604628	3C=166021401=197407500=-
3C=196098740=207962412	3C=198993801=210847200=+
3C=207962772=210492296	3C=210841901=213372400=+
3C=210492530=215768802	3C=213367601=218631200=+
3C=219066307=225066793	3C=218634501=224568000=+
3C=225165371=238989881	3C=224557201=238163100=+
3C=239025463=245642312	3C=237856401=243587400=+
3C=248911411=250095566	3C=244376001=245587500=-
3C=252311291=259014120	3C=250366501=257094400=-
3C=259286147=263655662	3C=245875301=250222100=-
3C=265600572=271280825	3C=257134801=262773200=+
3C=271538751=278599114	3C=263027201=270044800=+
3C=278761041=288860102	3C=270056401=279660000=+
3C=290491471=295216562	3C=279789701=284510100=+
3C=295217915=311532587	3C=284362501=300634100=+
3C=311532945=343441280	3C=300580201=330533800=+
3C=349416807=372586849	3C=332219101=355324900=+
3C=372588184=378555451	3C=355318301=361268900=+
3C=378559733=401120430	3C=361263601=383832100=+
3C=401120871=404964988	3C=383696701=387497600=+
3C=404965300=412331501	3C=387490301=394816000=+
3C=412343424=413423134	3C=394795801=395848400=+
3C=413424338=428827948	3C=395842301=410972600=+
3C=430907347=446971300	3C=410975201=426979600=+
3C=446977889=453224195	3C=426989001=433247100=+
3C=453224208=455117790	3C=433155901=435048000=+
3C=455118050=464414246	3C=435035001=444202800=+
3C=464414403=471603903	3C=444195801=451304900=+
3C=471695482=473702673	3C=454037301=456045300=-
3C=473702707=475010070	3C=452719201=454060000=-
3C=475395859=476178048	3C=451356601=452404500=-
3C=476337640=479025991	3C=456054501=458472400=+
3C=479173092=496244790	3C=458458601=475413300=+
3C=499272025=532285436	3C=475557001=508381500=+
3C=533056139=535843610	3C=509121401=511714800=+
3C=535846794=538655581	3C=511690901=514568800=+
3C=538659038=544354955	3C=514566901=520045500=+
3C=547801114=561541738	3C=520229501=533909000=+
3C=561547452=564423856	3C=537758901=540665900=+
3C=564425619=596675209	3C=540654701=572775000=+
3C=596675556=608240138	3C=572761801=584518700=+
3C=608240905=638425036	3C=584428601=615043900=+
3C=428831006=430336239	7C=196663001=198181600=+
3D=465454913=466463904	3C=534281801=534906600=-
3D=1=8926175	3D=378501=9292700=+
3D=8931083=10524830	3D=9276001=10834000=+
3D=11581349=15780814	3D=11972501=16326200=+
3D=15780857=32043680	3D=16304201=32627800=+
3D=32043976=40097505	3D=32620401=39516400=+
3D=54814039=67314314	3D=40530801=53115500=+
3D=67377415=70739425	3D=53022101=56433300=+
3D=70739756=90083896	3D=56423601=75706100=+
3D=90907062=93087974	3D=76527901=78720900=+
3D=93088003=100502912	3D=78714001=86124900=+
3D=100503014=123371040	3D=86107401=108946900=+
3D=123371197=149441906	3D=108934101=134995800=+
3D=149972521=152863292	3D=135481301=138366100=+
3D=152867332=154677548	3D=138365201=140210300=+
3D=154678165=156214699	3D=140181701=141864400=+
3D=156214838=165441849	3D=141707001=150907500=+
3D=165445802=181220360	3D=150903901=166753800=+
3D=181220608=190469910	3D=166718801=175942200=+
3D=190470217=205119841	3D=175937001=190487300=+
3D=205331281=207451446	3D=190698401=192827200=+
3D=207452225=215104940	3D=192820101=200420500=+
3D=215105258=223920415	3D=200415901=209225900=+
3D=223920689=230145841	3D=209210101=215457200=+
3D=230145933=245682178	3D=215424001=230960300=+
3D=245682588=277427364	3D=230953001=262782700=+
3D=277472848=288804159	3D=262645501=273956600=+
3D=288806492=321137402	3D=273949001=306327000=+
3D=321137530=325529258	3D=306232401=310639300=+
3D=325529389=338203460	3D=310629901=323323100=+
3D=338204412=340256773	3D=323317001=325449200=+
3D=341588046=342945240	3D=326851401=328217400=+
3D=342946001=344044187	3D=328199201=329397600=+
3D=344972397=367481359	3D=330298501=352754800=+
3D=367481553=371562850	3D=352722901=356858600=+
3D=371563537=399949876	3D=356835101=385310500=+
3D=399962159=402334830	3D=385316401=387668000=+
3D=402335259=422385262	3D=387643501=407465200=+
3D=422555138=429991247	3D=407428801=414809800=+
3D=429991453=441051148	3D=414796601=426094600=+
3D=441060164=445586367	3D=426103601=430630000=+
3D=445586736=447083427	3D=430586201=432054100=+
3D=447099539=449014734	3D=432046701=433944700=+
3D=449021729=455377946	3D=433938201=440213400=+
3D=455379603=457632408	3D=440187101=442375300=+
3D=457864173=458819191	3D=442578401=443621100=+
3D=459283388=461992259	3D=443963901=446768600=+
3D=467452961=469004812	3D=448769201=450237200=+
3D=469836600=470793438	3D=450973501=452595800=+
3D=471947484=473395617	3D=453736801=455466400=+
3D=474051211=475540237	3D=455546601=456725200=+
3D=477563723=477651258	3D=458707201=460164800=+
3D=478117102=478852369	3D=460942901=461946400=-
3D=480028987=480214433	3D=459010001=460364100=-
3D=42029079=43979317	4A=503201=2428400=+
3D=44346737=46503891	4A=2783401=4926500=+
3D=46621532=49450973	4A=5044001=7848200=+
3D=49451145=51300807	4A=7845101=9692300=+
3D=51301119=54786165	4A=9687601=13159100=+
4A=2849651=10899104	4A=13551801=21581300=+
4A=10899143=13738665	4A=21571701=24421400=+
4A=14469086=16379769	4A=25121101=27160600=+
4A=16379892=17820847	4A=27143201=28597800=+
4A=17821114=19175702	4A=28590501=29950400=+
4A=21032340=29640943	4A=31797201=40481900=+
4A=29901749=32787343	4A=40697901=43571500=+
4A=32807470=37125479	4A=43570501=47919200=+
4A=40578713=46436899	4A=47930901=53779400=+
4A=46494419=51817650	4A=53771601=59116500=+
4A=51833570=54373613	4A=59030501=61407300=+
4A=57518016=64046574	4A=62293901=68805600=+
4A=64046898=67422355	4A=68796401=72204700=+
4A=67475994=74939440	4A=72125301=79582200=+
4A=76212499=77386899	4A=80764101=81922000=+
4A=77387389=81324808	4A=81917501=85882500=+
4A=81324836=97066857	4A=85877401=101606100=+
4A=97067902=99801759	4A=101602001=104363600=+
4A=99802295=101660871	4A=104345401=106211700=+
4A=101660892=112818411	4A=106205901=117319200=+
4A=112818466=119414525	4A=117297601=123926400=+
4A=119429445=123164262	4A=123904801=127644500=+
4A=123165924=126651231	4A=127617401=131164600=+
4A=126651426=144943753	4A=131114001=149361400=+
4A=144943878=162579517	4A=149352001=167148800=+
4A=163104703=169939895	4A=167658401=175061900=+
4A=170570796=173179911	4A=175693101=178267800=+
4A=173184457=174227225	4A=178223901=179122400=+
4A=175265253=176375229	4A=180024801=181156700=+
4A=177156406=179770787	4A=181796001=184148100=+
4A=179770801=181300120	4A=184126001=185705400=+
4A=181302291=182658887	4A=185697701=187082900=+
4A=182659692=183677772	4A=187077801=188105800=+
4A=184460936=185694989	4A=188753701=189975600=+
4A=185695009=187968027	4A=189969501=192222300=+
4A=188070953=192263156	4A=192325401=196646200=+
4A=192264067=194586949	4A=196601401=198928400=+
4A=194760916=201289355	4A=199077401=205676000=+
4A=201762211=203779199	4A=206087001=207850900=+
4A=203938516=205142662	4A=207859301=209393000=+
4A=205495503=206652846	4A=209575101=210769500=+
4A=206653187=209422927	4A=210759801=213603000=+
4A=210144821=213226596	4A=214305101=217416500=+
4A=213232635=219009010	4A=217321901=223233500=+
4A=221558245=222725031	4A=225573601=226796600=+
4A=223671564=227665995	4A=227710501=231701900=+
4A=228782789=231817059	4A=232816501=236022700=+
4A=231817121=234560148	4A=235852301=238598700=+
4A=234563372=241339125	4A=238597001=243903500=+
4A=241339282=250711877	4A=243855901=253182900=+
4A=250712134=254292963	4A=253157401=256804700=+
4A=254293595=256871683	4A=256746301=259338600=+
4A=256874835=269674629	4A=259341801=272077600=+
4A=269676592=271455365	4A=272079701=273673700=+
4A=272422766=282472796	4A=274645501=284751200=+
4A=282481401=293152770	4A=284677401=295327700=+
4A=294064512=316476203	4A=296201301=318547400=+
4A=316476207=322314021	4A=318417901=324318100=+
4A=328328818=339089335	4A=330265001=341089700=+
4A=339089771=342203035	4A=341085001=344199700=+
4A=342203313=359761051	4A=344195001=361973400=+
4A=359763958=360922993	4A=361976301=363098800=+
4A=361929888=363316294	4A=364112701=365496200=+
4A=364474068=366549212	4A=366506301=368840800=+
4A=366553307=378541675	4A=368839701=380855000=+
4A=378542052=384703573	4A=380850001=386877400=+
4A=386074911=389748823	4A=387611801=391475500=+
4A=391783243=393327076	4A=393360301=395138700=+
4A=395821938=401187269	4A=397432301=403053500=+
4A=401259575=402572860	4A=403092101=404622700=+
4A=402838562=404166532	4A=404886701=406240000=+
4A=404166620=406907285	4A=406237001=409209700=+
4A=407351901=410198108	4A=409633001=412805900=+
4A=410198645=429403169	4A=412799501=430075800=+
4A=429403178=430501704	4A=430046401=431182100=+
4A=430558276=435516112	4A=431196801=436295900=+
4A=435516176=440980512	4A=436194801=441775300=+
4A=451858508=454998997	4A=453073501=456498500=+
4A=462353315=463192788	4A=464587001=466748300=+
4A=37134342=38839874	4D=72618901=74327300=-
4A=38840170=40567661	4D=74330501=76062100=-
4A=324084082=327342892	4D=343511201=344914300=+
4A=445942053=450401240	4D=390920001=393663700=+
4A=455396076=462223957	4D=398523801=403980900=+
4C=1779355=5249491	4C=1701=3449500=+
4C=5254609=6347039	4C=3356501=4158400=+
4C=6596363=8690336	4C=4185201=6230000=+
4C=9587418=12158946	4C=6704301=8074600=+
4C=13717822=14909887	4C=8883301=10007500=+
4C=14911165=17391587	4C=9998901=12289500=+
4C=17392717=18665853	4C=12229701=13463900=+
4C=20865589=24716358	4C=15861301=19708200=+
4C=31941131=34152013	4C=26948001=29542600=-
4C=36342451=37739944	4C=31927701=33150000=+
4C=37740096=38932918	4C=33119801=34512500=+
4C=40648671=43186538	4C=35734401=38296100=+
4C=43187215=45128766	4C=38285601=40245700=+
4C=47257178=48895868	4C=42360701=44055000=+
4C=49306974=50719067	4C=44284001=45736900=+
4C=53785409=56238747	4C=49154801=51770800=+
4C=58272495=59764898	4C=53542801=55068400=+
4C=61919176=63128985	4C=57294101=58643400=+
4C=63539356=64619480	4C=58833401=59863200=+
4C=64621009=67169476	4C=59858201=62122900=+
4C=67175917=68229198	4C=62119501=63021700=+
4C=68268624=71015311	4C=63054401=65871200=+
4C=71018276=75180872	4C=65862201=70079100=+
4C=75181215=78294089	4C=70074401=73386900=+
4C=78568564=105782253	4C=73289601=100131400=+
4C=106443042=111431255	4C=100772001=105797000=+
4C=111451474=113473421	4C=106038001=108289500=+
4C=113921600=131088175	4C=108589301=125803400=+
4C=131088305=150754485	4C=125782101=145390000=+
4C=150755225=160811921	4C=145381201=155576400=+
4C=161586392=162684475	4C=156339001=157461800=+
4C=163512676=164640677	4C=157714001=159081800=+
4C=165351511=167259487	4C=159723001=160872800=+
4C=168400842=170368643	4C=161961701=163486400=+
4C=170421302=172474524	4C=163526001=165182300=+
4C=173026697=174566842	4C=165717401=167327400=+
4C=174597952=176500819	4C=167229001=169187700=+
4C=178040269=180665455	4C=170571401=173107600=+
4C=181787234=183334173	4C=174182901=175802800=+
4C=183689462=184734003	4C=176090501=177190300=+
4C=185307923=186967927	4C=177726801=179389500=+
4C=186968062=189936453	4C=179377401=182360400=+
4C=189936734=190993325	4C=182355901=183552400=+
4C=193347156=197678326	4C=188008301=192362300=+
4C=198172508=199673489	4C=192858901=194321900=+
4C=199683878=206863695	4C=194307501=201503400=+
4C=206863871=212673222	4C=201493501=207314800=+
4C=212673237=216283264	4C=207278301=210928900=+
4C=216283400=218803533	4C=210884201=213420300=+
4C=218804592=222809081	4C=213411401=217410000=+
4C=222809511=223842007	4C=217401201=218462100=+
4C=223986740=227159173	4C=218534701=221808900=+
4C=227159578=228757587	4C=221735701=223330600=+
4C=228758773=230724428	4C=223324701=225297300=+
4C=231250884=232566307	4C=225758801=227085600=+
4C=232566543=234601799	4C=227079101=229076500=+
4C=235063723=236108872	4C=229537601=230592900=+
4C=236175360=237995687	4C=230636601=232573900=+
4C=239072583=268592896	4C=233617901=263349500=+
4C=268592986=284408298	4C=263184701=278713800=+
4C=284409240=300883765	4C=278679401=295113300=+
4C=300885415=304656289	4C=295099601=298885200=+
4C=304656744=327515937	4C=298878101=321703100=+
4C=329005275=340382396	4C=321847701=333875600=+
4C=340387693=347683399	4C=333882501=341192200=-
4C=347683417=350889363	4C=341255601=344448100=+
4C=350890776=371668870	4C=344441801=365335500=+
4C=371668876=386086242	4C=365243201=379623700=+
4C=386086733=404162335	4C=379611601=397700200=+
4C=404163538=469020046	4C=397696001=463078200=+
4C=469020258=478883923	4C=463034301=473054500=+
4C=478889304=503729947	4C=473050301=497936400=+
4C=503730753=559730715	4C=497929901=553630100=+
4C=561277344=596416795	4C=555231501=590432300=+
4C=596416813=601696322	4C=590409901=595799000=+
4C=601697766=612115345	4C=595610401=606038300=+
4C=612579674=616590280	4C=606333801=610321900=+
4C=616590444=618941762	4C=611258501=613533500=-
4C=619236003=620094842	4C=610324101=611529900=-
4C=620191205=621332950	4C=613543501=614634600=+
4C=621333949=633986413	4C=614630001=627382800=+
4C=636970030=640223691	4C=628755801=631988500=+
4C=640234250=647023830	4C=631978001=638734800=+
4C=654880847=670770446	4C=641279701=657253600=+
4C=670770828=695570277	4C=657176301=682018200=+
4C=696285842=700769410	4C=682735801=687413200=+
4C=700775087=710813330	4C=687402201=697346200=+
4C=713399777=714330428	4C=700580901=701590100=-
4C=714330477=715981067	4C=698944201=700670600=-
4C=24830746=27311102	6A=408530201=411205100=-
4D=392738756=394089222	4A=442045701=443620300=+
4D=5655=7633780	4D=13487601=21205900=-
4D=7634126=9460268	4D=11656801=13558700=-
4D=9718664=17209115	4D=3686901=11408500=-
4D=17209746=19767114	4D=1378301=3933700=-
4D=23302890=24917388	4D=21556401=23180900=+
4D=24978430=27925320	4D=23226301=26251100=+
4D=30415542=33175371	4D=27335401=30101300=+
4D=33262082=34691720	4D=30180301=31625400=+
4D=34696245=38279279	4D=31622101=35161500=+
4D=38281282=62478768	4D=35121201=59140200=+
4D=62480030=69107764	4D=59134301=65805000=+
4D=69111835=72901670	4D=65771201=69593300=+
4D=72902320=75946104	4D=69587001=72618600=+
4D=76142473=84524022	4D=76258401=84654000=+
4D=84526191=96872930	4D=84648401=96499000=+
4D=96874283=103486285	4D=96492801=103093900=+
4D=103486326=136609690	4D=103084801=136211000=+
4D=136610035=161701744	4D=136204501=161313700=+
4D=161726262=168924420	4D=161327701=168610500=+
4D=168925309=191496610	4D=168560001=192558300=+
4D=193061302=197818276	4D=203942001=208829800=-
4D=197821533=209226859	4D=192602401=204049200=-
4D=210902406=214298300	4D=209862001=213263500=+
4D=214298352=231596362	4D=213254301=230549900=+
4D=231597138=237134209	4D=230541401=236082400=+
4D=237135315=262080832	4D=236077501=261163600=+
4D=262081285=263573171	4D=261049601=262667200=+
4D=263573604=271896034	4D=262655101=269132000=+
4D=271896062=276355705	4D=269115001=273019400=+
4D=276362482=277458741	4D=272943801=274050200=+
4D=278421624=280084740	4D=274982201=276483200=+
4D=280086702=286700806	4D=276449101=283111100=+
4D=286702931=295869962	4D=283097301=292291300=+
4D=295870962=300318024	4D=292292301=296776000=+
4D=300322796=309801351	4D=296780801=306173900=+
4D=310333416=311499651	4D=306686301=307899500=+
4D=311501401=313904103	4D=307894301=310322900=+
4D=313913605=319398887	4D=310332401=315797900=+
4D=319400645=323617083	4D=315787101=319310700=+
4D=323629178=324902252	4D=319141101=320588700=+
4D=325017354=326409903	4D=320650301=322395600=+
4D=326409928=326898773	4D=322384101=323645000=+
4D=326980504=329370787	4D=323585101=325949900=+
4D=329878997=331591660	4D=326392701=327949500=+
4D=331911640=333095135	4D=328163901=329427200=+
4D=333112520=334150966	4D=329543301=331037700=+
4D=334294227=336282730	4D=330956001=333008000=+
4D=336282805=339872118	4D=332889301=335361100=+
4D=341539716=342788013	4D=337081101=338383300=+
4D=345451350=346863597	4D=341170301=342470100=+
4D=347268333=349462284	4D=342615001=344468300=+
4D=350236485=352851854	4D=345200801=347346700=+
4D=352855568=359518860	4D=347343301=353631900=+
4D=359519117=362879488	4D=353623701=357441400=+
4D=363325967=366440996	4D=357848201=361086300=+
4D=366577388=367625271	4D=361247601=362385700=+
4D=367625722=372469727	4D=362287101=366446000=+
4D=372483656=374388924	4D=366459901=368370100=+
4D=374389676=380690437	4D=368359601=374643600=+
4D=380691075=385890930	4D=374639901=380726100=+
4D=386007149=388024651	4D=381681101=383268500=+
4D=394327036=402045833	4D=387458701=394674500=+
4D=406898452=419739390	4D=399591101=413336200=+
4D=419921079=421967047	4D=413421701=415564900=+
4D=421967073=424363746	4D=415538301=417934400=+
4D=425817906=429576595	4D=419339701=422927600=+
4D=429577709=431883553	4D=422923701=425209100=+
4D=436184625=437468853	4D=426515301=427985100=-
4D=441560373=447532421	4D=437474001=443408300=+
4D=447697339=449413529	4D=443564301=445883200=+
4D=449515081=451487895	4D=445916001=448058900=+
4D=451970599=452923016	4D=448469601=449528300=+
4D=453091506=455288798	4D=449639201=451831100=+
5A=383269462=384340602	1A=355247601=356309100=-
5A=18474=1352078	5A=2016001=4250000=-
5A=3344005=5268072	5A=9951001=11261400=+
5A=5279526=6455636	5A=11249901=12676900=+
5A=6859994=8511098	5A=13139501=14681600=+
5A=9520848=11521799	5A=15705201=18092300=+
5A=12046144=13435625	5A=18876801=20496200=+
5A=14602536=31164134	5A=21400601=38000700=+
5A=31165314=35741947	5A=37983101=42560400=+
5A=35742167=37614812	5A=42550701=44414600=+
5A=37615280=39889236	5A=44409401=46671600=+
5A=39903939=46556950	5A=46655101=53320100=+
5A=46557591=48137441	5A=53289401=54836900=+
5A=48763565=51852846	5A=55491901=58593800=+
5A=51859006=53110363	5A=58591601=59843500=+
5A=53473121=71186796	5A=60186501=77905200=+
5A=73346152=75311218	5A=80054201=82072600=+
5A=75314133=77067632	5A=82025601=83796100=+
5A=77067786=84723056	5A=83786701=91514900=+
5A=85109614=87958612	5A=91892901=94720500=+
5A=88322755=89589154	5A=95083901=96366100=+
5A=89610665=91161721	5A=96386101=97931200=+
5A=91162658=92520515	5A=97927701=99349200=+
5A=92521936=93735397	5A=99344901=100511600=+
5A=93735572=94751659	5A=100497901=101505700=+
5A=94751772=96453044	5A=101495701=103239700=+
5A=99304828=100470089	5A=106186201=107381300=+
5A=101168365=103534556	5A=108117901=110589200=+
5A=103928068=105543385	5A=111307001=113100500=+
5A=109500443=111694927	5A=117527901=119686800=+
5A=111695507=116494866	5A=119681601=124516700=+
5A=116494994=122979049	5A=124497501=130989400=+
5A=123537609=124878494	5A=131537301=132911400=+
5A=124879590=138281732	5A=132883701=146309400=+
5A=138282467=140031786	5A=146305201=148057600=+
5A=140032324=165049478	5A=148053001=173010500=+
5A=165049642=172677426	5A=173004601=180625600=+
5A=172679433=178082892	5A=180622301=186031000=+
5A=178475379=198904006	5A=186412901=206811900=+
5A=198904596=203086450	5A=206807501=210986300=+
5A=203087238=208558289	5A=210982101=216456800=+
5A=208558358=209750815	5A=216447101=217639800=+
5A=209754235=223922360	5A=217636401=231716900=+
5A=223923983=231155233	5A=231712801=238941900=+
5A=231720322=254611650	5A=239496001=262027200=+
5A=254881417=270255154	5A=262043701=279214600=+
5A=270547729=276132893	5A=279505901=285092000=+
5A=276133198=296615827	5A=285087201=305537600=+
5A=296616304=298828557	5A=305527801=307744800=+
5A=298828675=300819367	5A=307733401=309739500=+
5A=301727429=358388478	5A=310641101=367216700=+
5A=358390796=362374055	5A=367212101=371196700=+
5A=364505921=367927041	5A=371432601=374863600=+
5A=368065365=376152001	5A=374987801=383072800=+
5A=376152780=381719240	5A=383064001=388756400=+
5A=381719862=382606756	5A=388606201=389612100=+
5A=384575808=392173017	5A=390407401=398801000=+
5A=393642005=396417877	5A=400237701=403366000=+
5A=396425700=397779194	5A=403312401=404764500=+
5A=397785944=400408986	5A=404681001=407266500=+
5A=400409461=409484923	5A=407252601=416243100=+
5A=409502826=413508288	5A=416222201=420219100=+
5A=413511960=418077987	5A=420217101=425184100=+
5A=419823507=424294651	5A=425315901=430421600=+
5A=424294696=426670629	5A=430318501=432647100=+
5A=427248685=430936035	5A=433311001=436945600=+
5A=434034988=437239774	5A=439547701=442247800=+
5A=437239783=442306234	5A=442151701=446662400=+
5A=445257947=446237037	5A=449717401=450789400=+
5A=446311492=448621003	5A=450735701=453302700=+
5A=449078986=449994842	5A=453572901=454879300=+
5A=450010431=451198367	5A=454880001=456623500=+
5A=455044899=456039315	5A=456992801=459258000=+
5A=456057331=458169597	5A=459201201=461262700=+
5A=458414972=461160900	5A=461301201=463209900=+
5A=461806117=465454221	5A=464203501=467992000=+
5A=465456401=468104928	5A=467993801=471501600=+
5A=468128202=472473847	5A=471480001=475312800=+
5A=472578374=475973252	5A=475345401=479093900=+
5A=478945854=479506457	5A=484060901=486241700=-
5A=432249220=433864711	5D=384733901=386221200=-
5C=568770322=568892014	1A=435690901=437193100=-
5C=569160450=570052776	1A=437665001=438699600=-
5C=570071011=571295887	1A=437284401=437792600=-
5C=284521061=286022123	3C=330713501=332212200=-
5C=783824=1930400	5C=4174301=5671100=+
5C=2276535=10046314	5C=5974201=13220000=+
5C=10268056=14794599	5C=13220801=17800000=-
5C=15261298=16943407	5C=17814901=19500700=+
5C=17710061=19450123	5C=20191201=21923000=+
5C=19458850=20551212	5C=22920801=23952400=-
5C=22130822=26173282	5C=24079101=28272000=+
5C=26173532=28601713	5C=28090801=30693000=+
5C=28768862=30225846	5C=30834901=32291400=+
5C=31278628=32423061	5C=33284701=34411000=+
5C=33277422=34629785	5C=35308701=36651500=+
5C=39392611=40794037	5C=41778101=43147500=+
5C=42866074=45874156	5C=45252001=48261900=+
5C=45874686=52954088	5C=48249401=55244600=+
5C=52955736=54433491	5C=55239701=56812200=+
5C=54610250=55395107	5C=56878801=58237200=+
5C=56084662=66557478	5C=58999501=69305900=+
5C=66557543=69096324	5C=69282601=71804100=+
5C=69571132=72777428	5C=72269701=75458800=+
5C=73203719=74551941	5C=75911301=77339200=+
5C=74552652=75613255	5C=77323001=78425600=+
5C=76622922=78554894	5C=79440601=81381900=+
5C=78555419=80798548	5C=81374601=83638100=+
5C=81296584=81904830	5C=83977601=85182600=+
5C=81908752=82994425	5C=84528801=85654900=+
5C=82995301=84298814	5C=85650101=86935700=+
5C=84611636=86734744	5C=87233901=89442100=+
5C=86740073=87747695	5C=89440701=90490400=+
5C=89218343=90420324	5C=92080201=93262900=+
5C=90894939=92415408	5C=93833501=95330900=+
5C=94741981=96199705	5C=97683301=99170500=+
5C=101928913=103365400	5C=104750801=106195000=+
5C=103368454=104623802	5C=106192601=107464000=+
5C=105369410=106361821	5C=108183701=109190900=+
5C=106602606=109679597	5C=109418201=112528100=+
5C=109723319=110951493	5C=112570101=113768600=+
5C=111331562=113484265	5C=114130301=116208400=+
5C=115558610=117086414	5C=118281101=119805700=+
5C=117094333=118643074	5C=119803601=121335500=+
5C=118918150=120168273	5C=121583301=122888400=+
5C=121012015=122112071	5C=123704301=124822500=+
5C=123271885=124862565	5C=125980701=127783000=+
5C=127550516=130318076	5C=130364101=133150500=+
5C=130318177=131576450	5C=133122701=134415100=+
5C=131577045=132687116	5C=134407301=135572500=+
5C=132689575=133876822	5C=135440001=136739900=+
5C=133945171=136074951	5C=136685101=138875700=+
5C=136075486=141916512	5C=138866301=144861500=+
5C=142677076=149190391	5C=145534201=152048000=+
5C=149190884=160077114	5C=152038501=162976000=+
5C=161074045=167721436	5C=163919801=170586400=+
5C=167722751=175924700	5C=170582901=178751100=+
5C=175927219=183249649	5C=178747201=186200800=+
5C=183348938=193476233	5C=186187001=196405100=+
5C=193487844=202983771	5C=196416701=205993600=+
5C=203439061=210808442	5C=206432801=213800100=+
5C=210808658=212989753	5C=213790201=215978600=+
5C=212989830=222660394	5C=215969001=225663200=+
5C=222660995=238021335	5C=225656001=241021600=+
5C=238022491=248747906	5C=241017301=251785800=+
5C=248752271=253933977	5C=251780401=256801200=+
5C=253934033=260653485	5C=256791501=264139100=+
5C=260709826=267865035	5C=264112001=271636700=+
5C=267865442=281299723	5C=271635001=284966600=+
5C=287288271=300332953	5C=285099801=298043200=+
5C=300333042=305702249	5C=297972201=303340400=+
5C=305702489=309649002	5C=303335101=307261500=+
5C=310450778=312192204	5C=308053001=309790000=+
5C=312194927=314441154	5C=309787801=312038800=+
5C=314441169=339232464	5C=312032401=336772200=+
5C=340355542=350206729	5C=337774101=347664100=+
5C=351926085=353218648	5C=349317901=350561800=+
5C=353221821=359583506	5C=350546601=356947000=+
5C=360580702=361514773	5C=357819601=358840200=+
5C=363448965=365303714	5C=360605701=362345900=+
5C=365717790=367539795	5C=362741401=364542200=+
5C=367542050=370452677	5C=364540401=367584200=+
5C=370452982=371678246	5C=367424501=368647900=+
5C=371679623=387594566	5C=368642101=384604100=+
5C=387594593=401462840	5C=384594301=398482200=+
5C=404511348=419098767	5C=398705801=412888500=+
5C=419276166=430889164	5C=412794801=424475400=+
5C=430890513=441844315	5C=424424801=435323200=+
5C=441844532=450559389	5C=435317001=444001200=+
5C=450573294=455213232	5C=444000401=448663100=+
5C=455217732=462311310	5C=448667601=455778700=+
5C=462314810=473478811	5C=455782201=467010300=+
5C=473479453=474871287	5C=466988801=468364500=+
5C=474872863=476143091	5C=468360901=469630700=+
5C=476143659=505657780	5C=469618001=497933000=+
5C=505657826=514311824	5C=497919801=506927500=+
5C=514312471=516571498	5C=506777201=508937400=+
5C=516641402=520275573	5C=509016001=512812400=+
5C=520277520=539648097	5C=512675801=532043300=+
5C=539731708=541971532	5C=532148201=533995100=+
5C=541974140=548697798	5C=534019301=540475400=+
5C=549034067=560405754	5C=540942601=552023800=+
5C=560418163=565961963	5C=552021901=557493600=+
5C=566172339=567200563	5C=557680001=559092300=+
5C=567457359=568524554	5C=566437601=567891900=-
5C=572327571=573808850	5C=562827301=564028600=-
5C=573808935=575680510	5C=561169701=562833700=-
5C=578979965=580446075	5C=568885401=571964800=+
5C=580676239=601935653	5C=570778001=592723400=+
5C=601935947=608156061	5C=592057601=598260000=+
5C=608186194=610502617	5C=598266201=600869000=+
5C=282515942=284506175	6C=354261701=356203300=+
5D=385499071=406684337	5A=436719601=457901700=+
5D=188604=2709474	5D=3536901=6038000=+
5D=2728795=4202353	5D=6047801=7577900=+
5D=5071519=7405448	5D=8390901=10810300=+
5D=8678570=11438509	5D=12071901=14766400=+
5D=11438737=18905829	5D=14753401=22220200=+
5D=18906042=29858924	5D=22214601=33203300=+
5D=29859272=32529042	5D=33124701=35815600=+
5D=32561842=33907268	5D=35825601=37216500=+
5D=34681537=41693512	5D=37983501=44959400=+
5D=41693577=59588122	5D=44937501=62887900=+
5D=59588448=102356415	5D=62876901=107070500=+
5D=103731749=123853138	5D=107094301=127124200=+
5D=123854319=137674926	5D=127111601=140932300=+
5D=137674938=161517312	5D=140924701=164744400=+
5D=161517820=170573671	5D=164739301=173792700=+
5D=170574290=172203886	5D=173788501=175421900=+
5D=172204478=176161396	5D=175417601=179444900=+
5D=176161423=179405446	5D=179372501=181617600=+
5D=179413232=190561617	5D=181570901=192699900=+
5D=190562368=197386715	5D=192696101=199537400=+
5D=197388533=219409825	5D=199531701=221618900=+
5D=219514977=228766559	5D=221653301=229131300=+
5D=228771408=247148183	5D=229126201=247493000=+
5D=247148251=259569714	5D=247485201=259965900=+
5D=259570387=273221340	5D=259891801=273533300=+
5D=273222227=290629446	5D=273526801=290973400=+
5D=290629822=293270566	5D=290968001=293613100=+
5D=293270864=319587838	5D=293608101=320039000=+
5D=319588112=340448556	5D=320021301=341073800=+
5D=341184599=343155923	5D=341755601=343728700=+
5D=345369138=363813817	5D=344070001=362557800=+
5D=363814341=384119118	5D=362532401=382886800=+
5D=410242163=429849667	5D=409538701=429208000=+
5D=429913414=432789921	5D=429230401=433017600=+
5D=432837580=438060060	5D=432946501=437686600=+
5D=438061178=445030163	5D=437675301=444646900=+
5D=445030294=446776959	5D=444624001=446487800=+
5D=446783261=448356536	5D=446495101=448095600=+
5D=448647502=449835488	5D=448370801=449614100=+
5D=449941530=451128676	5D=449658001=450984200=+
5D=451128934=452905559	5D=450966201=453820700=+
5D=452905560=473405754	5D=453767901=473513200=+
5D=474608281=479700657	5D=474550101=479669100=+
5D=479700689=480905307	5D=479659301=481073600=+
5D=483206912=484014312	5D=481460101=482494500=+
5D=486128043=487978221	5D=484316901=486418600=+
5D=488034430=489772144	5D=486218501=487833600=+
5D=489816140=491240004	5D=487831601=489044500=+
5D=491933855=497105031	5D=489864301=495652900=+
5D=497765843=498562176	5D=496176901=497912300=+
6A=12850894=14976968	2D=98666701=101572200=+
6A=20559400=23985942	2D=107314901=110848300=+
6A=32040991=35512664	2D=118799701=121851000=+
6A=14760=1565503	6A=86501=1644200=+
6A=1565747=5403089	6A=1640401=5615700=+
6A=5405591=7051442	6A=5602701=7180300=+
6A=7069336=9160248	6A=7158101=9314000=+
6A=17518706=19502663	6A=17867901=19793400=+
6A=27366181=30585243	6A=27087401=30272300=+
6A=42641339=44962361	6A=40159001=42646800=+
6A=45147281=47197422	6A=42817601=44936900=+
6A=51507136=53225443	6A=49256301=51178400=+
6A=53783664=54994593	6A=51704801=52935300=+
6A=57439183=58834204	6A=55281001=56098200=+
6A=61054635=62255803	6A=58371501=59665300=+
6A=62256420=64947999	6A=59605901=61985500=+
6A=66772946=67814208	6A=63675301=64720100=+
6A=68133954=69427588	6A=65036101=66345600=+
6A=69675641=80419718	6A=66584601=77322600=+
6A=80895070=81909198	6A=77797901=78811600=+
6A=81912118=83452528	6A=78809801=80353100=+
6A=84447805=85922228	6A=81356001=82839900=+
6A=85922238=90482750	6A=82829501=87388300=+
6A=90483978=103598796	6A=87379201=100408900=+
6A=103598966=106779264	6A=100401701=103592800=+
6A=106780728=121534002	6A=103584501=118340900=+
6A=121534539=125950528	6A=118338101=122826000=+
6A=125950614=137696046	6A=122751901=134908900=+
6A=137764961=151543850	6A=134844201=148997900=+
6A=151545027=157097951	6A=148994101=154554000=+
6A=157098626=165868814	6A=154549601=163435900=+
6A=165869251=171434174	6A=163431401=169003300=+
6A=171435036=174311036	6A=168999001=171908600=+
6A=174313884=177573626	6A=171905801=175278400=+
6A=177575466=186668714	6A=175270401=184391900=+
6A=187638945=189362018	6A=185361001=187095800=+
6A=189363024=190467504	6A=187079601=188232600=+
6A=190467932=197333301	6A=188186201=195106300=+
6A=197334644=198997730	6A=195098101=196826800=+
6A=198998954=202313673	6A=196752001=200112900=+
6A=202316731=208037869	6A=200095301=205824500=+
6A=209602316=211296110	6A=207333501=209054600=+
6A=211615815=214099302	6A=209324401=211856500=+
6A=214119843=215098998	6A=211837601=212876600=+
6A=216123002=217187298	6A=213946101=215044200=+
6A=217187821=218790634	6A=215024301=216754800=+
6A=218793988=219663023	6A=216742901=217813300=+
6A=221130297=222234054	6A=219144401=220268800=+
6A=222234080=223586534	6A=220263601=221667800=+
6A=223586900=227484900	6A=221638401=225466800=+
6A=227956643=230602134	6A=225937401=228641500=+
6A=230784475=234651647	6A=228765101=232687300=+
6A=234652238=238221199	6A=232681001=236228000=+
6A=238221920=244404349	6A=236205201=242414800=+
6A=245196374=246536526	6A=243168801=244475100=+
6A=246560657=248913499	6A=244493601=246886300=+
6A=248913672=251310251	6A=246879501=249581900=+
6A=251310346=252383337	6A=249556101=250489400=+
6A=254567059=258234424	6A=252647001=256466700=+
6A=259882331=261026308	6A=258093601=259223400=+
6A=262686144=264206221	6A=260880501=262397100=+
6A=264207719=265471981	6A=262393501=263619300=+
6A=267507272=281715265	6A=265555401=280065600=+
6A=281715327=294367665	6A=280033501=292698000=+
6A=294373262=295622451	6A=292703601=293964500=+
6A=295624490=303038611	6A=293958801=301547800=+
6A=303040782=305923099	6A=301352901=304283600=+
6A=305923580=306965232	6A=304204401=305335200=+
6A=306965370=310590655	6A=305244501=308828000=+
6A=311825708=313240385	6A=309793001=311332800=+
6A=313916499=316282114	6A=311968101=314345800=+
6A=316285954=317506493	6A=314346001=315696100=+
6A=317535463=318571471	6A=315695901=317046900=+
6A=318711947=320627279	6A=317063501=318793500=+
6A=322409022=323553872	6A=320410801=321419200=+
6A=323563654=325982259	6A=321359001=323587200=+
6A=326371904=329058038	6A=323984301=326845300=+
6A=329068022=330057296	6A=326824601=328034800=+
6A=330057323=333162003	6A=328023601=330879300=+
6A=335766323=337606672	6A=335799101=339046100=-
6A=337613388=339263863	6A=334075601=335977900=-
6A=339782613=344254430	6A=340680201=345232500=+
6A=346150516=353399979	6A=347135101=354201400=+
6A=353400546=355085969	6A=354196901=356011600=+
6A=355086823=357783971	6A=356006701=358641400=+
6A=357784662=359359910	6A=358632901=360230200=+
6A=359360300=360931860	6A=360224701=361762500=+
6A=361861800=366266950	6A=362633901=366989400=+
6A=366500979=369143473	6A=367217601=369825600=+
6A=369143913=389430639	6A=369798101=390353500=+
6A=389704325=391777303	6A=390600701=392665800=+
6A=392103167=393184402	6A=392966501=394068800=+
6A=393306932=398308255	6A=394119501=398820000=+
6A=399099925=400536611	6A=399541901=400957600=+
6A=401892652=405882827	6A=402036801=406499100=+
6A=405946540=409299119	6A=406365401=410173700=+
6A=409541628=411220034	6A=410275001=411870400=+
6A=411220213=433814358	6A=411797501=433179100=+
6A=433814939=437792582	6A=446610701=450563700=+
6A=437793969=440841226	6A=442858301=445914300=-
6A=440841969=443708714	6A=439962801=442983300=-
6C=522278513=523495994	3C=26228401=27398200=+
6C=520287500=521277601	4D=432522601=433523000=+
6C=3692=1093774	6C=40301=1278100=+
6C=1897812=6531587	6C=2019301=6830700=+
6C=8486459=10209887	6C=8784501=10562800=+
6C=10524212=12002134	6C=10748401=12291400=+
6C=12022041=14107604	6C=12304601=13392400=+
6C=14125482=15686820	6C=13387801=14982800=+
6C=15945844=17383296	6C=15200201=16563500=+
6C=19381546=20624505	6C=18356401=19625700=+
6C=20624695=22091028	6C=19623501=21740700=+
6C=22102368=23727928	6C=21695001=23176400=+
6C=24460437=29045649	6C=23895101=28475800=+
6C=29045682=32196395	6C=28472701=31637700=+
6C=32568980=35912701	6C=31981201=35276700=+
6C=36938299=37994159	6C=36795601=37829500=+
6C=39358847=40300955	6C=38829501=39934500=+
6C=40328786=42419837	6C=39925201=41976000=+
6C=46894318=48919980	6C=46463901=48565400=+
6C=49160090=51136314	6C=48787301=50736100=+
6C=52226278=59158247	6C=51636001=56969800=+
6C=60103144=61050804	6C=57780001=58958300=+
6C=61308129=62591181	6C=59207201=60479700=+
6C=63779997=64912310	6C=61655001=62591300=+
6C=66313795=67486798	6C=64002101=65254900=+
6C=67486893=68413132	6C=65206201=66328900=+
6C=68415491=69439113	6C=66304201=67270200=+
6C=69439124=70777048	6C=67262401=68620500=+
6C=71007721=72085774	6C=68850501=69967900=+
6C=73843431=74502346	6C=71593001=72623600=+
6C=75792187=76856746	6C=73350101=74351600=+
6C=76857604=77992660	6C=74350501=75453800=+
6C=78007188=79347728	6C=75410301=76751600=+
6C=81005489=83203516	6C=78313001=80743000=+
6C=83203666=84128884	6C=80712001=82055600=+
6C=84219242=92476529	6C=81949201=90034400=+
6C=92479148=94836308	6C=89951601=92285700=+
6C=94841207=95951220	6C=92289001=93319800=+
6C=97015440=98403575	6C=94466801=95825100=+
6C=98406468=99899507	6C=95820901=97432500=+
6C=99919529=103607149	6C=97428801=101107400=+
6C=103612249=107920005	6C=101112501=105445300=+
6C=107920077=110174959	6C=105392101=107795700=+
6C=114114411=115560334	6C=111630201=113255800=+
6C=115780461=116290109	6C=113365701=114492700=+
6C=120239646=122373731	6C=118309301=120504000=+
6C=122373998=123426975	6C=120477101=121607700=+
6C=123429589=126781105	6C=121604901=125132500=+
6C=126784012=127785698	6C=125135401=126177400=+
6C=128221809=129794481	6C=126702101=128239800=+
6C=133695141=137488062	6C=132913101=135202200=+
6C=138572416=139729007	6C=136168601=137389200=+
6C=140515076=148416070	6C=138191101=146050500=+
6C=148425076=149558741	6C=146045601=147109300=+
6C=149918572=151871236	6C=147479601=149085600=+
6C=154108541=155520490	6C=149374801=150873700=-
6C=155530787=156868778	6C=152865101=155437300=+
6C=156868925=157995583	6C=155427701=156602600=+
6C=158972731=160832036	6C=157722501=158746000=+
6C=161588082=166234802	6C=159512901=164244200=+
6C=166461458=169357375	6C=164431601=167396000=+
6C=170177584=171740817	6C=168165701=169781500=+
6C=171742924=172936793	6C=169776901=171034500=+
6C=174961979=176229355	6C=173063501=174312500=+
6C=176240477=177700808	6C=174253701=175773000=+
6C=178255348=179610090	6C=176266501=178198500=+
6C=180831010=181802689	6C=179385901=180430500=+
6C=183632962=184488226	6C=182423101=183706000=+
6C=185536398=186312387	6C=183954101=185523100=+
6C=188912815=189928050	6C=188079501=189073400=+
6C=195435581=196940701	6C=191923501=193417100=+
6C=197840488=199884366	6C=194401101=196240600=+
6C=201774072=203663236	6C=197892601=199590000=+
6C=206322685=208582388	6C=202203301=204502800=+
6C=208634098=211302758	6C=204509301=207279200=+
6C=212448872=215591316	6C=208411101=211545500=+
6C=215847314=216957139	6C=211791501=213239100=+
6C=219065926=220431122	6C=213304801=214681700=+
6C=221231625=222536039	6C=215568301=216975600=+
6C=222536207=229023181	6C=216966001=223589300=+
6C=229658511=233593589	6C=224203101=226978400=+
6C=233691972=237972341	6C=227003001=231324800=+
6C=238408290=239678278	6C=231742101=232964800=+
6C=239679417=241337384	6C=232961601=234817600=+
6C=242548474=244060454	6C=236087401=237614300=+
6C=244276170=246045255	6C=237836501=239589300=+
6C=246045815=248892158	6C=239577201=242526600=+
6C=250133334=256455089	6C=242605701=248861900=+
6C=258558222=261364384	6C=250154501=252732800=+
6C=261375620=265314336	6C=252563501=256468400=+
6C=266221358=272891162	6C=257356201=262993900=+
6C=272898361=274165210	6C=262970201=264214900=+
6C=274458929=277348269	6C=264349301=266446700=+
6C=277982654=279079390	6C=267015601=268214200=+
6C=279156931=280677532	6C=268253301=269792800=+
6C=280677609=283331617	6C=269789501=272421200=+
6C=283333155=284386110	6C=272417701=273537200=+
6C=284386782=286838382	6C=273528101=275968500=+
6C=287604487=288767005	6C=276093101=277291900=-
6C=288996138=290032920	6C=277454401=278605000=+
6C=290033341=291962581	6C=278515501=280497600=+
6C=291968399=293576646	6C=280489101=282009900=+
6C=293825707=295812999	6C=282267301=284350600=+
6C=296735821=298450959	6C=285240101=287392700=+
6C=298457052=299645668	6C=287350901=288599300=+
6C=299818395=301144817	6C=288736501=290059200=+
6C=302254531=305600808	6C=291116201=293797200=+
6C=305611841=312538630	6C=293794101=300716700=+
6C=312539060=314230254	6C=300687401=302412400=+
6C=315374334=316966425	6C=303182801=304393500=-
6C=321639190=322929715	6C=307403701=308476600=+
6C=325260535=326945548	6C=310004801=311750800=-
6C=331328099=332630402	6C=316696201=318673900=+
6C=333723582=335190221	6C=319250801=320741300=+
6C=336920465=337942387	6C=322871501=324017600=+
6C=338644877=340333110	6C=324718901=326595400=+
6C=340333166=340843430	6C=326580101=327602000=+
6C=342163873=343335852	6C=328649201=329912000=+
6C=343455340=344573681	6C=329982001=331241400=+
6C=346982236=350720940	6C=333796401=337448300=+
6C=350723805=351896699	6C=337412201=338672300=+
6C=352503707=355037316	6C=339203501=341821700=+
6C=355137912=358372535	6C=341818501=345148100=+
6C=358374795=359417896	6C=345140301=346226900=+
6C=359792823=361947505	6C=346517201=348685000=+
6C=362792406=364359848	6C=349621901=351167300=+
6C=364359906=367316287	6C=351165301=354094800=+
6C=369556248=369902109	6C=357949901=360297900=+
6C=370040460=370966658	6C=358637601=361156700=+
6C=372094274=373180130	6C=362340601=363612000=+
6C=374028205=375716891	6C=364349301=366259400=+
6C=375717082=381342540	6C=366068501=371719800=+
6C=381342702=384525210	6C=371683201=375036500=+
6C=384529633=385719949	6C=375032801=376237900=+
6C=385720682=389699377	6C=376229401=380283600=+
6C=389728658=390723406	6C=380312801=381347300=+
6C=391674645=392763271	6C=382274401=383729000=+
6C=392903821=394696553	6C=384151801=387183600=+
6C=394924063=401896383	6C=387271901=395356600=+
6C=402071506=405443258	6C=395412801=398780400=+
6C=405724158=418013402	6C=399048401=411277900=+
6C=418028216=421996119	6C=411292601=415307700=+
6C=421996191=427167745	6C=415298001=419620100=+
6C=432050444=433266824	6C=424391801=425515100=+
6C=433266899=437212530	6C=425486101=429414400=+
6C=437212564=442601962	6C=429364001=434754100=+
6C=442602271=445239955	6C=434747701=437562800=+
6C=445409513=446762776	6C=437672901=440234000=+
6C=447675474=450727530	6C=441099501=444100200=+
6C=450728997=452242005	6C=444093901=445692600=+
6C=452243975=453483219	6C=445654001=446873600=+
6C=454045839=460603219	6C=447420601=454150600=+
6C=460603414=471511651	6C=454125401=465266900=+
6C=471512286=479319097	6C=465201501=473031600=+
6C=479319375=482696335	6C=473022501=476392800=+
6C=482696918=484513375	6C=476383101=478299700=+
6C=484554406=491840170	6C=478256401=485578000=+
6C=491949047=496949776	6C=485642801=490798500=+
6C=497096136=498914983	6C=490906201=492766000=+
6C=498961660=500881614	6C=492759801=494785000=+
6C=500881755=504730479	6C=494742001=498865700=+
6C=504731651=506484444	6C=498779501=500609300=+
6C=506490984=507901362	6C=500574501=502065900=+
6C=507901496=516607350	6C=502023001=510884000=+
6C=516607624=517633074	6C=510763301=511773700=+
6C=517633832=520287333	6C=511761201=514445800=+
6C=523874861=534034178	6C=514454001=524609100=+
6C=534035884=535444198	6C=524603901=526017900=+
6C=535444432=544081704	6C=526008401=534590600=+
6C=544996784=546157810	6C=535515701=536768200=+
6C=546159218=549301110	6C=536755501=540043000=+
6C=550268784=552634374	6C=541215401=542065700=+
6C=554472810=556643640	6C=543619101=546014400=+
6C=556643708=559551891	6C=545966701=548893900=+
6C=562762835=569335308	6C=548923101=555277400=+
6C=569336182=573879302	6C=555166701=559580100=+
6C=573897392=586627641	6C=559541401=572311600=+
6C=586628033=592959073	6C=572307301=579410300=+
6C=593605689=599831450	6C=579879801=586101900=+
6C=600660407=602913609	6C=586776101=588967700=+
6C=602965415=604288780	6C=588959301=589631800=+
6C=604289133=611048040	6C=589439601=595440500=+
6C=611048833=620837568	6C=595385201=605301800=+
6C=621630558=623995408	6C=605591401=608087100=+
6C=623996298=626215403	6C=608015401=610197700=+
6D=14803=558920	6D=367801=1460700=+
6D=2252942=3749740	6D=3015301=4648900=+
6D=3750099=7134364	6D=4612401=7854400=+
6D=7228743=9126750	6D=7778301=9753500=+
6D=9996535=12173009	6D=10422701=12566500=+
6D=13433504=15651017	6D=13809901=16094200=+
6D=16626059=18605793	6D=17038601=19005000=+
6D=18845289=20777496	6D=19238701=19593100=+
6D=21761581=22985549	6D=20585501=21821900=+
6D=24505205=26219606	6D=23256901=24933300=+
6D=30261053=31465138	6D=25750101=26947900=+
6D=33901524=37955939	6D=29411601=33287700=+
6D=37956026=39413953	6D=33263401=34328200=+
6D=39415037=42196193	6D=34877201=37658400=-
6D=42879199=44216413	6D=37658401=38989000=+
6D=44581253=46155537	6D=38914801=40510400=+
6D=46158410=48192895	6D=40508201=42457600=+
6D=48958562=50202884	6D=43230601=44423300=+
6D=56617173=57862968	6D=50869401=52115000=+
6D=57863428=58904243	6D=52108401=53160400=+
6D=60679111=62930256	6D=54927501=57230300=+
6D=66552067=68580419	6D=60846601=62867600=+
6D=71549752=72549147	6D=65711501=66714800=+
6D=73830931=75511155	6D=68019901=69766700=+
6D=78706781=80624783	6D=75267201=77278400=-
6D=80624846=82987086	6D=73076201=75433800=-
6D=83111571=84345087	6D=77412601=78609700=+
6D=85686703=89997279	6D=79894501=84402400=+
6D=89997362=91075993	6D=84389801=85377000=+
6D=91395490=93030421	6D=85657901=87252800=+
6D=94667363=95957178	6D=88921101=90237400=+
6D=101097045=102572243	6D=95147401=95520100=+
6D=103274134=105553499	6D=96242601=98632400=+
6D=107823812=108806989	6D=100844401=101862300=+
6D=109308371=112321854	6D=102636901=105612900=+
6D=113035510=115168502	6D=106302301=108567600=+
6D=115169038=118078426	6D=108540401=111413300=+
6D=119461106=121282825	6D=112816301=114625800=+
6D=122092704=123852117	6D=115453101=117278400=+
6D=123859854=125393413	6D=117276201=118080300=+
6D=125393841=126641235	6D=118075901=119361300=+
6D=129054295=130267815	6D=121747601=122944200=-
6D=132682194=135743326	6D=125339401=128383400=+
6D=136899774=138713390	6D=129565501=131554700=+
6D=141263869=142311649	6D=134051501=135132100=+
6D=142311817=144112461	6D=135070101=136974900=+
6D=144401028=146235223	6D=137103701=139029900=+
6D=149768200=151069694	6D=142418201=143727800=+
6D=154650906=157338679	6D=147303801=150074200=+
6D=158562097=159814740	6D=151250501=152563500=+
6D=160216445=163825592	6D=152866701=156626400=+
6D=163826097=165730495	6D=156608601=158531700=+
6D=166069383=167264581	6D=158864701=160223000=+
6D=167443488=168431697	6D=160304501=161315900=+
6D=169995959=172214628	6D=162949301=165223000=+
6D=173230143=175790784	6D=166251801=168882400=+
6D=176184164=179281460	6D=169281901=172817700=+
6D=181415691=182516955	6D=175021101=176143700=+
6D=182517464=184101564	6D=176126301=177698300=+
6D=184102065=186249736	6D=177658001=179755200=+
6D=186347285=189402661	6D=179838601=182904300=+
6D=189954675=191440422	6D=183424701=184903000=+
6D=192380154=193466945	6D=185820701=186955800=+
6D=194276079=195553217	6D=187715301=188961200=+
6D=199077274=201423843	6D=192490801=195061700=+
6D=201606179=203189776	6D=195211501=196787400=+
6D=203550920=204646972	6D=197133801=198192800=+
6D=204648907=206900388	6D=198187601=200428900=+
6D=208141745=209709638	6D=201630601=203190700=+
6D=209710868=211481317	6D=203182701=204922900=+
6D=212261092=213789903	6D=205668401=207301200=+
6D=218576656=219868565	6D=211987901=213307700=+
6D=219869890=221346437	6D=213303401=214740700=+
6D=221346474=222293211	6D=214739401=215897800=+
6D=222372024=223524841	6D=215788701=216892800=+
6D=223524987=226113752	6D=216876901=219437400=+
6D=226691893=228501465	6D=220034501=221850200=+
6D=228563560=230322217	6D=221868001=223593400=+
6D=230322653=235061671	6D=223585801=228295100=+
6D=235067633=238316695	6D=228293601=233136100=+
6D=240222253=240289313	6D=231466101=233301100=+
6D=240970516=242518046	6D=234041701=235636800=+
6D=242519427=243313930	6D=235415001=236416000=+
6D=243394299=245291763	6D=236497601=238328900=+
6D=247339154=252482121	6D=239928601=245042500=+
6D=252482305=253568699	6D=245023201=246122600=+
6D=253569062=254628329	6D=246117401=247170400=+
6D=254886745=255722682	6D=247354301=249837500=+
6D=255766719=259035831	6D=249813901=252272100=+
6D=259043485=260078604	6D=252250901=253330600=+
6D=260080587=285636123	6D=253332601=278834600=+
6D=285899763=288975277	6D=278882301=282017300=+
6D=288975370=291164606	6D=281959101=284036900=+
6D=292667646=294969603	6D=285363801=287687400=+
6D=294970350=296749269	6D=287646401=289337400=+
6D=296770947=297712412	6D=289336201=290528000=+
7A=317934=3289390	1D=368463101=370717900=-
7A=8213415=14018001	1D=372932301=379077800=+
7A=5097135=7292287	7A=10752501=12565800=+
7A=15593604=26807904	7A=20830901=31921100=+
7A=26809064=36127042	7A=31901801=41368700=+
7A=36820636=38523563	7A=42310001=44284400=+
7A=38808116=40139845	7A=44351301=44767900=+
7A=40702495=42889925	7A=45782201=47893500=+
7A=44996271=46630599	7A=50021101=51676300=+
7A=49058132=50186030	7A=53583301=54860400=+
7A=50581446=51535755	7A=55242601=56266200=+
7A=51535811=53138410	7A=56237401=57712100=+
7A=53202016=56231427	7A=57775301=60199800=+
7A=56231443=61008005	7A=60182001=65038300=+
7A=62523139=66347656	7A=66719901=70526200=+
7A=66348948=72465864	7A=70520401=76774200=+
7A=72465888=78852643	7A=76727201=82858300=+
7A=78854630=83110030	7A=82853401=87170900=+
7A=83112143=86455016	7A=87167701=90597600=+
7A=86455360=90082460	7A=90531001=94275600=+
7A=90082614=93858890	7A=94125801=97860200=+
7A=93863150=101566421	7A=97859401=105535500=+
7A=101568641=102853413	7A=105530801=106817500=+
7A=102853817=114207859	7A=106813101=118051200=+
7A=114210571=118746526	7A=118048901=122621000=+
7A=119239953=121711994	7A=122972501=125604700=+
7A=123293309=124786760	7A=127159301=128603200=+
7A=125995513=131788076	7A=129726001=135503600=+
7A=132713406=134104347	7A=136438801=137904300=+
7A=134209689=135804551	7A=137901501=139433500=+
7A=135804664=138743388	7A=139426701=142565100=+
7A=138751441=143108644	7A=142385701=146688500=+
7A=143109502=150479821	7A=146684101=154015000=+
7A=150481817=167825160	7A=154007201=171340900=+
7A=167825164=180415398	7A=171335701=183932300=+
7A=180415849=182143293	7A=183922701=185645700=+
7A=182143675=186625500	7A=185636701=190045900=+
7A=186625620=197418026	7A=190034301=200929800=+
7A=197420270=205810493	7A=200868001=209177300=+
7A=205810583=214661372	7A=209171601=218040900=+
7A=215194928=223388447	7A=218042601=226762200=+
7A=223392154=239913208	7A=226761001=243498800=+
7A=239913255=265335374	7A=243460001=268990000=+
7A=265335711=268313266	7A=268981101=271961900=+
7A=268314156=270087097	7A=271958401=273731300=+
7A=270087507=292362681	7A=273721901=296223900=+
7A=292926326=309700595	7A=296187601=313035200=+
7A=310436016=324026359	7A=313768101=327304700=+
7A=324029412=330807375	7A=327280801=334081000=+
7A=330808516=332482258	7A=334076901=335749200=+
7A=332487161=337097402	7A=335734901=340370900=+
7A=337098171=364095599	7A=340366701=367459700=+
7A=364096127=383594598	7A=367455101=386919600=+
7A=383596612=431296991	7A=386911801=434534000=+
7A=431301891=489942984	7A=434538901=492825700=+
7A=489977290=493510142	7A=492845001=496117400=+
7C=14632607=15574516	7C=401=1093300=+
7C=15593266=21173528	7C=960701=6140200=+
7C=21173530=24225035	7C=6129301=9130400=+
7C=24228179=25989249	7C=9126001=11086300=+
7C=26252813=35763797	7C=11137201=20599300=+
7C=35763843=36832373	7C=20581201=21622400=+
7C=37892400=39108892	7C=22692201=24204500=+
7C=39202016=41561334	7C=24122701=26531000=+
7C=42427493=47079996	7C=27387301=32014300=+
7C=47775428=50075838	7C=32682201=34936600=+
7C=50129282=51574754	7C=34978701=36485300=+
7C=52624287=54509138	7C=37299901=39185300=+
7C=57530136=62709223	7C=42002701=47164800=+
7C=62710906=64503060	7C=47156701=48934600=+
7C=65201898=67388386	7C=49573601=51643800=+
7C=67389815=68245551	7C=51638501=52639100=+
7C=68245690=70259762	7C=52566501=54550000=+
7C=70260057=73155097	7C=54527401=57397600=+
7C=73155390=76995654	7C=57391401=61211000=+
7C=76995719=79631080	7C=61177001=63844000=+
7C=82126177=83572092	7C=66286801=67722500=+
7C=84423068=86377858	7C=68543601=70582700=+
7C=86829500=89794212	7C=71002301=74003700=+
7C=91024167=91986753	7C=75252701=76289700=+
7C=91986808=93300615	7C=76229401=77821200=+
7C=93930978=97035827	7C=78449601=81760600=+
7C=97041982=98070090	7C=81758301=82900400=+
7C=98084220=99178367	7C=82882901=84038700=+
7C=99179544=102264480	7C=84035601=87249700=+
7C=103269081=120506193	7C=88123801=105340400=+
7C=120506508=122530520	7C=105333301=107433600=+
7C=123455895=130804032	7C=108260701=115618100=+
7C=130804570=135105762	7C=115613001=119920000=+
7C=139420921=140849821	7C=121697101=123172000=+
7C=141664516=150104537	7C=123954901=132612700=+
7C=150104721=165244401	7C=132570301=147618200=+
7C=165355897=172906568	7C=147685901=155251300=+
7C=172908108=176429453	7C=155235801=158749400=+
7C=176996925=181653898	7C=159251401=163767600=+
7C=182326515=183305967	7C=164455001=165458900=+
7C=183485276=193464201	7C=165638101=175609500=+
7C=193465377=200111833	7C=175602901=182255900=+
7C=200113100=205829935	7C=182248301=187960700=+
7C=205829949=214420861	7C=187947401=196542300=+
7C=215821765=218863814	7C=199977601=203032600=+
7C=218865652=223912081	7C=203017201=208080100=+
7C=223968756=253682610	7C=207635601=237332700=+
7C=253683500=269986901	7C=237326201=251305900=+
7C=269986979=276370846	7C=251298301=257782500=+
7C=277198250=292722687	7C=258535001=274082000=+
7C=292827664=303415501	7C=274181101=284840400=+
7C=303795050=324292034	7C=285227001=305577000=+
7C=324292233=341464803	7C=305370401=322296200=+
7C=341738838=360846555	7C=321941601=340825900=+
7C=360847020=363183727	7C=340735401=343699900=+
7C=363183731=369125166	7C=343669101=349749800=+
7C=369339487=372487446	7C=349708201=352889100=+
7C=374591430=386140217	7C=352895201=363822500=+
7C=386140390=388022878	7C=363812501=365734500=+
7C=388023572=392538503	7C=365725501=370251400=+
7C=392636928=394214279	7C=370459901=372044400=-
7C=394324355=421581469	7C=372274501=399225400=+
7C=421587759=446827073	7C=399196301=424600200=+
7C=446827338=453249500	7C=424538801=431077500=+
7C=453275605=463547715	7C=430995601=441436800=+
7C=463548916=483989344	7C=441291501=461635100=+
7C=484318861=517808778	7C=461927101=495633700=+
7C=517809124=531075600	7C=495611101=508834000=+
7C=531075634=539327473	7C=508833401=516974300=+
7C=540042471=541123866	7C=518000101=519022800=+
7C=541715565=544833203	7C=519220601=522399600=+
7C=544842266=545722041	7C=522403601=523554100=+
7C=546311259=550695853	7C=524302301=529016500=-
7C=550760724=551716985	7C=523273201=524576500=-
7D=442737425=443839251	2A=447382901=448181500=+
7D=443971073=445323741	2A=448266901=449771000=+
7D=445733183=447121880	2A=449829401=451694200=+
7D=447242426=448744741	2A=451640801=452672700=+
7D=448744833=450953858	2A=452553001=454223200=+
7D=451807168=459667830	2A=454828401=462807500=+
7D=50774900=52339846	7A=139556201=141479600=+
7D=72=760504	7D=650901=1780400=+
7D=811820=1803658	7D=1684101=2966900=+
7D=1831800=8111148	7D=2991301=9439300=+
7D=8876184=9910227	7D=9625501=10727100=-
7D=11523782=12839628	7D=12887901=14197400=+
7D=13742869=15289505	7D=15073901=16731600=+
7D=15335875=16722889	7D=16585801=18161500=+
7D=17393617=20903193	7D=18684601=22205500=+
7D=20925194=25289400	7D=22202601=26411000=+
7D=25290126=27408730	7D=26388801=28542000=+
7D=28811736=30082732	7D=30043101=31150900=+
7D=31418091=32375748	7D=32658001=33697000=+
7D=32376988=38910183	7D=33692801=40028300=+
7D=39873492=43292097	7D=40922601=44353000=+
7D=44846342=45862934	7D=45920601=46726100=+
7D=45864606=47886213	7D=46723701=49000500=+
7D=52675595=54775211	7D=53976201=56103700=+
7D=54779151=56862618	7D=56093701=58207000=+
7D=57721039=58923884	7D=59028101=60257600=+
7D=58923930=60064661	7D=60207701=61335900=+
7D=60066652=62634942	7D=61330901=63795700=+
7D=62635307=66743638	7D=63759601=68119200=+
7D=72834790=75103091	7D=72148501=74402100=-
7D=75370358=76557831	7D=70752501=71916200=-
7D=77945113=80361050	7D=79279601=81688500=+
7D=81078815=83087666	7D=82383701=84291400=+
7D=84437792=85603322	7D=85626001=86925500=+
7D=85950059=87161957	7D=87298101=88582000=+
7D=92126882=93497003	7D=93640001=95043200=+
7D=95804632=96895338	7D=97361601=98591400=+
7D=99035286=101188126	7D=100817901=103209200=+
7D=103002050=104008529	7D=105017601=106065300=+
7D=105085575=106424942	7D=107154301=108550900=+
7D=107894183=108305240	7D=110032101=111148000=+
7D=111728840=113333502	7D=150673701=152286500=+
7D=115276489=116463672	7D=136874801=138163100=-
7D=116464187=117676123	7D=135648401=136881700=-
7D=117898408=120064470	7D=133181101=135504700=-
7D=120064784=124378264	7D=128410001=133204700=-
7D=124379341=126820685	7D=125886701=128425900=-
7D=126820751=131115261	7D=121328001=125901100=-
7D=131115293=132155248	7D=120205701=121396700=-
7D=132155474=133999587	7D=118412301=120260700=-
7D=134178741=136561422	7D=115671601=118250500=-
7D=136652108=138413884	7D=113948401=115738500=-
7D=138624671=140306025	7D=147700701=149433200=-
7D=141890666=143577632	7D=144253601=145960700=-
7D=143580727=145916547	7D=141831701=144260100=-
7D=145917173=147126305	7D=140555101=141852400=-
7D=149784843=151234076	7D=154419301=155936000=+
7D=151698118=153902944	7D=156326201=158549000=+
7D=155380123=156572468	7D=160151101=161360500=+
7D=156572780=158657857	7D=161350901=163468800=+
7D=158673633=159742714	7D=163467201=164543300=+
7D=160339331=162531737	7D=165110401=167346600=+
7D=162531840=164239408	7D=167336301=169043100=+
7D=164905253=167460935	7D=169758501=172326500=+
7D=170160782=171188297	7D=175085201=176164100=+
7D=171819633=173521362	7D=202677601=204447800=+
7D=173521499=174943490	7D=204438601=205930300=+
7D=174946537=180040128	7D=205919601=211086200=+
7D=180988116=182046488	7D=186827801=188076200=+
7D=182069425=184145075	7D=187968501=190244900=+
7D=184146239=187706632	7D=182707601=186212000=-
7D=188431639=191108461	7D=181086701=181992600=-
7D=191316745=192348277	7D=179889301=180983300=-
7D=192358662=195292524	7D=176793901=180017700=-
7D=195949885=197232687	7D=200664801=201984900=-
7D=198219144=203036040	7D=194764301=199694100=-
7D=204680443=207422524	7D=190675001=193208300=-
7D=208157069=212548370	7D=211858101=216235200=+
7D=212548898=213562967	7D=216155301=217264000=+
7D=215602530=217371982	7D=219338001=221230300=+
7D=217579301=221267749	7D=221426101=225226000=+
7D=221267787=222065065	7D=225220401=226336300=+
7D=222146467=223481772	7D=226220701=227633900=+
7D=226946196=230371513	7D=229920101=233471600=+
7D=230372169=231960513	7D=233452301=235200000=+
7D=231960707=233210718	7D=235190701=236582800=+
7D=233255323=234787598	7D=236640201=238551200=+
7D=236249320=240445354	7D=239162701=243553700=+
7D=241028576=244425252	7D=244095501=247696700=+
7D=245078965=247124247	7D=248167901=250300900=+
7D=248330818=251856124	7D=251507501=255086100=+
7D=252423499=254001913	7D=255693301=257271500=+
7D=254013371=255576663	7D=257251001=258819300=+
7D=255791741=256925294	7D=259019001=260226200=+
7D=257222582=259199730	7D=260517601=262376900=+
7D=259769318=261470693	7D=262922701=264703400=+
7D=261471976=265112624	7D=264699901=268474300=+
7D=265118955=268833251	7D=268446101=272153900=+
7D=268836430=270167247	7D=272148401=273479700=+
7D=272908889=275487076	7D=276114801=278779300=+
7D=276912760=278519451	7D=280187201=281848700=+
7D=278522892=280847368	7D=281838501=284118000=+
7D=280847492=282477115	7D=284102801=285774700=+
7D=282477302=283536030	7D=285769501=286791900=+
7D=283539265=287643163	7D=286789901=290969900=+
7D=287643569=292760786	7D=290959701=296331500=+
7D=293972920=295419466	7D=297464001=298834500=+
7D=295420317=297519309	7D=298829401=301004600=+
7D=301020495=302156631	7D=304747101=305885100=+
7D=302496327=303501429	7D=307939801=308926000=-
7D=303644484=305227201	7D=306229001=307819300=-
7D=305709827=307670076	7D=309476201=311379200=+
7D=309208654=311312343	7D=312808801=315072400=+
7D=311312647=312803412	7D=315066101=316653400=+
7D=313570063=316150392	7D=317370501=319984200=+
7D=316347138=319033991	7D=320178601=322897200=+
7D=319034693=321578880	7D=322824901=325453900=+
7D=324475847=327269734	7D=327870701=330708600=+
7D=327476924=329406329	7D=330906001=332922200=+
7D=329406342=332026240	7D=332891401=335422300=+
7D=332110883=333054411	7D=335488501=336512600=+
7D=333054531=335339462	7D=336501601=338753000=+
7D=336526509=337902298	7D=339466801=340900500=+
7D=338994346=340015873	7D=341328101=343259600=+
7D=340627287=341760654	7D=343806801=344941100=+
7D=341760863=351021163	7D=344930101=353992600=+
7D=351021445=352150793	7D=353964301=355098000=+
7D=352522536=354475911	7D=355245301=357443600=+
7D=355444498=357977884	7D=358363701=360877900=+
7D=357978000=361190321	7D=360874501=364102700=+
7D=361651336=363652128	7D=364535601=366703600=+
7D=364431605=367331743	7D=367362301=370404800=+
7D=367978551=369648173	7D=370913701=372558100=+
7D=369648782=378792376	7D=372552801=381833100=+
7D=379712263=384182679	7D=382725001=387183900=+
7D=384323606=386152476	7D=387309401=389154400=+
7D=386153340=388071822	7D=389136701=391069400=+
7D=388254346=403920293	7D=391193601=407037900=+
7D=404335657=405182088	7D=407092801=408135200=+
7D=405205277=421951965	7D=408104701=425202200=+
7D=422818083=425151542	7D=425892401=428244300=+
7D=425151569=441537715	7D=428237401=441019100=+
7D=462566228=463981406	7D=459652401=461065600=+
[truncated: 5 more rows]
