# Supplementary material for: Reference genome assemblies reveal the origin and evolution of allohexaploid oat
Source: Nat Genet. 2022 Jul 18;54(8):1248–58. doi: 10.1038/s41588-022-01127-7 (PMC9355876; doi:10.1038/s41588-022-01127-7)
Supplement: Source Data Extended Data Fig. 4 — Statistical Source Data. [file 41588_2022_1127_MOESM14_ESM.xlsx]

## Sheet: Fig E4a
OT3098	Ains
1A=383838182=387677532	1C=1704501=4379100=-
1A=426512733=430565322	1C=102218101=106024700=-
1A=430569392=430676993	1C=101076401=102244700=-
1A=430678815=443887923	1C=89294001=102134300=-
1A=443910721=445014026	1C=88069201=89294900=-
1A=446473668=450514574	1C=83304401=87290200=-
1A=451499745=464684738	1C=67808301=82346900=-
1A=464684900=467585637	1C=64944301=67890200=-
1A=467772090=469132446	1C=63644701=64835800=-
1A=469136329=477972549	1C=55326601=63640800=-
1A=477993638=484864194	1C=49191901=55310100=-
1A=484866629=493055577	1C=40827501=49189400=-
1A=493075592=495257486	1C=34676501=35975000=-
1A=495283503=497259630	1C=36559401=38355300=+
1A=498087753=499555753	1C=38422101=39903700=-
1A=500512575=501589805	1C=31523501=32525800=+
1A=501589868=503595777	1C=32473901=34421900=+
1A=504347265=505761544	1C=30235901=31500800=-
1A=505773926=507039913	1C=29008501=30222000=-
1A=509056804=511160840	1C=25640201=27571000=-
1A=511161042=513017517	1C=23514201=25650100=-
1A=513218552=515181308	1C=21707201=23443700=-
1A=515421534=524138746	1C=13016001=21486300=-
1A=524141250=527772140	1C=9236001=13013500=-
1A=528076561=533378072	1C=3095201=8918400=-
1A=538607361=540733603	1C=21201=2221500=-
1A=6317513=10577821	1D=453831101=457435500=-
1A=10580582=15134028	1D=450160701=453831100=-
1A=17961058=21557788	1D=444435201=447522600=-
1A=22265941=28282725	1D=435930301=441027900=-
1A=29414095=30453433	1D=433962701=434720600=-
1A=64108053=65358899	1D=401636101=402651700=-
1A=84254098=85919696	1D=370799701=371815100=-
1A=100769462=102427844	1D=361780001=363347600=-
1A=108894049=111258501	1D=374610801=375459900=+
1A=121185297=122513727	1D=340712101=341748600=+
1A=126256326=128314500	1D=345406701=347434800=+
1A=132714641=134867096	1D=348824501=350595200=+
1A=139171749=141715305	1D=335695701=337593600=-
1A=144672711=148988482	1D=327325301=331232100=-
1A=150665653=151889899	1D=324774901=325936600=-
1A=161606748=163762842	1D=320236501=323250300=-
1A=163847218=164879868	1D=316342801=317309400=+
1A=164893347=166097048	1D=294576101=295693100=-
1A=168571465=169935631	1D=298939501=300349700=-
1A=171135501=172669538	1D=309099101=310715100=+
1A=176865797=178434334	1D=314658301=315902800=-
1A=182181643=183564311	1D=297144801=298392500=+
1A=188513234=189769119	1D=304426201=305617500=+
1A=190745771=193165442	1D=306122401=308251500=-
1A=196494979=204466137	1D=286638201=293871500=-
1A=207019457=209548522	1D=282921801=285110400=-
1A=213117225=221177761	1D=274184801=281061700=-
1A=221646328=223911936	1D=270370601=272179200=-
1A=226872323=228627281	1D=263495801=265370000=-
1A=228901031=231066449	1D=257557001=259471100=-
1A=241057174=242305819	1D=247505501=248639700=-
1A=246181227=248133155	1D=239723101=242712200=-
1A=251855603=253050195	1D=236425101=237467400=-
1A=256553093=261527433	1D=225955401=231031600=-
1A=263773606=264916647	1D=222813701=223931900=-
1A=264984380=273056111	1D=214601201=222746700=-
1A=274033486=285546420	1D=200678801=213717900=-
1A=292488118=293442239	1D=194604201=195616900=-
1A=295318982=301222991	1D=187558901=192873500=-
1A=301242379=307574003	1D=181973201=187617700=-
1A=308244782=320638167	1D=168164501=178906400=-
1A=321228027=323552954	1D=165911001=167822100=-
1A=323967999=325328790	1D=164100001=165875100=-
1A=325336065=329755726	1D=159538401=164096700=-
1A=329773752=332827776	1D=157171901=159682800=-
1A=332827934=335437785	1D=154444401=157468000=-
1A=339071593=346720548	1D=145668801=151970800=-
1A=346794400=349514158	1D=142938001=145513100=-
1A=349848740=353805515	1D=140127501=142669400=-
1A=354201744=356789483	1D=137301901=139816800=-
1A=357514768=358549305	1D=136313801=137058900=-
1A=359950685=361417678	1D=134536101=135577000=-
1A=362467707=365125407	1D=131304901=133375700=-
1A=365494401=366583816	1D=130140501=131112500=-
1A=366779691=368553280	1D=128362801=129946600=-
1A=369590975=378061543	1D=119521901=127387100=-
1A=378061577=380111868	1D=117391501=119561200=-
1A=390511396=391984538	6D=75848501=77567800=-
1A=392062313=396361271	6D=72113501=75930200=-
1A=396362772=398695646	6D=71133901=72146700=-
1A=399702219=401888329	6D=67850701=70673000=-
1A=401891437=404986465	6D=64812401=68100600=-
1A=405654132=406560756	6D=62853401=63864600=+
1A=407667832=409766109	6D=59686401=61375400=-
1A=411006832=413418700	6D=57379401=59181100=-
1A=413553481=415928694	6D=55385201=57274300=-
1A=419334510=421080966	6D=49332301=52756100=-
1A=421224857=424680153	6D=50468401=52031000=+
1C=1424491=3701387	1C=535708801=537824500=-
1C=4746436=7229588	1C=531129001=533350400=-
1C=9584397=10827253	1C=527021801=528228600=-
1C=11452947=16435196	1C=522421201=526494000=-
1C=18475629=22773102	1C=515956801=520150800=-
1C=23109045=24480153	1C=513551101=514779800=-
1C=24498115=25571175	1C=511799001=512736900=+
1C=25663183=27155351	1C=510283301=511454200=-
1C=29450279=34924435	1C=505318301=510280600=-
1C=34934492=36373500	1C=503064901=505316400=-
1C=36376295=39288992	1C=500486101=503062100=-
1C=39742921=40824900	1C=498941901=500170300=-
1C=41149956=46798186	1C=495169801=498829100=-
1C=46798237=47796555	1C=494163501=495203100=-
1C=47803073=49430101	1C=492472501=494179400=-
1C=49435104=51508109	1C=490533601=492480100=-
1C=51508947=54071975	1C=487973501=490538800=-
1C=55073018=66259088	1C=476504101=486932500=-
1C=66282565=67473494	1C=475285001=476495500=+
1C=68333377=71311476	1C=471294601=474406500=-
1C=71311894=74489993	1C=468196301=471415700=-
1C=74490003=81633732	1C=461648601=468209400=-
1C=81633748=84135914	1C=458953401=461688000=-
1C=85088383=87692428	1C=455335401=458014800=-
1C=87695716=96742524	1C=447773801=455427300=-
1C=96742565=100890758	1C=443009401=447774700=-
1C=103175205=106520422	1C=439456901=442901200=-
1C=107560733=109046465	1C=436740701=438229800=+
1C=109071206=119353594	1C=427893601=436619700=-
1C=119379055=122072991	1C=424999301=427710400=-
1C=125093769=130751818	1C=418483801=424803300=-
1C=130751828=131774748	1C=417464401=418586500=-
1C=132222060=134237600	1C=414999501=416979100=-
1C=134237680=135771556	1C=413837101=415180800=-
1C=136888777=141767878	1C=410070401=413222400=-
1C=142591658=144754926	1C=407720101=409945300=+
1C=145349883=146399659	1C=405850501=406909600=-
1C=146432998=150551017	1C=401603901=405861100=-
1C=151110513=152359458	1C=399792701=401034400=-
1C=153093695=154450134	1C=398003401=399047000=-
1C=154453202=161208226	1C=389171901=398005100=-
1C=161208285=162232972	1C=388162501=389171800=+
1C=162951256=169797902	1C=380769801=387487200=-
1C=171724793=173226894	1C=377323001=378776800=-
1C=173236181=176514155	1C=374190201=377324800=-
1C=176754963=183980386	1C=366834401=374248300=-
1C=183982670=186010756	1C=335702701=338356800=+
1C=186018174=193138456	1C=338364101=345268900=+
1C=198258224=203626284	1C=346248301=350581600=+
1C=203777976=205920329	1C=350535101=352620300=+
1C=205928651=207785357	1C=357138501=359086000=-
1C=208260424=209650727	1C=355703301=357107200=+
1C=210516188=212215488	1C=353439301=355668700=+
1C=215895224=219356198	1C=359087601=362769300=+
1C=220317885=221957352	1C=321087101=322589200=-
1C=222759011=224110138	1C=324028001=325494600=-
1C=224598449=232455075	1C=325715601=333588000=+
1C=233741727=235674324	1C=333611701=335608300=+
1C=235863370=236979199	1C=365736101=366830900=-
1C=237959167=240590474	1C=362771301=364840300=-
1C=242229012=243938772	1C=317002401=318773700=-
1C=245815516=249502465	1C=312961801=316603900=-
1C=249502524=251588308	1C=311139901=313069100=-
1C=251681025=254105818	1C=295429801=297558500=+
1C=254272309=255608384	1C=297752001=299532900=+
1C=255610312=257970570	1C=299536101=301348400=-
1C=257971113=261831696	1C=301353001=305434600=+
1C=261837755=262850769	1C=294535501=295411100=+
1C=265062706=269952819	1C=305444101=310147000=-
1C=269959692=271176103	1C=293245001=294535100=-
1C=271177669=272383724	1C=292049101=293244600=+
1C=272387641=273407179	1C=290923501=292044500=-
1C=273407210=279444714	1C=285366301=291023100=-
1C=279467607=281280208	1C=280645101=282614200=-
1C=281288742=291430037	1C=269986201=280706200=-
1C=291878845=295932049	1C=265734901=269959800=-
1C=297374675=298388645	1C=264193601=265731000=+
1C=299313841=300264051	1C=258082601=259311000=+
1C=300264068=301820624	1C=259178101=260958200=+
1C=303063966=304595849	1C=261644701=263022100=+
1C=304597516=310421192	1C=249442001=255008000=+
1C=310421554=313459550	1C=255000801=258032700=+
1C=315385602=333740577	1C=228768401=247068100=-
1C=333743788=342343936	1C=220526401=228818800=-
1C=342457402=345063207	1C=217663401=220190300=+
1C=345072817=348913246	1C=213675801=217606500=-
1C=348913379=351652049	1C=210960701=213691700=-
1C=351774633=352920935	1C=209608801=210836000=-
1C=352924362=356341766	1C=205416701=208802200=+
1C=357091903=363932221	1C=198477201=205413800=-
1C=363984224=365316565	1C=197116401=198475800=+
1C=366693654=379874692	1C=182929601=196231300=-
1C=379876024=387758703	1C=175591001=183069700=-
1C=387763458=388726558	1C=174590201=175625400=-
1C=388730370=394734440	1C=169853601=174586400=-
1C=394744806=400489105	1C=164673301=169843100=-
1C=400756219=402211760	1C=163046501=164549300=+
1C=403019610=407333467	1C=157979801=162230000=-
1C=407557711=408516295	1C=156729001=157802700=+
1C=410612958=411808630	1C=154165401=155432100=+
1C=411829400=413082536	1C=152739701=154020000=-
1C=413222131=415619997	1C=150240501=152726800=-
1C=415640682=427495804	1C=139668601=150216100=-
1C=427496779=443264161	1C=123576701=139682700=-
1C=443271507=449707966	1C=117264501=123564300=-
1C=449999270=455170714	1C=112251601=116973700=-
1C=455170742=456340680	1C=110975901=112266900=-
1C=456989010=459951088	1C=107341901=110436500=-
1D=804168=3250447	1D=457695301=460201100=-
1D=3252966=4873182	1D=455863001=457689000=-
1D=5181626=11313700	1D=450029701=455587500=-
1D=11949627=12986730	1D=449031701=450028500=+
1D=14032101=17616460	1D=444392401=448041000=-
1D=17617642=29637278	1D=429546701=441726900=-
1D=30671165=31877369	1D=432649101=433833300=-
1D=33034299=50972567	1D=411389501=429538800=-
1D=51926675=55114118	1D=408192901=411386800=-
1D=55127834=56545670	1D=406782201=408177900=-
1D=56545937=62424526	1D=401096701=406845800=-
1D=62766433=75960878	1D=388233901=400767000=-
1D=75961052=78773342	1D=385472901=388238100=-
1D=78773563=97242340	1D=368388901=385498300=-
1D=98438561=100751485	1D=366841601=368447800=-
1D=102756846=110844458	1D=358202501=365572200=-
1D=110881709=113744000	1D=355311701=358210300=-
1D=113744006=116642587	1D=352497001=355428400=-
1D=116687352=117835526	1D=351396501=352491500=-
1D=117835771=121482601	1D=347702201=351417800=-
1D=121482811=139757492	1D=329333201=347747200=-
1D=139764157=141931743	1D=327316501=329336100=-
1D=150006365=152063886	1D=324109301=326099600=+
1D=152244957=156139815	1D=320197401=324020100=-
1D=156157302=160493295	1D=316314101=320194100=+
1D=160493755=166811873	1D=309043701=316299600=-
1D=167289879=169149022	1D=298533701=300358900=+
1D=171417152=175552094	1D=294446001=298522300=+
1D=176611880=182450767	1D=303643401=309040000=+
1D=186143069=187729386	1D=292499801=294039200=-
1D=187730384=198802368	1D=282883001=292503500=-
1D=201099422=219097885	1D=263453101=282502000=-
1D=219637766=224697697	1D=253850201=259493300=-
1D=226424762=232979094	1D=247317701=252623900=-
1D=232981807=240551268	1D=239262701=247322500=-
1D=241117663=242616507	1D=237798201=239261900=+
1D=242905487=243957290	1D=236684001=237790300=-
1D=243960840=255501052	1D=223907501=236680500=-
1D=266425190=273739393	1D=205983701=212741900=-
1D=273739502=278122530	1D=200378601=206020100=-
1D=278735275=279745358	1D=199344001=200377600=+
1D=280269690=290573650	1D=190330701=199197600=-
1D=290692620=293417981	1D=187700201=190306000=-
1D=293477872=296058635	1D=185718001=187685500=-
1D=296059033=297352229	1D=184135201=185769400=-
1D=297352476=305287002	1D=177439001=184145600=-
1D=305287345=306702345	1D=176126501=177462700=-
1D=306771513=317553821	1D=166391101=176060300=-
1D=317757343=319732832	1D=164100201=166388300=-
1D=319750429=328299833	1D=154897901=164091800=-
1D=328416043=331197004	1D=151802801=154899700=-
1D=331402115=334694459	1D=148312101=151762900=-
1D=334702841=336283252	1D=146433001=148309100=-
1D=336283261=339938030	1D=142624401=146528600=-
1D=339958677=347046300	1D=134633801=142627400=-
1D=348123873=351592190	1D=130100101=133498000=-
1D=351629024=353253016	1D=128293901=129993700=-
1D=354261158=358561268	1D=122645001=127399200=-
1D=359115377=360465908	1D=120761801=122058800=-
1D=360799045=367511402	1D=114500101=120474100=-
1D=367515641=368535890	1D=113390601=114502700=-
1D=372471400=374398174	1D=107419601=109270200=-
1D=374401086=377656992	1D=103056701=107414500=-
1D=378142362=379068326	1D=102057801=104007300=-
1D=379197658=380188851	1D=101169301=103947800=-
1D=381035196=382833949	1D=99212701=100469900=-
1D=383468657=386321086	1D=96522401=99034000=-
1D=386331482=390011270	1D=92759701=96517100=-
1D=390011276=392675152	1D=90179601=92792300=-
1D=392826865=395127903	1D=87867001=90183500=-
1D=395324706=398573182	1D=83659101=87541800=-
1D=399391945=408803741	1D=74869401=83219300=-
1D=408804322=410585064	1D=73159101=74926600=-
1D=410585337=411776921	1D=71891001=73221000=-
1D=411789408=412219865	1D=71390401=72402700=+
1D=413502299=427603631	1D=57213201=70440400=-
1D=427788986=437967410	1D=47434001=57211000=-
1D=438057283=441626026	1D=43626401=47332200=-
1D=441724700=449233031	1D=36014301=43529100=-
1D=452837229=453933379	1D=31966901=33055100=-
1D=454466665=457970724	1D=27345601=31951400=-
1D=459926400=463163580	1D=23477201=26847000=-
1D=463432054=465146230	1D=21673601=23476000=-
1D=465147620=468641109	1D=17239401=21694200=-
1D=468646467=471163076	1D=14595601=17227300=-
1D=471837669=474921466	1D=10167701=13292900=-
1D=474986848=476227902	1D=6471501=7451300=+
1D=476228303=478775651	1D=7427101=9851900=+
1D=478872197=483426003	1D=2163301=6375100=-
1D=369807475=371418047	5D=471887901=473294500=+
2A=348482215=349480314	2C=77407901=78999100=-
2A=3102438=5949841	2D=363273701=366368800=-
2A=7583551=13003206	2D=356466501=363065900=-
2A=15268563=28324913	2D=343250301=355776300=-
2A=29214749=30874844	2D=338030401=339568700=+
2A=33018711=34644576	2D=341613101=343199800=+
2A=37078019=47302652	2D=328867101=337527800=-
2A=49589472=52819118	2D=318252101=321242100=+
2A=52914399=59344226	2D=321320401=328577200=-
2A=59462651=63866329	2D=312814801=316692800=-
2A=65548647=67912031	2D=302690101=304678100=-
2A=68242862=69103514	2D=308695001=310051600=+
2A=75443159=77110540	2D=297934301=300512000=+
2A=79226584=81990536	2D=292739501=295463100=-
2A=84674038=88851800	2D=288753201=292328000=+
2A=89051889=94724523	2D=280890801=286419000=-
2A=95252867=99634777	2D=276008101=280118400=-
2A=99669021=101790192	2D=270092201=272269500=+
2A=102313350=103562260	2D=272313301=273440800=-
2A=103579040=104953363	2D=273960701=275255800=+
2A=105712743=108726121	2D=266404501=270058100=-
2A=111400617=115549847	2D=260460601=264834000=-
2A=119620263=121098515	2D=250260501=251318500=+
2A=122766610=124122439	2D=252751901=253955800=+
2A=124474206=126056178	2D=251320701=252598000=+
2A=126117353=131631859	2D=244421801=249558400=-
2A=131698232=133061500	2D=234207201=235718700=+
2A=138506603=140193039	2D=239089301=240782400=-
2A=141181675=143208934	2D=242325101=244409300=+
2A=144407345=150307520	2D=227315801=232978600=-
2A=151522005=152538279	2D=223970201=224881900=-
2A=160743209=161355125	2D=220390601=222080800=-
2A=162261713=165713497	2D=217101601=220346600=+
2A=168674999=169653438	2D=212793801=213824100=+
2A=172905368=177270842	2D=208519101=212213300=-
2A=178033969=179210833	2D=207037601=208371500=+
2A=179923881=183818901	2D=204182701=206936500=-
2A=185312367=186864412	2D=202031201=203471800=-
2A=187252499=190449314	2D=177400201=180779800=+
2A=192454957=199830609	2D=181773001=188461900=+
2A=199933021=201253388	2D=174089801=175200400=+
2A=201790890=208102658	2D=196236501=201441000=-
2A=209796683=215039143	2D=190407401=195244500=-
2A=215049697=217030042	2D=188583401=190402000=-
2A=217309799=225965283	2D=166096501=173804500=-
2A=229456749=230666279	2D=163898601=164780700=+
2A=231922342=233649136	2D=161749701=163472500=-
2A=233925733=235732915	2D=160105701=161479300=-
2A=236361645=239743253	2D=155970001=159327100=-
2A=239745001=241162043	2D=154425101=155867900=+
2A=241569894=244135775	2D=152057001=154002200=-
2A=247724709=248846596	2D=147461101=148597100=-
2A=251829567=252855055	2D=142747501=143605300=-
2A=262765942=265891145	2D=129457101=133075600=-
2A=269040813=271427932	2D=122487001=124556900=-
2A=277117118=280012733	2D=116114701=118462500=+
2A=283177024=298362729	2D=97980101=111293800=-
2A=298525161=302925008	2D=94548201=97980300=-
2A=302927464=305450287	2D=91661201=94633700=-
2A=311819408=315312688	2D=82011101=85807600=-
2A=317912269=318787397	2D=106470801=107530900=-
2A=320354151=326051463	2D=71802901=76401300=-
2A=328118100=333365272	2D=65660001=69854700=-
2A=341637753=344384546	2D=54573101=56507900=-
2A=344386482=347530055	2D=58345801=61016200=+
2A=349683510=355060564	2D=49164101=53786600=-
2A=356360212=368176202	2D=35510101=47056300=-
2A=368874225=370353936	2D=34088801=35104800=+
2A=371063528=372765239	2D=31008001=33596900=-
2A=372773894=377693763	2D=26649101=31047700=-
2A=379980875=383539816	2D=21894501=25687200=-
2A=384367646=388438388	2D=18690501=21765500=-
2A=388605163=391911860	2D=16354301=18596900=-
2A=394195634=401117598	2D=7957501=14853400=-
2A=401159477=404392398	2D=5485601=7670400=+
2A=404836522=406630584	2D=2238501=4445800=+
2A=407121043=408108765	7D=68290401=69867500=-
2A=408374003=411551029	7D=63613301=68081600=-
2A=412802759=413582327	7D=61924901=63479000=+
2A=414693718=415963632	7D=59972901=61226400=+
2A=416036554=420912938	7D=54519201=59852700=-
2A=422136740=436727863	7D=40506401=53678400=-
2A=439624174=441121807	7D=37276301=38968100=-
2A=441211119=443500162	7D=34932701=37276800=-
2A=443503572=447548196	7D=31553301=35048800=-
2C=66635=1385095	2C=549947101=551319800=+
2C=1617476=4499345	2C=545640201=548736700=-
2C=4843277=6884910	2C=543260001=545260600=-
2C=6906764=10704670	2C=539140101=543238200=-
2C=10704823=13584872	2C=535819401=539141400=-
2C=13634783=21955049	2C=527923901=535804000=-
2C=21985206=24490268	2C=525097901=527893900=-
2C=24660577=26784484	2C=522963201=525037200=-
2C=26789797=29895336	2C=519865101=522907300=+
2C=31433239=32946578	2C=517334801=518888300=-
2C=32946707=35155416	2C=514866301=517376900=-
2C=35187525=42262214	2C=508211901=514834200=-
2C=43103410=50635803	2C=501645901=507440500=-
2C=50919499=59108717	2C=493347701=501372500=-
2C=61254106=62473052	2C=492026601=493266500=-
2C=65962754=68203015	2C=489419901=491748500=-
2C=71184024=72072893	2C=487433501=488563400=-
2C=72073021=79894608	2C=479246201=487566300=-
2C=79897913=84050837	2C=475586601=479242900=-
2C=84102954=85371229	2C=473917001=475358400=+
2C=86202609=87569730	2C=471739101=473088500=-
2C=87572551=96400652	2C=463428301=471736800=-
2C=96404169=113668920	2C=444657301=463424800=-
2C=113887836=122442650	2C=434108601=442550400=-
2C=122446013=124060592	2C=432537601=434101700=+
2C=124064589=125641448	2C=431012301=432537200=-
2C=130390698=137236438	2C=422313101=428617700=-
2C=137237791=146474565	2C=413576701=422332600=-
2C=146474750=149689332	2C=409968901=413720800=-
2C=151831985=157940303	2C=403565701=409732700=-
2C=157943507=159826707	2C=401743501=403606800=-
2C=160597757=163146272	2C=392567701=395606800=+
2C=163146931=164162425	2C=395607701=396624000=-
2C=164162964=166813172	2C=396624301=399244500=+
2C=170099086=171676831	2C=390387701=392052800=-
2C=171745520=174264429	2C=388005701=390462400=-
2C=174264517=179156301	2C=383894201=388036000=-
2C=179162557=186689165	2C=377151501=383887900=-
2C=186692148=187835165	2C=376101401=377230600=-
2C=187837060=190778346	2C=370458801=373540100=-
2C=190844191=194709767	2C=366257801=370556800=-
2C=198246938=203145245	2C=361280201=366225200=-
2C=203161608=204354510	2C=360031801=361207100=+
2C=204439193=207144345	2C=345206301=347824600=-
2C=207147751=215061388	2C=348100401=355992800=+
2C=215546377=216726323	2C=356462801=357633200=-
2C=217787919=218921864	2C=358647401=359783400=+
2C=219800635=222328070	2C=342641201=345178300=-
2C=222328423=226575609	2C=336230101=340495700=-
2C=227273888=229312101	2C=334158401=335598500=+
2C=229505300=230907253	2C=333081601=334136700=+
2C=230940499=232862158	2C=330299401=332202300=-
2C=233390888=247344404	2C=316153201=330296000=-
2C=250426535=257054308	2C=307847901=314249200=-
2C=257370426=260759082	2C=305201201=307846300=+
2C=261038541=264981150	2C=301558301=305143400=-
2C=265821759=268314237	2C=298651101=301316000=-
2C=268967455=271580388	2C=291762401=294356000=-
2C=271583895=274561875	2C=288315201=291827800=-
2C=274576367=276041013	2C=287059001=288432100=-
2C=276041228=279689369	2C=283348901=287100500=-
2C=279698126=282508274	2C=280604001=283303100=+
2C=283222992=284233946	2C=278949601=279931400=-
2C=284272888=287244125	2C=275955001=278938100=+
2C=287247117=291662456	2C=271485301=275896800=-
2C=295479132=304993147	2C=260546301=270185200=-
2C=304995361=312689063	2C=252631901=260543200=-
2C=313161494=314342417	2C=251415401=252606400=+
2C=315149761=338398566	2C=227940701=251402700=-
2C=338959340=348181131	2C=218361801=227389900=-
2C=348188358=354013226	2C=212590601=218354600=-
2C=354280312=359325407	2C=207358601=212394200=+
2C=359327260=371377167	2C=195094301=207312000=-
2C=371387638=379948051	2C=187774001=195143300=-
2C=380617276=391468697	2C=176310701=187118400=-
2C=391468752=395483758	2C=172659101=176359500=-
2C=395493031=396837621	2C=171181801=172841800=-
2C=396838002=402478220	2C=165355301=171280100=-
2C=402478460=425948497	2C=142510901=165363200=-
2C=427570957=433362578	2C=136566501=142278100=-
2C=433362989=434342537	2C=135463801=136603400=-
2C=434343173=437410487	2C=132306201=135481200=-
2C=437410578=440451034	2C=129241801=132420500=-
2C=440451955=443305834	2C=126975401=129411600=-
2C=443306049=447890949	2C=121618001=127057500=-
2C=447999012=449321807	2C=120379101=121673100=-
2C=449325211=451136932	2C=118577101=120375700=-
2C=451137181=455434038	2C=114350901=118600900=-
2C=455441531=459649853	2C=110208801=114343400=-
2C=461654746=467649651	2C=105187001=110144000=-
2C=467660780=470891412	2C=102136901=105239100=-
2C=476008250=485599573	2C=93035401=102066700=-
2C=485854220=487362866	2C=91415601=92814500=-
2C=488156304=489624088	2C=89405501=90835000=+
2C=490215135=492938022	2C=85343101=87991900=-
2C=492980962=494331925	2C=83523901=85302600=-
2C=494334724=501378350	2C=76605301=83521100=-
2C=501381926=504677022	2C=73490501=76601700=-
2C=504694736=512581878	2C=65674201=73448200=-
2C=512586028=526954101	2C=51251001=65665700=-
2C=527002807=529335892	2C=48843201=51229500=-
2C=529360413=536640392	2C=41092901=48834800=-
2C=536735721=542257316	2C=34778701=40921100=-
2C=542415545=545164929	2C=31587701=34609600=-
2C=545178414=548902609	2C=27897101=31501900=-
2C=552006269=553174180	2C=25673201=27006500=-
2C=553368243=561289543	2C=18515001=25574600=-
2C=561321053=563245684	2C=16353601=18487900=-
2C=197201999=198242759	3C=143130501=144155100=+
2D=145015627=145738233	2C=77406201=78512600=-
2D=123935611=126053733	2D=71258801=73472100=-
2D=127199223=135766573	2D=62013801=70388200=-
2D=138111139=140470126	2D=55280101=57709100=-
2D=141348999=143224845	2D=58350501=60274900=+
2D=143333136=144815659	2D=60383901=62002200=+
2D=145964870=147234439	2D=52581501=53878100=-
2D=147249382=161626892	2D=37916601=52584400=-
2D=161628198=164362297	2D=35145201=37949200=-
2D=164363260=165572889	2D=33921301=35144700=+
2D=165740702=176657629	2D=22317401=33914600=-
2D=177562525=178700763	2D=20643901=21770800=-
2D=178706117=180521312	2D=18836401=20633900=-
2D=180521363=182889089	2D=16948201=18913100=-
2D=182889133=185196175	2D=14608901=16975300=-
2D=185247635=192360458	2D=7958601=14561900=-
2D=192392437=193697412	2D=5485101=6607300=+
2D=194047909=195141953	2D=6731001=7524900=+
2D=195614970=197083057	2D=2233501=3855300=+
2D=198374642=199181545	2D=275701=1350700=+
2D=199351341=202918186	2D=391785901=395239000=-
2D=204259568=205448629	2D=389501301=390634200=+
2D=205517307=206619579	2D=388164101=389368300=-
2D=206637109=215586493	2D=379284001=388229000=-
2D=215586539=222800018	2D=371833301=379290000=-
2D=222812484=230164258	2D=365338901=372774100=-
2D=230874621=232721800	2D=363265601=365054000=-
2D=233028896=256425679	2D=338020201=359774800=-
2D=258814871=284205623	2D=311512401=337630300=-
2D=284225734=289717375	2D=305793801=311492300=-
2D=289949612=294410486	2D=301801001=306491600=-
2D=294414447=299350636	2D=293997801=298802800=+
2D=301117683=302138829	2D=300756001=301799900=+
2D=302150964=314866007	2D=280815001=293992800=-
2D=315247095=320396007	2D=275081301=280139800=-
2D=320433400=327304079	2D=268246901=275044000=-
2D=327307238=336428849	2D=259830001=268268800=-
2D=337803622=342475181	2D=252685001=257324400=-
2D=343082319=349241032	2D=242336301=248224800=-
2D=350056854=353523732	2D=238432701=242018200=+
2D=353528919=354587593	2D=236040701=237152700=+
2D=354588995=366346286	2D=223689301=238437400=-
2D=366346623=367669049	2D=225642501=226943900=+
2D=372545745=373300757	2D=220754201=223136500=-
2D=373672280=387581221	2D=208405601=220695400=-
2D=388124259=389639982	2D=207018901=208381300=+
2D=389655582=390809964	2D=205578901=207012400=+
2D=392206711=404793776	2D=192927001=205538700=-
2D=405086150=407106027	2D=190376001=192630200=-
2D=407111028=410193744	2D=187316201=190371000=-
2D=410252302=416256805	2D=181334801=187258400=-
2D=416273198=417371655	2D=179812101=180505300=+
2D=417381110=421912331	2D=176095501=181213200=-
2D=422768206=429768622	2D=168225801=175244500=-
2D=429769807=431007908	2D=167128801=168127300=+
2D=431065609=433152670	2D=165128601=167127800=-
2D=446537121=453898859	2D=156054201=163365700=-
2D=453919346=455413701	2D=154381901=155867400=+
2D=455888053=464082871	2D=146405201=154052400=-
2D=464926446=475053209	2D=134779601=144834500=-
2D=475644704=485517845	2D=122868901=134193200=-
2D=489005464=492426303	2D=113499901=116818500=+
2D=492427046=495175627	2D=116802401=119748100=+
2D=495743616=514023669	2D=93230301=112997200=-
2D=514023765=526101423	2D=78898701=93251400=-
2D=526804809=528026179	2D=106415301=107567400=-
2D=529461013=531820863	2D=73850501=76463700=-
2D=753525=1888306	6D=760701=1557700=+
2D=1976192=3655493	6D=1558601=2696500=+
2D=3655853=6929925	6D=2641101=6025100=+
2D=6943820=10636390	6D=6038001=9528800=+
2D=11965737=14952237	6D=10260201=13385900=+
2D=17484327=27520987	6D=14957801=26618000=+
2D=28093504=29936270	6D=26659401=28565100=-
2D=30044905=31074157	6D=29647001=30661700=+
2D=31092158=33664086	6D=30679701=33261100=+
2D=33721392=45316500	6D=33310201=47520700=+
2D=45937802=47569127	6D=47748401=49207300=+
2D=47575902=49379014	6D=53308301=55233700=-
2D=51763054=52438851	6D=50093901=52398000=+
2D=54398413=56672722	6D=55911101=57269000=+
2D=56818446=58329746	6D=57379501=58688600=+
2D=60008665=62169784	6D=59518001=61565900=+
2D=63237713=64719814	6D=62722601=64126100=-
2D=66218646=69534135	6D=64589701=68103100=+
2D=70688362=73547472	6D=68081001=71015700=+
2D=74524409=76428092	6D=71133801=73202800=+
2D=77079411=78828531	6D=74035501=76035000=+
2D=79642643=81769661	6D=75845101=78521700=+
2D=82430622=85182940	6D=79409101=82271800=-
2D=86466744=87736570	6D=82778401=84293900=+
2D=87917980=89439708	6D=84230301=85925600=+
2D=89632697=99016750	6D=85740001=95717200=+
2D=99035843=106431985	6D=95594701=104924900=+
2D=106435451=116771651	6D=104898801=115405800=+
2D=118491326=120194366	6D=116981501=119076300=+
2D=120210702=123926811	6D=119010201=123201300=+
2D=433153044=434544697	7D=113571601=115036200=+
3A=4171=3526707	1C=536425401=537776400=-
3A=4713077=6171944	1C=533705301=535352700=-
3A=8910627=19295961	1C=500120601=510422600=-
3A=21749175=27945963	1C=515004701=519953100=+
3A=29388785=30473336	1C=520370301=521184700=+
3A=32842902=38330569	1C=522024501=526088400=+
3A=38552563=41434698	1C=526321301=528775800=+
3A=41852483=45441521	1C=528918601=532247500=+
3A=49055731=50064235	1C=532725001=533615200=+
3A=47078858=48495272	3D=356647801=357558200=-
3A=50247203=61205244	3D=16473501=26785900=-
3A=64615541=69370761	3D=10268501=13906200=-
3A=70333362=75671839	3D=3733101=9494700=-
3A=76594941=79889686	3D=105301=3399800=+
3A=81283689=83942746	3D=30400701=32540500=-
3A=86836571=88696049	3D=34761201=35875000=+
3A=89650892=91493814	3D=37783201=39349000=+
3A=93788280=99960436	3D=41746401=51479200=+
3A=100203664=107503144	3D=52450401=57641000=+
3A=108786931=110617238	3D=61653301=63328100=+
3A=114882267=118011637	3D=79745201=83056800=+
3A=120159083=122505664	3D=85049001=87128400=+
3A=123981914=127826186	3D=89664201=92697100=-
3A=129420655=130767253	3D=93523801=94796400=+
3A=130843514=134349362	3D=94836701=97718300=-
3A=137843574=141721799	3D=109771901=113573500=-
3A=143029087=151173241	3D=102497401=109255900=+
3A=153013827=154061868	3D=100168301=101014800=-
3A=156318742=159079571	3D=115048101=117938200=-
3A=159241105=167410110	3D=118601801=126570400=+
3A=168861648=173672412	3D=132641001=136785700=-
3A=177078609=179009315	3D=139342001=140214800=-
3A=182899113=184897758	3D=126598901=128561500=-
3A=197329828=199234765	3D=148863201=150421600=-
3A=199402217=200568826	3D=151450501=152566300=+
3A=202397985=206823880	3D=156743101=162942200=+
3A=212916236=220526964	3D=166866501=173168900=+
3A=221002684=224411330	3D=174598301=177216300=-
3A=226964578=231085069	3D=178437201=183000800=+
3A=243649044=248383720	3D=187875301=191798100=+
3A=252585062=255448670	3D=194664301=196014900=+
3A=261689721=264524999	3D=202876001=205609900=+
3A=266181872=268282495	3D=198637501=200130000=-
3A=270754158=276934520	3D=208321801=214446600=+
3A=281487200=305092634	3D=216881001=238605400=+
3A=310748355=311823352	3D=238791601=239871000=-
3A=313501934=320720974	3D=242052001=248680100=+
3A=323053743=328666004	3D=250844901=256212800=+
3A=336634108=352309769	3D=261356501=275496100=+
3A=354747855=360627499	3D=277686401=283278800=+
3A=360663623=362054973	3D=283441401=284694900=-
3A=362105555=365288433	3D=283325601=287903800=+
3A=372352758=373559932	3D=293782601=294841400=+
3A=376424900=380082092	3D=297401001=300033500=+
3A=382166258=389275372	3D=301548401=308290400=+
3A=395289623=397358161	3D=314510101=316606800=+
3A=398353219=399916617	3D=319178601=320395800=+
3A=408530136=410093032	3D=327786001=329196400=+
3A=412305012=420930232	3D=330745101=337318000=+
3A=421107967=423070744	3D=337462901=340236800=+
3A=61224008=62232933	4D=301773801=302582900=-
3A=6380541=7936715	5D=3396901=4240300=+
3C=77449485=79990962	3C=512623401=515094100=-
3C=79992794=81248513	3C=511310901=512672600=-
3C=81258512=101332042	3C=133465301=155152200=+
3C=101576156=102465714	3C=155413901=156528900=+
3C=102465715=104252548	3C=156507201=158219800=+
3C=104252861=112005808	3C=158223901=164976600=-
3C=112010247=114849673	3C=165098301=167942900=+
3C=114854173=119488897	3C=167942301=172580000=+
3C=119489064=125969209	3C=172571801=178649200=+
3C=125971460=127663129	3C=178662201=180355400=+
3C=127956134=145263506	3C=180663501=197123400=+
3C=145394636=151189116	3C=197121501=202547400=+
3C=151189406=154211902	3C=202539501=205530900=+
3C=154213894=160723703	3C=205473001=211695000=+
3C=164337866=166851903	3C=212514901=214972700=-
3C=166961378=169437641	3C=215010001=217545500=+
3C=169490483=170528540	3C=217589801=218560300=-
3C=171067877=177099215	3C=218575001=224598100=+
3C=177101896=178320019	3C=224593101=225883800=+
3C=178586112=180755631	3C=226677601=228703100=-
3C=180756945=181942419	3C=229079701=230133500=-
3C=181943111=192892788	3C=230561801=240860100=+
3C=193582100=195041925	3C=240900001=242268600=-
3C=196170266=197233744	3C=246510301=247483100=-
3C=197234981=205234078	3C=242271501=250545000=+
3C=205246995=210276043	3C=250558001=255044600=+
3C=211003857=212862214	3C=255525201=257401200=+
3C=212872086=214343754	3C=257410501=258900700=-
3C=217182551=219021549	3C=259497301=262831700=+
3C=220484127=221777468	3C=267503801=268846600=-
3C=221777752=224108186	3C=265399201=267508200=-
3C=225410212=227098260	3C=262832101=264500400=-
3C=227226546=228250958	3C=272795701=273763100=-
3C=228829485=231551370	3C=268856401=271417700=+
3C=231551463=243147345	3C=273763101=283355700=+
3C=243825853=244057077	3C=284568401=286468500=+
3C=244290025=244662145	3C=285030701=287074900=+
3C=253514667=256038131	3C=290495901=292894200=-
3C=256522513=262427492	3C=294719201=300447700=+
3C=265622413=269968842	3C=301463201=304722500=+
3C=269968877=271163359	3C=304714401=306127300=+
3C=271589488=272753895	3C=306308501=307421300=-
3C=272841987=280380625	3C=307591901=314571800=+
3C=280387825=281602450	3C=314520401=315648200=+
3C=282454312=283910723	3C=316423601=317949400=+
3C=285271924=287815287	3C=318376101=320858900=-
3C=290693437=292569811	3C=320965901=324091100=+
3C=292714567=294105891	3C=322907301=324785200=+
3C=297595188=299090554	3C=329668401=331380500=+
3C=301817425=306859194	3C=332800501=337747200=+
3C=307341314=308559338	3C=337896701=339042200=-
3C=308679901=309899721	3C=339078301=340331100=-
3C=310504504=316618291	3C=340453101=346890700=+
3C=317013339=318371102	3C=346893401=348253900=-
3C=319451409=320536373	3C=420645801=421202300=-
3C=322649167=336815399	3C=404791401=414851400=+
3C=336815683=342478542	3C=414846501=420374800=+
3C=348233264=350288460	3C=402702801=404729500=-
3C=350288795=358681159	3C=395314201=402710800=-
3C=359233163=361566779	3C=392923101=395264700=-
3C=362354701=369016442	3C=386839601=392197300=-
3C=369094017=371780435	3C=384161201=386775300=-
3C=371780681=372816181	3C=378110101=379154100=+
3C=373500680=375802515	3C=375453901=377672400=-
3C=375802817=377311522	3C=433856801=435897600=-
3C=378536620=380745834	3C=431326601=433406900=-
3C=381125158=385751524	3C=426874301=430993800=-
3C=386104098=390354279	3C=422685801=426548800=+
3C=391902291=393874598	3C=349030601=350931400=-
3C=393952814=413268046	3C=351677201=368518000=+
3C=413287978=420423345	3C=368521901=375453300=+
3C=420424137=429037525	3C=435898101=444022300=+
3C=429159427=433765865	3C=446438701=449588800=+
3C=435717117=444616195	3C=451223701=460155300=+
3C=444874469=453233013	3C=479948901=489430600=-
3C=454007104=468948241	3C=465066001=479846600=-
3C=468948504=473883760	3C=460948001=465113900=-
3C=479679301=481305934	3C=492192701=493761800=+
3C=483377259=487887464	3C=496138601=500723400=+
3C=493797383=495761690	3C=505985901=507747200=+
3C=499161442=502651123	3C=508289301=511309100=+
3C=502655705=515806232	3C=120498101=133462300=-
3C=516664942=518046505	3C=118078301=119493200=+
3C=518047848=526898363	3C=107993801=118024100=-
3C=526898435=529487047	3C=105387101=108006800=-
3C=529569172=531521028	3C=102969901=104816600=-
3C=531523717=534298968	3C=100296801=102967200=-
3C=534299625=543205260	3C=91894301=100302200=-
3C=547961619=551793157	3C=87953401=91609800=-
3C=551793302=560435550	3C=79465901=87963500=-
3C=560469040=562759797	3C=77255401=79432500=-
3C=563459921=564768349	3C=75261001=76634600=-
3C=565259687=569306070	3C=69979101=74683700=-
3C=569338037=571327935	3C=67969601=69988300=-
3C=571330339=580756075	3C=58733001=67967200=-
3C=580763464=584398401	3C=55249101=58725600=-
3C=584412890=590409408	3C=49141801=55234600=-
3C=590747947=593765395	3C=44931501=48829100=-
3C=593809438=608947196	3C=29046701=44968800=-
3C=609149375=618406989	3C=20794101=28819700=-
3C=618414653=625780180	3C=14482501=20786800=-
3C=626195682=629438015	3C=10779601=14093200=-
3C=629470560=638418289	3C=1296401=10384400=-
3C=53=2389169	5D=2418901=5896600=+
3C=3289296=4172514	5D=6554201=7554500=+
3C=4172583=6278751	5D=7549201=9335100=+
3C=6344069=16353880	5D=9275601=18925800=+
3C=16408295=18535463	5D=18972901=20765000=+
3C=19008047=22073652	5D=21205401=23610200=+
3C=23010921=27239415	5D=23836901=27527700=+
3C=27786427=33027240	5D=28121801=33121400=+
3C=33155833=41780561	5D=33124201=42348600=+
3C=41783525=44633741	5D=42351501=45179200=+
3C=44635230=50481921	5D=45181001=51108000=+
3C=52697325=54629407	5D=51191901=52934900=+
3C=54644897=55799476	5D=52951101=54051200=+
3C=56849596=70590925	5D=55091201=69790000=+
3C=70591000=76578695	5D=69752601=74458200=+
3D=392737535=393768665	2C=551721601=552739000=-
3D=682055=1710987	3D=27967801=29369200=-
3D=2010880=10524844	3D=19774101=28006500=-
3D=10841450=13836428	3D=16705101=19569600=-
3D=14855374=16444565	3D=13933901=15433500=+
3D=16728562=26046962	3D=4678101=13915600=-
3D=27824739=31328065	3D=34201=3676900=+
3D=32766735=35231733	3D=30396701=32682700=-
3D=37768581=40088452	3D=33528901=35857500=+
3D=55829620=60953744	3D=37790401=43189500=+
3D=61016216=62982095	3D=42891701=44850900=+
3D=63080781=65594547	3D=44852901=47159000=+
3D=65595048=67738703	3D=47153401=52399100=+
3D=67743773=71961113	3D=52399401=56185700=+
3D=71974173=73873004	3D=56197001=58199600=+
3D=73976654=76713218	3D=58303001=61069300=+
3D=76716715=80927083	3D=61072501=64860500=+
3D=80927664=81985051	3D=68985101=70039100=+
3D=83319291=84692194	3D=70049201=71439400=-
3D=84698442=86841058	3D=71631301=73960900=+
3D=87232091=90196285	3D=79748201=82714700=+
3D=90201963=100855112	3D=82685001=92391800=+
3D=101523341=119141618	3D=93017401=108581700=+
3D=120080963=125018202	3D=109314001=113897800=+
3D=125125906=138541660	3D=113679301=127319500=+
3D=138898205=160547053	3D=127628701=146081300=+
3D=160547458=162715823	3D=146082001=148296600=-
3D=162716423=168643249	3D=148296901=154002400=+
3D=168649217=170805247	3D=154481801=156577100=-
3D=170806434=176703988	3D=156988401=163027000=+
3D=180313487=196717698	3D=164447901=180924600=+
3D=196719969=198053377	3D=180926201=182303700=-
3D=198793070=200142499	3D=183608901=186871200=-
3D=200189490=201471616	3D=182307301=183562200=-
3D=210410466=211771936	3D=187462701=188745400=+
3D=211772106=237118193	3D=188741001=211805500=+
3D=238342747=245339777	3D=213087501=218841900=+
3D=245340100=246748829	3D=218830301=220258200=+
3D=247152210=252918758	3D=220348601=226647400=+
3D=253912234=266668629	3D=227627601=239982400=+
3D=267751603=301391689	3D=239996801=272339000=+
3D=301419300=304324110	3D=272366601=275180000=+
3D=304335967=313805319	3D=275188301=284864600=+
3D=313805584=315692271	3D=284858801=286734400=+
3D=315692443=317468620	3D=286728601=288603800=+
3D=319450142=323534540	3D=289089101=293019400=+
3D=325811053=327317515	3D=295307701=296881200=-
3D=327321912=335161529	3D=296899101=304323700=+
3D=337536498=338779196	3D=306333701=307475000=+
3D=338780433=342412340	3D=307468901=311125300=+
3D=342412342=345440879	3D=311215601=314261000=-
3D=345443393=357210489	3D=314393001=326757000=+
3D=357967966=373167512	3D=327451201=341038900=+
3D=374770937=384880833	3D=342672001=352951900=+
3D=386077026=387325231	3D=353842501=355148000=+
3D=387395187=391252267	3D=355210701=359023000=+
3D=391254810=392736561	3D=359030001=360215500=-
3D=394826092=396089528	3D=360330301=362012500=-
3D=397748252=399111319	3D=369071501=370568300=-
3D=399118692=399165808	3D=368069901=369071400=+
3D=399166919=401350379	3D=366260701=368061500=-
3D=401350447=404242419	3D=363363601=366261600=-
3D=404245588=408885117	3D=370766501=375695800=+
3D=408923852=410382779	3D=375733201=377301800=+
3D=410382962=412289156	3D=377198701=379373800=+
3D=414136747=415792035	3D=387196001=388429800=-
3D=417578548=423227746	3D=379379201=385430600=-
3D=423235095=427730509	3D=389268401=393527200=+
3D=428490499=433948841	3D=394278601=399419000=+
3D=433948937=434859247	3D=399356501=400408900=+
3D=435457266=436673052	3D=400586801=401858200=+
3D=438846085=441160649	3D=402023701=405032700=+
3D=441486978=457219505	3D=405035501=419732000=+
3D=457424216=459698545	3D=419759401=422335000=+
3D=459727683=461854921	3D=422248501=424613900=+
3D=461945996=465450925	3D=424699501=427975800=+
3D=467990817=469123824	3D=427986701=430930300=+
3D=469123835=471598782	3D=429134901=431795000=+
3D=472499675=474751432	3D=432880401=435403900=+
3D=478898816=480216622	3D=437092001=439146300=-
3D=42768261=45934471	4D=429676501=432750100=+
3D=45934714=48064860	4D=425132001=427143800=-
3D=49170200=51149330	4D=419014801=421291500=-
3D=52089377=53698540	4D=416771401=418649600=-
4A=336957345=339940362	1D=27352201=31246600=-
4A=342576145=354254422	1D=14595901=26614800=-
4A=354788809=357595732	1D=10836301=13281700=-
4A=359746069=363170306	1D=7332401=9619900=+
4A=363656328=366972900	1D=2931101=6399300=-
4A=367147011=369130035	3D=342625101=344498200=+
4A=369130058=378206008	3D=344395301=352634700=+
4A=2547325=17536646	4D=398890301=411432900=-
4A=17537325=19356420	4D=396992701=398910700=-
4A=19444913=20884960	4D=395503701=396936100=+
4A=20933038=29802452	4D=387706301=395439600=-
4A=30501566=31950851	4D=378830301=380032800=-
4A=32318113=34181456	4D=375716001=377650300=+
4A=34779972=36005565	4D=374238201=375452500=-
4A=36058403=41739264	4D=380129401=384627400=+
4A=44149875=45179714	4D=385862301=386753400=-
4A=47309533=62273965	4D=358184901=371315600=-
4A=66119207=70319476	4D=342448901=346216600=-
4A=70326157=76729344	4D=349109101=354824200=+
4A=78883121=81063871	4D=347161101=349084900=+
4A=81080077=84856528	4D=338996601=342441600=-
4A=84938866=86245396	4D=337693201=338541900=+
4A=90908242=91985829	4D=331191901=331998800=+
4A=92146708=93473544	4D=332181001=333569900=-
4A=93545403=95837533	4D=333572501=335763100=+
4A=102552192=104091114	4D=322203301=324245200=+
4A=104315942=110796416	4D=323420901=329922200=+
4A=111681776=116718335	4D=312792601=317566800=-
4A=128423492=129927235	4D=299201701=300546500=-
4A=130982764=132068191	4D=301172401=303106500=+
4A=135408429=137280681	4D=280401601=282108900=+
4A=138263232=139539201	4D=282932201=284042800=-
4A=139833685=142979371	4D=284216601=287103300=+
4A=143012693=144147470	4D=289891301=290863800=-
4A=144429987=146359435	4D=287511001=289646500=-
4A=146713909=149443505	4D=291466401=295293700=+
4A=150315657=151578072	4D=307197901=308486800=+
4A=152104336=162724280	4D=269148501=280065900=-
4A=163641010=165054006	4D=267798801=268712200=+
4A=166890462=168846768	4D=263037301=265405100=-
4A=168846779=170852412	4D=257980301=258734300=-
4A=170940288=175255933	4D=253708601=257540000=-
4A=175255937=177792421	4D=251251901=253887800=-
4A=177962558=184777661	4D=245358601=251077900=-
4A=187781405=190090653	4D=240870401=243196400=-
4A=194100386=195589264	4D=237002101=238621600=-
4A=198047997=201275253	4D=232269101=235218900=-
4A=201752422=207352216	4D=225348301=229791700=-
4A=207400257=208085826	4D=221344301=222397100=-
4A=212295028=214300912	4D=215531301=217144800=-
4A=217695874=219220276	4D=210598301=211989600=-
4A=219268652=220554492	4D=209525101=210586500=+
4A=220613718=228204339	4D=201019001=209516400=-
4A=229907465=233884615	4D=195437901=199041800=-
4A=234389830=235400250	4D=193211101=194760600=-
4A=237461764=239638053	4D=189886701=192584700=-
4A=242432132=244530678	4D=185188701=187247200=-
4A=244925542=251567726	4D=177505201=185245900=-
4A=256666328=260784543	4D=163468301=166880900=-
4A=260785099=261950997	4D=162446701=163587000=-
4A=262222619=265275711	4D=158108001=161429600=-
4A=265314898=273376119	4D=151993101=158108600=-
4A=274205737=276646234	4D=148971701=151390700=-
4A=276646299=278835873	4D=146606301=149016100=-
4A=279869815=285333448	4D=141360701=145987800=-
4A=285591148=288780729	4D=138038301=139979500=+
4A=292496410=293816018	4D=132145701=132719600=-
4A=295700409=305858364	4D=121469301=130465100=-
4A=308546273=311924271	4D=117139401=119724100=-
4A=311929521=314659127	4D=114443101=117187900=-
4A=316648249=318375457	4D=109439701=111177000=-
4A=318786721=321989314	4D=106348901=109031100=-
4A=322044373=328958829	4D=102011001=106354800=-
4A=397944509=402356259	4D=97181801=101384000=-
4A=403075484=407133778	4D=93067301=96706300=-
4A=407342837=412549932	4D=89045201=93005900=-
4A=412680445=414414731	4D=87620401=88899600=-
4A=415336121=416668128	4D=84137701=85444200=-
4A=418375558=421494604	4D=78982501=82897100=-
4A=425446952=428008800	4D=75001401=77538700=-
4A=428869001=433651998	4D=69968001=74066600=-
4A=433941485=435515653	4D=68064401=69641000=-
4A=436009027=438222542	4D=65952001=67921700=-
4A=438222691=439257255	4D=65110601=66084000=-
4A=439378663=440634227	4D=63961601=65042200=-
4A=445080890=446673289	4D=58031001=59722900=-
4A=451115624=452186791	4D=54599901=55292300=-
4A=452965915=454344716	4D=52416101=53871500=-
4A=456874421=458119908	4D=49521701=50571300=-
4A=459568318=460592707	4D=47928001=48527000=-
4A=461632928=463182508	4D=4450201=5512500=+
4C=1891011=3092324	7C=4852901=6028100=-
4C=10915629=12630897	7C=21506701=22434300=-
4C=12649299=13834638	7C=23778101=24488900=+
4C=13910275=17869281	7C=24610601=27977300=+
4C=17886268=20203237	7C=27978601=30007300=+
4C=20388232=26159738	7C=30070301=38030100=+
4C=28949203=30525190	7C=39366701=40978700=+
4C=31888118=34152025	7C=42156401=45566000=-
4C=34160026=36582128	7C=45595001=48421500=+
4C=36582810=39556658	7C=48292201=50534500=+
4C=39872127=40811541	7C=50665901=51908000=+
4C=40814450=43295308	7C=51910901=54855000=+
4C=43611878=46558861	7C=55001201=57911600=+
4C=48020196=51912793	7C=59399901=64640900=+
4C=51969936=54813141	7C=64678701=67437300=+
4C=54818249=56003273	7C=67442401=68626200=+
4C=56005630=58861856	7C=68619001=70976200=+
4C=58890957=61925907	7C=70924501=74114100=+
4C=65262903=66763834	7C=76045401=77321200=-
4C=66775708=68224119	7C=77568701=78892400=+
4C=68268582=81024978	7C=78933701=90088600=+
4C=81967680=83625612	7C=90892801=92747800=+
4C=83681089=86934779	7C=92710401=96040100=+
4C=86952641=88829343	7C=96060101=98074900=+
4C=89451594=91329271	7C=98773801=100657400=-
4C=91528102=94308886	7C=100735101=103712100=+
4C=94314201=103618149	7C=103648001=112911600=+
4C=103635541=108846274	7C=112793401=118667900=+
4C=108976976=110451254	7C=118879201=120183800=-
4C=110451305=115363969	7C=120224601=123680000=+
4C=115426692=121892708	7C=123552601=132357800=+
4C=121905730=131433030	7C=132363201=141593700=+
4C=131846776=141027866	7C=141648201=150829800=+
4C=141031049=148730910	7C=150827901=159165000=+
4C=148732608=149938323	7C=157673401=158925700=+
4C=151051561=153150650	7C=159896701=162306100=+
4C=153177498=156373267	7C=162331601=165659400=+
4C=156734576=160856631	7C=165673501=169754500=-
4C=160893120=164622554	7C=170802201=173671000=+
4C=164624740=166906330	7C=173556901=175999200=+
4C=167059044=168789027	7C=176096901=177598900=-
4C=168929149=186256819	7C=177737101=194139500=+
4C=186259424=188243948	7C=194142101=196165200=+
4C=188244098=190218597	7C=199605501=201617900=-
4C=190221991=194326132	7C=196179801=199602100=-
4C=194329555=196080509	7C=201628401=203353400=+
4C=196083137=197549648	7C=203346201=204719200=+
4C=199030422=200959630	7C=205771501=207587900=-
4C=201013498=202596420	7C=207616401=209174700=+
4C=202597700=205318337	7C=209176601=212176300=-
4C=205334472=206331867	7C=212514301=213587900=+
4C=207381887=216947001	7C=213587901=223241100=+
4C=217376542=221092119	7C=231081901=234561800=-
4C=221092555=223452315	7C=227063001=231153100=-
4C=223453306=224591781	7C=225126401=226198300=+
4C=224607148=226360150	7C=223658701=227016800=-
4C=226360518=228637082	7C=234561901=236831100=+
4C=228647134=240558707	7C=236840701=248790000=+
4C=241361388=266942994	7C=249463001=275581300=+
4C=266943267=269181456	7C=275578901=277916200=+
4C=270427880=272982017	7C=278546901=281192500=-
4C=273433372=282269759	7C=282126301=290349700=+
4C=282310980=283766084	7C=290957201=292353100=-
4C=285539002=293118430	7C=294301401=301838200=+
4C=293118506=297514705	7C=301833201=306611100=+
4C=297610464=299527627	7C=306656101=308649600=+
4C=301825454=304042732	7C=308785001=311025100=+
4C=304048094=313947771	7C=311022901=320966800=+
4C=313949160=316244152	7C=320952301=323169500=+
4C=317837686=321407355	7C=332521001=336215700=-
4C=322281416=326713452	7C=326748101=331246300=-
4C=329186843=330870125	7C=323898001=325664100=-
4C=332608024=338915727	7C=337342601=343721700=+
4C=342037953=343520499	7C=343723801=345225700=-
4C=343924264=347550378	7C=345968801=350078700=+
4C=350171559=356205165	7C=351059501=356640300=+
4C=356546289=361866242	7C=357003901=362352900=+
4C=361901310=364224086	7C=362427101=364644800=-
4C=365878329=368321613	7C=365709701=367590800=+
4C=369055814=374546018	7C=368465201=373007500=+
4C=374987432=376322592	7C=373736701=375034900=-
4C=376718320=385555623	7C=375196901=382285700=+
4C=386591309=389818314	7C=383635401=386228100=+
4C=389825481=391370320	7C=392331301=393824300=-
4C=391415340=392567543	7C=391113401=392276600=-
4C=392568254=394463327	7C=388507601=390552400=+
4C=394479049=396016422	7C=386785301=388373500=+
4C=397793338=402436349	7C=393835601=398670100=+
4C=404739495=418735015	7C=399715401=413763400=+
4C=418735108=422364109	7C=413697901=416400300=+
4C=422625589=432469995	7C=416651301=427024200=+
4C=432535080=443574065	7C=426985501=437039900=+
4C=443579439=451514277	7C=437045201=444272200=+
4C=452213599=454886504	7C=446332701=449084100=+
4C=454970205=455983290	7C=449146801=450205900=-
4C=457451833=461656514	7C=450264601=454664900=+
4C=461838035=463755294	7C=454745101=456709300=+
4C=464231442=474664440	7C=457294201=467878100=+
4C=476733969=477914310	7C=470120901=471332400=-
4C=477920565=479125971	7C=468860701=470154900=-
4C=479207642=480894458	7C=471519401=473228100=+
4C=482059609=483990398	7C=473847701=476344200=-
4C=483998589=494432962	7C=476347601=485063600=+
4C=494448129=495981285	7C=485053801=486667300=+
4C=497408619=503996032	7C=486673901=493106700=+
4C=505084933=506652008	7C=494501801=496033000=-
4C=511501164=516003001	7C=498577201=503970500=+
4C=517234977=518416245	7C=505312901=506553200=-
4C=518694263=525272002	7C=506582201=514942600=+
4C=525732563=531599327	7C=516472401=522313100=-
4C=536181570=539936524	7C=522677401=526513000=-
4C=539940797=555678145	7C=526580101=541149200=+
4C=563143118=577892092	7C=547277101=561991100=+
4C=577895224=588600893	7C=562048601=570777000=-
4C=588666456=590376204	7C=570781401=572466600=+
4C=590479823=595506977	7C=572466701=577966300=+
4C=603238467=617232308	7C=582994901=594506200=+
4C=617306145=618488386	7C=594585701=595789600=-
4C=620296221=622813162	7C=595933901=598334400=+
4C=623723288=625463676	7C=599264301=601077800=+
4C=628113141=632372162	7C=601264301=606612800=+
4C=640324281=643784341	7C=611405901=614918900=+
4C=643942495=649372972	7C=615067801=620375300=+
4C=655671471=660238639	7C=620536301=625314200=+
4C=660465897=678673356	7C=625547401=643961600=+
4C=678725210=688142075	7C=644026401=652996300=+
4C=688143382=697957474	7C=652997601=662788200=+
4C=697976173=701986907	7C=662806801=666855000=+
4C=702125715=706413507	7C=667005401=671189000=+
4C=714235432=716105860	7C=675983201=677703000=+
4D=9547182=12871796	4D=458684201=462159400=-
4D=12915762=14283127	4D=457205601=458671700=+
4D=14283921=15387472	4D=455816401=457045000=-
4D=15405000=16555725	4D=454827601=455804900=+
4D=16985289=19777963	4D=452923501=454552800=-
4D=19875185=20051039	4D=446841201=448030200=+
4D=24379134=26275531	4D=433646301=435092400=+
4D=26295933=27394222	4D=434924201=436102300=+
4D=31076268=33102414	4D=428561501=430543600=+
4D=33258364=34255784	4D=430673201=431872300=+
4D=34288385=35489755	4D=431870901=432738200=+
4D=35975947=37023271	4D=425727701=426980400=-
4D=38853487=39753318	4D=423072201=424284900=+
4D=39753637=44017262	4D=416777601=421452300=-
4D=44038150=51461996	4D=406516101=412980200=-
4D=51470796=57593671	4D=400862301=406508300=-
4D=57723221=61422603	4D=396957701=400738000=-
4D=61422863=62887649	4D=395469401=396953200=+
4D=62895826=67071511	4D=390762801=395465500=-
4D=67155557=68398098	4D=389363301=390666300=-
4D=68463454=70741685	4D=387149601=389510200=-
4D=71094274=73575174	4D=384336701=387147800=-
4D=75520058=80605525	4D=378208801=383301600=-
4D=81342726=86175619	4D=372285401=377321500=-
4D=86645782=94369409	4D=363718201=371508500=-
4D=94722357=97555467	4D=359920601=363349400=+
4D=98004303=99318387	4D=357949501=359486300=-
4D=99325677=101958772	4D=355268201=357943700=-
4D=101960481=105858909	4D=351420601=355267700=+
4D=105860994=111249974	4D=346345901=351417300=-
4D=111355863=115790580	4D=325896201=330460200=+
4D=115793044=119437605	4D=332013201=335762900=-
4D=119439532=121417709	4D=330468701=332016500=-
4D=121435545=123279312	4D=335765501=337636100=+
4D=127542136=128765205	4D=339866101=341021600=-
4D=128770983=133930058	4D=341024301=346239300=+
4D=133933771=142293548	4D=317894301=325894400=-
4D=142580539=147442921	4D=312736001=317568600=-
4D=148329689=149454053	4D=311469601=312558100=+
4D=149458690=155954379	4D=305717201=312729100=+
4D=161497343=162791648	4D=299142901=300390600=-
4D=162792124=165105597	4D=300390701=303747700=+
4D=165181098=166425048	4D=303749501=304934700=-
4D=167579574=168871027	4D=296575501=297877400=+
4D=170572596=175820611	4D=289888001=295525800=-
4D=176013790=183421061	4D=282152801=289701900=-
4D=183444578=196869279	4D=270460401=282113600=-
4D=198661321=203242534	4D=264925901=269972700=-
4D=203300936=205260883	4D=263039301=264928200=-
4D=205459608=206700458	4D=259826001=261180100=+
4D=207823699=208801071	4D=257630201=258699900=-
4D=208802195=211558495	4D=255386501=257630200=-
4D=212146770=212850530	4D=253200901=254771400=-
4D=212851024=216291451	4D=251241701=253205000=-
4D=217284448=229475039	4D=239369401=250555700=-
4D=229477011=236733881	4D=232310301=239391800=-
4D=237387962=239565369	4D=226779301=229016100=-
4D=239566808=240934319	4D=225349001=226778000=-
4D=240991717=243785423	4D=220293901=222396800=-
4D=245505781=246620148	4D=217510401=218617900=-
4D=247321058=249483114	4D=215532201=217506900=+
4D=249489240=251584427	4D=212161901=214180000=+
4D=252681129=255619985	4D=207013301=211323000=-
4D=255921004=260946255	4D=200848801=206936900=-
4D=262622582=264038482	4D=197109101=198475700=-
4D=264039584=265545022	4D=195508301=197108000=-
4D=265856760=269644919	4D=191568401=195511700=-
4D=269647807=270031816	4D=189904801=191565200=-
4D=270090826=271932218	4D=187806501=189649600=-
4D=271935516=272925430	4D=186543301=187803200=-
4D=273173787=276045290	4D=183577001=186354200=-
4D=276234401=277501809	4D=181159501=183235400=-
4D=277505898=280175902	4D=177921301=181155600=-
4D=280175924=282313422	4D=175992101=178105700=-
4D=285812215=288181402	4D=163451901=166924000=-
4D=288186598=292955606	4D=157402001=163446700=-
4D=293597858=295752796	4D=155031601=157081600=-
4D=296131425=298025615	4D=152866801=154786100=-
4D=299976766=309995053	4D=141498601=151339100=-
4D=311059831=313161171	4D=137113801=139230600=+
4D=313165230=315029091	4D=139232601=141070400=+
4D=315908554=316931208	4D=134699701=135699600=+
4D=316995427=318313854	4D=133288901=134666400=-
4D=318326101=326901804	4D=125795001=133288800=-
4D=326901817=328491005	4D=124518901=125882800=-
4D=328664886=332315522	4D=120675001=124325800=-
4D=332667073=334199172	4D=118823101=120227300=-
4D=334349566=339973455	4D=112059401=118890000=-
4D=339978556=344262612	4D=107771901=112054300=-
4D=344450337=348118621	4D=104893701=107749800=-
4D=348336722=351827229	4D=102180401=104660100=-
4D=351830026=359594550	4D=96123801=102182300=-
4D=359599508=369482450	4D=85938401=96132400=-
4D=369956219=376863971	4D=78042801=85436600=-
4D=376865870=385892614	4D=68205101=78040900=-
4D=386078674=388023389	4D=65605101=67923000=-
4D=392480849=394290411	4D=62001301=63814600=-
4D=397283486=398487876	4D=58072001=59346900=-
4D=399311988=401077581	4D=56080201=57132500=-
4D=401782704=403323077	4D=53990401=55473400=-
4D=404437102=405708029	4D=51465701=52825300=-
4D=405762805=407149838	4D=50608901=51394900=-
4D=410508982=414230103	4D=43257501=47093300=-
4D=414284359=426468753	4D=30470201=43190500=-
4D=426500212=427827432	4D=29405001=30436800=-
4D=427828832=430672500	4D=26774001=29403600=-
4D=430839098=432482966	4D=24900801=26635200=-
4D=432483011=437811640	4D=19462901=24967300=-
4D=437905053=438465175	4D=6032401=7197700=+
4D=438746949=440348209	4D=7308101=8683700=+
4D=440353511=442502630	4D=8683501=10849700=+
4D=447714708=448541046	4D=14910101=16202500=+
4D=449199863=451340277	4D=16724201=18625300=+
4D=452498812=455342031	4D=68501=4077700=+
5A=3395123=11674034	1D=38499801=48509300=+
5A=11682232=26727236	1D=48492901=62887400=+
5A=481964817=484842410	3C=515096401=517811200=+
5A=29415007=30797848	5D=467010601=468130100=-
5A=34076757=46695295	5D=452515501=463466200=-
5A=49246205=50678430	5D=450279501=451578600=-
5A=50906642=57086777	5D=444916501=450025500=-
5A=59437012=62680820	5D=437362301=440319100=-
5A=64878949=70779204	5D=429930401=435655800=-
5A=73467423=78962427	5D=422285901=427539500=-
5A=82608455=84151587	5D=417648401=419035600=-
5A=87485526=90707924	5D=412018501=415113500=-
5A=93195445=98532265	5D=405127801=409777800=-
5A=99616298=101289264	5D=403360401=404474400=+
5A=101375174=103237184	5D=401448801=403201800=+
5A=108150726=110359380	5D=395020301=396959900=-
5A=120191654=123635823	5D=382620701=386683100=-
5A=124447838=126909109	5D=379224901=381387700=+
5A=137016131=143253715	5D=361514701=367313700=-
5A=144333955=151589989	5D=350605301=356773900=-
5A=153479472=156734412	5D=346279801=349065300=-
5A=164379835=166043910	5D=327996901=330269000=-
5A=166091778=168976842	5D=332646301=334885600=+
5A=169249414=170586906	5D=330603901=331704000=+
5A=172082277=176891157	5D=322896001=327435000=-
5A=196269018=200802569	5D=299829701=303867400=-
5A=202533071=203692600	5D=288778601=290089300=-
5A=204220531=205163459	5D=291042601=292086600=+
5A=239090690=241802851	5D=271757001=273605900=+
5A=248603978=253927119	5D=262594601=268154700=-
5A=255857136=259807303	5D=258820801=262064700=-
5A=270129330=272913250	5D=240264001=242824800=+
5A=283740519=289149413	5D=252485901=256555500=+
5A=289898759=291450406	5D=227914701=229318700=+
5A=293527556=295222380	5D=229769801=232251000=+
5A=295728616=297478973	5D=257285301=258810700=-
5A=307052509=308665216	5D=216446001=218255000=-
5A=309458378=310989352	5D=214605901=215926900=+
5A=325215708=325972071	5D=195943501=196989700=-
5A=328182406=334997231	5D=188532501=193076100=-
5A=335004153=336574098	5D=187428701=188531800=-
5A=342033090=345980178	5D=178764501=182970600=-
5A=348833372=354221342	5D=169192201=173611400=-
5A=356093234=356417721	5D=174732301=175747600=-
5A=357477112=362185555	5D=160836901=164931400=+
5A=366220842=367252721	5D=167002001=168049600=+
5A=371811815=373276521	5D=154119801=155749800=-
5A=382530716=389188756	5D=140909801=146496600=-
5A=391879213=394064964	5D=137251801=138809100=-
5A=398216207=402519544	5D=116286701=119077800=+
5A=406766101=418046091	5D=122478501=131333600=+
5A=421701296=423858451	5D=113422501=115771400=+
5A=425883275=427982534	5D=110337601=112482300=-
5A=429668457=430746416	5D=108621801=109227100=-
5A=431204533=433828240	5D=107171001=108335500=+
5A=434133565=441297570	5D=100548701=106938500=-
5A=441334531=451693939	5D=89376501=100604400=-
5A=455951815=457626999	5D=86449101=87955800=-
5A=458422923=461839123	5D=82716401=86062100=-
5A=463300693=466608414	5D=79496701=81933000=+
5A=467795291=470349947	5D=76021201=78573000=-
5C=243605395=245453887	4C=200654301=202487600=+
5C=902846=5509954	5C=575948401=579944900=-
5C=12340881=15881709	5C=566555301=569483900=-
5C=15905924=17251100	5C=565231301=566531100=-
5C=17299296=18454956	5C=564131101=565168800=-
5C=18455814=35110013	5C=548635301=564179300=-
5C=37787064=38862186	5C=547417801=548400600=+
5C=40119490=44141818	5C=543319301=547396900=+
5C=44149396=45496285	5C=541897001=543289900=-
5C=45496335=46896636	5C=540511101=541903500=-
5C=47845767=50005542	5C=538306901=539641800=-
5C=50009244=56040381	5C=533371101=538313600=-
5C=56046333=57545527	5C=531838901=533357700=-
5C=57555866=60742070	5C=528519501=531797400=-
5C=60763940=69005998	5C=520942501=528497900=-
5C=69023033=80438124	5C=509609601=520995800=-
5C=82451029=84639590	5C=505944201=509473600=-
5C=84641673=85744695	5C=505956601=507139000=+
5C=85762943=87987926	5C=503628801=505943200=-
5C=87987989=89896463	5C=501841301=503674700=-
5C=90516161=91759212	5C=499917301=501155700=-
5C=91760459=99852111	5C=492134101=499916100=-
5C=99857743=100941374	5C=491117101=492082700=+
5C=101318534=109241757	5C=483206901=491093200=-
5C=109257760=112913067	5C=479970601=483199800=-
5C=112915067=114868885	5C=477836701=479968600=-
5C=114868958=123271810	5C=469587301=477890500=-
5C=123272018=125493006	5C=467568301=469678200=-
5C=125508865=126538247	5C=466351301=467579900=+
5C=127254870=131807849	5C=460613201=465452300=-
5C=131876238=137089504	5C=455357401=460608600=-
5C=137097845=141849434	5C=450251501=455358100=-
5C=142517755=157910155	5C=434101101=449055200=-
5C=157910303=159315889	5C=432723201=434123800=-
5C=160158226=166716880	5C=424636901=431232800=-
5C=166761057=169445636	5C=421495601=424605600=-
5C=170912086=173787186	5C=417184001=420091600=-
5C=173787434=174784468	5C=416175101=417180200=+
5C=175524316=179343956	5C=411594801=415483600=-
5C=179346215=181071470	5C=409797501=411628400=-
5C=182276516=186555209	5C=403272701=407523700=+
5C=186556393=190591425	5C=392140801=396556100=+
5C=190591804=191570100	5C=407524201=408591600=+
5C=192666646=194055198	5C=400885701=402235000=-
5C=194857700=197205841	5C=397681401=399842200=+
5C=197260660=198320818	5C=396556301=397650900=-
5C=199008424=199340862	5C=391472901=393218300=-
5C=199340926=202205356	5C=388610901=392891000=-
5C=202314493=206067105	5C=384452001=388076900=-
5C=206371442=218992828	5C=373793501=384366100=-
5C=218992881=220786590	5C=372031901=373811500=-
5C=220788497=222279689	5C=370480401=372071800=-
5C=222356262=225579330	5C=366256601=370404100=-
5C=226021388=230147306	5C=362205401=366256000=-
5C=230147470=232427787	5C=360242301=362252600=-
5C=232429389=233917089	5C=358772001=360256800=-
5C=233920230=236658734	5C=355966101=358783900=-
5C=237016202=242697912	5C=350629601=355599000=-
5C=245493668=253925051	5C=344066601=350408800=-
5C=253933609=255591431	5C=342380501=344076200=-
5C=255591719=257599113	5C=340056101=342481700=-
5C=257599210=260174311	5C=335566801=340145000=-
5C=260476157=261620431	5C=329644501=330714900=-
5C=261625151=262540794	5C=328325301=329639800=-
5C=263209892=272232126	5C=319376501=327754600=-
5C=272234859=273792380	5C=317969101=319378600=-
5C=273796087=282174288	5C=310283401=317965400=-
5C=284311570=285987881	5C=308041901=309796500=+
5C=287429933=288624473	5C=305094301=305702700=-
5C=288835073=290855059	5C=302529001=304832200=+
5C=290855070=295125153	5C=298719901=302467100=-
5C=295901960=300337966	5C=293448001=297891000=-
5C=302872895=304206830	5C=291367101=292797400=-
5C=304346900=305386884	5C=290155301=291361100=-
5C=305388170=315960751	5C=280178701=290169900=-
5C=316345239=320299972	5C=276413601=280263500=-
5C=322510246=336728658	5C=260923201=274554400=-
5C=336729406=340997051	5C=257294901=260955000=-
5C=341004792=344654449	5C=253937901=257287200=-
5C=344654595=351687155	5C=247356701=253944500=-
5C=351926717=355726044	5C=243411101=247101700=-
5C=355726343=374118246	5C=225776301=243427800=-
5C=374118274=376874763	5C=222854501=225785000=-
5C=378242701=380426676	5C=220553701=222794500=+
5C=380826422=387065058	5C=214540401=220515000=-
5C=387076263=401460993	5C=200085101=214529200=-
5C=404741043=406679561	5C=197977201=199914500=+
5C=406680772=424311383	5C=183535201=197907800=-
5C=424765998=434282842	5C=173619001=183534200=-
5C=434417525=435624349	5C=170113301=172615500=+
5C=436879687=443923049	5C=163439001=170027600=-
5C=443924306=460220609	5C=147004701=163488100=-
5C=460464643=473825695	5C=133459801=146841800=-
5C=473857836=475320760	5C=131911601=133426300=-
5C=481610585=485210849	5C=124575101=128136900=-
5C=485461421=491147969	5C=118719501=124354100=-
5C=491637071=496216619	5C=113910901=118393700=-
5C=496845761=501439933	5C=108664001=113204700=-
5C=501891480=503661872	5C=106851901=108658700=+
5C=504051304=517089791	5C=92882301=106019500=-
5C=517262815=529167081	5C=81526801=92761800=-
5C=529177419=534233611	5C=76262301=81569600=-
5C=534873849=537124448	5C=73672301=75578100=-
5C=537126347=543758885	5C=66917301=73670400=-
5C=543763893=547113571	5C=63369501=66786700=-
5C=547116124=548904108	5C=61843401=63393300=-
5C=550147973=556819688	5C=54181101=60662600=-
5C=557946626=562407377	5C=48709201=53178500=-
5C=562686320=564334371	5C=46724701=48435500=-
5C=564412599=566172328	5C=45189601=46556400=-
5C=566196031=566960942	5C=44116301=45167400=-
5C=567091544=568028962	5C=42952801=43992600=-
5C=568657644=570396621	5C=41193301=42210500=-
5C=571338690=573533141	5C=38525201=40930500=-
5C=574811550=588216093	5C=24847301=37517600=-
5C=589821984=606364321	5C=6737601=23971600=-
5C=608187439=611648342	5C=683801=4058500=+
5D=434952253=438546109	2C=553740901=557942700=+
5D=442620186=457276456	2C=561771801=576780000=+
5D=458380119=459576201	2C=577732601=578934800=-
5D=459582100=468064922	2C=579045301=586820400=+
5D=470752254=471762642	2C=589197601=590457700=+
5D=471839994=474713832	2C=590496501=592732000=+
5D=475309720=478535131	2C=593449901=596528000=+
5D=479287340=480910894	2C=596602601=598297500=+
5D=484375033=490678417	2C=599403701=606084800=+
5D=491656021=495627185	2C=606839401=610782600=+
5D=429449850=431634985	3C=515255501=517811700=+
5D=421055503=422170664	4D=113131701=114077800=+
5D=2747=2340223	5D=466697801=469062000=-
5D=2651860=5423252	5D=461523201=464463600=-
5D=5590909=7311035	5D=459772301=461386500=-
5D=7636876=13540965	5D=454325901=459364700=-
5D=13675384=15269769	5D=452606701=454190100=-
5D=18051906=20121553	5D=449877601=451820400=-
5D=20126732=22033888	5D=447887401=449877400=-
5D=22191887=23635741	5D=446445501=447885500=+
5D=23642634=26232725	5D=443489101=446285000=-
5D=27876314=42075063	5D=429389501=442679700=-
5D=42076848=49062897	5D=422513101=429387700=-
5D=49118220=51100344	5D=420421001=422457400=-
5D=51119142=55875399	5D=415480101=420434600=-
5D=56640188=67522099	5D=404479201=415190600=-
5D=69245668=70662079	5D=401888901=403255500=+
5D=71805301=74026897	5D=397598801=399804700=-
5D=74760699=79280570	5D=392678701=397294200=-
5D=79287083=80734523	5D=391283001=392662000=+
5D=82072898=86180883	5D=386455001=390523700=-
5D=88306085=90875021	5D=383625001=386446000=-
5D=90893433=92698807	5D=381848801=383639800=-
5D=92706596=95556840	5D=379082601=381428200=+
5D=95566564=97359088	5D=377284901=379069600=-
5D=98199304=101907775	5D=372769701=376639900=-
5D=101913588=102817768	5D=370822401=372763900=-
5D=103496863=109785640	5D=365143201=371550700=-
5D=109785737=114456976	5D=360795401=365158000=-
5D=114457082=115611804	5D=358754801=360844900=-
5D=116176102=123125063	5D=351706001=358225200=-
5D=123656005=129528497	5D=345807901=351104000=-
5D=131064418=133968459	5D=341318801=344279600=+
5D=133968835=141234888	5D=334077301=341302900=-
5D=141235407=142644889	5D=332620801=334081500=-
5D=142650699=146440840	5D=327984201=332619600=+
5D=146441124=149444565	5D=324934301=327977800=-
5D=149448063=151995755	5D=322403601=324961400=-
5D=152043026=154586128	5D=319592501=322356400=-
5D=154587967=162989795	5D=311303501=319608000=-
5D=163730038=175210471	5D=298875401=310327600=-
5D=176293407=181020777	5D=294937901=298429400=-
5D=182098851=190488022	5D=287695901=293318800=-
5D=193594757=194890605	5D=286125701=287428700=+
5D=196653276=199019981	5D=282700001=285110800=-
5D=199026421=205636870	5D=277070401=282701300=-
5D=205640065=227658088	5D=253033001=277067100=-
5D=228677243=236849415	5D=244835801=253023300=-
5D=236849608=241590099	5D=240918901=245026000=-
5D=241897598=245029519	5D=237310901=240427700=-
5D=245142147=246364049	5D=235285301=236550700=+
5D=246364639=261521458	5D=220952101=235240300=-
5D=261522032=263664346	5D=218743401=220929300=+
5D=263687252=271820653	5D=211351601=218743000=-
5D=271822053=276534043	5D=206744601=211350200=-
5D=281730982=298778697	5D=188606201=204917400=-
5D=301819725=302854738	5D=186592601=188596600=-
5D=302856819=305089304	5D=184567101=186596500=-
5D=305561105=307000512	5D=184215101=184565000=+
5D=307319734=315556654	5D=175920101=184127000=-
5D=315640928=317501760	5D=171659101=173611200=-
5D=317506561=320069258	5D=169169601=171654300=-
5D=320399314=330694759	5D=157646301=168027200=+
5D=332212812=339862446	5D=148989901=157631900=-
5D=339863986=341144859	5D=147450401=148877300=+
5D=345822392=349934047	5D=141929101=146126100=-
5D=350029113=351138629	5D=140761901=141942100=-
5D=351156719=358798391	5D=134198901=140754400=-
5D=362586371=376646258	5D=118471401=132988100=+
5D=377000136=378151838	5D=133261701=134189200=+
5D=378346056=381292812	5D=113334701=116226900=+
5D=381510431=396419468	5D=98771701=112946600=-
5D=396431587=401617864	5D=91682401=98788300=-
5D=401634377=406716758	5D=88678101=93387500=-
5D=406718685=412292965	5D=82059801=88676100=-
5D=412708746=414957519	5D=79496001=82058900=+
5D=416301895=420094635	5D=76021401=78095500=-
6A=343623456=362323814	2D=371564201=389332000=+
6A=362439779=363259424	2D=389603501=390618600=-
6A=364059353=368641585	2D=390838801=394921900=+
6A=64875=990935	6D=79499401=80811800=-
6A=1825521=10160933	6D=83960701=91930200=+
6A=12015384=14979373	6D=95311801=99228900=+
6A=17219975=18852768	6D=102660601=104276700=+
6A=20794165=23995296	6D=107600101=110536300=+
6A=27269456=32285437	6D=113112001=118697800=+
6A=33372163=39895023	6D=119650701=124882400=+
6A=40777341=48289057	6D=125206101=133683200=+
6A=49832169=53808900	6D=136048201=139537000=+
6A=59676776=61216645	6D=148800401=149993100=+
6A=70635659=74835617	6D=153795801=158696500=+
6A=75588636=79426236	6D=163051201=167801100=+
6A=88915932=93855739	6D=177058001=181246200=+
6A=95055498=100744872	6D=183533801=188990900=-
6A=103027053=104829630	6D=181641301=183381200=-
6A=108575404=112638506	6D=193291301=197575400=+
6A=113660387=114894977	6D=198575701=199566700=+
6A=116005936=119087265	6D=199633501=201281600=-
6A=120169092=123661452	6D=203303301=206671700=+
6A=126070812=127404372	6D=208605901=210009200=+
6A=129364473=131608293	6D=211615301=214743300=-
6A=143756475=145816963	6D=216370601=218297800=+
6A=145881275=152368232	6D=218329601=225031700=+
6A=153694201=155133553	6D=226612201=228801700=+
6A=155892507=165419592	6D=229533301=239297900=+
6A=182348405=185058317	6D=261727401=264547900=+
6A=192007013=195659591	6D=273004801=276408200=+
6A=199412460=205958092	6D=279498201=284817500=+
6A=218955693=223448088	6D=294874701=298228800=+
6A=230462898=232041171	6D=302035001=303444600=-
6A=233073134=235339115	6D=305940801=308227500=+
6A=246909653=248626577	6D=316757001=318180900=+
6A=263979866=269401604	6D=331504101=336686100=+
6A=271676084=273040533	6D=338065401=339293500=+
6A=276695048=284503756	6D=344764501=351559000=+
6A=285784330=293206836	6D=352813801=358690100=+
6A=293690770=298910976	6D=360322201=364926900=+
6A=300342078=303567039	6D=366328101=368978500=+
6A=303644031=307330689	6D=369044601=372070900=+
6A=307427303=309893416	6D=372229201=373642600=+
6A=310159753=311287815	6D=373679301=374953000=+
6A=312126334=313077436	6D=375451501=376585700=+
6A=313082680=316271220	6D=376542101=379022100=+
6A=316412946=318384648	6D=379209801=380735300=-
6A=318426158=319808785	6D=380903301=382036000=+
6A=319975691=321259446	6D=381423201=383609300=+
6A=322410263=328608209	6D=384653101=390534400=+
6A=328671622=329954325	6D=390555301=391614900=+
6A=329964982=337383919	6D=391590101=397523700=+
6A=337472476=338620822	6D=397640201=398542300=+
6A=369695525=374883026	7C=65973201=69952100=-
6A=376983342=381689571	7C=60588601=64633300=-
6A=385350989=387939286	7C=55918501=57839200=-
6A=389293043=394440374	7C=50024501=54862900=-
6A=395469298=406402935	7C=39421301=49420600=-
6A=407478476=408661981	7C=38086501=39306000=+
6A=409722377=411079551	7C=36524601=38030400=-
6A=411319586=416568044	7C=29445401=36368900=-
6A=418338075=421389182	7C=24653001=28168300=-
6A=425293283=429563774	7C=533101=3416000=+
6A=429563812=433393978	7C=3411101=6005100=+
6A=433520421=436777509	7C=6052401=8875100=+
6A=441331061=442612459	7C=13074501=13651200=+
6A=442614645=445936551	7C=13634501=17285200=+
6A=446203660=447075383	7C=17316201=18789300=+
6C=592801=3852278	6C=9125601=11978900=+
6C=4383767=6410580	6C=12700701=14682200=+
6C=6410626=9973467	6C=14614301=17933400=+
6C=11035169=12353405	6C=7353901=9003500=-
6C=14141131=15547137	6C=5673501=7039700=-
6C=15549207=16685210	6C=4642101=5672600=-
6C=20804037=21815288	6C=19369301=20479000=-
6C=21852663=24919707	6C=19010301=23300500=+
6C=25076037=27853168	6C=23440301=26117000=+
6C=29554344=30516350	6C=27589401=30249400=+
6C=30516362=32781717	6C=28929801=31184300=+
6C=32967168=34414879	6C=31303201=32992800=+
6C=34751586=36817901	6C=33310301=35621000=+
6C=36818416=39529288	6C=35557201=38589200=+
6C=40298517=47177938	6C=39226701=46107000=+
6C=47178012=52226194	6C=46016901=50987600=+
6C=52226210=56075314	6C=50934001=53446500=+
6C=56075373=69534875	6C=53444401=65924000=+
6C=69539438=71689493	6C=65901301=67959800=+
6C=74500362=77344780	6C=67032901=71127500=+
6C=77701650=82104338	6C=71471701=75476700=+
6C=82151444=85269771	6C=75520501=78557700=+
6C=86891940=95442019	6C=79317701=87839900=+
6C=95745754=96748908	6C=88104401=89120500=+
6C=96791981=103607071	6C=89144501=96686400=+
6C=103612736=107919812	6C=96686601=101423300=+
6C=107919834=109844698	6C=101254501=103428900=+
6C=111834219=115566893	6C=103838901=106363000=+
6C=116211723=118429413	6C=106858801=109317900=+
6C=120235978=122042535	6C=111050401=112854900=+
6C=122150689=123810061	6C=112885301=115470200=+
6C=123812511=126483148	6C=115470601=118894200=+
6C=126896369=129655040	6C=119295201=122350700=+
6C=133523739=138568129	6C=126850901=131506800=+
6C=138572415=142161146	6C=131511101=135158500=+
6C=142162100=144695689	6C=135149701=137545700=+
6C=144697101=148326484	6C=137547101=141450000=+
6C=148825078=152056848	6C=141761401=144688500=+
6C=153432564=155524622	6C=144696001=146809700=-
6C=155540515=164735764	6C=148093501=157634400=+
6C=164833779=172258311	6C=157739901=165334600=+
6C=172279712=180456521	6C=165289801=173987200=+
6C=182857730=185061786	6C=174851801=176690100=+
6C=185536034=186670540	6C=176684401=178089500=+
6C=186671074=192418097	6C=178084901=183843100=+
6C=197102885=199884126	6C=183853301=186412600=+
6C=199906631=201472095	6C=186435101=188136800=+
6C=201782836=211896584	6C=187988201=197896600=+
6C=211898583=216985476	6C=197898601=203382200=+
6C=219796929=221037474	6C=203384501=204713700=+
6C=221037514=229917424	6C=204681101=213746900=+
6C=230082781=236591862	6C=225960701=232537300=-
6C=236596203=239351145	6C=223125901=225956300=-
6C=239532118=245440403	6C=216821201=222341000=+
6C=246502427=248781716	6C=214442701=216779100=-
6C=250139098=256570049	6C=232759601=238167400=+
6C=256570763=263716711	6C=238102501=244521400=+
6C=264409277=268548444	6C=245316401=249424400=+
6C=268559826=270389589	6C=256801501=258581100=-
6C=270393566=276047999	6C=253637901=256797600=-
6C=276052202=279923834	6C=250343701=253633700=-
6C=280753038=284954932	6C=258584501=263355600=+
6C=289330951=296410282	6C=264173701=271433900=+
6C=296419397=298678879	6C=271346101=273460400=+
6C=298680298=314941413	6C=273462101=290232100=+
6C=314946908=316312883	6C=290229801=291670600=+
6C=322638340=326527936	6C=293865301=297669300=+
6C=326535537=329125000	6C=297676901=300015000=+
6C=329336252=332614988	6C=300015001=303371000=+
6C=333224166=335278071	6C=303575201=305415200=+
6C=339132783=345488695	6C=307265901=313469200=+
6C=346047690=351956476	6C=314095801=319910000=+
6C=352571893=354914248	6C=320503601=323017900=-
6C=355414614=361473817	6C=323059701=327402200=+
6C=362042722=364382044	6C=327798001=330133600=+
6C=366153026=369608204	6C=331366501=333565600=-
6C=372138526=373160038	6C=336274901=337310600=+
6C=373195992=374442936	6C=337201801=338619700=+
6C=374442940=378938386	6C=338413101=343334400=+
6C=379069767=384350904	6C=343457101=348752000=+
6C=384360161=386512406	6C=348752201=351001300=-
6C=386516998=392718043	6C=351001501=357559900=+
6C=392727245=394215634	6C=357565901=360040200=+
6C=396555952=401701774	6C=362524501=367304300=+
6C=402457730=416571846	6C=367570001=382239400=+
6C=417407313=418535847	6C=383332601=384370000=-
6C=419150542=425018102	6C=385240901=391138100=+
6C=425022317=427138183	6C=409101801=409799200=-
6C=427381949=431489645	6C=404664801=409062500=+
6C=432795197=435380920	6C=401666501=404407400=-
6C=435408893=436818877	6C=400380601=401648300=-
6C=436819028=443184075	6C=394281901=400392400=-
6C=443193586=446265245	6C=391165701=394282100=-
6C=446265545=460212913	6C=410098901=423689800=+
6C=460217012=467278871	6C=423693901=431220700=+
6C=467945499=469389629	6C=431914901=433310400=+
6C=470121779=473004294	6C=433948901=436894200=+
6C=473006833=480718166	6C=436875601=445211600=+
6C=480796814=490333494	6C=445301001=454876600=+
6C=490338859=493056117	6C=454877301=457559500=+
6C=493082861=503113557	6C=457587201=467842300=+
6C=503124468=541771981	6C=467853201=506150100=+
6C=541772345=544919838	6C=534375901=537626000=-
6C=544996820=547760038	6C=531299101=534286100=-
6C=549719314=551540360	6C=526151601=529276000=-
6C=553121552=555347538	6C=525007101=527777800=-
6C=555372292=559657974	6C=519121801=523498100=+
6C=559728569=561047213	6C=523568301=524968800=+
6C=563379680=565084217	6C=515757701=517561700=-
6C=565094589=574781442	6C=506150501=515784400=-
6C=574781755=586488345	6C=537626401=548930000=+
6C=586822902=605813735	6C=549276501=568991800=+
6C=608173666=611516157	6C=570162901=573566100=+
6C=611548656=612693615	6C=573589901=574724600=+
6C=613803958=620687704	6C=576026901=583455200=+
6C=621630603=623591939	6C=583808601=585918000=+
6C=623664467=626126149	6C=585887801=588279600=+
6C=217276306=218727818	7C=127171201=128618600=-
6D=1943734=7114921	6D=123613501=129897200=+
6D=7115116=12083169	6D=129741801=135405800=+
6D=12086349=13712944	6D=135409001=137133800=+
6D=13804773=16745964	6D=137224101=139778700=+
6D=16755864=19624646	6D=139738801=142670200=+
6D=20787651=24916514	6D=143862701=148077100=+
6D=24942854=26724230	6D=148103301=149701500=+
6D=32360884=34688345	6D=150173501=152595400=+
6D=34804144=42057559	6D=152710801=159965400=+
6D=42059502=44213491	6D=159956901=162454800=+
6D=44213911=49965806	6D=161968501=168537700=+
6D=49967608=51134821	6D=168708601=169946300=-
6D=51372692=57484039	6D=169947801=175867500=+
6D=58591246=69335665	6D=176886301=185797000=+
6D=69337022=70400762	6D=185792201=186898400=+
6D=70401446=75797520	6D=186890201=192167200=+
6D=75836878=81269721	6D=192205901=197670300=+
6D=82851224=89467938	6D=198456601=204925000=+
6D=89490607=97192701	6D=204955001=212814500=+
6D=104373338=129051529	6D=212825101=238127800=+
6D=129058808=130267857	6D=238136301=239287700=-
6D=130269562=134427061	6D=239298301=243437400=+
6D=136703288=137922163	6D=245050201=246282900=-
6D=138193923=147605413	6D=246355801=256133200=+
6D=148164118=151034466	6D=256527001=259404100=+
6D=151262782=152254116	6D=259615801=260627900=+
6D=153115068=164509161	6D=260666901=272664300=+
6D=164603671=171205365	6D=272740501=279253300=+
6D=171205425=195590581	6D=279248501=300848900=+
6D=195603129=200513770	6D=300857201=305826000=-
6D=201052964=202575090	6D=306294101=307841800=-
6D=202576770=212607148	6D=307851501=317104000=+
6D=212609334=213614727	6D=317110201=318076100=-
6D=213621434=229963227	6D=318159601=334563700=+
6D=230459932=235061044	6D=334777601=339062700=+
6D=236003847=237302999	6D=339920801=341191300=-
6D=238245025=238316673	6D=344261501=345936100=+
6D=241761481=246952538	6D=347394001=352084100=+
6D=247667845=254165932	6D=352817801=358688500=+
6D=255085820=265609248	6D=360135601=369432800=+
6D=269592836=272368755	6D=369474001=372069700=+
6D=272499285=274975772	6D=372206501=374957800=+
6D=276455315=278757585	6D=376528001=379162400=+
6D=280754663=282542610	6D=380797801=382551000=+
6D=282705751=295084899	6D=382926801=395954700=+
6D=296850049=298027935	6D=396736901=397774300=+
7A=19840=3331323	1D=101204001=104538300=+
7A=3411743=5267135	1D=103226701=105780600=+
7A=8433570=10285863	1D=97896201=99118800=-
7A=10830540=16321868	1D=92427101=97576900=-
7A=17839575=19294313	1D=89955201=91304900=-
7A=20410120=22776953	1D=86569301=88995100=-
7A=23668488=24669460	1D=85354101=86002800=-
7A=25153781=27574733	1D=82420001=84593100=-
7A=28276262=38519166	1D=72130701=81803300=-
7A=40926429=42742374	1D=68375801=70243400=-
7A=45890669=49304225	7D=485485101=488923300=-
7A=49305122=50629788	7D=484101201=485501800=-
7A=50850096=55902775	7D=479357201=484002700=-
7A=56740909=57908943	7D=477557701=478831700=-
7A=58052818=60497984	7D=475037401=477393100=-
7A=61841500=67464148	7D=469472501=473619100=-
7A=67675911=73960177	7D=464357401=469249300=-
7A=74241837=75620155	7D=462927401=464286100=-
7A=76694338=78278427	7D=460895401=462445200=-
7A=78437029=80517764	7D=458014201=460263500=-
7A=81084848=82262449	7D=456295501=457567300=-
7A=82444886=85925247	7D=452226501=456278600=-
7A=88445668=93473129	7D=446426801=451363100=-
7A=94121179=97868262	7D=442786901=445852000=-
7A=97868462=101099347	7D=439938901=442791900=-
7A=104260655=109267744	7D=435274201=439000800=-
7A=109318084=115359512	7D=429529701=435295900=-
7A=118513320=119414257	7D=426559901=427706000=-
7A=119627289=120390079	7D=425752201=426858500=-
7A=120395310=129142177	7D=418427801=425874800=-
7A=135851652=139721489	7D=408657101=412554800=-
7A=140876395=142114034	7D=401451701=402433100=-
7A=147878067=149723268	7D=398080101=399556600=+
7A=151628287=152576215	7D=392038601=393044400=-
7A=155407413=159955548	7D=385325201=389618100=-
7A=169809393=176924317	7D=370513701=376258500=-
7A=182892850=185666473	7D=362087801=364358600=-
7A=187721661=189443813	7D=358220301=359782400=-
7A=192253164=193455418	7D=354845801=355827500=-
7A=195987874=206458983	7D=342845701=353276200=-
7A=207560190=211778585	7D=338768701=342467900=-
7A=211925394=215362820	7D=335552901=338637500=-
7A=215565391=217042135	7D=333964101=335275700=-
7A=217126381=219979026	7D=331224401=333840600=+
7A=220260239=222445906	7D=328997901=331007400=-
7A=222539118=223957449	7D=327722901=328967000=+
7A=223970379=236784348	7D=315370101=327682100=-
7A=237447636=240330419	7D=312768201=315349600=+
7A=240730803=246687910	7D=307192601=312629800=-
7A=246719389=251456988	7D=302505401=307134800=-
7A=257310311=258442240	7D=295390201=296653000=-
7A=259224347=262093932	7D=296702701=299394000=+
7A=262543764=263545442	7D=289251001=290536400=-
7A=263561750=264834462	7D=286033501=287453300=+
7A=265041993=266490930	7D=287649701=289206200=+
7A=266591830=270615007	7D=280799301=285962100=-
7A=270790707=279348924	7D=267706801=275590600=-
7A=279368234=281589105	7D=265573401=267695400=+
7A=281624538=289144081	7D=259708701=265559100=-
7A=293046420=295295227	7D=276307301=278487300=+
7A=295408285=303137138	7D=252333401=259536900=-
7A=304409170=305300278	7D=249788301=251340100=-
7A=305402108=308781946	7D=246740301=250608700=+
7A=309182345=310921073	7D=245120001=246644000=-
7A=311953236=319913486	7D=236875201=244894700=+
7A=330299247=333221750	7D=231613201=234409000=-
7A=334756353=336734824	7D=227826201=229548100=-
7A=338856787=339874032	7D=213464501=214454300=+
7A=339889053=343587043	7D=208443801=212910400=-
7A=343604981=344847199	7D=220800501=222465200=+
7A=345947261=347177745	7D=223271701=224434400=-
7A=347315925=348394897	7D=225256701=226188100=+
7A=351710537=356864751	7D=216335601=220747300=+
7A=356947478=358755186	7D=207268001=208412600=-
7A=358942373=364888754	7D=201298101=207139300=+
7A=364911127=369854559	7D=195323901=201254800=-
7A=369896396=371305436	7D=193983301=195210600=+
7A=371606799=376961010	7D=188717101=193746200=-
7A=377139282=378726033	7D=181533101=183137800=+
7A=383662172=401758583	7D=164075001=181408400=-
7A=402743066=405148018	7D=160356801=162997100=-
7A=406116709=407928423	7D=156651001=158323500=-
7A=412894263=422624390	7D=143293201=152685200=+
7A=430831086=435727551	7D=131020701=136600300=-
7A=436380647=442517706	7D=123829001=129597200=-
7A=452774643=453784473	7D=112752601=113521500=-
7A=463016593=464629426	7D=99319001=100824900=-
7A=470283718=471401648	7D=91874001=93075300=+
7A=475783441=480321666	7D=84442301=89168300=-
7A=486923029=492280741	7D=71602101=77476100=-
7C=453446902=454584615	3C=135421201=136544300=+
7C=438371=2696473	4C=777301=3080300=+
7C=3033494=4824401	4C=3364801=6747300=+
7C=6408387=10474543	4C=7786601=11001900=-
7C=17630455=21042262	4C=11278601=14560800=+
7C=21112789=26888999	4C=14634301=19885600=+
7C=26889041=31291288	4C=19842501=24996600=+
7C=31343633=32589972	4C=25048901=26311700=+
7C=33836145=36167968	4C=26554801=28950200=+
7C=36170686=38933440	4C=28950301=31694200=+
7C=39301925=43199763	4C=31910401=35930300=+
7C=43784679=45469601	4C=36402201=38031500=+
7C=45470109=46871371	4C=38029201=39529100=+
7C=46910784=60509494	4C=39567501=52683400=+
7C=62854988=70259338	4C=52853301=60140900=+
7C=71570009=78887274	4C=60720001=67860400=+
7C=81040396=82523297	4C=70060201=71809800=+
7C=82523298=84422498	4C=71621201=73752000=+
7C=84422580=86546889	4C=73521901=75637500=+
7C=86829333=88451325	4C=75899401=77647500=+
7C=88451421=89797826	4C=77623601=79003900=+
7C=89798197=92239989	4C=78994001=81479900=+
7C=92334781=95448018	4C=81576801=84744400=+
7C=95848123=98203747	4C=85164401=87699200=+
7C=98376023=99904523	4C=87729401=89337000=+
7C=99942936=101008548	4C=89336401=90464200=+
7C=101160479=104238139	4C=90632501=93787100=+
7C=104238813=107388567	4C=93786501=97187900=+
7C=108016551=110377705	4C=97713201=98513800=+
7C=110441227=123299297	4C=98593601=112062600=+
7C=125872743=128910793	4C=112554901=115434900=+
7C=128911079=129913746	4C=115424101=116365600=+
7C=129913987=134211082	4C=116363401=120356600=+
7C=134239625=135699018	4C=120336001=121743200=+
7C=138602845=150724283	4C=122768601=133252900=+
7C=151291359=156307503	4C=133821101=138962000=+
7C=156310488=163940999	4C=138898601=146444700=+
7C=165383392=172962362	4C=147180601=154626900=+
7C=173757910=178474741	4C=155571901=160273600=+
7C=178475812=186694559	4C=160243601=168548900=+
7C=186788876=196753720	4C=168651801=178032800=+
7C=196765942=198011452	4C=178654901=179772000=-
7C=198056774=200208097	4C=179991401=182549100=+
7C=200378216=209188544	4C=182707001=191475800=+
7C=209188627=213117787	4C=191437001=195182300=+
7C=216943091=221654708	4C=195264501=199857400=+
7C=221682387=222989833	4C=202620401=203975300=+
7C=224395657=225677716	4C=204003701=205228200=-
7C=225694840=231305204	4C=205239501=210979200=+
7C=231592851=238902784	4C=211027601=217505800=+
7C=238903690=242760839	4C=217506601=221523400=-
7C=242761035=248001263	4C=221523701=226528300=+
7C=248001746=254436993	4C=226521401=232277600=+
7C=254623399=259415114	4C=232352201=237796600=+
7C=260173731=261633818	4C=235892801=237389900=+
7C=262560927=265050418	4C=238099701=240552300=-
7C=266042786=267888333	4C=240566801=242450300=-
7C=268370309=270818100	4C=242695901=245500500=+
7C=270820634=275042766	4C=250394601=254627500=+
7C=275249345=278343360	4C=245508701=248546600=-
7C=281389412=282431859	4C=248554101=249579400=+
7C=282432412=289063450	4C=254639701=259409100=+
7C=289245406=291218208	4C=259381301=261199500=+
7C=293546594=295517759	4C=261738401=263786900=-
7C=296704808=305156253	4C=264689201=272675500=+
7C=305315073=308703387	4C=281028901=284400300=-
7C=308730621=316335256	4C=272643201=281011000=-
7C=316346769=318630203	4C=284408601=287731200=+
7C=320409362=323409416	4C=289073401=291796900=+
7C=323422350=323975864	4C=291785801=293294100=+
7C=326410362=334198626	4C=294203801=300982300=+
7C=334199713=337289389	4C=302085101=305182600=-
7C=343034225=344604863	4C=305317701=306909400=+
7C=344674191=348789914	4C=306982301=310983300=+
7C=349244299=354196208	4C=311424301=315991200=+
7C=354198649=360860652	4C=315993601=322548400=+
7C=361156106=362173328	4C=322643701=323635600=-
7C=363249721=369003294	4C=323786401=329447100=+
7C=369841696=372292350	4C=329456001=331843800=-
7C=374556846=387563653	4C=332159201=343866600=+
7C=388650508=396928685	4C=343899101=352026700=+
7C=397324981=403034654	4C=352399201=358232800=+
7C=403034722=409160933	4C=358149901=364289800=+
7C=410273585=411504441	4C=364304001=365525400=-
7C=412082395=427954168	4C=365561801=380077500=+
7C=428931707=434837554	4C=381207401=387188100=+
7C=435720399=437208979	4C=387953701=389189400=+
7C=437209800=438275531	4C=389766401=390838700=-
7C=438822620=446147731	4C=390838801=397462600=+
7C=446897564=448743413	4C=398625301=400374100=+
7C=451760774=453082631	4C=402356601=403995000=-
7C=454597590=456423020	4C=400428301=402344800=+
7C=458760058=468660592	4C=404309501=412664200=+
7C=470918499=478033439	4C=413702301=420437800=+
7C=478045285=482105505	4C=420440301=424054200=+
7C=482115277=486134445	4C=425138601=429647800=-
7C=486152911=487329748	4C=424056301=425233600=-
7C=487405503=488857783	4C=429652201=431211600=+
7C=488858129=495480714	4C=432813901=439483600=-
7C=495481162=496787852	4C=431575201=432874500=-
7C=497098792=498515212	4C=439945601=441269800=-
7C=498515558=500680434	4C=441345601=443574100=+
7C=500739671=513465667	4C=443630001=457012100=+
7C=513487251=516197266	4C=457040101=459903600=+
7C=516946980=519074186	4C=463549801=465780400=-
7C=519075274=521091233	4C=460610401=462572300=+
7C=521251807=531629092	4C=465839301=476086500=+
7C=531938952=533891477	4C=476496901=478620600=+
7C=533896560=536888450	4C=478627301=481469700=+
7C=536891708=539333837	4C=481470201=483829800=+
7C=540484532=544577688	4C=485101401=488651800=+
7C=544635301=545736373	4C=488830701=490023200=-
7C=545803357=546868007	4C=494746701=495767800=-
7C=546868313=548216160	4C=493562001=494786000=-
7C=548680231=550269102	4C=491540101=493538700=-
7C=550269627=551709267	4C=490229601=491618900=-
7C=123569754=124753549	4D=197785901=198685100=+
7D=535438=1656828	7D=3425201=4670000=+
7D=2131313=3372987	7D=454397701=456329100=-
7D=3376688=5115013	7D=451727301=454402600=-
7D=5128640=8431363	7D=449926801=453763300=-
7D=8433677=11589342	7D=446427001=449924500=-
7D=11801402=15289530	7D=442791501=446398500=-
7D=15290133=18801923	7D=439860401=442988400=-
7D=22311776=25351328	7D=435837501=438809700=-
7D=25453526=26544967	7D=434637501=435923000=-
7D=26544982=29426884	7D=431629401=434649200=-
7D=29426975=30627008	7D=430532901=431748100=-
7D=30865101=32172329	7D=428754401=430220600=-
7D=32173328=35553045	7D=426658801=428753400=-
7D=35634949=43625131	7D=418637601=427004200=-
7D=43630767=54196327	7D=408685101=418667500=-
7D=54243198=57536022	7D=400249201=403524600=-
7D=58223756=63530643	7D=394928501=400247300=+
7D=63545749=67724394	7D=389982001=394229300=-
7D=67727294=68803255	7D=388809201=389979100=-
7D=69339232=76554784	7D=381181001=388352300=+
7D=76563923=85093446	7D=373842101=381178200=-
7D=85196214=88700263	7D=370263601=373739100=-
7D=88701177=89934093	7D=368890601=370097300=+
7D=90128644=91427886	7D=367603301=368875500=+
7D=91429810=93354037	7D=365809201=367540100=+
7D=93360406=95943551	7D=363060501=365629300=-
7D=96823621=101188118	7D=357825201=362177300=-
7D=101195999=105408066	7D=353694701=357908200=-
7D=106463636=124952974	7D=333942201=353418100=-
7D=124968910=127732041	7D=331188301=333913900=+
7D=127905033=155025621	7D=303732601=331118400=-
7D=156303074=157590840	7D=301225901=302416400=+
7D=157591915=169658911	7D=288746401=301185300=-
7D=170206647=180459711	7D=276942501=288436700=-
7D=180467012=184145150	7D=273109801=276938900=+
7D=184146126=189742537	7D=267697301=273104200=-
7D=189746038=191850825	7D=265567101=267694200=+
7D=191852227=194394278	7D=262915701=265565300=-
7D=195915882=209287103	7D=249452301=262913700=-
7D=209344875=222137448	7D=236455901=249389400=-
7D=231451952=234731421	7D=231590801=234877200=-
7D=235739353=236605817	7D=227871401=229298600=+
7D=236624541=239263699	7D=228702201=231483300=+
7D=240111212=257083850	7D=210116301=227225400=-
7D=259567950=270167045	7D=197358701=207981500=-
7D=270750287=272234674	7D=195303801=196791800=-
7D=273925563=302494596	7D=163989901=193938200=-
7D=302498257=305227957	7D=161381401=163988200=+
7D=305232128=309820305	7D=155974201=161375300=-
7D=309834214=316763458	7D=148997301=155981300=-
7D=317536328=322013071	7D=143116401=147659500=-
7D=324920108=328968534	7D=138258801=142188700=-
7D=328968683=335084935	7D=131242201=138264800=-
7D=335604743=343401142	7D=124152001=130598000=-
7D=343441219=349756944	7D=117955601=124071400=-
7D=350389953=353137842	7D=115050401=117860800=-
7D=353202753=360975070	7D=105848201=113565300=-
7D=361811501=365493071	7D=101780001=104973200=-
7D=365494165=367292328	7D=99944701=101778900=-
7D=367427775=368658406	7D=97894101=99811200=-
7D=368660806=372548924	7D=94059601=97891700=-
7D=373321893=374411591	7D=92195101=93438600=+
7D=375296000=394359517	7D=73069401=91866200=-
7D=395184347=399986123	7D=66516501=71618700=-
7D=402008700=405237005	7D=61867401=66031700=-
7D=405621737=406329918	7D=61826001=63385800=+
7D=406505307=407609881	7D=60317901=61324900=+
7D=407615849=409996162	7D=57467701=59866500=-
7D=410639430=411784373	7D=56007501=56887700=-
7D=411784504=421346922	7D=48915401=56008700=-
7D=422183957=431998061	7D=38789701=48283600=-
7D=431998109=435591175	7D=35445901=38823800=-
7D=435591727=437236169	7D=33987401=35521300=-
7D=437330709=445460612	7D=24932501=34043700=-
7D=445473907=446513158	7D=24626601=25121300=-
7D=446744897=451416516	7D=20338601=24350300=-
7D=452110583=453739491	7D=18039801=19676300=+
7D=455644278=457247824	7D=15148701=17195900=-
7D=457570734=459846513	7D=12981001=15077100=-
7D=460134804=463250505	7D=9672701=12707000=-
7D=463266441=467611150	7D=5122001=9741600=-
7D=470314564=479394387	7D=19874001=30709800=-
7D=479621631=481730983	7D=18101901=19742800=+
7D=482626225=484411752	7D=16104301=18027800=-
7D=485947025=487535740	7D=12980401=14535800=-
7D=487629688=495686839	7D=5448401=12866900=-
7D=496461813=499674770	7D=457187101=460454500=+
7D=499675170=505300970	7D=460351701=465763500=+
7D=505322351=507223147	7D=465785101=467330700=+
7D=507746274=513690830	7D=467878501=473777500=+
7D=514671749=517035306	7D=474832401=477045800=+
7D=517755209=519243345	7D=477807501=479340800=+
7D=519261748=521845008	7D=479357801=483266900=+
7D=522615515=524251291	7D=483916401=485763500=+
7D=525219631=525781242	7D=486686401=489053800=+
7D=525815055=527614701	7D=487162201=489294000=+

## Sheet: Fig E4b
OT3098	Alon
1A=1168739=1803276	1A=65435901=66753700=+
1A=2109285=4494614	1A=67191701=69543300=-
1A=4837164=14590250	1A=69589701=81713400=+
1A=14771852=17585401	1A=81728301=85543100=+
1A=17585576=27626780	1A=85522401=97337100=+
1A=33306034=35565126	1A=127250901=129977600=+
1A=35565141=35920156	1A=129858001=132088800=+
1A=36574222=37976643	1A=139151801=140761000=-
1A=39228232=40380446	1A=140762801=142039300=-
1A=40916881=43201393	1A=142702401=145103000=+
1A=43555033=45477881	1A=145090201=147604700=+
1A=45906835=47900119	1A=109584201=111763900=+
1A=47902545=49028853	1A=122365901=123728300=+
1A=49620257=52088855	1A=106519001=109581200=-
1A=52443417=54970710	1A=104237901=106511800=+
1A=54979331=57592274	1A=100691901=103904200=-
1A=57592665=61664863	1A=117974601=122352900=+
1A=61665132=64315025	1A=151562501=153978800=+
1A=64323745=66349496	1A=136421801=138809900=-
1A=66746336=69892872	1A=131156201=135940300=-
1A=70503684=73254178	1A=154175901=157901800=+
1A=74064871=79185489	1A=157911501=164259900=+
1A=79186213=80688080	1A=164236601=165986700=+
1A=82849765=85125695	1A=194385301=196581600=+
1A=85126339=87906593	1A=191481101=194384000=-
1A=87930208=91704502	1A=184645601=188680100=-
1A=93012332=96540994	1A=179158601=183682500=+
1A=97670859=100159297	1A=196601401=201999800=+
1A=100159482=100295411	1A=200483301=202383500=+
1A=100684084=102888288	1A=201830401=204635500=-
1A=103489243=106331222	1A=204635701=207538900=+
1A=106332447=108770819	1A=207520601=211102900=+
1A=110300590=111527303	1A=212038101=213496600=+
1A=112197903=113728141	1A=214267701=217389000=+
1A=116882982=120256887	1A=217884801=221755900=+
1A=121078943=123772509	1A=225098801=228209500=+
1A=124045932=125131018	1A=232269201=233218900=-
1A=126194488=127354732	1A=244679401=245709100=-
1A=129075007=131299963	1A=240528101=243029200=-
1A=131369425=134004868	1A=237935801=240601300=-
1A=135460772=136829434	1A=245819101=247218100=-
1A=136831904=140104458	1A=234340301=237929900=-
1A=140106032=141721211	1A=243196301=244658200=-
1A=141729051=142793282	1A=230998801=232098200=-
1A=142794860=147380212	1A=247673501=252372900=+
1A=147526039=149596187	1A=252421301=254365600=+
1A=149603839=153597356	1A=254373201=258321000=+
1A=157104336=158943417	1A=280891601=282846000=+
1A=159023425=162725024	1A=282904301=286861500=+
1A=162770772=164379909	1A=286874901=288527300=+
1A=165079234=169146661	1A=288552901=291972800=-
1A=169147911=176057820	1A=295139901=303079800=-
1A=176079163=178848826	1A=318507401=321704200=-
1A=179099223=181727534	1A=315342701=318513200=+
1A=181740358=182669143	1A=314277801=315806100=-
1A=183149113=184104497	1A=312802301=313888300=-
1A=184108327=186352888	1A=325313001=326706900=+
1A=186436467=188730229	1A=326793301=329062700=+
1A=189498798=191242599	1A=329921701=331895500=-
1A=191244063=196621597	1A=331897501=340868800=+
1A=196633339=199382807	1A=340880801=344173900=+
1A=199383236=201844795	1A=291999401=295025400=+
1A=201865734=206213212	1A=345130801=350424300=+
1A=211693881=220898710	1A=351402201=361318700=+
1A=221082252=226524174	1A=364950001=370933800=+
1A=226656038=231964238	1A=374348901=381692500=+
1A=232034377=241927945	1A=381748601=393011200=+
1A=242011119=243799368	1A=395096901=397613400=+
1A=244734880=250614705	1A=398148001=406002900=+
1A=250776961=254198436	1A=409699801=412948700=+
1A=255135506=262970086	1A=416554301=424915600=+
1A=273093066=275198238	1A=429108901=431434800=+
1A=275236531=277817698	1A=431435901=434810700=+
1A=277828037=281974454	1A=438121301=444734300=+
1A=281977325=285808866	1A=444733301=448773900=+
1A=286045659=313728074	1A=449003501=481162300=+
1A=314612648=315418026	1A=482021001=483157500=+
1A=315496936=323844384	1A=483162601=492573000=+
1A=328140442=329093260	1A=492939301=494438500=+
1A=329262827=332717586	1A=494651601=498685700=+
1A=332724659=334046127	1A=498693001=500593900=+
1A=334100025=336326064	1A=500580601=502739300=+
1A=339699066=345172944	1A=506665101=512553900=+
1A=345374545=345827493	1A=517526101=519564400=+
1A=346439942=348831303	1A=519710601=522247200=+
1A=348971113=350350829	1A=522415501=524012700=+
1A=350354155=357184870	1A=524013001=531019400=+
1A=357514742=360750462	1A=531409901=533909900=+
1A=360794585=363684483	1A=533847601=536978700=+
1A=363692596=367916587	1A=536823301=541996200=+
1A=367982010=373365491	1A=542041401=548305500=+
1A=373942308=375112692	1A=549059701=550301400=+
1A=375174470=384457636	1A=549492201=559213000=+
1A=385294812=387752901	1A=559855601=562347700=+
1A=389166488=393576779	1A=562899801=568965600=+
1A=393587410=394887926	1A=568923001=571293700=+
1A=395524543=397452300	1A=572506601=573837000=+
1A=397810479=399312959	1A=573303001=575103900=+
1A=399703635=400935781	1A=578760201=580816200=+
1A=401025961=401906965	1A=580840901=582570300=+
1A=402246781=404677226	1A=583352101=585875400=+
1A=405397936=407514610	1A=587084101=590004500=+
1A=407520467=409825342	1A=590005201=593405600=+
1A=413251438=414310245	1A=596001901=597072400=+
1A=414371638=416805684	1A=597205501=600174800=+
1A=419205984=421181097	1A=600422101=602985800=+
1A=446912302=448246540	1A=480013001=480961800=+
1A=470137600=473034428	1A=493716401=496678100=+
1A=483282814=484909612	1A=506831201=509160300=+
1A=488655870=492567617	1A=517615701=522372200=+
1A=497533939=499780154	1A=525631901=527719300=+
1A=503671225=508402259	1A=531579501=535377300=+
1A=513692822=514969400	1A=539354201=540907900=+
1A=515600792=519399874	1A=541714101=545420900=+
1A=522791238=525557785	1A=548305601=551449000=+
1A=527234037=532967922	1A=553529301=559924500=+
1A=538040861=539066156	1A=561408501=562069500=+
1A=206216243=207463197	3A=243416201=244778800=+
1A=207474474=211692984	3A=244776301=249441200=+
1A=323978189=325325299	4A=379922101=381382200=-
1A=31826413=33023523	6A=283425501=284769700=-
1A=325336252=326303853	6A=167559901=169000000=-
1A=326306054=328008229	6A=166355101=167602600=-
1C=35786874=37507786	1A=575317401=578366100=-
1C=411297465=413586650	1A=427577101=428814300=+
1C=451661391=452967455	1A=456185601=457736300=+
1C=460107051=461472342	1A=605699801=607559400=+
1C=4289183=5328439	3A=54671401=55873900=-
1C=5847505=7526206	3A=48854601=50821100=-
1C=8081953=9449638	3A=45112101=47806000=-
1C=9520672=11138066	3A=42496601=45004600=-
1C=11163038=16784949	3A=33697901=42481000=-
1C=17691422=23216148	3A=22990701=32942100=-
1C=23787730=24838552	3A=4991301=5461300=+
1C=29471477=30547064	3A=6941201=8509900=+
1C=33017370=34919832	3A=11488201=13183600=+
1C=38204975=40149435	3A=19433001=21905400=+
1C=3625559=4262107	6A=173211601=174646700=+
1D=947289=2849375	1A=68500101=70444800=-
1D=2914068=3910962	1A=70450401=71828500=+
1D=3915160=4876544	1A=71830901=74854400=+
1D=6021831=10434248	1A=75677201=81563200=+
1D=10617788=13428223	1A=81729701=84270100=+
1D=14111781=23050140	1A=85411101=97149000=+
1D=28305969=30412205	1A=127792101=130393300=+
1D=31843296=32776789	1A=154208301=156630500=-
1D=32840117=33925784	1A=149955101=151352400=-
1D=34058498=34585238	1A=139548201=140655800=-
1D=36252720=39104446	1A=141177501=142808900=+
1D=39505590=40370724	1A=146678301=147808500=+
1D=51948567=53080987	1A=132515701=134251300=-
1D=53115540=54148958	1A=102024001=103271700=-
1D=55594373=58279663	1A=119416001=122301500=+
1D=58342735=60935012	1A=151576301=153915700=+
1D=61960448=63631807	1A=134761301=135794800=+
1D=68166153=70618363	1A=159801501=162381500=+
1D=71030440=72369808	1A=162390401=164534800=-
1D=72399669=73721740	1A=164962701=166467700=+
1D=73756165=75311975	1A=123739601=125414700=-
1D=75312345=78306614	1A=168519501=171153700=-
1D=86454587=88013380	1A=213217901=215382600=+
1D=89834417=91263066	1A=210393301=213055700=-
1D=98648992=99686712	1A=206911401=208880800=-
1D=101008625=102394794	1A=186588201=188158200=+
1D=104850033=106693463	1A=202142001=204597900=-
1D=107402464=109668825	1A=196588501=199700100=-
1D=111270737=113948242	1A=181616501=183443800=-
1D=113957128=116385441	1A=239349301=242120600=-
1D=117299918=119317235	1A=230085301=232224900=-
1D=121096713=122581935	1A=227665401=229399700=+
1D=123953872=125140602	1A=180059701=181612800=+
1D=127504985=129097346	1A=225122601=227337500=-
1D=131536015=132431461	1A=234595901=235596400=-
1D=132491989=133543735	1A=243031501=244480500=-
1D=133645887=134861929	1A=236611601=237913500=+
1D=135195254=136851837	1A=245912601=247726600=-
1D=136990462=142017463	1A=247888501=253895600=+
1D=142041040=143538819	1A=282505401=285570800=+
1D=144111301=145631929	1A=280704801=282257300=-
1D=150179251=152973652	1A=254319201=257336300=-
1D=153033687=156674558	1A=285630401=288506300=+
1D=157930581=158650795	1A=317181301=318390900=-
1D=158718549=160188612	1A=295144101=296898700=-
1D=160196517=162479833	1A=318541301=321723200=-
1D=162602222=166173183	1A=297081901=301416100=+
1D=168649247=172304095	1A=288557701=291795200=+
1D=173828344=175955626	1A=312827401=315658400=-
1D=175960830=178408527	1A=325312501=329901400=+
1D=179433326=181046054	1A=331969401=334203400=-
1D=181956697=189021051	1A=334602001=344157700=+
1D=191725401=194605412	1A=345133501=349083900=+
1D=194981527=196072199	1A=349125101=350390300=-
1D=201543208=203837208	1A=352066901=354473000=+
1D=203837213=209169885	1A=354460501=360191300=+
1D=210912250=213192296	1A=365396801=368886900=+
1D=217326191=222485712	1A=374344801=381682600=+
1D=223722785=225659131	1A=382515901=384044000=+
1D=225744114=230768344	1A=384208501=391551300=+
1D=231248553=232548939	1A=391656701=393075200=+
1D=235781746=242302287	1A=398149801=406081400=+
1D=242358734=246179292	1A=409706901=414213100=+
1D=246195934=248724244	1A=416403901=418866000=+
1D=249410990=255054401	1A=419111401=425273000=+
1D=264539939=267213634	1A=429060901=432256200=+
1D=267249916=269426966	1A=432359901=434790900=+
1D=269490728=279485702	1A=438120401=450854100=+
1D=279665288=280446004	1A=450949401=451954000=+
1D=280457146=281390436	1A=451982901=453196300=+
1D=281476919=290430926	1A=453581801=463133300=+
1D=290437305=293892371	1A=463067801=467210700=+
1D=293892956=297766601	1A=467191501=472042700=+
1D=297873935=299981557	1A=472480201=474537300=+
1D=304458345=308579862	1A=474978501=481935300=+
1D=309036199=318397972	1A=482371301=492844500=+
1D=322537394=329280679	1A=492964901=502735200=+
1D=331964750=334676076	1A=507597401=511462300=+
1D=334702954=335588071	1A=511476901=512551600=+
1D=335737461=336285188	1A=517495201=518892300=+
1D=336285518=348239812	1A=518835001=536236400=+
1D=349045095=350336399	1A=536291901=539109400=+
1D=350356597=351675661	1A=539052501=540866700=+
1D=352799914=355050636	1A=542041601=545017100=+
1D=355059289=357720224	1A=545018801=548620700=+
1D=358639221=360461296	1A=550083301=552023100=+
1D=360996476=364769561	1A=552372701=556534400=+
1D=364786144=367812899	1A=556535301=560217300=+
1D=367813772=367874327	1A=560099101=561401500=+
1D=367898109=370559508	1A=561170901=562329800=+
1D=372880372=373799715	1A=67371201=68442500=+
1D=375140024=376403827	1A=11957901=13094100=-
1D=376486480=380228193	1A=7545901=11803300=-
1D=380355517=382705695	1A=5253501=7499200=-
1D=384400364=385065159	1A=16409901=18013800=+
1D=385909457=387343227	1A=18918401=20958600=+
1D=389390773=390706859	1A=22656601=24265800=+
1D=391207774=391942673	1A=24406101=26060600=+
1D=393804447=396082347	1A=28170401=31823100=+
1D=396919057=398574033	1A=32641001=34962800=+
1D=399494023=399899548	1A=38319901=39723000=+
1D=399901232=400526351	1A=38976201=41006500=+
1D=400796067=401218850	1A=41350101=42476500=+
1D=401232252=403530010	1A=42261901=45449000=+
1D=404145693=408972196	1A=45922601=51248700=+
1D=411185075=412042685	1A=53038401=54854800=+
1D=412585736=413604221	1A=54939401=56880400=+
1D=413604654=416831230	1A=60833201=62793000=+
1D=417737445=418191317	1A=65300001=66411000=-
1D=418432073=419883479	1A=62793301=64989000=-
1D=437556863=438841032	1A=425977401=427262200=-
1D=196397995=198168822	3A=244020401=246305100=+
1D=198180984=200544978	3A=246282201=249078500=+
1D=318531776=319726452	4A=379922201=381336000=-
1D=387344059=389264808	4A=349798101=351842400=+
1D=420448479=421600587	5A=71826301=73340700=-
1D=422027293=423286909	5A=212286801=213563000=-
1D=423436258=431267982	5A=62775601=71549100=-
1D=431268987=433080217	5A=60611401=62777400=-
1D=439228492=441414690	5A=58038001=60386800=-
1D=443415665=449587620	5A=47345301=55457300=-
1D=449719632=451140738	5A=45752801=47198600=-
1D=452404981=455692833	5A=40342201=44232400=-
1D=455747216=458568560	5A=34446101=40428600=-
1D=458594727=459986346	5A=32538101=34390600=-
1D=460074809=467626053	5A=22679101=32270600=-
1D=468215861=474588391	5A=10763601=19620400=-
1D=474619283=481071086	5A=3157001=10741800=-
1D=24117582=25351564	6A=284775601=285383300=+
1D=319933024=322016982	6A=166353501=168932000=-
1D=433368331=436870911	7A=282405301=286772200=-
2A=256534332=257640924	1A=265053901=266396600=+
2A=257643589=260403364	1A=266442901=269605400=-
2A=260404166=264170857	1A=269605801=274183400=+
2A=323581522=324848895	1A=393511601=395080200=+
2A=445636491=447054060	1A=321973801=323542600=+
2A=40603855=46950860	2A=370025601=375513800=+
2A=51556354=52875963	2A=377796601=380965200=-
2A=54726611=57276266	2A=389105401=391938800=-
2A=57289471=58349171	2A=381004001=381922900=-
2A=59368492=64476906	2A=353615501=360433100=-
2A=64478136=65893493	2A=352338901=353811300=-
2A=65917427=69291637	2A=345807601=349137300=+
2A=69577904=72287935	2A=349458101=352327100=+
2A=72525154=75641472	2A=340812601=344453900=-
2A=75641531=82216623	2A=332088801=340815300=-
2A=82218979=89044039	2A=325602601=332088400=+
2A=89663228=98501777	2A=315484001=324904900=-
2A=98772832=100768077	2A=312896601=315164900=-
2A=100770621=104527617	2A=308783401=312943800=-
2A=105569280=108215087	2A=305610301=308399100=-
2A=109415859=111389139	2A=302155901=304009300=-
2A=111908968=114837523	2A=296577101=299821100=-
2A=114837586=115985673	2A=295401601=296730400=-
2A=119616419=121955289	2A=286692201=289199200=-
2A=122421210=125063287	2A=289217901=291995900=+
2A=125063372=127757744	2A=291970901=295088900=+
2A=128181143=130347630	2A=281297501=283435700=-
2A=130348353=131496288	2A=280170801=281330100=-
2A=132039619=133434081	2A=269381101=270539100=+
2A=133455210=143211079	2A=270560501=280169500=+
2A=146415556=153114741	2A=262718001=269344000=-
2A=158749887=162608789	2A=250037201=253540000=-
2A=162915455=166765848	2A=245318901=249762600=-
2A=166765986=170053843	2A=241485801=245667200=-
2A=172904056=179665264	2A=235755101=241340600=-
2A=179666938=181718778	2A=233637501=235752300=-
2A=181882823=183918757	2A=231364701=233481500=-
2A=185149551=187189820	2A=218455201=220348800=-
2A=189235532=190892173	2A=223887301=225728200=+
2A=191240919=195120211	2A=226153101=230969900=+
2A=195195137=196310231	2A=220544801=221607800=+
2A=196327094=197260760	2A=221620501=222900200=+
2A=197263493=198218086	2A=213975401=215011100=-
2A=198236537=199927531	2A=211340801=213070000=+
2A=199935636=201491504	2A=202638101=203540500=+
2A=201525630=202687309	2A=203462801=204651600=+
2A=202688471=208464647	2A=204636301=210669000=+
2A=208481913=212531341	2A=361601301=366180600=+
2A=217069044=223320026	2A=196095501=202630500=-
2A=224460300=233647200	2A=184736501=194918100=-
2A=233924581=234759735	2A=182985701=184401100=-
2A=236361368=242072335	2A=175589201=181566000=-
2A=242074785=246409421	2A=169919301=175684500=-
2A=264692092=265839407	2A=167686701=168895000=-
2A=268292830=272234069	2A=156917001=162458000=-
2A=273652654=276369922	2A=151883101=155101300=+
2A=277234366=279917294	2A=148239001=151111700=-
2A=279999316=281365913	2A=146369601=148325700=-
2A=281371060=285379071	2A=141809001=146368900=-
2A=285538634=289198853	2A=137425501=141544900=-
2A=289203929=295874904	2A=131234801=137423100=-
2A=295875435=302523268	2A=123870201=131305600=-
2A=303017195=305694545	2A=116108701=121165100=-
2A=305979666=310688546	2A=109956701=115696300=-
2A=311606115=314591774	2A=106105501=109420600=-
2A=314614242=315712898	2A=104497001=106269300=-
2A=317465600=320598262	2A=96675301=99637100=+
2A=320888352=322330996	2A=100709201=102161900=-
2A=324874722=325954312	2A=95000501=96505000=-
2A=327014691=329050054	2A=92337801=94327700=-
2A=330055956=332180725	2A=89109901=91533000=-
2A=332188507=337500847	2A=83012301=89109700=-
2A=338511309=339699250	2A=80983801=81804800=-
2A=340483117=346990134	2A=73505201=80168700=-
2A=347644268=352748698	2A=66796701=72579300=-
2A=352750571=364420278	2A=53722601=66794800=-
2A=364420390=376419090	2A=39702901=53865800=-
2A=376457199=381176615	2A=36024101=39621800=-
2A=384641131=388577025	2A=29884501=35510700=-
2A=388602821=392134569	2A=25940901=29788000=-
2A=392158995=401573855	2A=14475001=25795500=-
2A=402096196=403155369	2A=11447401=13971800=-
2A=404267377=406575171	2A=6957701=9722600=-
2A=315713896=317293506	3A=69857201=71313900=-
2A=52896733=54656741	4A=319331201=321106000=-
2A=381176630=382516601	4A=127367801=129383500=-
2A=382634018=383754141	4A=125875701=127308800=-
2A=434276335=436251241	4A=398952601=401147000=+
2A=415626882=419476466	5A=294402801=298571600=-
2A=419558197=421593636	5A=292813101=294407500=-
2A=1228599=2653377	6A=156141301=157893500=+
2A=2818915=4353939	6A=489205801=490986300=-
2A=4354105=6143166	6A=477341201=481081300=-
2A=10770638=14335873	6A=472609001=476314800=-
2A=14340667=19077257	6A=465999301=472620600=-
2A=19090080=26665038	6A=457930601=465997000=-
2A=26666096=34817593	6A=448553001=457941600=-
2A=35008051=40224266	6A=442163801=448257400=-
2A=247805687=248869949	6A=117789401=118891000=-
2A=249524576=253202674	6A=113231001=117067600=-
2A=254594423=255699418	6A=159600801=160997200=+
2A=155984915=158233165	7A=245738401=246182600=+
2A=407096416=408679343	7A=64911801=67236200=-
2A=408680826=409854859	7A=63903201=64939200=-
2A=409876231=412974522	7A=59949501=63883500=-
2A=414681420=415609585	7A=54143101=55298200=-
2A=422413080=425389325	7A=51685801=53931200=-
2A=425428416=428461555	7A=48134701=51526000=-
2A=428503627=432545808	7A=45512001=48275100=-
2A=432607222=433377186	7A=44520201=45578100=-
2A=436702222=443500162	7A=36391701=43914900=-
2A=443503283=445112721	7A=34360301=36443100=-
2C=393267730=395481708	2A=156191401=159117000=-
2C=446692251=447969816	2A=108886701=110356300=-
2C=467982244=470339695	2A=92514401=94221900=-
2C=476322966=477792882	2A=89727801=91480900=-
2C=484543280=489126055	2A=80150101=83642900=-
2C=492480253=494409341	2A=75532101=77165800=-
2C=500437143=501533583	2A=69275001=70499100=-
2C=503578246=507658027	2A=64205301=68156300=-
2C=513380950=516168202	2A=56613701=59206000=-
2C=520195018=523187841	2A=49167001=51693900=-
2C=525043117=529262077	2A=42367901=47110200=-
2C=531304831=533203451	2A=38110101=40033400=-
2C=539099940=542027164	2A=30471801=34904800=-
2C=543257938=550122380	2A=21256901=28513800=-
2C=552648419=553427398	2A=18702501=20151600=-
2C=555136957=558832800	2A=11378401=16028800=-
2C=560885577=562282139	2A=6518801=8727400=-
2C=535052024=538595077	4A=125611301=129257700=-
2C=1193328=3661775	6A=78721101=80995000=+
2C=18145174=20498311	6A=93437101=94691000=+
2C=71958147=73034580	6A=138600501=139115800=+
2D=926914=4090965	1A=513583401=516132000=+
2D=43252489=45141845	1A=605879401=609047500=-
2D=52683813=54390415	1A=598824501=600597200=-
2D=54953878=57023864	1A=596000701=597980700=-
2D=58593252=59630039	1A=593845101=595159200=-
2D=60903186=61831940	1A=590834701=592225100=-
2D=62373489=64616164	1A=587084701=590580700=-
2D=68075156=70870844	1A=581902701=584209800=-
2D=71375665=72560478	1A=580024901=581173900=-
2D=72564188=73243729	1A=578807001=580103500=-
2D=74484070=76411224	1A=571911301=574761400=-
2D=76416889=80172530	1A=565836001=572046600=-
2D=80173284=80976053	1A=564842601=566064500=-
2D=470374775=474401853	1A=264479801=269367100=+
2D=474845349=477846460	1A=270061001=274162700=+
2D=82477735=84250382	2A=492750501=495943800=-
2D=84250563=84745856	2A=491368101=492805000=-
2D=84747537=86095347	2A=490296101=491380200=-
2D=86917515=90075185	2A=487464601=489134400=-
2D=90088444=94485322	2A=482578801=487449700=-
2D=94571509=102071961	2A=474249001=482535000=-
2D=102119998=103486924	2A=473488901=474163200=-
2D=105101095=107672988	2A=466271701=469592700=-
2D=107673209=115454316	2A=457428401=466469400=-
2D=115969975=116532077	2A=472063601=473165500=-
2D=118816150=121870516	2A=449479801=454062300=-
2D=122271279=123349728	2A=448305901=449413400=-
2D=124396546=125433534	2A=95009101=96505200=-
2D=125516811=135135041	2A=83113601=95105900=-
2D=135404854=137308338	2A=81159601=83042300=-
2D=137308487=142108617	2A=75006601=81183100=-
2D=142111289=143221965	2A=73717501=75207900=-
2D=143360352=147835141	2A=67786701=73593700=-
2D=147902104=159906906	2A=53727801=67727800=-
2D=159970959=160984982	2A=52036901=53750400=-
2D=161672992=171176593	2A=39707601=51245700=-
2D=171283365=174549398	2A=36048101=39621200=-
2D=177448519=192545347	2A=14523101=35932800=-
2D=192662178=194017502	2A=11481401=14338900=-
2D=194631014=197979950	2A=6517001=10265600=-
2D=262296499=267459172	2A=369798801=375512700=+
2D=269807423=272242472	2A=389110501=392060400=-
2D=273105575=275026135	2A=376765801=380986200=+
2D=277994667=282583892	2A=354946801=361313900=-
2D=282955724=285950537	2A=348869901=352284800=-
2D=290413609=291740912	2A=352386401=353623700=-
2D=291815358=293597859	2A=345827601=347881300=+
2D=294418086=295993697	2A=333785301=335563900=+
2D=297716277=301232960	2A=337504701=342034400=-
2D=302150790=319491073	2A=314091201=333781400=-
2D=320661367=321509855	2A=308847201=309848000=+
2D=321540920=322500407	2A=310622801=311771700=-
2D=323240311=325397234	2A=311807801=314090200=+
2D=325402354=328209468	2A=305886601=308224900=-
2D=329205119=330382461	2A=301448001=302867000=+
2D=331099428=332542157	2A=303545401=305251900=+
2D=333021757=336015866	2A=295758601=299821500=-
2D=340843302=343034330	2A=288778101=291564400=-
2D=343745461=353048994	2A=273350501=283399300=-
2D=354702187=356175307	2A=269571301=273324300=-
2D=360547527=366790632	2A=262410401=269361000=-
2D=372774261=374042626	2A=251432701=252779500=-
2D=374048182=378107829	2A=246216401=251428400=+
2D=378993236=380433450	2A=243638401=245434700=-
2D=380440561=381647781	2A=241975301=243587400=+
2D=383853399=389681799	2A=236270501=241333900=-
2D=390466755=391329114	2A=235049601=236240100=+
2D=391353373=393885878	2A=231009601=234330200=-
2D=394132228=396236739	2A=218198101=220341200=-
2D=396242700=401480081	2A=203759801=210071800=+
2D=402148535=403353260	2A=362585101=364162400=+
2D=403354191=405023036	2A=364147401=366166700=+
2D=405126031=407660038	2A=366251001=369692600=+
2D=408203811=410427061	2A=211326201=213933700=-
2D=410430632=411266097	2A=213972301=215009700=+
2D=411268639=413084167	2A=220528701=222902500=-
2D=413200498=419033106	2A=223884401=230948400=-
2D=420218546=421746851	2A=215491601=217219400=-
2D=422577522=429238822	2A=196216801=203487600=-
2D=430756397=434999164	2A=188366401=194896000=-
2D=446143071=451621499	2A=181051401=186852600=-
2D=451644248=459728550	2A=169803301=181041800=-
2D=459731344=460898539	2A=169954701=171285500=-
2D=477998934=479033886	2A=167636701=169310500=-
2D=479062090=481919738	2A=163400901=165090100=-
2D=482518216=486983259	2A=156734401=162943100=-
2D=487812810=491317103	2A=151143201=155091100=+
2D=491966093=499648069	2A=141834601=151041200=-
2D=499841537=510012056	2A=127719001=141441500=-
2D=510017069=512309922	2A=123871201=127711300=-
2D=512382736=520619357	2A=109922901=121368400=-
2D=520729193=522897232	2A=107308801=109787600=-
2D=522989011=523736387	2A=104572301=107302900=-
2D=526944987=529787796	2A=97066401=99771100=+
2D=530181203=531567384	2A=99890601=101389300=-
2D=523932628=526440495	3A=69863201=71266600=-
2D=174735780=177405590	4A=125517301=129303900=-
2D=217884247=220831554	4A=187656401=192307800=-
2D=267468317=269796627	4A=319335801=321707000=-
2D=356410324=358757235	5A=147686801=149571000=-
2D=199811006=207708654	6A=122139301=132913300=+
2D=207722338=212639938	6A=132924001=139666400=+
2D=212642537=214268476	6A=139668801=140778200=-
2D=215723859=217377773	6A=143717501=145802000=-
2D=220834541=227157879	6A=148153101=156003700=+
2D=227302680=228463888	6A=156135801=157857000=+
2D=228553389=229668646	6A=489875501=490999100=-
2D=230353394=235781339	6A=474307401=481077900=-
2D=235820758=245370805	6A=461035301=474202400=-
2D=245491782=250218705	6A=455480201=460803900=-
2D=250298418=256944662	6A=448024301=455387100=+
2D=257839304=262273560	6A=442119001=447073400=-
2D=461986665=464420228	6A=115781601=118887200=-
2D=465320941=467361106	6A=113267001=115169100=-
2D=467441623=470132696	6A=158000401=160998800=+
2D=13420614=19200490	7A=520664101=525651000=-
2D=37699911=40325284	7A=497094501=499291200=-
3A=15306927=17578255	1A=575177701=578087600=-
3A=71255373=72128750	1A=304107601=305455000=+
3A=72136338=73612234	1A=305458601=307128000=+
3A=82954268=84420754	1A=504696901=506499700=-
3A=84423757=85863180	1A=502785701=504700200=-
3A=303591394=307049142	1A=308916301=312749900=-
3A=421618194=424431067	1A=361689401=364700100=+
3A=243874529=245051143	2A=102351401=103614200=-
3A=1458223=2561047	3A=1755001=2401500=+
3A=3595139=4069738	3A=2861601=4097100=+
3A=8440181=11095187	3A=5838101=9673300=+
3A=11101088=12998783	3A=9657301=11886600=+
3A=19219588=23866084	3A=20544101=25628100=+
3A=23866129=26541909	3A=25523801=29605200=+
3A=26541923=27778568	3A=29546701=31080000=+
3A=32669769=34045780	3A=33636701=35848500=+
3A=34694022=36326469	3A=36476501=38653700=+
3A=36817486=38462557	3A=39381801=41741700=+
3A=39336254=40603396	3A=42806901=44922600=+
3A=40611511=41430620	3A=44907001=45938200=+
3A=41921843=43671478	3A=47008101=48777400=+
3A=43886546=44869006	3A=48860401=50090400=+
3A=45348789=47477538	3A=50688801=52735300=+
3A=47477581=53262215	3A=52233901=59400400=+
3A=53325073=57928964	3A=59380701=67733000=+
3A=57929389=59739946	3A=67649201=69846000=+
3A=59911117=62521869	3A=73192601=75778200=+
3A=63032609=65231735	3A=76268501=78366500=+
3A=65298983=67495570	3A=78382701=79949100=+
3A=74835565=77084938	3A=81016101=83876700=+
3A=77084963=79759780	3A=83871201=87094200=+
3A=79760515=80602419	3A=87093601=88257800=+
3A=80607123=82934118	3A=88199001=90703900=+
3A=89276474=93727464	3A=95029401=99303900=+
3A=93727478=98742520	3A=102019801=107620300=+
3A=98743142=100437996	3A=107619701=109987300=+
3A=100569964=108205967	3A=110028701=117425800=+
3A=108229511=112059070	3A=124356401=128529800=+
3A=112447480=114304540	3A=132476701=134315400=+
3A=114312988=115655772	3A=139847301=140928200=+
3A=115846858=117722964	3A=128543201=130682900=+
3A=117723956=122074998	3A=143897101=147606600=-
3A=123597738=125918425	3A=147690101=150081900=+
3A=125921875=127591137	3A=137021601=138639400=-
3A=127592830=129093373	3A=141964501=143896000=-
3A=130024532=133303040	3A=150534101=153824100=+
3A=133311800=133845799	3A=153819501=155533600=+
3A=133846299=142728064	3A=155494701=164941500=+
3A=142760183=145394742	3A=165296201=168033400=-
3A=145401412=147741918	3A=168138201=170830200=+
3A=148631329=151339147	3A=172890501=175760200=+
3A=151356547=156864735	3A=175760401=181143300=+
3A=156927918=159964260	3A=181186501=184677300=+
3A=160192977=162580288	3A=184990301=187797700=+
3A=162746045=168592225	3A=187983001=194546500=+
3A=168592881=173681671	3A=194543001=199747600=+
3A=173757097=176052369	3A=199824501=201475200=+
3A=176052636=178602628	3A=206880001=209829300=-
3A=181269543=183582356	3A=202463801=205307700=-
3A=183590653=185183509	3A=171274501=172884500=+
3A=187009390=190073707	3A=210502201=214845300=+
3A=190095847=190202247	3A=213136901=215048000=+
3A=194359394=196041282	3A=217753901=220436800=+
3A=197210862=199384613	3A=220941301=223281700=-
3A=199388480=209135190	3A=223285501=231145200=+
3A=209135872=215009368	3A=231138101=238531000=+
3A=215023621=216103563	3A=238545301=239564100=+
3A=216117523=217438920	3A=239578201=241121300=+
3A=217454130=226952516	3A=249457301=259513200=+
3A=227130589=228919205	3A=259561801=261475500=+
3A=228921779=230065361	3A=261478101=262747800=+
3A=230171548=232599906	3A=262920701=265457200=+
3A=233056954=235121776	3A=265458401=267762500=-
3A=238193745=239465894	3A=274418401=275589900=+
3A=242551109=243318079	3A=274561501=275825900=-
3A=245063466=245970171	3A=277105801=278136800=+
3A=246177930=249512759	3A=278244201=281756100=+
3A=249990509=255764838	3A=282212401=288447400=+
3A=258207990=265023392	3A=288563001=296925100=+
3A=265480934=268529275	3A=300798301=304238900=-
3A=268538149=271723583	3A=297087701=300779100=-
3A=271726383=276449033	3A=304956801=309794800=+
3A=276481164=283701150	3A=309768901=318061500=+
3A=283719065=296743259	3A=318072401=333400600=+
3A=296744906=298866640	3A=334177701=336398700=-
3A=298883705=302175727	3A=353137601=356580500=-
3A=311647239=313867021	3A=338666401=341171200=+
3A=313890316=324299077	3A=341188501=353076400=+
3A=324887252=327711148	3A=356598501=359995600=+
3A=327724000=330392034	3A=359927001=362829900=+
3A=330404173=335222871	3A=362755801=368425300=+
3A=335229279=336901126	3A=368439101=370103100=-
3A=336955313=341458924	3A=370124401=375551000=+
3A=341476097=344479520	3A=375564801=378563500=+
3A=344489415=355367284	3A=378570701=390452100=+
3A=355371592=374131406	3A=390434601=411536200=+
3A=374445319=378006980	3A=411972301=415413900=+
3A=378346628=387947361	3A=416100701=427988900=+
3A=388561276=392099776	3A=428120601=432067600=+
3A=392099826=393145112	3A=448854401=449738300=+
3A=393146280=420232947	3A=449636301=483303800=+
3A=302188173=303565799	5A=149649401=151426600=-
3A=425055731=425630938	5A=274001=1933000=-
3A=4486945=6518774	6A=173167701=174727200=+
3A=255788713=258202887	7A=353986001=356626300=-
3C=6831857=7910044	1A=575175901=577309800=-
3C=1049425=6190786	3A=5056501=13122400=+
3C=13816261=15403083	3A=26254201=30052800=-
3C=21853982=29738683	3A=36852401=43258400=+
3C=31675288=32766392	3A=44773601=45944900=+
3C=32962373=48559179	3A=46458401=59729600=+
3C=52885329=54963264	3A=60662501=62667600=+
3C=60534703=63365833	3A=73579401=75345700=+
3C=454919618=457466102	3A=113850501=116093300=-
3C=561019346=562516869	3A=464997701=466215700=+
3C=570469827=571622400	3A=475694001=476849900=+
3C=573674987=575227358	3A=479580201=481218100=+
3C=593858801=601155468	3A=489520101=495938900=+
3C=606368164=609025860	3A=498994001=501564700=+
3C=613231204=615431599	3A=99455101=101644200=-
3C=628929012=632207204	6A=57008301=59510600=-
3C=636530510=637569183	6A=53321601=54446300=-
3C=515424550=516545323	7A=49364901=49446900=-
3D=21784533=22819387	1A=304107101=305559500=+
3D=22827109=23871970	1A=305577301=306593800=+
3D=23872009=25932020	1A=306561701=308731600=+
3D=34058077=37735071	1A=503145101=506292200=-
3D=264032057=265317118	1A=311036001=312657700=-
3D=370697587=371743100	1A=361690001=362632100=+
3D=372613786=374148112	1A=363375401=364699900=+
3D=416854906=417973526	1A=55203801=56535900=+
3D=448551343=452867591	1A=26520201=31428000=-
3D=456061584=457105304	1A=22664201=23436900=-
3D=460273928=462082394	1A=18867601=20703600=-
3D=470021938=470757123	1A=9951901=11054100=-
3D=470766017=473177107	1A=7418001=9934000=-
3D=211064464=212153764	2A=102371901=103599800=-
3D=4110978=9951720	3A=56589001=65272200=+
3D=9951734=10524848	3A=65270801=67372200=+
3D=10841454=12448686	3A=67549001=69846300=+
3D=12448802=17116732	3A=73007801=78016600=+
3D=17182877=18612764	3A=78228001=79651300=+
3D=18735273=19720793	3A=79743501=80926100=+
3D=26898362=31992355	3A=82049501=88254100=+
3D=31997370=33567652	3A=88195701=89911700=+
3D=54815723=57355577	3A=94199501=97514500=+
3D=57778102=59185283	3A=97789501=98885300=-
3D=59524225=62347696	3A=102078801=104136100=+
3D=62355272=67654940	3A=104085901=109242700=+
3D=67746421=70427326	3A=109382501=113564300=+
3D=70444923=73618522	3A=113500501=116994300=+
3D=76856325=80012120	3A=124363101=127997500=+
3D=85240105=86535633	3A=132620501=134125100=+
3D=86772306=87942501	3A=139841901=140912100=+
3D=88050409=90115462	3A=128548801=130570800=+
3D=90235556=94178322	3A=144002001=147598500=-
3D=94510478=95630291	3A=130686601=131938400=-
3D=97564401=99029044	3A=137115901=138635800=+
3D=99570571=101214262	3A=148034401=149785700=-
3D=101234226=102577172	3A=140974601=142512000=-
3D=103304833=106183853	3A=151317501=156107100=-
3D=106188484=107236754	3A=156125401=157455600=+
3D=107329331=110993957	3A=175984201=180547900=-
3D=111272061=113594624	3A=165409301=167871500=-
3D=113782992=115870052	3A=168198201=170818300=+
3D=116844971=119840261	3A=172953301=175668100=+
3D=120229037=126312258	3A=158359501=164700500=-
3D=126351760=129068182	3A=180687301=183788400=-
3D=131375642=137764446	3A=185469101=193186900=+
3D=137790951=138845378	3A=171488501=172599700=-
3D=139652334=140725194	3A=203332001=204610300=+
3D=140731904=141526232	3A=193606901=194674600=-
3D=142411552=148861241	3A=194697701=200714600=-
3D=150977834=153726878	3A=206266201=209931800=+
3D=154191569=157128320	3A=210509501=214995200=+
3D=158378083=167331638	3A=215188001=223729500=+
3D=171392577=181759599	3A=225060001=234926600=+
3D=181761003=182599311	3A=234978401=236096100=-
3D=182679534=186506902	3A=236103801=241118500=+
3D=186572699=189268408	3A=249493701=253085800=+
3D=190301390=193833274	3A=253545301=257101700=-
3D=193901235=196896670	3A=258152601=262897700=+
3D=196899134=198051488	3A=261325101=262763800=-
3D=199082622=199134391	3A=270598301=272303700=-
3D=205492768=208457950	3A=266939501=268285200=-
3D=209166753=210613890	3A=274586901=275032100=-
3D=212208254=219638228	3A=277120501=286138000=+
3D=219652516=221171596	3A=286147801=288100700=+
3D=221287223=222496098	3A=288600101=290222200=-
3D=223862010=226132873	3A=301144901=304252100=+
3D=227044692=230594120	3A=291238401=295899400=+
3D=234872833=247038843	3A=304993101=319583200=+
3D=247182687=252842225	3A=319864301=327839200=+
3D=254871153=257802039	3A=330002601=333389000=+
3D=257813182=259602999	3A=334292301=336397500=-
3D=259763440=262633687	3A=353140701=356569600=-
3D=266551154=280066357	3A=337534801=353087500=+
3D=280817622=288735194	3A=356852501=368413200=+
3D=288763672=290508149	3A=368439901=370061500=-
3D=290512335=303903001	3A=370114301=386211100=+
3D=305387096=312282097	3A=387712301=395002400=+
3D=312544191=313641911	3A=395044501=396397100=-
3D=313644821=323528159	3A=396685101=407644800=+
3D=323547923=324989802	3A=407649001=410603900=-
3D=325433872=336032471	3A=410904301=423871300=+
3D=336092298=343070611	3A=423869401=432006200=+
3D=343348011=348552509	3A=449056801=456423800=+
3D=349607663=368109480	3A=456428701=482183800=+
3D=368109665=369403698	3A=482168301=483304200=+
3D=369861436=370692552	3A=483837401=484971500=+
3D=374148607=377593663	3A=485011301=489962900=+
3D=379240928=380629059	3A=491326701=492936500=+
3D=380647347=383681885	3A=492854201=496502400=+
3D=383794331=387324357	3A=496663401=501828200=+
3D=388222613=390098571	3A=51318501=54930500=-
3D=391311622=393328928	3A=99410201=101973100=-
3D=936153=2928186	4A=402158601=403573900=-
3D=41820070=43171962	4A=9455001=12141500=+
3D=43893368=44894981	4A=12347201=13787200=+
3D=44895029=45619879	4A=13707101=14964000=+
3D=46450508=48368852	4A=19948901=21992200=+
3D=48435672=50165703	4A=21996501=24420700=+
3D=51027952=52606551	4A=25230601=27554600=+
3D=53761586=54778385	4A=32166301=36995000=+
3D=262644790=263868528	5A=149729401=151415300=-
3D=390185271=391298904	5A=227173301=228445900=+
4A=281207149=282375143	1A=21159701=22422800=+
4A=289209416=291455056	1A=57932701=60822900=-
4A=291490440=292686617	1A=56913601=57880300=-
4A=317341457=318379387	3A=432378501=433297000=+
4A=318458781=319362364	3A=433330701=434481200=+
4A=319487088=321986949	3A=434581801=438057500=+
4A=367003480=375166542	3A=485538201=494954100=+
4A=375174592=377432450	3A=494953901=497640100=+
4A=378169611=379779212	3A=498005001=499913200=+
4A=383244952=384458898	3A=501373001=502537500=-
4A=393766075=395212254	3A=499960401=500974400=+
4A=396171903=397509095	3A=99409801=101051500=-
4A=397509806=400699238	3A=502878301=506678800=+
4A=2083973=6087771	4A=37077201=41478100=+
4A=7282691=10652820	4A=42690101=47338400=+
4A=10681035=11614044	4A=47273501=48326600=+
4A=11792445=14073060	4A=48490601=51275400=+
4A=16084563=22372950	4A=90189101=97027800=-
4A=22375765=24046905	4A=97344301=98943600=+
4A=24662106=32064343	4A=79414501=86487200=-
4A=32064388=41794019	4A=70385201=79419900=-
4A=41810314=43004711	4A=62323701=63587800=+
4A=43006276=46177686	4A=52886101=56149200=-
4A=46868258=48761385	4A=59792801=61877100=+
4A=48765823=51580276	4A=56258001=59776100=-
4A=52286839=55441162	4A=66185501=68590500=+
4A=56340935=57878864	4A=111331301=113088000=+
4A=58257181=62689904	4A=107034601=111321100=-
4A=65283887=66282611	4A=103076301=104173200=-
4A=66282950=70029537	4A=99138001=103080300=-
4A=70142548=73120597	4A=113181801=115233200=+
4A=73133284=74726068	4A=115236801=116263100=+
4A=75203302=79303849	4A=116844701=121369300=+
4A=81313676=84151157	4A=121453701=125190100=+
4A=85819083=89068807	4A=141001001=144978200=-
4A=89119264=90486072	4A=140421801=140916800=-
4A=91357892=92413376	4A=139018801=140339500=-
4A=94692011=96400015	4A=136745501=138664900=-
4A=96512531=99969899	4A=149535801=153753500=-
4A=100621237=102498974	4A=160768601=162898000=+
4A=106509809=107647851	4A=130007701=131494100=-
4A=108837212=110804767	4A=134862701=136704200=+
4A=110866736=117349344	4A=153850701=160756900=+
4A=119678530=121164484	4A=164874801=166233900=+
4A=121783237=125403800	4A=165931201=170292900=+
4A=125404608=133978422	4A=169725701=179948000=+
4A=134373561=138904312	4A=192418901=197017500=-
4A=138908587=141341940	4A=184795901=187627600=-
4A=143521492=145350613	4A=181410001=183362000=-
4A=152031603=155828114	4A=197025101=201175600=+
4A=155831416=157760875	4A=201177701=203285300=-
4A=157764025=162118716	4A=203289601=208154800=+
4A=163292652=164910347	4A=209476101=211204600=-
4A=165171663=166126494	4A=212275901=213334100=+
4A=166138748=168848694	4A=213336501=217671600=+
4A=170208710=171620636	4A=221452901=222996000=+
4A=172737154=174067089	4A=229160301=229853400=-
4A=174468028=178290459	4A=225550601=228864000=-
4A=178318142=178919148	4A=224170301=225549500=-
4A=179375440=180888691	4A=230130401=231613600=+
4A=183062352=187704301	4A=231718101=237577100=+
4A=188179213=189619500	4A=237819701=239640800=+
4A=189938240=191776917	4A=249627401=250872900=+
4A=191777017=195350665	4A=250752401=252749400=+
4A=195372409=197496253	4A=252750801=254604800=+
4A=197501119=200480998	4A=254610301=258362400=+
4A=200481119=203161431	4A=258359001=261235100=+
4A=203981212=205525887	4A=262229701=263859900=+
4A=205856239=211211174	4A=264371601=271085400=+
4A=211445049=215346242	4A=271337301=275166700=+
4A=217314942=219978458	4A=276667801=280005600=+
4A=219983962=223659685	4A=280011101=282179600=+
4A=223661399=225663536	4A=282029801=284644000=+
4A=226124064=226895002	4A=284748601=285952200=+
4A=226895898=228568148	4A=285730101=287829800=+
4A=228625144=229896993	4A=287828901=289189400=+
4A=229900972=232996870	4A=289142201=293302600=+
4A=233836816=234599934	4A=294081901=295312200=+
4A=234651773=238745161	4A=295435201=298212700=+
4A=238920386=240659531	4A=298389201=299978100=+
4A=241530460=242589091	4A=300884801=302217700=+
4A=242603302=243634593	4A=302219001=303429600=+
4A=244002524=247306579	4A=303842201=307481900=+
4A=247926268=249329607	4A=310098001=311918200=+
4A=250338724=254229497	4A=312691101=316713700=+
4A=254261435=255437742	4A=316709501=317860900=+
4A=255450778=256553396	4A=317867601=319241800=+
4A=256661942=261014419	4A=324702101=330912300=+
4A=262229332=264904628	4A=332783501=335477300=+
4A=265817644=267007895	4A=336440301=337799600=+
4A=267232717=278248302	4A=338082901=349123700=+
4A=283033691=283891518	4A=352576501=354062200=+
4A=283899246=287281432	4A=354063101=357782100=+
4A=287454833=289208831	4A=357996101=359702500=+
4A=292686687=295061945	4A=359726201=363342600=+
4A=295062166=297472039	4A=363326901=365725900=+
4A=297478271=299852636	4A=365714701=369255100=+
4A=299852656=300961663	4A=369211701=371365800=+
4A=301394487=303635519	4A=371908101=373537200=+
4A=303635541=305353639	4A=373515601=375862000=+
4A=305353718=308162739	4A=375777601=378398100=+
4A=308541638=310383828	4A=378259001=381514800=+
4A=310430848=314790133	4A=381617201=387407600=+
4A=323256340=326583772	4A=391427201=394147900=+
4A=327357540=329474081	4A=394865501=397263200=+
4A=404422635=405962462	4A=18489801=19836800=+
4A=332384943=335107040	5A=41921501=47204500=-
4A=335108217=346751963	5A=27033301=43757400=-
4A=346770723=350662922	5A=22000001=27006900=-
4A=350750467=353964358	5A=16367901=19558400=-
4A=354056001=354388633	5A=15296901=16387800=-
4A=354390581=358819783	5A=9900001=15302700=-
4A=359515778=361160604	5A=7983401=9411900=-
4A=363104098=366198930	5A=3142301=6476700=-
4A=381552064=382672085	5A=227121201=227995100=-
4A=180931917=183062038	6A=270306001=272163400=+
4A=278727402=281188921	6A=338813501=340951100=+
4A=405962988=407181124	6A=59124901=60699900=-
4A=407315470=408850818	6A=57003201=58955300=-
4A=408851398=410421235	6A=34085001=35893000=+
4A=410704927=412404044	6A=54557001=56951500=-
4A=412404196=416565308	6A=49906501=54604200=-
4A=416621249=421912160	6A=43882301=49867500=-
4A=425211879=429413468	6A=37875401=42933600=-
4A=429413498=429972852	6A=36299001=37887600=-
4A=429991714=430975803	6A=330289801=331570300=-
4A=431699624=436760489	6A=27607101=33913200=-
4A=436768418=437860251	6A=26687201=27657000=-
4A=437967775=438269278	6A=25495801=26509200=-
4A=439177177=440976275	6A=21181901=24853900=-
4A=440976362=441960707	6A=19737001=21181700=+
4A=442025376=445481553	6A=15294501=19626900=-
4A=445513349=449736209	6A=10786701=15213400=-
4A=449816293=455681207	6A=6687001=10951200=-
4A=455785491=457436733	6A=10701=1963100=+
4A=459394497=462482054	6A=3591601=6493900=+
4A=462482630=463192717	6A=22398201=23474400=-
4A=146524735=148613154	7A=366503401=369821500=-
4A=149930141=151141011	7A=363565301=364916800=-
4C=1101165=3068720	3A=533116101=535072100=-
4C=4404418=6004235	3A=530424001=531792700=-
4C=6006544=6926256	3A=527799901=530435700=-
4C=6926394=7855733	3A=526809701=527826900=-
4C=8309200=9614868	3A=525097901=526387700=-
4C=10483280=12323130	3A=521465601=524023700=-
4C=12324930=13834561	3A=519883401=521512600=-
4C=14312254=15998496	3A=517579401=519186900=-
4C=16349741=17749974	3A=515853801=516996500=-
4C=19476643=21526708	3A=510906101=513900100=-
4C=21599105=22647876	3A=509071101=510834600=-
4C=51202065=51726332	5A=238231301=239597900=+
4C=63024890=65441934	5A=6238301=9287400=+
4C=68365837=70275688	5A=12566601=14689700=+
4C=72928143=75000196	5A=17888701=19622700=+
4C=76314374=77891995	5A=23452201=25907200=+
4C=80809119=81984198	5A=27786301=28865400=+
4C=90290933=92186356	5A=36798101=38062200=+
4C=96660766=99845499	5A=41494101=44211500=+
4C=120029422=121191372	5A=293332801=294383800=+
4C=121200700=122296514	5A=294303501=295412300=+
4C=125368944=126689608	5A=297254501=298181000=+
4C=672384133=673524279	5A=69792301=70848200=-
4C=676349320=680242581	5A=65798801=68618600=-
4C=703425108=709385482	5A=54955701=58897300=-
4C=23457974=25790915	6A=64419501=66822700=-
4C=25793440=26944939	6A=62317301=64461900=-
4C=29455615=31069610	6A=69751201=71082800=+
4C=31120457=31801016	6A=71103501=72553500=+
4C=32207089=33016642	6A=75024301=76066500=-
4C=33124390=34143650	6A=72630801=75145800=-
4C=34152427=36334936	6A=76289101=79060300=+
4C=36386896=39556404	6A=78919101=83033500=+
4C=39846561=40579705	6A=83469601=84475300=+
4C=40688551=46012562	6A=84636101=92028100=+
4C=46158181=47185183	6A=92364101=93732700=+
4C=47517550=50805395	6A=94165801=98428700=+
4C=52097768=57372306	6A=98725201=106730300=+
4C=57382522=59465327	6A=119345801=122044700=+
4C=642220952=643255354	6A=470141201=470682600=+
4C=133657694=135000223	7A=63833201=64656500=+
4C=161893473=162345863	7A=84773301=85933200=+
4C=697037948=698163282	7A=281705001=282926500=-
4D=306083954=307249709	1A=21158901=22431100=+
4D=314375082=314922467	1A=59710701=60822700=-
4D=314930865=319055504	1A=56911001=59710600=-
4D=445235990=447144802	2A=3283601=4531100=+
4D=254702826=255619334	3A=13232901=14352200=-
4D=341393956=346375011	3A=432382601=438805700=+
4D=354522816=357726770	3A=503648501=507548000=+
4D=7497035=8919463	4A=498821201=500505000=+
4D=8969966=11894502	4A=500502101=503210500=+
4D=17254419=18261882	4A=2355501=3713800=-
4D=24558384=26107600	4A=6759601=8523500=-
4D=26297712=27393931	4A=5834701=6846600=-
4D=31502573=34150311	4A=9548701=13525300=+
4D=34285951=35490201	4A=13795201=15334100=+
4D=36552136=39155286	4A=19947801=22184000=+
4D=39445566=41371402	4A=22427301=24819000=+
4D=41724585=42877710	4A=25229601=27594100=+
4D=44038154=44722130	4A=32167301=34678400=+
4D=46129339=47872616	4A=37087701=38534000=+
4D=48044950=49985916	4A=38948901=41487900=+
4D=50096121=54680811	4A=41757201=48316100=+
4D=54810664=56794846	4A=48496901=51278400=+
4D=56914399=57904667	4A=51413501=52672700=+
4D=58054910=64137797	4A=90237301=97333800=-
4D=64149123=65431298	4A=97344501=98937400=+
4D=66179023=67071518	4A=85270401=86870000=-
4D=68619672=70232212	4A=82028001=83587600=-
4D=70467172=73114704	4A=52793801=56145200=-
4D=73165860=78683821	4A=70368201=75085100=+
4D=78690201=80259607	4A=79157001=81375400=-
4D=81242225=82793700	4A=77345301=79141700=+
4D=83030739=84262463	4A=75103601=76550600=-
4D=84748620=86144011	4A=61893001=63438800=-
4D=86157284=88022264	4A=59777901=61855100=+
4D=88060106=90830480	4A=56172401=59765000=-
4D=91053519=92993214	4A=66486801=68589100=+
4D=93837635=94666802	4A=111330201=112754300=+
4D=94872204=97044787	4A=108755101=111313600=+
4D=98243526=99357707	4A=107199701=108664100=-
4D=99397304=101951634	4A=103761801=107096200=-
4D=101973990=105466598	4A=114911801=118459300=+
4D=109949209=111241161	4A=118602001=121350200=-
4D=111360400=112107965	4A=130011501=131139400=-
4D=113477274=116843043	4A=134912201=138659300=+
4D=119444842=125781067	4A=139508901=144971900=+
4D=127544544=128749918	4A=123642901=125094400=+
4D=128776269=129955961	4A=121463201=123628300=-
4D=130413017=133634268	4A=99095801=103045900=+
4D=136801977=139135167	4A=160776701=163750300=-
4D=139522960=147525809	4A=149532001=160246200=+
4D=151809067=153785618	4A=179127401=181395300=-
4D=160516910=164462074	4A=171638101=178530100=+
4D=174480659=175375924	4A=183581201=184704300=+
4D=175411663=176796013	4A=181412501=183262700=-
4D=179895774=181357861	4A=184796501=186664400=+
4D=182669666=190432390	4A=192997201=201167100=+
4D=190685348=192735330	4A=201208801=202795000=-
4D=192840932=196696660	4A=203296401=207509700=+
4D=198661334=203245867	4A=207861701=214856500=+
4D=203302105=206087922	4A=214844401=218833200=+
4D=206088028=208811665	4A=218478501=221953900=+
4D=208876391=209360234	4A=222068301=223112700=+
4D=212583371=213695787	4A=226718001=227762400=-
4D=217779560=218417797	4A=223399201=224649000=-
4D=218472003=219055538	4A=230175201=231284100=+
4D=221525544=227680003	4A=231751001=240405800=+
4D=228880336=237993624	4A=250223601=261427500=+
4D=238063176=239410140	4A=261676001=263436900=+
4D=239924067=243278253	4A=264166001=267893300=+
4D=247500165=249447767	4A=271639101=273272400=-
4D=249489261=252835990	4A=274340301=277371600=+
4D=256519645=257610111	4A=282930001=284644200=+
4D=257845817=261684228	4A=284742101=288671700=+
4D=261787526=265465006	4A=288727201=294015900=+
4D=265605608=266655973	4A=293940701=294924700=+
4D=267355028=270792332	4A=295662101=299891200=+
4D=272345431=272920651	4A=301926801=303040200=+
4D=273559713=276260465	4A=304194201=306801600=+
4D=277590363=279000832	4A=310080901=312189400=+
4D=279726316=285713110	4A=312853001=319240900=+
4D=285758167=287850704	4A=324707001=329606400=+
4D=287854330=288158727	4A=329573101=330723600=+
4D=288327140=289928222	4A=330909901=332766800=+
4D=290541252=290976910	4A=333331901=334578700=+
4D=294006219=299593126	4A=337615301=343908400=+
4D=299593286=301282930	4A=343903901=345962300=+
4D=301287728=304094085	4A=345969701=349352500=+
4D=307990559=309994217	4A=352326501=355558100=+
4D=311251592=312583706	4A=355844401=357779000=+
4D=312742761=314372227	4A=357817601=359700300=+
4D=319055646=322562449	4A=359728801=363342800=+
4D=322571895=328556337	4A=363381101=371644300=+
4D=328561351=329763111	4A=371637901=373779500=+
4D=329781549=340808667	4A=373757001=388971500=+
4D=347053751=349983209	4A=391508001=394995700=+
4D=350209296=351896369	4A=395369001=396675900=+
4D=352270601=353969587	4A=396991901=398915200=+
4D=360223482=361315390	4A=18246101=19804700=+
4D=166724144=168362755	5A=442343601=444080800=+
4D=219403324=221525199	6A=270306501=272174800=+
4D=304339639=306079698	6A=338738901=340955400=+
4D=361333053=363831039	6A=57007801=60699800=-
4D=363864292=365050962	6A=34087101=35888200=+
4D=365456947=368089604	6A=53041301=56395600=-
4D=369131961=372773308	6A=47524101=51843300=-
4D=372848580=377527065	6A=42022701=47601000=-
4D=377682435=381342953	6A=36318701=42094500=-
4D=381410486=382225394	6A=329995001=331576100=-
4D=382375298=383983115	6A=30915001=33813500=-
4D=384280215=387794489	6A=26356701=30544600=-
4D=390607680=392304948	6A=21513301=24854100=-
4D=392434185=396547331	6A=16132101=21509700=-
4D=397394731=400288002	6A=11509501=15092500=-
4D=402407334=405796407	6A=6684801=10655500=-
4D=405832596=407629308	6A=17701=1733500=+
4D=408424937=410949444	6A=3008301=6266400=+
4D=411779303=413095518	6A=51071701=52351400=-
4D=417763696=422983332	6A=40962201=46502800=-
4D=425840740=426538941	6A=36355001=37896200=-
4D=426613791=427838712	6A=329989901=331500000=-
4D=428245023=429756737	6A=31568401=33598200=-
4D=430371053=431764326	6A=29838201=31331900=-
4D=432242414=434730801	6A=25095901=28988300=-
4D=435045923=436180006	6A=23632601=24619700=-
4D=441970889=444048479	6A=12426101=15116700=-
4D=447966383=451087804	6A=6687101=10151700=-
4D=451439370=455120063	6A=389501=4994000=+
4D=148928379=151742330	7A=363600101=364881900=-
4D=170818242=173777251	7A=365569501=369137600=+
4D=176844386=179247704	7A=362801701=363500200=-
5A=9668012=11047936	1A=425316501=427288700=+
5A=210954294=212114356	1A=223855301=225087100=+
5A=387168582=390989171	1A=173635501=178472100=+
5A=174945=1178263	4A=401748901=402181500=-
5A=39980455=41243502	4A=487325501=488528500=-
5A=57615237=58576125	4A=35421101=36951700=-
5A=204141618=205160341	4A=64300301=64618200=+
5A=205160348=206018538	4A=64535901=65844300=+
5A=285601413=287758927	4A=321718901=324150800=+
5A=392497778=393485990	4A=404446501=405610400=+
5A=393794028=396028143	4A=405782401=408303200=+
5A=396953706=398164218	4A=409083501=410224200=+
5A=399067197=400385773	4A=418116401=419877500=+
5A=403584596=409837112	4A=420569701=427079900=+
5A=410558786=411850420	4A=427986801=429655100=+
5A=412340714=416762351	4A=430193201=434919300=+
5A=416769696=418048956	4A=434909301=437456500=+
5A=419824801=421751796	4A=437558401=439927000=+
5A=421765186=427444849	4A=440131001=445784200=+
5A=428270008=429348320	4A=16510001=18036300=+
5A=431060236=433759284	4A=447823701=452245300=-
5A=436009234=443817690	4A=453630001=461090000=+
5A=443841932=446478604	4A=461124001=464963800=+
5A=446501210=447858103	4A=464963101=466754500=+
5A=447861494=449895105	4A=466538401=469311000=+
5A=449957348=451712741	4A=469460701=471935600=+
5A=455598078=457331890	4A=472380901=475247100=+
5A=462252335=468705098	4A=476472001=483898400=+
5A=469034836=472471159	4A=484170201=487249500=+
5A=473663791=476266954	4A=490335701=493691900=+
5A=476360360=478814913	4A=493738301=495859900=+
5A=480967978=482497731	4A=503779301=505422200=-
5A=482717630=485308732	4A=508387201=509983200=+
5A=3374845=4393922	5A=51443201=53678300=+
5A=4393938=5086266	5A=53333601=54381300=+
5A=5092770=7661123	5A=54382301=57739600=+
5A=7778684=9649000	5A=58039301=60396800=+
5A=16081965=21623474	5A=60663301=67262500=+
5A=21688242=25179129	5A=67251001=71400100=+
5A=25340686=26723417	5A=212206001=214431600=+
5A=26723603=30543891	5A=71634201=74878600=+
5A=30544148=34369094	5A=74680401=78649100=+
5A=34369275=39197029	5A=78508101=83188300=+
5A=41304573=43742742	5A=85947601=89168500=+
5A=43746811=48164779	5A=89160001=94519900=+
5A=48172047=50928946	5A=94370101=97558900=+
5A=51415131=57607199	5A=98283901=105182900=+
5A=58896411=62115742	5A=110231901=113517600=+
5A=62272826=64414028	5A=113773301=116148500=+
5A=64722804=71698551	5A=116147401=124766200=+
5A=71698633=77108852	5A=299196001=304416200=-
5A=77129194=79671068	5A=124968201=127772300=+
5A=79672951=81527955	5A=127774201=129410900=+
5A=81543811=82900271	5A=129404501=130841500=+
5A=82929423=89094969	5A=130886101=137695700=+
5A=94960702=98531600	5A=164888601=169049400=+
5A=99609632=100948488	5A=139946401=141314500=+
5A=101022702=102242544	5A=383847901=385017700=+
5A=102242903=103426020	5A=384691701=386038600=+
5A=103436893=104950174	5A=141392301=143108900=+
5A=104965826=107069302	5A=143150701=146917400=+
5A=108218289=112207477	5A=151456301=155439700=+
5A=112927558=116541196	5A=156082401=160513700=-
5A=118319052=119959536	5A=162309301=164604600=+
5A=120738868=121819174	5A=169524701=170489900=+
5A=122099283=122466681	5A=170208901=171682000=+
5A=122987592=125447450	5A=172317101=174930000=+
5A=127879952=129899147	5A=185256001=187683700=-
5A=129910613=134763264	5A=177659101=182083600=-
5A=134777680=136571341	5A=187724701=188593800=+
5A=136591113=137626576	5A=188683201=189964600=+
5A=137698677=139053199	5A=190125901=191330300=+
5A=139066845=142622116	5A=191341801=195299400=+
5A=142735438=151917777	5A=195350701=204695000=+
5A=157728580=160194066	5A=204988901=207321100=+
5A=160840619=163601165	5A=208062001=211418300=+
5A=164088067=166157048	5A=215973401=218416500=-
5A=169217668=173911886	5A=218510601=223517400=+
5A=173976217=175421815	5A=223680601=225261900=+
5A=175520306=176913395	5A=225426501=227098400=+
5A=177312532=180797697	5A=233704901=237833200=+
5A=181539771=184731445	5A=248131001=252211600=-
5A=185885221=192489669	5A=239983901=247303500=+
5A=192496882=194510668	5A=253750401=256434500=+
5A=194531630=195854890	5A=256444201=257620000=-
5A=195909027=201648028	5A=257686101=263674600=+
5A=206019417=207663202	5A=264604701=266091400=-
5A=222877458=225961279	5A=271239801=274749800=+
5A=225961819=228787806	5A=276777101=279244700=+
5A=228802081=232586694	5A=279273801=284882000=+
5A=234248237=238538705	5A=284912101=289496400=+
5A=238541548=241849923	5A=304448901=307714700=-
5A=243391017=245562196	5A=289497101=292300800=-
5A=245564218=246654586	5A=307719301=308966800=+
5A=246688645=248591065	5A=308975901=310857200=-
5A=248598879=250125876	5A=310863201=312759300=+
5A=250137166=253717489	5A=312765201=317369700=+
5A=255845483=260360638	5A=318217401=322984700=+
5A=260375658=262165673	5A=323010801=324587900=-
5A=262175860=267044882	5A=324599801=329764500=+
5A=267058409=268045997	5A=329729801=331136600=+
5A=268056427=278004223	5A=330947101=341827900=+
5A=281642553=285316907	5A=343968601=348341700=+
5A=287759252=289473972	5A=348404801=350058800=-
5A=290519005=294178436	5A=350937001=354512000=-
5A=294899539=297986132	5A=355430801=359173100=+
5A=298649149=300957481	5A=361642401=363836800=+
5A=301628804=304283724	5A=365004401=368067000=+
5A=304283988=317498223	5A=368023501=382821200=+
5A=318635743=323091914	5A=395405201=400659600=-
5A=323240972=324844048	5A=391132501=392587900=-
5A=325747815=327884613	5A=400811401=403526500=+
5A=328329871=333398310	5A=406281401=411351500=+
5A=333555285=338304520	5A=413483601=416646600=+
5A=338304726=339274004	5A=423636301=424762100=-
5A=339304458=342162783	5A=421053101=423621100=-
5A=342310836=346517835	5A=416710401=420996700=-
5A=346803080=348104198	5A=425506201=426895100=+
5A=348130473=355726187	5A=429780801=436842800=+
5A=356249072=357701594	5A=440395001=441759600=+
5A=357824291=359244993	5A=445530601=446958400=+
5A=359436938=362320088	5A=447120001=450305400=+
5A=365052449=366127829	5A=450777201=452297800=-
5A=366267893=370978123	5A=452505801=457684500=+
5A=371115678=381101547	5A=457841701=468350800=+
5A=381101597=387096568	5A=468168401=477750700=+
5A=457331894=459837154	5A=230883201=233257800=-
5A=460629623=461515364	5A=228639401=229921900=-
5A=153551576=154717051	6A=308806101=310075000=+
5A=401797653=403576085	6A=331839501=333775100=+
5A=11551129=15582193	7A=282181601=286497900=+
5A=89095344=92777151	7A=169944801=173714200=+
5A=92777757=93867924	7A=173705301=174709300=+
5A=209466838=210936301	7A=261973701=263650400=+
5A=242111420=243390559	7A=323540101=325058500=+
5C=452865861=454606759	1A=176084101=177532200=+
5C=590924022=593238810	1A=189133301=191000600=-
5C=522143739=525381670	4A=454766601=457601900=+
5C=527545396=528627565	4A=459760501=460866400=+
5C=535126878=538890048	4A=465687601=469045100=+
5C=540336317=543357199	4A=470126601=472559500=+
5C=548672146=550713967	4A=475614601=477497400=+
5C=561774606=564995852	4A=491493701=495520300=+
5C=384876362=386613695	5A=429787601=430620100=+
5C=437139882=438507002	5A=467038601=468391700=+
5C=545561498=547188603	5A=229920101=232703400=-
5C=578500633=580747299	7A=530013101=532419000=+
5C=593477010=595282278	7A=545598601=547720800=+
5C=608152259=610214266	7A=563993301=567022900=-
5D=176237781=177126274	1A=223955401=225087700=-
5D=349309394=352992447	1A=173635101=178460400=+
5D=127414925=128815115	2A=165390701=166371200=+
5D=459119240=460461549	3A=510539401=511876100=+
5D=466341834=470263381	3A=516529301=519894900=+
5D=471918490=472659074	3A=523298801=524301900=+
5D=477853939=480242050	3A=530825501=532682900=+
5D=483784249=487694453	3A=533717701=537646400=+
5D=488862710=489533951	3A=442130701=443198000=+
5D=491750228=492864216	3A=445512001=446706300=+
5D=492920932=494269815	3A=446808701=448768600=+
5D=494577124=495390214	3A=538587401=539729500=+
5D=495872637=498702865	3A=539981001=544794800=+
5D=8667363=9794739	4A=487294501=488743400=-
5D=225353592=227381688	4A=321730401=324133900=-
5D=353659621=354982325	4A=404267301=404906300=+
5D=355015502=358199103	4A=404897501=408457800=+
5D=358816355=360010987	4A=408894801=410230600=+
5D=360268689=368665215	4A=418116301=426656600=+
5D=369373852=375642774	4A=427993301=438265900=+
5D=377727141=382557800	4A=439044401=444767600=+
5D=382673112=383527463	4A=444696901=445780300=+
5D=383534289=384190104	4A=15838601=16920300=+
5D=385076740=395126735	4A=446579201=460682700=+
5D=395708831=403701934	4A=460796601=469077700=+
5D=404303416=406047342	4A=469603101=471954000=+
5D=406849044=407676046	4A=472038101=473647300=+
5D=411544011=416516697	4A=475613301=483900400=+
5D=418579149=421549279	4A=484169501=489533100=+
5D=421549343=423339800	4A=489391401=491912100=+
5D=423344658=426664762	4A=491915701=495701500=+
5D=426764515=429900866	4A=503637801=506709800=-
5D=430225700=431691270	4A=508494301=509615100=+
5D=821450=6076899	5A=73654301=80990700=+
5D=6078074=7310225	5A=80971901=82498100=+
5D=9796113=11675165	5A=85946701=87459600=+
5D=11969797=13540814	5A=87908801=89807100=+
5D=13676079=16231830	5A=89950901=93180200=+
5D=16258502=22030748	5A=93170501=100887800=+
5D=22195478=23631013	5A=100940201=102907000=-
5D=23641924=24942459	5A=103005501=104443400=+
5D=30694904=37804022	5A=110252301=119470700=+
5D=37812505=42485563	5A=119413601=124764600=+
5D=42563717=47626772	5A=299191601=304379900=-
5D=47650557=48834230	5A=124981601=126431800=+
5D=48854255=50620946	5A=126405701=128377000=+
5D=50761540=56270864	5A=128489101=135354100=+
5D=56301053=58579583	5A=135416601=137693100=+
5D=64844763=66473563	5A=166555801=168342900=+
5D=67034355=68519995	5A=139264401=141097300=+
5D=68638733=70951761	5A=384111201=385973000=+
5D=70996580=72769395	5A=141392601=143813000=+
5D=75052157=81092020	5A=151636701=157292200=+
5D=81276275=82962627	5A=158417901=160848200=+
5D=82964313=83964549	5A=157538601=158300400=-
5D=84047834=85720392	5A=162328101=164561100=+
5D=88857247=94300628	5A=169344801=175642200=+
5D=95156508=96221608	5A=176580901=177415200=+
5D=96494991=99015266	5A=179814301=181988300=+
5D=104247371=108151386	5A=185378801=189965000=+
5D=108276393=114149993	5A=190103401=196121700=+
5D=117097094=121484370	5A=196536301=200740700=+
5D=121624730=124182138	5A=200803401=204140700=+
5D=129473058=130971634	5A=204823101=206311400=+
5D=136055376=140866131	5A=206625001=211967100=+
5D=141106846=146680044	5A=214522201=221197400=+
5D=146683752=148654764	5A=221200301=223523300=+
5D=150306360=151516034	5A=225448301=227088400=+
5D=151933963=152855566	5A=233713301=234873200=+
5D=153565175=154904993	5A=235834501=237625900=+
5D=155523019=156870431	5A=245877801=247302500=+
5D=156881056=159122777	5A=253752801=256448300=+
5D=159175691=161100558	5A=243087101=245035900=-
5D=161237543=163663517	5A=240091401=242952000=-
5D=163896901=167971371	5A=247304301=252542400=+
5D=168517638=172548373	5A=256549001=260810200=+
5D=173455433=174680743	5A=261823401=263103000=+
5D=180776006=182276100	5A=264605201=266090100=+
5D=186163737=187402609	5A=263107301=264589200=-
5D=193237084=194368346	5A=271954101=273303600=+
5D=196480989=199782712	5A=278347701=283000600=+
5D=200002144=204799762	5A=284626601=288608300=+
5D=206083712=206455121	5A=273290101=274597400=+
5D=208433550=214218808	5A=304467701=311224600=+
5D=214232677=222207748	5A=311196601=320873100=+
5D=222263482=223876480	5A=357276601=359262800=+
5D=223884735=225340005	5A=348364601=350058000=+
5D=227689236=231200483	5A=343968501=348343600=-
5D=232367357=236649671	5A=338484701=343412200=-
5D=238571007=241585784	5A=334261901=337766200=-
5D=242239554=246527572	5A=324615401=329624200=-
5D=246553256=248028554	5A=323013001=324588100=+
5D=248758496=249950073	5A=355441701=356863200=-
5D=252895414=255274138	5A=352466801=355419300=+
5D=255300597=258627651	5A=361329001=363651800=+
5D=259352395=260508550	5A=365035601=366342400=+
5D=260508558=266133131	5A=366328601=372914300=+
5D=266457089=268364538	5A=373579201=375844800=-
5D=269486885=274726089	5A=376671601=383330900=+
5D=279898038=283188922	5A=395064901=400650800=-
5D=284325510=286824008	5A=392031301=394491900=+
5D=288297226=289335810	5A=390735101=391998200=-
5D=290089285=293179743	5A=400809401=403151000=+
5D=293826269=296450158	5A=406276201=409609700=+
5D=296512333=298626684	5A=409706501=411350600=+
5D=302035441=303683790	5A=414537701=416497400=+
5D=304809318=311544066	5A=418268801=424014400=-
5D=313190485=315055298	5A=425490301=426831400=+
5D=315103819=321274216	5A=429786301=436843500=+
5D=322017035=323698539	5A=440397201=441759000=+
5D=323713563=334563945	5A=445367801=459181500=+
5D=334801310=342115254	5A=459274401=468421300=+
5D=345441358=349201898	5A=470363401=477760300=+
5D=408441961=409504478	5A=231567201=233194800=-
5D=409507642=411177347	5A=228654501=231608400=-
5D=126082365=126969102	6A=308749101=309973200=+
5D=453346105=455349895	6A=64814601=66559500=+
5D=58580190=62433816	7A=169942501=174267700=+
5D=207102712=208159580	7A=323580001=325053600=-
6A=318600=782460	2A=489266101=492178200=-
6A=1145735=3026364	2A=487675601=490077300=-
6A=4446254=5725608	2A=485835401=487450400=-
6A=5776379=8419834	2A=482963801=485773000=-
6A=9129838=12638138	2A=477918201=482373100=-
6A=12638148=13648973	2A=476672601=477950900=-
6A=13652042=16294266	2A=473378701=476760100=-
6A=17724702=19655137	2A=468045001=469943300=-
6A=20468635=21424149	2A=463384501=464998300=-
6A=21921886=23595126	2A=461809501=462862900=-
6A=24929956=28170357	2A=457164201=461705300=-
6A=29724997=33284423	2A=450967601=456434900=-
6A=36369398=38253438	2A=445824501=448221700=-
6A=38254333=39626382	2A=444211501=445829900=-
6A=43426452=48599805	2A=438824001=443667800=-
6A=50516602=54046380	2A=432902601=436844200=-
6A=54244674=55500492	2A=418224401=420161200=-
6A=56266187=60874784	2A=413788501=417708400=-
6A=60877295=66758740	2A=407210101=413790400=-
6A=70129242=72178489	2A=404231501=407100500=-
6A=73061122=77255650	2A=395534101=400745800=-
6A=77266952=77806216	2A=395203301=396628800=+
6A=77951407=79274279	2A=393637401=395196900=-
6A=79517112=80418659	2A=400792301=402035000=+
6A=82252326=84792682	2A=385747301=389048900=-
6A=86772300=88677469	2A=382155601=384446100=-
6A=413193822=418516862	3A=509006801=515440300=+
6A=418531691=419666398	3A=515441301=517376900=+
6A=419669855=421108774	3A=517298401=519026700=+
6A=421284977=428830076	3A=519322201=531033300=+
6A=430251862=432401809	3A=532008001=533398000=+
6A=435554827=436588962	3A=536759701=537720400=+
6A=437779124=439104815	3A=439811401=442532500=+
6A=439106027=439572120	3A=442399501=443568800=+
6A=441155891=443078218	3A=445056401=446763700=+
6A=443309137=443888354	3A=447099801=448381000=+
6A=444878727=445936320	3A=538394901=539711300=+
6A=446986786=447373073	3A=540215401=542420100=+
6A=3044118=4008848	4A=215221101=216559900=+
6A=346257357=349886334	4A=187653601=192346200=+
6A=318872167=319973618	5A=106965901=108470400=+
6A=319990186=320962594	5A=108464101=109801500=+
6A=377817470=378996718	5A=237934601=239187200=-
6A=88677522=93418539	6A=436991801=441962700=-
6A=93420147=95561430	6A=434909201=437010900=-
6A=95602479=96534115	6A=433804901=434867800=-
6A=96543206=99470195	6A=430320601=433802700=+
6A=99483490=101033588	6A=428759101=430310500=-
6A=101887893=104244566	6A=425074201=427806800=-
6A=104245380=107445604	6A=421628401=425077700=-
6A=107457139=108268034	6A=420578801=421621900=-
6A=108464624=110059053	6A=418466701=420283300=+
6A=110451673=113141517	6A=413152701=417911300=-
6A=113149496=116522030	6A=409437401=413156400=-
6A=120033087=122371506	6A=405922801=409374800=-
6A=122382010=124154717	6A=404100301=405872500=+
6A=124613664=127495242	6A=400903001=403738100=-
6A=127690763=130731988	6A=395911101=398267500=-
6A=131304382=134845437	6A=391646701=394628200=-
6A=143729507=146077684	6A=398272501=400181700=+
6A=152555552=153609017	6A=389246901=390738800=+
6A=154900028=155448603	6A=386127901=387237300=-
6A=156059139=162318189	6A=378976701=385880000=-
6A=162623380=165529203	6A=374594001=378116700=-
6A=166637875=170607599	6A=368931701=373407500=-
6A=170607979=175584756	6A=355096501=360147100=-
6A=177088878=178186545	6A=352068701=353633600=-
6A=178923405=186967006	6A=341769001=351341300=-
6A=187484507=190314750	6A=334914301=338199000=-
6A=190324400=197620806	6A=315924401=323671800=-
6A=197761512=203039001	6A=310100601=315728100=-
6A=203056855=204321165	6A=323803601=325267200=+
6A=204321281=207736808	6A=325225301=329796800=+
6A=208264440=210096782	6A=305193501=308718200=-
6A=210096795=216812057	6A=297732801=305235800=-
6A=216845333=219537691	6A=293653901=297650300=-
6A=219562954=220518508	6A=292275601=293603200=-
6A=220524683=223338401	6A=362751401=365505700=+
6A=223967589=225413843	6A=291187401=291769500=-
6A=225805657=229365278	6A=286733901=290720200=-
6A=230461021=232959765	6A=279658301=283037300=-
6A=232969676=235808413	6A=276610701=279660000=-
6A=236036726=238068269	6A=274273601=276417500=-
6A=238093219=243845803	6A=266498201=274452400=-
6A=243846942=253262833	6A=256029401=266495800=-
6A=253280308=264927968	6A=243103601=255966700=-
6A=264995308=266166157	6A=111219201=113189900=-
6A=266412345=269651464	6A=106836301=111024700=-
6A=269863494=272397415	6A=239776901=242048300=-
6A=272423667=275810850	6A=235559401=239775700=-
6A=275848446=281977618	6A=223344101=232156200=-
6A=282247001=286295606	6A=218450401=223279400=-
6A=286837040=289928856	6A=214590201=217934300=-
6A=290238041=302283421	6A=200231101=214120900=-
6A=302284500=304771649	6A=197825901=200211800=-
6A=304776000=306719336	6A=195707901=197786300=-
6A=307588065=308993202	6A=193327501=194916300=-
6A=308994293=312418773	6A=191943501=193372900=-
6A=313780368=316272974	6A=187436501=190620700=-
6A=316274962=317293639	6A=186233601=187396300=-
6A=321771090=322172684	6A=184866401=185899700=-
6A=322172766=323565281	6A=183503801=184868800=-
6A=323573252=327082940	6A=180804801=183533200=-
6A=327930722=328935877	6A=178045901=179475300=-
6A=329908967=330874072	6A=175142501=176676900=-
6A=331341026=333666962	6A=169216201=171658400=-
6A=334995097=335732683	6A=164154901=165275400=-
6A=335761433=336916134	6A=162659701=164323400=-
6A=337132779=338411436	6A=161395101=162634200=-
6A=339922237=341089518	6A=153831401=155404200=-
6A=341094248=344651007	6A=149443001=153818400=-
6A=351629425=352495656	6A=144788001=146351900=+
6A=352534273=353665380	6A=139735401=140825900=+
6A=353670143=357751778	6A=134404501=139636800=-
6A=359203391=370474291	6A=119307001=133152900=-
6A=370511082=376566665	6A=98754001=106636100=-
6A=379469505=384152383	6A=93926101=98607800=-
6A=384856598=385793856	6A=92275601=93335000=-
6A=386348886=387946899	6A=89972401=92024800=-
6A=388337006=392342817	6A=84743501=89239800=-
6A=392350076=400180625	6A=76254901=84742600=-
6A=402318117=406093533	6A=69656001=74568600=-
6A=407054115=407974438	6A=67749701=69190000=+
6A=408367278=412233831	6A=62316401=66626900=+
6A=146528168=147623986	7A=329274501=330488800=+
6A=147626183=152368223	7A=330483001=335466900=+
6C=30900853=33447933	1A=321918801=324488100=-
6C=123062981=126597966	1A=598999001=602723600=-
6C=127581031=130969043	1A=594664701=597834000=-
6C=163258348=166087390	2A=493502201=496897500=-
6C=169899958=171125612	2A=488195301=489227700=-
6C=185913128=187822113	2A=480258201=482211700=-
6C=217254531=217748887	2A=458107001=460052800=-
6C=70603772=72531781	6A=197446701=198730600=-
6C=81772662=88725566	6A=186502201=192763300=-
6C=95032778=96611677	6A=183376201=184915400=-
6C=99082291=103069702	6A=177792001=181212500=-
6C=604209096=605969068	6A=219704501=221054900=-
6C=608490330=610793648	6A=217492601=218878700=-
6C=614822386=616792143	6A=211315001=212873700=-
6C=619982444=624267336	6A=208017201=210431600=-
6C=2297962=3218101	7A=2535501=3563100=+
6C=5719246=6798336	7A=7340901=8650900=+
6C=7040923=7972769	7A=8937801=10356500=+
6C=8963755=10456165	7A=11227501=12648400=+
6C=10691524=14489991	7A=13037801=16975900=+
6C=16986502=18472624	7A=17204901=18323300=+
6C=19638804=20566790	7A=22315901=24444200=+
6C=35674581=37760882	7A=36258801=37793600=+
6C=40407338=41858963	7A=40713301=42255100=+
6C=49962308=50975052	7A=47643301=48427800=+
6C=119875941=122277871	7A=418366801=420792800=-
6D=2164512=3608598	2A=443888801=446747500=-
6D=5156013=11991108	2A=438536701=443679800=-
6D=12723756=16411019	2A=431665801=437587300=-
6D=18477204=20233342	2A=429611801=432060000=+
6D=20249626=21221471	2A=420252301=421545900=-
6D=21252596=23097767	2A=417694901=420263800=-
6D=23284055=26724283	2A=413548001=417695600=-
6D=30261573=34684879	2A=407728301=413126900=-
6D=35003458=38639108	2A=403439401=407571100=-
6D=44714362=46942980	2A=395533401=398692900=-
6D=46945609=47084232	2A=395199301=396715600=+
6D=47728338=49159454	2A=393641601=395179200=-
6D=49314702=51278359	2A=400797201=403244300=+
6D=51291900=52302697	2A=392090801=393057300=-
6D=52356228=55084681	2A=385750501=389040600=-
6D=57108535=58638881	2A=382175401=384286400=-
6D=141679815=143085141	2A=283821201=285643100=+
6D=279751866=282447539	5A=105777701=108776600=+
6D=282449638=283396840	5A=108760001=110162700=+
6D=58646887=63429046	6A=436173301=441959700=-
6D=63457786=68457533	6A=424409601=430290600=+
6D=68492515=71151773	6A=430317901=433799100=-
6D=71162001=73820488	6A=433808701=436155700=+
6D=74486739=76827867	6A=420397601=423614600=-
6D=76833113=78214488	6A=418462201=420393100=+
6D=78215047=84026244	6A=411165101=418460900=-
6D=85177010=86869375	6A=409395401=411161400=+
6D=87730073=89631717	6A=404533901=409374400=-
6D=89885708=91469242	6A=404090701=405911400=+
6D=91866244=95242605	6A=400236401=403805600=-
6D=95259803=99921035	6A=391060301=394923800=-
6D=104448202=109616688	6A=395912201=399957000=+
6D=116077882=119138354	6A=387697701=390873800=-
6D=120783418=126302788	6A=379764001=385899700=-
6D=126303662=129023679	6A=376404901=379768900=-
6D=129070950=130267861	6A=374736501=376300000=+
6D=130273658=135485679	6A=369003401=374707500=-
6D=135496587=139948230	6A=355079001=360142000=-
6D=150135914=157326275	6A=343471201=351558400=-
6D=159227657=163374693	6A=333867001=338702900=-
6D=163377618=174581992	6A=310153401=323761600=-
6D=174643737=178348297	6A=323820201=329792600=+
6D=179024459=179921655	6A=307517201=308718500=-
6D=180834241=190060135	6A=292269801=304894600=-
6D=190178997=192489595	6A=362776601=365571800=+
6D=192893660=195117352	6A=288496201=291768000=-
6D=195188320=196400606	6A=287162901=288494900=-
6D=196400933=197793357	6A=285706001=287176300=-
6D=197817706=201077441	6A=278879901=283349900=-
6D=202779692=205326770	6A=273379301=277334800=-
6D=205359678=211312654	6A=264915801=273377800=-
6D=211349483=214224226	6A=261494001=264916700=-
6D=214715894=222325238	6A=251003401=260850600=-
6D=222803766=227598569	6A=243068001=250261700=-
6D=227603357=232751557	6A=106836701=113207100=-
6D=232764192=237887859	6A=235560301=242240800=-
6D=237907402=238855865	6A=230741901=232133200=-
6D=239574117=240196716	6A=229363401=230729100=+
6D=240335746=240963381	6A=228334601=229338600=+
6D=240970516=248673261	6A=218152501=227477000=-
6D=248809835=254652555	6A=209819101=217960800=-
6D=254892061=260968982	6A=205324701=210039100=-
6D=260981078=265609262	6A=198716201=205305300=-
6D=270665857=273440435	6A=193306501=197519600=-
6D=273487811=279406675	6A=186275501=193256800=-
6D=284122634=287829505	6A=180203101=184864200=-
6D=287915683=290121442	6A=177406001=179986300=-
6D=291745947=294412380	6A=169484301=172848000=-
6D=296145245=298028024	6A=162033601=164195100=-
6D=111529995=116077619	7A=330538401=335472300=+
7A=1041=1217074	1A=7975401=8998400=+
7A=1310359=3289187	1A=9046501=10832500=+
7A=5100836=8419345	1A=12113901=14853000=+
7A=9201201=10883615	1A=15792201=17399600=+
7A=10895484=11631926	1A=17434501=19077200=+
7A=11633656=12912153	1A=19076301=20827500=+
7A=15935347=17709770	1A=23303501=24997800=+
7A=19255490=21420783	1A=27166801=30279900=+
7A=21449643=25563444	1A=30280701=34628300=+
7A=25654377=26148068	1A=34618301=35626700=+
7A=26777529=27633256	1A=38936601=40982900=+
7A=28098235=30764403	1A=41327601=45609500=+
7A=30764470=32311852	1A=45525801=47567700=+
7A=32346678=35123306	1A=47586101=49859300=+
7A=35605275=37247269	1A=50007701=51741700=+
7A=37247984=38240781	1A=51736501=53086100=+
7A=38257864=38984326	1A=53092401=54791000=+
7A=39798885=41080920	1A=54947301=56884400=+
7A=42137594=43731974	1A=61521601=63428700=+
7A=44434633=45680988	1A=63627101=64942600=+
7A=69618860=71503047	1A=189091501=191443000=+
7A=86373329=91200881	1A=512601501=517380400=+
7A=140794708=143485094	1A=371117501=374157200=-
7A=187676100=189431296	1A=115889601=117880900=-
7A=189439295=192874636	1A=111778901=115885600=-
7A=329565914=333221773	1A=259072201=262281400=+
7A=333674608=335112947	1A=35809501=37413300=-
7A=61117871=61702953	3A=120618501=121619100=-
7A=61720539=62999160	3A=119156401=120586800=-
7A=13232563=15115017	4A=349825801=351842200=+
7A=84932718=86372759	4A=506784101=508330300=-
7A=92316753=93532154	4A=32615801=33846600=-
7A=104210321=105292177	5A=438844601=439695200=-
7A=105453635=106630538	5A=437454501=438762000=-
7A=326344843=327626422	5A=275599601=276234400=+
7A=442184887=443182784	5A=283175701=284436200=+
7A=45963371=48766177	7A=564773601=567021900=-
7A=48766623=50140209	7A=563339401=564781200=-
7A=51236763=51807463	7A=561287901=562355500=-
7A=52189362=52816405	7A=560219101=561236400=-
7A=52823065=56553016	7A=557673701=560217100=-
7A=56942296=58195276	7A=549659601=551022600=+
7A=65830790=67506048	7A=547793501=549517800=-
7A=67573283=69313073	7A=545596901=547780900=-
7A=74154066=77755493	7A=537975601=541915300=-
7A=77759615=80695559	7A=533002301=537984100=-
7A=82440502=84931554	7A=528245201=531076300=-
7A=94545530=95519825	7A=524638901=525737100=-
7A=96088264=99423770	7A=520441701=524110600=-
7A=99430715=100648095	7A=518570801=520216800=-
7A=100658796=101212895	7A=517654401=518677600=-
7A=107107248=108105321	7A=119652801=120659700=-
7A=109521595=113233302	7A=507889701=511978200=-
7A=113233382=117433806	7A=501192301=507922600=-
7A=117433898=121395593	7A=496156801=501221100=-
7A=121395693=122536165	7A=494969001=496311800=-
7A=122653890=127084159	7A=490346801=494974600=-
7A=127130824=131980050	7A=485022001=490347500=-
7A=135349939=137397001	7A=482745101=484913400=-
7A=137433932=138254584	7A=481321901=482940800=-
7A=138255813=140689731	7A=478234701=481377000=-
7A=143812490=153021508	7A=465052401=476450700=-
7A=153223853=155145484	7A=462485401=464868500=-
7A=155567005=163192066	7A=445849801=455824700=-
7A=163617462=166122604	7A=442503801=445565100=-
7A=166122751=167681523	7A=335566101=337000000=+
7A=167715874=168878087	7A=439513001=441325100=-
7A=168879005=174258067	7A=434640501=439692400=-
7A=174913526=177604874	7A=431208301=434112300=-
7A=177605057=181402880	7A=427994301=431256900=-
7A=181761014=185744136	7A=422841201=427544000=-
7A=186347671=187312498	7A=420911701=422108500=-
7A=192874654=195276388	7A=414388001=416857300=-
7A=195507398=203960527	7A=403331501=413351800=+
7A=203976157=206527558	7A=390906201=393715100=+
7A=207429680=211016209	7A=393884901=397752500=+
7A=211021915=212575515	7A=397757901=399202200=-
7A=212590952=214587404	7A=399217801=401705500=+
7A=214588545=215726221	7A=401700701=403167800=+
7A=215727630=222484044	7A=383147401=390797800=-
7A=222505891=223958234	7A=381537701=383121000=+
7A=223968009=230529714	7A=373663601=381524900=-
7A=230615681=234023610	7A=370040201=373571100=-
7A=234160695=235132210	7A=360437901=361760100=-
7A=235137133=237749703	7A=349345301=352141600=+
7A=237783006=239384799	7A=352149401=353838300=+
7A=239387455=242594078	7A=356643501=360381700=+
7A=242601886=244408281	7A=347312501=349233900=-
7A=244561891=246032512	7A=345540201=347204100=-
7A=247470268=250453744	7A=339738901=343234800=-
7A=250455422=251806448	7A=338095301=339830700=-
7A=252443360=253824481	7A=337050901=337597400=-
7A=253845948=256235393	7A=309045301=311830700=+
7A=256239176=257412277	7A=318301801=319727200=+
7A=257439938=260832596	7A=319750301=323530700=+
7A=260833203=262423499	7A=311833101=313628000=-
7A=262830729=266041472	7A=313750001=317766700=-
7A=266042475=267083191	7A=325589301=326918500=-
7A=268940341=269963892	7A=344032801=345153700=+
7A=269969483=272707898	7A=287029001=290037200=+
7A=274800950=286049426	7A=290040501=302017200=+
7A=286345935=290566894	7A=302308201=306063400=+
7A=290600434=293789170	7A=305987201=309036400=+
7A=293815344=294818572	7A=256703501=257971700=+
7A=295211795=296441989	7A=258314901=259835600=-
7A=296745682=305900033	7A=260227801=270182000=+
7A=306564908=311570501	7A=270589701=275912800=+
7A=311574694=315675895	7A=275916501=280547300=+
7A=316865233=319811041	7A=253456001=256699700=-
7A=319922584=322531598	7A=249813601=253456500=-
7A=325147031=326341936	7A=244051401=245707500=+
7A=328428903=329565476	7A=241696601=243252500=-
7A=337749099=338805953	7A=227690901=228960000=+
7A=339897941=341567963	7A=233660601=236245600=-
7A=342917964=344033418	7A=232367301=233633800=-
7A=346076765=347299680	7A=230557001=231872900=+
7A=349626417=352519530	7A=238769501=241032300=+
7A=353470650=354974457	7A=225704401=227140700=-
7A=355474935=357409518	7A=223557001=226735200=-
7A=357447869=359080307	7A=221770701=223540700=-
7A=359494929=364722738	7A=210275801=216265500=+
7A=364723996=365871486	7A=216255501=217527300=+
7A=365876405=366749875	7A=217822001=218963900=-
7A=367165200=368611875	7A=208565001=210240000=-
7A=368656527=394418358	7A=179653101=208521000=-
7A=394421193=395957776	7A=177984201=179611900=+
7A=395957953=398546081	7A=175105301=177943300=-
7A=398554357=401766611	7A=166313301=169657800=-
7A=402387014=410671938	7A=155508701=165576200=-
7A=411122669=411690566	7A=139728701=140847500=+
7A=411697406=416329009	7A=140808401=145803700=+
7A=416403290=418058831	7A=145889701=147627700=+
7A=418063275=423514730	7A=147636501=153888900=+
7A=425061731=427187087	7A=56991601=59365300=-
7A=427187471=434648033	7A=128908801=138682100=-
7A=434954669=436317428	7A=126573001=128632600=-
7A=438137172=441481665	7A=122244701=125870800=-
7A=443219592=447464754	7A=115381901=119393200=-
7A=447742819=452067992	7A=110080001=115216800=-
7A=452525910=468252135	7A=95980401=109589000=-
7A=468256892=474603421	7A=88880801=95993400=-
7A=475552237=477145378	7A=86443801=88535500=-
7A=477721261=479125980	7A=84173001=86227700=-
7A=480048683=492776445	7A=67393801=82833500=-
7C=45036946=48458112	1A=56914301=60423300=+
7C=18970342=21155796	3A=432500601=435164100=-
7C=771546=1868722	4A=402578801=403570800=-
7C=2545941=8253699	4A=392433401=398916800=-
7C=22363756=26052139	4A=384952301=388883800=-
7C=26283480=27526925	4A=383205401=384839500=-
7C=29698508=31027602	4A=377465201=378718700=-
7C=32283013=34633124	4A=372746001=375338100=-
7C=37351369=42781837	4A=363278201=369129000=-
7C=42855216=43862813	4A=361503001=363268300=-
7C=50025677=53981213	4A=355421401=358278800=-
7C=61982968=63778479	4A=348013801=349180700=-
7C=66170744=68089956	4A=344296901=346137600=-
7C=72742365=74004019	4A=339007601=339958400=-
7C=74971384=80666358	4A=334001801=338309100=-
7C=84967592=85990719	4A=328614601=329465900=-
7C=94965280=96677739	4A=314382001=315122800=-
7C=99761109=100922554	4A=310352001=311349900=-
7C=102927978=104127051	4A=306128901=306873800=-
7C=112047791=113494380	4A=299793601=300545400=-
7C=119111843=121298320	4A=293867301=295745200=-
7C=123582111=124753293	4A=289585201=291417300=-
7C=140680799=141963453	4A=282006001=282929300=-
7C=146696802=149160110	4A=275039201=276562300=-
7C=161093097=162208000	4A=266271401=267339200=-
7C=173238224=176142555	4A=257411601=259328200=-
7C=191842258=195274928	4A=500502401=502536100=+
7C=58607409=60448800	6A=339218201=340927700=-
7D=5170625=6236986	1A=512674101=514288700=+
7D=7284301=9454207	1A=515287901=517399800=+
7D=55076095=57323416	1A=371129601=374265500=-
7D=99343633=103873591	1A=111939701=117773100=-
7D=231379815=236130706	1A=259032301=262968500=+
7D=237136597=238944517	1A=35828301=38188400=+
7D=437888575=439699785	1A=321884101=323863100=+
7D=358532116=359404714	3A=241215201=242226400=+
7D=512320651=513501515	3A=119157401=120470500=+
7D=513501875=514209092	3A=120317601=121636400=+
7D=4108285=5073764	4A=506792501=508330000=-
7D=426603735=427437739	4A=398937401=400297100=+
7D=427437933=428900264	4A=400294201=400941900=+
7D=22357165=24262215	5A=436913801=439326800=-
7D=343363939=344544079	5A=283175301=284530400=+
7D=406926374=407980013	5A=297456301=298575300=-
7D=407981025=413206894	5A=293271601=297496600=-
7D=2131297=4081109	7A=528246201=531172100=-
7D=12136908=14798400	7A=522995001=526108100=-
7D=14966879=17595190	7A=519526201=523008400=-
7D=17607576=18760792	7A=517884701=519547300=-
7D=24262354=25144561	7A=119571801=120662300=-
7D=25203829=30613988	7A=506284501=513054900=-
7D=30952330=32612330	7A=502337801=505826000=-
7D=32902244=33951190	7A=501192501=501984700=-
7D=33969563=43317898	7A=488249101=501217600=-
7D=43317936=46692102	7A=485070601=488304700=-
7D=50469690=51711788	7A=483169301=484898900=-
7D=51718137=55029639	7A=478237701=483282000=-
7D=57784461=67981562	7A=462484801=476505100=-
7D=69439764=72242580	7A=446022801=448755700=+
7D=72244487=76554749	7A=448538601=454558300=+
7D=77237722=79031457	7A=442741601=445593900=-
7D=80295651=90781482	7A=429214101=441353500=-
7D=90810740=98433353	7A=421173001=429223000=-
7D=105302899=106151266	7A=414174001=415341700=-
7D=106173799=111486444	7A=403320901=410727000=+
7D=111567279=114175727	7A=410939701=414117600=+
7D=114195772=118463597	7A=390856701=396025800=+
7D=118897058=119875753	7A=396466801=397747800=+
7D=119963194=121004611	7A=397774001=399143800=-
7D=121013556=123363951	7A=399217201=402774500=+
7D=123771887=140319710	7A=370024701=390819100=-
7D=140450464=141797032	7A=360443101=361734000=-
7D=144416217=146186663	7A=351719001=353907800=-
7D=146238715=147885008	7A=358248801=360355200=+
7D=147917435=150957902	7A=345548101=349231800=-
7D=152415809=155012057	7A=339981501=343202000=-
7D=155386573=157498133	7A=337210401=339527300=-
7D=159265654=160364248	7A=312182001=313627400=+
7D=160385807=161944313	7A=321793301=323503200=-
7D=161950116=163238557	7A=319596101=320851300=+
7D=169674710=170859795	7A=313765501=315061800=+
7D=170991058=172514199	7A=315256901=317043100=+
7D=173121229=174106783	7A=327021101=328174600=+
7D=174145826=175827111	7A=343332101=345118400=+
7D=176598178=178817356	7A=304616601=307348300=-
7D=179034565=180315406	7A=256714301=258392100=-
7D=181254708=182932137	7A=287903801=290034100=-
7D=183022507=184138771	7A=307402901=308799100=+
7D=185325521=195446764	7A=290054901=301686200=+
7D=196330562=199101136	7A=302212401=304360300=+
7D=199103545=200152872	7A=258438701=259738500=-
7D=200197455=207072444	7A=259874501=268120200=+
7D=209011293=211006408	7A=270586401=273389400=-
7D=212119312=213899744	7A=273432901=275328300=+
7D=214024150=216724057	7A=253572801=256686800=+
7D=217854204=222048377	7A=276088701=280496100=-
7D=222323690=223244160	7A=252135201=253193600=-
7D=238945333=246103408	7A=227691301=232924000=+
7D=246593792=249257699	7A=224659701=227144600=+
7D=250154091=253325138	7A=237091901=240967200=-
7D=253475437=258586769	7A=232926501=236902200=-
7D=258588123=260331181	7A=221893201=224053600=-
7D=260376927=265685517	7A=210269301=216468300=-
7D=266226248=267070774	7A=216475801=217502700=+
7D=267119322=268267351	7A=217530501=218961300=-
7D=270962208=279092815	7A=199374501=208452300=-
7D=279108370=281467678	7A=190459401=193450000=+
7D=281636603=286484989	7A=193606901=199366800=+
7D=286509624=296028062	7A=179665301=190427500=-
7D=296068037=296746382	7A=178002001=179604700=+
7D=296759087=298825242	7A=175601601=177926300=-
7D=299217712=302487559	7A=166205501=169648600=-
7D=302509826=305224969	7A=163384001=166195000=+
7D=305298843=318140375	7A=146607101=163289500=-
7D=318248680=320081881	7A=144432701=146505400=-
7D=322875022=324312652	7A=139724901=141887900=-
7D=325155884=326781838	7A=57024101=59217300=-
7D=327567004=336907961	7A=126435801=138042700=-
7D=340492823=343316244	7A=121516401=125224900=-
7D=344546167=348516397	7A=115385101=119393700=-
7D=348709618=352624482	7A=110089901=115075100=-
7D=353091311=358482511	7A=104948201=109609300=-
7D=363271571=368638802	7A=97808401=103978000=-
7D=373322514=379185984	7A=86757901=93411700=-
7D=379703057=384384470	7A=80581501=86387000=-
7D=384427158=392055415	7A=72281001=80615800=-
7D=392067795=394966075	7A=68797501=72290400=-
7D=396984001=399963029	7A=63844201=67247200=-
7D=402959743=405863000	7A=59948601=63678200=-
7D=414235919=419770715	7A=49780601=53890500=-
7D=422681033=426090640	7A=44521001=47383800=-
7D=430252742=432271878	7A=40688301=42559100=-
7D=432349021=435091744	7A=37643101=40764100=-
7D=435130343=436256929	7A=36285401=37643800=-
7D=436340028=437437556	7A=34299801=36152900=-
7D=440982980=444100994	7A=31199301=33874900=-
7D=444114103=445142955	7A=30126801=31257800=-
7D=446743611=449558377	7A=25017501=27611200=-
7D=449576468=451171240	7A=23541301=25054800=-
7D=451181920=452620716	7A=21856901=23510000=-
7D=453239038=454123308	7A=17251001=18426200=-
7D=454178235=454973743	7A=554288401=555391500=-
7D=458280044=460802657	7A=11878501=15143500=-
7D=461488212=467635398	7A=5461301=10701800=-
7D=470429843=472760799	7A=31795301=33963400=-
7D=472767297=474016302	7A=30663001=31789100=-
7D=474796485=475453126	7A=27629001=29114400=-
7D=477189169=479229345	7A=22303701=26113500=-
7D=482039290=483014867	7A=554073501=555392000=-
7D=485267507=489383692	7A=10706101=15665500=-
7D=492807552=495686909	7A=5735901=8840800=-
7D=496793757=499630024	7A=532408701=537066400=+
7D=500269487=504453073	7A=537262701=543000600=+
7D=504891277=507778281	7A=544010101=545801700=+
7D=508778153=510818492	7A=547016501=549516200=+
7D=515299097=516366596	7A=552091201=553159900=-
7D=517558461=518687820	7A=549631801=550669600=-
7D=518793817=519938713	7A=557706801=559256700=+
7D=521252546=525722389	7A=560217301=566176900=+

## Sheet: Fig E4c
	1A	2A	3A	4A	5A	6A	7A
1A	558824	39298	50851	42229	39825	45429	49318
2A	48975	324650	30173	34486	33705	71886	62206
3A	46072	28890	452767	25763	30437	28714	31992
4A	48273	36713	60003	302391	69933	91238	46728
5A	54025	41701	43446	110737	335072	44590	61294
6A	34209	83779	57497	36725	37194	261024	36905
7A	96995	33590	36474	37970	35345	32999	414356
1C	9674	3454	15660	3913	3282	4203	3693
2C	2664	3835	2105	2372	2091	2867	1960
3C	3628	2501	5839	2398	2336	3967	2476
4C	6106	4171	12216	5302	6748	20126	5307
5C	3937	2140	2528	4296	2786	2610	3435
6C	4966	2768	2819	2863	2549	4000	4344
7C	2714	1588	2115	4766	2093	1843	1817
1D	171197	19832	20668	22755	48381	23593	22059
2D	44999	177373	21581	25173	22924	57041	23601
3D	29163	16723	137982	16187	16834	17570	16131
4D	23974	19311	26809	169929	22160	46114	24468
5D	26829	19217	21700	57569	132310	22234	20916
6D	14885	40750	12731	14530	16117	127112	19645
7D	33809	20755	22744	23157	24354	21715	201064

## Sheet: Fig E4d
	1C	1D	2C	2D	3C	3D	4C	4D	5C	5D	6C	6D	7C	7D
1A	397903	103357	15293	9769	5871	7858	10131	12227	6580	8716	6726	19908	7499	10098
1C	1592720	3298	18414	4659	19196	4784	30097	5020	19664	5192	19609	4276	16573	2616
1D	4153	1167865	1742	10197	1755	10506	7762	18590	2370	17464	1725	14109	1540	17276
2A	2313	9984	1494	92818	752	6964	3223	13129	1054	7611	1399	8475	817	34169
2C	22002	2523	2095976	2818	26024	8227	24133	5242	24042	5522	26554	3672	18448	2388
2D	4679	13941	4557	856253	2870	10170	8577	17872	4276	13143	4218	316407	2764	20779
3A	12361	10798	843	6793	785	50000	2613	10520	914	7527	708	7129	682	8329
3C	23091	1863	31279	2317	2025241	15310	28911	6192	34486	268938	43017	4129	24888	2443
3D	4988	19373	13753	9180	3631	1109698	6936	16133	4567	10458	4963	9092	4787	14862
4A	2323	17214	1294	6964	1088	9452	3789	99262	1248	7380	1181	9429	1679	9648
4C	30928	7100	39174	4576	26856	7136	2516752	6800	30142	9607	31287	7020	30137	5237
4D	4089	11478	3475	8311	3222	8622	6494	913834	3422	8997	9514	14212	3776	11562
5A	2490	14250	1232	8415	897	7908	3566	14317	1572	65658	982	9161	1253	10394
5C	27282	3412	31805	1899	27282	7618	27908	5499	2208184	9151	32495	5948	30764	2732
5D	7909	16919	215702	14817	10702	9466	10892	28484	4873	994292	5559	15515	3659	16782
6A	2335	10739	1869	11141	923	7286	33062	13375	1310	8064	1962	46400	1083	10342
6C	25852	2383	37367	1589	21577	6783	26717	5588	37459	9372	2190996	6433	20651	3517
6D	2082	10074	1262	8911	1178	9057	3508	10497	1302	11150	1532	722873	2117	14026
7A	2151	18226	1364	8462	747	8541	3326	13014	1299	7900	921	8524	796	76635
7C	18226	1780	29130	1183	31941	5250	21194	9570	30216	5351	27026	5241	1918710	4753
7D	3421	17899	2546	11476	1543	11250	5787	20061	2407	14961	2528	17688	2715	1028538

## Sheet: Fig E4e
species	chromosome	windows_num	depth
A. insularis	1A	1	39.5697
A. insularis	1A	2	33.1575
A. insularis	1A	3	28.3389
A. insularis	1A	4	46.4551
A. insularis	1A	5	39.3211
A. insularis	1A	6	20.4949
A. insularis	1A	7	19.0143
A. insularis	1A	8	18.9921
A. insularis	1A	9	19.5302
A. insularis	1A	10	21.6079
A. insularis	1A	11	21.4941
A. insularis	1A	12	22.3651
A. insularis	1A	13	22.3106
A. insularis	1A	14	22.3799
A. insularis	1A	15	22.1216
A. insularis	1A	16	35.9425
A. insularis	1A	17	22.4074
A. insularis	1A	18	30.2826
A. insularis	1A	19	30.3604
A. insularis	1A	20	23.9623
A. insularis	1A	21	19.225
A. insularis	1A	22	19.3124
A. insularis	1A	23	21.4418
A. insularis	1A	24	34.6554
A. insularis	1A	25	20.8698
A. insularis	1A	26	31.3749
A. insularis	1A	27	16.6894
A. insularis	1A	28	16.0597
A. insularis	1A	29	16.6669
A. insularis	1A	30	15.7826
A. insularis	1A	31	16.8289
A. insularis	1A	32	19.07
A. insularis	1A	33	19.3573
A. insularis	1A	34	25.9002
A. insularis	1A	35	18.0643
A. insularis	1A	36	17.8319
A. insularis	1A	37	31.092
A. insularis	1A	38	20.5236
A. insularis	1A	39	18.9435
A. insularis	1A	40	16.9905
A. insularis	1A	41	23.9216
A. insularis	1A	42	18.4939
A. insularis	1A	43	17.4712
A. insularis	1A	44	28.2063
A. insularis	1A	45	35.7825
A. insularis	1A	46	22.3857
A. insularis	1A	47	28.4116
A. insularis	1A	48	17.7985
A. insularis	1A	49	18.5147
A. insularis	1A	50	17.6559
A. insularis	1A	51	21.0227
A. insularis	1A	52	27.2291
A. insularis	1A	53	18.6215
A. insularis	1A	54	17.5152
A. insularis	1A	55	19.9552
A. insularis	1A	56	16.0492
A. insularis	1A	57	17.408
A. insularis	1A	58	29.1814
A. insularis	1A	59	24.468
A. insularis	1A	60	20.8329
A. insularis	1A	61	18.5026
A. insularis	1A	62	19.5304
A. insularis	1A	63	19.7595
A. insularis	1A	64	22.4258
A. insularis	1A	65	15.8344
A. insularis	1A	66	28.0814
A. insularis	1A	67	16.8133
A. insularis	1A	68	16.6971
A. insularis	1A	69	16.2223
A. insularis	1A	70	17.1219
A. insularis	1A	71	15.7794
A. insularis	1A	72	19.5288
A. insularis	1A	73	26.829
A. insularis	1A	74	20.1397
A. insularis	1A	75	21.4028
A. insularis	1A	76	16.8705
A. insularis	1A	77	16.1508
A. insularis	1A	78	18.1165
A. insularis	1A	79	17.9375
A. insularis	1A	80	16.8309
A. insularis	1A	81	24.9849
A. insularis	1A	82	17.9994
A. insularis	1A	83	40.2062
A. insularis	1A	84	24.2519
A. insularis	1A	85	17.123
A. insularis	1A	86	21.8834
A. insularis	1A	87	19.0978
A. insularis	1A	88	20.5853
A. insularis	1A	89	20.8946
A. insularis	1A	90	24.7928
A. insularis	1A	91	17.9099
A. insularis	1A	92	15.1863
A. insularis	1A	93	26.2518
A. insularis	1A	94	16.4906
A. insularis	1A	95	23.6187
A. insularis	1A	96	17.3371
A. insularis	1A	97	18.5411
A. insularis	1A	98	22.9523
A. insularis	1A	99	14.8538
A. insularis	1A	100	19.556
A. insularis	1A	101	21.3775
A. insularis	1A	102	21.1178
A. insularis	1A	103	34.6563
A. insularis	1A	104	40.6151
A. insularis	1A	105	18.2832
A. insularis	1A	106	22.989
A. insularis	1A	107	21.6391
A. insularis	1A	108	17.7407
A. insularis	1A	109	17.535
A. insularis	1A	110	38.3158
A. insularis	1A	111	45.2857
A. insularis	1A	112	18.079
A. insularis	1A	113	16.1587
A. insularis	1A	114	28.1139
A. insularis	1A	115	17.0024
A. insularis	1A	116	18.7956
A. insularis	1A	117	19.4325
A. insularis	1A	118	16.0297
A. insularis	1A	119	46.4551
A. insularis	1A	120	19.4403
A. insularis	1A	121	20.9515
A. insularis	1A	122	16.9063
A. insularis	1A	123	15.7275
A. insularis	1A	124	22.8362
A. insularis	1A	125	16.4557
A. insularis	1A	126	18.6078
A. insularis	1A	127	19.0977
A. insularis	1A	128	17.9652
A. insularis	1A	129	20.9058
A. insularis	1A	130	17.1363
A. insularis	1A	131	18.1316
A. insularis	1A	132	20.7945
A. insularis	1A	133	18.3341
A. insularis	1A	134	18.2562
A. insularis	1A	135	31.2398
A. insularis	1A	136	32.8893
A. insularis	1A	137	20.9152
A. insularis	1A	138	25.0228
A. insularis	1A	139	29.2536
A. insularis	1A	140	24.144
A. insularis	1A	141	19.1117
A. insularis	1A	142	16.4232
A. insularis	1A	143	17.5781
A. insularis	1A	144	30.3055
A. insularis	1A	145	18.7745
A. insularis	1A	146	20.9506
A. insularis	1A	147	20.2627
A. insularis	1A	148	35.5966
A. insularis	1A	149	21.7225
A. insularis	1A	150	19.8213
A. insularis	1A	151	18.9294
A. insularis	1A	152	18.9741
A. insularis	1A	153	19.8513
A. insularis	1A	154	24.5166
A. insularis	1A	155	23.457
A. insularis	1A	156	29.5659
A. insularis	1A	157	19.5799
A. insularis	1A	158	23.2564
A. insularis	1A	159	26.1389
A. insularis	1A	160	21.3301
A. insularis	1A	161	18.6937
A. insularis	1A	162	18.1893
A. insularis	1A	163	22.2036
A. insularis	1A	164	21.6362
A. insularis	1A	165	18.0317
A. insularis	1A	166	23.058
A. insularis	1A	167	19.0352
A. insularis	1A	168	20.3558
A. insularis	1A	169	20.9799
A. insularis	1A	170	19.3342
A. insularis	1A	171	17.5202
A. insularis	1A	172	18.6466
A. insularis	1A	173	18.5466
A. insularis	1A	174	17.9056
A. insularis	1A	175	16.9276
A. insularis	1A	176	18.9919
A. insularis	1A	177	25.4304
A. insularis	1A	178	39.0305
A. insularis	1A	179	24.8998
A. insularis	1A	180	24.2579
A. insularis	1A	181	26.2686
A. insularis	1A	182	18.3787
A. insularis	1A	183	16.0992
A. insularis	1A	184	18.6372
A. insularis	1A	185	25.0122
A. insularis	1A	186	21.5528
A. insularis	1A	187	16.985
A. insularis	1A	188	17.6892
A. insularis	1A	189	19.1991
A. insularis	1A	190	17.4663
A. insularis	1A	191	18.7129
A. insularis	1A	192	39.4015
A. insularis	1A	193	29.9962
A. insularis	1A	194	15.6867
A. insularis	1A	195	18.6571
A. insularis	1A	196	18.9277
A. insularis	1A	197	21.4029
A. insularis	1A	198	23.9478
A. insularis	1A	199	20.0698
A. insularis	1A	200	16.2119
A. insularis	1A	201	23.1549
A. insularis	1A	202	31.9485
A. insularis	1A	203	18.7224
A. insularis	1A	204	17.8584
A. insularis	1A	205	23.7672
A. insularis	1A	206	18.7455
A. insularis	1A	207	24.0353
A. insularis	1A	208	29.782
A. insularis	1A	209	28.5365
A. insularis	1A	210	23.4247
A. insularis	1A	211	23.0686
A. insularis	1A	212	24.9156
A. insularis	1A	213	27.0015
A. insularis	1A	214	21.845
A. insularis	1A	215	18.2494
A. insularis	1A	216	22.031
A. insularis	1A	217	24.4263
A. insularis	1A	218	17.1153
A. insularis	1A	219	17.9566
A. insularis	1A	220	22.4437
A. insularis	1A	221	17.259
A. insularis	1A	222	18.9151
A. insularis	1A	223	17.1622
A. insularis	1A	224	20.3386
A. insularis	1A	225	21.9531
A. insularis	1A	226	28.726
A. insularis	1A	227	25.3298
A. insularis	1A	228	20.7678
A. insularis	1A	229	20.7249
A. insularis	1A	230	20.1258
A. insularis	1A	231	20.582
A. insularis	1A	232	19.9442
A. insularis	1A	233	16.5834
A. insularis	1A	234	16.9212
A. insularis	1A	235	19.171
A. insularis	1A	236	33.7014
A. insularis	1A	237	26.2722
A. insularis	1A	238	28.8871
A. insularis	1A	239	25.3561
A. insularis	1A	240	19.2986
A. insularis	1A	241	19.8297
A. insularis	1A	242	32.9548
A. insularis	1A	243	44.5714
A. insularis	1A	244	34.6718
A. insularis	1A	245	19.5099
A. insularis	1A	246	19.3378
A. insularis	1A	247	22.4935
A. insularis	1A	248	17.6974
A. insularis	1A	249	22.689
A. insularis	1A	250	17.9488
A. insularis	1A	251	21.6698
A. insularis	1A	252	17.9145
A. insularis	1A	253	20.0967
A. insularis	1A	254	19.15
A. insularis	1A	255	19.9905
A. insularis	1A	256	17.9815
A. insularis	1A	257	25.6571
A. insularis	1A	258	20.1636
A. insularis	1A	259	19.0492
A. insularis	1A	260	17.997
A. insularis	1A	261	19.547
A. insularis	1A	262	18.1671
A. insularis	1A	263	18.8009
A. insularis	1A	264	23.5947
A. insularis	1A	265	22.1227
A. insularis	1A	266	17.0417
A. insularis	1A	267	25.2558
A. insularis	1A	268	22.9634
A. insularis	1A	269	22.9329
A. insularis	1A	270	19.1312
A. insularis	1A	271	20.0628
A. insularis	1A	272	17.4978
A. insularis	1A	273	21.6215
A. insularis	1A	274	46.4551
A. insularis	1A	275	46.4551
A. insularis	1A	276	46.4551
A. insularis	1A	277	46.4551
A. insularis	1A	278	46.4551
A. insularis	1A	279	46.4551
A. insularis	1A	280	46.4551
A. insularis	1A	281	46.4551
A. insularis	1A	282	46.4551
A. insularis	1A	283	46.4551
A. insularis	1A	284	46.4551
A. insularis	1A	285	44.5467
A. insularis	1A	286	45.9704
A. insularis	1A	287	22.3492
A. insularis	1A	288	20.3032
A. insularis	1A	289	19.5471
A. insularis	1A	290	19.5007
A. insularis	1A	291	25.6694
A. insularis	1A	292	18.0969
A. insularis	1A	293	21.48
A. insularis	1A	294	26.0475
A. insularis	1A	295	34.6703
A. insularis	1A	296	20.9237
A. insularis	1A	297	24.9893
A. insularis	1A	298	17.9827
A. insularis	1A	299	19.9811
A. insularis	1A	300	18.3237
A. insularis	1A	301	22.8514
A. insularis	1A	302	29.8512
A. insularis	1A	303	23.155
A. insularis	1A	304	28.8792
A. insularis	1A	305	24.5774
A. insularis	1A	306	21.6015
A. insularis	1A	307	23.6977
A. insularis	1A	308	25.9098
A. insularis	1A	309	26.454
A. insularis	1A	310	32.2733
A. insularis	1A	311	19.02
A. insularis	1A	312	19.8186
A. insularis	1A	313	17.092
A. insularis	1A	314	22.5895
A. insularis	1A	315	31.398
A. insularis	1A	316	35.1889
A. insularis	1A	317	33.392
A. insularis	1A	318	37.9933
A. insularis	1A	319	22.6985
A. insularis	1A	320	21.314
A. insularis	1A	321	23.9044
A. insularis	1A	322	23.9983
A. insularis	1A	323	29.7178
A. insularis	1A	324	22.2028
A. insularis	1A	325	24.7322
A. insularis	1A	326	22.1087
A. insularis	1A	327	21.3687
A. insularis	1A	328	17.6603
A. insularis	1A	329	35.1373
A. insularis	1A	330	19.1243
A. insularis	1A	331	30.2686
A. insularis	1A	332	22.529
A. insularis	1A	333	46.4551
A. insularis	1A	334	27.3606
A. insularis	1A	335	29.0201
A. insularis	1A	336	26.9571
A. insularis	1A	337	23.3153
A. insularis	1A	338	24.6499
A. insularis	1A	339	28.5034
A. insularis	1A	340	25.5647
A. insularis	1A	341	21.2105
A. insularis	1A	342	29.741
A. insularis	1A	343	20.2304
A. insularis	1A	344	24.1551
A. insularis	1A	345	28.0441
A. insularis	1A	346	20.1081
A. insularis	1A	347	18.2299
A. insularis	1A	348	35.4776
A. insularis	1A	349	26.4231
A. insularis	1A	350	45.7961
A. insularis	1A	351	23.6438
A. insularis	1A	352	19.5653
A. insularis	1A	353	34.146
A. insularis	1A	354	32.4376
A. insularis	1A	355	24.5065
A. insularis	1A	356	24.1946
A. insularis	1A	357	30.6801
A. insularis	1A	358	25.2977
A. insularis	1A	359	31.0485
A. insularis	1A	360	26.4136
A. insularis	1A	361	34.9871
A. insularis	1A	362	29.6897
A. insularis	1A	363	22.1238
A. insularis	1A	364	31.9504
A. insularis	1A	365	25.2959
A. insularis	1A	366	29.1249
A. insularis	1A	367	24.2343
A. insularis	1A	368	28.0791
A. insularis	1A	369	26.7198
A. insularis	1A	370	27.9827
A. insularis	1A	371	21.5021
A. insularis	1A	372	27.523
A. insularis	1A	373	37.7297
A. insularis	1A	374	34.9103
A. insularis	1A	375	26.3285
A. insularis	1A	376	29.3569
A. insularis	1A	377	28.1418
A. insularis	1A	378	33.5287
A. insularis	1A	379	25.7054
A. insularis	1A	380	27.4093
A. insularis	1A	381	31.7138
A. insularis	1A	382	28.0306
A. insularis	1A	383	32.2053
A. insularis	1A	384	26.99
A. insularis	1A	385	23.105
A. insularis	1A	386	26.835
A. insularis	1A	387	27.8503
A. insularis	1A	388	37.8616
A. insularis	1A	389	31.6562
A. insularis	1A	390	33.7723
A. insularis	1A	391	28.6622
A. insularis	1A	392	25.3805
A. insularis	1A	393	34.3218
A. insularis	1A	394	36.5452
A. insularis	1A	395	38.5045
A. insularis	1A	396	43.7843
A. insularis	1A	397	36.3214
A. insularis	1A	398	17.8541
A. insularis	1A	399	28.3704
A. insularis	1A	400	18.6235
A. insularis	1A	401	36.1928
A. insularis	1A	402	21.4616
A. insularis	1A	403	28.5675
A. insularis	1A	404	39.2939
A. insularis	1A	405	24.7435
A. insularis	1A	406	30.5772
A. insularis	1A	407	30.0166
A. insularis	1A	408	25.1316
A. insularis	1A	409	33.7664
A. insularis	1A	410	31.7385
A. insularis	1A	411	31.5092
A. insularis	1A	412	30.8605
A. insularis	1A	413	28.005
A. insularis	1A	414	31.3238
A. insularis	1A	415	19.7112
A. insularis	1A	416	25.6517
A. insularis	1A	417	26.9242
A. insularis	1A	418	17.743
A. insularis	1A	419	30.5156
A. insularis	1A	420	31.9869
A. insularis	1A	421	25.6419
A. insularis	1A	422	36.915
A. insularis	1A	423	41.5646
A. insularis	1A	424	30.4701
A. insularis	1A	425	24.9467
A. insularis	1A	426	24.0503
A. insularis	1A	427	30.6612
A. insularis	1A	428	37.8764
A. insularis	1A	429	34.5308
A. insularis	1A	430	34.0873
A. insularis	1A	431	45.0893
A. insularis	1A	432	38.3431
A. insularis	1A	433	33.6926
A. insularis	1A	434	34.6495
A. insularis	1A	435	33.5983
A. insularis	1A	436	26.2727
A. insularis	1A	437	25.1684
A. insularis	1A	438	25.2946
A. insularis	1A	439	33.2894
A. insularis	1A	440	46.4551
A. insularis	1A	441	46.4551
A. insularis	1A	442	45.6951
A. insularis	1A	443	45.8909
A. insularis	1A	444	45.7491
A. insularis	1A	445	43.2983
A. insularis	1A	446	46.4551
A. insularis	1A	447	46.3718
A. insularis	1A	448	45.9085
A. insularis	1A	449	46.4551
A. insularis	1A	450	45.0096
A. insularis	1A	451	46.4551
A. insularis	1A	452	45.2479
A. insularis	1A	453	45.527
A. insularis	1A	454	46.4551
A. insularis	1A	455	44.8967
A. insularis	1A	456	44.8858
A. insularis	1A	457	46.4551
A. insularis	1A	458	45.0098
A. insularis	1A	459	46.4551
A. insularis	1A	460	46.4551
A. insularis	1A	461	46.4551
A. insularis	1A	462	46.4438
A. insularis	1A	463	46.4551
A. insularis	1A	464	46.0316
A. insularis	1A	465	45.0676
A. insularis	1A	466	44.4913
A. insularis	1A	467	40.535
A. insularis	1A	468	45.7643
A. insularis	1A	469	46.2286
A. insularis	1A	470	45.504
A. insularis	1A	471	46.4551
A. insularis	1A	472	45.068
A. insularis	1A	473	45.0109
A. insularis	1A	474	44.387
A. insularis	1A	475	44.9293
A. insularis	1A	476	43.0434
A. insularis	1A	477	45.1339
A. insularis	1A	478	45.9877
A. insularis	1A	479	44.8013
A. insularis	1A	480	46.4551
A. insularis	1A	481	46.4551
A. insularis	1A	482	44.9822
A. insularis	1A	483	45.8804
A. insularis	1A	484	44.7888
A. insularis	1A	485	46.0885
A. insularis	1A	486	46.4551
A. insularis	1A	487	43.4867
A. insularis	1A	488	46.3464
A. insularis	1A	489	45.4325
A. insularis	1A	490	45.8359
A. insularis	1A	491	45.4424
A. insularis	1A	492	46.4551
A. insularis	1A	493	45.6056
A. insularis	1A	494	44.8645
A. insularis	1A	495	44.6487
A. insularis	1A	496	45.0717
A. insularis	1A	497	46.4551
A. insularis	1A	498	46.4551
A. insularis	1A	499	45.8979
A. insularis	1A	500	46.4551
A. insularis	1A	501	44.2744
A. insularis	1A	502	44.6686
A. insularis	1A	503	46.4551
A. insularis	1A	504	46.4551
A. insularis	1A	505	46.4551
A. insularis	1A	506	46.4551
A. insularis	1A	507	46.4551
A. insularis	1A	508	45.7875
A. insularis	1A	509	42.1337
A. insularis	1A	510	30.8195
A. insularis	1A	511	46.4551
A. insularis	1A	512	46.228
A. insularis	1A	513	46.4551
A. insularis	1A	514	44.8062
A. insularis	1A	515	43.558
A. insularis	1A	516	44.7661
A. insularis	1A	517	45.6138
A. insularis	1A	518	44.4927
A. insularis	1A	519	46.4551
A. insularis	1A	520	44.3522
A. insularis	1A	521	45.9251
A. insularis	1A	522	46.4239
A. insularis	1A	523	46.4551
A. insularis	1A	524	46.4551
A. insularis	1A	525	46.4551
A. insularis	1A	526	45.3567
A. insularis	1A	527	46.4551
A. insularis	1A	528	44.2668
A. insularis	1A	529	44.7796
A. insularis	1A	530	46.4524
A. insularis	1A	531	45.065
A. insularis	1A	532	44.6375
A. insularis	1A	533	46.4551
A. insularis	1A	534	46.4551
A. insularis	1A	535	46.4551
A. insularis	1A	536	44.7944
A. insularis	1A	537	46.4551
A. insularis	1A	538	43.937
A. insularis	1A	539	46.4551
A. insularis	1A	540	46.4551
A. insularis	1A	541	46.4491
A. insularis	1A	542	46.4551
A. insularis	1A	543	45.6428
A. insularis	1A	544	46.4551
A. insularis	1A	545	46.4551
A. insularis	1A	546	46.4551
A. insularis	1A	547	44.9997
A. insularis	1A	548	42.8626
A. insularis	1A	549	46.4551
A. insularis	1A	550	35.3393
A. insularis	1A	551	46.4551
A. insularis	1C	1	46.3022
A. insularis	1C	2	44.6309
A. insularis	1C	3	49.4541
A. insularis	1C	4	47.6617
A. insularis	1C	5	39.7989
A. insularis	1C	6	47.1566
A. insularis	1C	7	45.2167
A. insularis	1C	8	41.9383
A. insularis	1C	9	47.4631
A. insularis	1C	10	45.9202
A. insularis	1C	11	37.2939
A. insularis	1C	12	41.8939
A. insularis	1C	13	44.3524
A. insularis	1C	14	37.5979
A. insularis	1C	15	40.6299
A. insularis	1C	16	39.2634
A. insularis	1C	17	40.3057
A. insularis	1C	18	49.4541
A. insularis	1C	19	40.243
A. insularis	1C	20	43.4953
A. insularis	1C	21	43.6187
A. insularis	1C	22	39.857
A. insularis	1C	23	44.6289
A. insularis	1C	24	46.3853
A. insularis	1C	25	49.4541
A. insularis	1C	26	49.3233
A. insularis	1C	27	33.702
A. insularis	1C	28	36.7642
A. insularis	1C	29	30.1386
A. insularis	1C	30	31.601
A. insularis	1C	31	44.2943
A. insularis	1C	32	42.6009
A. insularis	1C	33	43.1159
A. insularis	1C	34	47.6708
A. insularis	1C	35	46.4161
A. insularis	1C	36	45.4078
A. insularis	1C	37	42.5448
A. insularis	1C	38	42.6563
A. insularis	1C	39	40.8445
A. insularis	1C	40	49.3987
A. insularis	1C	41	49.4541
A. insularis	1C	42	48.6988
A. insularis	1C	43	45.7134
A. insularis	1C	44	46.5231
A. insularis	1C	45	49.4541
A. insularis	1C	46	49.4541
A. insularis	1C	47	49.4541
A. insularis	1C	48	45.0886
A. insularis	1C	49	48.2316
A. insularis	1C	50	46.7478
A. insularis	1C	51	47.4791
A. insularis	1C	52	46.523
A. insularis	1C	53	45.352
A. insularis	1C	54	47.8409
A. insularis	1C	55	47.7942
A. insularis	1C	56	46.7313
A. insularis	1C	57	46.4975
A. insularis	1C	58	48.7285
A. insularis	1C	59	47.1467
A. insularis	1C	60	45.0547
A. insularis	1C	61	47.4556
A. insularis	1C	62	45.7602
A. insularis	1C	63	46.6993
A. insularis	1C	64	48.5144
A. insularis	1C	65	49.0917
A. insularis	1C	66	47.4044
A. insularis	1C	67	47.4375
A. insularis	1C	68	47.3633
A. insularis	1C	69	46.5135
A. insularis	1C	70	48.2872
A. insularis	1C	71	47.7435
A. insularis	1C	72	47.7972
A. insularis	1C	73	47.735
A. insularis	1C	74	46.1186
A. insularis	1C	75	46.635
A. insularis	1C	76	47.9521
A. insularis	1C	77	47.8295
A. insularis	1C	78	48.182
A. insularis	1C	79	47.7208
A. insularis	1C	80	47.8219
A. insularis	1C	81	45.7263
A. insularis	1C	82	45.8369
A. insularis	1C	83	46.2551
A. insularis	1C	84	49.4541
A. insularis	1C	85	48.7202
A. insularis	1C	86	47.3681
A. insularis	1C	87	48.4825
A. insularis	1C	88	47.2749
A. insularis	1C	89	48.0242
A. insularis	1C	90	48.6977
A. insularis	1C	91	48.6858
A. insularis	1C	92	46.6172
A. insularis	1C	93	49.4541
A. insularis	1C	94	48.3622
A. insularis	1C	95	49.4541
A. insularis	1C	96	46.2889
A. insularis	1C	97	47.8711
A. insularis	1C	98	45.3806
A. insularis	1C	99	44.6174
A. insularis	1C	100	48.503
A. insularis	1C	101	47.9277
A. insularis	1C	102	48.865
A. insularis	1C	103	49.4541
A. insularis	1C	104	46.2023
A. insularis	1C	105	45.7122
A. insularis	1C	106	46.8412
A. insularis	1C	107	47.3278
A. insularis	1C	108	47.2834
A. insularis	1C	109	48.5127
A. insularis	1C	110	48.0191
A. insularis	1C	111	48.7008
A. insularis	1C	112	48.3857
A. insularis	1C	113	46.4256
A. insularis	1C	114	48.273
A. insularis	1C	115	47.6346
A. insularis	1C	116	47.8933
A. insularis	1C	117	48.3497
A. insularis	1C	118	48.1918
A. insularis	1C	119	49.4541
A. insularis	1C	120	47.1714
A. insularis	1C	121	49.4005
A. insularis	1C	122	38.4991
A. insularis	1C	123	35.7525
A. insularis	1C	124	45.1613
A. insularis	1C	125	48.2171
A. insularis	1C	126	47.1796
A. insularis	1C	127	47.3144
A. insularis	1C	128	48.9442
A. insularis	1C	129	46.9949
A. insularis	1C	130	41.9993
A. insularis	1C	131	46.551
A. insularis	1C	132	47.6296
A. insularis	1C	133	46.288
A. insularis	1C	134	43.636
A. insularis	1C	135	46.2185
A. insularis	1C	136	21.9164
A. insularis	1C	137	48.467
A. insularis	1C	138	47.5285
A. insularis	1C	139	46.6928
A. insularis	1C	140	49.229
A. insularis	1C	141	48.0211
A. insularis	1C	142	48.0824
A. insularis	1C	143	48.1686
A. insularis	1C	144	44.3104
A. insularis	1C	145	48.6549
A. insularis	1C	146	48.864
A. insularis	1C	147	49.0111
A. insularis	1C	148	41.1958
A. insularis	1C	149	47.533
A. insularis	1C	150	48.0134
A. insularis	1C	151	49.4541
A. insularis	1C	152	48.472
A. insularis	1C	153	49.4541
A. insularis	1C	154	48.3047
A. insularis	1C	155	48.7503
A. insularis	1C	156	48.7968
A. insularis	1C	157	48.9042
A. insularis	1C	158	49.4541
A. insularis	1C	159	48.3575
A. insularis	1C	160	46.5559
A. insularis	1C	161	47.9316
A. insularis	1C	162	46.535
A. insularis	1C	163	48.8856
A. insularis	1C	164	48.6543
A. insularis	1C	165	48.0048
A. insularis	1C	166	47.7374
A. insularis	1C	167	47.4076
A. insularis	1C	168	47.7329
A. insularis	1C	169	47.8126
A. insularis	1C	170	47.8862
A. insularis	1C	171	49.0107
A. insularis	1C	172	47.7725
A. insularis	1C	173	45.8297
A. insularis	1C	174	48.8071
A. insularis	1C	175	47.6641
A. insularis	1C	176	49.2966
A. insularis	1C	177	49.4541
A. insularis	1C	178	48.0951
A. insularis	1C	179	48.8648
A. insularis	1C	180	48.5489
A. insularis	1C	181	49.4541
A. insularis	1C	182	47.5023
A. insularis	1C	183	48.1536
A. insularis	1C	184	48.1637
A. insularis	1C	185	47.2585
A. insularis	1C	186	48.1957
A. insularis	1C	187	46.5371
A. insularis	1C	188	47.7919
A. insularis	1C	189	48.861
A. insularis	1C	190	47.2437
A. insularis	1C	191	46.9821
A. insularis	1C	192	45.5141
A. insularis	1C	193	48.6788
A. insularis	1C	194	47.8449
A. insularis	1C	195	49.307
A. insularis	1C	196	49.1289
A. insularis	1C	197	47.2126
A. insularis	1C	198	49.4152
A. insularis	1C	199	48.4926
A. insularis	1C	200	48.3134
A. insularis	1C	201	43.8186
A. insularis	1C	202	49.4541
A. insularis	1C	203	47.8659
A. insularis	1C	204	48.6904
A. insularis	1C	205	48.1188
A. insularis	1C	206	47.6156
A. insularis	1C	207	47.6193
A. insularis	1C	208	46.1792
A. insularis	1C	209	47.8905
A. insularis	1C	210	49.4541
A. insularis	1C	211	48.5662
A. insularis	1C	212	49.4541
A. insularis	1C	213	48.6487
A. insularis	1C	214	44.9442
A. insularis	1C	215	48.1516
A. insularis	1C	216	48.6677
A. insularis	1C	217	45.5779
A. insularis	1C	218	47.6713
A. insularis	1C	219	49.1598
A. insularis	1C	220	48.026
A. insularis	1C	221	47.0202
A. insularis	1C	222	48.4185
A. insularis	1C	223	48.4423
A. insularis	1C	224	46.3727
A. insularis	1C	225	46.0283
A. insularis	1C	226	46.527
A. insularis	1C	227	46.4547
A. insularis	1C	228	46.4094
A. insularis	1C	229	48.5856
A. insularis	1C	230	47.0531
A. insularis	1C	231	45.985
A. insularis	1C	232	48.6686
A. insularis	1C	233	45.8361
A. insularis	1C	234	46.3032
A. insularis	1C	235	45.2518
A. insularis	1C	236	47.1467
A. insularis	1C	237	49.4541
A. insularis	1C	238	48.2066
A. insularis	1C	239	48.7544
A. insularis	1C	240	48.7579
A. insularis	1C	241	47.3611
A. insularis	1C	242	47.5451
A. insularis	1C	243	48.5272
A. insularis	1C	244	47.306
A. insularis	1C	245	48.9351
A. insularis	1C	246	47.4031
A. insularis	1C	247	46.498
A. insularis	1C	248	49.1409
A. insularis	1C	249	49.4541
A. insularis	1C	250	47.4839
A. insularis	1C	251	48.6163
A. insularis	1C	252	47.7991
A. insularis	1C	253	46.951
A. insularis	1C	254	47.015
A. insularis	1C	255	47.6448
A. insularis	1C	256	49.4541
A. insularis	1C	257	45.8548
A. insularis	1C	258	46.3389
A. insularis	1C	259	46.3296
A. insularis	1C	260	47.0291
A. insularis	1C	261	46.1525
A. insularis	1C	262	46.5603
A. insularis	1C	263	45.1398
A. insularis	1C	264	47.7933
A. insularis	1C	265	47.6534
A. insularis	1C	266	48.0049
A. insularis	1C	267	47.752
A. insularis	1C	268	49.4541
A. insularis	1C	269	47.7246
A. insularis	1C	270	49.4541
A. insularis	1C	271	48.4818
A. insularis	1C	272	45.7224
A. insularis	1C	273	43.3256
A. insularis	1C	274	49.4541
A. insularis	1C	275	46.6943
A. insularis	1C	276	49.4541
A. insularis	1C	277	47.4644
A. insularis	1C	278	49.4541
A. insularis	1C	279	47.2432
A. insularis	1C	280	47.0611
A. insularis	1C	281	47.8773
A. insularis	1C	282	47.5572
A. insularis	1C	283	49.0602
A. insularis	1C	284	44.6647
A. insularis	1C	285	47.7144
A. insularis	1C	286	49.4541
A. insularis	1C	287	47.4793
A. insularis	1C	288	48.2202
A. insularis	1C	289	47.6135
A. insularis	1C	290	46.9028
A. insularis	1C	291	47.8695
A. insularis	1C	292	48.7426
A. insularis	1C	293	46.9506
A. insularis	1C	294	49.4541
A. insularis	1C	295	48.4655
A. insularis	1C	296	47.1117
A. insularis	1C	297	46.9056
A. insularis	1C	298	49.1153
A. insularis	1C	299	48.6206
A. insularis	1C	300	49.4541
A. insularis	1C	301	49.4541
A. insularis	1C	302	47.9472
A. insularis	1C	303	46.6762
A. insularis	1C	304	46.0947
A. insularis	1C	305	48.1576
A. insularis	1C	306	49.4541
A. insularis	1C	307	49.4541
A. insularis	1C	308	48.7934
A. insularis	1C	309	46.949
A. insularis	1C	310	47.6555
A. insularis	1C	311	49.4541
A. insularis	1C	312	48.2347
A. insularis	1C	313	47.1059
A. insularis	1C	314	48.994
A. insularis	1C	315	47.4939
A. insularis	1C	316	48.9116
A. insularis	1C	317	47.859
A. insularis	1C	318	46.6489
A. insularis	1C	319	49.4541
A. insularis	1C	320	47.9514
A. insularis	1C	321	48.2939
A. insularis	1C	322	47.8998
A. insularis	1C	323	46.9724
A. insularis	1C	324	47.3435
A. insularis	1C	325	47.9582
A. insularis	1C	326	48.426
A. insularis	1C	327	46.8488
A. insularis	1C	328	47.3775
A. insularis	1C	329	47.1765
A. insularis	1C	330	49.1704
A. insularis	1C	331	47.418
A. insularis	1C	332	48.1558
A. insularis	1C	333	47.3066
A. insularis	1C	334	48.227
A. insularis	1C	335	46.7713
A. insularis	1C	336	46.8717
A. insularis	1C	337	48.7145
A. insularis	1C	338	48.1339
A. insularis	1C	339	48.7611
A. insularis	1C	340	48.0868
A. insularis	1C	341	47.2876
A. insularis	1C	342	46.8398
A. insularis	1C	343	47.1521
A. insularis	1C	344	46.2343
A. insularis	1C	345	46.3751
A. insularis	1C	346	46.1514
A. insularis	1C	347	46.6778
A. insularis	1C	348	47.5513
A. insularis	1C	349	47.7889
A. insularis	1C	350	46.3345
A. insularis	1C	351	46.0003
A. insularis	1C	352	47.1246
A. insularis	1C	353	47.6814
A. insularis	1C	354	48.9927
A. insularis	1C	355	49.181
A. insularis	1C	356	49.3284
A. insularis	1C	357	47.8574
A. insularis	1C	358	48.2497
A. insularis	1C	359	47.8915
A. insularis	1C	360	48.7252
A. insularis	1C	361	48.7484
A. insularis	1C	362	49.4541
A. insularis	1C	363	48.5589
A. insularis	1C	364	47.4699
A. insularis	1C	365	48.6237
A. insularis	1C	366	48.7131
A. insularis	1C	367	49.1477
A. insularis	1C	368	48.7012
A. insularis	1C	369	46.7737
A. insularis	1C	370	48.0206
A. insularis	1C	371	47.3056
A. insularis	1C	372	47.9286
A. insularis	1C	373	46.0818
A. insularis	1C	374	47.6471
A. insularis	1C	375	45.2861
A. insularis	1C	376	47.1742
A. insularis	1C	377	48.3286
A. insularis	1C	378	47.561
A. insularis	1C	379	47.3865
A. insularis	1C	380	49.0539
A. insularis	1C	381	47.8308
A. insularis	1C	382	49.2873
A. insularis	1C	383	47.6155
A. insularis	1C	384	48.1412
A. insularis	1C	385	46.7298
A. insularis	1C	386	47.7958
A. insularis	1C	387	47.9383
A. insularis	1C	388	47.3304
A. insularis	1C	389	47.7895
A. insularis	1C	390	45.4075
A. insularis	1C	391	49.4541
A. insularis	1C	392	49.4541
A. insularis	1C	393	49.4541
A. insularis	1C	394	47.5098
A. insularis	1C	395	49.4541
A. insularis	1C	396	49.0746
A. insularis	1C	397	48.5987
A. insularis	1C	398	48.432
A. insularis	1C	399	46.7723
A. insularis	1C	400	47.0045
A. insularis	1C	401	49.4541
A. insularis	1C	402	49.4541
A. insularis	1C	403	48.1762
A. insularis	1C	404	46.4449
A. insularis	1C	405	47.0302
A. insularis	1C	406	47.1696
A. insularis	1C	407	48.2758
A. insularis	1C	408	44.302
A. insularis	1C	409	47.0582
A. insularis	1C	410	48.3323
A. insularis	1C	411	48.0745
A. insularis	1C	412	48.0347
A. insularis	1C	413	47.3089
A. insularis	1C	414	47.4223
A. insularis	1C	415	47.0877
A. insularis	1C	416	47.7875
A. insularis	1C	417	47.8985
A. insularis	1C	418	47.2375
A. insularis	1C	419	44.5474
A. insularis	1C	420	49.4541
A. insularis	1C	421	48.0938
A. insularis	1C	422	48.9866
A. insularis	1C	423	47.8418
A. insularis	1C	424	47.6279
A. insularis	1C	425	47.4454
A. insularis	1C	426	47.2834
A. insularis	1C	427	49.4541
A. insularis	1C	428	47.3944
A. insularis	1C	429	46.5299
A. insularis	1C	430	47.4882
A. insularis	1C	431	45.5908
A. insularis	1C	432	48.0404
A. insularis	1C	433	47.6254
A. insularis	1C	434	45.8797
A. insularis	1C	435	47.0713
A. insularis	1C	436	48.1987
A. insularis	1C	437	48.8652
A. insularis	1C	438	44.9191
A. insularis	1C	439	44.468
A. insularis	1C	440	47.5887
A. insularis	1C	441	47.5573
A. insularis	1C	442	45.7054
A. insularis	1C	443	46.0675
A. insularis	1C	444	47.8811
A. insularis	1C	445	45.81
A. insularis	1C	446	46.516
A. insularis	1C	447	47.1881
A. insularis	1C	448	46.9709
A. insularis	1C	449	45.9771
A. insularis	1C	450	47.6038
A. insularis	1C	451	42.1318
A. insularis	1C	452	34.9918
A. insularis	1C	453	27.6986
A. insularis	1C	454	31.6707
A. insularis	1C	455	46.0071
A. insularis	1C	456	42.3248
A. insularis	1C	457	49.4541
A. insularis	1C	458	45.7619
A. insularis	1C	459	49.4541
A. insularis	1D	1	43.9026
A. insularis	1D	2	49.3917
A. insularis	1D	3	45.3781
A. insularis	1D	4	47.9317
A. insularis	1D	5	47.7865
A. insularis	1D	6	48.5858
A. insularis	1D	7	47.1755
A. insularis	1D	8	45.9675
A. insularis	1D	9	46.8958
A. insularis	1D	10	44.5739
A. insularis	1D	11	40.8792
A. insularis	1D	12	45.0544
A. insularis	1D	13	47.1029
A. insularis	1D	14	43.9691
A. insularis	1D	15	48.5462
A. insularis	1D	16	47.589
A. insularis	1D	17	46.5454
A. insularis	1D	18	48.383
A. insularis	1D	19	46.7064
A. insularis	1D	20	46.2118
A. insularis	1D	21	45.2604
A. insularis	1D	22	48.6592
A. insularis	1D	23	46.4507
A. insularis	1D	24	45.3469
A. insularis	1D	25	40.6593
A. insularis	1D	26	43.3464
A. insularis	1D	27	48.3513
A. insularis	1D	28	48.8275
A. insularis	1D	29	49.3917
A. insularis	1D	30	48.019
A. insularis	1D	31	48.0131
A. insularis	1D	32	49.3917
A. insularis	1D	33	48.4056
A. insularis	1D	34	48.8854
A. insularis	1D	35	48.3855
A. insularis	1D	36	48.7422
A. insularis	1D	37	48.7353
A. insularis	1D	38	49.3917
A. insularis	1D	39	48.0752
A. insularis	1D	40	48.5172
A. insularis	1D	41	48.6114
A. insularis	1D	42	46.8335
A. insularis	1D	43	46.6717
A. insularis	1D	44	48.4621
A. insularis	1D	45	49.3917
A. insularis	1D	46	46.5674
A. insularis	1D	47	49.3404
A. insularis	1D	48	47.6337
A. insularis	1D	49	49.2225
A. insularis	1D	50	47.6666
A. insularis	1D	51	48.5776
A. insularis	1D	52	48.1095
A. insularis	1D	53	49.3917
A. insularis	1D	54	48.5121
A. insularis	1D	55	47.6224
A. insularis	1D	56	48.685
A. insularis	1D	57	48.1534
A. insularis	1D	58	49.3917
A. insularis	1D	59	49.3917
A. insularis	1D	60	47.5382
A. insularis	1D	61	45.327
A. insularis	1D	62	44.1738
A. insularis	1D	63	49.3917
A. insularis	1D	64	47.9239
A. insularis	1D	65	48.6334
A. insularis	1D	66	48.1251
A. insularis	1D	67	48.3177
A. insularis	1D	68	48.5162
A. insularis	1D	69	48.5752
A. insularis	1D	70	49.3917
A. insularis	1D	71	49.1236
A. insularis	1D	72	49.3917
A. insularis	1D	73	49.3917
A. insularis	1D	74	47.5142
A. insularis	1D	75	46.8507
A. insularis	1D	76	47.8272
A. insularis	1D	77	48.4164
A. insularis	1D	78	47.2818
A. insularis	1D	79	45.6344
A. insularis	1D	80	49.2785
A. insularis	1D	81	46.8761
A. insularis	1D	82	48.6009
A. insularis	1D	83	48.8709
A. insularis	1D	84	49.3844
A. insularis	1D	85	49.3917
A. insularis	1D	86	49.1138
A. insularis	1D	87	47.0804
A. insularis	1D	88	47.8373
A. insularis	1D	89	49.1036
A. insularis	1D	90	48.0302
A. insularis	1D	91	48.2948
A. insularis	1D	92	48.2575
A. insularis	1D	93	49.3917
A. insularis	1D	94	45.9185
A. insularis	1D	95	48.288
A. insularis	1D	96	49.3917
A. insularis	1D	97	49.3917
A. insularis	1D	98	48.4104
A. insularis	1D	99	49.3917
A. insularis	1D	100	47.0768
A. insularis	1D	101	48.056
A. insularis	1D	102	47.9776
A. insularis	1D	103	46.9228
A. insularis	1D	104	48.8819
A. insularis	1D	105	48.0261
A. insularis	1D	106	46.3813
A. insularis	1D	107	49.1757
A. insularis	1D	108	47.3337
A. insularis	1D	109	45.4585
A. insularis	1D	110	48.1786
A. insularis	1D	111	46.8527
A. insularis	1D	112	49.3917
A. insularis	1D	113	47.2527
A. insularis	1D	114	47.9382
A. insularis	1D	115	48.1389
A. insularis	1D	116	47.6568
A. insularis	1D	117	47.5295
A. insularis	1D	118	46.2012
A. insularis	1D	119	46.9361
A. insularis	1D	120	47.028
A. insularis	1D	121	49.3917
A. insularis	1D	122	47.8189
A. insularis	1D	123	47.6549
A. insularis	1D	124	47.9299
A. insularis	1D	125	49.0914
A. insularis	1D	126	46.5498
A. insularis	1D	127	48.9568
A. insularis	1D	128	47.9549
A. insularis	1D	129	48.9993
A. insularis	1D	130	49.2002
A. insularis	1D	131	47.7765
A. insularis	1D	132	46.1804
A. insularis	1D	133	47.4942
A. insularis	1D	134	47.4848
A. insularis	1D	135	48.0968
A. insularis	1D	136	46.5597
A. insularis	1D	137	46.56
A. insularis	1D	138	47.0749
A. insularis	1D	139	49.3917
A. insularis	1D	140	46.5258
A. insularis	1D	141	47.208
A. insularis	1D	142	45.1663
A. insularis	1D	143	44.5377
A. insularis	1D	144	40.1827
A. insularis	1D	145	49.3917
A. insularis	1D	146	28.9024
A. insularis	1D	147	38.6429
A. insularis	1D	148	36.8334
A. insularis	1D	149	42.8994
A. insularis	1D	150	45.7207
A. insularis	1D	151	46.0804
A. insularis	1D	152	46.4896
A. insularis	1D	153	46.8296
A. insularis	1D	154	47.9699
A. insularis	1D	155	47.0318
A. insularis	1D	156	47.3745
A. insularis	1D	157	47.8008
A. insularis	1D	158	45.0906
A. insularis	1D	159	48.3656
A. insularis	1D	160	46.3707
A. insularis	1D	161	47.4454
A. insularis	1D	162	49.288
A. insularis	1D	163	47.1222
A. insularis	1D	164	48.6194
A. insularis	1D	165	46.3919
A. insularis	1D	166	47.2923
A. insularis	1D	167	47.6339
A. insularis	1D	168	46.5528
A. insularis	1D	169	47.4948
A. insularis	1D	170	45.3784
A. insularis	1D	171	47.0786
A. insularis	1D	172	49.11
A. insularis	1D	173	49.3917
A. insularis	1D	174	47.9232
A. insularis	1D	175	47.9224
A. insularis	1D	176	47.543
A. insularis	1D	177	46.791
A. insularis	1D	178	47.0593
A. insularis	1D	179	46.7023
A. insularis	1D	180	45.7866
A. insularis	1D	181	47.5613
A. insularis	1D	182	45.9489
A. insularis	1D	183	45.9404
A. insularis	1D	184	46.9598
A. insularis	1D	185	49.3917
A. insularis	1D	186	49.1075
A. insularis	1D	187	47.6634
A. insularis	1D	188	46.7364
A. insularis	1D	189	47.0514
A. insularis	1D	190	46.9402
A. insularis	1D	191	46.1985
A. insularis	1D	192	47.0179
A. insularis	1D	193	47.7541
A. insularis	1D	194	48.1445
A. insularis	1D	195	49.0552
A. insularis	1D	196	46.4577
A. insularis	1D	197	48.5524
A. insularis	1D	198	49.0456
A. insularis	1D	199	48.3467
A. insularis	1D	200	46.292
A. insularis	1D	201	48.4158
A. insularis	1D	202	44.6817
A. insularis	1D	203	47.5854
A. insularis	1D	204	41.0755
A. insularis	1D	205	45.599
A. insularis	1D	206	45.3328
A. insularis	1D	207	47.5156
A. insularis	1D	208	44.7042
A. insularis	1D	209	44.806
A. insularis	1D	210	49.3917
A. insularis	1D	211	49.3917
A. insularis	1D	212	48.8215
A. insularis	1D	213	49.3917
A. insularis	1D	214	46.4299
A. insularis	1D	215	35.9792
A. insularis	1D	216	24.6677
A. insularis	1D	217	29.134
A. insularis	1D	218	44.4552
A. insularis	1D	219	48.1939
A. insularis	1D	220	48.9173
A. insularis	1D	221	45.3264
A. insularis	1D	222	22.5698
A. insularis	1D	223	43.0245
A. insularis	1D	224	46.0192
A. insularis	1D	225	47.3916
A. insularis	1D	226	48.7422
A. insularis	1D	227	47.13
A. insularis	1D	228	47.0963
A. insularis	1D	229	45.7264
A. insularis	1D	230	49.3917
A. insularis	1D	231	49.3917
A. insularis	1D	232	49.3917
A. insularis	1D	233	48.7692
A. insularis	1D	234	45.8194
A. insularis	1D	235	48.4109
A. insularis	1D	236	43.0751
A. insularis	1D	237	47.1668
A. insularis	1D	238	45.9912
A. insularis	1D	239	46.1183
A. insularis	1D	240	46.1528
A. insularis	1D	241	49.1302
A. insularis	1D	242	48.57
A. insularis	1D	243	48.2719
A. insularis	1D	244	45.4801
A. insularis	1D	245	46.7228
A. insularis	1D	246	48.1137
A. insularis	1D	247	46.8041
A. insularis	1D	248	47.2363
A. insularis	1D	249	46.494
A. insularis	1D	250	44.9062
A. insularis	1D	251	47.0203
A. insularis	1D	252	47.4596
A. insularis	1D	253	26.105
A. insularis	1D	254	20.2331
A. insularis	1D	255	23.3879
A. insularis	1D	256	25.7976
A. insularis	1D	257	20.0477
A. insularis	1D	258	45.4648
A. insularis	1D	259	43.8722
A. insularis	1D	260	44.7046
A. insularis	1D	261	46.0746
A. insularis	1D	262	41.1384
A. insularis	1D	263	43.4184
A. insularis	1D	264	48.2081
A. insularis	1D	265	45.1647
A. insularis	1D	266	24.0945
A. insularis	1D	267	27.1312
A. insularis	1D	268	46.4027
A. insularis	1D	269	42.6989
A. insularis	1D	270	49.3688
A. insularis	1D	271	48.8564
A. insularis	1D	272	48.994
A. insularis	1D	273	47.9837
A. insularis	1D	274	43.6403
A. insularis	1D	275	42.6607
A. insularis	1D	276	43.5041
A. insularis	1D	277	43.1552
A. insularis	1D	278	46.5648
A. insularis	1D	279	41.6717
A. insularis	1D	280	46.6815
A. insularis	1D	281	42.2652
A. insularis	1D	282	45.2736
A. insularis	1D	283	44.1127
A. insularis	1D	284	46.6066
A. insularis	1D	285	49.1232
A. insularis	1D	286	48.6462
A. insularis	1D	287	46.1974
A. insularis	1D	288	41.9538
A. insularis	1D	289	41.0538
A. insularis	1D	290	49.3917
A. insularis	1D	291	45.3621
A. insularis	1D	292	49.1749
A. insularis	1D	293	46.2185
A. insularis	1D	294	47.9891
A. insularis	1D	295	47.3152
A. insularis	1D	296	45.199
A. insularis	1D	297	46.0101
A. insularis	1D	298	45.6548
A. insularis	1D	299	47.2828
A. insularis	1D	300	47.2886
A. insularis	1D	301	46.4179
A. insularis	1D	302	49.3917
A. insularis	1D	303	43.8642
A. insularis	1D	304	43.7291
A. insularis	1D	305	45.6335
A. insularis	1D	306	42.8193
A. insularis	1D	307	33.7302
A. insularis	1D	308	38.618
A. insularis	1D	309	43.2104
A. insularis	1D	310	42.5612
A. insularis	1D	311	46.4935
A. insularis	1D	312	47.3274
A. insularis	1D	313	45.7583
A. insularis	1D	314	46.5519
A. insularis	1D	315	49.3917
A. insularis	1D	316	47.0906
A. insularis	1D	317	37.4813
A. insularis	1D	318	47.7842
A. insularis	1D	319	48.313
A. insularis	1D	320	43.9206
A. insularis	1D	321	43.1205
A. insularis	1D	322	40.0476
A. insularis	1D	323	41.5784
A. insularis	1D	324	41.9684
A. insularis	1D	325	44.7247
A. insularis	1D	326	48.388
A. insularis	1D	327	39.4879
A. insularis	1D	328	40.6881
A. insularis	1D	329	34.9296
A. insularis	1D	330	45.9039
A. insularis	1D	331	37.3891
A. insularis	1D	332	25.3889
A. insularis	1D	333	49.3917
A. insularis	1D	334	49.3917
A. insularis	1D	335	46.2171
A. insularis	1D	336	42.8308
A. insularis	1D	337	44.8726
A. insularis	1D	338	49.3917
A. insularis	1D	339	43.8454
A. insularis	1D	340	42.8159
A. insularis	1D	341	46.2622
A. insularis	1D	342	38.9824
A. insularis	1D	343	44.0344
A. insularis	1D	344	43.3713
A. insularis	1D	345	36.7914
A. insularis	1D	346	49.0006
A. insularis	1D	347	45.8891
A. insularis	1D	348	41.7803
A. insularis	1D	349	44.2964
A. insularis	1D	350	46.3211
A. insularis	1D	351	48.1653
A. insularis	1D	352	43.8031
A. insularis	1D	353	45.7099
A. insularis	1D	354	45.7779
A. insularis	1D	355	44.4537
A. insularis	1D	356	40.3959
A. insularis	1D	357	45.6203
A. insularis	1D	358	37.3564
A. insularis	1D	359	41.8956
A. insularis	1D	360	49.3917
A. insularis	1D	361	49.3917
A. insularis	1D	362	45.8253
A. insularis	1D	363	47.0119
A. insularis	1D	364	48.9087
A. insularis	1D	365	49.3917
A. insularis	1D	366	47.2611
A. insularis	1D	367	49.3917
A. insularis	1D	368	43.5763
A. insularis	1D	369	44.2596
A. insularis	1D	370	44.2355
A. insularis	1D	371	41.5881
A. insularis	1D	372	46.9519
A. insularis	1D	373	44.3346
A. insularis	1D	374	39.9038
A. insularis	1D	375	42.4109
A. insularis	1D	376	40.5889
A. insularis	1D	377	43.4192
A. insularis	1D	378	37.2329
A. insularis	1D	379	47.429
A. insularis	1D	380	48.797
A. insularis	1D	381	46.0197
A. insularis	1D	382	41.9573
A. insularis	1D	383	44.4428
A. insularis	1D	384	43.4286
A. insularis	1D	385	42.9911
A. insularis	1D	386	46.9726
A. insularis	1D	387	40.1578
A. insularis	1D	388	44.4914
A. insularis	1D	389	46.0471
A. insularis	1D	390	43.6378
A. insularis	1D	391	35.3022
A. insularis	1D	392	41.1772
A. insularis	1D	393	41.3125
A. insularis	1D	394	44.8709
A. insularis	1D	395	43.5226
A. insularis	1D	396	45.2033
A. insularis	1D	397	43.9317
A. insularis	1D	398	49.199
A. insularis	1D	399	46.6335
A. insularis	1D	400	48.896
A. insularis	1D	401	48.4933
A. insularis	1D	402	46.7672
A. insularis	1D	403	39.6694
A. insularis	1D	404	44.3628
A. insularis	1D	405	43.8571
A. insularis	1D	406	47.2887
A. insularis	1D	407	46.8509
A. insularis	1D	408	46.2445
A. insularis	1D	409	49.3917
A. insularis	1D	410	48.4815
A. insularis	1D	411	45.687
A. insularis	1D	412	38.3731
A. insularis	1D	413	37.6912
A. insularis	1D	414	47.1789
A. insularis	1D	415	42.9723
A. insularis	1D	416	47.6886
A. insularis	1D	417	47.6425
A. insularis	1D	418	48.3413
A. insularis	1D	419	46.8882
A. insularis	1D	420	40.8674
A. insularis	1D	421	45.9942
A. insularis	1D	422	44.8618
A. insularis	1D	423	41.5759
A. insularis	1D	424	45.0192
A. insularis	1D	425	44.6492
A. insularis	1D	426	42.0348
A. insularis	1D	427	45.8824
A. insularis	1D	428	49.3917
A. insularis	1D	429	46.2674
A. insularis	1D	430	35.5101
A. insularis	1D	431	46.1086
A. insularis	1D	432	44.6301
A. insularis	1D	433	49.3821
A. insularis	1D	434	49.3917
A. insularis	1D	435	48.6712
A. insularis	1D	436	49.3917
A. insularis	1D	437	49.3917
A. insularis	1D	438	49.3917
A. insularis	1D	439	45.0973
A. insularis	1D	440	48.3159
A. insularis	1D	441	47.8261
A. insularis	1D	442	45.6159
A. insularis	1D	443	44.3793
A. insularis	1D	444	44.6069
A. insularis	1D	445	33.1583
A. insularis	1D	446	47.7342
A. insularis	1D	447	44.5843
A. insularis	1D	448	44.9694
A. insularis	1D	449	45.5083
A. insularis	1D	450	48.3708
A. insularis	1D	451	45.8652
A. insularis	1D	452	47.9944
A. insularis	1D	453	46.0141
A. insularis	1D	454	41.7642
A. insularis	1D	455	45.4267
A. insularis	1D	456	38.7367
A. insularis	1D	457	42.9615
A. insularis	1D	458	47.0675
A. insularis	1D	459	45.7484
A. insularis	1D	460	42.5268
A. insularis	1D	461	43.4086
A. insularis	1D	462	38.0949
A. insularis	1D	463	44.5351
A. insularis	1D	464	47.8412
A. insularis	1D	465	49.3917
A. insularis	1D	466	49.3917
A. insularis	1D	467	49.3917
A. insularis	1D	468	45.8084
A. insularis	1D	469	49.3917
A. insularis	1D	470	40.4573
A. insularis	1D	471	40.4055
A. insularis	1D	472	36.5982
A. insularis	1D	473	36.1117
A. insularis	2A	1	31.3275
A. insularis	2A	2	19.5002
A. insularis	2A	3	18.494
A. insularis	2A	4	18.9419
A. insularis	2A	5	25.9274
A. insularis	2A	6	33.3914
A. insularis	2A	7	19.8462
A. insularis	2A	8	33.3914
A. insularis	2A	9	33.3914
A. insularis	2A	10	33.3914
A. insularis	2A	11	21.1888
A. insularis	2A	12	19.5631
A. insularis	2A	13	20.3409
A. insularis	2A	14	18.1439
A. insularis	2A	15	20.0614
A. insularis	2A	16	32.2201
A. insularis	2A	17	23.7548
A. insularis	2A	18	21.0058
A. insularis	2A	19	20.7876
A. insularis	2A	20	19.678
A. insularis	2A	21	24.2723
A. insularis	2A	22	24.184
A. insularis	2A	23	20.5544
A. insularis	2A	24	15.8344
A. insularis	2A	25	20.8965
A. insularis	2A	26	18.6761
A. insularis	2A	27	17.2151
A. insularis	2A	28	19.0965
A. insularis	2A	29	20.2998
A. insularis	2A	30	20.4428
A. insularis	2A	31	22.4994
A. insularis	2A	32	18.4181
A. insularis	2A	33	19.9456
A. insularis	2A	34	19.7466
A. insularis	2A	35	20.5139
A. insularis	2A	36	21.3371
A. insularis	2A	37	20.8131
A. insularis	2A	38	17.4808
A. insularis	2A	39	26.6272
A. insularis	2A	40	17.9649
A. insularis	2A	41	20.0221
A. insularis	2A	42	22.967
A. insularis	2A	43	20.3992
A. insularis	2A	44	21.7818
A. insularis	2A	45	21.9328
A. insularis	2A	46	20.3181
A. insularis	2A	47	18.3984
A. insularis	2A	48	19.6821
A. insularis	2A	49	21.4583
A. insularis	2A	50	21.2265
A. insularis	2A	51	24.0527
A. insularis	2A	52	21.5491
A. insularis	2A	53	22.3569
A. insularis	2A	54	19.162
A. insularis	2A	55	24.4814
A. insularis	2A	56	20.2924
A. insularis	2A	57	22.5537
A. insularis	2A	58	20.4702
A. insularis	2A	59	22.1256
A. insularis	2A	60	19.7616
A. insularis	2A	61	26.6696
A. insularis	2A	62	19.7538
A. insularis	2A	63	18.7227
A. insularis	2A	64	20.2746
A. insularis	2A	65	17.2413
A. insularis	2A	66	24.0397
A. insularis	2A	67	19.2718
A. insularis	2A	68	19.1086
A. insularis	2A	69	28.3939
A. insularis	2A	70	21.3043
A. insularis	2A	71	19.7279
A. insularis	2A	72	18.3966
A. insularis	2A	73	22.8403
A. insularis	2A	74	23.6262
A. insularis	2A	75	18.7386
A. insularis	2A	76	24.4401
A. insularis	2A	77	18.0184
A. insularis	2A	78	21.2128
A. insularis	2A	79	20.5506
A. insularis	2A	80	17.4832
A. insularis	2A	81	21.3809
A. insularis	2A	82	20.0563
A. insularis	2A	83	22.5057
A. insularis	2A	84	23.4364
A. insularis	2A	85	21.9021
A. insularis	2A	86	19.609
A. insularis	2A	87	33.3914
A. insularis	2A	88	20.9107
A. insularis	2A	89	19.4773
A. insularis	2A	90	19.5752
A. insularis	2A	91	27.2397
A. insularis	2A	92	25.3138
A. insularis	2A	93	19.9168
A. insularis	2A	94	18.5783
A. insularis	2A	95	25.6385
A. insularis	2A	96	18.0678
A. insularis	2A	97	18.4275
A. insularis	2A	98	21.6541
A. insularis	2A	99	23.992
A. insularis	2A	100	24.8291
A. insularis	2A	101	16.4349
A. insularis	2A	102	18.3566
A. insularis	2A	103	17.6548
A. insularis	2A	104	21.1363
A. insularis	2A	105	24.364
A. insularis	2A	106	22.409
A. insularis	2A	107	17.5302
A. insularis	2A	108	20.344
A. insularis	2A	109	20.1748
A. insularis	2A	110	20.0206
A. insularis	2A	111	25.4784
A. insularis	2A	112	19.8171
A. insularis	2A	113	23.5175
A. insularis	2A	114	19.7354
A. insularis	2A	115	28.7668
A. insularis	2A	116	33.3914
A. insularis	2A	117	33.3914
A. insularis	2A	118	31.1841
A. insularis	2A	119	33.3914
A. insularis	2A	120	33.3914
A. insularis	2A	121	33.3914
A. insularis	2A	122	27.1591
A. insularis	2A	123	18.4199
A. insularis	2A	124	20.3782
A. insularis	2A	125	33.3914
A. insularis	2A	126	33.3914
A. insularis	2A	127	33.3914
A. insularis	2A	128	20.8049
A. insularis	2A	129	17.8737
A. insularis	2A	130	25.5987
A. insularis	2A	131	20.7558
A. insularis	2A	132	21.495
A. insularis	2A	133	21.6163
A. insularis	2A	134	20.0984
A. insularis	2A	135	17.6193
A. insularis	2A	136	19.5152
A. insularis	2A	137	20.1891
A. insularis	2A	138	30.0461
A. insularis	2A	139	20.1852
A. insularis	2A	140	19.1566
A. insularis	2A	141	19.8415
A. insularis	2A	142	19.8472
A. insularis	2A	143	20.5923
A. insularis	2A	144	18.6238
A. insularis	2A	145	21.2929
A. insularis	2A	146	20.5589
A. insularis	2A	147	30.14
A. insularis	2A	148	32.4024
A. insularis	2A	149	22.9774
A. insularis	2A	150	17.1121
A. insularis	2A	151	20.9098
A. insularis	2A	152	22.3081
A. insularis	2A	153	19.0038
A. insularis	2A	154	17.7036
A. insularis	2A	155	16.7326
A. insularis	2A	156	17.5512
A. insularis	2A	157	22.6816
A. insularis	2A	158	18.0251
A. insularis	2A	159	19.8847
A. insularis	2A	160	18.5405
A. insularis	2A	161	18.849
A. insularis	2A	162	18.097
A. insularis	2A	163	22.3959
A. insularis	2A	164	21.2224
A. insularis	2A	165	24.8908
A. insularis	2A	166	24.6808
A. insularis	2A	167	17.7345
A. insularis	2A	168	18.6934
A. insularis	2A	169	21.1483
A. insularis	2A	170	18.5213
A. insularis	2A	171	18.3476
A. insularis	2A	172	33.3914
A. insularis	2A	173	20.9414
A. insularis	2A	174	19.3185
A. insularis	2A	175	18.5468
A. insularis	2A	176	18.1243
A. insularis	2A	177	18.7637
A. insularis	2A	178	33.3914
A. insularis	2A	179	18.9832
A. insularis	2A	180	23.2947
A. insularis	2A	181	17.906
A. insularis	2A	182	33.3914
A. insularis	2A	183	20.2202
A. insularis	2A	184	19.0183
A. insularis	2A	185	18.1081
A. insularis	2A	186	19.006
A. insularis	2A	187	17.8679
A. insularis	2A	188	18.1447
A. insularis	2A	189	20.7355
A. insularis	2A	190	15.8022
A. insularis	2A	191	17.3153
A. insularis	2A	192	20.3353
A. insularis	2A	193	17.8426
A. insularis	2A	194	24.5234
A. insularis	2A	195	16.6544
A. insularis	2A	196	18.7258
A. insularis	2A	197	19.8311
A. insularis	2A	198	18.1337
A. insularis	2A	199	23.7453
A. insularis	2A	200	24.3831
A. insularis	2A	201	17.1245
A. insularis	2A	202	17.6799
A. insularis	2A	203	18.054
A. insularis	2A	204	19.1997
A. insularis	2A	205	18.2693
A. insularis	2A	206	29.9643
A. insularis	2A	207	31.7941
A. insularis	2A	208	23.1499
A. insularis	2A	209	18.3375
A. insularis	2A	210	19.0385
A. insularis	2A	211	23.186
A. insularis	2A	212	28.7145
A. insularis	2A	213	33.3914
A. insularis	2A	214	20.7929
A. insularis	2A	215	31.6586
A. insularis	2A	216	17.2719
A. insularis	2A	217	19.0186
A. insularis	2A	218	18.5091
A. insularis	2A	219	19.837
A. insularis	2A	220	23.4133
A. insularis	2A	221	20.7056
A. insularis	2A	222	19.8297
A. insularis	2A	223	22.3441
A. insularis	2A	224	16.3245
A. insularis	2A	225	26.2295
A. insularis	2A	226	18.1681
A. insularis	2A	227	27.7856
A. insularis	2A	228	33.3914
A. insularis	2A	229	33.3914
A. insularis	2A	230	33.3914
A. insularis	2A	231	33.3914
A. insularis	2A	232	33.3914
A. insularis	2A	233	25.4703
A. insularis	2A	234	29.3916
A. insularis	2A	235	27.765
A. insularis	2A	236	27.6999
A. insularis	2A	237	25.9958
A. insularis	2A	238	25.6721
A. insularis	2A	239	20.3749
A. insularis	2A	240	29.2204
A. insularis	2A	241	33.2481
A. insularis	2A	242	27.4589
A. insularis	2A	243	18.9286
A. insularis	2A	244	19.8869
A. insularis	2A	245	20.4126
A. insularis	2A	246	19.6667
A. insularis	2A	247	18.6369
A. insularis	2A	248	18.9584
A. insularis	2A	249	18.9518
A. insularis	2A	250	24.2154
A. insularis	2A	251	23.4351
A. insularis	2A	252	20.0814
A. insularis	2A	253	19.5257
A. insularis	2A	254	20.7495
A. insularis	2A	255	16.3301
A. insularis	2A	256	21.5844
A. insularis	2A	257	20.3123
A. insularis	2A	258	16.8905
A. insularis	2A	259	24.5944
A. insularis	2A	260	30.9598
A. insularis	2A	261	16.7431
A. insularis	2A	262	33.3914
A. insularis	2A	263	33.3914
A. insularis	2A	264	18.3604
A. insularis	2A	265	17.6658
A. insularis	2A	266	17.8169
A. insularis	2A	267	18.2114
A. insularis	2A	268	24.4801
A. insularis	2A	269	19.8722
A. insularis	2A	270	27.5722
A. insularis	2A	271	33.3914
A. insularis	2A	272	17.5031
A. insularis	2A	273	19.59
A. insularis	2A	274	25.9342
A. insularis	2A	275	20.1049
A. insularis	2A	276	19.4487
A. insularis	2A	277	22.8787
A. insularis	2A	278	22.9284
A. insularis	2A	279	20.8966
A. insularis	2A	280	18.2548
A. insularis	2A	281	22.7716
A. insularis	2A	282	18.4531
A. insularis	2A	283	23.4708
A. insularis	2A	284	22.645
A. insularis	2A	285	24.5362
A. insularis	2A	286	17.0966
A. insularis	2A	287	22.0479
A. insularis	2A	288	17.4311
A. insularis	2A	289	20.2748
A. insularis	2A	290	20.4333
A. insularis	2A	291	17.7626
A. insularis	2A	292	17.1691
A. insularis	2A	293	21.0179
A. insularis	2A	294	21.7613
A. insularis	2A	295	28.7086
A. insularis	2A	296	32.1674
A. insularis	2A	297	20.2616
A. insularis	2A	298	19.7465
A. insularis	2A	299	20.2112
A. insularis	2A	300	25.18
A. insularis	2A	301	29.6618
A. insularis	2A	302	23.8808
A. insularis	2A	303	24.0178
A. insularis	2A	304	18.8765
A. insularis	2A	305	17.5085
A. insularis	2A	306	19.5487
A. insularis	2A	307	21.6883
A. insularis	2A	308	20.2121
A. insularis	2A	309	22.2636
A. insularis	2A	310	19.5372
A. insularis	2A	311	24.8505
A. insularis	2A	312	33.3914
A. insularis	2A	313	29.2993
A. insularis	2A	314	22.1664
A. insularis	2A	315	18.3442
A. insularis	2A	316	22.2299
A. insularis	2A	317	23.8074
A. insularis	2A	318	25.8375
A. insularis	2A	319	33.3914
A. insularis	2A	320	33.3914
A. insularis	2A	321	29.5123
A. insularis	2A	322	19.6209
A. insularis	2A	323	17.719
A. insularis	2A	324	20.967
A. insularis	2A	325	21.2097
A. insularis	2A	326	23.4098
A. insularis	2A	327	22.548
A. insularis	2A	328	25.2388
A. insularis	2A	329	21.9237
A. insularis	2A	330	21.0173
A. insularis	2A	331	19.6903
A. insularis	2A	332	17.9446
A. insularis	2A	333	23.7517
A. insularis	2A	334	22.4209
A. insularis	2A	335	33.3914
A. insularis	2A	336	24.584
A. insularis	2A	337	20.5786
A. insularis	2A	338	21.6824
A. insularis	2A	339	22.2045
A. insularis	2A	340	23.6031
A. insularis	2A	341	29.1778
A. insularis	2A	342	26.6574
A. insularis	2A	343	25.5334
A. insularis	2A	344	28.9644
A. insularis	2A	345	25.0607
A. insularis	2A	346	18.7002
A. insularis	2A	347	25.5224
A. insularis	2A	348	22.9142
A. insularis	2A	349	21.5186
A. insularis	2A	350	25.179
A. insularis	2A	351	19.9928
A. insularis	2A	352	31.8252
A. insularis	2A	353	18.3875
A. insularis	2A	354	19.7728
A. insularis	2A	355	29.3397
A. insularis	2A	356	32.7617
A. insularis	2A	357	18.8113
A. insularis	2A	358	24.9144
A. insularis	2A	359	23.9082
A. insularis	2A	360	27.3436
A. insularis	2A	361	21.3419
A. insularis	2A	362	27.0226
A. insularis	2A	363	22.8837
A. insularis	2A	364	22.6115
A. insularis	2A	365	32.686
A. insularis	2A	366	23.4752
A. insularis	2A	367	22.434
A. insularis	2A	368	26.0451
A. insularis	2A	369	27.9959
A. insularis	2A	370	26.2609
A. insularis	2A	371	23.8667
A. insularis	2A	372	33.3914
A. insularis	2A	373	31.4847
A. insularis	2A	374	28.5327
A. insularis	2A	375	24.3642
A. insularis	2A	376	29.4248
A. insularis	2A	377	22.5341
A. insularis	2A	378	27.7953
A. insularis	2A	379	33.3914
A. insularis	2A	380	28.0309
A. insularis	2A	381	28.7236
A. insularis	2A	382	29.8769
A. insularis	2A	383	29.2535
A. insularis	2A	384	27.6052
A. insularis	2A	385	33.3914
A. insularis	2A	386	28.201
A. insularis	2A	387	25.6717
A. insularis	2A	388	33.3774
A. insularis	2A	389	30.5915
A. insularis	2A	390	26.0503
A. insularis	2A	391	32.3657
A. insularis	2A	392	24.5685
A. insularis	2A	393	29.0069
A. insularis	2A	394	23.2785
A. insularis	2A	395	31.0486
A. insularis	2A	396	31.9617
A. insularis	2A	397	30.1719
A. insularis	2A	398	23.5203
A. insularis	2A	399	32.6463
A. insularis	2A	400	25.8477
A. insularis	2A	401	32.5521
A. insularis	2A	402	29.9749
A. insularis	2A	403	27.3329
A. insularis	2A	404	27.2415
A. insularis	2A	405	19.2226
A. insularis	2A	406	33.3914
A. insularis	2A	407	33.3914
A. insularis	2A	408	30.1956
A. insularis	2A	409	33.3914
A. insularis	2A	410	33.3914
A. insularis	2A	411	33.3914
A. insularis	2A	412	23.8491
A. insularis	2A	413	24.0561
A. insularis	2A	414	27.8259
A. insularis	2A	415	24.4757
A. insularis	2A	416	24.7962
A. insularis	2A	417	21.1779
A. insularis	2A	418	33.3914
A. insularis	2A	419	28.2008
A. insularis	2A	420	33.3914
A. insularis	2A	421	22.7474
A. insularis	2A	422	32.1513
A. insularis	2A	423	26.4419
A. insularis	2A	424	25.6385
A. insularis	2A	425	24.6139
A. insularis	2A	426	33.3914
A. insularis	2A	427	26.6305
A. insularis	2A	428	29.5502
A. insularis	2A	429	23.5014
A. insularis	2A	430	24.1494
A. insularis	2A	431	31.8024
A. insularis	2A	432	25.4992
A. insularis	2A	433	26.501
A. insularis	2A	434	30.2996
A. insularis	2A	435	28.2854
A. insularis	2A	436	32.9628
A. insularis	2A	437	25.1531
A. insularis	2A	438	30.7881
A. insularis	2A	439	28.7853
A. insularis	2A	440	26.104
A. insularis	2A	441	33.3914
A. insularis	2A	442	28.2794
A. insularis	2A	443	32.3415
A. insularis	2A	444	33.3914
A. insularis	2A	445	25.0447
A. insularis	2A	446	31.9477
A. insularis	2A	447	28.5739
A. insularis	2A	448	32.1024
A. insularis	2A	449	33.2188
A. insularis	2A	450	29.3597
A. insularis	2A	451	25.9289
A. insularis	2A	452	33.3914
A. insularis	2A	453	33.3914
A. insularis	2A	454	33.3914
A. insularis	2A	455	33.3914
A. insularis	2A	456	30.4808
A. insularis	2A	457	30.5563
A. insularis	2A	458	30.2412
A. insularis	2A	459	26.1788
A. insularis	2A	460	33.3914
A. insularis	2A	461	33.3914
A. insularis	2C	1	47.7285
A. insularis	2C	2	45.3871
A. insularis	2C	3	47.6694
A. insularis	2C	4	46.115
A. insularis	2C	5	46.6367
A. insularis	2C	6	44.9784
A. insularis	2C	7	46.585
A. insularis	2C	8	44.2502
A. insularis	2C	9	46.7766
A. insularis	2C	10	49.3709
A. insularis	2C	11	47.5068
A. insularis	2C	12	46.2347
A. insularis	2C	13	47.9642
A. insularis	2C	14	44.1266
A. insularis	2C	15	45.8842
A. insularis	2C	16	45.9829
A. insularis	2C	17	49.3709
A. insularis	2C	18	46.8583
A. insularis	2C	19	46.7517
A. insularis	2C	20	45.0545
A. insularis	2C	21	45.3892
A. insularis	2C	22	47.71
A. insularis	2C	23	47.6589
A. insularis	2C	24	47.1224
A. insularis	2C	25	46.1391
A. insularis	2C	26	45.6352
A. insularis	2C	27	46.4478
A. insularis	2C	28	45.4588
A. insularis	2C	29	47.1354
A. insularis	2C	30	43.9346
A. insularis	2C	31	46.48
A. insularis	2C	32	49.3709
A. insularis	2C	33	48.1268
A. insularis	2C	34	47.8562
A. insularis	2C	35	48.1887
A. insularis	2C	36	47.7274
A. insularis	2C	37	47.73
A. insularis	2C	38	47.4656
A. insularis	2C	39	49.3709
A. insularis	2C	40	49.3709
A. insularis	2C	41	47.6344
A. insularis	2C	42	47.5961
A. insularis	2C	43	46.7627
A. insularis	2C	44	46.2618
A. insularis	2C	45	49.3709
A. insularis	2C	46	48.5727
A. insularis	2C	47	48.1092
A. insularis	2C	48	47.1984
A. insularis	2C	49	46.7415
A. insularis	2C	50	45.023
A. insularis	2C	51	45.9433
A. insularis	2C	52	47.0604
A. insularis	2C	53	47.4673
A. insularis	2C	54	46.9076
A. insularis	2C	55	46.5793
[truncated: 8,642 more rows]

## Sheet: Fig E4f
species	Chromosome	windows_num	depth
A. longiglumis	1A	1	47.8764
A. longiglumis	1A	2	34.3582
A. longiglumis	1A	3	31.8779
A. longiglumis	1A	4	47.8764
A. longiglumis	1A	5	47.8764
A. longiglumis	1A	6	35.9064
A. longiglumis	1A	7	22.4844
A. longiglumis	1A	8	27.8166
A. longiglumis	1A	9	29.8025
A. longiglumis	1A	10	33.4885
A. longiglumis	1A	11	35.7003
A. longiglumis	1A	12	31.1138
A. longiglumis	1A	13	28.5179
A. longiglumis	1A	14	30.9786
A. longiglumis	1A	15	28.7044
A. longiglumis	1A	16	29.9077
A. longiglumis	1A	17	21.1968
A. longiglumis	1A	18	26.8186
A. longiglumis	1A	19	16.9744
A. longiglumis	1A	20	26.4755
A. longiglumis	1A	21	38.0087
A. longiglumis	1A	22	26.5451
A. longiglumis	1A	23	31.7257
A. longiglumis	1A	24	32.464
A. longiglumis	1A	25	32.26
A. longiglumis	1A	26	32.8072
A. longiglumis	1A	27	44.3676
A. longiglumis	1A	28	45.928
A. longiglumis	1A	29	43.3178
A. longiglumis	1A	30	43.5497
A. longiglumis	1A	31	43.3617
A. longiglumis	1A	32	43.7177
A. longiglumis	1A	33	43.5253
A. longiglumis	1A	34	45.4035
A. longiglumis	1A	35	46.1072
A. longiglumis	1A	36	47.6894
A. longiglumis	1A	37	45.0572
A. longiglumis	1A	38	41.6798
A. longiglumis	1A	39	41.306
A. longiglumis	1A	40	45.0637
A. longiglumis	1A	41	41.13
A. longiglumis	1A	42	42.8773
A. longiglumis	1A	43	47.8764
A. longiglumis	1A	44	23.6524
A. longiglumis	1A	45	19.3576
A. longiglumis	1A	46	27.6995
A. longiglumis	1A	47	35.3299
A. longiglumis	1A	48	35.8477
A. longiglumis	1A	49	28.9791
A. longiglumis	1A	50	21.5909
A. longiglumis	1A	51	25.2932
A. longiglumis	1A	52	29.1156
A. longiglumis	1A	53	44.2842
A. longiglumis	1A	54	45.8742
A. longiglumis	1A	55	43.925
A. longiglumis	1A	56	44.1745
A. longiglumis	1A	57	44.2544
A. longiglumis	1A	58	39.7799
A. longiglumis	1A	59	47.8764
A. longiglumis	1A	60	45.2638
A. longiglumis	1A	61	45.1491
A. longiglumis	1A	62	47.8229
A. longiglumis	1A	63	46.5711
A. longiglumis	1A	64	46.1748
A. longiglumis	1A	65	47.8764
A. longiglumis	1A	66	42.6614
A. longiglumis	1A	67	43.8953
A. longiglumis	1A	68	44.9984
A. longiglumis	1A	69	44.1892
A. longiglumis	1A	70	46.337
A. longiglumis	1A	71	42.0022
A. longiglumis	1A	72	44.8704
A. longiglumis	1A	73	43.2659
A. longiglumis	1A	74	47.8764
A. longiglumis	1A	75	43.4199
A. longiglumis	1A	76	43.226
A. longiglumis	1A	77	39.8675
A. longiglumis	1A	78	44.419
A. longiglumis	1A	79	45.0709
A. longiglumis	1A	80	42.8773
A. longiglumis	1A	81	43.429
A. longiglumis	1A	82	32.068
A. longiglumis	1A	83	47.2943
A. longiglumis	1A	84	47.8764
A. longiglumis	1A	85	45.0057
A. longiglumis	1A	86	44.1296
A. longiglumis	1A	87	46.965
A. longiglumis	1A	88	45.5307
A. longiglumis	1A	89	42.6278
A. longiglumis	1A	90	15.3686
A. longiglumis	1A	91	42.8345
A. longiglumis	1A	92	40.0277
A. longiglumis	1A	93	42.6381
A. longiglumis	1A	94	47.095
A. longiglumis	1A	95	45.0195
A. longiglumis	1A	96	46.385
A. longiglumis	1A	97	46.3239
A. longiglumis	1A	98	46.6955
A. longiglumis	1A	99	45.9453
A. longiglumis	1A	100	45.0233
A. longiglumis	1A	101	45.4434
A. longiglumis	1A	102	38.9643
A. longiglumis	1A	103	41.328
A. longiglumis	1A	104	42.968
A. longiglumis	1A	105	41.6445
A. longiglumis	1A	106	42.6371
A. longiglumis	1A	107	40.4997
A. longiglumis	1A	108	34.9133
A. longiglumis	1A	109	47.8764
A. longiglumis	1A	110	42.2394
A. longiglumis	1A	111	46.9321
A. longiglumis	1A	112	38.5351
A. longiglumis	1A	113	41.4749
A. longiglumis	1A	114	36.5747
A. longiglumis	1A	115	47.8764
A. longiglumis	1A	116	44.8913
A. longiglumis	1A	117	44.6983
A. longiglumis	1A	118	44.0855
A. longiglumis	1A	119	47.8764
A. longiglumis	1A	120	46.9447
A. longiglumis	1A	121	47.7988
A. longiglumis	1A	122	42.6789
A. longiglumis	1A	123	18.8499
A. longiglumis	1A	124	19.5191
A. longiglumis	1A	125	42.6247
A. longiglumis	1A	126	46.3537
A. longiglumis	1A	127	44.1216
A. longiglumis	1A	128	45.2329
A. longiglumis	1A	129	42.7837
A. longiglumis	1A	130	40.9233
A. longiglumis	1A	131	39.7083
A. longiglumis	1A	132	41.9478
A. longiglumis	1A	133	41.3202
A. longiglumis	1A	134	46.0818
A. longiglumis	1A	135	44.4717
A. longiglumis	1A	136	45.3623
A. longiglumis	1A	137	41.5419
A. longiglumis	1A	138	39.5122
A. longiglumis	1A	139	38.2169
A. longiglumis	1A	140	41.3985
A. longiglumis	1A	141	44.0038
A. longiglumis	1A	142	38.6846
A. longiglumis	1A	143	41.7406
A. longiglumis	1A	144	37.655
A. longiglumis	1A	145	38.5179
A. longiglumis	1A	146	41.5304
A. longiglumis	1A	147	40.4505
A. longiglumis	1A	148	41.0725
A. longiglumis	1A	149	41.1089
A. longiglumis	1A	150	40.0985
A. longiglumis	1A	151	41.0864
A. longiglumis	1A	152	35.3772
A. longiglumis	1A	153	40.6503
A. longiglumis	1A	154	39.1268
A. longiglumis	1A	155	39.0786
A. longiglumis	1A	156	38.5796
A. longiglumis	1A	157	38.4068
A. longiglumis	1A	158	41.305
A. longiglumis	1A	159	39.8961
A. longiglumis	1A	160	36.2589
A. longiglumis	1A	161	36.7688
A. longiglumis	1A	162	31.8324
A. longiglumis	1A	163	34.115
A. longiglumis	1A	164	23.9245
A. longiglumis	1A	165	30.6647
A. longiglumis	1A	166	31.1077
A. longiglumis	1A	167	34.2314
A. longiglumis	1A	168	40.8407
A. longiglumis	1A	169	39.469
A. longiglumis	1A	170	38.2593
A. longiglumis	1A	171	41.5147
A. longiglumis	1A	172	38.4145
A. longiglumis	1A	173	42.3325
A. longiglumis	1A	174	38.7893
A. longiglumis	1A	175	35.3018
A. longiglumis	1A	176	41.9716
A. longiglumis	1A	177	41.9869
A. longiglumis	1A	178	38.5536
A. longiglumis	1A	179	40.1166
A. longiglumis	1A	180	39.7421
A. longiglumis	1A	181	42.2573
A. longiglumis	1A	182	39.8256
A. longiglumis	1A	183	36.4429
A. longiglumis	1A	184	41.3246
A. longiglumis	1A	185	41.2991
A. longiglumis	1A	186	39.4461
A. longiglumis	1A	187	41.1177
A. longiglumis	1A	188	28.907
A. longiglumis	1A	189	41.4197
A. longiglumis	1A	190	38.4466
A. longiglumis	1A	191	43.9387
A. longiglumis	1A	192	42.6037
A. longiglumis	1A	193	43.2934
A. longiglumis	1A	194	39.2585
A. longiglumis	1A	195	44.4522
A. longiglumis	1A	196	44.81
A. longiglumis	1A	197	43.7742
A. longiglumis	1A	198	41.5633
A. longiglumis	1A	199	41.293
A. longiglumis	1A	200	47.8231
A. longiglumis	1A	201	40.644
A. longiglumis	1A	202	43.2432
A. longiglumis	1A	203	38.2085
A. longiglumis	1A	204	41.3863
A. longiglumis	1A	205	44.0955
A. longiglumis	1A	206	42.2378
A. longiglumis	1A	207	43.9734
A. longiglumis	1A	208	41.9399
A. longiglumis	1A	209	42.988
A. longiglumis	1A	210	43.4185
A. longiglumis	1A	211	42.1878
A. longiglumis	1A	212	40.431
A. longiglumis	1A	213	39.9395
A. longiglumis	1A	214	40.9709
A. longiglumis	1A	215	39.6628
A. longiglumis	1A	216	39.8878
A. longiglumis	1A	217	43.863
A. longiglumis	1A	218	40.5654
A. longiglumis	1A	219	43.6145
A. longiglumis	1A	220	46.316
A. longiglumis	1A	221	44.0857
A. longiglumis	1A	222	36.7328
A. longiglumis	1A	223	21.7003
A. longiglumis	1A	224	32.85
A. longiglumis	1A	225	37.2213
A. longiglumis	1A	226	25.2089
A. longiglumis	1A	227	33.5733
A. longiglumis	1A	228	34.6501
A. longiglumis	1A	229	39.8839
A. longiglumis	1A	230	32.7212
A. longiglumis	1A	231	23.1012
A. longiglumis	1A	232	33.4437
A. longiglumis	1A	233	40.7435
A. longiglumis	1A	234	40.5991
A. longiglumis	1A	235	32.428
A. longiglumis	1A	236	23.8314
A. longiglumis	1A	237	35.1227
A. longiglumis	1A	238	33.3472
A. longiglumis	1A	239	38.4585
A. longiglumis	1A	240	25.6316
A. longiglumis	1A	241	40.3814
A. longiglumis	1A	242	30.9508
A. longiglumis	1A	243	26.9937
A. longiglumis	1A	244	35.8807
A. longiglumis	1A	245	35.8789
A. longiglumis	1A	246	27.7763
A. longiglumis	1A	247	26.641
A. longiglumis	1A	248	30.8122
A. longiglumis	1A	249	21.2557
A. longiglumis	1A	250	22.3069
A. longiglumis	1A	251	21.1826
A. longiglumis	1A	252	28.4812
A. longiglumis	1A	253	27.2579
A. longiglumis	1A	254	20.9635
A. longiglumis	1A	255	33.1816
A. longiglumis	1A	256	22.3467
A. longiglumis	1A	257	29.7514
A. longiglumis	1A	258	29.5084
A. longiglumis	1A	259	25.3762
A. longiglumis	1A	260	28.2444
A. longiglumis	1A	261	24.9326
A. longiglumis	1A	262	21.1865
A. longiglumis	1A	263	26.1451
A. longiglumis	1A	264	23.9525
A. longiglumis	1A	265	29.5718
A. longiglumis	1A	266	30.1658
A. longiglumis	1A	267	32.0895
A. longiglumis	1A	268	28.0552
A. longiglumis	1A	269	24.1049
A. longiglumis	1A	270	35.4639
A. longiglumis	1A	271	33.2458
A. longiglumis	1A	272	31.386
A. longiglumis	1A	273	30.6994
A. longiglumis	1A	274	47.8764
A. longiglumis	1A	275	47.8764
A. longiglumis	1A	276	47.8764
A. longiglumis	1A	277	47.8764
A. longiglumis	1A	278	47.8764
A. longiglumis	1A	279	47.8764
A. longiglumis	1A	280	47.8764
A. longiglumis	1A	281	47.8764
A. longiglumis	1A	282	47.8764
A. longiglumis	1A	283	47.8764
A. longiglumis	1A	284	33.1875
A. longiglumis	1A	285	46.7355
A. longiglumis	1A	286	28.9508
A. longiglumis	1A	287	24.9463
A. longiglumis	1A	288	25.6724
A. longiglumis	1A	289	24.5938
A. longiglumis	1A	290	32.0049
A. longiglumis	1A	291	33.3665
A. longiglumis	1A	292	24.4674
A. longiglumis	1A	293	26.1832
A. longiglumis	1A	294	29.1556
A. longiglumis	1A	295	27.9616
A. longiglumis	1A	296	27.0857
A. longiglumis	1A	297	30.4139
A. longiglumis	1A	298	41.8235
A. longiglumis	1A	299	30.3672
A. longiglumis	1A	300	24.1068
A. longiglumis	1A	301	36.2744
A. longiglumis	1A	302	27.3275
A. longiglumis	1A	303	27.2213
A. longiglumis	1A	304	27.9919
A. longiglumis	1A	305	27.9407
A. longiglumis	1A	306	26.343
A. longiglumis	1A	307	24.4283
A. longiglumis	1A	308	30.1438
A. longiglumis	1A	309	32.2406
A. longiglumis	1A	310	30.7986
A. longiglumis	1A	311	39.4833
A. longiglumis	1A	312	35.1535
A. longiglumis	1A	313	32.0065
A. longiglumis	1A	314	26.2936
A. longiglumis	1A	315	34.0525
A. longiglumis	1A	316	35.6441
A. longiglumis	1A	317	27.2135
A. longiglumis	1A	318	30.8312
A. longiglumis	1A	319	26.6529
A. longiglumis	1A	320	32.4739
A. longiglumis	1A	321	32.2686
A. longiglumis	1A	322	26.4546
A. longiglumis	1A	323	31.8996
A. longiglumis	1A	324	27.9139
A. longiglumis	1A	325	27.2713
A. longiglumis	1A	326	24.4772
A. longiglumis	1A	327	32.1564
A. longiglumis	1A	328	26.3513
A. longiglumis	1A	329	30.4121
A. longiglumis	1A	330	28.1789
A. longiglumis	1A	331	26.056
A. longiglumis	1A	332	31.3622
A. longiglumis	1A	333	42.9227
A. longiglumis	1A	334	37.4356
A. longiglumis	1A	335	27.5338
A. longiglumis	1A	336	26.8181
A. longiglumis	1A	337	24.9012
A. longiglumis	1A	338	26.662
A. longiglumis	1A	339	28.643
A. longiglumis	1A	340	26.007
A. longiglumis	1A	341	47.8764
A. longiglumis	1A	342	34.4671
A. longiglumis	1A	343	39.396
A. longiglumis	1A	344	30.1733
A. longiglumis	1A	345	27.6979
A. longiglumis	1A	346	32.4994
A. longiglumis	1A	347	23.3791
A. longiglumis	1A	348	29.8676
A. longiglumis	1A	349	29.7275
A. longiglumis	1A	350	30.5415
A. longiglumis	1A	351	35.5267
A. longiglumis	1A	352	30.686
A. longiglumis	1A	353	39.7014
A. longiglumis	1A	354	32.0859
A. longiglumis	1A	355	33.7438
A. longiglumis	1A	356	34.7961
A. longiglumis	1A	357	33.0153
A. longiglumis	1A	358	32.4584
A. longiglumis	1A	359	36.0829
A. longiglumis	1A	360	30.0089
A. longiglumis	1A	361	32.5096
A. longiglumis	1A	362	31.4155
A. longiglumis	1A	363	40.2407
A. longiglumis	1A	364	37.7967
A. longiglumis	1A	365	47.8764
A. longiglumis	1A	366	23.6511
A. longiglumis	1A	367	35.4635
A. longiglumis	1A	368	30.0744
A. longiglumis	1A	369	31.781
A. longiglumis	1A	370	32.0877
A. longiglumis	1A	371	36.3865
A. longiglumis	1A	372	27.8671
A. longiglumis	1A	373	27.9319
A. longiglumis	1A	374	47.8764
A. longiglumis	1A	375	47.8764
A. longiglumis	1A	376	47.8764
A. longiglumis	1A	377	47.8764
A. longiglumis	1A	378	47.8764
A. longiglumis	1A	379	47.8764
A. longiglumis	1A	380	30.737
A. longiglumis	1A	381	33.7369
A. longiglumis	1A	382	31.6735
A. longiglumis	1A	383	40.2329
A. longiglumis	1A	384	34.4787
A. longiglumis	1A	385	30.0158
A. longiglumis	1A	386	31.1344
A. longiglumis	1A	387	32.8731
A. longiglumis	1A	388	34.81
A. longiglumis	1A	389	32.947
A. longiglumis	1A	390	35.3773
A. longiglumis	1A	391	47.8764
A. longiglumis	1A	392	47.8764
A. longiglumis	1A	393	47.8764
A. longiglumis	1A	394	47.8764
A. longiglumis	1A	395	47.8764
A. longiglumis	1A	396	47.8764
A. longiglumis	1A	397	47.8764
A. longiglumis	1A	398	47.8764
A. longiglumis	1A	399	47.8764
A. longiglumis	1A	400	47.8764
A. longiglumis	1A	401	47.8764
A. longiglumis	1A	402	36.61
A. longiglumis	1A	403	47.8764
A. longiglumis	1A	404	47.8764
A. longiglumis	1A	405	47.8764
A. longiglumis	1A	406	47.8764
A. longiglumis	1A	407	47.8764
A. longiglumis	1A	408	29.0551
A. longiglumis	1A	409	40.0759
A. longiglumis	1A	410	35.805
A. longiglumis	1A	411	28.2478
A. longiglumis	1A	412	28.0197
A. longiglumis	1A	413	32.1798
A. longiglumis	1A	414	43.6589
A. longiglumis	1A	415	31.1122
A. longiglumis	1A	416	47.8764
A. longiglumis	1A	417	34.0443
A. longiglumis	1A	418	28.8377
A. longiglumis	1A	419	37.2076
A. longiglumis	1A	420	32.5222
A. longiglumis	1A	421	32.053
A. longiglumis	1A	422	40.1759
A. longiglumis	1A	423	45.9196
A. longiglumis	1A	424	37.8849
A. longiglumis	1A	425	47.8764
A. longiglumis	1A	426	47.8764
A. longiglumis	1A	427	35.7559
A. longiglumis	1A	428	45.994
A. longiglumis	1A	429	40.7942
A. longiglumis	1A	430	47.8764
A. longiglumis	1A	431	43.465
A. longiglumis	1A	432	47.8764
A. longiglumis	1A	433	33.2974
A. longiglumis	1A	434	37.6148
A. longiglumis	1A	435	47.8764
A. longiglumis	1A	436	47.8764
A. longiglumis	1A	437	47.8764
A. longiglumis	1A	438	47.8764
A. longiglumis	1A	439	47.8764
A. longiglumis	1A	440	17.6704
A. longiglumis	1A	441	15.2687
A. longiglumis	1A	442	13.7789
A. longiglumis	1A	443	19.9102
A. longiglumis	1A	444	18.3334
A. longiglumis	1A	445	18.6385
A. longiglumis	1A	446	9.4953
A. longiglumis	1A	447	14.0744
A. longiglumis	1A	448	13.2269
A. longiglumis	1A	449	17.3307
A. longiglumis	1A	450	16.3794
A. longiglumis	1A	451	10.8061
A. longiglumis	1A	452	11.6011
A. longiglumis	1A	453	9.8726
A. longiglumis	1A	454	11.9348
A. longiglumis	1A	455	15.8293
A. longiglumis	1A	456	11.6801
A. longiglumis	1A	457	10.7397
A. longiglumis	1A	458	31.9944
A. longiglumis	1A	459	13.524
A. longiglumis	1A	460	14.7689
A. longiglumis	1A	461	47.8764
A. longiglumis	1A	462	19.7983
A. longiglumis	1A	463	20.0235
A. longiglumis	1A	464	18.1782
A. longiglumis	1A	465	12.9822
A. longiglumis	1A	466	11.3157
A. longiglumis	1A	467	13.1184
A. longiglumis	1A	468	17.4098
A. longiglumis	1A	469	13.922
A. longiglumis	1A	470	9.86355
A. longiglumis	1A	471	11.7539
A. longiglumis	1A	472	18.0566
A. longiglumis	1A	473	23.9117
A. longiglumis	1A	474	13.0681
A. longiglumis	1A	475	22.3915
A. longiglumis	1A	476	13.0596
A. longiglumis	1A	477	18.4729
A. longiglumis	1A	478	17.7424
A. longiglumis	1A	479	29.1622
A. longiglumis	1A	480	12.2959
A. longiglumis	1A	481	9.15572
A. longiglumis	1A	482	12.0813
A. longiglumis	1A	483	18.4875
A. longiglumis	1A	484	13.8943
A. longiglumis	1A	485	17.1003
A. longiglumis	1A	486	26.5218
A. longiglumis	1A	487	15.8016
A. longiglumis	1A	488	14.9638
A. longiglumis	1A	489	22.5859
A. longiglumis	1A	490	16.0688
A. longiglumis	1A	491	14.4298
A. longiglumis	1A	492	16.1386
A. longiglumis	1A	493	16.9293
A. longiglumis	1A	494	10.1063
A. longiglumis	1A	495	16.7635
A. longiglumis	1A	496	15.8717
A. longiglumis	1A	497	15.6283
A. longiglumis	1A	498	15.5849
A. longiglumis	1A	499	13.9165
A. longiglumis	1A	500	14.6357
A. longiglumis	1A	501	13.8086
A. longiglumis	1A	502	17.42
A. longiglumis	1A	503	14.6576
A. longiglumis	1A	504	14.9814
A. longiglumis	1A	505	22.7642
A. longiglumis	1A	506	15.3947
A. longiglumis	1A	507	16.7671
A. longiglumis	1A	508	17.2365
A. longiglumis	1A	509	12.9648
A. longiglumis	1A	510	6.73014
A. longiglumis	1A	511	19.2653
A. longiglumis	1A	512	14.3411
A. longiglumis	1A	513	19.9066
A. longiglumis	1A	514	15.4332
A. longiglumis	1A	515	12.1954
A. longiglumis	1A	516	16.6438
A. longiglumis	1A	517	15.3895
A. longiglumis	1A	518	19.7268
A. longiglumis	1A	519	15.482
A. longiglumis	1A	520	19.1173
A. longiglumis	1A	521	14.176
A. longiglumis	1A	522	17.3247
A. longiglumis	1A	523	19.8605
A. longiglumis	1A	524	20.26
A. longiglumis	1A	525	47.8764
A. longiglumis	1A	526	10.9279
A. longiglumis	1A	527	18.0667
A. longiglumis	1A	528	12.3752
A. longiglumis	1A	529	15.301
A. longiglumis	1A	530	18.5275
A. longiglumis	1A	531	17.607
A. longiglumis	1A	532	19.822
A. longiglumis	1A	533	14.8444
A. longiglumis	1A	534	12.6891
A. longiglumis	1A	535	22.7918
A. longiglumis	1A	536	21.2107
A. longiglumis	1A	537	18.6544
A. longiglumis	1A	538	19.9809
A. longiglumis	1A	539	14.1699
A. longiglumis	1A	540	18.3532
A. longiglumis	1A	541	16.9363
A. longiglumis	1A	542	13.0273
A. longiglumis	1A	543	13.7507
A. longiglumis	1A	544	16.6208
A. longiglumis	1A	545	18.9715
A. longiglumis	1A	546	17.4728
A. longiglumis	1A	547	13.3722
A. longiglumis	1A	548	26.6563
A. longiglumis	1A	549	18.1376
A. longiglumis	1A	550	25.4825
A. longiglumis	1A	551	25.2363
A. longiglumis	1C	1	28.7006
A. longiglumis	1C	2	14.6021
A. longiglumis	1C	3	13.6827
A. longiglumis	1C	4	19.6817
A. longiglumis	1C	5	29.4594
A. longiglumis	1C	6	25.6375
A. longiglumis	1C	7	20.9094
A. longiglumis	1C	8	23.8584
A. longiglumis	1C	9	29.381
A. longiglumis	1C	10	25.1107
A. longiglumis	1C	11	21.7072
A. longiglumis	1C	12	25.8143
A. longiglumis	1C	13	29.4594
A. longiglumis	1C	14	23.9306
A. longiglumis	1C	15	23.9072
A. longiglumis	1C	16	24.8553
A. longiglumis	1C	17	24.9817
A. longiglumis	1C	18	21.513
A. longiglumis	1C	19	23.8765
A. longiglumis	1C	20	24.5995
A. longiglumis	1C	21	24.6685
A. longiglumis	1C	22	22.6332
A. longiglumis	1C	23	27.1886
A. longiglumis	1C	24	22.3458
A. longiglumis	1C	25	15.6565
A. longiglumis	1C	26	17.8754
A. longiglumis	1C	27	16.8211
A. longiglumis	1C	28	22.2878
A. longiglumis	1C	29	15.6851
A. longiglumis	1C	30	13.3533
A. longiglumis	1C	31	20.1439
A. longiglumis	1C	32	20.5481
A. longiglumis	1C	33	23.6623
A. longiglumis	1C	34	17.8915
A. longiglumis	1C	35	22.6126
A. longiglumis	1C	36	23.5707
A. longiglumis	1C	37	19.4796
A. longiglumis	1C	38	16.4947
A. longiglumis	1C	39	16.4384
A. longiglumis	1C	40	17.9865
A. longiglumis	1C	41	16.2069
A. longiglumis	1C	42	18.7047
A. longiglumis	1C	43	20.0396
A. longiglumis	1C	44	16.15
A. longiglumis	1C	45	5.88556
A. longiglumis	1C	46	15.0226
A. longiglumis	1C	47	10.0255
A. longiglumis	1C	48	16.1376
A. longiglumis	1C	49	15.5346
A. longiglumis	1C	50	27.0316
A. longiglumis	1C	51	15.5701
A. longiglumis	1C	52	21.2871
A. longiglumis	1C	53	14.2481
A. longiglumis	1C	54	11.6292
A. longiglumis	1C	55	11.5075
A. longiglumis	1C	56	29.4594
A. longiglumis	1C	57	10.0181
A. longiglumis	1C	58	11.0635
A. longiglumis	1C	59	16.4914
A. longiglumis	1C	60	11.4123
A. longiglumis	1C	61	22.6124
A. longiglumis	1C	62	17.7829
A. longiglumis	1C	63	29.4594
A. longiglumis	1C	64	7.16382
A. longiglumis	1C	65	16.5955
A. longiglumis	1C	66	16.2405
A. longiglumis	1C	67	29.4594
A. longiglumis	1C	68	10.7041
A. longiglumis	1C	69	12.242
A. longiglumis	1C	70	15.1733
A. longiglumis	1C	71	9.86934
A. longiglumis	1C	72	18.1164
A. longiglumis	1C	73	16.0379
A. longiglumis	1C	74	10.2423
A. longiglumis	1C	75	12.9669
A. longiglumis	1C	76	9.35973
A. longiglumis	1C	77	6.41948
A. longiglumis	1C	78	8.99379
A. longiglumis	1C	79	17.5747
A. longiglumis	1C	80	9.2108
A. longiglumis	1C	81	17.7676
A. longiglumis	1C	82	13.1163
A. longiglumis	1C	83	29.4594
A. longiglumis	1C	84	15.7572
A. longiglumis	1C	85	14.1991
A. longiglumis	1C	86	10.8762
A. longiglumis	1C	87	7.52343
A. longiglumis	1C	88	7.02696
A. longiglumis	1C	89	8.70788
A. longiglumis	1C	90	19.0403
A. longiglumis	1C	91	11.6267
A. longiglumis	1C	92	9.6475
A. longiglumis	1C	93	12.4527
A. longiglumis	1C	94	8.72266
A. longiglumis	1C	95	9.13395
A. longiglumis	1C	96	19.0584
A. longiglumis	1C	97	15.3153
A. longiglumis	1C	98	13.2351
A. longiglumis	1C	99	10.8724
A. longiglumis	1C	100	18.9512
A. longiglumis	1C	101	6.39605
A. longiglumis	1C	102	7.60964
A. longiglumis	1C	103	7.49161
A. longiglumis	1C	104	12.399
A. longiglumis	1C	105	6.03952
A. longiglumis	1C	106	14.8146
A. longiglumis	1C	107	12.0252
A. longiglumis	1C	108	10.065
A. longiglumis	1C	109	7.63768
A. longiglumis	1C	110	29.2719
A. longiglumis	1C	111	6.26268
A. longiglumis	1C	112	7.2546
A. longiglumis	1C	113	9.11549
A. longiglumis	1C	114	9.30385
A. longiglumis	1C	115	10.638
A. longiglumis	1C	116	26.5065
A. longiglumis	1C	117	10.0365
A. longiglumis	1C	118	12.0717
A. longiglumis	1C	119	15.7159
A. longiglumis	1C	120	13.1258
A. longiglumis	1C	121	18.18
A. longiglumis	1C	122	5.3232
A. longiglumis	1C	123	29.4594
A. longiglumis	1C	124	12.2107
A. longiglumis	1C	125	13.9047
A. longiglumis	1C	126	29.4594
A. longiglumis	1C	127	9.88884
A. longiglumis	1C	128	16.2153
A. longiglumis	1C	129	27.5656
A. longiglumis	1C	130	8.8196
A. longiglumis	1C	131	7.9959
A. longiglumis	1C	132	13.344
A. longiglumis	1C	133	11.4339
A. longiglumis	1C	134	7.41417
A. longiglumis	1C	135	7.44585
A. longiglumis	1C	136	7.5843
A. longiglumis	1C	137	20.6109
A. longiglumis	1C	138	7.90438
A. longiglumis	1C	139	11.6519
A. longiglumis	1C	140	7.69772
A. longiglumis	1C	141	22.3486
A. longiglumis	1C	142	7.24581
A. longiglumis	1C	143	13.1029
A. longiglumis	1C	144	8.66457
A. longiglumis	1C	145	10.5925
A. longiglumis	1C	146	13.4345
A. longiglumis	1C	147	8.86937
A. longiglumis	1C	148	12.4991
A. longiglumis	1C	149	13.056
A. longiglumis	1C	150	8.2576
A. longiglumis	1C	151	6.46568
A. longiglumis	1C	152	12.5548
A. longiglumis	1C	153	11.759
A. longiglumis	1C	154	6.51064
A. longiglumis	1C	155	10.8641
A. longiglumis	1C	156	10.6973
A. longiglumis	1C	157	29.4594
A. longiglumis	1C	158	6.06633
A. longiglumis	1C	159	26.1758
A. longiglumis	1C	160	6.07812
A. longiglumis	1C	161	15.2664
A. longiglumis	1C	162	5.96472
A. longiglumis	1C	163	10.0728
A. longiglumis	1C	164	9.98961
A. longiglumis	1C	165	19.2798
A. longiglumis	1C	166	20.416
A. longiglumis	1C	167	6.74463
A. longiglumis	1C	168	6.7121
A. longiglumis	1C	169	26.9084
A. longiglumis	1C	170	15.1063
A. longiglumis	1C	171	6.01102
A. longiglumis	1C	172	12.0973
A. longiglumis	1C	173	29.4594
A. longiglumis	1C	174	8.49263
A. longiglumis	1C	175	9.69318
A. longiglumis	1C	176	29.4594
A. longiglumis	1C	177	8.13434
A. longiglumis	1C	178	24.821
A. longiglumis	1C	179	6.33897
A. longiglumis	1C	180	18.5318
A. longiglumis	1C	181	20.1653
A. longiglumis	1C	182	7.32453
A. longiglumis	1C	183	12.965
A. longiglumis	1C	184	6.35168
A. longiglumis	1C	185	8.84998
A. longiglumis	1C	186	6.05582
A. longiglumis	1C	187	7.75064
A. longiglumis	1C	188	8.22497
A. longiglumis	1C	189	10.6675
A. longiglumis	1C	190	7.57714
A. longiglumis	1C	191	14.9243
A. longiglumis	1C	192	12.0894
A. longiglumis	1C	193	18.5164
A. longiglumis	1C	194	29.4594
A. longiglumis	1C	195	16.4959
A. longiglumis	1C	196	6.37619
A. longiglumis	1C	197	19.6636
A. longiglumis	1C	198	8.81816
A. longiglumis	1C	199	7.39745
A. longiglumis	1C	200	15.0723
A. longiglumis	1C	201	17.9019
A. longiglumis	1C	202	13.3361
A. longiglumis	1C	203	6.08709
A. longiglumis	1C	204	6.64793
A. longiglumis	1C	205	15.461
A. longiglumis	1C	206	11.6556
A. longiglumis	1C	207	10.766
A. longiglumis	1C	208	5.73351
A. longiglumis	1C	209	10.6674
A. longiglumis	1C	210	5.30707
A. longiglumis	1C	211	20.9526
A. longiglumis	1C	212	29.4594
A. longiglumis	1C	213	8.18774
A. longiglumis	1C	214	9.09413
A. longiglumis	1C	215	29.4594
A. longiglumis	1C	216	25.3999
A. longiglumis	1C	217	13.9666
A. longiglumis	1C	218	7.68292
A. longiglumis	1C	219	6.11196
A. longiglumis	1C	220	10.7712
A. longiglumis	1C	221	12.8088
A. longiglumis	1C	222	8.4038
A. longiglumis	1C	223	7.44094
A. longiglumis	1C	224	7.1094
A. longiglumis	1C	225	29.4594
A. longiglumis	1C	226	26.9896
A. longiglumis	1C	227	13.2704
A. longiglumis	1C	228	7.14118
A. longiglumis	1C	229	8.33553
A. longiglumis	1C	230	10.5223
A. longiglumis	1C	231	29.4594
A. longiglumis	1C	232	9.68696
A. longiglumis	1C	233	29.4594
A. longiglumis	1C	234	12.8606
A. longiglumis	1C	235	12.3285
A. longiglumis	1C	236	6.20364
A. longiglumis	1C	237	13.4348
A. longiglumis	1C	238	16.6427
A. longiglumis	1C	239	15.6506
A. longiglumis	1C	240	11.9766
A. longiglumis	1C	241	8.62815
A. longiglumis	1C	242	9.05522
A. longiglumis	1C	243	29.4594
A. longiglumis	1C	244	19.9176
A. longiglumis	1C	245	8.53509
A. longiglumis	1C	246	6.19
A. longiglumis	1C	247	21.402
A. longiglumis	1C	248	11.1356
A. longiglumis	1C	249	9.45014
A. longiglumis	1C	250	15.3642
A. longiglumis	1C	251	14.2485
A. longiglumis	1C	252	21.3846
A. longiglumis	1C	253	10.5389
A. longiglumis	1C	254	16.3092
A. longiglumis	1C	255	11.9487
A. longiglumis	1C	256	9.82335
A. longiglumis	1C	257	8.21341
A. longiglumis	1C	258	7.67476
A. longiglumis	1C	259	29.4594
A. longiglumis	1C	260	29.4594
A. longiglumis	1C	261	8.43886
A. longiglumis	1C	262	9.74474
A. longiglumis	1C	263	29.4594
A. longiglumis	1C	264	9.41793
A. longiglumis	1C	265	23.0757
A. longiglumis	1C	266	29.4594
A. longiglumis	1C	267	12.8237
A. longiglumis	1C	268	10.3492
A. longiglumis	1C	269	6.22118
A. longiglumis	1C	270	8.09729
A. longiglumis	1C	271	11.1501
A. longiglumis	1C	272	10.02
A. longiglumis	1C	273	4.97368
A. longiglumis	1C	274	8.74295
A. longiglumis	1C	275	13.7247
A. longiglumis	1C	276	29.4594
A. longiglumis	1C	277	6.0562
A. longiglumis	1C	278	12.8144
A. longiglumis	1C	279	7.55537
A. longiglumis	1C	280	6.59377
A. longiglumis	1C	281	6.31954
A. longiglumis	1C	282	17.6825
A. longiglumis	1C	283	7.28786
A. longiglumis	1C	284	8.19667
A. longiglumis	1C	285	6.96595
A. longiglumis	1C	286	7.60602
A. longiglumis	1C	287	6.86067
A. longiglumis	1C	288	13.6234
A. longiglumis	1C	289	6.87688
A. longiglumis	1C	290	6.00739
A. longiglumis	1C	291	29.4594
A. longiglumis	1C	292	9.40095
A. longiglumis	1C	293	11.6849
A. longiglumis	1C	294	6.61442
A. longiglumis	1C	295	12.7541
A. longiglumis	1C	296	9.0105
A. longiglumis	1C	297	9.66044
A. longiglumis	1C	298	29.4594
A. longiglumis	1C	299	7.11629
A. longiglumis	1C	300	14.3483
A. longiglumis	1C	301	16.9589
A. longiglumis	1C	302	7.52943
A. longiglumis	1C	303	15.8332
A. longiglumis	1C	304	8.06036
A. longiglumis	1C	305	12.6021
A. longiglumis	1C	306	9.64359
A. longiglumis	1C	307	8.65216
A. longiglumis	1C	308	10.883
A. longiglumis	1C	309	10.1195
A. longiglumis	1C	310	9.18731
A. longiglumis	1C	311	7.38561
A. longiglumis	1C	312	12.2568
A. longiglumis	1C	313	9.88124
A. longiglumis	1C	314	15.6424
A. longiglumis	1C	315	20.0913
A. longiglumis	1C	316	26.6146
A. longiglumis	1C	317	11.5246
A. longiglumis	1C	318	14.4036
A. longiglumis	1C	319	13.2163
A. longiglumis	1C	320	9.83098
A. longiglumis	1C	321	19.3747
A. longiglumis	1C	322	12.4353
A. longiglumis	1C	323	13.9763
A. longiglumis	1C	324	15.9752
A. longiglumis	1C	325	13.7066
A. longiglumis	1C	326	29.4594
A. longiglumis	1C	327	13.6815
A. longiglumis	1C	328	11.6352
A. longiglumis	1C	329	21.8904
A. longiglumis	1C	330	13.9427
A. longiglumis	1C	331	7.85636
A. longiglumis	1C	332	29.4594
A. longiglumis	1C	333	25.6913
A. longiglumis	1C	334	29.4594
A. longiglumis	1C	335	12.7884
A. longiglumis	1C	336	14.0046
A. longiglumis	1C	337	12.6206
A. longiglumis	1C	338	9.38197
A. longiglumis	1C	339	29.4594
A. longiglumis	1C	340	27.7042
A. longiglumis	1C	341	13.5517
A. longiglumis	1C	342	20.9462
A. longiglumis	1C	343	16.4954
A. longiglumis	1C	344	11.3986
A. longiglumis	1C	345	8.78173
A. longiglumis	1C	346	14.6002
A. longiglumis	1C	347	19.0867
A. longiglumis	1C	348	12.546
A. longiglumis	1C	349	20.8027
A. longiglumis	1C	350	10.5319
A. longiglumis	1C	351	19.8685
A. longiglumis	1C	352	10.5132
A. longiglumis	1C	353	16.1578
A. longiglumis	1C	354	23.0606
A. longiglumis	1C	355	29.4594
A. longiglumis	1C	356	21.4051
A. longiglumis	1C	357	8.54532
A. longiglumis	1C	358	10.5692
A. longiglumis	1C	359	11.6445
A. longiglumis	1C	360	9.42083
A. longiglumis	1C	361	14.1414
A. longiglumis	1C	362	13.8073
A. longiglumis	1C	363	20.0978
A. longiglumis	1C	364	14.7284
A. longiglumis	1C	365	29.4594
A. longiglumis	1C	366	16.1463
A. longiglumis	1C	367	12.0356
A. longiglumis	1C	368	12.7193
A. longiglumis	1C	369	10.1069
A. longiglumis	1C	370	16.1846
A. longiglumis	1C	371	12.3582
A. longiglumis	1C	372	29.4594
A. longiglumis	1C	373	26.6479
A. longiglumis	1C	374	6.4249
A. longiglumis	1C	375	10.1883
A. longiglumis	1C	376	18.4761
A. longiglumis	1C	377	9.37974
A. longiglumis	1C	378	16.3478
A. longiglumis	1C	379	17.6198
A. longiglumis	1C	380	23.4036
A. longiglumis	1C	381	15.3565
A. longiglumis	1C	382	29.4594
A. longiglumis	1C	383	14.6471
A. longiglumis	1C	384	16.3295
A. longiglumis	1C	385	13.5969
A. longiglumis	1C	386	29.4594
A. longiglumis	1C	387	20.7695
A. longiglumis	1C	388	15.5068
A. longiglumis	1C	389	11.2036
A. longiglumis	1C	390	13.2313
A. longiglumis	1C	391	15.8368
A. longiglumis	1C	392	15.1151
A. longiglumis	1C	393	13.6409
A. longiglumis	1C	394	11.0972
A. longiglumis	1C	395	10.8341
A. longiglumis	1C	396	29.4594
A. longiglumis	1C	397	8.31844
A. longiglumis	1C	398	12.7068
A. longiglumis	1C	399	8.38428
A. longiglumis	1C	400	17.041
A. longiglumis	1C	401	11.2467
A. longiglumis	1C	402	8.49242
A. longiglumis	1C	403	11.8044
A. longiglumis	1C	404	11.229
A. longiglumis	1C	405	13.4533
A. longiglumis	1C	406	18.0525
A. longiglumis	1C	407	19.819
A. longiglumis	1C	408	11.7245
A. longiglumis	1C	409	14.1806
A. longiglumis	1C	410	21.7578
A. longiglumis	1C	411	13.0758
A. longiglumis	1C	412	7.13048
A. longiglumis	1C	413	23.0873
A. longiglumis	1C	414	21.0043
A. longiglumis	1C	415	11.7885
A. longiglumis	1C	416	13.8046
A. longiglumis	1C	417	15.2162
A. longiglumis	1C	418	15.2727
A. longiglumis	1C	419	13.9225
A. longiglumis	1C	420	19.4008
A. longiglumis	1C	421	15.1666
A. longiglumis	1C	422	13.5309
A. longiglumis	1C	423	8.75781
A. longiglumis	1C	424	8.50784
A. longiglumis	1C	425	13.8308
A. longiglumis	1C	426	21.6364
A. longiglumis	1C	427	29.4594
A. longiglumis	1C	428	29.4594
A. longiglumis	1C	429	20.237
A. longiglumis	1C	430	13.4541
A. longiglumis	1C	431	12.0698
A. longiglumis	1C	432	10.4862
A. longiglumis	1C	433	12.3393
A. longiglumis	1C	434	17.4002
A. longiglumis	1C	435	15.979
A. longiglumis	1C	436	19.1222
A. longiglumis	1C	437	29.4594
A. longiglumis	1C	438	11.4252
A. longiglumis	1C	439	29.4594
A. longiglumis	1C	440	29.4594
A. longiglumis	1C	441	14.9399
A. longiglumis	1C	442	10.242
A. longiglumis	1C	443	19.7293
A. longiglumis	1C	444	22.3231
A. longiglumis	1C	445	16.7625
A. longiglumis	1C	446	7.5922
A. longiglumis	1C	447	15.2884
A. longiglumis	1C	448	16.1784
A. longiglumis	1C	449	6.16657
A. longiglumis	1C	450	12.4327
A. longiglumis	1C	451	25.1214
A. longiglumis	1C	452	22.9445
A. longiglumis	1C	453	29.4594
A. longiglumis	1C	454	29.4594
A. longiglumis	1C	455	29.4594
A. longiglumis	1C	456	29.4594
A. longiglumis	1C	457	29.4594
A. longiglumis	1C	458	29.4594
A. longiglumis	1C	459	29.4594
A. longiglumis	1D	1	28.8796
A. longiglumis	1D	2	21.152
A. longiglumis	1D	3	21.0209
A. longiglumis	1D	4	15.8793
A. longiglumis	1D	5	17.2432
A. longiglumis	1D	6	22.1165
A. longiglumis	1D	7	24.6438
A. longiglumis	1D	8	23.1372
A. longiglumis	1D	9	20.8977
A. longiglumis	1D	10	24.5369
A. longiglumis	1D	11	25.5064
A. longiglumis	1D	12	20.9705
A. longiglumis	1D	13	18.2969
A. longiglumis	1D	14	24.4948
A. longiglumis	1D	15	28.8796
A. longiglumis	1D	16	26.2161
A. longiglumis	1D	17	20.2479
A. longiglumis	1D	18	27.2194
A. longiglumis	1D	19	20.9912
A. longiglumis	1D	20	24.1189
A. longiglumis	1D	21	22.5677
A. longiglumis	1D	22	24.8051
A. longiglumis	1D	23	20.6603
A. longiglumis	1D	24	16.8493
A. longiglumis	1D	25	28.0687
A. longiglumis	1D	26	26.4452
A. longiglumis	1D	27	22.8411
A. longiglumis	1D	28	17.5061
A. longiglumis	1D	29	11.9178
A. longiglumis	1D	30	13.7909
A. longiglumis	1D	31	12.0298
A. longiglumis	1D	32	17.2051
A. longiglumis	1D	33	27.284
A. longiglumis	1D	34	16.7766
A. longiglumis	1D	35	15.5851
A. longiglumis	1D	36	14.0412
A. longiglumis	1D	37	12.3261
A. longiglumis	1D	38	14.5487
A. longiglumis	1D	39	11.0944
A. longiglumis	1D	40	16.6703
A. longiglumis	1D	41	14.2766
A. longiglumis	1D	42	14.2053
A. longiglumis	1D	43	16.942
A. longiglumis	1D	44	15.5339
A. longiglumis	1D	45	13.0598
A. longiglumis	1D	46	14.1646
A. longiglumis	1D	47	12.6178
A. longiglumis	1D	48	16.5208
A. longiglumis	1D	49	12.8509
A. longiglumis	1D	50	13.3059
A. longiglumis	1D	51	18.3691
A. longiglumis	1D	52	10.8702
A. longiglumis	1D	53	11.5377
A. longiglumis	1D	54	18.3983
A. longiglumis	1D	55	13.5297
A. longiglumis	1D	56	16.0228
A. longiglumis	1D	57	10.4424
A. longiglumis	1D	58	17.4234
A. longiglumis	1D	59	25.0203
A. longiglumis	1D	60	12.3948
A. longiglumis	1D	61	13.05
A. longiglumis	1D	62	17.7797
A. longiglumis	1D	63	13.2534
A. longiglumis	1D	64	12.8336
A. longiglumis	1D	65	16.3969
A. longiglumis	1D	66	10.1576
A. longiglumis	1D	67	15.0765
A. longiglumis	1D	68	16.1349
A. longiglumis	1D	69	16.6862
A. longiglumis	1D	70	26.6552
A. longiglumis	1D	71	20.3018
A. longiglumis	1D	72	26.0305
A. longiglumis	1D	73	23.755
A. longiglumis	1D	74	28.8796
A. longiglumis	1D	75	28.8796
A. longiglumis	1D	76	27.9594
A. longiglumis	1D	77	28.8796
A. longiglumis	1D	78	28.8796
A. longiglumis	1D	79	24.7863
A. longiglumis	1D	80	11.1408
A. longiglumis	1D	81	16.0762
A. longiglumis	1D	82	13.8298
A. longiglumis	1D	83	15.1933
A. longiglumis	1D	84	13.6902
A. longiglumis	1D	85	28.6299
A. longiglumis	1D	86	23.3711
A. longiglumis	1D	87	28.8796
A. longiglumis	1D	88	9.6883
A. longiglumis	1D	89	14.549
A. longiglumis	1D	90	13.1284
A. longiglumis	1D	91	12.7525
A. longiglumis	1D	92	18.6048
A. longiglumis	1D	93	15.7812
A. longiglumis	1D	94	17.2358
A. longiglumis	1D	95	19.0075
A. longiglumis	1D	96	11.1026
A. longiglumis	1D	97	28.8796
A. longiglumis	1D	98	11.8973
A. longiglumis	1D	99	18.3549
A. longiglumis	1D	100	14.7251
A. longiglumis	1D	101	12.7088
A. longiglumis	1D	102	12.3794
A. longiglumis	1D	103	13.3293
A. longiglumis	1D	104	11.4112
A. longiglumis	1D	105	10.7298
A. longiglumis	1D	106	28.8796
A. longiglumis	1D	107	28.8796
A. longiglumis	1D	108	24.0639
A. longiglumis	1D	109	17.0712
A. longiglumis	1D	110	15.4287
A. longiglumis	1D	111	28.8796
A. longiglumis	1D	112	28.8796
A. longiglumis	1D	113	15.826
A. longiglumis	1D	114	15.9851
A. longiglumis	1D	115	14.6105
A. longiglumis	1D	116	16.055
A. longiglumis	1D	117	18.3925
A. longiglumis	1D	118	15.7241
A. longiglumis	1D	119	18.3498
A. longiglumis	1D	120	13.7769
A. longiglumis	1D	121	24.0318
A. longiglumis	1D	122	14.5279
A. longiglumis	1D	123	16.4523
A. longiglumis	1D	124	13.3863
A. longiglumis	1D	125	16.435
A. longiglumis	1D	126	14.5011
A. longiglumis	1D	127	15.2147
A. longiglumis	1D	128	17.5145
A. longiglumis	1D	129	28.8796
A. longiglumis	1D	130	13.1806
A. longiglumis	1D	131	21.3887
A. longiglumis	1D	132	15.4407
A. longiglumis	1D	133	14.1889
A. longiglumis	1D	134	13.2912
A. longiglumis	1D	135	17.8627
A. longiglumis	1D	136	15.9118
A. longiglumis	1D	137	20.2375
A. longiglumis	1D	138	15.7634
A. longiglumis	1D	139	15.7479
A. longiglumis	1D	140	13.5834
A. longiglumis	1D	141	15.5705
A. longiglumis	1D	142	15.2111
A. longiglumis	1D	143	18.3592
A. longiglumis	1D	144	12.8572
A. longiglumis	1D	145	15.0704
A. longiglumis	1D	146	12.6129
A. longiglumis	1D	147	13.2086
A. longiglumis	1D	148	10.7711
A. longiglumis	1D	149	12.6835
A. longiglumis	1D	150	16.0485
A. longiglumis	1D	151	16.2953
A. longiglumis	1D	152	13.6868
A. longiglumis	1D	153	15.9697
A. longiglumis	1D	154	17.5612
A. longiglumis	1D	155	15.3078
A. longiglumis	1D	156	15.5227
A. longiglumis	1D	157	16.5443
A. longiglumis	1D	158	15.693
A. longiglumis	1D	159	18.6612
A. longiglumis	1D	160	16.0856
A. longiglumis	1D	161	19.588
A. longiglumis	1D	162	28.8796
A. longiglumis	1D	163	24.1377
A. longiglumis	1D	164	28.8796
A. longiglumis	1D	165	16.7911
A. longiglumis	1D	166	15.5022
A. longiglumis	1D	167	15.5261
A. longiglumis	1D	168	13.1914
A. longiglumis	1D	169	13.7634
A. longiglumis	1D	170	11.7057
A. longiglumis	1D	171	15.5914
A. longiglumis	1D	172	17.9617
A. longiglumis	1D	173	28.8796
A. longiglumis	1D	174	12.6818
A. longiglumis	1D	175	15.7809
A. longiglumis	1D	176	12.4673
A. longiglumis	1D	177	16.7143
A. longiglumis	1D	178	16.499
A. longiglumis	1D	179	13.7033
A. longiglumis	1D	180	17.9315
A. longiglumis	1D	181	14.0767
A. longiglumis	1D	182	28.8796
A. longiglumis	1D	183	28.8796
A. longiglumis	1D	184	14.6497
A. longiglumis	1D	185	16.7833
A. longiglumis	1D	186	13.9678
A. longiglumis	1D	187	15.7385
A. longiglumis	1D	188	22.3315
A. longiglumis	1D	189	13.6904
A. longiglumis	1D	190	14.1161
A. longiglumis	1D	191	15.9413
A. longiglumis	1D	192	20.9007
A. longiglumis	1D	193	13.5752
A. longiglumis	1D	194	15.2167
A. longiglumis	1D	195	14.4025
A. longiglumis	1D	196	13.8845
A. longiglumis	1D	197	13.4287
A. longiglumis	1D	198	12.9154
A. longiglumis	1D	199	12.165
A. longiglumis	1D	200	27.9029
A. longiglumis	1D	201	28.8796
A. longiglumis	1D	202	22.6416
A. longiglumis	1D	203	19.8076
A. longiglumis	1D	204	23.1915
A. longiglumis	1D	205	25.0001
A. longiglumis	1D	206	17.5922
A. longiglumis	1D	207	15.8099
A. longiglumis	1D	208	25.907
A. longiglumis	1D	209	22.619
A. longiglumis	1D	210	13.1857
A. longiglumis	1D	211	16.8557
A. longiglumis	1D	212	14.8253
A. longiglumis	1D	213	13.0257
A. longiglumis	1D	214	27.1683
A. longiglumis	1D	215	18.8478
A. longiglumis	1D	216	25.7659
A. longiglumis	1D	217	21.2635
A. longiglumis	1D	218	24.1265
A. longiglumis	1D	219	24.6241
A. longiglumis	1D	220	14.6942
A. longiglumis	1D	221	20.2981
A. longiglumis	1D	222	19.2963
A. longiglumis	1D	223	28.8796
A. longiglumis	1D	224	17.131
A. longiglumis	1D	225	20.2476
A. longiglumis	1D	226	28.8796
A. longiglumis	1D	227	18.2308
A. longiglumis	1D	228	28.8796
A. longiglumis	1D	229	18.755
A. longiglumis	1D	230	17.3495
A. longiglumis	1D	231	28.8796
A. longiglumis	1D	232	19.0024
A. longiglumis	1D	233	27.7304
A. longiglumis	1D	234	16.9111
A. longiglumis	1D	235	27.9048
A. longiglumis	1D	236	17.1113
A. longiglumis	1D	237	18.7915
A. longiglumis	1D	238	25.7661
A. longiglumis	1D	239	24.8662
A. longiglumis	1D	240	22.4187
A. longiglumis	1D	241	28.8796
A. longiglumis	1D	242	28.8796
A. longiglumis	1D	243	28.8796
A. longiglumis	1D	244	22.9925
A. longiglumis	1D	245	19.8187
A. longiglumis	1D	246	23.9968
A. longiglumis	1D	247	17.5671
A. longiglumis	1D	248	19.9476
A. longiglumis	1D	249	24.1651
A. longiglumis	1D	250	18.5076
A. longiglumis	1D	251	25.2755
A. longiglumis	1D	252	28.8796
A. longiglumis	1D	253	28.8796
A. longiglumis	1D	254	23.9903
A. longiglumis	1D	255	27.2231
A. longiglumis	1D	256	21.3768
A. longiglumis	1D	257	20.6235
A. longiglumis	1D	258	18.102
A. longiglumis	1D	259	24.6913
A. longiglumis	1D	260	27.9927
A. longiglumis	1D	261	27.1546
A. longiglumis	1D	262	19.9939
A. longiglumis	1D	263	20.2766
A. longiglumis	1D	264	16.7663
A. longiglumis	1D	265	18.7979
A. longiglumis	1D	266	14.8622
A. longiglumis	1D	267	19.4008
A. longiglumis	1D	268	23.9075
A. longiglumis	1D	269	23.3562
A. longiglumis	1D	270	28.8796
A. longiglumis	1D	271	28.8796
A. longiglumis	1D	272	25.0838
A. longiglumis	1D	273	18.5667
A. longiglumis	1D	274	25.4389
A. longiglumis	1D	275	26.3615
A. longiglumis	1D	276	27.5972
A. longiglumis	1D	277	21.3493
A. longiglumis	1D	278	22.5099
A. longiglumis	1D	279	16.841
A. longiglumis	1D	280	21.8215
A. longiglumis	1D	281	27.6389
A. longiglumis	1D	282	20.6566
A. longiglumis	1D	283	22.7728
A. longiglumis	1D	284	17.061
A. longiglumis	1D	285	19.7551
A. longiglumis	1D	286	19.4979
A. longiglumis	1D	287	21.003
A. longiglumis	1D	288	20.7521
A. longiglumis	1D	289	16.4502
A. longiglumis	1D	290	15.5382
A. longiglumis	1D	291	16.0522
A. longiglumis	1D	292	18.5341
A. longiglumis	1D	293	21.5434
A. longiglumis	1D	294	22.7045
A. longiglumis	1D	295	21.4089
A. longiglumis	1D	296	27.935
A. longiglumis	1D	297	20.5443
A. longiglumis	1D	298	19.8835
A. longiglumis	1D	299	24.5181
A. longiglumis	1D	300	27.5356
A. longiglumis	1D	301	28.2156
A. longiglumis	1D	302	23.5438
A. longiglumis	1D	303	19.4036
A. longiglumis	1D	304	19.4125
A. longiglumis	1D	305	25.998
A. longiglumis	1D	306	21.4096
A. longiglumis	1D	307	25.392
A. longiglumis	1D	308	22.5893
A. longiglumis	1D	309	22.7593
A. longiglumis	1D	310	22.158
A. longiglumis	1D	311	26.2497
A. longiglumis	1D	312	22.032
A. longiglumis	1D	313	20.7155
A. longiglumis	1D	314	24.7441
A. longiglumis	1D	315	28.8796
A. longiglumis	1D	316	21.8409
A. longiglumis	1D	317	20.4199
A. longiglumis	1D	318	22.138
A. longiglumis	1D	319	15.1489
A. longiglumis	1D	320	23.9585
A. longiglumis	1D	321	21.2892
A. longiglumis	1D	322	25.2652
A. longiglumis	1D	323	26.6517
A. longiglumis	1D	324	20.5388
A. longiglumis	1D	325	28.8796
A. longiglumis	1D	326	28.8796
A. longiglumis	1D	327	25.2555
A. longiglumis	1D	328	20.8229
A. longiglumis	1D	329	22.7749
A. longiglumis	1D	330	24.2471
A. longiglumis	1D	331	20.1559
A. longiglumis	1D	332	14.9578
A. longiglumis	1D	333	25.8265
A. longiglumis	1D	334	24.6938
A. longiglumis	1D	335	24.4588
A. longiglumis	1D	336	26.4073
A. longiglumis	1D	337	25.2898
A. longiglumis	1D	338	28.8796
A. longiglumis	1D	339	25.3739
A. longiglumis	1D	340	28.2798
A. longiglumis	1D	341	23.8997
A. longiglumis	1D	342	28.8796
A. longiglumis	1D	343	24.3234
A. longiglumis	1D	344	25.3224
A. longiglumis	1D	345	25.5959
A. longiglumis	1D	346	28.8796
A. longiglumis	1D	347	23.7963
A. longiglumis	1D	348	25.6297
A. longiglumis	1D	349	22.9967
A. longiglumis	1D	350	23.6615
A. longiglumis	1D	351	23.6886
A. longiglumis	1D	352	26.9779
A. longiglumis	1D	353	23.5779
A. longiglumis	1D	354	22.9308
A. longiglumis	1D	355	24.9702
A. longiglumis	1D	356	23.038
A. longiglumis	1D	357	26.2295
A. longiglumis	1D	358	23.4708
A. longiglumis	1D	359	28.8796
A. longiglumis	1D	360	21.7856
A. longiglumis	1D	361	23.8972
A. longiglumis	1D	362	14.3693
A. longiglumis	1D	363	18.472
A. longiglumis	1D	364	24.2965
A. longiglumis	1D	365	28.8796
A. longiglumis	1D	366	24.4048
A. longiglumis	1D	367	26.6762
A. longiglumis	1D	368	22.0136
A. longiglumis	1D	369	22.9741
A. longiglumis	1D	370	20.9087
A. longiglumis	1D	371	22.5127
A. longiglumis	1D	372	20.1473
A. longiglumis	1D	373	24.8216
A. longiglumis	1D	374	23.0341
A. longiglumis	1D	375	25.4358
A. longiglumis	1D	376	28.8796
A. longiglumis	1D	377	23.049
A. longiglumis	1D	378	22.2507
A. longiglumis	1D	379	26.1234
A. longiglumis	1D	380	23.1754
A. longiglumis	1D	381	28.8796
A. longiglumis	1D	382	22.1363
A. longiglumis	1D	383	28.8796
A. longiglumis	1D	384	18.299
A. longiglumis	1D	385	24.4933
A. longiglumis	1D	386	19.7643
A. longiglumis	1D	387	22.8569
A. longiglumis	1D	388	25.976
A. longiglumis	1D	389	28.1691
A. longiglumis	1D	390	23.6532
A. longiglumis	1D	391	24.2131
A. longiglumis	1D	392	23.6826
A. longiglumis	1D	393	26.577
A. longiglumis	1D	394	27.9349
A. longiglumis	1D	395	26.5669
A. longiglumis	1D	396	20.6019
A. longiglumis	1D	397	21.9947
A. longiglumis	1D	398	25.0399
A. longiglumis	1D	399	24.4979
A. longiglumis	1D	400	25.4538
A. longiglumis	1D	401	28.8796
A. longiglumis	1D	402	25.8742
A. longiglumis	1D	403	25.4371
A. longiglumis	1D	404	26.1355
A. longiglumis	1D	405	19.679
A. longiglumis	1D	406	28.6735
A. longiglumis	1D	407	23.6191
A. longiglumis	1D	408	22.7327
A. longiglumis	1D	409	23.213
A. longiglumis	1D	410	24.1165
A. longiglumis	1D	411	24.5897
A. longiglumis	1D	412	28.8796
A. longiglumis	1D	413	20.3765
A. longiglumis	1D	414	18.126
A. longiglumis	1D	415	21.4282
A. longiglumis	1D	416	20.2101
A. longiglumis	1D	417	28.8796
A. longiglumis	1D	418	20.3336
A. longiglumis	1D	419	25.3325
A. longiglumis	1D	420	21.9627
A. longiglumis	1D	421	23.9766
A. longiglumis	1D	422	24.661
A. longiglumis	1D	423	22.126
A. longiglumis	1D	424	20.7498
A. longiglumis	1D	425	21.9412
A. longiglumis	1D	426	21.2462
A. longiglumis	1D	427	21.204
A. longiglumis	1D	428	22.0636
A. longiglumis	1D	429	22.6997
A. longiglumis	1D	430	21.8366
A. longiglumis	1D	431	22.1311
A. longiglumis	1D	432	22.4879
A. longiglumis	1D	433	26.2226
A. longiglumis	1D	434	20.8074
A. longiglumis	1D	435	28.5057
A. longiglumis	1D	436	22.4113
A. longiglumis	1D	437	25.1033
A. longiglumis	1D	438	28.3326
A. longiglumis	1D	439	26.2665
A. longiglumis	1D	440	26.38
A. longiglumis	1D	441	18.6957
A. longiglumis	1D	442	22.7552
A. longiglumis	1D	443	28.8796
A. longiglumis	1D	444	22.9887
A. longiglumis	1D	445	28.8796
A. longiglumis	1D	446	21.6119
A. longiglumis	1D	447	22.8177
A. longiglumis	1D	448	22.3122
A. longiglumis	1D	449	28.8796
A. longiglumis	1D	450	24.4211
A. longiglumis	1D	451	26.7236
A. longiglumis	1D	452	26.119
A. longiglumis	1D	453	24.0068
A. longiglumis	1D	454	28.1297
A. longiglumis	1D	455	20.6561
A. longiglumis	1D	456	22.6953
A. longiglumis	1D	457	23.1938
A. longiglumis	1D	458	23.2804
A. longiglumis	1D	459	24.5595
A. longiglumis	1D	460	24.6412
A. longiglumis	1D	461	26.5126
A. longiglumis	1D	462	20.6994
A. longiglumis	1D	463	24.0644
A. longiglumis	1D	464	22.6102
A. longiglumis	1D	465	21.5721
A. longiglumis	1D	466	19.9937
A. longiglumis	1D	467	20.4606
A. longiglumis	1D	468	21.2596
A. longiglumis	1D	469	24.4481
A. longiglumis	1D	470	26.4185
A. longiglumis	1D	471	24.2287
A. longiglumis	1D	472	28.8796
A. longiglumis	1D	473	28.8796
A. longiglumis	2A	1	34.2769
A. longiglumis	2A	2	26.8567
A. longiglumis	2A	3	33.4814
A. longiglumis	2A	4	35.6922
A. longiglumis	2A	5	31.929
A. longiglumis	2A	6	27.3799
A. longiglumis	2A	7	40.5738
A. longiglumis	2A	8	34.7061
A. longiglumis	2A	9	22.6966
A. longiglumis	2A	10	33.1117
A. longiglumis	2A	11	33.3677
A. longiglumis	2A	12	32.0184
A. longiglumis	2A	13	40.5738
A. longiglumis	2A	14	40.5738
A. longiglumis	2A	15	40.5738
A. longiglumis	2A	16	30.4869
A. longiglumis	2A	17	29.1928
A. longiglumis	2A	18	29.6391
A. longiglumis	2A	19	31.2669
A. longiglumis	2A	20	40.5738
A. longiglumis	2A	21	27.2719
A. longiglumis	2A	22	27.5974
A. longiglumis	2A	23	39.1359
A. longiglumis	2A	24	39.9176
A. longiglumis	2A	25	38.1679
A. longiglumis	2A	26	40.1151
A. longiglumis	2A	27	40.5738
A. longiglumis	2A	28	39.5109
A. longiglumis	2A	29	31.7958
A. longiglumis	2A	30	26.5819
A. longiglumis	2A	31	24.707
A. longiglumis	2A	32	25.3483
A. longiglumis	2A	33	25.458
A. longiglumis	2A	34	25.1728
A. longiglumis	2A	35	23.0539
A. longiglumis	2A	36	23.2026
A. longiglumis	2A	37	25.3492
A. longiglumis	2A	38	23.3734
A. longiglumis	2A	39	25.218
A. longiglumis	2A	40	23.722
A. longiglumis	2A	41	27.7134
A. longiglumis	2A	42	24.49
A. longiglumis	2A	43	25.8728
A. longiglumis	2A	44	26.8106
A. longiglumis	2A	45	24.1205
A. longiglumis	2A	46	27.4492
A. longiglumis	2A	47	24.8398
A. longiglumis	2A	48	24.529
A. longiglumis	2A	49	25.1822
A. longiglumis	2A	50	20.3895
A. longiglumis	2A	51	24.5885
A. longiglumis	2A	52	24.9603
A. longiglumis	2A	53	24.0142
A. longiglumis	2A	54	24.7412
A. longiglumis	2A	55	25.3604
A. longiglumis	2A	56	23.5269
A. longiglumis	2A	57	22.7246
A. longiglumis	2A	58	22.8148
A. longiglumis	2A	59	23.1359
A. longiglumis	2A	60	26.4664
A. longiglumis	2A	61	28.306
A. longiglumis	2A	62	27.4464
A. longiglumis	2A	63	22.4405
A. longiglumis	2A	64	34.976
A. longiglumis	2A	65	39.6928
A. longiglumis	2A	66	40.0823
A. longiglumis	2A	67	37.3196
A. longiglumis	2A	68	40.5738
A. longiglumis	2A	69	40.5738
A. longiglumis	2A	70	40.5738
A. longiglumis	2A	71	40.5738
A. longiglumis	2A	72	40.5738
A. longiglumis	2A	73	40.5738
A. longiglumis	2A	74	40.5738
A. longiglumis	2A	75	40.5738
A. longiglumis	2A	76	40.5738
A. longiglumis	2A	77	40.5738
A. longiglumis	2A	78	40.5738
A. longiglumis	2A	79	40.5738
A. longiglumis	2A	80	37.4648
A. longiglumis	2A	81	37.1883
A. longiglumis	2A	82	36.8078
A. longiglumis	2A	83	39.5794
A. longiglumis	2A	84	33.2747
A. longiglumis	2A	85	38.3849
A. longiglumis	2A	86	38.7131
A. longiglumis	2A	87	36.2569
A. longiglumis	2A	88	38.3683
A. longiglumis	2A	89	36.1287
A. longiglumis	2A	90	37.9359
A. longiglumis	2A	91	38.4731
A. longiglumis	2A	92	35.7624
A. longiglumis	2A	93	39.9192
A. longiglumis	2A	94	38.7348
A. longiglumis	2A	95	38.7376
A. longiglumis	2A	96	36.9592
A. longiglumis	2A	97	37.4601
A. longiglumis	2A	98	38.9411
A. longiglumis	2A	99	39.1082
A. longiglumis	2A	100	37.0979
A. longiglumis	2A	101	37.5978
A. longiglumis	2A	102	38.3267
A. longiglumis	2A	103	36.7949
A. longiglumis	2A	104	38.6946
A. longiglumis	2A	105	35.2073
A. longiglumis	2A	106	36.6577
A. longiglumis	2A	107	39.342
A. longiglumis	2A	108	35.7526
A. longiglumis	2A	109	39.4748
A. longiglumis	2A	110	39.8931
A. longiglumis	2A	111	37.1617
A. longiglumis	2A	112	39.5326
A. longiglumis	2A	113	40.3653
A. longiglumis	2A	114	35.2723
A. longiglumis	2A	115	40.5738
A. longiglumis	2A	116	40.5738
A. longiglumis	2A	117	32.735
A. longiglumis	2A	118	36.8948
A. longiglumis	2A	119	39.9446
A. longiglumis	2A	120	40.5738
A. longiglumis	2A	121	40.5738
A. longiglumis	2A	122	39.8896
A. longiglumis	2A	123	39.337
A. longiglumis	2A	124	37.793
A. longiglumis	2A	125	40.5738
A. longiglumis	2A	126	40.5738
A. longiglumis	2A	127	40.5738
A. longiglumis	2A	128	35.5051
A. longiglumis	2A	129	36.9934
A. longiglumis	2A	130	36.5301
A. longiglumis	2A	131	37.0211
A. longiglumis	2A	132	28.4684
A. longiglumis	2A	133	36.8045
A. longiglumis	2A	134	40.5738
A. longiglumis	2A	135	40.5738
A. longiglumis	2A	136	35.044
A. longiglumis	2A	137	29.528
A. longiglumis	2A	138	36.3957
A. longiglumis	2A	139	36.7438
A. longiglumis	2A	140	38.3977
A. longiglumis	2A	141	33.1325
A. longiglumis	2A	142	39.828
A. longiglumis	2A	143	35.7453
A. longiglumis	2A	144	36.9786
A. longiglumis	2A	145	35.5348
A. longiglumis	2A	146	33.755
A. longiglumis	2A	147	38.1719
A. longiglumis	2A	148	34.7141
A. longiglumis	2A	149	33.4871
A. longiglumis	2A	150	28.0809
A. longiglumis	2A	151	33.2735
A. longiglumis	2A	152	32.621
A. longiglumis	2A	153	29.8945
A. longiglumis	2A	154	22.4186
A. longiglumis	2A	155	22.7937
A. longiglumis	2A	156	20.4751
A. longiglumis	2A	157	19.3859
A. longiglumis	2A	158	17.6023
A. longiglumis	2A	159	23.8731
A. longiglumis	2A	160	23.2292
A. longiglumis	2A	161	25.6597
A. longiglumis	2A	162	28.9195
A. longiglumis	2A	163	39.558
A. longiglumis	2A	164	29.3185
A. longiglumis	2A	165	28.1828
A. longiglumis	2A	166	28.2548
A. longiglumis	2A	167	28.4643
A. longiglumis	2A	168	37.3709
A. longiglumis	2A	169	27.7197
A. longiglumis	2A	170	31.1097
A. longiglumis	2A	171	40.1794
A. longiglumis	2A	172	32.5042
A. longiglumis	2A	173	29.4633
A. longiglumis	2A	174	21.7931
A. longiglumis	2A	175	29.7991
A. longiglumis	2A	176	26.0468
A. longiglumis	2A	177	27.9705
A. longiglumis	2A	178	30.192
A. longiglumis	2A	179	28.0979
A. longiglumis	2A	180	34.577
A. longiglumis	2A	181	27.08
A. longiglumis	2A	182	30.1637
A. longiglumis	2A	183	25.9193
A. longiglumis	2A	184	25.9064
A. longiglumis	2A	185	29.1716
A. longiglumis	2A	186	28.181
A. longiglumis	2A	187	28.4344
A. longiglumis	2A	188	26.6024
A. longiglumis	2A	189	27.9259
A. longiglumis	2A	190	40.452
A. longiglumis	2A	191	26.3773
A. longiglumis	2A	192	28.0876
A. longiglumis	2A	193	28.7718
A. longiglumis	2A	194	31.4762
A. longiglumis	2A	195	26.4147
A. longiglumis	2A	196	29.0912
A. longiglumis	2A	197	27.6547
A. longiglumis	2A	198	22.5796
A. longiglumis	2A	199	28.2504
A. longiglumis	2A	200	26.3065
A. longiglumis	2A	201	31.4758
A. longiglumis	2A	202	26.4585
A. longiglumis	2A	203	21.4699
A. longiglumis	2A	204	21.8947
A. longiglumis	2A	205	22.8438
A. longiglumis	2A	206	32.0643
A. longiglumis	2A	207	30.6279
A. longiglumis	2A	208	28.0678
A. longiglumis	2A	209	28.6455
A. longiglumis	2A	210	27.2204
A. longiglumis	2A	211	27.4795
A. longiglumis	2A	212	28.8584
A. longiglumis	2A	213	31.9424
A. longiglumis	2A	214	28.2238
A. longiglumis	2A	215	27.2425
A. longiglumis	2A	216	22.3404
A. longiglumis	2A	217	20.6081
A. longiglumis	2A	218	23.4501
A. longiglumis	2A	219	28.4771
A. longiglumis	2A	220	40.5738
A. longiglumis	2A	221	29.8432
A. longiglumis	2A	222	32.2984
A. longiglumis	2A	223	38.5219
A. longiglumis	2A	224	40.5738
A. longiglumis	2A	225	40.5738
A. longiglumis	2A	226	40.5738
A. longiglumis	2A	227	30.3243
A. longiglumis	2A	228	40.5738
A. longiglumis	2A	229	31.8958
A. longiglumis	2A	230	38.6671
A. longiglumis	2A	231	34.6262
A. longiglumis	2A	232	32.6895
A. longiglumis	2A	233	18.1228
A. longiglumis	2A	234	22.577
A. longiglumis	2A	235	22.3956
A. longiglumis	2A	236	23.432
A. longiglumis	2A	237	26.3649
A. longiglumis	2A	238	16.0634
A. longiglumis	2A	239	35.2822
A. longiglumis	2A	240	39.136
A. longiglumis	2A	241	36.5693
A. longiglumis	2A	242	24.0476
A. longiglumis	2A	243	27.1239
A. longiglumis	2A	244	32.2183
A. longiglumis	2A	245	19.7572
A. longiglumis	2A	246	27.5799
A. longiglumis	2A	247	23.5206
A. longiglumis	2A	248	22.9873
A. longiglumis	2A	249	22.9098
A. longiglumis	2A	250	26.527
A. longiglumis	2A	251	35.0753
A. longiglumis	2A	252	40.5738
A. longiglumis	2A	253	25.0092
A. longiglumis	2A	254	36.4037
A. longiglumis	2A	255	36.283
A. longiglumis	2A	256	38.6597
A. longiglumis	2A	257	35.2586
A. longiglumis	2A	258	34.7919
A. longiglumis	2A	259	39.8839
A. longiglumis	2A	260	28.0591
A. longiglumis	2A	261	38.1708
A. longiglumis	2A	262	30.6504
A. longiglumis	2A	263	40.5738
A. longiglumis	2A	264	25.6826
A. longiglumis	2A	265	23.73
A. longiglumis	2A	266	40.0302
A. longiglumis	2A	267	32.7477
A. longiglumis	2A	268	21.5567
A. longiglumis	2A	269	28.23
A. longiglumis	2A	270	21.5771
A. longiglumis	2A	271	29.4091
A. longiglumis	2A	272	36.515
A. longiglumis	2A	273	29.9511
A. longiglumis	2A	274	29.8924
A. longiglumis	2A	275	40.5738
A. longiglumis	2A	276	27.7737
A. longiglumis	2A	277	32.0472
A. longiglumis	2A	278	36.8726
A. longiglumis	2A	279	31.259
A. longiglumis	2A	280	29.1093
A. longiglumis	2A	281	28.075
A. longiglumis	2A	282	25.289
A. longiglumis	2A	283	26.5913
A. longiglumis	2A	284	31.788
A. longiglumis	2A	285	27.8963
A. longiglumis	2A	286	27.9909
A. longiglumis	2A	287	26.2777
A. longiglumis	2A	288	22.7713
A. longiglumis	2A	289	38.2897
A. longiglumis	2A	290	40.5738
A. longiglumis	2A	291	40.5738
A. longiglumis	2A	292	40.3761
A. longiglumis	2A	293	28.8745
A. longiglumis	2A	294	30.3703
A. longiglumis	2A	295	40.5738
A. longiglumis	2A	296	32.99
A. longiglumis	2A	297	25.0226
A. longiglumis	2A	298	40.5738
A. longiglumis	2A	299	40.5738
A. longiglumis	2A	300	30.876
A. longiglumis	2A	301	27.9205
A. longiglumis	2A	302	28.0016
A. longiglumis	2A	303	21.4261
A. longiglumis	2A	304	24.0363
A. longiglumis	2A	305	21.8446
A. longiglumis	2A	306	17.4673
A. longiglumis	2A	307	31.9837
A. longiglumis	2A	308	30.982
A. longiglumis	2A	309	22.7917
A. longiglumis	2A	310	22.5524
A. longiglumis	2A	311	30.4788
A. longiglumis	2A	312	34.3544
A. longiglumis	2A	313	31.1974
A. longiglumis	2A	314	28.0191
A. longiglumis	2A	315	37.088
A. longiglumis	2A	316	40.5738
A. longiglumis	2A	317	40.5738
A. longiglumis	2A	318	28.0662
A. longiglumis	2A	319	40.5738
A. longiglumis	2A	320	31.9079
A. longiglumis	2A	321	34.338
A. longiglumis	2A	322	34.3987
A. longiglumis	2A	323	27.7143
A. longiglumis	2A	324	35.624
A. longiglumis	2A	325	37.3601
A. longiglumis	2A	326	26.5077
A. longiglumis	2A	327	31.0944
A. longiglumis	2A	328	33.1665
A. longiglumis	2A	329	28.69
A. longiglumis	2A	330	30.1008
A. longiglumis	2A	331	27.485
A. longiglumis	2A	332	33.9082
A. longiglumis	2A	333	25.9836
A. longiglumis	2A	334	34.6302
A. longiglumis	2A	335	40.5738
A. longiglumis	2A	336	30.9101
A. longiglumis	2A	337	27.9305
A. longiglumis	2A	338	23.7011
A. longiglumis	2A	339	21.7007
A. longiglumis	2A	340	30.5758
A. longiglumis	2A	341	31.8711
A. longiglumis	2A	342	32.3769
A. longiglumis	2A	343	28.3245
A. longiglumis	2A	344	32.8066
A. longiglumis	2A	345	29.2537
A. longiglumis	2A	346	27.1758
A. longiglumis	2A	347	31.8646
A. longiglumis	2A	348	32.0749
A. longiglumis	2A	349	30.0117
A. longiglumis	2A	350	32.2317
A. longiglumis	2A	351	30.156
A. longiglumis	2A	352	29.2708
A. longiglumis	2A	353	27.4882
A. longiglumis	2A	354	31.2239
A. longiglumis	2A	355	37.0241
A. longiglumis	2A	356	30.0183
A. longiglumis	2A	357	24.3667
A. longiglumis	2A	358	30.6273
A. longiglumis	2A	359	26.9083
A. longiglumis	2A	360	25.5181
A. longiglumis	2A	361	27.0622
A. longiglumis	2A	362	31.3462
A. longiglumis	2A	363	29.7018
A. longiglumis	2A	364	33.0525
A. longiglumis	2A	365	24.8369
A. longiglumis	2A	366	29.8083
A. longiglumis	2A	367	39.2523
A. longiglumis	2A	368	31.3468
A. longiglumis	2A	369	29.1864
A. longiglumis	2A	370	32.41
A. longiglumis	2A	371	36.7887
A. longiglumis	2A	372	40.5738
A. longiglumis	2A	373	29.0243
A. longiglumis	2A	374	32.444
A. longiglumis	2A	375	27.4794
A. longiglumis	2A	376	30.3848
A. longiglumis	2A	377	27.8406
A. longiglumis	2A	378	26.6857
A. longiglumis	2A	379	29.5922
A. longiglumis	2A	380	29.1347
A. longiglumis	2A	381	33.5108
A. longiglumis	2A	382	40.0158
A. longiglumis	2A	383	28.837
A. longiglumis	2A	384	34.4172
A. longiglumis	2A	385	27.1501
A. longiglumis	2A	386	37.7954
A. longiglumis	2A	387	37.1446
A. longiglumis	2A	388	30.2936
A. longiglumis	2A	389	31.5131
A. longiglumis	2A	390	34.3579
A. longiglumis	2A	391	31.2294
A. longiglumis	2A	392	30.3279
A. longiglumis	2A	393	28.2252
A. longiglumis	2A	394	30.9868
A. longiglumis	2A	395	33.1816
A. longiglumis	2A	396	29.4008
A. longiglumis	2A	397	33.408
A. longiglumis	2A	398	38.827
A. longiglumis	2A	399	33.9186
A. longiglumis	2A	400	38.4106
A. longiglumis	2A	401	31.1464
A. longiglumis	2A	402	32.0999
A. longiglumis	2A	403	32.8491
A. longiglumis	2A	404	27.5867
A. longiglumis	2A	405	21.6425
A. longiglumis	2A	406	34.2579
A. longiglumis	2A	407	26.4344
A. longiglumis	2A	408	37.1374
A. longiglumis	2A	409	40.5738
A. longiglumis	2A	410	40.5738
A. longiglumis	2A	411	32.7098
A. longiglumis	2A	412	23.694
A. longiglumis	2A	413	23.8886
A. longiglumis	2A	414	33.4446
A. longiglumis	2A	415	27.5073
A. longiglumis	2A	416	30.5262
A. longiglumis	2A	417	27.1023
A. longiglumis	2A	418	31.274
A. longiglumis	2A	419	28.0959
A. longiglumis	2A	420	24.219
A. longiglumis	2A	421	27.4296
A. longiglumis	2A	422	29.559
A. longiglumis	2A	423	29.0638
A. longiglumis	2A	424	27.2832
A. longiglumis	2A	425	31.9043
A. longiglumis	2A	426	27.8442
A. longiglumis	2A	427	27.6142
A. longiglumis	2A	428	31.6248
A. longiglumis	2A	429	23.9267
A. longiglumis	2A	430	22.328
A. longiglumis	2A	431	36.1093
A. longiglumis	2A	432	33.5948
A. longiglumis	2A	433	28.6014
A. longiglumis	2A	434	28.9013
A. longiglumis	2A	435	23.7677
A. longiglumis	2A	436	22.7642
A. longiglumis	2A	437	35.0884
A. longiglumis	2A	438	31.1358
A. longiglumis	2A	439	29.5566
A. longiglumis	2A	440	40.0896
A. longiglumis	2A	441	31.8405
A. longiglumis	2A	442	20.4483
A. longiglumis	2A	443	28.4355
A. longiglumis	2A	444	33.1263
A. longiglumis	2A	445	22.5047
A. longiglumis	2A	446	31.943
A. longiglumis	2A	447	28.5322
A. longiglumis	2A	448	30.0883
A. longiglumis	2A	449	30.8716
A. longiglumis	2A	450	40.5738
A. longiglumis	2A	451	26.3958
A. longiglumis	2A	452	35.41
A. longiglumis	2A	453	32.3202
A. longiglumis	2A	454	24.7399
A. longiglumis	2A	455	21.5514
A. longiglumis	2A	456	22.5041
A. longiglumis	2A	457	21.9994
A. longiglumis	2A	458	32.655
A. longiglumis	2A	459	37.1531
A. longiglumis	2A	460	35.6395
A. longiglumis	2A	461	21.4897
A. longiglumis	2C	1	25.5649
A. longiglumis	2C	2	28.6831
A. longiglumis	2C	3	14.3912
A. longiglumis	2C	4	13.999
A. longiglumis	2C	5	14.0038
A. longiglumis	2C	6	13.0804
A. longiglumis	2C	7	17.6506
A. longiglumis	2C	8	17.3745
A. longiglumis	2C	9	13.442
A. longiglumis	2C	10	13.7555
A. longiglumis	2C	11	19.8104
A. longiglumis	2C	12	11.4328
A. longiglumis	2C	13	22.8635
A. longiglumis	2C	14	10.4543
A. longiglumis	2C	15	12.2753
A. longiglumis	2C	16	13.6275
A. longiglumis	2C	17	14.3728
A. longiglumis	2C	18	16.814
A. longiglumis	2C	19	13.3517
A. longiglumis	2C	20	14.185
A. longiglumis	2C	21	16.0966
A. longiglumis	2C	22	12.6034
A. longiglumis	2C	23	17.8937
A. longiglumis	2C	24	7.88834
A. longiglumis	2C	25	11.0089
A. longiglumis	2C	26	11.3399
A. longiglumis	2C	27	15.9903
A. longiglumis	2C	28	10.1781
A. longiglumis	2C	29	17.9894
A. longiglumis	2C	30	14.8676
A. longiglumis	2C	31	19.5672
A. longiglumis	2C	32	12.4738
A. longiglumis	2C	33	7.64426
A. longiglumis	2C	34	8.12707
A. longiglumis	2C	35	18.4632
A. longiglumis	2C	36	19.8628
A. longiglumis	2C	37	10.4613
A. longiglumis	2C	38	17.1096
A. longiglumis	2C	39	8.36303
A. longiglumis	2C	40	13.8231
A. longiglumis	2C	41	15.1099
A. longiglumis	2C	42	10.3072
A. longiglumis	2C	43	11.5265
A. longiglumis	2C	44	13.7489
A. longiglumis	2C	45	18.9711
A. longiglumis	2C	46	10.1539
A. longiglumis	2C	47	26.2062
A. longiglumis	2C	48	19.8082
A. longiglumis	2C	49	10.4722
A. longiglumis	2C	50	15.3676
A. longiglumis	2C	51	12.2874
A. longiglumis	2C	52	28.0221
A. longiglumis	2C	53	10.8523
A. longiglumis	2C	54	8.57177
A. longiglumis	2C	55	15.6045
[truncated: 8,642 more rows]
