# Supplementary material for: Reference genome assemblies reveal the origin and evolution of allohexaploid oat
Source: Nat Genet. 2022 Jul 18;54(8):1248–58. doi: 10.1038/s41588-022-01127-7 (PMC9355876; doi:10.1038/s41588-022-01127-7)
Supplement: Source Data Extended Data Fig. 5 — Statistical Source Data. [file 41588_2022_1127_MOESM15_ESM.xlsx]

## Sheet: Fig E5a innermost_links
Block links among subgenomes of A. sativa ssp. nuda var. Sanfensan (an)
Chromosome	Start	End	Chromosome	Start	End	Color
anA1	203979162	307028209	anC1	300823276	450204407	color=set2-7-qual-1
anA1	14575019	26413990	anC1	43544023	63922135	color=set2-7-qual-1
anA1	44182527	46978688	anC1	74747195	78989892	color=set2-7-qual-1
anA1	25065217	33824813	anC1	108153998	115640533	color=set2-7-qual-1
anA1	39926253	40932640	anC1	84533529	85678917	color=set2-7-qual-1
anA1	47382596	52970696	anC1	64242866	74309675	color=set2-7-qual-1
anA1	302459128	304910878	anC1	444181057	447957157	color=set2-7-qual-1
anA1	39926253	44126027	anC1	79248491	84539236	color=set2-7-qual-1
anA1	57343241	70065752	anC1	97875730	109090053	color=set2-7-qual-1
anA1	266910092	267361668	anC1	390559017	391043721	color=set2-7-qual-1
anA1	229078550	229684342	anC1	324691602	326022263	color=set2-7-qual-1
anA1	214353108	218184243	anC1	307843123	309351107	color=set2-7-qual-1
anA1	240856413	242126941	anC1	344814079	348429570	color=set2-7-qual-1
anA1	128996350	354670759	anD1	113348888	326257267	color=set2-7-qual-1
anA1	356554534	396207082	anD1	327147302	361098211	color=set2-7-qual-1
anA1	9542706	26413990	anD1	4446202	18324590	color=set2-7-qual-1
anA1	524490103	532061318	anD1	340335897	346092378	color=set2-7-qual-1
anA1	490892261	497450498	anD1	315078082	321392673	color=set2-7-qual-1
anA1	498870962	512209887	anD1	323364208	331035712	color=set2-7-qual-1
anA1	55874235	72011685	anD1	45228643	61241519	color=set2-7-qual-1
anA1	540344429	542278313	anD1	350470256	352666436	color=set2-7-qual-1
anA1	543434356	545795304	anD1	353569614	355659887	color=set2-7-qual-1
anA1	484376313	488727514	anD1	311031099	313641299	color=set2-7-qual-1
anA1	512848966	518765279	anD1	333130886	336641082	color=set2-7-qual-1
anA1	446646163	457234131	anD1	285888156	294187281	color=set2-7-qual-1
anA1	519837661	522798134	anD1	337726277	339781419	color=set2-7-qual-1
anA1	464408736	471621270	anD1	298084136	302587430	color=set2-7-qual-1
anA1	546893159	548244215	anD1	356680628	358134982	color=set2-7-qual-1
anA1	5789535	7695137	anD1	408418614	410035181	color=set2-7-qual-1
anA1	549595542	550509360	anD1	358791053	359800184	color=set2-7-qual-1
anA1	127003768	145234460	anD1	116064551	136531473	color=set2-7-qual-1
anA1	7717980	8739270	anD1	362985598	363900824	color=set2-7-qual-1
anA1	82104844	101382411	anD1	66554459	82535859	color=set2-7-qual-1
anA1	26655247	52768705	anD1	18403804	41061883	color=set2-7-qual-1
anA1	8835825	10720683	anD1	3405321	5350514	color=set2-7-qual-1
anA1	104584664	115545794	anD1	98703976	110988963	color=set2-7-qual-1
anA1	158409104	167757646	anD1	142022711	152203774	color=set2-7-qual-1
anA1	173486369	189573976	anD1	156339159	171648645	color=set2-7-qual-1
anA1	114096854	122007813	anD1	83497070	95543302	color=set2-7-qual-1
anA1	6279688	7386537	anD1	406924275	407965948	color=set2-7-qual-1
anA1	431827544	435090272	anD2	45608158	49431499	color=set2-7-qual-1
anA1	428916897	431494383	anD2	49972410	52272302	color=set2-7-qual-1
anA1	410044691	410112724	anD2	69499962	69614404	color=set2-7-qual-1
anA1	399298016	428275389	anD2	52505316	80465658	color=set2-7-qual-1
anA1	436103148	439522575	anD2	45101665	45665142	color=set2-7-qual-1
anA1	5765887	9164027	anD3	390250667	395442009	color=set2-7-qual-1
anA1	5188070	5447225	anC5	597417690	597665971	color=set2-7-qual-1
anA1	355661507	356318650	anC5	436345267	437737279	color=set2-7-qual-1
anA1	439146371	439522575	anC5	1810600	2261990	color=set2-7-qual-1
anA1	355125786	356339079	anD5	344646921	345696641	color=set2-7-qual-1
anA1	398388003	399194184	anD5	1969016	2922169	color=set2-7-qual-1
anA1	432029496	435024825	anC6	114884471	119110177	color=set2-7-qual-1
anA1	429010556	431485999	anC6	119825491	121659622	color=set2-7-qual-1
anA1	399298016	428275389	anC6	121843834	160492701	color=set2-7-qual-1
anA1	304624	2614962	anD7	498458889	498880816	color=set2-7-qual-1
anA1	2612412	5447225	anD7	497779996	498880816	color=set2-7-qual-1
anC1	300823276	450158350	anD1	181641167	280517609	color=set2-7-qual-1
anC1	43544023	84617683	anD1	9106471	29738608	color=set2-7-qual-1
anC1	97875730	115640533	anD1	36037165	59267305	color=set2-7-qual-1
anC1	444181057	447957157	anD1	275032460	278690391	color=set2-7-qual-1
anC1	74747195	78989892	anD1	23982956	26725162	color=set2-7-qual-1
anC1	390559017	391043721	anD1	246173966	246528288	color=set2-7-qual-1
anC1	307843123	309351107	anD1	192852760	196058961	color=set2-7-qual-1
anC1	324691602	326022263	anD1	206545587	207126748	color=set2-7-qual-1
anC1	451417206	451658832	anD2	44530724	44701783	color=set2-7-qual-1
anC1	453691140	454133085	anD2	42573449	42989416	color=set2-7-qual-1
anC1	451567695	453853682	anD2	42772422	44632458	color=set2-7-qual-1
anC1	23932803	41506457	anA3	5686454	18819654	color=set2-7-qual-1
anC1	1486077	5398562	anA3	113858	5545505	color=set2-7-qual-1
anC1	41636353	42514215	anA3	4877160	5599590	color=set2-7-qual-1
anC1	19479369	19652095	anA3	25124129	25372609	color=set2-7-qual-1
anC1	9912715	9944447	anA3	36982009	37094031	color=set2-7-qual-1
anC1	6710062	23895443	anA3	19837158	41327943	color=set2-7-qual-1
anC1	5470377	6507201	anA3	44563177	45666001	color=set2-7-qual-1
anC1	4038047	4848668	anA3	3858253	4679336	color=set2-7-qual-1
anC1	42744275	43120084	anA3	18892426	19554917	color=set2-7-qual-1
anD1	372948847	374264410	anC3	535261662	536363186	color=set2-7-qual-1
anD1	364195764	364925246	anC3	534125908	535109683	color=set2-7-qual-1
anD1	439516506	466842536	anA4	334138731	362851296	color=set2-7-qual-1
anD1	466952043	473211016	anA4	362884114	369015069	color=set2-7-qual-1
anD1	465065184	465912038	anA4	361143013	361720104	color=set2-7-qual-1
anD1	410059090	435221234	anC4	651293206	699858207	color=set2-7-qual-1
anD1	362167533	362812077	anC4	642539783	645122737	color=set2-7-qual-1
anD1	447790767	447896381	anC4	83492057	83707724	color=set2-7-qual-1
anD1	463933711	464047552	anC4	62349242	62505845	color=set2-7-qual-1
anD1	441672885	441886242	anC4	94465606	95210488	color=set2-7-qual-1
anD1	435730237	466842536	anC4	59978320	105761956	color=set2-7-qual-1
anD1	466952043	472333109	anC4	54847395	59967926	color=set2-7-qual-1
anD1	434663202	435623379	anC4	699153036	701286262	color=set2-7-qual-1
anD1	410059090	439475396	anA5	6321007	36220424	color=set2-7-qual-1
anD1	362167533	362812077	anA5	39000809	39893194	color=set2-7-qual-1
anD1	373046995	408666446	anA7	13612575	50686432	color=set2-7-qual-1
anD1	544988	2361358	anA7	452265	2940133	color=set2-7-qual-1
anD1	364195764	372146349	anA7	5539396	13443335	color=set2-7-qual-1
anD1	408694239	409524393	anA7	48181494	50582395	color=set2-7-qual-1
anD1	361152654	361515860	anA7	3192984	3824469	color=set2-7-qual-1
anD1	384105768	384566391	anA7	24470020	24703679	color=set2-7-qual-1
anA2	328439915	396225446	anC2	467671533	543309645	color=set2-7-qual-2
anA2	219148407	315708536	anC2	333097605	453113176	color=set2-7-qual-2
anA2	1289819	74753903	anC2	93551624	163666955	color=set2-7-qual-2
anA2	396535731	402146186	anC2	546319546	550829658	color=set2-7-qual-2
anA2	322205710	323789169	anC2	461155793	463061028	color=set2-7-qual-2
anA2	197419537	205789979	anC2	318789821	324951066	color=set2-7-qual-2
anA2	208578893	214501516	anC2	171598303	175096282	color=set2-7-qual-2
anA2	142445336	163370799	anC2	250668817	262706039	color=set2-7-qual-2
anA2	315770987	321853571	anC2	453414265	460304813	color=set2-7-qual-2
anA2	324117920	327342657	anC2	463400118	467623250	color=set2-7-qual-2
anA2	255413776	257748214	anC2	376212165	379056623	color=set2-7-qual-2
anA2	47994248	53035913	anC2	147360405	150117973	color=set2-7-qual-2
anA2	188032899	197210298	anC2	177364687	186046756	color=set2-7-qual-2
anA2	37572124	42379069	anC2	135093781	137684653	color=set2-7-qual-2
anA2	367884373	368346826	anC2	545504232	546014200	color=set2-7-qual-2
anA2	216007037	218349017	anC2	316643597	318399000	color=set2-7-qual-2
anA2	251470106	252039132	anC2	371349780	372024334	color=set2-7-qual-2
anA2	328056720	396225446	anD2	129269564	189774691	color=set2-7-qual-2
anA2	229483178	315708536	anD2	447164319	527999199	color=set2-7-qual-2
anA2	1289819	59363456	anD2	226926024	273998246	color=set2-7-qual-2
anA2	396738714	402146186	anD2	192131562	197171914	color=set2-7-qual-2
anA2	216007037	228998028	anD2	425880472	440797391	color=set2-7-qual-2
anA2	59533328	184539565	anD2	278861407	396600056	color=set2-7-qual-2
anA2	199564525	214501516	anD2	397282323	409641174	color=set2-7-qual-2
anA2	322006819	323852631	anD2	123554971	125451163	color=set2-7-qual-2
anA2	316327639	316424828	anD2	532284482	532357498	color=set2-7-qual-2
anA2	101681632	122609456	anD2	323265751	342333517	color=set2-7-qual-2
anA2	316182398	321853571	anD2	528141454	532446833	color=set2-7-qual-2
anA2	324117920	327342657	anD2	125910063	128930629	color=set2-7-qual-2
anA2	255413776	257748214	anD2	472997791	474967624	color=set2-7-qual-2
anA2	47851672	53035913	anD2	274165811	278620527	color=set2-7-qual-2
anA2	186585225	197210298	anD2	409892125	419909851	color=set2-7-qual-2
anA2	38812403	44472470	anD2	258657579	264406634	color=set2-7-qual-2
anA2	132047152	142420792	anD2	347506165	355972397	color=set2-7-qual-2
anA2	29207073	35119175	anD2	250981731	256503299	color=set2-7-qual-2
anA2	162325195	164884596	anD2	374050166	376709277	color=set2-7-qual-2
anA2	82592866	88632737	anD2	304081617	309492093	color=set2-7-qual-2
anA2	251470106	252039132	anD2	468745719	469433791	color=set2-7-qual-2
anA2	99992861	104693449	anD2	320311852	324963726	color=set2-7-qual-2
anA2	68276408	70668433	anD2	284523596	287526939	color=set2-7-qual-2
anA2	402742532	421187265	anC4	111059344	131656621	color=set2-7-qual-2
anA2	452817873	453716155	anC6	19869082	20916433	color=set2-7-qual-2
anA2	457893016	458129761	anC6	15405476	15647193	color=set2-7-qual-2
anA2	448544796	448718759	anC6	25713471	26069549	color=set2-7-qual-2
anA2	421331133	452697705	anC6	21838390	54072335	color=set2-7-qual-2
anA2	452869177	462765658	anC6	11169591	20178338	color=set2-7-qual-2
anA2	433137172	434730656	anD6	247826798	249013950	color=set2-7-qual-2
anA2	209863	902644	anD6	292637491	293370106	color=set2-7-qual-2
anA2	402742532	432900260	anD7	400017816	433043652	color=set2-7-qual-2
anA2	442749332	462765658	anD7	439221662	457025321	color=set2-7-qual-2
anA2	435525160	441306448	anD7	433479166	439002951	color=set2-7-qual-2
anA2	440477441	440741367	anD7	438854258	439001192	color=set2-7-qual-2
anC2	460282751	552149855	anD2	123472795	198703992	color=set2-7-qual-2
anC2	344683931	460121355	anD2	447164319	532439425	color=set2-7-qual-2
anC2	43545289	160490302	anD2	199766976	299807156	color=set2-7-qual-2
anC2	333097605	344427517	anD2	428730807	440797391	color=set2-7-qual-2
anC2	170999161	192852866	anD2	403759150	421631127	color=set2-7-qual-2
anC2	320203497	326470661	anD2	397289576	401730888	color=set2-7-qual-2
anC2	286736711	306315568	anD2	297226843	324963726	color=set2-7-qual-2
anC2	202117579	221600727	anD2	314242660	335520259	color=set2-7-qual-2
anC2	75529614	76931134	anD2	217542394	218478391	color=set2-7-qual-2
anC2	316643597	319780596	anD2	423543401	427954646	color=set2-7-qual-2
anC2	229263354	270581010	anD2	355127718	383416108	color=set2-7-qual-2
anC2	545613931	546014200	anD2	165368352	165684235	color=set2-7-qual-2
anC2	132043107	134156012	anD2	253248056	256303155	color=set2-7-qual-2
anC2	551943219	552149855	anA3	418207456	418335658	color=set2-7-qual-2
anC2	75529614	77007837	anA6	349994405	351113336	color=set2-7-qual-2
anC2	40799688	76936756	anA6	351337205	370576923	color=set2-7-qual-2
anC2	77190252	93239697	anA6	341220665	349883489	color=set2-7-qual-2
anC2	5059564	14882040	anA6	387912679	394540891	color=set2-7-qual-2
anC2	24230122	29309121	anA6	377063416	381698513	color=set2-7-qual-2
anC2	17820993	21287537	anA6	384190422	386340115	color=set2-7-qual-2
anC2	1221613	3725214	anA6	396021285	398269160	color=set2-7-qual-2
anC2	550831144	551666999	anA7	495616155	497232014	color=set2-7-qual-2
anD2	198475205	198703992	anA3	418207456	418335658	color=set2-7-qual-2
anD2	81151919	81820402	anA3	416894272	417304616	color=set2-7-qual-2
anD2	81948135	82944730	anA4	466955009	467951283	color=set2-7-qual-2
anD2	44447317	45557086	anC5	1312364	2517569	color=set2-7-qual-2
anD2	83296168	122883747	anA6	137037	36134071	color=set2-7-qual-2
anD2	199766976	226525317	anA6	341220665	369315869	color=set2-7-qual-2
anD2	115693869	116120051	anA6	29605383	30122257	color=set2-7-qual-2
anD2	45560754	122883747	anC6	114334531	222419606	color=set2-7-qual-2
anD2	115693869	116115658	anC6	216585562	217584596	color=set2-7-qual-2
anD2	20947853	39437264	anA7	107991410	125061683	color=set2-7-qual-2
anD2	197419820	197952236	anA7	495959850	497232014	color=set2-7-qual-2
anD2	503172	5500611	anA7	91570072	94872160	color=set2-7-qual-2
anD2	14925089	19822300	anA7	100156990	103896654	color=set2-7-qual-2
anD2	7221491	9684626	anA7	95929712	97217957	color=set2-7-qual-2
anD2	197851297	197973726	anA7	497187665	497401072	color=set2-7-qual-2
anA3	355933813	395207943	anC3	479028519	533657686	color=set2-7-qual-3
anA3	36425142	68899603	anC3	37699014	84801004	color=set2-7-qual-3
anA3	395671377	406400383	anC3	538050746	551797357	color=set2-7-qual-3
anA3	410380854	413499876	anC3	558437620	564945585	color=set2-7-qual-3
anA3	330381216	335389937	anC3	108203218	115303713	color=set2-7-qual-3
anA3	14162607	21344159	anC3	9968560	15775402	color=set2-7-qual-3
anA3	353353500	354524312	anC3	88793444	89818946	color=set2-7-qual-3
anA3	9018790	13286883	anC3	5092358	9089129	color=set2-7-qual-3
anA3	29291236	31904956	anC3	23477732	29926650	color=set2-7-qual-3
anA3	304087774	310000326	anC3	173504136	178643003	color=set2-7-qual-3
anA3	34876748	35806732	anC3	35567159	36815783	color=set2-7-qual-3
anA3	222968193	249588390	anC3	240081582	255843804	color=set2-7-qual-3
anA3	111980658	119848586	anC3	359485658	372016929	color=set2-7-qual-3
anA3	288937131	301848582	anC3	128497393	138047870	color=set2-7-qual-3
anA3	3972857	6236013	anC3	3118698	3804815	color=set2-7-qual-3
anA3	311954848	315270397	anC3	161988530	165093002	color=set2-7-qual-3
anA3	270743180	281443816	anC3	183601916	189405518	color=set2-7-qual-3
anA3	112203481	124055430	anC3	389048568	396019473	color=set2-7-qual-3
anA3	69007288	109697353	anC3	411429874	478623853	color=set2-7-qual-3
anA3	335508486	345030682	anC3	91803415	107769926	color=set2-7-qual-3
anA3	406448677	410206761	anC3	552174068	557607871	color=set2-7-qual-3
anA3	321576727	330292153	anC3	115601529	124635369	color=set2-7-qual-3
anA3	315448744	321123703	anC3	140870975	151111502	color=set2-7-qual-3
anA3	351926452	352849513	anC3	90182682	91315414	color=set2-7-qual-3
anA3	354693434	355369762	anC3	85389121	86135665	color=set2-7-qual-3
anA3	396230543	396635219	anC3	539016472	539519528	color=set2-7-qual-3
anA3	296329679	303798407	anC3	132907922	139913180	color=set2-7-qual-3
anA3	24040884	25646026	anC3	16004715	17293220	color=set2-7-qual-3
anA3	65190672	65452805	anC3	79504890	79861011	color=set2-7-qual-3
anA3	58054514	58442181	anC3	68373235	68997328	color=set2-7-qual-3
anA3	110601475	113464209	anC3	388494473	392476966	color=set2-7-qual-3
anA3	140659596	156743084	anC3	377059172	387534914	color=set2-7-qual-3
anA3	330373661	332724721	anC3	105915072	108477968	color=set2-7-qual-3
anA3	123151324	134217819	anC3	346487865	356911900	color=set2-7-qual-3
anA3	139202478	413499876	anD3	98674231	359893700	color=set2-7-qual-3
anA3	45894932	129080065	anD3	3823118	92158958	color=set2-7-qual-3
anA3	41363036	44646942	anD3	373546596	375461521	color=set2-7-qual-3
anA3	359966246	361750008	anD3	308647756	310143509	color=set2-7-qual-3
anA3	163251700	178059218	anD3	124601533	134193519	color=set2-7-qual-3
anA3	65190672	65452805	anD3	20905435	21087995	color=set2-7-qual-3
anA3	58054514	58442181	anD3	15610165	15991820	color=set2-7-qual-3
anA3	118085816	121705520	anD3	82819178	86612984	color=set2-7-qual-3
anA3	130115816	135610865	anD3	106380548	114840266	color=set2-7-qual-3
anA3	297270778	299251646	anD3	251356859	252850906	color=set2-7-qual-3
anA3	247691568	250613113	anD3	206772433	208365933	color=set2-7-qual-3
anA3	256074659	259566004	anD3	209105153	212020656	color=set2-7-qual-3
anA3	417509585	417674014	anD5	1659628	1946883	color=set2-7-qual-3
anA3	414215041	414360548	anD6	1468692	1829025	color=set2-7-qual-3
anA3	414356991	415330112	anD6	1353990	1829025	color=set2-7-qual-3
anC3	479028519	533726975	anD3	304844434	342006076	color=set2-7-qual-3
anC3	558437620	586430822	anD3	355970992	373494068	color=set2-7-qual-3
anC3	49167863	84801004	anD3	3823118	24559870	color=set2-7-qual-3
anC3	538050746	551513820	anD3	342073855	352429257	color=set2-7-qual-3
anC3	586433712	592275262	anD3	375512884	378972110	color=set2-7-qual-3
anC3	108477102	115303713	anD3	280669221	285018741	color=set2-7-qual-3
anC3	88793444	89818946	anD3	301491962	303658366	color=set2-7-qual-3
anC3	173504136	178643003	anD3	257400049	263119671	color=set2-7-qual-3
anC3	161988530	165093002	anD3	264799628	268132659	color=set2-7-qual-3
anC3	359485658	387534914	anD3	76148674	100375053	color=set2-7-qual-3
anC3	183601916	191214118	anD3	226737685	234847530	color=set2-7-qual-3
anC3	453994241	454389775	anD3	45410920	45877416	color=set2-7-qual-3
anC3	135492203	138047870	anD3	251588272	255324244	color=set2-7-qual-3
anC3	240081582	255843804	anD3	183443821	207718078	color=set2-7-qual-3
anC3	152517743	154302486	anD3	226337227	239101511	color=set2-7-qual-3
anC3	411429874	478623853	anD3	24712237	73596369	color=set2-7-qual-3
anC3	91803415	107769926	anD3	285054091	293395074	color=set2-7-qual-3
anC3	552174068	557607871	anD3	352463815	355806277	color=set2-7-qual-3
anC3	43809536	47113626	anD3	373546596	375461521	color=set2-7-qual-3
anC3	116388365	124629451	anD3	272443112	279697081	color=set2-7-qual-3
anC3	140870975	151111502	anD3	268269909	272308830	color=set2-7-qual-3
anC3	484938423	487392540	anD3	308647756	310143509	color=set2-7-qual-3
anC3	539016472	539519528	anD3	342615492	342946143	color=set2-7-qual-3
anC3	90182682	91315414	anD3	300000701	301089091	color=set2-7-qual-3
anC3	85389121	86135665	anD3	303918302	304449340	color=set2-7-qual-3
anC3	388494473	392476966	anD3	74623561	77611125	color=set2-7-qual-3
anC3	132907922	139913180	anD3	250399423	257105630	color=set2-7-qual-3
anC3	589701810	614438765	anA4	397378439	416954303	color=set2-7-qual-3
anC3	565160565	583699657	anA4	369172939	382124745	color=set2-7-qual-3
anC3	583748040	585057057	anA4	395412894	396946838	color=set2-7-qual-3
anC3	614530481	616038281	anA4	464587267	466747315	color=set2-7-qual-3
anC3	585140737	589619640	anA4	382293373	386509217	color=set2-7-qual-3
anC3	602267087	602458953	anA4	406631022	406855059	color=set2-7-qual-3
anC3	592450315	614438765	anD4	348521542	363085300	color=set2-7-qual-3
anC3	602267087	602458953	anD4	354607221	354942399	color=set2-7-qual-3
anC3	26362672	27228421	anA6	237258268	237679527	color=set2-7-qual-3
anC3	536590882	537598191	anA6	40091056	41057808	color=set2-7-qual-3
anC3	26362672	27228421	anD6	199554000	199898561	color=set2-7-qual-3
anC3	536590882	537598191	anD6	4465373	6020768	color=set2-7-qual-3
anC3	534125908	536363186	anA7	12290860	14730823	color=set2-7-qual-3
anD3	359912440	371746434	anA4	369172939	382124745	color=set2-7-qual-3
anD3	377573134	378972110	anA4	397378439	399449761	color=set2-7-qual-3
anD3	371886027	372498487	anA4	395412894	396972901	color=set2-7-qual-3
anD3	375512884	377408474	anA4	382293373	384818670	color=set2-7-qual-3
anD3	372568203	373494068	anA4	384855503	386509217	color=set2-7-qual-3
anD3	1706283	3170597	anA5	4781275	5623424	color=set2-7-qual-3
anD3	3207042	3742063	anA5	870982	1867346	color=set2-7-qual-3
anD3	927701	1312803	anA5	481250	879708	color=set2-7-qual-3
anD3	402038051	405881461	anA7	44746519	47364164	color=set2-7-qual-3
anD3	431563192	439876964	anA7	22039271	28564651	color=set2-7-qual-3
anD3	418918085	429090721	anA7	30120624	35100965	color=set2-7-qual-3
anD3	444451141	447795527	anA7	15382083	18655160	color=set2-7-qual-3
anD3	457009315	459289970	anA7	3829412	6001780	color=set2-7-qual-3
anD3	460524140	462071363	anA7	2011215	3189480	color=set2-7-qual-3
anD3	450310131	452014583	anA7	8789699	11218108	color=set2-7-qual-3
anD3	453558529	454594445	anA7	7144524	7911919	color=set2-7-qual-3
anD3	408554054	412925250	anA7	38845993	41469014	color=set2-7-qual-3
anA4	2800441	10587374	anC4	227901977	243501904	color=set2-7-qual-4
anA4	14124718	20037041	anC4	245460380	249647941	color=set2-7-qual-4
anA4	361143013	361615386	anC4	60723614	61348662	color=set2-7-qual-4
anA4	359598950	359689659	anC4	62395338	62505845	color=set2-7-qual-4
anA4	334138731	368868549	anC4	55151576	97437647	color=set2-7-qual-4
anA4	11908185	14537772	anC4	255502399	260545569	color=set2-7-qual-4
anA4	8537853	9669520	anC4	241767649	244324923	color=set2-7-qual-4
anA4	3791619	4336087	anC4	229426881	231023067	color=set2-7-qual-4
anA4	10314871	10962301	anC4	253973009	254621482	color=set2-7-qual-4
anA4	118408377	142765358	anC4	346069329	362962444	color=set2-7-qual-4
anA4	240018325	333603812	anD4	265717779	347962769	color=set2-7-qual-4
anA4	399657357	464336703	anD4	348521542	404038882	color=set2-7-qual-4
anA4	177967518	216026154	anD4	210003234	245562495	color=set2-7-qual-4
anA4	229876	40400895	anD4	28299557	66734832	color=set2-7-qual-4
anA4	219226380	237592771	anD4	248486770	264489189	color=set2-7-qual-4
anA4	41498174	81811870	anD4	79043460	110462628	color=set2-7-qual-4
anA4	444185106	449804382	anD4	434581607	439914625	color=set2-7-qual-4
anA4	108491359	122125259	anD4	135112943	147751251	color=set2-7-qual-4
anA4	429532861	433060875	anD4	418704026	422138929	color=set2-7-qual-4
anA4	126204180	136719921	anD4	156848877	165483834	color=set2-7-qual-4
anA4	422330862	424174686	anD4	411727873	414412033	color=set2-7-qual-4
anA4	453216287	454945801	anD4	443898833	445433603	color=set2-7-qual-4
anA4	417042041	420689466	anD4	404929134	409372935	color=set2-7-qual-4
anA4	224069719	224966729	anD4	243529606	244402415	color=set2-7-qual-4
anA4	157398608	161370055	anD4	188838173	192303391	color=set2-7-qual-4
anA4	452061958	452781105	anD4	442594575	443149739	color=set2-7-qual-4
anA4	167899219	169169804	anD4	200696836	201621755	color=set2-7-qual-4
anA4	435115817	436359917	anD4	424820512	425883359	color=set2-7-qual-4
anA4	78064767	84313114	anD4	102141071	109177148	color=set2-7-qual-4
anA4	163031701	176505856	anD4	192691316	208171992	color=set2-7-qual-4
anA4	216093148	219145111	anD4	245573965	248422834	color=set2-7-qual-4
anA4	138993435	153392748	anD4	172253108	187492579	color=set2-7-qual-4
anA4	85840040	100152959	anD4	115526381	129576513	color=set2-7-qual-4
anA4	438028119	442055975	anD4	426606600	431213462	color=set2-7-qual-4
anA4	70993929	74605537	anD4	130180190	133263488	color=set2-7-qual-4
anA4	40936162	50553024	anD4	67353897	84617737	color=set2-7-qual-4
anA4	102175181	110668345	anD4	134060259	140940886	color=set2-7-qual-4
anA4	463094605	463217658	anD4	402460720	402532221	color=set2-7-qual-4
anA4	283352115	283703684	anC5	584241389	584817799	color=set2-7-qual-4
anA4	466955009	467769283	anC6	162977921	163861943	color=set2-7-qual-4
anA4	158264363	191206261	anC7	520253633	530427349	color=set2-7-qual-4
anA4	229876	1501105	anC7	203244093	205091693	color=set2-7-qual-4
anA4	193003429	193277916	anC7	170492574	170953792	color=set2-7-qual-4
anA4	226062668	323802400	anC7	2050061	126299063	color=set2-7-qual-4
anA4	193194942	221631827	anC7	128858329	170860298	color=set2-7-qual-4
anC4	227901977	242254134	anD4	30742890	38917982	color=set2-7-qual-4
anC4	245460380	249647941	anD4	44266271	49585115	color=set2-7-qual-4
anC4	262344080	285607104	anD4	51275899	70213297	color=set2-7-qual-4
anC4	255502399	260539931	anD4	40880956	44615033	color=set2-7-qual-4
anC4	241767649	244425004	anD4	37658860	38909332	color=set2-7-qual-4
anC4	6493847	7453811	anD4	169028783	170060766	color=set2-7-qual-4
anC4	229426881	231010513	anD4	32152389	32542809	color=set2-7-qual-4
anC4	232492579	234250730	anD4	33243162	33681084	color=set2-7-qual-4
anC4	275585730	289462817	anD4	79822521	86632931	color=set2-7-qual-4
anC4	97666358	105440283	anA5	6321007	10378124	color=set2-7-qual-4
anC4	566429287	571686990	anA5	65474120	68755100	color=set2-7-qual-4
anC4	480465008	489393753	anA5	90004963	91766556	color=set2-7-qual-4
anC4	572250796	574701225	anA5	63396029	65426918	color=set2-7-qual-4
anC4	611691392	613364450	anA5	51211801	52001969	color=set2-7-qual-4
anC4	471410822	478415496	anA5	91873544	93933969	color=set2-7-qual-4
anC4	583084037	583952197	anA5	62958317	63061631	color=set2-7-qual-4
anC4	700137504	701286262	anA5	10391141	10807522	color=set2-7-qual-4
anC4	508533126	512253563	anA5	97880077	98636626	color=set2-7-qual-4
anC4	582719679	700138466	anA5	10391141	63338088	color=set2-7-qual-4
anC4	524182748	566165967	anA5	71841636	89661276	color=set2-7-qual-4
anC4	496072270	522773625	anA5	94009971	100316407	color=set2-7-qual-4
anC4	575742917	582633801	anA5	68827620	71570436	color=set2-7-qual-4
anC4	566435855	571728921	anD5	32849907	36937742	color=set2-7-qual-4
anC4	480307171	489393753	anD5	56320175	57618984	color=set2-7-qual-4
anC4	572250796	574701225	anD5	28046270	33032486	color=set2-7-qual-4
anC4	584877711	587980484	anD5	25460035	26869587	color=set2-7-qual-4
anC4	471410822	478415496	anD5	57774527	59661725	color=set2-7-qual-4
anC4	611778199	613364450	anD5	16696854	17432665	color=set2-7-qual-4
anC4	583084037	583952197	anD5	27482491	27657900	color=set2-7-qual-4
anC4	625758032	625799137	anD5	11695228	11766259	color=set2-7-qual-4
anC4	508533126	512253563	anD5	63531451	64026193	color=set2-7-qual-4
anC4	171953	31129964	anD5	433523318	482809926	color=set2-7-qual-4
anC4	582686421	642110341	anD5	6175476	27847726	color=set2-7-qual-4
anC4	524182748	566165967	anD5	39461758	56112460	color=set2-7-qual-4
anC4	645316341	651248344	anD5	4184588	6164194	color=set2-7-qual-4
anC4	496072270	522773625	anD5	59774993	65755756	color=set2-7-qual-4
anC4	575742917	582633801	anD5	37009924	39200485	color=set2-7-qual-4
anC4	171953	54679669	anA6	369492770	432760879	color=set2-7-qual-4
anC4	131824543	227800281	anA7	434528682	495315221	color=set2-7-qual-4
anC4	197459017	199753152	anD7	352088690	352685586	color=set2-7-qual-4
anC4	111059344	227800281	anD7	334408490	421338567	color=set2-7-qual-4
anD4	348047574	348406337	anA5	2147790	2377992	color=set2-7-qual-4
anD4	302518849	302883852	anC5	584241389	584812712	color=set2-7-qual-4
anD4	210184574	223910767	anC7	525416798	530427349	color=set2-7-qual-4
anD4	245783172	248341596	anC7	132681519	138265018	color=set2-7-qual-4
anD4	21862705	25308080	anC7	187187037	192333361	color=set2-7-qual-4
anD4	25373252	29379767	anC7	201834141	205091693	color=set2-7-qual-4
anD4	9548756	9879187	anC7	177835039	178433591	color=set2-7-qual-4
anD4	192691316	192838774	anC7	524736965	524864113	color=set2-7-qual-4
anD4	225457875	225741358	anC7	170492574	170953792	color=set2-7-qual-4
anD4	265512778	341769987	anC7	1343049	103262520	color=set2-7-qual-4
anD4	225457875	245562495	anC7	138792269	170498741	color=set2-7-qual-4
anD4	248486770	264489189	anC7	105952851	132351809	color=set2-7-qual-4
anD4	235879	13260572	anC7	171237215	186248071	color=set2-7-qual-4
anD4	192836781	208171992	anC7	520759214	524864113	color=set2-7-qual-4
anA5	424914553	481822614	anC5	487652813	556724503	color=set2-7-qual-5
anA5	310365164	390140360	anC5	303848903	436176810	color=set2-7-qual-5
anA5	390841129	417978065	anC5	439838923	478024673	color=set2-7-qual-5
anA5	142939278	193815194	anC5	141546053	201208835	color=set2-7-qual-5
anA5	134942920	135668151	anC5	131249074	132506825	color=set2-7-qual-5
anA5	297332407	309693505	anC5	248704437	261142420	color=set2-7-qual-5
anA5	291633687	295869139	anC5	295819109	301402040	color=set2-7-qual-5
anA5	487212690	488618024	anC5	565577252	566567268	color=set2-7-qual-5
anA5	467392336	469072117	anC5	544798572	546191534	color=set2-7-qual-5
anA5	482456680	482899164	anC5	567462429	567559188	color=set2-7-qual-5
anA5	214545278	231744418	anC5	272383169	276679003	color=set2-7-qual-5
anA5	418966327	424728461	anC5	478499319	487305873	color=set2-7-qual-5
anA5	135974962	140799732	anC5	132614139	141479562	color=set2-7-qual-5
anA5	483195306	486297469	anC5	556743751	559037930	color=set2-7-qual-5
anA5	357737069	360570396	anC5	384778472	388458118	color=set2-7-qual-5
anA5	355388697	356088852	anC5	375119773	376807155	color=set2-7-qual-5
anA5	172823346	176631507	anC5	180606630	183265137	color=set2-7-qual-5
anA5	285927942	287847781	anC5	302794966	303660538	color=set2-7-qual-5
anA5	447635431	447963694	anC5	521985779	522518149	color=set2-7-qual-5
anA5	372008597	372979593	anC5	403130393	405412922	color=set2-7-qual-5
anA5	233802614	257638087	anC5	218615095	244551971	color=set2-7-qual-5
anA5	194867416	197330887	anC5	191926316	193282697	color=set2-7-qual-5
anA5	318198458	320144325	anC5	312673241	315078305	color=set2-7-qual-5
anA5	165303172	166160849	anC5	169041627	169606540	color=set2-7-qual-5
anA5	390812773	481822614	anD5	346025325	426008507	color=set2-7-qual-5
anA5	36228573	121773269	anD5	4184588	85217352	color=set2-7-qual-5
anA5	300803885	390142178	anD5	253662926	344596805	color=set2-7-qual-5
anA5	142939278	189257539	anD5	109590592	158637516	color=set2-7-qual-5
anA5	126085922	135668151	anD5	87177059	99534134	color=set2-7-qual-5
anA5	204513031	266789804	anD5	173719574	222122179	color=set2-7-qual-5
anA5	209721690	211592774	anD5	186513020	188796710	color=set2-7-qual-5
anA5	482323704	486297469	anD5	426017314	428315672	color=set2-7-qual-5
anA5	268985513	298444593	anD5	224232755	248843740	color=set2-7-qual-5
anA5	135974962	140799732	anD5	99745078	109263012	color=set2-7-qual-5
anA5	189507211	200702124	anD5	160682737	170999409	color=set2-7-qual-5
anA5	120389725	125509221	anD5	81916100	86863847	color=set2-7-qual-5
anA5	172401157	176631507	anD5	144062990	147413862	color=set2-7-qual-5
anA5	60566861	62215353	anD5	25460035	26869587	color=set2-7-qual-5
anA5	210668174	221582723	anD5	178097987	187665019	color=set2-7-qual-5
anA5	159743260	160385688	anD5	127631119	128345049	color=set2-7-qual-5
anA5	318077847	320144325	anD5	266775395	268837180	color=set2-7-qual-5
anA5	186365633	186850027	anD5	156317454	156704171	color=set2-7-qual-5
anA5	372008597	372979593	anD5	329030367	329759196	color=set2-7-qual-5
anA5	447635431	447906890	anD5	395571491	395821487	color=set2-7-qual-5
anA5	487212690	489614074	anD5	428356638	429941016	color=set2-7-qual-5
anA5	127287209	129628196	anC7	494915372	498846538	color=set2-7-qual-5
anA5	120389725	125509221	anC7	500719194	505937335	color=set2-7-qual-5
anA5	101296571	122477641	anC7	501386773	520129796	color=set2-7-qual-5
anA5	126085922	133904034	anC7	489738181	500497828	color=set2-7-qual-5
anC5	487652813	559037930	anD5	373655429	427625627	color=set2-7-qual-5
anC5	303848903	478024673	anD5	259510051	368504402	color=set2-7-qual-5
anC5	131249074	196605983	anD5	98793705	158637516	color=set2-7-qual-5
anC5	302938226	303660538	anD5	233906056	235419872	color=set2-7-qual-5
anC5	544751176	546204148	anD5	413051143	414035705	color=set2-7-qual-5
anC5	566797017	566923233	anD5	428895898	428970826	color=set2-7-qual-5
anC5	191926316	193282697	anD5	163775190	165961577	color=set2-7-qual-5
anC5	295819109	296152284	anD5	230587861	231892124	color=set2-7-qual-5
anC5	478499319	487305873	anD5	369350489	373584222	color=set2-7-qual-5
anC5	564525834	567559188	anD5	427818779	432892289	color=set2-7-qual-5
anC5	196782072	201208835	anD5	166954044	170999409	color=set2-7-qual-5
anC5	384765464	388458118	anD5	316201970	318529830	color=set2-7-qual-5
anC5	375119773	376807155	anD5	313318358	314223357	color=set2-7-qual-5
anC5	161505367	162737310	anD5	127631119	128345049	color=set2-7-qual-5
anC5	218615095	244551971	anD5	196532958	217215281	color=set2-7-qual-5
anC5	208645051	210724243	anD5	161235520	161894162	color=set2-7-qual-5
anC5	510091288	510165659	anD5	386821938	386894840	color=set2-7-qual-5
anC5	252801284	259655763	anD5	241628793	253664165	color=set2-7-qual-5
anC5	297370475	301402040	anD5	226501839	227681416	color=set2-7-qual-5
anC5	17960198	130933380	anA7	139319107	204664622	color=set2-7-qual-5
anC5	590941329	595642087	anA7	56118700	63220989	color=set2-7-qual-5
anC5	598241880	601284543	anA7	51040061	54560697	color=set2-7-qual-5
anC5	559149259	564430740	anA7	87994661	91332177	color=set2-7-qual-5
anC5	3888738	15839164	anA7	128017623	135076445	color=set2-7-qual-5
anC5	587059329	587322018	anA7	68870892	69195535	color=set2-7-qual-5
anC5	568046354	590883409	anA7	63994717	87965424	color=set2-7-qual-5
anC5	14254882	17629380	anA7	133452546	139211368	color=set2-7-qual-5
anC5	595085010	596009394	anA7	62174557	63767232	color=set2-7-qual-5
anC5	97973063	100485878	anA7	187673965	189771881	color=set2-7-qual-5
anC5	593897916	594177660	anA7	60466564	61246742	color=set2-7-qual-5
anC5	22718377	23807396	anA7	141801264	142317401	color=set2-7-qual-5
anC5	596118882	597315086	anA7	54764246	55950900	color=set2-7-qual-5
anC5	65441698	65800684	anA7	163784925	164170400	color=set2-7-qual-5
anC5	17960198	130933380	anD7	51661022	113766753	color=set2-7-qual-5
anC5	570795448	590883409	anD7	467072472	486430097	color=set2-7-qual-5
anC5	559149259	564430740	anD7	4595891	6852665	color=set2-7-qual-5
anC5	3888738	15839164	anD7	40375995	46830499	color=set2-7-qual-5
anC5	595085010	596009394	anD7	486532352	487839691	color=set2-7-qual-5
anC5	593897916	594177660	anD7	488980722	489532111	color=set2-7-qual-5
anC5	596118882	597315086	anD7	493276080	493868194	color=set2-7-qual-5
anC5	590941329	595685272	anD7	487299388	493063393	color=set2-7-qual-5
anC5	597417690	601284543	anD7	493895881	497995863	color=set2-7-qual-5
anC5	568046354	569928436	anD7	3133853	4543130	color=set2-7-qual-5
anC5	14254882	17629380	anD7	45514995	51437653	color=set2-7-qual-5
anC5	97973063	100483195	anD7	97114757	99315881	color=set2-7-qual-5
anC5	22718377	23807396	anD7	54075728	54300549	color=set2-7-qual-5
anC5	587111523	587322018	anD7	481326368	481607743	color=set2-7-qual-5
anD5	433523318	485647289	anA6	398879134	435558085	color=set2-7-qual-5
anD5	482895964	486487582	anA6	446078704	450185087	color=set2-7-qual-5
anD5	487040901	487072507	anA6	444954375	445459966	color=set2-7-qual-5
anD5	462132071	465163279	anA6	416438921	418818576	color=set2-7-qual-5
anD5	479368986	481602805	anA6	429258553	430576265	color=set2-7-qual-5
anD5	489317672	489917502	anA6	441773747	442129522	color=set2-7-qual-5
anD5	486510968	494537513	anA6	435956045	445904366	color=set2-7-qual-5
anD5	495073619	496126447	anA6	454711052	456446566	color=set2-7-qual-5
anD5	497827801	498192272	anA6	453847593	454663489	color=set2-7-qual-5
anD5	88211518	93069348	anC7	494915372	498846538	color=set2-7-qual-5
anD5	84600583	85884550	anC7	501391813	503135144	color=set2-7-qual-5
anD5	65961134	66426977	anC7	519931216	520180849	color=set2-7-qual-5
anD5	66421460	89327121	anC7	497460730	520180849	color=set2-7-qual-5
anD5	93174098	97366305	anC7	489744628	494521929	color=set2-7-qual-5
anA6	180563676	293214061	anC6	440142788	609791203	color=set2-7-qual-6
anA6	294155217	333179885	anC6	54331640	107127266	color=set2-7-qual-6
anA6	137037	99333901	anC6	164591347	312469465	color=set2-7-qual-6
anA6	99740271	117131034	anC6	372161066	389663403	color=set2-7-qual-6
anA6	293303935	294152611	anC6	607247982	608382725	color=set2-7-qual-6
anA6	161212422	167251613	anC6	401271754	411479029	color=set2-7-qual-6
anA6	334276429	339915619	anC6	107200161	111222796	color=set2-7-qual-6
anA6	169298881	179924947	anC6	418731839	438157737	color=set2-7-qual-6
anA6	164382145	169182011	anC6	405803568	417639763	color=set2-7-qual-6
anA6	192998567	196263624	anC6	451567132	456634745	color=set2-7-qual-6
anA6	42664372	44735624	anC6	229947049	233604420	color=set2-7-qual-6
anA6	43883989	45153570	anC6	230065335	235008283	color=set2-7-qual-6
anA6	319131158	319243469	anC6	91575350	91723906	color=set2-7-qual-6
anA6	56115031	56783547	anC6	253369792	254329874	color=set2-7-qual-6
anA6	36129810	37498949	anC6	220458116	222419606	color=set2-7-qual-6
anA6	184553462	187373901	anC6	444234563	447101745	color=set2-7-qual-6
anA6	127185271	144863251	anC6	384830461	397959334	color=set2-7-qual-6
anA6	140703031	150522334	anC6	365252432	372080266	color=set2-7-qual-6
anA6	37076434	291775775	anD6	2598835	247551308	color=set2-7-qual-6
anA6	291877511	332476762	anD6	249234809	287141274	color=set2-7-qual-6
anA6	333462103	339915619	anD6	287326095	293045637	color=set2-7-qual-6
anA6	91459065	101117744	anD6	58335063	67898517	color=set2-7-qual-6
anA6	70088198	71732071	anD6	36333154	37612011	color=set2-7-qual-6
anA6	126832330	140707600	anD6	89392308	98949055	color=set2-7-qual-6
anC6	440110289	606067899	anD6	147511838	247256708	color=set2-7-qual-6
anC6	54331640	111359683	anD6	251981619	292379976	color=set2-7-qual-6
anC6	220635377	308642153	anD6	2439562	65824409	color=set2-7-qual-6
anC6	606259280	609791203	anD6	249234809	251051099	color=set2-7-qual-6
anC6	607247982	608382725	anD6	251121836	251977702	color=set2-7-qual-6
anC6	372856247	385257554	anD6	68127751	79932926	color=set2-7-qual-6
anC6	399759083	411265799	anD6	116892592	127448704	color=set2-7-qual-6
anC6	330884841	345549879	anD6	119494221	120536232	color=set2-7-qual-6
anC6	364764386	366554638	anD6	103782500	116881593	color=set2-7-qual-6
anC6	418731839	438157737	anD6	128897830	146589375	color=set2-7-qual-6
anC6	40324999	41989858	anD6	247826798	249013950	color=set2-7-qual-6
anC6	405803568	417639763	anD6	124375718	128872940	color=set2-7-qual-6
anC6	268648905	271367832	anD6	36333154	37612011	color=set2-7-qual-6
anC6	451567132	456634745	anD6	160859771	163720836	color=set2-7-qual-6
anC6	229947049	233604420	anD6	7552303	9142809	color=set2-7-qual-6
anC6	253369792	254329874	anD6	23637424	24009237	color=set2-7-qual-6
anC6	305935239	312469465	anD6	60003259	67898517	color=set2-7-qual-6
anC6	230065335	234592599	anD6	8419550	9544079	color=set2-7-qual-6
anC6	444234563	447101745	anD6	151825495	154773130	color=set2-7-qual-6
anC6	2251963	3906601	anD7	81684	2813127	color=set2-7-qual-6
anC6	19869082	21016918	anD7	446952880	447670964	color=set2-7-qual-6
anC6	3970522	4488419	anD7	466378572	466786817	color=set2-7-qual-6
anC6	8933473	9158101	anD7	458663185	458837930	color=set2-7-qual-6
anC6	32966768	33326846	anD7	438854258	439001192	color=set2-7-qual-6
anC6	15459892	15641153	anD7	452271346	452357700	color=set2-7-qual-6
anC6	25713471	26069549	anD7	443149978	443415847	color=set2-7-qual-6
anC6	33525883	33661482	anD7	438354822	438508544	color=set2-7-qual-6
anC6	7338723	20219621	anD7	447165745	460908193	color=set2-7-qual-6
anC6	42780227	54072335	anD7	421349218	432959979	color=set2-7-qual-6
anC6	21838390	31012384	anD7	439237220	446929047	color=set2-7-qual-6
anC6	33196140	40149822	anD7	433479166	438901245	color=set2-7-qual-6
anC6	4203593	7618831	anD7	462346014	466664910	color=set2-7-qual-6
anC6	18516310	19135776	anD7	448118785	448922058	color=set2-7-qual-6
anC6	3970522	5230069	anD7	465371393	466380771	color=set2-7-qual-6
anA7	369872481	413363497	anC7	363167710	406191578	color=set2-7-qual-7
anA7	231132276	236461022	anC7	467438196	472178886	color=set2-7-qual-7
anA7	422714435	424374233	anC7	413751244	417223970	color=set2-7-qual-7
anA7	224147665	230024444	anC7	470574371	478679476	color=set2-7-qual-7
anA7	414271223	417439652	anC7	220038402	222837306	color=set2-7-qual-7
anA7	238272689	254133162	anC7	453042118	461162081	color=set2-7-qual-7
anA7	365771197	368139282	anC7	364809067	368834388	color=set2-7-qual-7
anA7	427792132	434081107	anC7	205633492	219430507	color=set2-7-qual-7
anA7	205422997	226093094	anC7	476539458	488823399	color=set2-7-qual-7
anA7	417772946	421971285	anC7	420350239	434039062	color=set2-7-qual-7
anA7	425083285	427635763	anC7	406893663	411905929	color=set2-7-qual-7
anA7	384555343	387914699	anC7	377461231	379679738	color=set2-7-qual-7
anA7	86000419	204664622	anD7	3133853	113766753	color=set2-7-qual-7
anA7	428710628	495315221	anD7	328707381	399155988	color=set2-7-qual-7
anA7	307871759	413657766	anD7	211259231	314631216	color=set2-7-qual-7
anA7	245904416	269854961	anD7	152369073	174400669	color=set2-7-qual-7
anA7	205422997	206976930	anD7	150508365	152042904	color=set2-7-qual-7
anA7	295922888	302129051	anD7	189579945	195089211	color=set2-7-qual-7
anA7	225978189	226651208	anD7	121064443	121658923	color=set2-7-qual-7
anA7	50915937	85498730	anD7	466859809	497668964	color=set2-7-qual-7
anA7	414271223	427648260	anD7	315191101	327822057	color=set2-7-qual-7
anA7	210121972	234799546	anD7	114439837	139692416	color=set2-7-qual-7
anA7	94592862	95751522	anD7	9726487	11223585	color=set2-7-qual-7
anA7	274472312	288857665	anD7	177086729	188912721	color=set2-7-qual-7
anA7	380615687	386661188	anD7	282672325	289610956	color=set2-7-qual-7
anA7	291737840	307282626	anD7	191079717	199917436	color=set2-7-qual-7
anA7	317269144	321526455	anD7	219251569	223938182	color=set2-7-qual-7
anA7	362856232	368134090	anD7	263685731	269015853	color=set2-7-qual-7
anA7	235414298	244482492	anD7	141332999	149607289	color=set2-7-qual-7
anA7	344752342	360049607	anD7	249485084	259730772	color=set2-7-qual-7
anA7	328821392	331174496	anD7	230741600	232351287	color=set2-7-qual-7
anC7	363167710	434039062	anD7	271065522	324366773	color=set2-7-qual-7
anC7	474712814	486524739	anD7	122409605	139692416	color=set2-7-qual-7
anC7	453042118	461162081	anD7	146982586	159955245	color=set2-7-qual-7
anC7	205633492	222837306	anD7	324843905	334169290	color=set2-7-qual-7
anC7	413751244	417223970	anD7	318011701	319679754	color=set2-7-qual-7
anC7	467438196	471786575	anD7	114439837	117422505	color=set2-7-qual-7
anC7	373095968	379606329	anD7	282672325	289610956	color=set2-7-qual-7
anC7	470574371	478679476	anD7	118637353	124120013	color=set2-7-qual-7
anC7	364809067	368571051	anD7	263685731	265957524	color=set2-7-qual-7
anC7	487128714	488823399	anD7	150508365	152042904	color=set2-7-qual-7
anC7	453049170	454657483	anD7	141332999	146103596	color=set2-7-qual-7
anC7	225997206	237261012	anD7	228108493	232901098	color=set2-7-qual-7

## Sheet: Fig E5a_ring1_Kmer
31K-mer frequencies along chromosomes of Sanfensan (an) genome
Chr	Start	End	Number
anA1	1	1000000	301
anA1	1000001	2000000	494
anA1	2000001	3000000	343
anA1	3000001	4000000	491
anA1	4000001	5000000	257
anA1	5000001	6000000	182
anA1	6000001	7000000	39
anA1	7000001	8000000	54
anA1	8000001	9000000	90
anA1	9000001	10000000	25
anA1	10000001	11000000	76
anA1	11000001	12000000	47
anA1	12000001	13000000	37
anA1	13000001	14000000	85
anA1	14000001	15000000	19
anA1	15000001	16000000	17
anA1	16000001	17000000	107
anA1	17000001	18000000	676
anA1	18000001	19000000	48
anA1	19000001	20000000	26
anA1	20000001	21000000	72
anA1	21000001	22000000	21
anA1	22000001	23000000	75
anA1	23000001	24000000	70
anA1	24000001	25000000	55
anA1	25000001	26000000	33
anA1	26000001	27000000	189
anA1	27000001	28000000	13
anA1	28000001	29000000	72
anA1	29000001	30000000	28
anA1	30000001	31000000	35
anA1	31000001	32000000	124
anA1	32000001	33000000	33
anA1	33000001	34000000	119
anA1	34000001	35000000	94
anA1	35000001	36000000	157
anA1	36000001	37000000	31
anA1	37000001	38000000	56
anA1	38000001	39000000	67
anA1	39000001	40000000	30
anA1	40000001	41000000	59
anA1	41000001	42000000	17
anA1	42000001	43000000	53
anA1	43000001	44000000	201
anA1	44000001	45000000	23
anA1	45000001	46000000	34
anA1	46000001	47000000	14
anA1	47000001	48000000	746
anA1	48000001	49000000	17
anA1	49000001	50000000	88
anA1	50000001	51000000	82
anA1	51000001	52000000	187
anA1	52000001	53000000	51
anA1	53000001	54000000	55
anA1	54000001	55000000	63
anA1	55000001	56000000	26
anA1	56000001	57000000	20
anA1	57000001	58000000	32
anA1	58000001	59000000	43
anA1	59000001	60000000	78
anA1	60000001	61000000	73
anA1	61000001	62000000	13
anA1	62000001	63000000	46
anA1	63000001	64000000	45
anA1	64000001	65000000	20
anA1	65000001	66000000	18
anA1	66000001	67000000	24
anA1	67000001	68000000	50
anA1	68000001	69000000	24
anA1	69000001	70000000	35
anA1	70000001	71000000	44
anA1	71000001	72000000	59
anA1	72000001	73000000	104
anA1	73000001	74000000	26
anA1	74000001	75000000	123
anA1	75000001	76000000	21
anA1	76000001	77000000	52
anA1	77000001	78000000	238
anA1	78000001	79000000	123
anA1	79000001	80000000	20
anA1	80000001	81000000	14
anA1	81000001	82000000	18
anA1	82000001	83000000	26
anA1	83000001	84000000	24
anA1	84000001	85000000	18
anA1	85000001	86000000	41
anA1	86000001	87000000	40
anA1	87000001	88000000	26
anA1	88000001	89000000	81
anA1	89000001	90000000	143
anA1	90000001	91000000	26
anA1	91000001	92000000	91
anA1	92000001	93000000	20
anA1	93000001	94000000	14
anA1	94000001	95000000	135
anA1	95000001	96000000	39
anA1	96000001	97000000	128
anA1	97000001	98000000	21
anA1	98000001	99000000	84
anA1	99000001	100000000	17
anA1	100000001	101000000	19
anA1	101000001	102000000	108
anA1	102000001	103000000	136
anA1	103000001	104000000	27
anA1	104000001	105000000	94
anA1	105000001	106000000	26
anA1	106000001	107000000	74
anA1	107000001	108000000	54
anA1	108000001	109000000	76
anA1	109000001	110000000	33
anA1	110000001	111000000	24
anA1	111000001	112000000	32
anA1	112000001	113000000	16
anA1	113000001	114000000	37
anA1	114000001	115000000	28
anA1	115000001	116000000	37
anA1	116000001	117000000	40
anA1	117000001	118000000	18
anA1	118000001	119000000	5817
anA1	119000001	120000000	36
anA1	120000001	121000000	32
anA1	121000001	122000000	63
anA1	122000001	123000000	57
anA1	123000001	124000000	52
anA1	124000001	125000000	55
anA1	125000001	126000000	44
anA1	126000001	127000000	22
anA1	127000001	128000000	16
anA1	128000001	129000000	119
anA1	129000001	130000000	116
anA1	130000001	131000000	70
anA1	131000001	132000000	28
anA1	132000001	133000000	75
anA1	133000001	134000000	193
anA1	134000001	135000000	96
anA1	135000001	136000000	12
anA1	136000001	137000000	29
anA1	137000001	138000000	13
anA1	138000001	139000000	19
anA1	139000001	140000000	77
anA1	140000001	141000000	27
anA1	141000001	142000000	72
anA1	142000001	143000000	17
anA1	143000001	144000000	54
anA1	144000001	145000000	60
anA1	145000001	146000000	181
anA1	146000001	147000000	57
anA1	147000001	148000000	24
anA1	148000001	149000000	107
anA1	149000001	150000000	88
anA1	150000001	151000000	32
anA1	151000001	152000000	106
anA1	152000001	153000000	15
anA1	153000001	154000000	11
anA1	154000001	155000000	19
anA1	155000001	156000000	30
anA1	156000001	157000000	46
anA1	157000001	158000000	49
anA1	158000001	159000000	13
anA1	159000001	160000000	27
anA1	160000001	161000000	82
anA1	161000001	162000000	59
anA1	162000001	163000000	71
anA1	163000001	164000000	74
anA1	164000001	165000000	94
anA1	165000001	166000000	81
anA1	166000001	167000000	47
anA1	167000001	168000000	111
anA1	168000001	169000000	25
anA1	169000001	170000000	45
anA1	170000001	171000000	88
anA1	171000001	172000000	15
anA1	172000001	173000000	31
anA1	173000001	174000000	17
anA1	174000001	175000000	18
anA1	175000001	176000000	90
anA1	176000001	177000000	49
anA1	177000001	178000000	26
anA1	178000001	179000000	30
anA1	179000001	180000000	103
anA1	180000001	181000000	88
anA1	181000001	182000000	14
anA1	182000001	183000000	41
anA1	183000001	184000000	30
anA1	184000001	185000000	54
anA1	185000001	186000000	54
anA1	186000001	187000000	27
anA1	187000001	188000000	27
anA1	188000001	189000000	35
anA1	189000001	190000000	86
anA1	190000001	191000000	17
anA1	191000001	192000000	11
anA1	192000001	193000000	96
anA1	193000001	194000000	10
anA1	194000001	195000000	18
anA1	195000001	196000000	43
anA1	196000001	197000000	51
anA1	197000001	198000000	210
anA1	198000001	199000000	45
anA1	199000001	200000000	101
anA1	200000001	201000000	29
anA1	201000001	202000000	17
anA1	202000001	203000000	86
anA1	203000001	204000000	43
anA1	204000001	205000000	128
anA1	205000001	206000000	18
anA1	206000001	207000000	60
anA1	207000001	208000000	16
anA1	208000001	209000000	22
anA1	209000001	210000000	17
anA1	210000001	211000000	21
anA1	211000001	212000000	41
anA1	212000001	213000000	12
anA1	213000001	214000000	33
anA1	214000001	215000000	378
anA1	215000001	216000000	54
anA1	216000001	217000000	187
anA1	217000001	218000000	25
anA1	218000001	219000000	180
anA1	219000001	220000000	25
anA1	220000001	221000000	64
anA1	221000001	222000000	224
anA1	222000001	223000000	17
anA1	223000001	224000000	230
anA1	224000001	225000000	54
anA1	225000001	226000000	62
anA1	226000001	227000000	19
anA1	227000001	228000000	39
anA1	228000001	229000000	112
anA1	229000001	230000000	77
anA1	230000001	231000000	120
anA1	231000001	232000000	13
anA1	232000001	233000000	24
anA1	233000001	234000000	174
anA1	234000001	235000000	134
anA1	235000001	236000000	27
anA1	236000001	237000000	71
anA1	237000001	238000000	103
anA1	238000001	239000000	109
anA1	239000001	240000000	246
anA1	240000001	241000000	30
anA1	241000001	242000000	92
anA1	242000001	243000000	21
anA1	243000001	244000000	115
anA1	244000001	245000000	151
anA1	245000001	246000000	20
anA1	246000001	247000000	18
anA1	247000001	248000000	147
anA1	248000001	249000000	15
anA1	249000001	250000000	28
anA1	250000001	251000000	147
anA1	251000001	252000000	51
anA1	252000001	253000000	24
anA1	253000001	254000000	73
anA1	254000001	255000000	92
anA1	255000001	256000000	39
anA1	256000001	257000000	52
anA1	257000001	258000000	20
anA1	258000001	259000000	25
anA1	259000001	260000000	85
anA1	260000001	261000000	26
anA1	261000001	262000000	32
anA1	262000001	263000000	90
anA1	263000001	264000000	59
anA1	264000001	265000000	104
anA1	265000001	266000000	99
anA1	266000001	267000000	86
anA1	267000001	268000000	18
anA1	268000001	269000000	17
anA1	269000001	270000000	116
anA1	270000001	271000000	105
anA1	271000001	272000000	47
anA1	272000001	273000000	174
anA1	273000001	274000000	64
anA1	274000001	275000000	128
anA1	275000001	276000000	43
anA1	276000001	277000000	136
anA1	277000001	278000000	45
anA1	278000001	279000000	46
anA1	279000001	280000000	46
anA1	280000001	281000000	111
anA1	281000001	282000000	36
anA1	282000001	283000000	32
anA1	283000001	284000000	31
anA1	284000001	285000000	225
anA1	285000001	286000000	40
anA1	286000001	287000000	24
anA1	287000001	288000000	94
anA1	288000001	289000000	117
anA1	289000001	290000000	50
anA1	290000001	291000000	81
anA1	291000001	292000000	75
anA1	292000001	293000000	33
anA1	293000001	294000000	24
anA1	294000001	295000000	73
anA1	295000001	296000000	138
anA1	296000001	297000000	49
anA1	297000001	298000000	146
anA1	298000001	299000000	58
anA1	299000001	300000000	20
anA1	300000001	301000000	38
anA1	301000001	302000000	15
anA1	302000001	303000000	32
anA1	303000001	304000000	40
anA1	304000001	305000000	18
anA1	305000001	306000000	92
anA1	306000001	307000000	24
anA1	307000001	308000000	151
anA1	308000001	309000000	91
anA1	309000001	310000000	62
anA1	310000001	311000000	47
anA1	311000001	312000000	40
anA1	312000001	313000000	23
anA1	313000001	314000000	42
anA1	314000001	315000000	26
anA1	315000001	316000000	610
anA1	316000001	317000000	35
anA1	317000001	318000000	66
anA1	318000001	319000000	35
anA1	319000001	320000000	21
anA1	320000001	321000000	16
anA1	321000001	322000000	22
anA1	322000001	323000000	65
anA1	323000001	324000000	38
anA1	324000001	325000000	49
anA1	325000001	326000000	124
anA1	326000001	327000000	19
anA1	327000001	328000000	60
anA1	328000001	329000000	165
anA1	329000001	330000000	27
anA1	330000001	331000000	30
anA1	331000001	332000000	94
anA1	332000001	333000000	23
anA1	333000001	334000000	411
anA1	334000001	335000000	56
anA1	335000001	336000000	57
anA1	336000001	337000000	39
anA1	337000001	338000000	20
anA1	338000001	339000000	44
anA1	339000001	340000000	25
anA1	340000001	341000000	21
anA1	341000001	342000000	25
anA1	342000001	343000000	26
anA1	343000001	344000000	70
anA1	344000001	345000000	23
anA1	345000001	346000000	206
anA1	346000001	347000000	30
anA1	347000001	348000000	97
anA1	348000001	349000000	45
anA1	349000001	350000000	31
anA1	350000001	351000000	21
anA1	351000001	352000000	110
anA1	352000001	353000000	569
anA1	353000001	354000000	156
anA1	354000001	355000000	496
anA1	355000001	356000000	99
anA1	356000001	357000000	43
anA1	357000001	358000000	44
anA1	358000001	359000000	39
anA1	359000001	360000000	69
anA1	360000001	361000000	97
anA1	361000001	362000000	99
anA1	362000001	363000000	27
anA1	363000001	364000000	91
anA1	364000001	365000000	57
anA1	365000001	366000000	43
anA1	366000001	367000000	26
anA1	367000001	368000000	35
anA1	368000001	369000000	67
anA1	369000001	370000000	53
anA1	370000001	371000000	47
anA1	371000001	372000000	28
anA1	372000001	373000000	38
anA1	373000001	374000000	15
anA1	374000001	375000000	17
anA1	375000001	376000000	50
anA1	376000001	377000000	164
anA1	377000001	378000000	127
anA1	378000001	379000000	29
anA1	379000001	380000000	53
anA1	380000001	381000000	31
anA1	381000001	382000000	41
anA1	382000001	383000000	191
anA1	383000001	384000000	320
anA1	384000001	385000000	53
anA1	385000001	386000000	84
anA1	386000001	387000000	17
anA1	387000001	388000000	124
anA1	388000001	389000000	113
anA1	389000001	390000000	52
anA1	390000001	391000000	175
anA1	391000001	392000000	109
anA1	392000001	393000000	299
anA1	393000001	394000000	95
anA1	394000001	395000000	93
anA1	395000001	396000000	57
anA1	396000001	397000000	90
anA1	397000001	398000000	275
anA1	398000001	399000000	305
anA1	399000001	400000000	98
anA1	400000001	401000000	29
anA1	401000001	402000000	101
anA1	402000001	403000000	270
anA1	403000001	404000000	96
anA1	404000001	405000000	83
anA1	405000001	406000000	246
anA1	406000001	407000000	110
anA1	407000001	408000000	33
anA1	408000001	409000000	129
anA1	409000001	410000000	95
anA1	410000001	411000000	63
anA1	411000001	412000000	82
anA1	412000001	413000000	53
anA1	413000001	414000000	114
anA1	414000001	415000000	56
anA1	415000001	416000000	80
anA1	416000001	417000000	43
anA1	417000001	418000000	55
anA1	418000001	419000000	21
anA1	419000001	420000000	117
anA1	420000001	421000000	92
anA1	421000001	422000000	102
anA1	422000001	423000000	156
anA1	423000001	424000000	96
anA1	424000001	425000000	245
anA1	425000001	426000000	257
anA1	426000001	427000000	202
anA1	427000001	428000000	40
anA1	428000001	429000000	202
anA1	429000001	430000000	343
anA1	430000001	431000000	172
anA1	431000001	432000000	112
anA1	432000001	433000000	106
anA1	433000001	434000000	67
anA1	434000001	435000000	104
anA1	435000001	436000000	336
anA1	436000001	437000000	307
anA1	437000001	438000000	183
anA1	438000001	439000000	46
anA1	439000001	440000000	118
anA1	440000001	441000000	86
anA1	441000001	442000000	99
anA1	442000001	443000000	124
anA1	443000001	444000000	62
anA1	444000001	445000000	229
anA1	445000001	446000000	38
anA1	446000001	447000000	524
anA1	447000001	448000000	268
anA1	448000001	449000000	44
anA1	449000001	450000000	166
anA1	450000001	451000000	77
anA1	451000001	452000000	433
anA1	452000001	453000000	38
anA1	453000001	454000000	32
anA1	454000001	455000000	130
anA1	455000001	456000000	878
anA1	456000001	457000000	177
anA1	457000001	458000000	41
anA1	458000001	459000000	44
anA1	459000001	460000000	936
anA1	460000001	461000000	1000
anA1	461000001	462000000	78
anA1	462000001	463000000	40
anA1	463000001	464000000	25
anA1	464000001	465000000	88
anA1	465000001	466000000	80
anA1	466000001	467000000	1613
anA1	467000001	468000000	29
anA1	468000001	469000000	31
anA1	469000001	470000000	34
anA1	470000001	471000000	335
anA1	471000001	472000000	1353
anA1	472000001	473000000	67
anA1	473000001	474000000	89
anA1	474000001	475000000	140
anA1	475000001	476000000	19
anA1	476000001	477000000	33
anA1	477000001	478000000	107
anA1	478000001	479000000	94
anA1	479000001	480000000	31
anA1	480000001	481000000	1127
anA1	481000001	482000000	219
anA1	482000001	483000000	22
anA1	483000001	484000000	86
anA1	484000001	485000000	25
anA1	485000001	486000000	114
anA1	486000001	487000000	27
anA1	487000001	488000000	236
anA1	488000001	489000000	23
anA1	489000001	490000000	28
anA1	490000001	491000000	20
anA1	491000001	492000000	139
anA1	492000001	493000000	330
anA1	493000001	494000000	22
anA1	494000001	495000000	64
anA1	495000001	496000000	39
anA1	496000001	497000000	1235
anA1	497000001	498000000	92
anA1	498000001	499000000	104
anA1	499000001	500000000	85
anA1	500000001	501000000	98
anA1	501000001	502000000	61
anA1	502000001	503000000	47
anA1	503000001	504000000	53
anA1	504000001	505000000	71
anA1	505000001	506000000	78
anA1	506000001	507000000	62
anA1	507000001	508000000	363
anA1	508000001	509000000	299
anA1	509000001	510000000	2400
anA1	510000001	511000000	956
anA1	511000001	512000000	145
anA1	512000001	513000000	52
anA1	513000001	514000000	209
anA1	514000001	515000000	235
anA1	515000001	516000000	31
anA1	516000001	517000000	98
anA1	517000001	518000000	36
anA1	518000001	519000000	49
anA1	519000001	520000000	18
anA1	520000001	521000000	84
anA1	521000001	522000000	51
anA1	522000001	523000000	106
anA1	523000001	524000000	55
anA1	524000001	525000000	250
anA1	525000001	526000000	193
anA1	526000001	527000000	32
anA1	527000001	528000000	23
anA1	528000001	529000000	43
anA1	529000001	530000000	37
anA1	530000001	531000000	89
anA1	531000001	532000000	91
anA1	532000001	533000000	109
anA1	533000001	534000000	448
anA1	534000001	535000000	114
anA1	535000001	536000000	91
anA1	536000001	537000000	56
anA1	537000001	538000000	64
anA1	538000001	539000000	44
anA1	539000001	540000000	90
anA1	540000001	541000000	30
anA1	541000001	542000000	75
anA1	542000001	543000000	39
anA1	543000001	544000000	43
anA1	544000001	545000000	62
anA1	545000001	546000000	25
anA1	546000001	547000000	20
anA1	547000001	548000000	100
anA1	548000001	549000000	645
anA1	549000001	550000000	356
anA1	550000001	551000000	157
anA1	551000001	551551546	126
anA2	1	1000000	3654
anA2	1000001	2000000	83
anA2	2000001	3000000	216
anA2	3000001	4000000	121
anA2	4000001	5000000	41
anA2	5000001	6000000	53
anA2	6000001	7000000	19
anA2	7000001	8000000	21
anA2	8000001	9000000	17
anA2	9000001	10000000	18
anA2	10000001	11000000	61
anA2	11000001	12000000	59
anA2	12000001	13000000	41
anA2	13000001	14000000	122
anA2	14000001	15000000	34
anA2	15000001	16000000	30
anA2	16000001	17000000	58
anA2	17000001	18000000	20
anA2	18000001	19000000	17
anA2	19000001	20000000	68
anA2	20000001	21000000	146
anA2	21000001	22000000	135
anA2	22000001	23000000	60
anA2	23000001	24000000	122
anA2	24000001	25000000	128
anA2	25000001	26000000	232
anA2	26000001	27000000	61
anA2	27000001	28000000	62
anA2	28000001	29000000	30
anA2	29000001	30000000	130
anA2	30000001	31000000	39
anA2	31000001	32000000	43
anA2	32000001	33000000	358
anA2	33000001	34000000	130
anA2	34000001	35000000	39
anA2	35000001	36000000	61
anA2	36000001	37000000	216
anA2	37000001	38000000	132
anA2	38000001	39000000	58
anA2	39000001	40000000	139
anA2	40000001	41000000	82
anA2	41000001	42000000	25
anA2	42000001	43000000	129
anA2	43000001	44000000	22
anA2	44000001	45000000	882
anA2	45000001	46000000	79
anA2	46000001	47000000	140
anA2	47000001	48000000	148
anA2	48000001	49000000	29
anA2	49000001	50000000	112
anA2	50000001	51000000	12
anA2	51000001	52000000	112
anA2	52000001	53000000	248
anA2	53000001	54000000	39
anA2	54000001	55000000	10
anA2	55000001	56000000	54
anA2	56000001	57000000	19
anA2	57000001	58000000	430
anA2	58000001	59000000	73
anA2	59000001	60000000	16
anA2	60000001	61000000	56
anA2	61000001	62000000	57
anA2	62000001	63000000	61
anA2	63000001	64000000	63
anA2	64000001	65000000	202
anA2	65000001	66000000	27
anA2	66000001	67000000	43
anA2	67000001	68000000	35
anA2	68000001	69000000	282
anA2	69000001	70000000	32
anA2	70000001	71000000	72
anA2	71000001	72000000	34
anA2	72000001	73000000	98
anA2	73000001	74000000	57
anA2	74000001	75000000	62
anA2	75000001	76000000	20
anA2	76000001	77000000	13
anA2	77000001	78000000	46
anA2	78000001	79000000	32
anA2	79000001	80000000	61
anA2	80000001	81000000	65
anA2	81000001	82000000	46
anA2	82000001	83000000	108
anA2	83000001	84000000	24
anA2	84000001	85000000	38
anA2	85000001	86000000	95
anA2	86000001	87000000	42
anA2	87000001	88000000	52
anA2	88000001	89000000	40
anA2	89000001	90000000	17
anA2	90000001	91000000	66
anA2	91000001	92000000	22
anA2	92000001	93000000	29
anA2	93000001	94000000	158
anA2	94000001	95000000	20
anA2	95000001	96000000	62
anA2	96000001	97000000	66
anA2	97000001	98000000	27
anA2	98000001	99000000	31
anA2	99000001	100000000	32
anA2	100000001	101000000	96
anA2	101000001	102000000	91
anA2	102000001	103000000	35
anA2	103000001	104000000	62
anA2	104000001	105000000	48
anA2	105000001	106000000	56
anA2	106000001	107000000	73
anA2	107000001	108000000	63
anA2	108000001	109000000	67
anA2	109000001	110000000	59
anA2	110000001	111000000	26
anA2	111000001	112000000	38
anA2	112000001	113000000	20
anA2	113000001	114000000	74
anA2	114000001	115000000	26
anA2	115000001	116000000	19
anA2	116000001	117000000	15
anA2	117000001	118000000	53
anA2	118000001	119000000	67
anA2	119000001	120000000	17
anA2	120000001	121000000	61
anA2	121000001	122000000	141
anA2	122000001	123000000	19
anA2	123000001	124000000	14
anA2	124000001	125000000	13
anA2	125000001	126000000	18
anA2	126000001	127000000	24
anA2	127000001	128000000	26
anA2	128000001	129000000	13
anA2	129000001	130000000	18
anA2	130000001	131000000	52
anA2	131000001	132000000	68
anA2	132000001	133000000	18
anA2	133000001	134000000	100
anA2	134000001	135000000	81
anA2	135000001	136000000	24
anA2	136000001	137000000	27
anA2	137000001	138000000	55
anA2	138000001	139000000	45
anA2	139000001	140000000	71
anA2	140000001	141000000	58
anA2	141000001	142000000	13
anA2	142000001	143000000	39
anA2	143000001	144000000	25
anA2	144000001	145000000	27
anA2	145000001	146000000	19
anA2	146000001	147000000	12
anA2	147000001	148000000	12
anA2	148000001	149000000	21
anA2	149000001	150000000	305
anA2	150000001	151000000	19
anA2	151000001	152000000	51
anA2	152000001	153000000	64
anA2	153000001	154000000	64
anA2	154000001	155000000	86
anA2	155000001	156000000	73
anA2	156000001	157000000	79
anA2	157000001	158000000	76
anA2	158000001	159000000	61
anA2	159000001	160000000	59
anA2	160000001	161000000	34
anA2	161000001	162000000	31
anA2	162000001	163000000	26
anA2	163000001	164000000	20
anA2	164000001	165000000	114
anA2	165000001	166000000	65
anA2	166000001	167000000	14
anA2	167000001	168000000	18
anA2	168000001	169000000	113
anA2	169000001	170000000	17
anA2	170000001	171000000	185
anA2	171000001	172000000	1079
anA2	172000001	173000000	247
anA2	173000001	174000000	53
anA2	174000001	175000000	88
anA2	175000001	176000000	35
anA2	176000001	177000000	63
anA2	177000001	178000000	42
anA2	178000001	179000000	76
anA2	179000001	180000000	25
anA2	180000001	181000000	17
anA2	181000001	182000000	61
anA2	182000001	183000000	50
anA2	183000001	184000000	32
anA2	184000001	185000000	46
anA2	185000001	186000000	20
anA2	186000001	187000000	99
anA2	187000001	188000000	15
anA2	188000001	189000000	59
anA2	189000001	190000000	12
anA2	190000001	191000000	39
anA2	191000001	192000000	20
anA2	192000001	193000000	37
anA2	193000001	194000000	13
anA2	194000001	195000000	101
anA2	195000001	196000000	49
anA2	196000001	197000000	125
anA2	197000001	198000000	15
anA2	198000001	199000000	129
anA2	199000001	200000000	22
anA2	200000001	201000000	20
anA2	201000001	202000000	41
anA2	202000001	203000000	15
anA2	203000001	204000000	11694
anA2	204000001	205000000	56
anA2	205000001	206000000	24
anA2	206000001	207000000	125
anA2	207000001	208000000	40
anA2	208000001	209000000	36
anA2	209000001	210000000	32
anA2	210000001	211000000	102
anA2	211000001	212000000	138
anA2	212000001	213000000	16
anA2	213000001	214000000	18
anA2	214000001	215000000	59
anA2	215000001	216000000	40
anA2	216000001	217000000	115
anA2	217000001	218000000	75
anA2	218000001	219000000	67
anA2	219000001	220000000	37
anA2	220000001	221000000	129
anA2	221000001	222000000	46
anA2	222000001	223000000	20
anA2	223000001	224000000	64
anA2	224000001	225000000	17
anA2	225000001	226000000	88
anA2	226000001	227000000	42
anA2	227000001	228000000	20
anA2	228000001	229000000	49
anA2	229000001	230000000	177
anA2	230000001	231000000	151
anA2	231000001	232000000	21
anA2	232000001	233000000	43
anA2	233000001	234000000	102
anA2	234000001	235000000	86
anA2	235000001	236000000	26
anA2	236000001	237000000	22
anA2	237000001	238000000	29
anA2	238000001	239000000	16
anA2	239000001	240000000	141
anA2	240000001	241000000	68
anA2	241000001	242000000	29
anA2	242000001	243000000	29
anA2	243000001	244000000	78
anA2	244000001	245000000	127
anA2	245000001	246000000	51
anA2	246000001	247000000	17
anA2	247000001	248000000	13
anA2	248000001	249000000	72
anA2	249000001	250000000	117
anA2	250000001	251000000	143
anA2	251000001	252000000	68
anA2	252000001	253000000	90
anA2	253000001	254000000	48
anA2	254000001	255000000	69
anA2	255000001	256000000	83
anA2	256000001	257000000	142
anA2	257000001	258000000	138
anA2	258000001	259000000	119
anA2	259000001	260000000	110
anA2	260000001	261000000	256
anA2	261000001	262000000	74
anA2	262000001	263000000	71
anA2	263000001	264000000	96
anA2	264000001	265000000	152
anA2	265000001	266000000	23
anA2	266000001	267000000	99
anA2	267000001	268000000	99
anA2	268000001	269000000	55
anA2	269000001	270000000	30
anA2	270000001	271000000	93
anA2	271000001	272000000	102
anA2	272000001	273000000	34
anA2	273000001	274000000	21
anA2	274000001	275000000	21
anA2	275000001	276000000	192
anA2	276000001	277000000	66
anA2	277000001	278000000	146
anA2	278000001	279000000	66
anA2	279000001	280000000	23
anA2	280000001	281000000	24
anA2	281000001	282000000	281
anA2	282000001	283000000	59
anA2	283000001	284000000	42
anA2	284000001	285000000	94
anA2	285000001	286000000	53
anA2	286000001	287000000	126
anA2	287000001	288000000	172
anA2	288000001	289000000	22
anA2	289000001	290000000	50
anA2	290000001	291000000	331
anA2	291000001	292000000	66
anA2	292000001	293000000	20
anA2	293000001	294000000	83
anA2	294000001	295000000	35
anA2	295000001	296000000	56
anA2	296000001	297000000	57
anA2	297000001	298000000	101
anA2	298000001	299000000	24
anA2	299000001	300000000	30
anA2	300000001	301000000	72
anA2	301000001	302000000	49
anA2	302000001	303000000	156
anA2	303000001	304000000	82
anA2	304000001	305000000	36
anA2	305000001	306000000	22
anA2	306000001	307000000	231
anA2	307000001	308000000	31
anA2	308000001	309000000	30
anA2	309000001	310000000	26
anA2	310000001	311000000	26
anA2	311000001	312000000	25
anA2	312000001	313000000	22
anA2	313000001	314000000	21
anA2	314000001	315000000	72
anA2	315000001	316000000	24
anA2	316000001	317000000	60
anA2	317000001	318000000	79
anA2	318000001	319000000	33
anA2	319000001	320000000	73
anA2	320000001	321000000	80
anA2	321000001	322000000	22
anA2	322000001	323000000	43
anA2	323000001	324000000	145
anA2	324000001	325000000	19
anA2	325000001	326000000	29
anA2	326000001	327000000	19
anA2	327000001	328000000	19
anA2	328000001	329000000	30
anA2	329000001	330000000	39
anA2	330000001	331000000	24
anA2	331000001	332000000	75
anA2	332000001	333000000	69
anA2	333000001	334000000	42
anA2	334000001	335000000	17
anA2	335000001	336000000	63
anA2	336000001	337000000	46
anA2	337000001	338000000	25
anA2	338000001	339000000	95
anA2	339000001	340000000	68
anA2	340000001	341000000	18
anA2	341000001	342000000	59
anA2	342000001	343000000	50
anA2	343000001	344000000	44
anA2	344000001	345000000	108
anA2	345000001	346000000	71
anA2	346000001	347000000	68
anA2	347000001	348000000	33
anA2	348000001	349000000	41
anA2	349000001	350000000	25
anA2	350000001	351000000	182
anA2	351000001	352000000	43
anA2	352000001	353000000	72
anA2	353000001	354000000	38
anA2	354000001	355000000	53
anA2	355000001	356000000	60
anA2	356000001	357000000	66
anA2	357000001	358000000	17
anA2	358000001	359000000	23
anA2	359000001	360000000	75
anA2	360000001	361000000	56
anA2	361000001	362000000	58
anA2	362000001	363000000	84
anA2	363000001	364000000	19
anA2	364000001	365000000	43
anA2	365000001	366000000	85
anA2	366000001	367000000	23
anA2	367000001	368000000	29
anA2	368000001	369000000	40
anA2	369000001	370000000	29
anA2	370000001	371000000	30
anA2	371000001	372000000	36
anA2	372000001	373000000	76
anA2	373000001	374000000	44
anA2	374000001	375000000	39
anA2	375000001	376000000	95
anA2	376000001	377000000	162
anA2	377000001	378000000	21
anA2	378000001	379000000	33
anA2	379000001	380000000	32
anA2	380000001	381000000	30
anA2	381000001	382000000	33
anA2	382000001	383000000	179
anA2	383000001	384000000	68
anA2	384000001	385000000	65
anA2	385000001	386000000	144
anA2	386000001	387000000	59
anA2	387000001	388000000	51
anA2	388000001	389000000	173
anA2	389000001	390000000	85
anA2	390000001	391000000	40
anA2	391000001	392000000	53
anA2	392000001	393000000	21
anA2	393000001	394000000	27
anA2	394000001	395000000	41
anA2	395000001	396000000	160
anA2	396000001	397000000	296
anA2	397000001	398000000	78
anA2	398000001	399000000	361
anA2	399000001	400000000	86
anA2	400000001	401000000	65
anA2	401000001	402000000	77
anA2	402000001	403000000	51
anA2	403000001	404000000	20
anA2	404000001	405000000	77
anA2	405000001	406000000	51
anA2	406000001	407000000	78
anA2	407000001	408000000	101
anA2	408000001	409000000	24
anA2	409000001	410000000	1301
anA2	410000001	411000000	61
anA2	411000001	412000000	107
anA2	412000001	413000000	53
anA2	413000001	414000000	76
anA2	414000001	415000000	62
anA2	415000001	416000000	51
anA2	416000001	417000000	26
anA2	417000001	418000000	76
anA2	418000001	419000000	34
anA2	419000001	420000000	86
anA2	420000001	421000000	27
anA2	421000001	422000000	33
anA2	422000001	423000000	51
anA2	423000001	424000000	26
anA2	424000001	425000000	101
anA2	425000001	426000000	19
anA2	426000001	427000000	179
anA2	427000001	428000000	47
anA2	428000001	429000000	111
anA2	429000001	430000000	25
anA2	430000001	431000000	25
anA2	431000001	432000000	80
anA2	432000001	433000000	67
anA2	433000001	434000000	149
anA2	434000001	435000000	405
anA2	435000001	436000000	594
anA2	436000001	437000000	61
anA2	437000001	438000000	29
anA2	438000001	439000000	164
anA2	439000001	440000000	82
anA2	440000001	441000000	31
anA2	441000001	442000000	17
anA2	442000001	443000000	22
anA2	443000001	444000000	35
anA2	444000001	445000000	70
anA2	445000001	446000000	53
anA2	446000001	447000000	203
anA2	447000001	448000000	86
anA2	448000001	449000000	66
anA2	449000001	450000000	53
anA2	450000001	451000000	42
anA2	451000001	452000000	58
anA2	452000001	453000000	30
anA2	453000001	454000000	35
anA2	454000001	455000000	20
anA2	455000001	456000000	47
anA2	456000001	457000000	57
anA2	457000001	458000000	46
anA2	458000001	459000000	217
anA2	459000001	460000000	53
anA2	460000001	461000000	70
anA2	461000001	462000000	18
anA2	462000001	462808537	46
anA3	1	1000000	538
anA3	1000001	2000000	138
anA3	2000001	3000000	329
anA3	3000001	4000000	144
anA3	4000001	5000000	204
anA3	5000001	6000000	140
anA3	6000001	7000000	155
anA3	7000001	8000000	35
anA3	8000001	9000000	82
anA3	9000001	10000000	30
anA3	10000001	11000000	120
anA3	11000001	12000000	58
anA3	12000001	13000000	47
anA3	13000001	14000000	28
anA3	14000001	15000000	149
anA3	15000001	16000000	121
anA3	16000001	17000000	80
anA3	17000001	18000000	52
anA3	18000001	19000000	63
anA3	19000001	20000000	25
anA3	20000001	21000000	32
anA3	21000001	22000000	37
anA3	22000001	23000000	86
anA3	23000001	24000000	43
anA3	24000001	25000000	33
anA3	25000001	26000000	35
anA3	26000001	27000000	186
anA3	27000001	28000000	74
anA3	28000001	29000000	24
anA3	29000001	30000000	105
anA3	30000001	31000000	68
anA3	31000001	32000000	30
anA3	32000001	33000000	69
anA3	33000001	34000000	106
anA3	34000001	35000000	29
anA3	35000001	36000000	91
anA3	36000001	37000000	59
anA3	37000001	38000000	55
anA3	38000001	39000000	55
anA3	39000001	40000000	55
anA3	40000001	41000000	91
anA3	41000001	42000000	31
anA3	42000001	43000000	26
anA3	43000001	44000000	39
anA3	44000001	45000000	25
anA3	45000001	46000000	25
anA3	46000001	47000000	70
anA3	47000001	48000000	17
anA3	48000001	49000000	81
anA3	49000001	50000000	39
anA3	50000001	51000000	303
anA3	51000001	52000000	47
anA3	52000001	53000000	102
anA3	53000001	54000000	44
anA3	54000001	55000000	282
anA3	55000001	56000000	62
anA3	56000001	57000000	100
anA3	57000001	58000000	57
anA3	58000001	59000000	57
anA3	59000001	60000000	43
anA3	60000001	61000000	53
anA3	61000001	62000000	50
anA3	62000001	63000000	59
anA3	63000001	64000000	38
anA3	64000001	65000000	109
anA3	65000001	66000000	27
anA3	66000001	67000000	69
anA3	67000001	68000000	42
anA3	68000001	69000000	27
anA3	69000001	70000000	60
anA3	70000001	71000000	72
anA3	71000001	72000000	216
anA3	72000001	73000000	53
anA3	73000001	74000000	24
anA3	74000001	75000000	11
anA3	75000001	76000000	31
anA3	76000001	77000000	36
anA3	77000001	78000000	59
anA3	78000001	79000000	130
anA3	79000001	80000000	14
anA3	80000001	81000000	21
anA3	81000001	82000000	44
anA3	82000001	83000000	104
anA3	83000001	84000000	55
anA3	84000001	85000000	42
anA3	85000001	86000000	30
anA3	86000001	87000000	73
anA3	87000001	88000000	246
anA3	88000001	89000000	14
anA3	89000001	90000000	72
anA3	90000001	91000000	54
anA3	91000001	92000000	35
anA3	92000001	93000000	11
anA3	93000001	94000000	19
anA3	94000001	95000000	35
anA3	95000001	96000000	55
anA3	96000001	97000000	53
anA3	97000001	98000000	33
anA3	98000001	99000000	41
anA3	99000001	100000000	74
anA3	100000001	101000000	120
anA3	101000001	102000000	27
anA3	102000001	103000000	11
anA3	103000001	104000000	46
anA3	104000001	105000000	98
anA3	105000001	106000000	34
anA3	106000001	107000000	51
anA3	107000001	108000000	60
anA3	108000001	109000000	73
anA3	109000001	110000000	56
anA3	110000001	111000000	23
anA3	111000001	112000000	16
anA3	112000001	113000000	27
anA3	113000001	114000000	80
anA3	114000001	115000000	77
anA3	115000001	116000000	176
anA3	116000001	117000000	21
anA3	117000001	118000000	126
anA3	118000001	119000000	101
anA3	119000001	120000000	16
anA3	120000001	121000000	15
anA3	121000001	122000000	87
anA3	122000001	123000000	128
anA3	123000001	124000000	36
anA3	124000001	125000000	16
anA3	125000001	126000000	17
anA3	126000001	127000000	20
anA3	127000001	128000000	23
anA3	128000001	129000000	25
anA3	129000001	130000000	23
anA3	130000001	131000000	40
anA3	131000001	132000000	153
anA3	132000001	133000000	29
anA3	133000001	134000000	18
anA3	134000001	135000000	21
anA3	135000001	136000000	146
anA3	136000001	137000000	103
anA3	137000001	138000000	67
anA3	138000001	139000000	27
anA3	139000001	140000000	132
anA3	140000001	141000000	58
anA3	141000001	142000000	44
anA3	142000001	143000000	37
anA3	143000001	144000000	205
anA3	144000001	145000000	44
anA3	145000001	146000000	64
anA3	146000001	147000000	55
anA3	147000001	148000000	42
anA3	148000001	149000000	72
anA3	149000001	150000000	35
anA3	150000001	151000000	8728
anA3	151000001	152000000	154
anA3	152000001	153000000	31
anA3	153000001	154000000	16
anA3	154000001	155000000	96
anA3	155000001	156000000	18
anA3	156000001	157000000	17
anA3	157000001	158000000	53
anA3	158000001	159000000	18
anA3	159000001	160000000	91
anA3	160000001	161000000	42
anA3	161000001	162000000	56
anA3	162000001	163000000	17
anA3	163000001	164000000	29
anA3	164000001	165000000	52
anA3	165000001	166000000	87
anA3	166000001	167000000	68
anA3	167000001	168000000	17
anA3	168000001	169000000	16
anA3	169000001	170000000	57
anA3	170000001	171000000	23
anA3	171000001	172000000	48
anA3	172000001	173000000	59
anA3	173000001	174000000	123
anA3	174000001	175000000	20
anA3	175000001	176000000	18
anA3	176000001	177000000	46
anA3	177000001	178000000	46
anA3	178000001	179000000	18
anA3	179000001	180000000	19
anA3	180000001	181000000	142
anA3	181000001	182000000	17
anA3	182000001	183000000	39
anA3	183000001	184000000	142
anA3	184000001	185000000	43
anA3	185000001	186000000	18
anA3	186000001	187000000	84
anA3	187000001	188000000	44
anA3	188000001	189000000	10
anA3	189000001	190000000	29
anA3	190000001	191000000	15
anA3	191000001	192000000	18
anA3	192000001	193000000	36
anA3	193000001	194000000	20
anA3	194000001	195000000	81
anA3	195000001	196000000	22
anA3	196000001	197000000	49
anA3	197000001	198000000	15
anA3	198000001	199000000	37
anA3	199000001	200000000	54
anA3	200000001	201000000	13
anA3	201000001	202000000	300
anA3	202000001	203000000	12
anA3	203000001	204000000	14
anA3	204000001	205000000	25
anA3	205000001	206000000	171
anA3	206000001	207000000	943
anA3	207000001	208000000	17
anA3	208000001	209000000	26
anA3	209000001	210000000	17
anA3	210000001	211000000	18
anA3	211000001	212000000	255
anA3	212000001	213000000	22
anA3	213000001	214000000	19
anA3	214000001	215000000	17
anA3	215000001	216000000	45
anA3	216000001	217000000	191
anA3	217000001	218000000	20
anA3	218000001	219000000	36
anA3	219000001	220000000	29
anA3	220000001	221000000	128
anA3	221000001	222000000	41
anA3	222000001	223000000	178
anA3	223000001	224000000	40
anA3	224000001	225000000	13
anA3	225000001	226000000	85
anA3	226000001	227000000	39
anA3	227000001	228000000	38
anA3	228000001	229000000	16
anA3	229000001	230000000	42
anA3	230000001	231000000	71
anA3	231000001	232000000	76
anA3	232000001	233000000	79
anA3	233000001	234000000	68
anA3	234000001	235000000	18
anA3	235000001	236000000	46
anA3	236000001	237000000	22
anA3	237000001	238000000	22
anA3	238000001	239000000	38
anA3	239000001	240000000	67
anA3	240000001	241000000	36
anA3	241000001	242000000	85
anA3	242000001	243000000	12
anA3	243000001	244000000	78
anA3	244000001	245000000	20
anA3	245000001	246000000	18
anA3	246000001	247000000	23
anA3	247000001	248000000	22
anA3	248000001	249000000	20
anA3	249000001	250000000	66
anA3	250000001	251000000	30
anA3	251000001	252000000	20
anA3	252000001	253000000	113
anA3	253000001	254000000	64
anA3	254000001	255000000	70
anA3	255000001	256000000	84
anA3	256000001	257000000	68
anA3	257000001	258000000	51
anA3	258000001	259000000	21
anA3	259000001	260000000	58
anA3	260000001	261000000	50
anA3	261000001	262000000	175
anA3	262000001	263000000	40
anA3	263000001	264000000	20
anA3	264000001	265000000	27
anA3	265000001	266000000	86
anA3	266000001	267000000	40
anA3	267000001	268000000	12
anA3	268000001	269000000	14
anA3	269000001	270000000	30
anA3	270000001	271000000	34
anA3	271000001	272000000	51
anA3	272000001	273000000	133
anA3	273000001	274000000	28
anA3	274000001	275000000	42
anA3	275000001	276000000	27
anA3	276000001	277000000	55
anA3	277000001	278000000	80
anA3	278000001	279000000	20
anA3	279000001	280000000	154
anA3	280000001	281000000	14
anA3	281000001	282000000	33
anA3	282000001	283000000	60
anA3	283000001	284000000	72
anA3	284000001	285000000	19
anA3	285000001	286000000	136
anA3	286000001	287000000	54
anA3	287000001	288000000	64
anA3	288000001	289000000	35
anA3	289000001	290000000	17
anA3	290000001	291000000	45
anA3	291000001	292000000	87
anA3	292000001	293000000	39
anA3	293000001	294000000	16
anA3	294000001	295000000	138
anA3	295000001	296000000	81
anA3	296000001	297000000	379
anA3	297000001	298000000	154
anA3	298000001	299000000	899
anA3	299000001	300000000	29
anA3	300000001	301000000	51
anA3	301000001	302000000	37
anA3	302000001	303000000	106
anA3	303000001	304000000	27
anA3	304000001	305000000	20
anA3	305000001	306000000	43
anA3	306000001	307000000	20
anA3	307000001	308000000	91
anA3	308000001	309000000	124
anA3	309000001	310000000	130
anA3	310000001	311000000	28
anA3	311000001	312000000	19
anA3	312000001	313000000	103
anA3	313000001	314000000	96
anA3	314000001	315000000	68
anA3	315000001	316000000	106
anA3	316000001	317000000	91
anA3	317000001	318000000	16
anA3	318000001	319000000	36
anA3	319000001	320000000	55
anA3	320000001	321000000	20
anA3	321000001	322000000	37
anA3	322000001	323000000	85
anA3	323000001	324000000	47
anA3	324000001	325000000	28
anA3	325000001	326000000	48
anA3	326000001	327000000	183
anA3	327000001	328000000	59
anA3	328000001	329000000	133
anA3	329000001	330000000	53
anA3	330000001	331000000	87
anA3	331000001	332000000	27
anA3	332000001	333000000	79
anA3	333000001	334000000	30
anA3	334000001	335000000	31
anA3	335000001	336000000	69
anA3	336000001	337000000	48
anA3	337000001	338000000	79
anA3	338000001	339000000	40
anA3	339000001	340000000	123
anA3	340000001	341000000	123
anA3	341000001	342000000	122
anA3	342000001	343000000	106
anA3	343000001	344000000	46
anA3	344000001	345000000	71
anA3	345000001	346000000	16
anA3	346000001	347000000	58
anA3	347000001	348000000	62
anA3	348000001	349000000	134
anA3	349000001	350000000	59
anA3	350000001	351000000	18
anA3	351000001	352000000	19
anA3	352000001	353000000	79
anA3	353000001	354000000	44
anA3	354000001	355000000	20
anA3	355000001	356000000	97
anA3	356000001	357000000	129
anA3	357000001	358000000	172
anA3	358000001	359000000	112
anA3	359000001	360000000	127
anA3	360000001	361000000	71
anA3	361000001	362000000	117
anA3	362000001	363000000	57
anA3	363000001	364000000	27
anA3	364000001	365000000	75
anA3	365000001	366000000	19
anA3	366000001	367000000	18
anA3	367000001	368000000	81
anA3	368000001	369000000	79
anA3	369000001	370000000	36
anA3	370000001	371000000	50
anA3	371000001	372000000	73
anA3	372000001	373000000	55
anA3	373000001	374000000	105
anA3	374000001	375000000	126
anA3	375000001	376000000	74
anA3	376000001	377000000	29
anA3	377000001	378000000	43
anA3	378000001	379000000	87
anA3	379000001	380000000	51
anA3	380000001	381000000	86
anA3	381000001	382000000	25
anA3	382000001	383000000	26
anA3	383000001	384000000	23
anA3	384000001	385000000	37
anA3	385000001	386000000	27
anA3	386000001	387000000	62
anA3	387000001	388000000	22
anA3	388000001	389000000	28
anA3	389000001	390000000	85
anA3	390000001	391000000	66
anA3	391000001	392000000	24
anA3	392000001	393000000	20
anA3	393000001	394000000	35
anA3	394000001	395000000	90
anA3	395000001	396000000	17
anA3	396000001	397000000	27
anA3	397000001	398000000	31
anA3	398000001	399000000	52
anA3	399000001	400000000	48
anA3	400000001	401000000	44
anA3	401000001	402000000	51
anA3	402000001	403000000	89
anA3	403000001	404000000	27
anA3	404000001	405000000	31
anA3	405000001	406000000	22
anA3	406000001	407000000	25
anA3	407000001	408000000	22
anA3	408000001	409000000	52
anA3	409000001	410000000	53
anA3	410000001	411000000	41
anA3	411000001	412000000	33
anA3	412000001	413000000	50
anA3	413000001	414000000	3248
anA3	414000001	415000000	321
anA3	415000001	416000000	567
anA3	416000001	417000000	746
anA3	417000001	418000000	533
anA3	418000001	418651573	513
anA4	1	1000000	22
anA4	1000001	2000000	30
anA4	2000001	3000000	102
anA4	3000001	4000000	19
anA4	4000001	5000000	22
anA4	5000001	6000000	46
anA4	6000001	7000000	99
anA4	7000001	8000000	65
anA4	8000001	9000000	57
anA4	9000001	10000000	115
anA4	10000001	11000000	97
anA4	11000001	12000000	41
anA4	12000001	13000000	21
anA4	13000001	14000000	352
anA4	14000001	15000000	26
anA4	15000001	16000000	15
anA4	16000001	17000000	17
anA4	17000001	18000000	98
anA4	18000001	19000000	83
anA4	19000001	20000000	30
anA4	20000001	21000000	35
anA4	21000001	22000000	53
anA4	22000001	23000000	416
anA4	23000001	24000000	18
anA4	24000001	25000000	67
anA4	25000001	26000000	23
anA4	26000001	27000000	23
anA4	27000001	28000000	86
anA4	28000001	29000000	77
anA4	29000001	30000000	29
anA4	30000001	31000000	58
anA4	31000001	32000000	76
anA4	32000001	33000000	26
anA4	33000001	34000000	79
anA4	34000001	35000000	572
anA4	35000001	36000000	91
anA4	36000001	37000000	23
anA4	37000001	38000000	26
anA4	38000001	39000000	135
anA4	39000001	40000000	18
anA4	40000001	41000000	22
anA4	41000001	42000000	39
anA4	42000001	43000000	30
anA4	43000001	44000000	131
anA4	44000001	45000000	16
anA4	45000001	46000000	1083
anA4	46000001	47000000	29
anA4	47000001	48000000	47
anA4	48000001	49000000	35
anA4	49000001	50000000	36
anA4	50000001	51000000	165
anA4	51000001	52000000	22
anA4	52000001	53000000	100
anA4	53000001	54000000	1144
anA4	54000001	55000000	21
anA4	55000001	56000000	63
anA4	56000001	57000000	35
anA4	57000001	58000000	80
anA4	58000001	59000000	37
anA4	59000001	60000000	441
anA4	60000001	61000000	24
anA4	61000001	62000000	287
anA4	62000001	63000000	33
anA4	63000001	64000000	63
anA4	64000001	65000000	224
anA4	65000001	66000000	92
anA4	66000001	67000000	45
anA4	67000001	68000000	26
anA4	68000001	69000000	17
anA4	69000001	70000000	24
anA4	70000001	71000000	64
anA4	71000001	72000000	79
anA4	72000001	73000000	19
anA4	73000001	74000000	196
anA4	74000001	75000000	63
anA4	75000001	76000000	75
anA4	76000001	77000000	53
anA4	77000001	78000000	64
anA4	78000001	79000000	20
anA4	79000001	80000000	33
anA4	80000001	81000000	17
anA4	81000001	82000000	67
anA4	82000001	83000000	42
anA4	83000001	84000000	87
anA4	84000001	85000000	160
anA4	85000001	86000000	18
anA4	86000001	87000000	21
anA4	87000001	88000000	22
anA4	88000001	89000000	12
anA4	89000001	90000000	18
anA4	90000001	91000000	230
anA4	91000001	92000000	21
anA4	92000001	93000000	15
anA4	93000001	94000000	113
anA4	94000001	95000000	18
anA4	95000001	96000000	60
anA4	96000001	97000000	31
anA4	97000001	98000000	48
anA4	98000001	99000000	54
anA4	99000001	100000000	71
anA4	100000001	101000000	21
anA4	101000001	102000000	20
anA4	102000001	103000000	51
anA4	103000001	104000000	35
anA4	104000001	105000000	32
anA4	105000001	106000000	13
anA4	106000001	107000000	15
anA4	107000001	108000000	17
anA4	108000001	109000000	17
anA4	109000001	110000000	19
anA4	110000001	111000000	18
anA4	111000001	112000000	23
anA4	112000001	113000000	16
anA4	113000001	114000000	111
anA4	114000001	115000000	13
anA4	115000001	116000000	14
anA4	116000001	117000000	26
anA4	117000001	118000000	17
anA4	118000001	119000000	22
anA4	119000001	120000000	18
anA4	120000001	121000000	37
anA4	121000001	122000000	59
anA4	122000001	123000000	80
anA4	123000001	124000000	71
anA4	124000001	125000000	80
anA4	125000001	126000000	102
anA4	126000001	127000000	96
anA4	127000001	128000000	97
anA4	128000001	129000000	78
anA4	129000001	130000000	53
anA4	130000001	131000000	51
anA4	131000001	132000000	39
anA4	132000001	133000000	14
anA4	133000001	134000000	32
anA4	134000001	135000000	87
anA4	135000001	136000000	16
anA4	136000001	137000000	41
anA4	137000001	138000000	23
anA4	138000001	139000000	57
anA4	139000001	140000000	37
anA4	140000001	141000000	58
anA4	141000001	142000000	10
anA4	142000001	143000000	60
anA4	143000001	144000000	44
anA4	144000001	145000000	42
anA4	145000001	146000000	43
anA4	146000001	147000000	95
anA4	147000001	148000000	32
anA4	148000001	149000000	35
anA4	149000001	150000000	106
anA4	150000001	151000000	123
anA4	151000001	152000000	84
anA4	152000001	153000000	42
anA4	153000001	154000000	17
anA4	154000001	155000000	21
anA4	155000001	156000000	18
anA4	156000001	157000000	64
anA4	157000001	158000000	73
anA4	158000001	159000000	59
anA4	159000001	160000000	26
anA4	160000001	161000000	64
anA4	161000001	162000000	190
anA4	162000001	163000000	32
anA4	163000001	164000000	53
anA4	164000001	165000000	61
anA4	165000001	166000000	162
anA4	166000001	167000000	90
anA4	167000001	168000000	131
anA4	168000001	169000000	138
anA4	169000001	170000000	137
anA4	170000001	171000000	22
anA4	171000001	172000000	102
anA4	172000001	173000000	96
anA4	173000001	174000000	46
anA4	174000001	175000000	24
anA4	175000001	176000000	189
anA4	176000001	177000000	43
anA4	177000001	178000000	93
anA4	178000001	179000000	30
anA4	179000001	180000000	61
anA4	180000001	181000000	35
anA4	181000001	182000000	30
anA4	182000001	183000000	151
anA4	183000001	184000000	46
anA4	184000001	185000000	147
anA4	185000001	186000000	13
anA4	186000001	187000000	47
anA4	187000001	188000000	92
anA4	188000001	189000000	36
anA4	189000001	190000000	17
anA4	190000001	191000000	48
anA4	191000001	192000000	52
anA4	192000001	193000000	18
anA4	193000001	194000000	23
anA4	194000001	195000000	160
anA4	195000001	196000000	55
anA4	196000001	197000000	54
anA4	197000001	198000000	21
anA4	198000001	199000000	23
anA4	199000001	200000000	56
anA4	200000001	201000000	97
anA4	201000001	202000000	37
anA4	202000001	203000000	36
anA4	203000001	204000000	27
anA4	204000001	205000000	23
anA4	205000001	206000000	69
anA4	206000001	207000000	25
anA4	207000001	208000000	63
anA4	208000001	209000000	43
anA4	209000001	210000000	85
anA4	210000001	211000000	52
anA4	211000001	212000000	35
anA4	212000001	213000000	92
anA4	213000001	214000000	88
anA4	214000001	215000000	57
anA4	215000001	216000000	118
anA4	216000001	217000000	48
anA4	217000001	218000000	104
anA4	218000001	219000000	50
anA4	219000001	220000000	42
anA4	220000001	221000000	20
anA4	221000001	222000000	84
anA4	222000001	223000000	50
anA4	223000001	224000000	58
anA4	224000001	225000000	21
anA4	225000001	226000000	69
anA4	226000001	227000000	18
anA4	227000001	228000000	59
anA4	228000001	229000000	33
anA4	229000001	230000000	65
anA4	230000001	231000000	49
anA4	231000001	232000000	45
anA4	232000001	233000000	38
anA4	233000001	234000000	48
anA4	234000001	235000000	65
anA4	235000001	236000000	36
anA4	236000001	237000000	64
anA4	237000001	238000000	41
anA4	238000001	239000000	29
anA4	239000001	240000000	351
anA4	240000001	241000000	68
anA4	241000001	242000000	110
anA4	242000001	243000000	141
anA4	243000001	244000000	120
anA4	244000001	245000000	191
anA4	245000001	246000000	26
anA4	246000001	247000000	108
anA4	247000001	248000000	34
anA4	248000001	249000000	58
anA4	249000001	250000000	278
anA4	250000001	251000000	65
anA4	251000001	252000000	85
anA4	252000001	253000000	34
anA4	253000001	254000000	64
anA4	254000001	255000000	50
anA4	255000001	256000000	25
anA4	256000001	257000000	17
anA4	257000001	258000000	73
anA4	258000001	259000000	53
anA4	259000001	260000000	26
anA4	260000001	261000000	183
anA4	261000001	262000000	90
anA4	262000001	263000000	39
anA4	263000001	264000000	128
anA4	264000001	265000000	93
anA4	265000001	266000000	53
anA4	266000001	267000000	25
anA4	267000001	268000000	241
anA4	268000001	269000000	111
anA4	269000001	270000000	44
anA4	270000001	271000000	65
anA4	271000001	272000000	24
anA4	272000001	273000000	44
anA4	273000001	274000000	38
anA4	274000001	275000000	20
anA4	275000001	276000000	36
anA4	276000001	277000000	131
anA4	277000001	278000000	82
anA4	278000001	279000000	41
anA4	279000001	280000000	70
anA4	280000001	281000000	86
anA4	281000001	282000000	18
anA4	282000001	283000000	27
anA4	283000001	284000000	96
anA4	284000001	285000000	24
anA4	285000001	286000000	115
anA4	286000001	287000000	50
anA4	287000001	288000000	32
anA4	288000001	289000000	24
anA4	289000001	290000000	29
anA4	290000001	291000000	26
anA4	291000001	292000000	112
anA4	292000001	293000000	25
anA4	293000001	294000000	38
anA4	294000001	295000000	26
anA4	295000001	296000000	129
anA4	296000001	297000000	137
anA4	297000001	298000000	50
anA4	298000001	299000000	39
anA4	299000001	300000000	200
anA4	300000001	301000000	41
anA4	301000001	302000000	24
anA4	302000001	303000000	67
anA4	303000001	304000000	111
anA4	304000001	305000000	44
anA4	305000001	306000000	107
anA4	306000001	307000000	51
anA4	307000001	308000000	37
anA4	308000001	309000000	77
anA4	309000001	310000000	35
anA4	310000001	311000000	94
anA4	311000001	312000000	59
anA4	312000001	313000000	39
anA4	313000001	314000000	123
anA4	314000001	315000000	77
anA4	315000001	316000000	79
anA4	316000001	317000000	156
anA4	317000001	318000000	95
anA4	318000001	319000000	80
anA4	319000001	320000000	62
anA4	320000001	321000000	108
anA4	321000001	322000000	71
anA4	322000001	323000000	48
anA4	323000001	324000000	68
anA4	324000001	325000000	44
anA4	325000001	326000000	32
anA4	326000001	327000000	78
anA4	327000001	328000000	410
anA4	328000001	329000000	32
anA4	329000001	330000000	104
anA4	330000001	331000000	92
anA4	331000001	332000000	145
anA4	332000001	333000000	105
anA4	333000001	334000000	98
anA4	334000001	335000000	37
anA4	335000001	336000000	107
anA4	336000001	337000000	79
anA4	337000001	338000000	31
anA4	338000001	339000000	72
anA4	339000001	340000000	74
anA4	340000001	341000000	54
anA4	341000001	342000000	38
anA4	342000001	343000000	92
anA4	343000001	344000000	29
anA4	344000001	345000000	83
anA4	345000001	346000000	64
anA4	346000001	347000000	41
anA4	347000001	348000000	35
anA4	348000001	349000000	169
anA4	349000001	350000000	71
anA4	350000001	351000000	118
anA4	351000001	352000000	84
anA4	352000001	353000000	26
anA4	353000001	354000000	26
anA4	354000001	355000000	39
anA4	355000001	356000000	278
anA4	356000001	357000000	23
anA4	357000001	358000000	53
anA4	358000001	359000000	63
anA4	359000001	360000000	54
anA4	360000001	361000000	50
anA4	361000001	362000000	48
anA4	362000001	363000000	68
anA4	363000001	364000000	248
anA4	364000001	365000000	62
anA4	365000001	366000000	243
anA4	366000001	367000000	59
anA4	367000001	368000000	43
anA4	368000001	369000000	266
anA4	369000001	370000000	32
anA4	370000001	371000000	130
anA4	371000001	372000000	27
anA4	372000001	373000000	22
anA4	373000001	374000000	13
anA4	374000001	375000000	26
anA4	375000001	376000000	19
anA4	376000001	377000000	28
anA4	377000001	378000000	56
anA4	378000001	379000000	25
anA4	379000001	380000000	83
anA4	380000001	381000000	91
anA4	381000001	382000000	29
anA4	382000001	383000000	114
anA4	383000001	384000000	26
anA4	384000001	385000000	171
anA4	385000001	386000000	64
anA4	386000001	387000000	47
anA4	387000001	388000000	62
anA4	388000001	389000000	78
anA4	389000001	390000000	36
anA4	390000001	391000000	68
anA4	391000001	392000000	30
anA4	392000001	393000000	61
anA4	393000001	394000000	49
anA4	394000001	395000000	63
anA4	395000001	396000000	119
anA4	396000001	397000000	54
anA4	397000001	398000000	42
anA4	398000001	399000000	31
anA4	399000001	400000000	56
anA4	400000001	401000000	96
anA4	401000001	402000000	73
anA4	402000001	403000000	99
anA4	403000001	404000000	64
anA4	404000001	405000000	28
anA4	405000001	406000000	38
anA4	406000001	407000000	35
anA4	407000001	408000000	25
anA4	408000001	409000000	73
anA4	409000001	410000000	24
anA4	410000001	411000000	29
anA4	411000001	412000000	58
anA4	412000001	413000000	52
anA4	413000001	414000000	55
anA4	414000001	415000000	37
anA4	415000001	416000000	42
anA4	416000001	417000000	163
anA4	417000001	418000000	79
anA4	418000001	419000000	58
anA4	419000001	420000000	80
anA4	420000001	421000000	76
anA4	421000001	422000000	63
anA4	422000001	423000000	58
anA4	423000001	424000000	92
anA4	424000001	425000000	29
anA4	425000001	426000000	853
anA4	426000001	427000000	64
anA4	427000001	428000000	24
anA4	428000001	429000000	129
anA4	429000001	430000000	57
anA4	430000001	431000000	72
anA4	431000001	432000000	24
anA4	432000001	433000000	125
anA4	433000001	434000000	43
anA4	434000001	435000000	69
anA4	435000001	436000000	90
anA4	436000001	437000000	125
anA4	437000001	438000000	124
anA4	438000001	439000000	51
anA4	439000001	440000000	54
anA4	440000001	441000000	77
anA4	441000001	442000000	31
anA4	442000001	443000000	128
anA4	443000001	444000000	45
anA4	444000001	445000000	52
anA4	445000001	446000000	20
anA4	446000001	447000000	44
anA4	447000001	448000000	119
anA4	448000001	449000000	182
anA4	449000001	450000000	92
anA4	450000001	451000000	26
anA4	451000001	452000000	74
anA4	452000001	453000000	36
anA4	453000001	454000000	71
anA4	454000001	455000000	52
anA4	455000001	456000000	26
anA4	456000001	457000000	30
anA4	457000001	458000000	56
anA4	458000001	459000000	41
anA4	459000001	460000000	149
anA4	460000001	461000000	635
anA4	461000001	462000000	63
anA4	462000001	463000000	309
anA4	463000001	464000000	214
anA4	464000001	465000000	24
anA4	465000001	466000000	77
anA4	466000001	467000000	303
anA4	467000001	468000000	134
anA4	468000001	468675277	755
anA5	1	1000000	787
anA5	1000001	2000000	339
anA5	2000001	3000000	230
anA5	3000001	4000000	46
anA5	4000001	5000000	794
anA5	5000001	6000000	551
anA5	6000001	7000000	151
anA5	7000001	8000000	155
anA5	8000001	9000000	391
anA5	9000001	10000000	396
anA5	10000001	11000000	79
anA5	11000001	12000000	80
anA5	12000001	13000000	86
anA5	13000001	14000000	77
anA5	14000001	15000000	24
anA5	15000001	16000000	65
anA5	16000001	17000000	23
anA5	17000001	18000000	21
anA5	18000001	19000000	50
anA5	19000001	20000000	64
anA5	20000001	21000000	20
anA5	21000001	22000000	24
anA5	22000001	23000000	34
anA5	23000001	24000000	91
anA5	24000001	25000000	29
anA5	25000001	26000000	24
anA5	26000001	27000000	27
anA5	27000001	28000000	47
anA5	28000001	29000000	103
anA5	29000001	30000000	471
anA5	30000001	31000000	39
anA5	31000001	32000000	28
anA5	32000001	33000000	31
anA5	33000001	34000000	26
anA5	34000001	35000000	20
anA5	35000001	36000000	752
anA5	36000001	37000000	161
anA5	37000001	38000000	41
anA5	38000001	39000000	155
anA5	39000001	40000000	38
anA5	40000001	41000000	53
anA5	41000001	42000000	32
anA5	42000001	43000000	25
anA5	43000001	44000000	124
anA5	44000001	45000000	70
anA5	45000001	46000000	50
anA5	46000001	47000000	42
anA5	47000001	48000000	18
anA5	48000001	49000000	100
anA5	49000001	50000000	31
anA5	50000001	51000000	75
anA5	51000001	52000000	45
anA5	52000001	53000000	121
anA5	53000001	54000000	52
anA5	54000001	55000000	39
anA5	55000001	56000000	108
anA5	56000001	57000000	25
anA5	57000001	58000000	180
anA5	58000001	59000000	45
anA5	59000001	60000000	27
anA5	60000001	61000000	154
anA5	61000001	62000000	48
anA5	62000001	63000000	104
anA5	63000001	64000000	68
anA5	64000001	65000000	58
anA5	65000001	66000000	63
anA5	66000001	67000000	44
anA5	67000001	68000000	144
anA5	68000001	69000000	26
anA5	69000001	70000000	15
anA5	70000001	71000000	194
anA5	71000001	72000000	19
anA5	72000001	73000000	110
anA5	73000001	74000000	21
anA5	74000001	75000000	102
anA5	75000001	76000000	110
anA5	76000001	77000000	93
anA5	77000001	78000000	129
anA5	78000001	79000000	83
anA5	79000001	80000000	29
anA5	80000001	81000000	134
anA5	81000001	82000000	26
anA5	82000001	83000000	22
anA5	83000001	84000000	22
anA5	84000001	85000000	51
anA5	85000001	86000000	52
anA5	86000001	87000000	56
anA5	87000001	88000000	108
anA5	88000001	89000000	73
anA5	89000001	90000000	121
anA5	90000001	91000000	121
anA5	91000001	92000000	100
anA5	92000001	93000000	47
anA5	93000001	94000000	66
anA5	94000001	95000000	92
[truncated: 8,666 more rows]

## Sheet: Fig E5a_ring2_TR
The TR density along chromosomes of Sanfensan (an) genome
Chr	Start	End	Density
anA1	1	1000000	0.897
anA1	1000001	2000000	0.908
anA1	2000001	3000000	0.922
anA1	3000001	4000000	0.955
anA1	4000001	5000000	0.91
anA1	5000001	6000000	0.791
anA1	6000001	7000000	0.896
anA1	7000001	8000000	0.893
anA1	8000001	9000000	0.872
anA1	9000001	10000000	0.833
anA1	10000001	11000000	0.846
anA1	11000001	12000000	0.799
anA1	12000001	13000000	0.845
anA1	13000001	14000000	0.843
anA1	14000001	15000000	0.858
anA1	15000001	16000000	0.837
anA1	16000001	17000000	0.885
anA1	17000001	18000000	0.905
anA1	18000001	19000000	0.854
anA1	19000001	20000000	0.884
anA1	20000001	21000000	0.851
anA1	21000001	22000000	0.865
anA1	22000001	23000000	0.871
anA1	23000001	24000000	0.853
anA1	24000001	25000000	0.881
anA1	25000001	26000000	0.89
anA1	26000001	27000000	0.897
anA1	27000001	28000000	0.973
anA1	28000001	29000000	0.956
anA1	29000001	30000000	0.948
anA1	30000001	31000000	0.954
anA1	31000001	32000000	0.956
anA1	32000001	33000000	0.958
anA1	33000001	34000000	0.912
anA1	34000001	35000000	0.961
anA1	35000001	36000000	0.93
anA1	36000001	37000000	0.966
anA1	37000001	38000000	0.978
anA1	38000001	39000000	0.954
anA1	39000001	40000000	0.952
anA1	40000001	41000000	0.898
anA1	41000001	42000000	0.914
anA1	42000001	43000000	0.906
anA1	43000001	44000000	0.887
anA1	44000001	45000000	0.911
anA1	45000001	46000000	0.899
anA1	46000001	47000000	0.869
anA1	47000001	48000000	0.889
anA1	48000001	49000000	0.854
anA1	49000001	50000000	0.893
anA1	50000001	51000000	0.929
anA1	51000001	52000000	0.881
anA1	52000001	53000000	0.911
anA1	53000001	54000000	0.935
anA1	54000001	55000000	0.96
anA1	55000001	56000000	0.939
anA1	56000001	57000000	0.971
anA1	57000001	58000000	0.953
anA1	58000001	59000000	0.941
anA1	59000001	60000000	0.971
anA1	60000001	61000000	0.88
anA1	61000001	62000000	0.949
anA1	62000001	63000000	0.937
anA1	63000001	64000000	0.922
anA1	64000001	65000000	0.96
anA1	65000001	66000000	0.97
anA1	66000001	67000000	0.968
anA1	67000001	68000000	0.956
anA1	68000001	69000000	0.939
anA1	69000001	70000000	0.956
anA1	70000001	71000000	0.936
anA1	71000001	72000000	0.93
anA1	72000001	73000000	0.964
anA1	73000001	74000000	0.948
anA1	74000001	75000000	0.946
anA1	75000001	76000000	0.967
anA1	76000001	77000000	0.964
anA1	77000001	78000000	0.936
anA1	78000001	79000000	0.955
anA1	79000001	80000000	0.949
anA1	80000001	81000000	0.961
anA1	81000001	82000000	0.946
anA1	82000001	83000000	0.952
anA1	83000001	84000000	0.948
anA1	84000001	85000000	0.906
anA1	85000001	86000000	0.967
anA1	86000001	87000000	0.954
anA1	87000001	88000000	0.918
anA1	88000001	89000000	0.904
anA1	89000001	90000000	0.94
anA1	90000001	91000000	0.949
anA1	91000001	92000000	0.941
anA1	92000001	93000000	0.916
anA1	93000001	94000000	0.94
anA1	94000001	95000000	0.943
anA1	95000001	96000000	0.967
anA1	96000001	97000000	0.918
anA1	97000001	98000000	0.935
anA1	98000001	99000000	0.914
anA1	99000001	100000000	0.925
anA1	100000001	101000000	0.922
anA1	101000001	102000000	0.9
anA1	102000001	103000000	0.921
anA1	103000001	104000000	0.901
anA1	104000001	105000000	0.903
anA1	105000001	106000000	0.925
anA1	106000001	107000000	0.928
anA1	107000001	108000000	0.939
anA1	108000001	109000000	0.926
anA1	109000001	110000000	0.918
anA1	110000001	111000000	0.955
anA1	111000001	112000000	0.942
anA1	112000001	113000000	0.951
anA1	113000001	114000000	0.948
anA1	114000001	115000000	0.943
anA1	115000001	116000000	0.903
anA1	116000001	117000000	0.955
anA1	117000001	118000000	0.933
anA1	118000001	119000000	0.667
anA1	119000001	120000000	0.913
anA1	120000001	121000000	0.937
anA1	121000001	122000000	0.874
anA1	122000001	123000000	0.934
anA1	123000001	124000000	0.91
anA1	124000001	125000000	0.904
anA1	125000001	126000000	0.919
anA1	126000001	127000000	0.915
anA1	127000001	128000000	0.937
anA1	128000001	129000000	0.933
anA1	129000001	130000000	0.94
anA1	130000001	131000000	0.963
anA1	131000001	132000000	0.959
anA1	132000001	133000000	0.92
anA1	133000001	134000000	0.944
anA1	134000001	135000000	0.941
anA1	135000001	136000000	0.949
anA1	136000001	137000000	0.918
anA1	137000001	138000000	0.946
anA1	138000001	139000000	0.926
anA1	139000001	140000000	0.931
anA1	140000001	141000000	0.934
anA1	141000001	142000000	0.958
anA1	142000001	143000000	0.938
anA1	143000001	144000000	0.926
anA1	144000001	145000000	0.865
anA1	145000001	146000000	0.87
anA1	146000001	147000000	0.953
anA1	147000001	148000000	0.943
anA1	148000001	149000000	0.952
anA1	149000001	150000000	0.954
anA1	150000001	151000000	0.947
anA1	151000001	152000000	0.917
anA1	152000001	153000000	0.944
anA1	153000001	154000000	0.925
anA1	154000001	155000000	0.917
anA1	155000001	156000000	0.939
anA1	156000001	157000000	0.924
anA1	157000001	158000000	0.931
anA1	158000001	159000000	0.944
anA1	159000001	160000000	0.96
anA1	160000001	161000000	0.959
anA1	161000001	162000000	0.959
anA1	162000001	163000000	0.99
anA1	163000001	164000000	0.991
anA1	164000001	165000000	0.987
anA1	165000001	166000000	0.974
anA1	166000001	167000000	0.959
anA1	167000001	168000000	0.961
anA1	168000001	169000000	0.975
anA1	169000001	170000000	0.964
anA1	170000001	171000000	0.895
anA1	171000001	172000000	0.925
anA1	172000001	173000000	0.902
anA1	173000001	174000000	0.928
anA1	174000001	175000000	0.961
anA1	175000001	176000000	0.909
anA1	176000001	177000000	0.93
anA1	177000001	178000000	0.917
anA1	178000001	179000000	0.937
anA1	179000001	180000000	0.934
anA1	180000001	181000000	0.946
anA1	181000001	182000000	0.931
anA1	182000001	183000000	0.91
anA1	183000001	184000000	0.976
anA1	184000001	185000000	0.934
anA1	185000001	186000000	0.95
anA1	186000001	187000000	0.952
anA1	187000001	188000000	0.96
anA1	188000001	189000000	0.938
anA1	189000001	190000000	0.879
anA1	190000001	191000000	0.91
anA1	191000001	192000000	0.943
anA1	192000001	193000000	0.949
anA1	193000001	194000000	0.913
anA1	194000001	195000000	0.955
anA1	195000001	196000000	0.915
anA1	196000001	197000000	0.909
anA1	197000001	198000000	0.913
anA1	198000001	199000000	0.959
anA1	199000001	200000000	0.947
anA1	200000001	201000000	0.943
anA1	201000001	202000000	0.961
anA1	202000001	203000000	0.902
anA1	203000001	204000000	0.915
anA1	204000001	205000000	0.942
anA1	205000001	206000000	0.949
anA1	206000001	207000000	0.962
anA1	207000001	208000000	0.975
anA1	208000001	209000000	0.956
anA1	209000001	210000000	0.948
anA1	210000001	211000000	0.964
anA1	211000001	212000000	0.927
anA1	212000001	213000000	0.928
anA1	213000001	214000000	0.944
anA1	214000001	215000000	0.897
anA1	215000001	216000000	0.899
anA1	216000001	217000000	0.953
anA1	217000001	218000000	0.945
anA1	218000001	219000000	0.911
anA1	219000001	220000000	0.93
anA1	220000001	221000000	0.905
anA1	221000001	222000000	0.89
anA1	222000001	223000000	0.912
anA1	223000001	224000000	0.897
anA1	224000001	225000000	0.849
anA1	225000001	226000000	0.882
anA1	226000001	227000000	0.898
anA1	227000001	228000000	0.898
anA1	228000001	229000000	0.867
anA1	229000001	230000000	0.928
anA1	230000001	231000000	0.923
anA1	231000001	232000000	0.915
anA1	232000001	233000000	0.947
anA1	233000001	234000000	0.865
anA1	234000001	235000000	0.921
anA1	235000001	236000000	0.866
anA1	236000001	237000000	0.941
anA1	237000001	238000000	0.968
anA1	238000001	239000000	0.923
anA1	239000001	240000000	0.806
anA1	240000001	241000000	0.891
anA1	241000001	242000000	0.903
anA1	242000001	243000000	0.899
anA1	243000001	244000000	0.927
anA1	244000001	245000000	0.904
anA1	245000001	246000000	0.934
anA1	246000001	247000000	0.833
anA1	247000001	248000000	0.939
anA1	248000001	249000000	0.873
anA1	249000001	250000000	0.911
anA1	250000001	251000000	0.907
anA1	251000001	252000000	0.907
anA1	252000001	253000000	0.93
anA1	253000001	254000000	0.908
anA1	254000001	255000000	0.845
anA1	255000001	256000000	0.929
anA1	256000001	257000000	0.932
anA1	257000001	258000000	0.874
anA1	258000001	259000000	0.889
anA1	259000001	260000000	0.909
anA1	260000001	261000000	0.893
anA1	261000001	262000000	0.89
anA1	262000001	263000000	0.877
anA1	263000001	264000000	0.886
anA1	264000001	265000000	0.834
anA1	265000001	266000000	0.809
anA1	266000001	267000000	0.816
anA1	267000001	268000000	0.827
anA1	268000001	269000000	0.85
anA1	269000001	270000000	0.866
anA1	270000001	271000000	0.876
anA1	271000001	272000000	0.84
anA1	272000001	273000000	0.794
anA1	273000001	274000000	0.829
anA1	274000001	275000000	0.934
anA1	275000001	276000000	0.967
anA1	276000001	277000000	0.928
anA1	277000001	278000000	0.954
anA1	278000001	279000000	0.951
anA1	279000001	280000000	0.958
anA1	280000001	281000000	0.983
anA1	281000001	282000000	0.95
anA1	282000001	283000000	0.861
anA1	283000001	284000000	0.838
anA1	284000001	285000000	0.8
anA1	285000001	286000000	0.857
anA1	286000001	287000000	0.868
anA1	287000001	288000000	0.823
anA1	288000001	289000000	0.903
anA1	289000001	290000000	0.821
anA1	290000001	291000000	0.858
anA1	291000001	292000000	0.877
anA1	292000001	293000000	0.859
anA1	293000001	294000000	0.833
anA1	294000001	295000000	0.86
anA1	295000001	296000000	0.873
anA1	296000001	297000000	0.786
anA1	297000001	298000000	0.829
anA1	298000001	299000000	0.88
anA1	299000001	300000000	0.852
anA1	300000001	301000000	0.835
anA1	301000001	302000000	0.84
anA1	302000001	303000000	0.837
anA1	303000001	304000000	0.875
anA1	304000001	305000000	0.815
anA1	305000001	306000000	0.894
anA1	306000001	307000000	0.846
anA1	307000001	308000000	0.787
anA1	308000001	309000000	0.798
anA1	309000001	310000000	0.84
anA1	310000001	311000000	0.754
anA1	311000001	312000000	0.795
anA1	312000001	313000000	0.85
anA1	313000001	314000000	0.815
anA1	314000001	315000000	0.808
anA1	315000001	316000000	0.757
anA1	316000001	317000000	0.778
anA1	317000001	318000000	0.875
anA1	318000001	319000000	0.853
anA1	319000001	320000000	0.826
anA1	320000001	321000000	0.794
anA1	321000001	322000000	0.827
anA1	322000001	323000000	0.797
anA1	323000001	324000000	0.839
anA1	324000001	325000000	0.82
anA1	325000001	326000000	0.712
anA1	326000001	327000000	0.815
anA1	327000001	328000000	0.902
anA1	328000001	329000000	0.861
anA1	329000001	330000000	0.85
anA1	330000001	331000000	0.766
anA1	331000001	332000000	0.863
anA1	332000001	333000000	0.755
anA1	333000001	334000000	0.847
anA1	334000001	335000000	0.781
anA1	335000001	336000000	0.81
anA1	336000001	337000000	0.802
anA1	337000001	338000000	0.75
anA1	338000001	339000000	0.856
anA1	339000001	340000000	0.784
anA1	340000001	341000000	0.744
anA1	341000001	342000000	0.743
anA1	342000001	343000000	0.807
anA1	343000001	344000000	0.803
anA1	344000001	345000000	0.767
anA1	345000001	346000000	0.812
anA1	346000001	347000000	0.94
anA1	347000001	348000000	0.878
anA1	348000001	349000000	0.778
anA1	349000001	350000000	0.788
anA1	350000001	351000000	0.734
anA1	351000001	352000000	0.831
anA1	352000001	353000000	0.844
anA1	353000001	354000000	0.829
anA1	354000001	355000000	0.733
anA1	355000001	356000000	0.809
anA1	356000001	357000000	0.656
anA1	357000001	358000000	0.802
anA1	358000001	359000000	0.652
anA1	359000001	360000000	0.698
anA1	360000001	361000000	0.753
anA1	361000001	362000000	0.683
anA1	362000001	363000000	0.679
anA1	363000001	364000000	0.767
anA1	364000001	365000000	0.736
anA1	365000001	366000000	0.704
anA1	366000001	367000000	0.84
anA1	367000001	368000000	0.738
anA1	368000001	369000000	0.662
anA1	369000001	370000000	0.64
anA1	370000001	371000000	0.7
anA1	371000001	372000000	0.741
anA1	372000001	373000000	0.705
anA1	373000001	374000000	0.819
anA1	374000001	375000000	0.7
anA1	375000001	376000000	0.685
anA1	376000001	377000000	0.723
anA1	377000001	378000000	0.757
anA1	378000001	379000000	0.755
anA1	379000001	380000000	0.643
anA1	380000001	381000000	0.733
anA1	381000001	382000000	0.71
anA1	382000001	383000000	0.79
anA1	383000001	384000000	0.765
anA1	384000001	385000000	0.708
anA1	385000001	386000000	0.683
anA1	386000001	387000000	0.685
anA1	387000001	388000000	0.644
anA1	388000001	389000000	0.679
anA1	389000001	390000000	0.716
anA1	390000001	391000000	0.738
anA1	391000001	392000000	0.674
anA1	392000001	393000000	0.725
anA1	393000001	394000000	0.666
anA1	394000001	395000000	0.782
anA1	395000001	396000000	0.673
anA1	396000001	397000000	0.763
anA1	397000001	398000000	0.928
anA1	398000001	399000000	0.863
anA1	399000001	400000000	0.801
anA1	400000001	401000000	0.827
anA1	401000001	402000000	0.794
anA1	402000001	403000000	0.799
anA1	403000001	404000000	0.763
anA1	404000001	405000000	0.727
anA1	405000001	406000000	0.814
anA1	406000001	407000000	0.731
anA1	407000001	408000000	0.745
anA1	408000001	409000000	0.834
anA1	409000001	410000000	0.753
anA1	410000001	411000000	0.689
anA1	411000001	412000000	0.814
anA1	412000001	413000000	0.663
anA1	413000001	414000000	0.669
anA1	414000001	415000000	0.69
anA1	415000001	416000000	0.746
anA1	416000001	417000000	0.725
anA1	417000001	418000000	0.7
anA1	418000001	419000000	0.688
anA1	419000001	420000000	0.787
anA1	420000001	421000000	0.788
anA1	421000001	422000000	0.736
anA1	422000001	423000000	0.614
anA1	423000001	424000000	0.602
anA1	424000001	425000000	0.687
anA1	425000001	426000000	0.703
anA1	426000001	427000000	0.867
anA1	427000001	428000000	0.631
anA1	428000001	429000000	0.501
anA1	429000001	430000000	0.748
anA1	430000001	431000000	0.706
anA1	431000001	432000000	0.743
anA1	432000001	433000000	0.574
anA1	433000001	434000000	0.656
anA1	434000001	435000000	0.783
anA1	435000001	436000000	0.937
anA1	436000001	437000000	0.838
anA1	437000001	438000000	0.873
anA1	438000001	439000000	0.75
anA1	439000001	440000000	0.823
anA1	440000001	441000000	0.825
anA1	441000001	442000000	0.833
anA1	442000001	443000000	0.919
anA1	443000001	444000000	0.742
anA1	444000001	445000000	0.878
anA1	445000001	446000000	0.834
anA1	446000001	447000000	0.915
anA1	447000001	448000000	0.85
anA1	448000001	449000000	0.858
anA1	449000001	450000000	0.893
anA1	450000001	451000000	0.874
anA1	451000001	452000000	0.889
anA1	452000001	453000000	0.847
anA1	453000001	454000000	0.857
anA1	454000001	455000000	0.893
anA1	455000001	456000000	0.879
anA1	456000001	457000000	0.839
anA1	457000001	458000000	0.816
anA1	458000001	459000000	0.851
anA1	459000001	460000000	0.909
anA1	460000001	461000000	0.855
anA1	461000001	462000000	0.802
anA1	462000001	463000000	0.854
anA1	463000001	464000000	0.829
anA1	464000001	465000000	0.799
anA1	465000001	466000000	0.861
anA1	466000001	467000000	0.958
anA1	467000001	468000000	0.868
anA1	468000001	469000000	0.879
anA1	469000001	470000000	0.91
anA1	470000001	471000000	0.906
anA1	471000001	472000000	0.909
anA1	472000001	473000000	0.831
anA1	473000001	474000000	0.793
anA1	474000001	475000000	0.856
anA1	475000001	476000000	0.87
anA1	476000001	477000000	0.775
anA1	477000001	478000000	0.809
anA1	478000001	479000000	0.767
anA1	479000001	480000000	0.833
anA1	480000001	481000000	0.931
anA1	481000001	482000000	0.949
anA1	482000001	483000000	0.835
anA1	483000001	484000000	0.87
anA1	484000001	485000000	0.874
anA1	485000001	486000000	0.82
anA1	486000001	487000000	0.837
anA1	487000001	488000000	0.795
anA1	488000001	489000000	0.833
anA1	489000001	490000000	0.766
anA1	490000001	491000000	0.84
anA1	491000001	492000000	0.814
anA1	492000001	493000000	0.862
anA1	493000001	494000000	0.776
anA1	494000001	495000000	0.795
anA1	495000001	496000000	0.789
anA1	496000001	497000000	0.871
anA1	497000001	498000000	0.764
anA1	498000001	499000000	0.768
anA1	499000001	500000000	0.845
anA1	500000001	501000000	0.817
anA1	501000001	502000000	0.823
anA1	502000001	503000000	0.815
anA1	503000001	504000000	0.785
anA1	504000001	505000000	0.727
anA1	505000001	506000000	0.72
anA1	506000001	507000000	0.698
anA1	507000001	508000000	0.817
anA1	508000001	509000000	0.696
anA1	509000001	510000000	0.999
anA1	510000001	511000000	0.917
anA1	511000001	512000000	0.82
anA1	512000001	513000000	0.782
anA1	513000001	514000000	0.748
anA1	514000001	515000000	0.821
anA1	515000001	516000000	0.828
anA1	516000001	517000000	0.802
anA1	517000001	518000000	0.766
anA1	518000001	519000000	0.839
anA1	519000001	520000000	0.774
anA1	520000001	521000000	0.705
anA1	521000001	522000000	0.757
anA1	522000001	523000000	0.732
anA1	523000001	524000000	0.826
anA1	524000001	525000000	0.801
anA1	525000001	526000000	0.78
anA1	526000001	527000000	0.759
anA1	527000001	528000000	0.718
anA1	528000001	529000000	0.762
anA1	529000001	530000000	0.692
anA1	530000001	531000000	0.73
anA1	531000001	532000000	0.726
anA1	532000001	533000000	0.723
anA1	533000001	534000000	0.917
anA1	534000001	535000000	0.934
anA1	535000001	536000000	0.765
anA1	536000001	537000000	0.792
anA1	537000001	538000000	0.691
anA1	538000001	539000000	0.723
anA1	539000001	540000000	0.729
anA1	540000001	541000000	0.586
anA1	541000001	542000000	0.673
anA1	542000001	543000000	0.678
anA1	543000001	544000000	0.627
anA1	544000001	545000000	0.678
anA1	545000001	546000000	0.744
anA1	546000001	547000000	0.663
anA1	547000001	548000000	0.666
anA1	548000001	549000000	0.766
anA1	549000001	550000000	0.87
anA1	550000001	551000000	0.629
anA1	551000001	551551546	0.749
anA2	1	1000000	0.897
anA2	1000001	2000000	0.884
anA2	2000001	3000000	0.911
anA2	3000001	4000000	0.889
anA2	4000001	5000000	0.859
anA2	5000001	6000000	0.86
anA2	6000001	7000000	0.91
anA2	7000001	8000000	0.943
anA2	8000001	9000000	0.967
anA2	9000001	10000000	0.87
anA2	10000001	11000000	0.864
anA2	11000001	12000000	0.904
anA2	12000001	13000000	0.884
anA2	13000001	14000000	0.861
anA2	14000001	15000000	0.925
anA2	15000001	16000000	0.891
anA2	16000001	17000000	0.868
anA2	17000001	18000000	0.88
anA2	18000001	19000000	0.896
anA2	19000001	20000000	0.893
anA2	20000001	21000000	0.909
anA2	21000001	22000000	0.91
anA2	22000001	23000000	0.919
anA2	23000001	24000000	0.966
anA2	24000001	25000000	0.958
anA2	25000001	26000000	0.909
anA2	26000001	27000000	0.935
anA2	27000001	28000000	0.887
anA2	28000001	29000000	0.92
anA2	29000001	30000000	0.906
anA2	30000001	31000000	0.909
anA2	31000001	32000000	0.949
anA2	32000001	33000000	0.953
anA2	33000001	34000000	0.954
anA2	34000001	35000000	0.97
anA2	35000001	36000000	0.946
anA2	36000001	37000000	0.889
anA2	37000001	38000000	0.929
anA2	38000001	39000000	0.936
anA2	39000001	40000000	0.965
anA2	40000001	41000000	0.942
anA2	41000001	42000000	0.928
anA2	42000001	43000000	0.916
anA2	43000001	44000000	0.923
anA2	44000001	45000000	0.917
anA2	45000001	46000000	0.946
anA2	46000001	47000000	0.946
anA2	47000001	48000000	0.945
anA2	48000001	49000000	0.956
anA2	49000001	50000000	0.898
anA2	50000001	51000000	0.958
anA2	51000001	52000000	0.907
anA2	52000001	53000000	0.937
anA2	53000001	54000000	0.879
anA2	54000001	55000000	0.921
anA2	55000001	56000000	0.948
anA2	56000001	57000000	0.915
anA2	57000001	58000000	0.878
anA2	58000001	59000000	0.955
anA2	59000001	60000000	0.918
anA2	60000001	61000000	0.947
anA2	61000001	62000000	0.909
anA2	62000001	63000000	0.926
anA2	63000001	64000000	0.923
anA2	64000001	65000000	0.956
anA2	65000001	66000000	0.906
anA2	66000001	67000000	0.905
anA2	67000001	68000000	0.883
anA2	68000001	69000000	0.903
anA2	69000001	70000000	0.956
anA2	70000001	71000000	0.936
anA2	71000001	72000000	0.938
anA2	72000001	73000000	0.933
anA2	73000001	74000000	0.892
anA2	74000001	75000000	0.954
anA2	75000001	76000000	0.872
anA2	76000001	77000000	0.936
anA2	77000001	78000000	0.924
anA2	78000001	79000000	0.922
anA2	79000001	80000000	0.94
anA2	80000001	81000000	0.926
anA2	81000001	82000000	0.946
anA2	82000001	83000000	0.964
anA2	83000001	84000000	0.929
anA2	84000001	85000000	0.921
anA2	85000001	86000000	0.936
anA2	86000001	87000000	0.937
anA2	87000001	88000000	0.924
anA2	88000001	89000000	0.93
anA2	89000001	90000000	0.927
anA2	90000001	91000000	0.936
anA2	91000001	92000000	0.93
anA2	92000001	93000000	0.923
anA2	93000001	94000000	0.944
anA2	94000001	95000000	0.929
anA2	95000001	96000000	0.934
anA2	96000001	97000000	0.92
anA2	97000001	98000000	0.898
anA2	98000001	99000000	0.958
anA2	99000001	100000000	0.932
anA2	100000001	101000000	0.929
anA2	101000001	102000000	0.898
anA2	102000001	103000000	0.92
anA2	103000001	104000000	0.953
anA2	104000001	105000000	0.921
anA2	105000001	106000000	0.94
anA2	106000001	107000000	0.931
anA2	107000001	108000000	0.926
anA2	108000001	109000000	0.932
anA2	109000001	110000000	0.938
anA2	110000001	111000000	0.943
anA2	111000001	112000000	0.913
anA2	112000001	113000000	0.948
anA2	113000001	114000000	0.938
anA2	114000001	115000000	0.962
anA2	115000001	116000000	0.922
anA2	116000001	117000000	0.921
anA2	117000001	118000000	0.925
anA2	118000001	119000000	0.943
anA2	119000001	120000000	0.919
anA2	120000001	121000000	0.9
anA2	121000001	122000000	0.921
anA2	122000001	123000000	0.916
anA2	123000001	124000000	0.959
anA2	124000001	125000000	0.956
anA2	125000001	126000000	0.952
anA2	126000001	127000000	0.936
anA2	127000001	128000000	0.954
anA2	128000001	129000000	0.927
anA2	129000001	130000000	0.951
anA2	130000001	131000000	0.908
anA2	131000001	132000000	0.946
anA2	132000001	133000000	0.917
anA2	133000001	134000000	0.937
anA2	134000001	135000000	0.932
anA2	135000001	136000000	0.907
anA2	136000001	137000000	0.909
anA2	137000001	138000000	0.925
anA2	138000001	139000000	0.94
anA2	139000001	140000000	0.92
anA2	140000001	141000000	0.925
anA2	141000001	142000000	0.928
anA2	142000001	143000000	0.927
anA2	143000001	144000000	0.924
anA2	144000001	145000000	0.946
anA2	145000001	146000000	0.925
anA2	146000001	147000000	0.846
anA2	147000001	148000000	0.954
anA2	148000001	149000000	0.942
anA2	149000001	150000000	0.923
anA2	150000001	151000000	0.951
anA2	151000001	152000000	0.941
anA2	152000001	153000000	0.983
anA2	153000001	154000000	0.986
anA2	154000001	155000000	0.981
anA2	155000001	156000000	0.988
anA2	156000001	157000000	0.987
anA2	157000001	158000000	0.981
anA2	158000001	159000000	0.963
anA2	159000001	160000000	0.976
anA2	160000001	161000000	0.956
anA2	161000001	162000000	0.949
anA2	162000001	163000000	0.929
anA2	163000001	164000000	0.934
anA2	164000001	165000000	0.913
anA2	165000001	166000000	0.954
anA2	166000001	167000000	0.931
anA2	167000001	168000000	0.964
anA2	168000001	169000000	0.942
anA2	169000001	170000000	0.966
anA2	170000001	171000000	0.938
anA2	171000001	172000000	0.977
anA2	172000001	173000000	0.948
anA2	173000001	174000000	0.941
anA2	174000001	175000000	0.887
anA2	175000001	176000000	0.944
anA2	176000001	177000000	0.931
anA2	177000001	178000000	0.92
anA2	178000001	179000000	0.967
anA2	179000001	180000000	0.945
anA2	180000001	181000000	0.961
anA2	181000001	182000000	0.9
anA2	182000001	183000000	0.942
anA2	183000001	184000000	0.934
anA2	184000001	185000000	0.954
anA2	185000001	186000000	0.939
anA2	186000001	187000000	0.932
anA2	187000001	188000000	0.948
anA2	188000001	189000000	0.949
anA2	189000001	190000000	0.937
anA2	190000001	191000000	0.967
anA2	191000001	192000000	0.904
anA2	192000001	193000000	0.939
anA2	193000001	194000000	0.928
anA2	194000001	195000000	0.938
anA2	195000001	196000000	0.877
anA2	196000001	197000000	0.935
anA2	197000001	198000000	0.952
anA2	198000001	199000000	0.941
anA2	199000001	200000000	0.919
anA2	200000001	201000000	0.902
anA2	201000001	202000000	0.919
anA2	202000001	203000000	0.936
anA2	203000001	204000000	0.957
anA2	204000001	205000000	0.92
anA2	205000001	206000000	0.93
anA2	206000001	207000000	0.934
anA2	207000001	208000000	0.909
anA2	208000001	209000000	0.947
anA2	209000001	210000000	0.908
anA2	210000001	211000000	0.948
anA2	211000001	212000000	0.944
anA2	212000001	213000000	0.923
anA2	213000001	214000000	0.918
anA2	214000001	215000000	0.902
anA2	215000001	216000000	0.947
anA2	216000001	217000000	0.959
anA2	217000001	218000000	0.94
anA2	218000001	219000000	0.942
anA2	219000001	220000000	0.894
anA2	220000001	221000000	0.868
anA2	221000001	222000000	0.931
anA2	222000001	223000000	0.901
anA2	223000001	224000000	0.892
anA2	224000001	225000000	0.899
anA2	225000001	226000000	0.922
anA2	226000001	227000000	0.83
anA2	227000001	228000000	0.896
anA2	228000001	229000000	0.86
anA2	229000001	230000000	0.942
anA2	230000001	231000000	0.92
anA2	231000001	232000000	0.897
anA2	232000001	233000000	0.89
anA2	233000001	234000000	0.921
anA2	234000001	235000000	0.922
anA2	235000001	236000000	0.913
anA2	236000001	237000000	0.881
anA2	237000001	238000000	0.917
anA2	238000001	239000000	0.907
anA2	239000001	240000000	0.923
anA2	240000001	241000000	0.854
anA2	241000001	242000000	0.861
anA2	242000001	243000000	0.873
anA2	243000001	244000000	0.837
anA2	244000001	245000000	0.924
anA2	245000001	246000000	0.884
anA2	246000001	247000000	0.921
anA2	247000001	248000000	0.909
anA2	248000001	249000000	0.849
anA2	249000001	250000000	0.817
anA2	250000001	251000000	0.9
anA2	251000001	252000000	0.857
anA2	252000001	253000000	0.858
anA2	253000001	254000000	0.88
anA2	254000001	255000000	0.929
anA2	255000001	256000000	0.925
anA2	256000001	257000000	0.89
anA2	257000001	258000000	0.868
anA2	258000001	259000000	0.892
anA2	259000001	260000000	0.899
anA2	260000001	261000000	0.919
anA2	261000001	262000000	0.857
anA2	262000001	263000000	0.936
anA2	263000001	264000000	0.872
anA2	264000001	265000000	0.881
anA2	265000001	266000000	0.912
anA2	266000001	267000000	0.922
anA2	267000001	268000000	0.911
anA2	268000001	269000000	0.849
anA2	269000001	270000000	0.841
anA2	270000001	271000000	0.81
anA2	271000001	272000000	0.842
anA2	272000001	273000000	0.935
anA2	273000001	274000000	0.878
anA2	274000001	275000000	0.917
anA2	275000001	276000000	0.885
anA2	276000001	277000000	0.876
anA2	277000001	278000000	0.853
anA2	278000001	279000000	0.797
anA2	279000001	280000000	0.878
anA2	280000001	281000000	0.905
anA2	281000001	282000000	0.814
anA2	282000001	283000000	0.777
anA2	283000001	284000000	0.871
anA2	284000001	285000000	0.82
anA2	285000001	286000000	0.803
anA2	286000001	287000000	0.866
anA2	287000001	288000000	0.9
anA2	288000001	289000000	0.889
anA2	289000001	290000000	0.933
anA2	290000001	291000000	0.916
anA2	291000001	292000000	0.928
anA2	292000001	293000000	0.912
anA2	293000001	294000000	0.83
anA2	294000001	295000000	0.852
anA2	295000001	296000000	0.884
anA2	296000001	297000000	0.829
anA2	297000001	298000000	0.848
anA2	298000001	299000000	0.899
anA2	299000001	300000000	0.88
anA2	300000001	301000000	0.788
anA2	301000001	302000000	0.81
anA2	302000001	303000000	0.878
anA2	303000001	304000000	0.898
anA2	304000001	305000000	0.948
anA2	305000001	306000000	0.92
anA2	306000001	307000000	0.896
anA2	307000001	308000000	0.792
anA2	308000001	309000000	0.892
anA2	309000001	310000000	0.888
anA2	310000001	311000000	0.913
anA2	311000001	312000000	0.873
anA2	312000001	313000000	0.818
anA2	313000001	314000000	0.838
anA2	314000001	315000000	0.891
anA2	315000001	316000000	0.853
anA2	316000001	317000000	0.897
anA2	317000001	318000000	0.9
anA2	318000001	319000000	0.856
anA2	319000001	320000000	0.89
anA2	320000001	321000000	0.836
anA2	321000001	322000000	0.771
anA2	322000001	323000000	0.803
anA2	323000001	324000000	0.848
anA2	324000001	325000000	0.873
anA2	325000001	326000000	0.82
anA2	326000001	327000000	0.791
anA2	327000001	328000000	0.838
anA2	328000001	329000000	0.871
anA2	329000001	330000000	0.749
anA2	330000001	331000000	0.832
anA2	331000001	332000000	0.793
anA2	332000001	333000000	0.832
anA2	333000001	334000000	0.863
anA2	334000001	335000000	0.818
anA2	335000001	336000000	0.802
anA2	336000001	337000000	0.799
anA2	337000001	338000000	0.813
anA2	338000001	339000000	0.786
anA2	339000001	340000000	0.792
anA2	340000001	341000000	0.81
anA2	341000001	342000000	0.803
anA2	342000001	343000000	0.796
anA2	343000001	344000000	0.821
anA2	344000001	345000000	0.79
anA2	345000001	346000000	0.781
anA2	346000001	347000000	0.776
anA2	347000001	348000000	0.774
anA2	348000001	349000000	0.733
anA2	349000001	350000000	0.829
anA2	350000001	351000000	0.771
anA2	351000001	352000000	0.782
anA2	352000001	353000000	0.761
anA2	353000001	354000000	0.812
anA2	354000001	355000000	0.707
anA2	355000001	356000000	0.747
anA2	356000001	357000000	0.75
anA2	357000001	358000000	0.811
anA2	358000001	359000000	0.727
anA2	359000001	360000000	0.795
anA2	360000001	361000000	0.79
anA2	361000001	362000000	0.804
anA2	362000001	363000000	0.75
anA2	363000001	364000000	0.742
anA2	364000001	365000000	0.802
anA2	365000001	366000000	0.769
anA2	366000001	367000000	0.837
anA2	367000001	368000000	0.802
anA2	368000001	369000000	0.829
anA2	369000001	370000000	0.761
anA2	370000001	371000000	0.771
anA2	371000001	372000000	0.712
anA2	372000001	373000000	0.747
anA2	373000001	374000000	0.693
anA2	374000001	375000000	0.814
anA2	375000001	376000000	0.75
anA2	376000001	377000000	0.812
anA2	377000001	378000000	0.799
anA2	378000001	379000000	0.671
anA2	379000001	380000000	0.67
anA2	380000001	381000000	0.711
anA2	381000001	382000000	0.789
anA2	382000001	383000000	0.766
anA2	383000001	384000000	0.719
anA2	384000001	385000000	0.728
anA2	385000001	386000000	0.716
anA2	386000001	387000000	0.789
anA2	387000001	388000000	0.748
anA2	388000001	389000000	0.652
anA2	389000001	390000000	0.732
anA2	390000001	391000000	0.83
anA2	391000001	392000000	0.698
anA2	392000001	393000000	0.665
anA2	393000001	394000000	0.711
anA2	394000001	395000000	0.7
anA2	395000001	396000000	0.656
anA2	396000001	397000000	0.791
anA2	397000001	398000000	0.624
anA2	398000001	399000000	0.745
anA2	399000001	400000000	0.834
anA2	400000001	401000000	0.777
anA2	401000001	402000000	0.799
anA2	402000001	403000000	0.801
anA2	403000001	404000000	0.83
anA2	404000001	405000000	0.77
anA2	405000001	406000000	0.844
anA2	406000001	407000000	0.813
anA2	407000001	408000000	0.778
anA2	408000001	409000000	0.807
anA2	409000001	410000000	0.979
anA2	410000001	411000000	0.867
anA2	411000001	412000000	0.78
anA2	412000001	413000000	0.79
anA2	413000001	414000000	0.805
anA2	414000001	415000000	0.764
anA2	415000001	416000000	0.743
anA2	416000001	417000000	0.829
anA2	417000001	418000000	0.872
anA2	418000001	419000000	0.839
anA2	419000001	420000000	0.764
anA2	420000001	421000000	0.824
anA2	421000001	422000000	0.824
anA2	422000001	423000000	0.803
anA2	423000001	424000000	0.773
anA2	424000001	425000000	0.796
anA2	425000001	426000000	0.818
anA2	426000001	427000000	0.805
anA2	427000001	428000000	0.838
anA2	428000001	429000000	0.721
anA2	429000001	430000000	0.789
anA2	430000001	431000000	0.823
anA2	431000001	432000000	0.803
anA2	432000001	433000000	0.764
anA2	433000001	434000000	0.822
anA2	434000001	435000000	0.758
anA2	435000001	436000000	0.776
anA2	436000001	437000000	0.748
anA2	437000001	438000000	0.707
anA2	438000001	439000000	0.844
anA2	439000001	440000000	0.752
anA2	440000001	441000000	0.784
anA2	441000001	442000000	0.805
anA2	442000001	443000000	0.692
anA2	443000001	444000000	0.741
anA2	444000001	445000000	0.743
anA2	445000001	446000000	0.939
anA2	446000001	447000000	0.736
anA2	447000001	448000000	0.714
anA2	448000001	449000000	0.667
anA2	449000001	450000000	0.734
anA2	450000001	451000000	0.755
anA2	451000001	452000000	0.736
anA2	452000001	453000000	0.737
anA2	453000001	454000000	0.704
anA2	454000001	455000000	0.707
anA2	455000001	456000000	0.769
anA2	456000001	457000000	0.698
anA2	457000001	458000000	0.672
anA2	458000001	459000000	0.727
anA2	459000001	460000000	0.76
anA2	460000001	461000000	0.627
anA2	461000001	462000000	0.696
anA2	462000001	462808537	0.769
anA3	1	1000000	0.957
anA3	1000001	2000000	0.933
anA3	2000001	3000000	0.912
anA3	3000001	4000000	0.747
anA3	4000001	5000000	0.797
anA3	5000001	6000000	0.692
anA3	6000001	7000000	0.795
anA3	7000001	8000000	0.85
anA3	8000001	9000000	0.792
anA3	9000001	10000000	0.746
anA3	10000001	11000000	0.684
anA3	11000001	12000000	0.756
anA3	12000001	13000000	0.838
anA3	13000001	14000000	0.722
anA3	14000001	15000000	0.781
anA3	15000001	16000000	0.823
anA3	16000001	17000000	0.687
anA3	17000001	18000000	0.738
anA3	18000001	19000000	0.721
anA3	19000001	20000000	0.774
anA3	20000001	21000000	0.79
anA3	21000001	22000000	0.68
anA3	22000001	23000000	0.746
anA3	23000001	24000000	0.663
anA3	24000001	25000000	0.718
anA3	25000001	26000000	0.729
anA3	26000001	27000000	0.748
anA3	27000001	28000000	0.658
anA3	28000001	29000000	0.676
anA3	29000001	30000000	0.818
anA3	30000001	31000000	0.686
anA3	31000001	32000000	0.756
anA3	32000001	33000000	0.718
anA3	33000001	34000000	0.664
anA3	34000001	35000000	0.665
anA3	35000001	36000000	0.667
anA3	36000001	37000000	0.728
anA3	37000001	38000000	0.678
anA3	38000001	39000000	0.799
anA3	39000001	40000000	0.653
anA3	40000001	41000000	0.753
anA3	41000001	42000000	0.767
anA3	42000001	43000000	0.804
anA3	43000001	44000000	0.744
anA3	44000001	45000000	0.789
anA3	45000001	46000000	0.788
anA3	46000001	47000000	0.872
anA3	47000001	48000000	0.788
anA3	48000001	49000000	0.849
anA3	49000001	50000000	0.78
anA3	50000001	51000000	0.81
anA3	51000001	52000000	0.777
anA3	52000001	53000000	0.784
anA3	53000001	54000000	0.774
anA3	54000001	55000000	0.762
anA3	55000001	56000000	0.801
anA3	56000001	57000000	0.885
anA3	57000001	58000000	0.831
anA3	58000001	59000000	0.785
anA3	59000001	60000000	0.813
anA3	60000001	61000000	0.768
anA3	61000001	62000000	0.857
anA3	62000001	63000000	0.822
anA3	63000001	64000000	0.805
anA3	64000001	65000000	0.93
anA3	65000001	66000000	0.854
anA3	66000001	67000000	0.834
anA3	67000001	68000000	0.781
anA3	68000001	69000000	0.796
anA3	69000001	70000000	0.764
anA3	70000001	71000000	0.763
anA3	71000001	72000000	0.873
anA3	72000001	73000000	0.807
anA3	73000001	74000000	0.8
anA3	74000001	75000000	0.867
anA3	75000001	76000000	0.809
anA3	76000001	77000000	0.738
anA3	77000001	78000000	0.85
anA3	78000001	79000000	0.814
anA3	79000001	80000000	0.912
anA3	80000001	81000000	0.895
anA3	81000001	82000000	0.904
anA3	82000001	83000000	0.85
anA3	83000001	84000000	0.854
anA3	84000001	85000000	0.941
anA3	85000001	86000000	0.918
anA3	86000001	87000000	0.91
anA3	87000001	88000000	0.893
anA3	88000001	89000000	0.861
anA3	89000001	90000000	0.884
anA3	90000001	91000000	0.875
anA3	91000001	92000000	0.889
anA3	92000001	93000000	0.865
anA3	93000001	94000000	0.84
anA3	94000001	95000000	0.832
anA3	95000001	96000000	0.885
anA3	96000001	97000000	0.905
anA3	97000001	98000000	0.88
anA3	98000001	99000000	0.855
anA3	99000001	100000000	0.89
anA3	100000001	101000000	0.873
anA3	101000001	102000000	0.828
anA3	102000001	103000000	0.88
anA3	103000001	104000000	0.85
anA3	104000001	105000000	0.886
anA3	105000001	106000000	0.864
anA3	106000001	107000000	0.821
anA3	107000001	108000000	0.94
anA3	108000001	109000000	0.893
anA3	109000001	110000000	0.911
anA3	110000001	111000000	0.938
anA3	111000001	112000000	0.944
anA3	112000001	113000000	0.951
anA3	113000001	114000000	0.921
anA3	114000001	115000000	0.941
anA3	115000001	116000000	0.93
anA3	116000001	117000000	0.932
anA3	117000001	118000000	0.901
anA3	118000001	119000000	0.937
anA3	119000001	120000000	0.934
anA3	120000001	121000000	0.943
anA3	121000001	122000000	0.794
anA3	122000001	123000000	0.764
anA3	123000001	124000000	0.944
anA3	124000001	125000000	0.93
anA3	125000001	126000000	0.948
anA3	126000001	127000000	0.961
anA3	127000001	128000000	0.962
anA3	128000001	129000000	0.954
anA3	129000001	130000000	0.91
anA3	130000001	131000000	0.925
anA3	131000001	132000000	0.948
anA3	132000001	133000000	0.932
anA3	133000001	134000000	0.93
anA3	134000001	135000000	0.889
anA3	135000001	136000000	0.941
anA3	136000001	137000000	0.937
anA3	137000001	138000000	0.927
anA3	138000001	139000000	0.937
anA3	139000001	140000000	0.844
anA3	140000001	141000000	0.938
anA3	141000001	142000000	0.939
anA3	142000001	143000000	0.948
anA3	143000001	144000000	0.939
anA3	144000001	145000000	0.949
anA3	145000001	146000000	0.926
anA3	146000001	147000000	0.94
anA3	147000001	148000000	0.936
anA3	148000001	149000000	0.954
anA3	149000001	150000000	0.974
anA3	150000001	151000000	0.911
anA3	151000001	152000000	0.923
anA3	152000001	153000000	0.949
anA3	153000001	154000000	0.942
anA3	154000001	155000000	0.888
anA3	155000001	156000000	0.914
anA3	156000001	157000000	0.895
anA3	157000001	158000000	0.928
anA3	158000001	159000000	0.932
anA3	159000001	160000000	0.926
anA3	160000001	161000000	0.952
anA3	161000001	162000000	0.961
anA3	162000001	163000000	0.942
anA3	163000001	164000000	0.933
anA3	164000001	165000000	0.916
anA3	165000001	166000000	0.937
anA3	166000001	167000000	0.951
anA3	167000001	168000000	0.916
anA3	168000001	169000000	0.945
anA3	169000001	170000000	0.929
anA3	170000001	171000000	0.962
anA3	171000001	172000000	0.945
anA3	172000001	173000000	0.908
anA3	173000001	174000000	0.951
anA3	174000001	175000000	0.95
anA3	175000001	176000000	0.96
anA3	176000001	177000000	0.937
anA3	177000001	178000000	0.925
anA3	178000001	179000000	0.94
anA3	179000001	180000000	0.949
anA3	180000001	181000000	0.966
anA3	181000001	182000000	0.952
anA3	182000001	183000000	0.937
anA3	183000001	184000000	0.855
anA3	184000001	185000000	0.895
anA3	185000001	186000000	0.969
anA3	186000001	187000000	0.913
anA3	187000001	188000000	0.939
anA3	188000001	189000000	0.957
anA3	189000001	190000000	0.938
anA3	190000001	191000000	0.907
anA3	191000001	192000000	0.929
anA3	192000001	193000000	0.943
anA3	193000001	194000000	0.944
anA3	194000001	195000000	0.917
anA3	195000001	196000000	0.916
anA3	196000001	197000000	0.94
anA3	197000001	198000000	0.928
anA3	198000001	199000000	0.941
anA3	199000001	200000000	0.939
anA3	200000001	201000000	0.948
anA3	201000001	202000000	0.954
anA3	202000001	203000000	0.935
anA3	203000001	204000000	0.929
anA3	204000001	205000000	0.891
anA3	205000001	206000000	0.937
anA3	206000001	207000000	0.923
anA3	207000001	208000000	0.95
anA3	208000001	209000000	0.951
anA3	209000001	210000000	0.94
anA3	210000001	211000000	0.928
anA3	211000001	212000000	0.873
anA3	212000001	213000000	0.937
anA3	213000001	214000000	0.961
anA3	214000001	215000000	0.931
anA3	215000001	216000000	0.929
anA3	216000001	217000000	0.923
anA3	217000001	218000000	0.944
anA3	218000001	219000000	0.915
anA3	219000001	220000000	0.93
anA3	220000001	221000000	0.92
anA3	221000001	222000000	0.943
anA3	222000001	223000000	0.904
anA3	223000001	224000000	0.96
anA3	224000001	225000000	0.942
anA3	225000001	226000000	0.939
anA3	226000001	227000000	0.919
anA3	227000001	228000000	0.893
anA3	228000001	229000000	0.944
anA3	229000001	230000000	0.934
anA3	230000001	231000000	0.987
anA3	231000001	232000000	0.979
anA3	232000001	233000000	0.986
anA3	233000001	234000000	0.994
anA3	234000001	235000000	0.93
anA3	235000001	236000000	0.943
anA3	236000001	237000000	0.912
anA3	237000001	238000000	0.915
anA3	238000001	239000000	0.964
anA3	239000001	240000000	0.939
anA3	240000001	241000000	0.924
anA3	241000001	242000000	0.917
anA3	242000001	243000000	0.956
anA3	243000001	244000000	0.94
anA3	244000001	245000000	0.93
anA3	245000001	246000000	0.941
anA3	246000001	247000000	0.948
anA3	247000001	248000000	0.942
anA3	248000001	249000000	0.954
anA3	249000001	250000000	0.901
anA3	250000001	251000000	0.916
anA3	251000001	252000000	0.934
anA3	252000001	253000000	0.918
anA3	253000001	254000000	0.938
anA3	254000001	255000000	0.947
anA3	255000001	256000000	0.937
anA3	256000001	257000000	0.945
anA3	257000001	258000000	0.904
anA3	258000001	259000000	0.913
anA3	259000001	260000000	0.943
anA3	260000001	261000000	0.91
anA3	261000001	262000000	0.93
anA3	262000001	263000000	0.876
anA3	263000001	264000000	0.943
anA3	264000001	265000000	0.958
anA3	265000001	266000000	0.917
anA3	266000001	267000000	0.937
anA3	267000001	268000000	0.931
anA3	268000001	269000000	0.937
anA3	269000001	270000000	0.938
anA3	270000001	271000000	0.941
anA3	271000001	272000000	0.933
anA3	272000001	273000000	0.941
anA3	273000001	274000000	0.946
anA3	274000001	275000000	0.944
anA3	275000001	276000000	0.897
anA3	276000001	277000000	0.943
anA3	277000001	278000000	0.926
anA3	278000001	279000000	0.955
anA3	279000001	280000000	0.899
anA3	280000001	281000000	0.947
anA3	281000001	282000000	0.922
anA3	282000001	283000000	0.958
anA3	283000001	284000000	0.939
anA3	284000001	285000000	0.942
anA3	285000001	286000000	0.893
anA3	286000001	287000000	0.941
anA3	287000001	288000000	0.878
anA3	288000001	289000000	0.918
anA3	289000001	290000000	0.958
anA3	290000001	291000000	0.964
anA3	291000001	292000000	0.949
anA3	292000001	293000000	0.926
anA3	293000001	294000000	0.919
anA3	294000001	295000000	0.931
anA3	295000001	296000000	0.89
anA3	296000001	297000000	0.947
anA3	297000001	298000000	0.921
anA3	298000001	299000000	0.941
anA3	299000001	300000000	0.909
anA3	300000001	301000000	0.916
anA3	301000001	302000000	0.941
anA3	302000001	303000000	0.903
anA3	303000001	304000000	0.954
anA3	304000001	305000000	0.945
anA3	305000001	306000000	0.929
anA3	306000001	307000000	0.944
anA3	307000001	308000000	0.937
anA3	308000001	309000000	0.928
anA3	309000001	310000000	0.935
anA3	310000001	311000000	0.921
anA3	311000001	312000000	0.965
anA3	312000001	313000000	0.96
anA3	313000001	314000000	0.93
anA3	314000001	315000000	0.919
anA3	315000001	316000000	0.921
anA3	316000001	317000000	0.957
anA3	317000001	318000000	0.88
anA3	318000001	319000000	0.913
anA3	319000001	320000000	0.976
anA3	320000001	321000000	0.961
anA3	321000001	322000000	0.882
anA3	322000001	323000000	0.942
anA3	323000001	324000000	0.918
anA3	324000001	325000000	0.878
anA3	325000001	326000000	0.889
anA3	326000001	327000000	0.886
anA3	327000001	328000000	0.937
anA3	328000001	329000000	0.9
anA3	329000001	330000000	0.886
anA3	330000001	331000000	0.914
anA3	331000001	332000000	0.913
anA3	332000001	333000000	0.907
anA3	333000001	334000000	0.949
anA3	334000001	335000000	0.886
anA3	335000001	336000000	0.89
anA3	336000001	337000000	0.898
anA3	337000001	338000000	0.87
anA3	338000001	339000000	0.88
anA3	339000001	340000000	0.917
anA3	340000001	341000000	0.934
anA3	341000001	342000000	0.925
anA3	342000001	343000000	0.868
anA3	343000001	344000000	0.918
anA3	344000001	345000000	0.898
anA3	345000001	346000000	0.935
anA3	346000001	347000000	0.922
anA3	347000001	348000000	0.929
anA3	348000001	349000000	0.944
anA3	349000001	350000000	0.972
anA3	350000001	351000000	0.964
anA3	351000001	352000000	0.866
anA3	352000001	353000000	0.885
anA3	353000001	354000000	0.852
anA3	354000001	355000000	0.873
anA3	355000001	356000000	0.919
anA3	356000001	357000000	0.889
anA3	357000001	358000000	0.913
anA3	358000001	359000000	0.907
anA3	359000001	360000000	0.854
anA3	360000001	361000000	0.863
anA3	361000001	362000000	0.899
anA3	362000001	363000000	0.866
anA3	363000001	364000000	0.891
anA3	364000001	365000000	0.883
anA3	365000001	366000000	0.89
anA3	366000001	367000000	0.873
anA3	367000001	368000000	0.907
anA3	368000001	369000000	0.906
anA3	369000001	370000000	0.855
anA3	370000001	371000000	0.832
anA3	371000001	372000000	0.893
anA3	372000001	373000000	0.824
anA3	373000001	374000000	0.875
anA3	374000001	375000000	0.892
anA3	375000001	376000000	0.894
anA3	376000001	377000000	0.855
anA3	377000001	378000000	0.866
anA3	378000001	379000000	0.842
anA3	379000001	380000000	0.895
anA3	380000001	381000000	0.841
anA3	381000001	382000000	0.851
anA3	382000001	383000000	0.871
anA3	383000001	384000000	0.916
anA3	384000001	385000000	0.83
anA3	385000001	386000000	0.856
anA3	386000001	387000000	0.876
anA3	387000001	388000000	0.833
anA3	388000001	389000000	0.883
anA3	389000001	390000000	0.863
anA3	390000001	391000000	0.87
anA3	391000001	392000000	0.816
anA3	392000001	393000000	0.814
anA3	393000001	394000000	0.825
anA3	394000001	395000000	0.819
anA3	395000001	396000000	0.854
anA3	396000001	397000000	0.827
anA3	397000001	398000000	0.853
anA3	398000001	399000000	0.883
anA3	399000001	400000000	0.861
anA3	400000001	401000000	0.879
anA3	401000001	402000000	0.877
anA3	402000001	403000000	0.843
anA3	403000001	404000000	0.8
anA3	404000001	405000000	0.828
anA3	405000001	406000000	0.793
anA3	406000001	407000000	0.783
anA3	407000001	408000000	0.842
anA3	408000001	409000000	0.886
anA3	409000001	410000000	0.79
anA3	410000001	411000000	0.797
anA3	411000001	412000000	0.812
anA3	412000001	413000000	0.855
anA3	413000001	414000000	0.862
anA3	414000001	415000000	0.803
anA3	415000001	416000000	0.964
anA3	416000001	417000000	0.885
anA3	417000001	418000000	0.883
anA3	418000001	418651573	0.909
anA4	1	1000000	0.89
anA4	1000001	2000000	0.842
anA4	2000001	3000000	0.85
anA4	3000001	4000000	0.822
anA4	4000001	5000000	0.782
anA4	5000001	6000000	0.843
anA4	6000001	7000000	0.829
anA4	7000001	8000000	0.841
anA4	8000001	9000000	0.871
anA4	9000001	10000000	0.9
anA4	10000001	11000000	0.886
anA4	11000001	12000000	0.878
anA4	12000001	13000000	0.836
anA4	13000001	14000000	0.882
anA4	14000001	15000000	0.89
anA4	15000001	16000000	0.895
anA4	16000001	17000000	0.866
anA4	17000001	18000000	0.91
anA4	18000001	19000000	0.936
anA4	19000001	20000000	0.959
anA4	20000001	21000000	0.954
anA4	21000001	22000000	0.968
anA4	22000001	23000000	0.956
anA4	23000001	24000000	0.95
anA4	24000001	25000000	0.88
anA4	25000001	26000000	0.954
anA4	26000001	27000000	0.933
anA4	27000001	28000000	0.92
anA4	28000001	29000000	0.928
anA4	29000001	30000000	0.951
anA4	30000001	31000000	0.951
anA4	31000001	32000000	0.927
anA4	32000001	33000000	0.857
anA4	33000001	34000000	0.94
anA4	34000001	35000000	0.966
anA4	35000001	36000000	0.913
anA4	36000001	37000000	0.957
anA4	37000001	38000000	0.927
anA4	38000001	39000000	0.942
anA4	39000001	40000000	0.908
anA4	40000001	41000000	0.905
anA4	41000001	42000000	0.936
anA4	42000001	43000000	0.93
anA4	43000001	44000000	0.939
anA4	44000001	45000000	0.926
anA4	45000001	46000000	0.878
anA4	46000001	47000000	0.942
anA4	47000001	48000000	0.94
anA4	48000001	49000000	0.892
anA4	49000001	50000000	0.937
anA4	50000001	51000000	0.933
anA4	51000001	52000000	0.953
anA4	52000001	53000000	0.962
anA4	53000001	54000000	0.948
anA4	54000001	55000000	0.937
anA4	55000001	56000000	0.92
anA4	56000001	57000000	0.932
anA4	57000001	58000000	0.876
anA4	58000001	59000000	0.94
anA4	59000001	60000000	0.93
anA4	60000001	61000000	0.957
anA4	61000001	62000000	0.932
anA4	62000001	63000000	0.917
anA4	63000001	64000000	0.894
anA4	64000001	65000000	0.948
anA4	65000001	66000000	0.949
anA4	66000001	67000000	0.859
anA4	67000001	68000000	0.936
anA4	68000001	69000000	0.919
anA4	69000001	70000000	0.946
anA4	70000001	71000000	0.854
anA4	71000001	72000000	0.91
anA4	72000001	73000000	0.95
anA4	73000001	74000000	0.932
anA4	74000001	75000000	0.911
anA4	75000001	76000000	0.96
anA4	76000001	77000000	0.909
anA4	77000001	78000000	0.918
anA4	78000001	79000000	0.936
anA4	79000001	80000000	0.924
anA4	80000001	81000000	0.937
anA4	81000001	82000000	0.921
anA4	82000001	83000000	0.879
anA4	83000001	84000000	0.93
anA4	84000001	85000000	0.844
anA4	85000001	86000000	0.936
anA4	86000001	87000000	0.934
anA4	87000001	88000000	0.903
anA4	88000001	89000000	0.936
anA4	89000001	90000000	0.963
anA4	90000001	91000000	0.93
anA4	91000001	92000000	0.943
anA4	92000001	93000000	0.945
anA4	93000001	94000000	0.902
anA4	94000001	95000000	0.945
anA4	95000001	96000000	0.963
anA4	96000001	97000000	0.945
anA4	97000001	98000000	0.943
anA4	98000001	99000000	0.966
anA4	99000001	100000000	0.932
anA4	100000001	101000000	0.956
anA4	101000001	102000000	0.975
anA4	102000001	103000000	0.919
anA4	103000001	104000000	0.935
anA4	104000001	105000000	0.872
anA4	105000001	106000000	0.927
anA4	106000001	107000000	0.957
anA4	107000001	108000000	0.969
anA4	108000001	109000000	0.941
anA4	109000001	110000000	0.932
anA4	110000001	111000000	0.935
anA4	111000001	112000000	0.955
anA4	112000001	113000000	0.955
anA4	113000001	114000000	0.906
anA4	114000001	115000000	0.906
anA4	115000001	116000000	0.941
anA4	116000001	117000000	0.941
anA4	117000001	118000000	0.931
anA4	118000001	119000000	0.952
anA4	119000001	120000000	0.953
anA4	120000001	121000000	0.966
anA4	121000001	122000000	0.96
anA4	122000001	123000000	0.968
anA4	123000001	124000000	0.996
anA4	124000001	125000000	0.967
anA4	125000001	126000000	0.991
anA4	126000001	127000000	0.989
anA4	127000001	128000000	0.997
anA4	128000001	129000000	0.965
anA4	129000001	130000000	0.962
anA4	130000001	131000000	0.981
anA4	131000001	132000000	0.953
anA4	132000001	133000000	0.965
anA4	133000001	134000000	0.925
anA4	134000001	135000000	0.936
anA4	135000001	136000000	0.954
anA4	136000001	137000000	0.921
anA4	137000001	138000000	0.963
anA4	138000001	139000000	0.936
anA4	139000001	140000000	0.946
anA4	140000001	141000000	0.888
anA4	141000001	142000000	0.942
anA4	142000001	143000000	0.961
anA4	143000001	144000000	0.954
anA4	144000001	145000000	0.925
anA4	145000001	146000000	0.917
anA4	146000001	147000000	0.927
anA4	147000001	148000000	0.969
anA4	148000001	149000000	0.945
anA4	149000001	150000000	0.942
anA4	150000001	151000000	0.86
anA4	151000001	152000000	0.894
anA4	152000001	153000000	0.915
anA4	153000001	154000000	0.933
anA4	154000001	155000000	0.929
anA4	155000001	156000000	0.929
anA4	156000001	157000000	0.905
anA4	157000001	158000000	0.91
anA4	158000001	159000000	0.936
anA4	159000001	160000000	0.916
anA4	160000001	161000000	0.87
anA4	161000001	162000000	0.872
anA4	162000001	163000000	0.893
anA4	163000001	164000000	0.931
anA4	164000001	165000000	0.883
anA4	165000001	166000000	0.875
anA4	166000001	167000000	0.846
anA4	167000001	168000000	0.879
anA4	168000001	169000000	0.919
anA4	169000001	170000000	0.862
anA4	170000001	171000000	0.833
anA4	171000001	172000000	0.844
anA4	172000001	173000000	0.897
anA4	173000001	174000000	0.851
anA4	174000001	175000000	0.814
anA4	175000001	176000000	0.858
anA4	176000001	177000000	0.846
anA4	177000001	178000000	0.815
anA4	178000001	179000000	0.832
anA4	179000001	180000000	0.872
anA4	180000001	181000000	0.75
anA4	181000001	182000000	0.935
anA4	182000001	183000000	0.841
anA4	183000001	184000000	0.811
anA4	184000001	185000000	0.867
anA4	185000001	186000000	0.923
anA4	186000001	187000000	0.886
anA4	187000001	188000000	0.878
anA4	188000001	189000000	0.814
anA4	189000001	190000000	0.961
anA4	190000001	191000000	0.895
anA4	191000001	192000000	0.852
anA4	192000001	193000000	0.93
anA4	193000001	194000000	0.889
anA4	194000001	195000000	0.906
anA4	195000001	196000000	0.932
anA4	196000001	197000000	0.915
anA4	197000001	198000000	0.916
anA4	198000001	199000000	0.871
anA4	199000001	200000000	0.785
anA4	200000001	201000000	0.865
anA4	201000001	202000000	0.858
anA4	202000001	203000000	0.802
anA4	203000001	204000000	0.885
anA4	204000001	205000000	0.83
anA4	205000001	206000000	0.829
anA4	206000001	207000000	0.856
anA4	207000001	208000000	0.815
anA4	208000001	209000000	0.827
anA4	209000001	210000000	0.885
anA4	210000001	211000000	0.885
anA4	211000001	212000000	0.779
anA4	212000001	213000000	0.823
anA4	213000001	214000000	0.907
anA4	214000001	215000000	0.874
anA4	215000001	216000000	0.802
anA4	216000001	217000000	0.77
anA4	217000001	218000000	0.854
anA4	218000001	219000000	0.775
anA4	219000001	220000000	0.759
anA4	220000001	221000000	0.868
anA4	221000001	222000000	0.726
anA4	222000001	223000000	0.884
anA4	223000001	224000000	0.953
anA4	224000001	225000000	0.904
anA4	225000001	226000000	0.877
anA4	226000001	227000000	0.734
anA4	227000001	228000000	0.726
anA4	228000001	229000000	0.805
anA4	229000001	230000000	0.836
anA4	230000001	231000000	0.782
anA4	231000001	232000000	0.817
anA4	232000001	233000000	0.741
anA4	233000001	234000000	0.792
anA4	234000001	235000000	0.835
anA4	235000001	236000000	0.755
anA4	236000001	237000000	0.788
anA4	237000001	238000000	0.709
anA4	238000001	239000000	0.737
anA4	239000001	240000000	0.883
anA4	240000001	241000000	0.794
anA4	241000001	242000000	0.817
anA4	242000001	243000000	0.763
anA4	243000001	244000000	0.695
anA4	244000001	245000000	0.724
anA4	245000001	246000000	0.804
anA4	246000001	247000000	0.752
anA4	247000001	248000000	0.769
anA4	248000001	249000000	0.769
anA4	249000001	250000000	0.815
anA4	250000001	251000000	0.719
anA4	251000001	252000000	0.693
anA4	252000001	253000000	0.747
anA4	253000001	254000000	0.732
anA4	254000001	255000000	0.711
anA4	255000001	256000000	0.779
anA4	256000001	257000000	0.791
anA4	257000001	258000000	0.716
anA4	258000001	259000000	0.745
anA4	259000001	260000000	0.767
anA4	260000001	261000000	0.915
anA4	261000001	262000000	0.78
anA4	262000001	263000000	0.745
anA4	263000001	264000000	0.708
anA4	264000001	265000000	0.668
anA4	265000001	266000000	0.705
anA4	266000001	267000000	0.875
anA4	267000001	268000000	0.69
anA4	268000001	269000000	0.728
anA4	269000001	270000000	0.668
anA4	270000001	271000000	0.709
anA4	271000001	272000000	0.706
anA4	272000001	273000000	0.713
anA4	273000001	274000000	0.737
anA4	274000001	275000000	0.917
anA4	275000001	276000000	0.819
anA4	276000001	277000000	0.737
anA4	277000001	278000000	0.711
anA4	278000001	279000000	0.675
anA4	279000001	280000000	0.691
anA4	280000001	281000000	0.693
anA4	281000001	282000000	0.708
anA4	282000001	283000000	0.845
anA4	283000001	284000000	0.623
anA4	284000001	285000000	0.801
anA4	285000001	286000000	0.69
anA4	286000001	287000000	0.728
anA4	287000001	288000000	0.718
anA4	288000001	289000000	0.747
anA4	289000001	290000000	0.742
anA4	290000001	291000000	0.737
anA4	291000001	292000000	0.69
anA4	292000001	293000000	0.693
anA4	293000001	294000000	0.653
anA4	294000001	295000000	0.711
anA4	295000001	296000000	0.633
anA4	296000001	297000000	0.623
anA4	297000001	298000000	0.691
anA4	298000001	299000000	0.765
anA4	299000001	300000000	0.674
anA4	300000001	301000000	0.608
anA4	301000001	302000000	0.694
anA4	302000001	303000000	0.672
anA4	303000001	304000000	0.803
anA4	304000001	305000000	0.785
anA4	305000001	306000000	0.705
anA4	306000001	307000000	0.706
anA4	307000001	308000000	0.746
anA4	308000001	309000000	0.791
anA4	309000001	310000000	0.7
anA4	310000001	311000000	0.772
anA4	311000001	312000000	0.765
anA4	312000001	313000000	0.712
anA4	313000001	314000000	0.747
anA4	314000001	315000000	0.686
anA4	315000001	316000000	0.626
anA4	316000001	317000000	0.706
anA4	317000001	318000000	0.707
anA4	318000001	319000000	0.741
anA4	319000001	320000000	0.71
anA4	320000001	321000000	0.638
anA4	321000001	322000000	0.714
anA4	322000001	323000000	0.728
anA4	323000001	324000000	0.68
anA4	324000001	325000000	0.836
anA4	325000001	326000000	0.721
anA4	326000001	327000000	0.764
anA4	327000001	328000000	0.85
anA4	328000001	329000000	0.734
anA4	329000001	330000000	0.692
anA4	330000001	331000000	0.754
anA4	331000001	332000000	0.791
anA4	332000001	333000000	0.843
anA4	333000001	334000000	0.861
anA4	334000001	335000000	0.848
anA4	335000001	336000000	0.814
anA4	336000001	337000000	0.773
anA4	337000001	338000000	0.662
anA4	338000001	339000000	0.702
anA4	339000001	340000000	0.746
anA4	340000001	341000000	0.722
anA4	341000001	342000000	0.723
anA4	342000001	343000000	0.714
anA4	343000001	344000000	0.748
anA4	344000001	345000000	0.733
anA4	345000001	346000000	0.735
anA4	346000001	347000000	0.753
anA4	347000001	348000000	0.778
anA4	348000001	349000000	0.715
anA4	349000001	350000000	0.77
anA4	350000001	351000000	0.745
anA4	351000001	352000000	0.759
anA4	352000001	353000000	0.745
anA4	353000001	354000000	0.703
anA4	354000001	355000000	0.675
anA4	355000001	356000000	0.75
anA4	356000001	357000000	0.602
anA4	357000001	358000000	0.719
anA4	358000001	359000000	0.65
anA4	359000001	360000000	0.797
anA4	360000001	361000000	0.733
anA4	361000001	362000000	0.751
anA4	362000001	363000000	0.743
anA4	363000001	364000000	0.869
anA4	364000001	365000000	0.859
anA4	365000001	366000000	0.725
anA4	366000001	367000000	0.748
anA4	367000001	368000000	0.798
anA4	368000001	369000000	0.708
anA4	369000001	370000000	0.818
anA4	370000001	371000000	0.803
anA4	371000001	372000000	0.784
anA4	372000001	373000000	0.817
anA4	373000001	374000000	0.842
anA4	374000001	375000000	0.741
anA4	375000001	376000000	0.795
anA4	376000001	377000000	0.75
anA4	377000001	378000000	0.813
anA4	378000001	379000000	0.783
anA4	379000001	380000000	0.782
anA4	380000001	381000000	0.822
anA4	381000001	382000000	0.746
anA4	382000001	383000000	0.672
anA4	383000001	384000000	0.724
anA4	384000001	385000000	0.821
anA4	385000001	386000000	0.854
anA4	386000001	387000000	0.88
anA4	387000001	388000000	0.976
anA4	388000001	389000000	0.942
anA4	389000001	390000000	0.952
anA4	390000001	391000000	0.982
anA4	391000001	392000000	0.969
anA4	392000001	393000000	0.942
anA4	393000001	394000000	0.976
anA4	394000001	395000000	0.962
anA4	395000001	396000000	0.901
anA4	396000001	397000000	0.779
anA4	397000001	398000000	0.853
anA4	398000001	399000000	0.799
anA4	399000001	400000000	0.814
anA4	400000001	401000000	0.799
anA4	401000001	402000000	0.769
anA4	402000001	403000000	0.828
anA4	403000001	404000000	0.772
anA4	404000001	405000000	0.756
anA4	405000001	406000000	0.742
anA4	406000001	407000000	0.753
anA4	407000001	408000000	0.854
anA4	408000001	409000000	0.755
anA4	409000001	410000000	0.77
anA4	410000001	411000000	0.741
anA4	411000001	412000000	0.711
anA4	412000001	413000000	0.815
anA4	413000001	414000000	0.752
anA4	414000001	415000000	0.747
anA4	415000001	416000000	0.673
anA4	416000001	417000000	0.766
anA4	417000001	418000000	0.682
anA4	418000001	419000000	0.736
anA4	419000001	420000000	0.765
anA4	420000001	421000000	0.733
anA4	421000001	422000000	0.787
anA4	422000001	423000000	0.756
anA4	423000001	424000000	0.767
anA4	424000001	425000000	0.819
anA4	425000001	426000000	0.837
anA4	426000001	427000000	0.688
anA4	427000001	428000000	0.732
anA4	428000001	429000000	0.737
anA4	429000001	430000000	0.686
anA4	430000001	431000000	0.738
anA4	431000001	432000000	0.785
anA4	432000001	433000000	0.727
anA4	433000001	434000000	0.689
anA4	434000001	435000000	0.713
anA4	435000001	436000000	0.656
anA4	436000001	437000000	0.782
anA4	437000001	438000000	0.764
anA4	438000001	439000000	0.728
anA4	439000001	440000000	0.795
anA4	440000001	441000000	0.676
anA4	441000001	442000000	0.718
anA4	442000001	443000000	0.774
anA4	443000001	444000000	0.773
anA4	444000001	445000000	0.73
anA4	445000001	446000000	0.719
anA4	446000001	447000000	0.782
anA4	447000001	448000000	0.713
anA4	448000001	449000000	0.71
anA4	449000001	450000000	0.681
anA4	450000001	451000000	0.749
anA4	451000001	452000000	0.744
anA4	452000001	453000000	0.766
anA4	453000001	454000000	0.717
anA4	454000001	455000000	0.58
anA4	455000001	456000000	0.705
anA4	456000001	457000000	0.803
anA4	457000001	458000000	0.669
anA4	458000001	459000000	0.673
anA4	459000001	460000000	0.712
anA4	460000001	461000000	0.913
anA4	461000001	462000000	0.781
anA4	462000001	463000000	0.72
anA4	463000001	464000000	0.714
anA4	464000001	465000000	0.822
anA4	465000001	466000000	0.797
anA4	466000001	467000000	0.704
anA4	467000001	468000000	0.755
anA4	468000001	468675277	0.995
anA5	1	1000000	0.866
anA5	1000001	2000000	0.864
anA5	2000001	3000000	0.834
anA5	3000001	4000000	0.798
anA5	4000001	5000000	0.909
anA5	5000001	6000000	0.919
anA5	6000001	7000000	0.806
anA5	7000001	8000000	0.8
anA5	8000001	9000000	0.872
anA5	9000001	10000000	0.81
anA5	10000001	11000000	0.68
anA5	11000001	12000000	0.711
anA5	12000001	13000000	0.76
anA5	13000001	14000000	0.722
anA5	14000001	15000000	0.701
anA5	15000001	16000000	0.725
anA5	16000001	17000000	0.731
anA5	17000001	18000000	0.794
anA5	18000001	19000000	0.732
anA5	19000001	20000000	0.831
anA5	20000001	21000000	0.789
anA5	21000001	22000000	0.816
anA5	22000001	23000000	0.822
anA5	23000001	24000000	0.753
anA5	24000001	25000000	0.739
anA5	25000001	26000000	0.79
anA5	26000001	27000000	0.816
anA5	27000001	28000000	0.804
anA5	28000001	29000000	0.797
anA5	29000001	30000000	0.79
anA5	30000001	31000000	0.805
anA5	31000001	32000000	0.829
anA5	32000001	33000000	0.813
anA5	33000001	34000000	0.806
anA5	34000001	35000000	0.864
anA5	35000001	36000000	0.979
anA5	36000001	37000000	0.799
anA5	37000001	38000000	0.831
anA5	38000001	39000000	0.858
anA5	39000001	40000000	0.867
anA5	40000001	41000000	0.822
anA5	41000001	42000000	0.845
anA5	42000001	43000000	0.816
anA5	43000001	44000000	0.792
anA5	44000001	45000000	0.877
anA5	45000001	46000000	0.761
anA5	46000001	47000000	0.811
anA5	47000001	48000000	0.775
anA5	48000001	49000000	0.8
anA5	49000001	50000000	0.906
anA5	50000001	51000000	0.841
anA5	51000001	52000000	0.829
anA5	52000001	53000000	0.858
anA5	53000001	54000000	0.805
anA5	54000001	55000000	0.872
anA5	55000001	56000000	0.901
anA5	56000001	57000000	0.843
anA5	57000001	58000000	0.838
anA5	58000001	59000000	0.829
anA5	59000001	60000000	0.897
anA5	60000001	61000000	0.897
anA5	61000001	62000000	0.87
anA5	62000001	63000000	0.865
anA5	63000001	64000000	0.868
anA5	64000001	65000000	0.893
anA5	65000001	66000000	0.873
anA5	66000001	67000000	0.836
anA5	67000001	68000000	0.835
anA5	68000001	69000000	0.871
anA5	69000001	70000000	0.819
anA5	70000001	71000000	0.88
anA5	71000001	72000000	0.891
anA5	72000001	73000000	0.914
anA5	73000001	74000000	0.88
anA5	74000001	75000000	0.85
anA5	75000001	76000000	0.857
anA5	76000001	77000000	0.881
anA5	77000001	78000000	0.824
anA5	78000001	79000000	0.862
anA5	79000001	80000000	0.889
anA5	80000001	81000000	0.895
anA5	81000001	82000000	0.933
anA5	82000001	83000000	0.914
anA5	83000001	84000000	0.87
anA5	84000001	85000000	0.926
anA5	85000001	86000000	0.874
anA5	86000001	87000000	0.889
anA5	87000001	88000000	0.92
anA5	88000001	89000000	0.891
anA5	89000001	90000000	0.905
anA5	90000001	91000000	0.867
anA5	91000001	92000000	0.883
anA5	92000001	93000000	0.874
anA5	93000001	94000000	0.898
anA5	94000001	95000000	0.892
[truncated: 8,666 more rows]

## Sheet: Fig E5a_ring3_LTR
The LTR density along chromosomes of Sanfensan (an) genome
Chr	Start	End	Density
anA1	1	1000000	0.345
anA1	1000001	2000000	0.518
anA1	2000001	3000000	0.326
anA1	3000001	4000000	0.311
anA1	4000001	5000000	0.471
anA1	5000001	6000000	0.499
anA1	6000001	7000000	0.806
anA1	7000001	8000000	0.822
anA1	8000001	9000000	0.794
anA1	9000001	10000000	0.788
anA1	10000001	11000000	0.662
anA1	11000001	12000000	0.662
anA1	12000001	13000000	0.748
anA1	13000001	14000000	0.725
anA1	14000001	15000000	0.716
anA1	15000001	16000000	0.728
anA1	16000001	17000000	0.832
anA1	17000001	18000000	0.829
anA1	18000001	19000000	0.756
anA1	19000001	20000000	0.815
anA1	20000001	21000000	0.757
anA1	21000001	22000000	0.732
anA1	22000001	23000000	0.794
anA1	23000001	24000000	0.785
anA1	24000001	25000000	0.812
anA1	25000001	26000000	0.809
anA1	26000001	27000000	0.843
anA1	27000001	28000000	0.907
anA1	28000001	29000000	0.825
anA1	29000001	30000000	0.767
anA1	30000001	31000000	0.905
anA1	31000001	32000000	0.839
anA1	32000001	33000000	0.879
anA1	33000001	34000000	0.847
anA1	34000001	35000000	0.921
anA1	35000001	36000000	0.878
anA1	36000001	37000000	0.95
anA1	37000001	38000000	0.916
anA1	38000001	39000000	0.899
anA1	39000001	40000000	0.933
anA1	40000001	41000000	0.781
anA1	41000001	42000000	0.82
anA1	42000001	43000000	0.823
anA1	43000001	44000000	0.682
anA1	44000001	45000000	0.81
anA1	45000001	46000000	0.796
anA1	46000001	47000000	0.796
anA1	47000001	48000000	0.849
anA1	48000001	49000000	0.75
anA1	49000001	50000000	0.831
anA1	50000001	51000000	0.88
anA1	51000001	52000000	0.825
anA1	52000001	53000000	0.833
anA1	53000001	54000000	0.852
anA1	54000001	55000000	0.901
anA1	55000001	56000000	0.847
anA1	56000001	57000000	0.894
anA1	57000001	58000000	0.863
anA1	58000001	59000000	0.85
anA1	59000001	60000000	0.919
anA1	60000001	61000000	0.707
anA1	61000001	62000000	0.777
anA1	62000001	63000000	0.77
anA1	63000001	64000000	0.86
anA1	64000001	65000000	0.815
anA1	65000001	66000000	0.863
anA1	66000001	67000000	0.852
anA1	67000001	68000000	0.87
anA1	68000001	69000000	0.779
anA1	69000001	70000000	0.891
anA1	70000001	71000000	0.84
anA1	71000001	72000000	0.787
anA1	72000001	73000000	0.886
anA1	73000001	74000000	0.816
anA1	74000001	75000000	0.902
anA1	75000001	76000000	0.921
anA1	76000001	77000000	0.895
anA1	77000001	78000000	0.909
anA1	78000001	79000000	0.875
anA1	79000001	80000000	0.856
anA1	80000001	81000000	0.863
anA1	81000001	82000000	0.811
anA1	82000001	83000000	0.865
anA1	83000001	84000000	0.789
anA1	84000001	85000000	0.782
anA1	85000001	86000000	0.866
anA1	86000001	87000000	0.864
anA1	87000001	88000000	0.828
anA1	88000001	89000000	0.801
anA1	89000001	90000000	0.775
anA1	90000001	91000000	0.834
anA1	91000001	92000000	0.843
anA1	92000001	93000000	0.861
anA1	93000001	94000000	0.821
anA1	94000001	95000000	0.871
anA1	95000001	96000000	0.825
anA1	96000001	97000000	0.677
anA1	97000001	98000000	0.859
anA1	98000001	99000000	0.774
anA1	99000001	100000000	0.843
anA1	100000001	101000000	0.848
anA1	101000001	102000000	0.769
anA1	102000001	103000000	0.829
anA1	103000001	104000000	0.839
anA1	104000001	105000000	0.822
anA1	105000001	106000000	0.788
anA1	106000001	107000000	0.796
anA1	107000001	108000000	0.799
anA1	108000001	109000000	0.82
anA1	109000001	110000000	0.82
anA1	110000001	111000000	0.868
anA1	111000001	112000000	0.768
anA1	112000001	113000000	0.898
anA1	113000001	114000000	0.797
anA1	114000001	115000000	0.859
anA1	115000001	116000000	0.866
anA1	116000001	117000000	0.89
anA1	117000001	118000000	0.843
anA1	118000001	119000000	0.6
anA1	119000001	120000000	0.839
anA1	120000001	121000000	0.801
anA1	121000001	122000000	0.754
anA1	122000001	123000000	0.848
anA1	123000001	124000000	0.832
anA1	124000001	125000000	0.825
anA1	125000001	126000000	0.839
anA1	126000001	127000000	0.832
anA1	127000001	128000000	0.843
anA1	128000001	129000000	0.827
anA1	129000001	130000000	0.882
anA1	130000001	131000000	0.891
anA1	131000001	132000000	0.828
anA1	132000001	133000000	0.892
anA1	133000001	134000000	0.855
anA1	134000001	135000000	0.849
anA1	135000001	136000000	0.814
anA1	136000001	137000000	0.882
anA1	137000001	138000000	0.789
anA1	138000001	139000000	0.839
anA1	139000001	140000000	0.756
anA1	140000001	141000000	0.873
anA1	141000001	142000000	0.865
anA1	142000001	143000000	0.835
anA1	143000001	144000000	0.808
anA1	144000001	145000000	0.768
anA1	145000001	146000000	0.771
anA1	146000001	147000000	0.863
anA1	147000001	148000000	0.878
anA1	148000001	149000000	0.849
anA1	149000001	150000000	0.844
anA1	150000001	151000000	0.834
anA1	151000001	152000000	0.874
anA1	152000001	153000000	0.899
anA1	153000001	154000000	0.834
anA1	154000001	155000000	0.829
anA1	155000001	156000000	0.878
anA1	156000001	157000000	0.866
anA1	157000001	158000000	0.763
anA1	158000001	159000000	0.847
anA1	159000001	160000000	0.912
anA1	160000001	161000000	0.924
anA1	161000001	162000000	0.909
anA1	162000001	163000000	0.985
anA1	163000001	164000000	0.99
anA1	164000001	165000000	0.979
anA1	165000001	166000000	0.961
anA1	166000001	167000000	0.951
anA1	167000001	168000000	0.928
anA1	168000001	169000000	0.968
anA1	169000001	170000000	0.922
anA1	170000001	171000000	0.815
anA1	171000001	172000000	0.856
anA1	172000001	173000000	0.814
anA1	173000001	174000000	0.825
anA1	174000001	175000000	0.865
anA1	175000001	176000000	0.737
anA1	176000001	177000000	0.85
anA1	177000001	178000000	0.82
anA1	178000001	179000000	0.87
anA1	179000001	180000000	0.824
anA1	180000001	181000000	0.79
anA1	181000001	182000000	0.772
anA1	182000001	183000000	0.802
anA1	183000001	184000000	0.9
anA1	184000001	185000000	0.803
anA1	185000001	186000000	0.814
anA1	186000001	187000000	0.856
anA1	187000001	188000000	0.876
anA1	188000001	189000000	0.889
anA1	189000001	190000000	0.821
anA1	190000001	191000000	0.807
anA1	191000001	192000000	0.793
anA1	192000001	193000000	0.811
anA1	193000001	194000000	0.755
anA1	194000001	195000000	0.868
anA1	195000001	196000000	0.85
anA1	196000001	197000000	0.809
anA1	197000001	198000000	0.794
anA1	198000001	199000000	0.889
anA1	199000001	200000000	0.856
anA1	200000001	201000000	0.851
anA1	201000001	202000000	0.873
anA1	202000001	203000000	0.846
anA1	203000001	204000000	0.875
anA1	204000001	205000000	0.902
anA1	205000001	206000000	0.866
anA1	206000001	207000000	0.918
anA1	207000001	208000000	0.917
anA1	208000001	209000000	0.884
anA1	209000001	210000000	0.856
anA1	210000001	211000000	0.906
anA1	211000001	212000000	0.804
anA1	212000001	213000000	0.87
anA1	213000001	214000000	0.872
anA1	214000001	215000000	0.823
anA1	215000001	216000000	0.82
anA1	216000001	217000000	0.849
anA1	217000001	218000000	0.888
anA1	218000001	219000000	0.862
anA1	219000001	220000000	0.882
anA1	220000001	221000000	0.776
anA1	221000001	222000000	0.819
anA1	222000001	223000000	0.763
anA1	223000001	224000000	0.784
anA1	224000001	225000000	0.791
anA1	225000001	226000000	0.791
anA1	226000001	227000000	0.825
anA1	227000001	228000000	0.777
anA1	228000001	229000000	0.812
anA1	229000001	230000000	0.879
anA1	230000001	231000000	0.816
anA1	231000001	232000000	0.832
anA1	232000001	233000000	0.909
anA1	233000001	234000000	0.769
anA1	234000001	235000000	0.817
anA1	235000001	236000000	0.778
anA1	236000001	237000000	0.877
anA1	237000001	238000000	0.937
anA1	238000001	239000000	0.863
anA1	239000001	240000000	0.749
anA1	240000001	241000000	0.823
anA1	241000001	242000000	0.791
anA1	242000001	243000000	0.804
anA1	243000001	244000000	0.852
anA1	244000001	245000000	0.791
anA1	245000001	246000000	0.886
anA1	246000001	247000000	0.749
anA1	247000001	248000000	0.881
anA1	248000001	249000000	0.787
anA1	249000001	250000000	0.854
anA1	250000001	251000000	0.836
anA1	251000001	252000000	0.842
anA1	252000001	253000000	0.865
anA1	253000001	254000000	0.882
anA1	254000001	255000000	0.773
anA1	255000001	256000000	0.854
anA1	256000001	257000000	0.846
anA1	257000001	258000000	0.768
anA1	258000001	259000000	0.823
anA1	259000001	260000000	0.817
anA1	260000001	261000000	0.815
anA1	261000001	262000000	0.827
anA1	262000001	263000000	0.77
anA1	263000001	264000000	0.786
anA1	264000001	265000000	0.748
anA1	265000001	266000000	0.721
anA1	266000001	267000000	0.679
anA1	267000001	268000000	0.748
anA1	268000001	269000000	0.762
anA1	269000001	270000000	0.805
anA1	270000001	271000000	0.764
anA1	271000001	272000000	0.783
anA1	272000001	273000000	0.691
anA1	273000001	274000000	0.755
anA1	274000001	275000000	0.875
anA1	275000001	276000000	0.87
anA1	276000001	277000000	0.787
anA1	277000001	278000000	0.801
anA1	278000001	279000000	0.868
anA1	279000001	280000000	0.91
anA1	280000001	281000000	0.949
anA1	281000001	282000000	0.864
anA1	282000001	283000000	0.823
anA1	283000001	284000000	0.661
anA1	284000001	285000000	0.661
anA1	285000001	286000000	0.809
anA1	286000001	287000000	0.824
anA1	287000001	288000000	0.763
anA1	288000001	289000000	0.791
anA1	289000001	290000000	0.769
anA1	290000001	291000000	0.804
anA1	291000001	292000000	0.802
anA1	292000001	293000000	0.807
anA1	293000001	294000000	0.755
anA1	294000001	295000000	0.737
anA1	295000001	296000000	0.712
anA1	296000001	297000000	0.657
anA1	297000001	298000000	0.764
anA1	298000001	299000000	0.838
anA1	299000001	300000000	0.775
anA1	300000001	301000000	0.767
anA1	301000001	302000000	0.795
anA1	302000001	303000000	0.746
anA1	303000001	304000000	0.809
anA1	304000001	305000000	0.674
anA1	305000001	306000000	0.761
anA1	306000001	307000000	0.768
anA1	307000001	308000000	0.692
anA1	308000001	309000000	0.73
anA1	309000001	310000000	0.688
anA1	310000001	311000000	0.579
anA1	311000001	312000000	0.612
anA1	312000001	313000000	0.751
anA1	313000001	314000000	0.656
anA1	314000001	315000000	0.707
anA1	315000001	316000000	0.411
anA1	316000001	317000000	0.698
anA1	317000001	318000000	0.786
anA1	318000001	319000000	0.724
anA1	319000001	320000000	0.772
anA1	320000001	321000000	0.677
anA1	321000001	322000000	0.744
anA1	322000001	323000000	0.697
anA1	323000001	324000000	0.735
anA1	324000001	325000000	0.599
anA1	325000001	326000000	0.571
anA1	326000001	327000000	0.711
anA1	327000001	328000000	0.74
anA1	328000001	329000000	0.781
anA1	329000001	330000000	0.713
anA1	330000001	331000000	0.656
anA1	331000001	332000000	0.73
anA1	332000001	333000000	0.603
anA1	333000001	334000000	0.568
anA1	334000001	335000000	0.697
anA1	335000001	336000000	0.663
anA1	336000001	337000000	0.75
anA1	337000001	338000000	0.68
anA1	338000001	339000000	0.784
anA1	339000001	340000000	0.678
anA1	340000001	341000000	0.651
anA1	341000001	342000000	0.653
anA1	342000001	343000000	0.696
anA1	343000001	344000000	0.713
anA1	344000001	345000000	0.673
anA1	345000001	346000000	0.704
anA1	346000001	347000000	0.795
anA1	347000001	348000000	0.844
anA1	348000001	349000000	0.664
anA1	349000001	350000000	0.598
anA1	350000001	351000000	0.615
anA1	351000001	352000000	0.771
anA1	352000001	353000000	0.456
anA1	353000001	354000000	0.724
anA1	354000001	355000000	0.418
anA1	355000001	356000000	0.559
anA1	356000001	357000000	0.472
anA1	357000001	358000000	0.665
anA1	358000001	359000000	0.404
anA1	359000001	360000000	0.424
anA1	360000001	361000000	0.672
anA1	361000001	362000000	0.561
anA1	362000001	363000000	0.535
anA1	363000001	364000000	0.632
anA1	364000001	365000000	0.608
anA1	365000001	366000000	0.607
anA1	366000001	367000000	0.692
anA1	367000001	368000000	0.621
anA1	368000001	369000000	0.435
anA1	369000001	370000000	0.512
anA1	370000001	371000000	0.505
anA1	371000001	372000000	0.599
anA1	372000001	373000000	0.594
anA1	373000001	374000000	0.674
anA1	374000001	375000000	0.529
anA1	375000001	376000000	0.57
anA1	376000001	377000000	0.617
anA1	377000001	378000000	0.654
anA1	378000001	379000000	0.665
anA1	379000001	380000000	0.483
anA1	380000001	381000000	0.635
anA1	381000001	382000000	0.607
anA1	382000001	383000000	0.467
anA1	383000001	384000000	0.392
anA1	384000001	385000000	0.571
anA1	385000001	386000000	0.437
anA1	386000001	387000000	0.531
anA1	387000001	388000000	0.459
anA1	388000001	389000000	0.56
anA1	389000001	390000000	0.565
anA1	390000001	391000000	0.448
anA1	391000001	392000000	0.579
anA1	392000001	393000000	0.31
anA1	393000001	394000000	0.456
anA1	394000001	395000000	0.432
anA1	395000001	396000000	0.395
anA1	396000001	397000000	0.602
anA1	397000001	398000000	0.47
anA1	398000001	399000000	0.472
anA1	399000001	400000000	0.702
anA1	400000001	401000000	0.597
anA1	401000001	402000000	0.605
anA1	402000001	403000000	0.726
anA1	403000001	404000000	0.549
anA1	404000001	405000000	0.534
anA1	405000001	406000000	0.7
anA1	406000001	407000000	0.657
anA1	407000001	408000000	0.578
anA1	408000001	409000000	0.502
anA1	409000001	410000000	0.639
anA1	410000001	411000000	0.583
anA1	411000001	412000000	0.698
anA1	412000001	413000000	0.535
anA1	413000001	414000000	0.474
anA1	414000001	415000000	0.554
anA1	415000001	416000000	0.601
anA1	416000001	417000000	0.609
anA1	417000001	418000000	0.547
anA1	418000001	419000000	0.538
anA1	419000001	420000000	0.594
anA1	420000001	421000000	0.555
anA1	421000001	422000000	0.524
anA1	422000001	423000000	0.45
anA1	423000001	424000000	0.368
anA1	424000001	425000000	0.375
anA1	425000001	426000000	0.39
anA1	426000001	427000000	0.673
anA1	427000001	428000000	0.398
anA1	428000001	429000000	0.209
anA1	429000001	430000000	0.356
anA1	430000001	431000000	0.463
anA1	431000001	432000000	0.368
anA1	432000001	433000000	0.291
anA1	433000001	434000000	0.384
anA1	434000001	435000000	0.591
anA1	435000001	436000000	0.281
anA1	436000001	437000000	0.269
anA1	437000001	438000000	0.365
anA1	438000001	439000000	0.548
anA1	439000001	440000000	0.6
anA1	440000001	441000000	0.699
anA1	441000001	442000000	0.672
anA1	442000001	443000000	0.695
anA1	443000001	444000000	0.584
anA1	444000001	445000000	0.645
anA1	445000001	446000000	0.658
anA1	446000001	447000000	0.568
anA1	447000001	448000000	0.673
anA1	448000001	449000000	0.651
anA1	449000001	450000000	0.72
anA1	450000001	451000000	0.72
anA1	451000001	452000000	0.564
anA1	452000001	453000000	0.699
anA1	453000001	454000000	0.728
anA1	454000001	455000000	0.684
anA1	455000001	456000000	0.7
anA1	456000001	457000000	0.707
anA1	457000001	458000000	0.7
anA1	458000001	459000000	0.72
anA1	459000001	460000000	0.568
anA1	460000001	461000000	0.532
anA1	461000001	462000000	0.669
anA1	462000001	463000000	0.741
anA1	463000001	464000000	0.642
anA1	464000001	465000000	0.616
anA1	465000001	466000000	0.743
anA1	466000001	467000000	0.62
anA1	467000001	468000000	0.693
anA1	468000001	469000000	0.751
anA1	469000001	470000000	0.762
anA1	470000001	471000000	0.746
anA1	471000001	472000000	0.644
anA1	472000001	473000000	0.718
anA1	473000001	474000000	0.659
anA1	474000001	475000000	0.635
anA1	475000001	476000000	0.694
anA1	476000001	477000000	0.644
anA1	477000001	478000000	0.667
anA1	478000001	479000000	0.673
anA1	479000001	480000000	0.732
anA1	480000001	481000000	0.698
anA1	481000001	482000000	0.852
anA1	482000001	483000000	0.735
anA1	483000001	484000000	0.742
anA1	484000001	485000000	0.767
anA1	485000001	486000000	0.717
anA1	486000001	487000000	0.73
anA1	487000001	488000000	0.658
anA1	488000001	489000000	0.729
anA1	489000001	490000000	0.681
anA1	490000001	491000000	0.705
anA1	491000001	492000000	0.642
anA1	492000001	493000000	0.679
anA1	493000001	494000000	0.669
anA1	494000001	495000000	0.661
anA1	495000001	496000000	0.653
anA1	496000001	497000000	0.703
anA1	497000001	498000000	0.557
anA1	498000001	499000000	0.659
anA1	499000001	500000000	0.685
anA1	500000001	501000000	0.685
anA1	501000001	502000000	0.722
anA1	502000001	503000000	0.658
anA1	503000001	504000000	0.665
anA1	504000001	505000000	0.51
anA1	505000001	506000000	0.526
anA1	506000001	507000000	0.428
anA1	507000001	508000000	0.447
anA1	508000001	509000000	0.46
anA1	509000001	510000000	0.522
anA1	510000001	511000000	0.602
anA1	511000001	512000000	0.664
anA1	512000001	513000000	0.615
anA1	513000001	514000000	0.573
anA1	514000001	515000000	0.666
anA1	515000001	516000000	0.698
anA1	516000001	517000000	0.587
anA1	517000001	518000000	0.653
anA1	518000001	519000000	0.71
anA1	519000001	520000000	0.608
anA1	520000001	521000000	0.472
anA1	521000001	522000000	0.598
anA1	522000001	523000000	0.615
anA1	523000001	524000000	0.704
anA1	524000001	525000000	0.501
anA1	525000001	526000000	0.599
anA1	526000001	527000000	0.617
anA1	527000001	528000000	0.572
anA1	528000001	529000000	0.621
anA1	529000001	530000000	0.55
anA1	530000001	531000000	0.575
anA1	531000001	532000000	0.601
anA1	532000001	533000000	0.601
anA1	533000001	534000000	0.734
anA1	534000001	535000000	0.79
anA1	535000001	536000000	0.613
anA1	536000001	537000000	0.572
anA1	537000001	538000000	0.559
anA1	538000001	539000000	0.533
anA1	539000001	540000000	0.552
anA1	540000001	541000000	0.437
anA1	541000001	542000000	0.513
anA1	542000001	543000000	0.565
anA1	543000001	544000000	0.477
anA1	544000001	545000000	0.502
anA1	545000001	546000000	0.521
anA1	546000001	547000000	0.533
anA1	547000001	548000000	0.515
anA1	548000001	549000000	0.429
anA1	549000001	550000000	0.641
anA1	550000001	551000000	0.448
anA1	551000001	551551546	0.464
anA2	1	1000000	0.515
anA2	1000001	2000000	0.744
anA2	2000001	3000000	0.819
anA2	3000001	4000000	0.79
anA2	4000001	5000000	0.757
anA2	5000001	6000000	0.803
anA2	6000001	7000000	0.803
anA2	7000001	8000000	0.853
anA2	8000001	9000000	0.852
anA2	9000001	10000000	0.775
anA2	10000001	11000000	0.734
anA2	11000001	12000000	0.817
anA2	12000001	13000000	0.796
anA2	13000001	14000000	0.752
anA2	14000001	15000000	0.845
anA2	15000001	16000000	0.839
anA2	16000001	17000000	0.799
anA2	17000001	18000000	0.786
anA2	18000001	19000000	0.786
anA2	19000001	20000000	0.817
anA2	20000001	21000000	0.839
anA2	21000001	22000000	0.844
anA2	22000001	23000000	0.844
anA2	23000001	24000000	0.915
anA2	24000001	25000000	0.909
anA2	25000001	26000000	0.844
anA2	26000001	27000000	0.831
anA2	27000001	28000000	0.803
anA2	28000001	29000000	0.815
anA2	29000001	30000000	0.816
anA2	30000001	31000000	0.747
anA2	31000001	32000000	0.815
anA2	32000001	33000000	0.875
anA2	33000001	34000000	0.845
anA2	34000001	35000000	0.884
anA2	35000001	36000000	0.825
anA2	36000001	37000000	0.756
anA2	37000001	38000000	0.842
anA2	38000001	39000000	0.832
anA2	39000001	40000000	0.861
anA2	40000001	41000000	0.838
anA2	41000001	42000000	0.836
anA2	42000001	43000000	0.783
anA2	43000001	44000000	0.839
anA2	44000001	45000000	0.453
anA2	45000001	46000000	0.857
anA2	46000001	47000000	0.822
anA2	47000001	48000000	0.854
anA2	48000001	49000000	0.874
anA2	49000001	50000000	0.804
anA2	50000001	51000000	0.868
anA2	51000001	52000000	0.812
anA2	52000001	53000000	0.84
anA2	53000001	54000000	0.76
anA2	54000001	55000000	0.786
anA2	55000001	56000000	0.834
anA2	56000001	57000000	0.829
anA2	57000001	58000000	0.83
anA2	58000001	59000000	0.889
anA2	59000001	60000000	0.819
anA2	60000001	61000000	0.896
anA2	61000001	62000000	0.85
anA2	62000001	63000000	0.838
anA2	63000001	64000000	0.758
anA2	64000001	65000000	0.845
anA2	65000001	66000000	0.792
anA2	66000001	67000000	0.797
anA2	67000001	68000000	0.784
anA2	68000001	69000000	0.768
anA2	69000001	70000000	0.806
anA2	70000001	71000000	0.833
anA2	71000001	72000000	0.84
anA2	72000001	73000000	0.803
anA2	73000001	74000000	0.781
anA2	74000001	75000000	0.796
anA2	75000001	76000000	0.761
anA2	76000001	77000000	0.834
anA2	77000001	78000000	0.782
anA2	78000001	79000000	0.811
anA2	79000001	80000000	0.812
anA2	80000001	81000000	0.838
anA2	81000001	82000000	0.863
anA2	82000001	83000000	0.888
anA2	83000001	84000000	0.761
anA2	84000001	85000000	0.789
anA2	85000001	86000000	0.804
anA2	86000001	87000000	0.779
anA2	87000001	88000000	0.794
anA2	88000001	89000000	0.815
anA2	89000001	90000000	0.835
anA2	90000001	91000000	0.804
anA2	91000001	92000000	0.856
anA2	92000001	93000000	0.847
anA2	93000001	94000000	0.852
anA2	94000001	95000000	0.805
anA2	95000001	96000000	0.864
anA2	96000001	97000000	0.782
anA2	97000001	98000000	0.75
anA2	98000001	99000000	0.79
anA2	99000001	100000000	0.741
anA2	100000001	101000000	0.665
anA2	101000001	102000000	0.748
anA2	102000001	103000000	0.745
anA2	103000001	104000000	0.813
anA2	104000001	105000000	0.847
anA2	105000001	106000000	0.817
anA2	106000001	107000000	0.828
anA2	107000001	108000000	0.812
anA2	108000001	109000000	0.813
anA2	109000001	110000000	0.861
anA2	110000001	111000000	0.851
anA2	111000001	112000000	0.848
anA2	112000001	113000000	0.848
anA2	113000001	114000000	0.838
anA2	114000001	115000000	0.895
anA2	115000001	116000000	0.82
anA2	116000001	117000000	0.844
anA2	117000001	118000000	0.82
anA2	118000001	119000000	0.775
anA2	119000001	120000000	0.809
anA2	120000001	121000000	0.841
anA2	121000001	122000000	0.78
anA2	122000001	123000000	0.815
anA2	123000001	124000000	0.859
anA2	124000001	125000000	0.879
anA2	125000001	126000000	0.848
anA2	126000001	127000000	0.834
anA2	127000001	128000000	0.828
anA2	128000001	129000000	0.845
anA2	129000001	130000000	0.836
anA2	130000001	131000000	0.826
anA2	131000001	132000000	0.861
anA2	132000001	133000000	0.803
anA2	133000001	134000000	0.849
anA2	134000001	135000000	0.841
anA2	135000001	136000000	0.784
anA2	136000001	137000000	0.838
anA2	137000001	138000000	0.879
anA2	138000001	139000000	0.801
anA2	139000001	140000000	0.827
anA2	140000001	141000000	0.824
anA2	141000001	142000000	0.81
anA2	142000001	143000000	0.807
anA2	143000001	144000000	0.86
anA2	144000001	145000000	0.759
anA2	145000001	146000000	0.818
anA2	146000001	147000000	0.753
anA2	147000001	148000000	0.818
anA2	148000001	149000000	0.877
anA2	149000001	150000000	0.866
anA2	150000001	151000000	0.897
anA2	151000001	152000000	0.903
anA2	152000001	153000000	0.968
anA2	153000001	154000000	0.965
anA2	154000001	155000000	0.98
anA2	155000001	156000000	0.983
anA2	156000001	157000000	0.983
anA2	157000001	158000000	0.979
anA2	158000001	159000000	0.946
anA2	159000001	160000000	0.955
anA2	160000001	161000000	0.929
anA2	161000001	162000000	0.92
anA2	162000001	163000000	0.851
anA2	163000001	164000000	0.806
anA2	164000001	165000000	0.806
anA2	165000001	166000000	0.893
anA2	166000001	167000000	0.87
anA2	167000001	168000000	0.881
anA2	168000001	169000000	0.858
anA2	169000001	170000000	0.897
anA2	170000001	171000000	0.726
anA2	171000001	172000000	0.166
anA2	172000001	173000000	0.755
anA2	173000001	174000000	0.874
anA2	174000001	175000000	0.843
anA2	175000001	176000000	0.836
anA2	176000001	177000000	0.825
anA2	177000001	178000000	0.797
anA2	178000001	179000000	0.887
anA2	179000001	180000000	0.814
anA2	180000001	181000000	0.825
anA2	181000001	182000000	0.823
anA2	182000001	183000000	0.814
anA2	183000001	184000000	0.849
anA2	184000001	185000000	0.875
anA2	185000001	186000000	0.835
anA2	186000001	187000000	0.804
anA2	187000001	188000000	0.843
anA2	188000001	189000000	0.847
anA2	189000001	190000000	0.794
anA2	190000001	191000000	0.901
anA2	191000001	192000000	0.852
anA2	192000001	193000000	0.86
anA2	193000001	194000000	0.836
anA2	194000001	195000000	0.849
anA2	195000001	196000000	0.841
anA2	196000001	197000000	0.848
anA2	197000001	198000000	0.865
anA2	198000001	199000000	0.84
anA2	199000001	200000000	0.864
anA2	200000001	201000000	0.846
anA2	201000001	202000000	0.807
anA2	202000001	203000000	0.842
anA2	203000001	204000000	0.925
anA2	204000001	205000000	0.85
anA2	205000001	206000000	0.847
anA2	206000001	207000000	0.905
anA2	207000001	208000000	0.811
anA2	208000001	209000000	0.907
anA2	209000001	210000000	0.824
anA2	210000001	211000000	0.902
anA2	211000001	212000000	0.873
anA2	212000001	213000000	0.779
anA2	213000001	214000000	0.774
anA2	214000001	215000000	0.774
anA2	215000001	216000000	0.879
anA2	216000001	217000000	0.923
anA2	217000001	218000000	0.873
anA2	218000001	219000000	0.852
anA2	219000001	220000000	0.792
anA2	220000001	221000000	0.75
anA2	221000001	222000000	0.881
anA2	222000001	223000000	0.795
anA2	223000001	224000000	0.783
anA2	224000001	225000000	0.776
anA2	225000001	226000000	0.888
anA2	226000001	227000000	0.728
anA2	227000001	228000000	0.834
anA2	228000001	229000000	0.821
anA2	229000001	230000000	0.883
anA2	230000001	231000000	0.764
anA2	231000001	232000000	0.829
anA2	232000001	233000000	0.831
anA2	233000001	234000000	0.849
anA2	234000001	235000000	0.856
anA2	235000001	236000000	0.826
anA2	236000001	237000000	0.806
anA2	237000001	238000000	0.773
anA2	238000001	239000000	0.847
anA2	239000001	240000000	0.871
anA2	240000001	241000000	0.811
anA2	241000001	242000000	0.745
anA2	242000001	243000000	0.816
anA2	243000001	244000000	0.743
anA2	244000001	245000000	0.863
anA2	245000001	246000000	0.781
anA2	246000001	247000000	0.829
anA2	247000001	248000000	0.817
anA2	248000001	249000000	0.771
anA2	249000001	250000000	0.655
anA2	250000001	251000000	0.773
anA2	251000001	252000000	0.748
anA2	252000001	253000000	0.775
anA2	253000001	254000000	0.788
anA2	254000001	255000000	0.844
anA2	255000001	256000000	0.876
anA2	256000001	257000000	0.824
anA2	257000001	258000000	0.76
anA2	258000001	259000000	0.724
anA2	259000001	260000000	0.811
anA2	260000001	261000000	0.861
anA2	261000001	262000000	0.761
anA2	262000001	263000000	0.864
anA2	263000001	264000000	0.788
anA2	264000001	265000000	0.842
anA2	265000001	266000000	0.793
anA2	266000001	267000000	0.864
anA2	267000001	268000000	0.879
anA2	268000001	269000000	0.733
anA2	269000001	270000000	0.747
anA2	270000001	271000000	0.693
anA2	271000001	272000000	0.718
anA2	272000001	273000000	0.888
anA2	273000001	274000000	0.777
anA2	274000001	275000000	0.868
anA2	275000001	276000000	0.822
anA2	276000001	277000000	0.786
anA2	277000001	278000000	0.77
anA2	278000001	279000000	0.7
anA2	279000001	280000000	0.827
anA2	280000001	281000000	0.839
anA2	281000001	282000000	0.64
anA2	282000001	283000000	0.648
anA2	283000001	284000000	0.702
anA2	284000001	285000000	0.718
anA2	285000001	286000000	0.721
anA2	286000001	287000000	0.715
anA2	287000001	288000000	0.86
anA2	288000001	289000000	0.753
anA2	289000001	290000000	0.895
anA2	290000001	291000000	0.867
anA2	291000001	292000000	0.845
anA2	292000001	293000000	0.817
anA2	293000001	294000000	0.731
anA2	294000001	295000000	0.753
anA2	295000001	296000000	0.844
anA2	296000001	297000000	0.76
anA2	297000001	298000000	0.793
anA2	298000001	299000000	0.848
anA2	299000001	300000000	0.815
anA2	300000001	301000000	0.694
anA2	301000001	302000000	0.684
anA2	302000001	303000000	0.784
anA2	303000001	304000000	0.812
anA2	304000001	305000000	0.874
anA2	305000001	306000000	0.789
anA2	306000001	307000000	0.778
anA2	307000001	308000000	0.72
anA2	308000001	309000000	0.774
anA2	309000001	310000000	0.796
anA2	310000001	311000000	0.864
anA2	311000001	312000000	0.831
anA2	312000001	313000000	0.649
anA2	313000001	314000000	0.732
anA2	314000001	315000000	0.828
anA2	315000001	316000000	0.755
anA2	316000001	317000000	0.868
anA2	317000001	318000000	0.751
anA2	318000001	319000000	0.754
anA2	319000001	320000000	0.822
anA2	320000001	321000000	0.762
anA2	321000001	322000000	0.678
anA2	322000001	323000000	0.713
anA2	323000001	324000000	0.72
anA2	324000001	325000000	0.801
anA2	325000001	326000000	0.702
anA2	326000001	327000000	0.705
anA2	327000001	328000000	0.754
anA2	328000001	329000000	0.776
anA2	329000001	330000000	0.662
anA2	330000001	331000000	0.705
anA2	331000001	332000000	0.718
anA2	332000001	333000000	0.745
anA2	333000001	334000000	0.804
anA2	334000001	335000000	0.75
anA2	335000001	336000000	0.742
anA2	336000001	337000000	0.711
anA2	337000001	338000000	0.713
anA2	338000001	339000000	0.708
anA2	339000001	340000000	0.713
anA2	340000001	341000000	0.685
anA2	341000001	342000000	0.731
anA2	342000001	343000000	0.715
anA2	343000001	344000000	0.72
anA2	344000001	345000000	0.709
anA2	345000001	346000000	0.674
anA2	346000001	347000000	0.64
anA2	347000001	348000000	0.673
anA2	348000001	349000000	0.612
anA2	349000001	350000000	0.718
anA2	350000001	351000000	0.591
anA2	351000001	352000000	0.71
anA2	352000001	353000000	0.666
anA2	353000001	354000000	0.733
anA2	354000001	355000000	0.567
anA2	355000001	356000000	0.648
anA2	356000001	357000000	0.644
anA2	357000001	358000000	0.76
anA2	358000001	359000000	0.606
anA2	359000001	360000000	0.661
anA2	360000001	361000000	0.667
anA2	361000001	362000000	0.689
anA2	362000001	363000000	0.626
anA2	363000001	364000000	0.67
anA2	364000001	365000000	0.679
anA2	365000001	366000000	0.644
anA2	366000001	367000000	0.739
anA2	367000001	368000000	0.698
anA2	368000001	369000000	0.757
anA2	369000001	370000000	0.627
anA2	370000001	371000000	0.711
anA2	371000001	372000000	0.582
anA2	372000001	373000000	0.594
anA2	373000001	374000000	0.52
anA2	374000001	375000000	0.672
anA2	375000001	376000000	0.674
anA2	376000001	377000000	0.645
anA2	377000001	378000000	0.703
anA2	378000001	379000000	0.529
anA2	379000001	380000000	0.566
anA2	380000001	381000000	0.616
anA2	381000001	382000000	0.633
anA2	382000001	383000000	0.533
anA2	383000001	384000000	0.596
anA2	384000001	385000000	0.474
anA2	385000001	386000000	0.548
anA2	386000001	387000000	0.652
anA2	387000001	388000000	0.627
anA2	388000001	389000000	0.417
anA2	389000001	390000000	0.551
anA2	390000001	391000000	0.699
anA2	391000001	392000000	0.587
anA2	392000001	393000000	0.525
anA2	393000001	394000000	0.523
anA2	394000001	395000000	0.455
anA2	395000001	396000000	0.499
anA2	396000001	397000000	0.235
anA2	397000001	398000000	0.485
anA2	398000001	399000000	0.334
anA2	399000001	400000000	0.485
anA2	400000001	401000000	0.507
anA2	401000001	402000000	0.469
anA2	402000001	403000000	0.655
anA2	403000001	404000000	0.759
anA2	404000001	405000000	0.673
anA2	405000001	406000000	0.715
anA2	406000001	407000000	0.701
anA2	407000001	408000000	0.562
anA2	408000001	409000000	0.607
anA2	409000001	410000000	0.225
anA2	410000001	411000000	0.741
anA2	411000001	412000000	0.633
anA2	412000001	413000000	0.625
anA2	413000001	414000000	0.743
anA2	414000001	415000000	0.625
anA2	415000001	416000000	0.673
anA2	416000001	417000000	0.723
anA2	417000001	418000000	0.794
anA2	418000001	419000000	0.728
anA2	419000001	420000000	0.535
anA2	420000001	421000000	0.73
anA2	421000001	422000000	0.688
anA2	422000001	423000000	0.668
anA2	423000001	424000000	0.502
anA2	424000001	425000000	0.629
anA2	425000001	426000000	0.709
anA2	426000001	427000000	0.624
anA2	427000001	428000000	0.737
anA2	428000001	429000000	0.618
anA2	429000001	430000000	0.631
anA2	430000001	431000000	0.702
anA2	431000001	432000000	0.651
anA2	432000001	433000000	0.66
anA2	433000001	434000000	0.699
anA2	434000001	435000000	0.417
anA2	435000001	436000000	0.408
anA2	436000001	437000000	0.564
anA2	437000001	438000000	0.562
anA2	438000001	439000000	0.55
anA2	439000001	440000000	0.597
anA2	440000001	441000000	0.709
anA2	441000001	442000000	0.665
anA2	442000001	443000000	0.502
anA2	443000001	444000000	0.516
anA2	444000001	445000000	0.545
anA2	445000001	446000000	0.855
anA2	446000001	447000000	0.518
anA2	447000001	448000000	0.479
anA2	448000001	449000000	0.449
anA2	449000001	450000000	0.592
anA2	450000001	451000000	0.643
anA2	451000001	452000000	0.6
anA2	452000001	453000000	0.59
anA2	453000001	454000000	0.545
anA2	454000001	455000000	0.578
anA2	455000001	456000000	0.571
anA2	456000001	457000000	0.565
anA2	457000001	458000000	0.495
anA2	458000001	459000000	0.526
anA2	459000001	460000000	0.63
anA2	460000001	461000000	0.404
anA2	461000001	462000000	0.586
anA2	462000001	462808537	0.605
anA3	1	1000000	0.346
anA3	1000001	2000000	0.69
anA3	2000001	3000000	0.793
anA3	3000001	4000000	0.517
anA3	4000001	5000000	0.521
anA3	5000001	6000000	0.515
anA3	6000001	7000000	0.559
anA3	7000001	8000000	0.599
anA3	8000001	9000000	0.609
anA3	9000001	10000000	0.434
anA3	10000001	11000000	0.509
anA3	11000001	12000000	0.563
anA3	12000001	13000000	0.587
anA3	13000001	14000000	0.454
anA3	14000001	15000000	0.607
anA3	15000001	16000000	0.652
anA3	16000001	17000000	0.554
anA3	17000001	18000000	0.561
anA3	18000001	19000000	0.591
anA3	19000001	20000000	0.619
anA3	20000001	21000000	0.561
anA3	21000001	22000000	0.487
anA3	22000001	23000000	0.542
anA3	23000001	24000000	0.489
anA3	24000001	25000000	0.584
anA3	25000001	26000000	0.537
anA3	26000001	27000000	0.455
anA3	27000001	28000000	0.467
anA3	28000001	29000000	0.498
anA3	29000001	30000000	0.616
anA3	30000001	31000000	0.564
anA3	31000001	32000000	0.638
anA3	32000001	33000000	0.499
anA3	33000001	34000000	0.389
anA3	34000001	35000000	0.463
anA3	35000001	36000000	0.524
anA3	36000001	37000000	0.6
anA3	37000001	38000000	0.497
anA3	38000001	39000000	0.579
anA3	39000001	40000000	0.509
anA3	40000001	41000000	0.633
anA3	41000001	42000000	0.636
anA3	42000001	43000000	0.63
anA3	43000001	44000000	0.627
anA3	44000001	45000000	0.7
anA3	45000001	46000000	0.716
anA3	46000001	47000000	0.746
anA3	47000001	48000000	0.694
anA3	48000001	49000000	0.691
anA3	49000001	50000000	0.633
anA3	50000001	51000000	0.591
anA3	51000001	52000000	0.656
anA3	52000001	53000000	0.67
anA3	53000001	54000000	0.691
anA3	54000001	55000000	0.686
anA3	55000001	56000000	0.721
anA3	56000001	57000000	0.811
anA3	57000001	58000000	0.745
anA3	58000001	59000000	0.629
anA3	59000001	60000000	0.688
anA3	60000001	61000000	0.619
anA3	61000001	62000000	0.766
anA3	62000001	63000000	0.696
anA3	63000001	64000000	0.706
anA3	64000001	65000000	0.854
anA3	65000001	66000000	0.773
anA3	66000001	67000000	0.726
anA3	67000001	68000000	0.661
anA3	68000001	69000000	0.686
anA3	69000001	70000000	0.653
anA3	70000001	71000000	0.644
anA3	71000001	72000000	0.836
anA3	72000001	73000000	0.714
anA3	73000001	74000000	0.725
anA3	74000001	75000000	0.752
anA3	75000001	76000000	0.731
anA3	76000001	77000000	0.614
anA3	77000001	78000000	0.787
anA3	78000001	79000000	0.718
anA3	79000001	80000000	0.751
anA3	80000001	81000000	0.78
anA3	81000001	82000000	0.806
anA3	82000001	83000000	0.726
anA3	83000001	84000000	0.766
anA3	84000001	85000000	0.813
anA3	85000001	86000000	0.831
anA3	86000001	87000000	0.845
anA3	87000001	88000000	0.777
anA3	88000001	89000000	0.792
anA3	89000001	90000000	0.824
anA3	90000001	91000000	0.81
anA3	91000001	92000000	0.817
anA3	92000001	93000000	0.797
anA3	93000001	94000000	0.75
anA3	94000001	95000000	0.724
anA3	95000001	96000000	0.822
anA3	96000001	97000000	0.829
anA3	97000001	98000000	0.808
anA3	98000001	99000000	0.809
anA3	99000001	100000000	0.816
anA3	100000001	101000000	0.809
anA3	101000001	102000000	0.768
anA3	102000001	103000000	0.795
anA3	103000001	104000000	0.762
anA3	104000001	105000000	0.771
anA3	105000001	106000000	0.805
anA3	106000001	107000000	0.739
anA3	107000001	108000000	0.875
anA3	108000001	109000000	0.837
anA3	109000001	110000000	0.853
anA3	110000001	111000000	0.882
anA3	111000001	112000000	0.87
anA3	112000001	113000000	0.901
anA3	113000001	114000000	0.87
anA3	114000001	115000000	0.854
anA3	115000001	116000000	0.883
anA3	116000001	117000000	0.893
anA3	117000001	118000000	0.841
anA3	118000001	119000000	0.832
anA3	119000001	120000000	0.786
anA3	120000001	121000000	0.811
anA3	121000001	122000000	0.659
anA3	122000001	123000000	0.58
anA3	123000001	124000000	0.818
anA3	124000001	125000000	0.841
anA3	125000001	126000000	0.828
anA3	126000001	127000000	0.875
anA3	127000001	128000000	0.826
anA3	128000001	129000000	0.854
anA3	129000001	130000000	0.825
anA3	130000001	131000000	0.816
anA3	131000001	132000000	0.737
anA3	132000001	133000000	0.833
anA3	133000001	134000000	0.79
anA3	134000001	135000000	0.749
anA3	135000001	136000000	0.889
anA3	136000001	137000000	0.729
anA3	137000001	138000000	0.822
anA3	138000001	139000000	0.746
anA3	139000001	140000000	0.805
anA3	140000001	141000000	0.777
anA3	141000001	142000000	0.819
anA3	142000001	143000000	0.807
anA3	143000001	144000000	0.752
anA3	144000001	145000000	0.832
anA3	145000001	146000000	0.877
anA3	146000001	147000000	0.803
anA3	147000001	148000000	0.847
anA3	148000001	149000000	0.853
anA3	149000001	150000000	0.868
anA3	150000001	151000000	0.816
anA3	151000001	152000000	0.811
anA3	152000001	153000000	0.823
anA3	153000001	154000000	0.877
anA3	154000001	155000000	0.807
anA3	155000001	156000000	0.818
anA3	156000001	157000000	0.787
anA3	157000001	158000000	0.781
anA3	158000001	159000000	0.824
anA3	159000001	160000000	0.849
anA3	160000001	161000000	0.792
anA3	161000001	162000000	0.86
anA3	162000001	163000000	0.851
anA3	163000001	164000000	0.873
anA3	164000001	165000000	0.818
anA3	165000001	166000000	0.842
anA3	166000001	167000000	0.821
anA3	167000001	168000000	0.776
anA3	168000001	169000000	0.85
anA3	169000001	170000000	0.882
anA3	170000001	171000000	0.905
anA3	171000001	172000000	0.845
anA3	172000001	173000000	0.83
anA3	173000001	174000000	0.88
anA3	174000001	175000000	0.851
anA3	175000001	176000000	0.861
anA3	176000001	177000000	0.807
anA3	177000001	178000000	0.824
anA3	178000001	179000000	0.821
anA3	179000001	180000000	0.834
anA3	180000001	181000000	0.92
anA3	181000001	182000000	0.835
anA3	182000001	183000000	0.856
anA3	183000001	184000000	0.796
anA3	184000001	185000000	0.736
anA3	185000001	186000000	0.854
anA3	186000001	187000000	0.808
anA3	187000001	188000000	0.865
anA3	188000001	189000000	0.833
anA3	189000001	190000000	0.806
anA3	190000001	191000000	0.822
anA3	191000001	192000000	0.867
anA3	192000001	193000000	0.858
anA3	193000001	194000000	0.82
anA3	194000001	195000000	0.779
anA3	195000001	196000000	0.845
anA3	196000001	197000000	0.827
anA3	197000001	198000000	0.844
anA3	198000001	199000000	0.815
anA3	199000001	200000000	0.863
anA3	200000001	201000000	0.865
anA3	201000001	202000000	0.865
anA3	202000001	203000000	0.796
anA3	203000001	204000000	0.785
anA3	204000001	205000000	0.778
anA3	205000001	206000000	0.829
anA3	206000001	207000000	0.839
anA3	207000001	208000000	0.909
anA3	208000001	209000000	0.87
anA3	209000001	210000000	0.835
anA3	210000001	211000000	0.781
anA3	211000001	212000000	0.789
anA3	212000001	213000000	0.858
anA3	213000001	214000000	0.913
anA3	214000001	215000000	0.806
anA3	215000001	216000000	0.845
anA3	216000001	217000000	0.753
anA3	217000001	218000000	0.86
anA3	218000001	219000000	0.781
anA3	219000001	220000000	0.854
anA3	220000001	221000000	0.798
anA3	221000001	222000000	0.881
anA3	222000001	223000000	0.789
anA3	223000001	224000000	0.898
anA3	224000001	225000000	0.825
anA3	225000001	226000000	0.834
anA3	226000001	227000000	0.835
anA3	227000001	228000000	0.851
anA3	228000001	229000000	0.9
anA3	229000001	230000000	0.905
anA3	230000001	231000000	0.986
anA3	231000001	232000000	0.967
anA3	232000001	233000000	0.976
anA3	233000001	234000000	0.991
anA3	234000001	235000000	0.875
anA3	235000001	236000000	0.864
anA3	236000001	237000000	0.802
anA3	237000001	238000000	0.779
anA3	238000001	239000000	0.815
anA3	239000001	240000000	0.827
anA3	240000001	241000000	0.861
anA3	241000001	242000000	0.728
anA3	242000001	243000000	0.834
anA3	243000001	244000000	0.875
anA3	244000001	245000000	0.842
anA3	245000001	246000000	0.861
anA3	246000001	247000000	0.838
anA3	247000001	248000000	0.823
anA3	248000001	249000000	0.815
anA3	249000001	250000000	0.72
anA3	250000001	251000000	0.837
anA3	251000001	252000000	0.866
anA3	252000001	253000000	0.83
anA3	253000001	254000000	0.806
anA3	254000001	255000000	0.812
anA3	255000001	256000000	0.843
anA3	256000001	257000000	0.829
anA3	257000001	258000000	0.834
anA3	258000001	259000000	0.691
anA3	259000001	260000000	0.806
anA3	260000001	261000000	0.809
anA3	261000001	262000000	0.822
anA3	262000001	263000000	0.763
anA3	263000001	264000000	0.851
anA3	264000001	265000000	0.895
anA3	265000001	266000000	0.817
anA3	266000001	267000000	0.87
anA3	267000001	268000000	0.826
anA3	268000001	269000000	0.819
anA3	269000001	270000000	0.824
anA3	270000001	271000000	0.866
anA3	271000001	272000000	0.782
anA3	272000001	273000000	0.812
anA3	273000001	274000000	0.843
anA3	274000001	275000000	0.872
anA3	275000001	276000000	0.809
anA3	276000001	277000000	0.819
anA3	277000001	278000000	0.834
anA3	278000001	279000000	0.879
anA3	279000001	280000000	0.808
anA3	280000001	281000000	0.859
anA3	281000001	282000000	0.847
anA3	282000001	283000000	0.891
anA3	283000001	284000000	0.84
anA3	284000001	285000000	0.885
anA3	285000001	286000000	0.829
anA3	286000001	287000000	0.836
anA3	287000001	288000000	0.747
anA3	288000001	289000000	0.788
anA3	289000001	290000000	0.832
anA3	290000001	291000000	0.914
anA3	291000001	292000000	0.841
anA3	292000001	293000000	0.751
anA3	293000001	294000000	0.793
anA3	294000001	295000000	0.787
anA3	295000001	296000000	0.815
anA3	296000001	297000000	0.805
anA3	297000001	298000000	0.852
anA3	298000001	299000000	0.543
anA3	299000001	300000000	0.766
anA3	300000001	301000000	0.847
anA3	301000001	302000000	0.834
anA3	302000001	303000000	0.765
anA3	303000001	304000000	0.909
anA3	304000001	305000000	0.818
anA3	305000001	306000000	0.824
anA3	306000001	307000000	0.868
anA3	307000001	308000000	0.844
anA3	308000001	309000000	0.868
anA3	309000001	310000000	0.884
anA3	310000001	311000000	0.799
anA3	311000001	312000000	0.888
anA3	312000001	313000000	0.86
anA3	313000001	314000000	0.86
anA3	314000001	315000000	0.859
anA3	315000001	316000000	0.861
anA3	316000001	317000000	0.93
anA3	317000001	318000000	0.801
anA3	318000001	319000000	0.871
anA3	319000001	320000000	0.889
anA3	320000001	321000000	0.92
anA3	321000001	322000000	0.77
anA3	322000001	323000000	0.837
anA3	323000001	324000000	0.832
anA3	324000001	325000000	0.828
anA3	325000001	326000000	0.798
anA3	326000001	327000000	0.837
anA3	327000001	328000000	0.892
anA3	328000001	329000000	0.835
anA3	329000001	330000000	0.846
anA3	330000001	331000000	0.877
anA3	331000001	332000000	0.834
anA3	332000001	333000000	0.806
anA3	333000001	334000000	0.849
anA3	334000001	335000000	0.79
anA3	335000001	336000000	0.804
anA3	336000001	337000000	0.838
anA3	337000001	338000000	0.783
anA3	338000001	339000000	0.791
anA3	339000001	340000000	0.76
anA3	340000001	341000000	0.847
anA3	341000001	342000000	0.86
anA3	342000001	343000000	0.785
anA3	343000001	344000000	0.866
anA3	344000001	345000000	0.807
anA3	345000001	346000000	0.829
anA3	346000001	347000000	0.825
anA3	347000001	348000000	0.809
anA3	348000001	349000000	0.865
anA3	349000001	350000000	0.842
anA3	350000001	351000000	0.865
anA3	351000001	352000000	0.793
anA3	352000001	353000000	0.801
anA3	353000001	354000000	0.791
anA3	354000001	355000000	0.802
anA3	355000001	356000000	0.852
anA3	356000001	357000000	0.854
anA3	357000001	358000000	0.847
anA3	358000001	359000000	0.82
anA3	359000001	360000000	0.803
anA3	360000001	361000000	0.808
anA3	361000001	362000000	0.801
anA3	362000001	363000000	0.825
anA3	363000001	364000000	0.85
anA3	364000001	365000000	0.837
anA3	365000001	366000000	0.836
anA3	366000001	367000000	0.803
anA3	367000001	368000000	0.806
anA3	368000001	369000000	0.841
anA3	369000001	370000000	0.792
anA3	370000001	371000000	0.729
anA3	371000001	372000000	0.81
anA3	372000001	373000000	0.752
anA3	373000001	374000000	0.813
anA3	374000001	375000000	0.854
anA3	375000001	376000000	0.794
anA3	376000001	377000000	0.788
anA3	377000001	378000000	0.799
anA3	378000001	379000000	0.761
anA3	379000001	380000000	0.829
anA3	380000001	381000000	0.788
anA3	381000001	382000000	0.783
anA3	382000001	383000000	0.793
anA3	383000001	384000000	0.85
anA3	384000001	385000000	0.735
anA3	385000001	386000000	0.782
anA3	386000001	387000000	0.843
anA3	387000001	388000000	0.767
anA3	388000001	389000000	0.846
anA3	389000001	390000000	0.789
anA3	390000001	391000000	0.81
anA3	391000001	392000000	0.739
anA3	392000001	393000000	0.718
anA3	393000001	394000000	0.766
anA3	394000001	395000000	0.746
anA3	395000001	396000000	0.807
anA3	396000001	397000000	0.749
anA3	397000001	398000000	0.765
anA3	398000001	399000000	0.827
anA3	399000001	400000000	0.816
anA3	400000001	401000000	0.827
anA3	401000001	402000000	0.81
anA3	402000001	403000000	0.784
anA3	403000001	404000000	0.735
anA3	404000001	405000000	0.766
anA3	405000001	406000000	0.729
anA3	406000001	407000000	0.699
anA3	407000001	408000000	0.755
anA3	408000001	409000000	0.826
anA3	409000001	410000000	0.728
anA3	410000001	411000000	0.737
anA3	411000001	412000000	0.76
anA3	412000001	413000000	0.785
anA3	413000001	414000000	0.446
anA3	414000001	415000000	0.397
anA3	415000001	416000000	0.154
anA3	416000001	417000000	0.325
anA3	417000001	418000000	0.309
anA3	418000001	418651573	0.346
anA4	1	1000000	0.821
anA4	1000001	2000000	0.735
anA4	2000001	3000000	0.715
anA4	3000001	4000000	0.668
anA4	4000001	5000000	0.649
anA4	5000001	6000000	0.758
anA4	6000001	7000000	0.689
anA4	7000001	8000000	0.746
anA4	8000001	9000000	0.807
anA4	9000001	10000000	0.85
anA4	10000001	11000000	0.781
anA4	11000001	12000000	0.707
anA4	12000001	13000000	0.752
anA4	13000001	14000000	0.641
anA4	14000001	15000000	0.778
anA4	15000001	16000000	0.805
anA4	16000001	17000000	0.798
anA4	17000001	18000000	0.814
anA4	18000001	19000000	0.832
anA4	19000001	20000000	0.801
anA4	20000001	21000000	0.868
anA4	21000001	22000000	0.922
anA4	22000001	23000000	0.909
anA4	23000001	24000000	0.833
anA4	24000001	25000000	0.826
anA4	25000001	26000000	0.862
anA4	26000001	27000000	0.895
anA4	27000001	28000000	0.859
anA4	28000001	29000000	0.883
anA4	29000001	30000000	0.809
anA4	30000001	31000000	0.871
anA4	31000001	32000000	0.854
anA4	32000001	33000000	0.795
anA4	33000001	34000000	0.815
anA4	34000001	35000000	0.912
anA4	35000001	36000000	0.797
anA4	36000001	37000000	0.844
anA4	37000001	38000000	0.823
anA4	38000001	39000000	0.831
anA4	39000001	40000000	0.695
anA4	40000001	41000000	0.796
anA4	41000001	42000000	0.851
anA4	42000001	43000000	0.841
anA4	43000001	44000000	0.847
anA4	44000001	45000000	0.857
anA4	45000001	46000000	0.769
anA4	46000001	47000000	0.805
anA4	47000001	48000000	0.855
anA4	48000001	49000000	0.765
anA4	49000001	50000000	0.856
anA4	50000001	51000000	0.842
anA4	51000001	52000000	0.859
anA4	52000001	53000000	0.873
anA4	53000001	54000000	0.731
anA4	54000001	55000000	0.841
anA4	55000001	56000000	0.81
anA4	56000001	57000000	0.806
anA4	57000001	58000000	0.76
anA4	58000001	59000000	0.817
anA4	59000001	60000000	0.512
anA4	60000001	61000000	0.835
anA4	61000001	62000000	0.603
anA4	62000001	63000000	0.783
anA4	63000001	64000000	0.826
anA4	64000001	65000000	0.805
anA4	65000001	66000000	0.867
anA4	66000001	67000000	0.693
anA4	67000001	68000000	0.85
anA4	68000001	69000000	0.792
anA4	69000001	70000000	0.78
anA4	70000001	71000000	0.797
anA4	71000001	72000000	0.784
anA4	72000001	73000000	0.842
anA4	73000001	74000000	0.861
anA4	74000001	75000000	0.789
anA4	75000001	76000000	0.846
anA4	76000001	77000000	0.73
anA4	77000001	78000000	0.821
anA4	78000001	79000000	0.833
anA4	79000001	80000000	0.808
anA4	80000001	81000000	0.856
anA4	81000001	82000000	0.772
anA4	82000001	83000000	0.736
anA4	83000001	84000000	0.87
anA4	84000001	85000000	0.732
anA4	85000001	86000000	0.829
anA4	86000001	87000000	0.83
anA4	87000001	88000000	0.833
anA4	88000001	89000000	0.839
anA4	89000001	90000000	0.825
anA4	90000001	91000000	0.848
anA4	91000001	92000000	0.843
anA4	92000001	93000000	0.804
anA4	93000001	94000000	0.778
anA4	94000001	95000000	0.837
anA4	95000001	96000000	0.82
anA4	96000001	97000000	0.868
anA4	97000001	98000000	0.84
anA4	98000001	99000000	0.85
anA4	99000001	100000000	0.876
anA4	100000001	101000000	0.908
anA4	101000001	102000000	0.948
anA4	102000001	103000000	0.859
anA4	103000001	104000000	0.85
anA4	104000001	105000000	0.777
anA4	105000001	106000000	0.849
anA4	106000001	107000000	0.849
anA4	107000001	108000000	0.875
anA4	108000001	109000000	0.89
anA4	109000001	110000000	0.829
anA4	110000001	111000000	0.856
anA4	111000001	112000000	0.857
anA4	112000001	113000000	0.901
anA4	113000001	114000000	0.837
anA4	114000001	115000000	0.825
anA4	115000001	116000000	0.89
anA4	116000001	117000000	0.893
anA4	117000001	118000000	0.874
anA4	118000001	119000000	0.907
anA4	119000001	120000000	0.835
anA4	120000001	121000000	0.908
anA4	121000001	122000000	0.938
anA4	122000001	123000000	0.95
anA4	123000001	124000000	0.991
anA4	124000001	125000000	0.962
anA4	125000001	126000000	0.99
anA4	126000001	127000000	0.987
anA4	127000001	128000000	0.996
anA4	128000001	129000000	0.958
anA4	129000001	130000000	0.938
anA4	130000001	131000000	0.966
anA4	131000001	132000000	0.936
anA4	132000001	133000000	0.934
anA4	133000001	134000000	0.907
anA4	134000001	135000000	0.928
anA4	135000001	136000000	0.907
anA4	136000001	137000000	0.852
anA4	137000001	138000000	0.86
anA4	138000001	139000000	0.871
anA4	139000001	140000000	0.843
anA4	140000001	141000000	0.825
anA4	141000001	142000000	0.853
anA4	142000001	143000000	0.865
anA4	143000001	144000000	0.879
anA4	144000001	145000000	0.861
anA4	145000001	146000000	0.848
anA4	146000001	147000000	0.847
anA4	147000001	148000000	0.874
anA4	148000001	149000000	0.795
anA4	149000001	150000000	0.856
anA4	150000001	151000000	0.75
anA4	151000001	152000000	0.824
anA4	152000001	153000000	0.776
anA4	153000001	154000000	0.872
anA4	154000001	155000000	0.873
anA4	155000001	156000000	0.796
anA4	156000001	157000000	0.826
anA4	157000001	158000000	0.868
anA4	158000001	159000000	0.88
anA4	159000001	160000000	0.832
anA4	160000001	161000000	0.786
anA4	161000001	162000000	0.71
anA4	162000001	163000000	0.699
anA4	163000001	164000000	0.818
anA4	164000001	165000000	0.822
anA4	165000001	166000000	0.734
anA4	166000001	167000000	0.783
anA4	167000001	168000000	0.782
anA4	168000001	169000000	0.698
anA4	169000001	170000000	0.704
anA4	170000001	171000000	0.737
anA4	171000001	172000000	0.704
anA4	172000001	173000000	0.761
anA4	173000001	174000000	0.681
anA4	174000001	175000000	0.664
anA4	175000001	176000000	0.704
anA4	176000001	177000000	0.725
anA4	177000001	178000000	0.647
anA4	178000001	179000000	0.682
anA4	179000001	180000000	0.817
anA4	180000001	181000000	0.662
anA4	181000001	182000000	0.89
anA4	182000001	183000000	0.748
anA4	183000001	184000000	0.71
anA4	184000001	185000000	0.761
anA4	185000001	186000000	0.849
anA4	186000001	187000000	0.78
anA4	187000001	188000000	0.741
anA4	188000001	189000000	0.741
anA4	189000001	190000000	0.826
anA4	190000001	191000000	0.821
anA4	191000001	192000000	0.752
anA4	192000001	193000000	0.859
anA4	193000001	194000000	0.812
anA4	194000001	195000000	0.82
anA4	195000001	196000000	0.894
anA4	196000001	197000000	0.89
anA4	197000001	198000000	0.876
anA4	198000001	199000000	0.807
anA4	199000001	200000000	0.687
anA4	200000001	201000000	0.78
anA4	201000001	202000000	0.686
anA4	202000001	203000000	0.731
anA4	203000001	204000000	0.796
anA4	204000001	205000000	0.751
anA4	205000001	206000000	0.735
anA4	206000001	207000000	0.774
anA4	207000001	208000000	0.711
anA4	208000001	209000000	0.735
anA4	209000001	210000000	0.805
anA4	210000001	211000000	0.8
anA4	211000001	212000000	0.715
anA4	212000001	213000000	0.721
anA4	213000001	214000000	0.832
anA4	214000001	215000000	0.783
anA4	215000001	216000000	0.65
anA4	216000001	217000000	0.682
anA4	217000001	218000000	0.787
anA4	218000001	219000000	0.687
anA4	219000001	220000000	0.62
anA4	220000001	221000000	0.788
anA4	221000001	222000000	0.604
anA4	222000001	223000000	0.79
anA4	223000001	224000000	0.862
anA4	224000001	225000000	0.848
anA4	225000001	226000000	0.773
anA4	226000001	227000000	0.607
anA4	227000001	228000000	0.625
anA4	228000001	229000000	0.704
anA4	229000001	230000000	0.705
anA4	230000001	231000000	0.65
anA4	231000001	232000000	0.75
anA4	232000001	233000000	0.581
anA4	233000001	234000000	0.614
anA4	234000001	235000000	0.737
anA4	235000001	236000000	0.624
anA4	236000001	237000000	0.617
anA4	237000001	238000000	0.55
anA4	238000001	239000000	0.554
anA4	239000001	240000000	0.646
anA4	240000001	241000000	0.66
anA4	241000001	242000000	0.707
anA4	242000001	243000000	0.596
anA4	243000001	244000000	0.54
anA4	244000001	245000000	0.591
anA4	245000001	246000000	0.715
anA4	246000001	247000000	0.618
anA4	247000001	248000000	0.605
anA4	248000001	249000000	0.616
anA4	249000001	250000000	0.65
anA4	250000001	251000000	0.576
anA4	251000001	252000000	0.6
anA4	252000001	253000000	0.511
anA4	253000001	254000000	0.617
anA4	254000001	255000000	0.545
anA4	255000001	256000000	0.657
anA4	256000001	257000000	0.688
anA4	257000001	258000000	0.609
anA4	258000001	259000000	0.648
anA4	259000001	260000000	0.678
anA4	260000001	261000000	0.85
anA4	261000001	262000000	0.712
anA4	262000001	263000000	0.607
anA4	263000001	264000000	0.461
anA4	264000001	265000000	0.495
anA4	265000001	266000000	0.586
anA4	266000001	267000000	0.79
anA4	267000001	268000000	0.549
anA4	268000001	269000000	0.601
anA4	269000001	270000000	0.519
anA4	270000001	271000000	0.631
anA4	271000001	272000000	0.615
anA4	272000001	273000000	0.562
anA4	273000001	274000000	0.616
anA4	274000001	275000000	0.792
anA4	275000001	276000000	0.696
anA4	276000001	277000000	0.573
anA4	277000001	278000000	0.63
anA4	278000001	279000000	0.557
anA4	279000001	280000000	0.56
anA4	280000001	281000000	0.565
anA4	281000001	282000000	0.608
anA4	282000001	283000000	0.745
anA4	283000001	284000000	0.504
anA4	284000001	285000000	0.65
anA4	285000001	286000000	0.54
anA4	286000001	287000000	0.623
anA4	287000001	288000000	0.634
anA4	288000001	289000000	0.645
anA4	289000001	290000000	0.645
anA4	290000001	291000000	0.664
anA4	291000001	292000000	0.539
anA4	292000001	293000000	0.593
anA4	293000001	294000000	0.51
anA4	294000001	295000000	0.639
anA4	295000001	296000000	0.471
anA4	296000001	297000000	0.385
anA4	297000001	298000000	0.503
anA4	298000001	299000000	0.688
anA4	299000001	300000000	0.511
anA4	300000001	301000000	0.482
anA4	301000001	302000000	0.564
anA4	302000001	303000000	0.506
anA4	303000001	304000000	0.655
anA4	304000001	305000000	0.72
anA4	305000001	306000000	0.52
anA4	306000001	307000000	0.61
anA4	307000001	308000000	0.607
anA4	308000001	309000000	0.546
anA4	309000001	310000000	0.619
anA4	310000001	311000000	0.623
anA4	311000001	312000000	0.623
anA4	312000001	313000000	0.521
anA4	313000001	314000000	0.566
anA4	314000001	315000000	0.539
anA4	315000001	316000000	0.504
anA4	316000001	317000000	0.487
anA4	317000001	318000000	0.537
anA4	318000001	319000000	0.642
anA4	319000001	320000000	0.591
anA4	320000001	321000000	0.488
anA4	321000001	322000000	0.494
anA4	322000001	323000000	0.616
anA4	323000001	324000000	0.574
anA4	324000001	325000000	0.64
anA4	325000001	326000000	0.569
anA4	326000001	327000000	0.622
anA4	327000001	328000000	0.519
anA4	328000001	329000000	0.598
anA4	329000001	330000000	0.536
anA4	330000001	331000000	0.577
anA4	331000001	332000000	0.646
anA4	332000001	333000000	0.72
anA4	333000001	334000000	0.633
anA4	334000001	335000000	0.754
anA4	335000001	336000000	0.686
anA4	336000001	337000000	0.581
anA4	337000001	338000000	0.557
anA4	338000001	339000000	0.626
anA4	339000001	340000000	0.638
anA4	340000001	341000000	0.588
anA4	341000001	342000000	0.579
anA4	342000001	343000000	0.623
anA4	343000001	344000000	0.614
anA4	344000001	345000000	0.569
anA4	345000001	346000000	0.576
anA4	346000001	347000000	0.597
anA4	347000001	348000000	0.614
anA4	348000001	349000000	0.591
anA4	349000001	350000000	0.613
anA4	350000001	351000000	0.595
anA4	351000001	352000000	0.615
anA4	352000001	353000000	0.652
anA4	353000001	354000000	0.624
anA4	354000001	355000000	0.54
anA4	355000001	356000000	0.572
anA4	356000001	357000000	0.469
anA4	357000001	358000000	0.619
anA4	358000001	359000000	0.489
anA4	359000001	360000000	0.62
anA4	360000001	361000000	0.583
anA4	361000001	362000000	0.539
anA4	362000001	363000000	0.617
anA4	363000001	364000000	0.527
anA4	364000001	365000000	0.62
anA4	365000001	366000000	0.592
anA4	366000001	367000000	0.412
anA4	367000001	368000000	0.58
anA4	368000001	369000000	0.529
anA4	369000001	370000000	0.744
anA4	370000001	371000000	0.702
anA4	371000001	372000000	0.659
anA4	372000001	373000000	0.754
anA4	373000001	374000000	0.786
anA4	374000001	375000000	0.66
anA4	375000001	376000000	0.66
anA4	376000001	377000000	0.665
anA4	377000001	378000000	0.729
anA4	378000001	379000000	0.687
anA4	379000001	380000000	0.694
anA4	380000001	381000000	0.695
anA4	381000001	382000000	0.641
anA4	382000001	383000000	0.567
anA4	383000001	384000000	0.642
anA4	384000001	385000000	0.68
anA4	385000001	386000000	0.762
anA4	386000001	387000000	0.803
anA4	387000001	388000000	0.862
anA4	388000001	389000000	0.829
anA4	389000001	390000000	0.863
anA4	390000001	391000000	0.929
anA4	391000001	392000000	0.892
anA4	392000001	393000000	0.899
anA4	393000001	394000000	0.918
anA4	394000001	395000000	0.894
anA4	395000001	396000000	0.822
anA4	396000001	397000000	0.708
anA4	397000001	398000000	0.791
anA4	398000001	399000000	0.707
anA4	399000001	400000000	0.688
anA4	400000001	401000000	0.719
anA4	401000001	402000000	0.702
anA4	402000001	403000000	0.723
anA4	403000001	404000000	0.689
anA4	404000001	405000000	0.641
anA4	405000001	406000000	0.642
anA4	406000001	407000000	0.678
anA4	407000001	408000000	0.786
anA4	408000001	409000000	0.651
anA4	409000001	410000000	0.643
anA4	410000001	411000000	0.661
anA4	411000001	412000000	0.623
anA4	412000001	413000000	0.741
anA4	413000001	414000000	0.655
anA4	414000001	415000000	0.588
anA4	415000001	416000000	0.489
anA4	416000001	417000000	0.67
anA4	417000001	418000000	0.578
anA4	418000001	419000000	0.618
anA4	419000001	420000000	0.634
anA4	420000001	421000000	0.633
anA4	421000001	422000000	0.689
anA4	422000001	423000000	0.647
anA4	423000001	424000000	0.64
anA4	424000001	425000000	0.725
anA4	425000001	426000000	0.337
anA4	426000001	427000000	0.577
anA4	427000001	428000000	0.646
anA4	428000001	429000000	0.611
anA4	429000001	430000000	0.58
anA4	430000001	431000000	0.613
anA4	431000001	432000000	0.638
anA4	432000001	433000000	0.603
anA4	433000001	434000000	0.555
anA4	434000001	435000000	0.459
anA4	435000001	436000000	0.522
anA4	436000001	437000000	0.648
anA4	437000001	438000000	0.624
anA4	438000001	439000000	0.515
anA4	439000001	440000000	0.644
anA4	440000001	441000000	0.551
anA4	441000001	442000000	0.523
anA4	442000001	443000000	0.476
anA4	443000001	444000000	0.506
anA4	444000001	445000000	0.54
anA4	445000001	446000000	0.561
anA4	446000001	447000000	0.526
anA4	447000001	448000000	0.514
anA4	448000001	449000000	0.509
anA4	449000001	450000000	0.521
anA4	450000001	451000000	0.546
anA4	451000001	452000000	0.48
anA4	452000001	453000000	0.554
anA4	453000001	454000000	0.485
anA4	454000001	455000000	0.454
anA4	455000001	456000000	0.512
anA4	456000001	457000000	0.676
anA4	457000001	458000000	0.497
anA4	458000001	459000000	0.459
anA4	459000001	460000000	0.515
anA4	460000001	461000000	0.363
anA4	461000001	462000000	0.636
anA4	462000001	463000000	0.532
anA4	463000001	464000000	0.5
anA4	464000001	465000000	0.645
anA4	465000001	466000000	0.619
anA4	466000001	467000000	0.471
anA4	467000001	468000000	0.622
anA4	468000001	468675277	0.121
anA5	1	1000000	0.485
anA5	1000001	2000000	0.344
anA5	2000001	3000000	0.494
anA5	3000001	4000000	0.476
anA5	4000001	5000000	0.248
anA5	5000001	6000000	0.5
anA5	6000001	7000000	0.456
anA5	7000001	8000000	0.506
anA5	8000001	9000000	0.435
anA5	9000001	10000000	0.314
anA5	10000001	11000000	0.494
anA5	11000001	12000000	0.627
anA5	12000001	13000000	0.691
anA5	13000001	14000000	0.579
anA5	14000001	15000000	0.586
anA5	15000001	16000000	0.609
anA5	16000001	17000000	0.642
anA5	17000001	18000000	0.729
anA5	18000001	19000000	0.64
anA5	19000001	20000000	0.754
anA5	20000001	21000000	0.563
anA5	21000001	22000000	0.726
anA5	22000001	23000000	0.736
anA5	23000001	24000000	0.648
anA5	24000001	25000000	0.639
anA5	25000001	26000000	0.655
anA5	26000001	27000000	0.774
anA5	27000001	28000000	0.724
anA5	28000001	29000000	0.696
anA5	29000001	30000000	0.685
anA5	30000001	31000000	0.714
anA5	31000001	32000000	0.744
anA5	32000001	33000000	0.684
anA5	33000001	34000000	0.721
anA5	34000001	35000000	0.808
anA5	35000001	36000000	0.918
anA5	36000001	37000000	0.7
anA5	37000001	38000000	0.745
anA5	38000001	39000000	0.761
anA5	39000001	40000000	0.78
anA5	40000001	41000000	0.674
anA5	41000001	42000000	0.775
anA5	42000001	43000000	0.764
anA5	43000001	44000000	0.709
anA5	44000001	45000000	0.801
anA5	45000001	46000000	0.648
anA5	46000001	47000000	0.677
anA5	47000001	48000000	0.691
anA5	48000001	49000000	0.713
anA5	49000001	50000000	0.73
anA5	50000001	51000000	0.789
anA5	51000001	52000000	0.746
anA5	52000001	53000000	0.802
anA5	53000001	54000000	0.722
anA5	54000001	55000000	0.798
anA5	55000001	56000000	0.844
anA5	56000001	57000000	0.707
anA5	57000001	58000000	0.748
anA5	58000001	59000000	0.751
anA5	59000001	60000000	0.832
anA5	60000001	61000000	0.824
anA5	61000001	62000000	0.815
anA5	62000001	63000000	0.791
anA5	63000001	64000000	0.794
anA5	64000001	65000000	0.849
anA5	65000001	66000000	0.812
anA5	66000001	67000000	0.758
anA5	67000001	68000000	0.756
anA5	68000001	69000000	0.796
anA5	69000001	70000000	0.764
anA5	70000001	71000000	0.827
anA5	71000001	72000000	0.787
anA5	72000001	73000000	0.845
anA5	73000001	74000000	0.778
anA5	74000001	75000000	0.806
anA5	75000001	76000000	0.789
anA5	76000001	77000000	0.812
anA5	77000001	78000000	0.75
anA5	78000001	79000000	0.796
anA5	79000001	80000000	0.829
anA5	80000001	81000000	0.771
anA5	81000001	82000000	0.816
anA5	82000001	83000000	0.876
anA5	83000001	84000000	0.774
anA5	84000001	85000000	0.812
anA5	85000001	86000000	0.842
anA5	86000001	87000000	0.819
anA5	87000001	88000000	0.876
anA5	88000001	89000000	0.79
anA5	89000001	90000000	0.84
anA5	90000001	91000000	0.807
anA5	91000001	92000000	0.787
anA5	92000001	93000000	0.754
anA5	93000001	94000000	0.863
anA5	94000001	95000000	0.806
[truncated: 8,666 more rows]

## Sheet: Fig E5a_ring4_Gene
Gene density along chromosomes of Sanfensan (an) genome
Chr	Start	End	Density
anA1	1	1000000	0.14
anA1	1000001	2000000	0.11
anA1	2000001	3000000	0.1
anA1	3000001	4000000	0.05
anA1	4000001	5000000	0.08
anA1	5000001	6000000	0.22
anA1	6000001	7000000	0.04
anA1	7000001	8000000	0.12
anA1	8000001	9000000	0.22
anA1	9000001	10000000	0.21
anA1	10000001	11000000	0.08
anA1	11000001	12000000	0.17
anA1	12000001	13000000	0.16
anA1	13000001	14000000	0.15
anA1	14000001	15000000	0.23
anA1	15000001	16000000	0.12
anA1	16000001	17000000	0.15
anA1	17000001	18000000	0.16
anA1	18000001	19000000	0.14
anA1	19000001	20000000	0.1
anA1	20000001	21000000	0.12
anA1	21000001	22000000	0.12
anA1	22000001	23000000	0.11
anA1	23000001	24000000	0.12
anA1	24000001	25000000	0.2
anA1	25000001	26000000	0.09
anA1	26000001	27000000	0.09
anA1	27000001	28000000	0.02
anA1	28000001	29000000	0.02
anA1	29000001	30000000	0.04
anA1	30000001	31000000	0.02
anA1	31000001	32000000	0.02
anA1	32000001	33000000	0.02
anA1	33000001	34000000	0.05
anA1	34000001	35000000	0.03
anA1	35000001	36000000	0.06
anA1	38000001	39000000	0.03
anA1	39000001	40000000	0.04
anA1	40000001	41000000	0.07
anA1	41000001	42000000	0.04
anA1	42000001	43000000	0.08
anA1	43000001	44000000	0.08
anA1	44000001	45000000	0.1
anA1	45000001	46000000	0.07
anA1	46000001	47000000	0.12
anA1	47000001	48000000	0.1
anA1	48000001	49000000	0.16
anA1	49000001	50000000	0.08
anA1	50000001	51000000	0.11
anA1	51000001	52000000	0.1
anA1	52000001	53000000	0.09
anA1	53000001	54000000	0.02
anA1	54000001	55000000	0.02
anA1	55000001	56000000	0.04
anA1	56000001	57000000	0.05
anA1	57000001	58000000	0.02
anA1	58000001	59000000	0.03
anA1	59000001	60000000	0.02
anA1	60000001	61000000	0.05
anA1	62000001	63000000	0.02
anA1	63000001	64000000	0.05
anA1	64000001	65000000	0.03
anA1	67000001	68000000	0.02
anA1	70000001	71000000	0.05
anA1	73000001	74000000	0.04
anA1	74000001	75000000	0.02
anA1	75000001	76000000	0.05
anA1	76000001	77000000	0.03
anA1	77000001	78000000	0.04
anA1	78000001	79000000	0.04
anA1	79000001	80000000	0.02
anA1	80000001	81000000	0.02
anA1	81000001	82000000	0.02
anA1	82000001	83000000	0.02
anA1	83000001	84000000	0.06
anA1	84000001	85000000	0.02
anA1	85000001	86000000	0.07
anA1	87000001	88000000	0.06
anA1	88000001	89000000	0.03
anA1	89000001	90000000	0.02
anA1	91000001	92000000	0.05
anA1	92000001	93000000	0.02
anA1	93000001	94000000	0.02
anA1	94000001	95000000	0.02
anA1	96000001	97000000	0.04
anA1	97000001	98000000	0.05
anA1	99000001	100000000	0.02
anA1	100000001	101000000	0.03
anA1	101000001	102000000	0.09
anA1	102000001	103000000	0.05
anA1	103000001	104000000	0.04
anA1	104000001	105000000	0.02
anA1	105000001	106000000	0.03
anA1	106000001	107000000	0.05
anA1	107000001	108000000	0.03
anA1	108000001	109000000	0.02
anA1	110000001	111000000	0.02
anA1	111000001	112000000	0.1
anA1	113000001	114000000	0.04
anA1	114000001	115000000	0.04
anA1	115000001	116000000	0.05
anA1	116000001	117000000	0.04
anA1	118000001	119000000	0.04
anA1	121000001	122000000	0.07
anA1	122000001	123000000	0.1
anA1	123000001	124000000	0.02
anA1	124000001	125000000	0.02
anA1	125000001	126000000	0.04
anA1	127000001	128000000	0.04
anA1	128000001	129000000	0.04
anA1	129000001	130000000	0.03
anA1	130000001	131000000	0.02
anA1	131000001	132000000	0.02
anA1	132000001	133000000	0.05
anA1	133000001	134000000	0.02
anA1	134000001	135000000	0.07
anA1	135000001	136000000	0.05
anA1	136000001	137000000	0.07
anA1	137000001	138000000	0.02
anA1	138000001	139000000	0.02
anA1	139000001	140000000	0.07
anA1	140000001	141000000	0.02
anA1	144000001	145000000	0.06
anA1	145000001	146000000	0.04
anA1	147000001	148000000	0.04
anA1	148000001	149000000	0.02
anA1	151000001	152000000	0.03
anA1	152000001	153000000	0.03
anA1	154000001	155000000	0.07
anA1	155000001	156000000	0.05
anA1	156000001	157000000	0.02
anA1	158000001	159000000	0.02
anA1	159000001	160000000	0.03
anA1	160000001	161000000	0.05
anA1	161000001	162000000	0.02
anA1	162000001	163000000	0.02
anA1	166000001	167000000	0.05
anA1	167000001	168000000	0.03
anA1	168000001	169000000	0.02
anA1	169000001	170000000	0.03
anA1	170000001	171000000	0.04
anA1	171000001	172000000	0.04
anA1	172000001	173000000	0.04
anA1	173000001	174000000	0.03
anA1	175000001	176000000	0.05
anA1	178000001	179000000	0.02
anA1	180000001	181000000	0.02
anA1	181000001	182000000	0.02
anA1	182000001	183000000	0.03
anA1	184000001	185000000	0.03
anA1	185000001	186000000	0.04
anA1	186000001	187000000	0.02
anA1	188000001	189000000	0.06
anA1	189000001	190000000	0.1
anA1	190000001	191000000	0.04
anA1	191000001	192000000	0.02
anA1	195000001	196000000	0.05
anA1	197000001	198000000	0.07
anA1	198000001	199000000	0.02
anA1	199000001	200000000	0.02
anA1	200000001	201000000	0.04
anA1	201000001	202000000	0.02
anA1	202000001	203000000	0.03
anA1	203000001	204000000	0.03
anA1	204000001	205000000	0.03
anA1	205000001	206000000	0.03
anA1	206000001	207000000	0.03
anA1	208000001	209000000	0.02
anA1	211000001	212000000	0.03
anA1	212000001	213000000	0.06
anA1	213000001	214000000	0.05
anA1	214000001	215000000	0.05
anA1	215000001	216000000	0.06
anA1	216000001	217000000	0.03
anA1	218000001	219000000	0.16
anA1	219000001	220000000	0.04
anA1	220000001	221000000	0.09
anA1	221000001	222000000	0.08
anA1	222000001	223000000	0.1
anA1	223000001	224000000	0.04
anA1	224000001	225000000	0.11
anA1	225000001	226000000	0.09
anA1	226000001	227000000	0.12
anA1	227000001	228000000	0.08
anA1	228000001	229000000	0.15
anA1	229000001	230000000	0.12
anA1	230000001	231000000	0.06
anA1	231000001	232000000	0.11
anA1	232000001	233000000	0.07
anA1	233000001	234000000	0.07
anA1	234000001	235000000	0.05
anA1	235000001	236000000	0.12
anA1	236000001	237000000	0.04
anA1	237000001	238000000	0.08
anA1	238000001	239000000	0.11
anA1	239000001	240000000	0.2
anA1	240000001	241000000	0.15
anA1	241000001	242000000	0.07
anA1	242000001	243000000	0.11
anA1	243000001	244000000	0.07
anA1	244000001	245000000	0.05
anA1	245000001	246000000	0.05
anA1	246000001	247000000	0.19
anA1	247000001	248000000	0.04
anA1	248000001	249000000	0.12
anA1	249000001	250000000	0.18
anA1	250000001	251000000	0.07
anA1	251000001	252000000	0.09
anA1	252000001	253000000	0.05
anA1	253000001	254000000	0.07
anA1	254000001	255000000	0.11
anA1	255000001	256000000	0.08
anA1	256000001	257000000	0.04
anA1	257000001	258000000	0.15
anA1	258000001	259000000	0.13
anA1	259000001	260000000	0.16
anA1	260000001	261000000	0.14
anA1	261000001	262000000	0.13
anA1	262000001	263000000	0.11
anA1	263000001	264000000	0.11
anA1	264000001	265000000	0.18
anA1	265000001	266000000	0.22
anA1	266000001	267000000	0.17
anA1	267000001	268000000	0.16
anA1	268000001	269000000	0.19
anA1	269000001	270000000	0.09
anA1	270000001	271000000	0.13
anA1	271000001	272000000	0.14
anA1	272000001	273000000	0.16
anA1	273000001	274000000	0.24
anA1	274000001	275000000	0.08
anA1	277000001	278000000	0.03
anA1	278000001	279000000	0.03
anA1	279000001	280000000	0.02
anA1	281000001	282000000	0.03
anA1	282000001	283000000	0.13
anA1	283000001	284000000	0.04
anA1	284000001	285000000	0.14
anA1	285000001	286000000	0.18
anA1	286000001	287000000	0.14
anA1	287000001	288000000	0.16
anA1	288000001	289000000	0.08
anA1	289000001	290000000	0.17
anA1	290000001	291000000	0.22
anA1	291000001	292000000	0.15
anA1	292000001	293000000	0.18
anA1	293000001	294000000	0.26
anA1	294000001	295000000	0.14
anA1	295000001	296000000	0.08
anA1	296000001	297000000	0.22
anA1	297000001	298000000	0.15
anA1	298000001	299000000	0.12
anA1	299000001	300000000	0.16
anA1	300000001	301000000	0.16
anA1	301000001	302000000	0.09
anA1	302000001	303000000	0.2
anA1	303000001	304000000	0.11
anA1	304000001	305000000	0.18
anA1	305000001	306000000	0.14
anA1	306000001	307000000	0.12
anA1	307000001	308000000	0.29
anA1	308000001	309000000	0.18
anA1	309000001	310000000	0.14
anA1	310000001	311000000	0.13
anA1	311000001	312000000	0.15
anA1	312000001	313000000	0.19
anA1	313000001	314000000	0.18
anA1	314000001	315000000	0.17
anA1	315000001	316000000	0.13
anA1	316000001	317000000	0.2
anA1	317000001	318000000	0.13
anA1	318000001	319000000	0.04
anA1	319000001	320000000	0.17
anA1	320000001	321000000	0.23
anA1	321000001	322000000	0.23
anA1	322000001	323000000	0.25
anA1	323000001	324000000	0.11
anA1	324000001	325000000	0.18
anA1	325000001	326000000	0.25
anA1	326000001	327000000	0.18
anA1	327000001	328000000	0.08
anA1	328000001	329000000	0.18
anA1	329000001	330000000	0.12
anA1	330000001	331000000	0.29
anA1	331000001	332000000	0.1
anA1	332000001	333000000	0.16
anA1	333000001	334000000	0.17
anA1	334000001	335000000	0.25
anA1	335000001	336000000	0.23
anA1	336000001	337000000	0.29
anA1	337000001	338000000	0.27
anA1	338000001	339000000	0.2
anA1	339000001	340000000	0.28
anA1	340000001	341000000	0.23
anA1	341000001	342000000	0.24
anA1	342000001	343000000	0.14
anA1	343000001	344000000	0.17
anA1	344000001	345000000	0.27
anA1	345000001	346000000	0.21
anA1	346000001	347000000	0.03
anA1	347000001	348000000	0.15
anA1	348000001	349000000	0.11
anA1	349000001	350000000	0.25
anA1	350000001	351000000	0.24
anA1	351000001	352000000	0.1
anA1	352000001	353000000	0.08
anA1	353000001	354000000	0.09
anA1	354000001	355000000	0.22
anA1	355000001	356000000	0.17
anA1	356000001	357000000	0.3
anA1	357000001	358000000	0.15
anA1	358000001	359000000	0.06
anA1	359000001	360000000	0.17
anA1	360000001	361000000	0.35
anA1	361000001	362000000	0.3
anA1	362000001	363000000	0.34
anA1	363000001	364000000	0.21
anA1	364000001	365000000	0.24
anA1	365000001	366000000	0.34
anA1	366000001	367000000	0.13
anA1	367000001	368000000	0.32
anA1	368000001	369000000	0.29
anA1	369000001	370000000	0.42
anA1	370000001	371000000	0.41
anA1	371000001	372000000	0.24
anA1	372000001	373000000	0.4
anA1	373000001	374000000	0.24
anA1	374000001	375000000	0.29
anA1	375000001	376000000	0.29
anA1	376000001	377000000	0.37
anA1	377000001	378000000	0.35
anA1	378000001	379000000	0.31
anA1	379000001	380000000	0.31
anA1	380000001	381000000	0.27
anA1	381000001	382000000	0.32
anA1	382000001	383000000	0.18
anA1	383000001	384000000	0.25
anA1	384000001	385000000	0.39
anA1	385000001	386000000	0.35
anA1	386000001	387000000	0.45
anA1	387000001	388000000	0.29
anA1	388000001	389000000	0.34
anA1	389000001	390000000	0.29
anA1	390000001	391000000	0.32
anA1	391000001	392000000	0.23
anA1	392000001	393000000	0.36
anA1	393000001	394000000	0.4
anA1	394000001	395000000	0.19
anA1	395000001	396000000	0.21
anA1	396000001	397000000	0.08
anA1	397000001	398000000	0.02
anA1	398000001	399000000	0.16
anA1	399000001	400000000	0.17
anA1	400000001	401000000	0.13
anA1	401000001	402000000	0.26
anA1	402000001	403000000	0.16
anA1	403000001	404000000	0.14
anA1	404000001	405000000	0.11
anA1	405000001	406000000	0.2
anA1	406000001	407000000	0.34
anA1	407000001	408000000	0.27
anA1	408000001	409000000	0.15
anA1	409000001	410000000	0.29
anA1	410000001	411000000	0.37
anA1	411000001	412000000	0.19
anA1	412000001	413000000	0.32
anA1	413000001	414000000	0.23
anA1	414000001	415000000	0.28
anA1	415000001	416000000	0.26
anA1	416000001	417000000	0.25
anA1	417000001	418000000	0.31
anA1	418000001	419000000	0.29
anA1	419000001	420000000	0.15
anA1	420000001	421000000	0.33
anA1	421000001	422000000	0.29
anA1	422000001	423000000	0.35
anA1	423000001	424000000	0.38
anA1	424000001	425000000	0.35
anA1	425000001	426000000	0.18
anA1	426000001	427000000	0.04
anA1	427000001	428000000	0.23
anA1	428000001	429000000	0.21
anA1	429000001	430000000	0.3
anA1	430000001	431000000	0.29
anA1	431000001	432000000	0.17
anA1	432000001	433000000	0.31
anA1	433000001	434000000	0.43
anA1	434000001	435000000	0.32
anA1	435000001	436000000	0.07
anA1	436000001	437000000	0.13
anA1	437000001	438000000	0.06
anA1	438000001	439000000	0.26
anA1	439000001	440000000	0.24
anA1	440000001	441000000	0.16
anA1	441000001	442000000	0.13
anA1	442000001	443000000	0.02
anA1	443000001	444000000	0.11
anA1	444000001	445000000	0.03
anA1	445000001	446000000	0.09
anA1	446000001	447000000	0.11
anA1	447000001	448000000	0.1
anA1	448000001	449000000	0.1
anA1	449000001	450000000	0.1
anA1	450000001	451000000	0.15
anA1	451000001	452000000	0.06
anA1	452000001	453000000	0.1
anA1	453000001	454000000	0.15
anA1	454000001	455000000	0.08
anA1	455000001	456000000	0.08
anA1	456000001	457000000	0.11
anA1	457000001	458000000	0.2
anA1	458000001	459000000	0.12
anA1	459000001	460000000	0.07
anA1	460000001	461000000	0.19
anA1	461000001	462000000	0.16
anA1	462000001	463000000	0.13
anA1	463000001	464000000	0.15
anA1	464000001	465000000	0.15
anA1	465000001	466000000	0.1
anA1	467000001	468000000	0.11
anA1	468000001	469000000	0.1
anA1	469000001	470000000	0.06
anA1	470000001	471000000	0.08
anA1	471000001	472000000	0.1
anA1	472000001	473000000	0.19
anA1	473000001	474000000	0.23
anA1	474000001	475000000	0.16
anA1	475000001	476000000	0.12
anA1	476000001	477000000	0.21
anA1	477000001	478000000	0.21
anA1	478000001	479000000	0.25
anA1	479000001	480000000	0.18
anA1	480000001	481000000	0.05
anA1	481000001	482000000	0.1
anA1	482000001	483000000	0.17
anA1	483000001	484000000	0.11
anA1	484000001	485000000	0.18
anA1	485000001	486000000	0.18
anA1	486000001	487000000	0.17
anA1	487000001	488000000	0.23
anA1	488000001	489000000	0.14
anA1	489000001	490000000	0.18
anA1	490000001	491000000	0.12
anA1	491000001	492000000	0.15
anA1	492000001	493000000	0.16
anA1	493000001	494000000	0.24
anA1	494000001	495000000	0.15
anA1	495000001	496000000	0.27
anA1	496000001	497000000	0.14
anA1	497000001	498000000	0.21
anA1	498000001	499000000	0.2
anA1	499000001	500000000	0.03
anA1	500000001	501000000	0.08
anA1	501000001	502000000	0.05
anA1	502000001	503000000	0.11
anA1	503000001	504000000	0.23
anA1	504000001	505000000	0.15
anA1	505000001	506000000	0.15
anA1	506000001	507000000	0.02
anA1	507000001	508000000	0.06
anA1	508000001	509000000	0.11
anA1	509000001	510000000	0.02
anA1	510000001	511000000	0.08
anA1	511000001	512000000	0.19
anA1	512000001	513000000	0.23
anA1	513000001	514000000	0.2
anA1	514000001	515000000	0.17
anA1	515000001	516000000	0.14
anA1	516000001	517000000	0.21
anA1	517000001	518000000	0.22
anA1	518000001	519000000	0.1
anA1	519000001	520000000	0.3
anA1	520000001	521000000	0.11
anA1	521000001	522000000	0.22
anA1	522000001	523000000	0.34
anA1	523000001	524000000	0.13
anA1	524000001	525000000	0.25
anA1	525000001	526000000	0.22
anA1	526000001	527000000	0.23
anA1	527000001	528000000	0.32
anA1	528000001	529000000	0.22
anA1	529000001	530000000	0.25
anA1	530000001	531000000	0.33
anA1	531000001	532000000	0.34
anA1	532000001	533000000	0.3
anA1	533000001	534000000	0.09
anA1	534000001	535000000	0.04
anA1	535000001	536000000	0.21
anA1	536000001	537000000	0.16
anA1	537000001	538000000	0.37
anA1	538000001	539000000	0.31
anA1	539000001	540000000	0.16
anA1	540000001	541000000	0.53
anA1	541000001	542000000	0.45
anA1	542000001	543000000	0.36
anA1	543000001	544000000	0.33
anA1	544000001	545000000	0.4
anA1	545000001	546000000	0.28
anA1	546000001	547000000	0.43
anA1	547000001	548000000	0.29
anA1	548000001	549000000	0.29
anA1	549000001	550000000	0.13
anA1	550000001	551000000	0.34
anA1	551000001	551551546	0.199
anA2	1	1000000	0.08
anA2	1000001	2000000	0.1
anA2	2000001	3000000	0.1
anA2	3000001	4000000	0.14
anA2	4000001	5000000	0.17
anA2	5000001	6000000	0.18
anA2	6000001	7000000	0.11
anA2	7000001	8000000	0.02
anA2	8000001	9000000	0.05
anA2	9000001	10000000	0.08
anA2	10000001	11000000	0.17
anA2	11000001	12000000	0.11
anA2	12000001	13000000	0.11
anA2	13000001	14000000	0.16
anA2	14000001	15000000	0.05
anA2	15000001	16000000	0.15
anA2	16000001	17000000	0.11
anA2	17000001	18000000	0.1
anA2	18000001	19000000	0.15
anA2	19000001	20000000	0.08
anA2	20000001	21000000	0.1
anA2	21000001	22000000	0.07
anA2	22000001	23000000	0.07
anA2	23000001	24000000	0.02
anA2	24000001	25000000	0.03
anA2	25000001	26000000	0.1
anA2	26000001	27000000	0.07
anA2	27000001	28000000	0.15
anA2	28000001	29000000	0.06
anA2	29000001	30000000	0.08
anA2	30000001	31000000	0.08
anA2	31000001	32000000	0.02
anA2	33000001	34000000	0.04
anA2	35000001	36000000	0.04
anA2	36000001	37000000	0.05
anA2	37000001	38000000	0.04
anA2	38000001	39000000	0.04
anA2	40000001	41000000	0.08
anA2	41000001	42000000	0.02
anA2	42000001	43000000	0.03
anA2	43000001	44000000	0.05
anA2	44000001	45000000	0.1
anA2	46000001	47000000	0.03
anA2	47000001	48000000	0.03
anA2	49000001	50000000	0.05
anA2	50000001	51000000	0.03
anA2	51000001	52000000	0.04
anA2	52000001	53000000	0.04
anA2	53000001	54000000	0.09
anA2	54000001	55000000	0.09
anA2	55000001	56000000	0.04
anA2	56000001	57000000	0.07
anA2	57000001	58000000	0.11
anA2	59000001	60000000	0.07
anA2	60000001	61000000	0.02
anA2	61000001	62000000	0.06
anA2	62000001	63000000	0.03
anA2	63000001	64000000	0.04
anA2	64000001	65000000	0.02
anA2	65000001	66000000	0.03
anA2	66000001	67000000	0.03
anA2	67000001	68000000	0.05
anA2	68000001	69000000	0.05
anA2	70000001	71000000	0.05
anA2	72000001	73000000	0.02
anA2	73000001	74000000	0.03
anA2	74000001	75000000	0.03
anA2	75000001	76000000	0.07
anA2	77000001	78000000	0.04
anA2	78000001	79000000	0.09
anA2	80000001	81000000	0.05
anA2	81000001	82000000	0.02
anA2	82000001	83000000	0.02
anA2	83000001	84000000	0.03
anA2	85000001	86000000	0.02
anA2	86000001	87000000	0.02
anA2	87000001	88000000	0.05
anA2	88000001	89000000	0.03
anA2	89000001	90000000	0.02
anA2	90000001	91000000	0.02
anA2	91000001	92000000	0.03
anA2	92000001	93000000	0.05
anA2	94000001	95000000	0.02
anA2	95000001	96000000	0.03
anA2	96000001	97000000	0.05
anA2	97000001	98000000	0.05
anA2	99000001	100000000	0.03
anA2	100000001	101000000	0.02
anA2	101000001	102000000	0.04
anA2	102000001	103000000	0.07
anA2	104000001	105000000	0.05
anA2	105000001	106000000	0.02
anA2	106000001	107000000	0.03
anA2	109000001	110000000	0.03
anA2	110000001	111000000	0.02
anA2	111000001	112000000	0.03
anA2	113000001	114000000	0.02
anA2	115000001	116000000	0.03
anA2	116000001	117000000	0.04
anA2	117000001	118000000	0.06
anA2	119000001	120000000	0.02
anA2	120000001	121000000	0.02
anA2	121000001	122000000	0.03
anA2	122000001	123000000	0.04
anA2	123000001	124000000	0.06
anA2	125000001	126000000	0.02
anA2	126000001	127000000	0.05
anA2	127000001	128000000	0.02
anA2	128000001	129000000	0.05
anA2	130000001	131000000	0.06
anA2	131000001	132000000	0.03
anA2	132000001	133000000	0.04
anA2	133000001	134000000	0.03
anA2	134000001	135000000	0.03
anA2	135000001	136000000	0.04
anA2	136000001	137000000	0.04
anA2	137000001	138000000	0.02
anA2	138000001	139000000	0.07
anA2	139000001	140000000	0.04
anA2	141000001	142000000	0.03
anA2	142000001	143000000	0.06
anA2	143000001	144000000	0.02
anA2	145000001	146000000	0.02
anA2	146000001	147000000	0.05
anA2	147000001	148000000	0.02
anA2	148000001	149000000	0.06
anA2	149000001	150000000	0.05
anA2	150000001	151000000	0.03
anA2	151000001	152000000	0.03
anA2	152000001	153000000	0.02
anA2	156000001	157000000	0.04
anA2	158000001	159000000	0.03
anA2	159000001	160000000	0.02
anA2	160000001	161000000	0.02
anA2	161000001	162000000	0.02
anA2	162000001	163000000	0.04
anA2	163000001	164000000	0.03
anA2	164000001	165000000	0.06
anA2	166000001	167000000	0.03
anA2	167000001	168000000	0.02
anA2	168000001	169000000	0.05
anA2	169000001	170000000	0.05
anA2	172000001	173000000	0.02
anA2	173000001	174000000	0.02
anA2	174000001	175000000	0.06
anA2	176000001	177000000	0.08
anA2	177000001	178000000	0.1
anA2	179000001	180000000	0.05
anA2	180000001	181000000	0.02
anA2	182000001	183000000	0.02
anA2	183000001	184000000	0.05
anA2	184000001	185000000	0.03
anA2	185000001	186000000	0.02
anA2	186000001	187000000	0.03
anA2	187000001	188000000	0.04
anA2	188000001	189000000	0.03
anA2	191000001	192000000	0.04
anA2	192000001	193000000	0.03
anA2	194000001	195000000	0.02
anA2	195000001	196000000	0.04
anA2	196000001	197000000	0.02
anA2	197000001	198000000	0.02
anA2	198000001	199000000	0.05
anA2	199000001	200000000	0.04
anA2	200000001	201000000	0.08
anA2	201000001	202000000	0.07
anA2	202000001	203000000	0.05
anA2	203000001	204000000	0.02
anA2	204000001	205000000	0.06
anA2	205000001	206000000	0.03
anA2	206000001	207000000	0.04
anA2	207000001	208000000	0.06
anA2	208000001	209000000	0.03
anA2	209000001	210000000	0.06
anA2	210000001	211000000	0.05
anA2	211000001	212000000	0.02
anA2	212000001	213000000	0.06
anA2	213000001	214000000	0.06
anA2	214000001	215000000	0.09
anA2	217000001	218000000	0.04
anA2	218000001	219000000	0.05
anA2	219000001	220000000	0.13
anA2	220000001	221000000	0.15
anA2	221000001	222000000	0.05
anA2	222000001	223000000	0.07
anA2	223000001	224000000	0.15
anA2	224000001	225000000	0.07
anA2	225000001	226000000	0.06
anA2	226000001	227000000	0.2
anA2	227000001	228000000	0.1
anA2	228000001	229000000	0.15
anA2	229000001	230000000	0.1
anA2	230000001	231000000	0.1
anA2	231000001	232000000	0.12
anA2	232000001	233000000	0.09
anA2	233000001	234000000	0.06
anA2	234000001	235000000	0.07
anA2	235000001	236000000	0.1
anA2	236000001	237000000	0.13
anA2	237000001	238000000	0.07
anA2	238000001	239000000	0.08
anA2	239000001	240000000	0.03
anA2	240000001	241000000	0.1
anA2	241000001	242000000	0.17
anA2	242000001	243000000	0.13
anA2	243000001	244000000	0.17
anA2	244000001	245000000	0.05
anA2	245000001	246000000	0.08
anA2	246000001	247000000	0.04
anA2	247000001	248000000	0.14
anA2	248000001	249000000	0.14
anA2	249000001	250000000	0.14
anA2	250000001	251000000	0.05
anA2	251000001	252000000	0.15
anA2	252000001	253000000	0.11
anA2	253000001	254000000	0.11
anA2	254000001	255000000	0.06
anA2	255000001	256000000	0.06
anA2	256000001	257000000	0.09
anA2	257000001	258000000	0.14
anA2	258000001	259000000	0.07
anA2	259000001	260000000	0.08
anA2	260000001	261000000	0.05
anA2	261000001	262000000	0.19
anA2	262000001	263000000	0.03
anA2	263000001	264000000	0.15
anA2	264000001	265000000	0.13
anA2	265000001	266000000	0.06
anA2	266000001	267000000	0.1
anA2	267000001	268000000	0.11
anA2	268000001	269000000	0.11
anA2	269000001	270000000	0.12
anA2	270000001	271000000	0.13
anA2	271000001	272000000	0.13
anA2	272000001	273000000	0.08
anA2	273000001	274000000	0.12
anA2	274000001	275000000	0.11
anA2	275000001	276000000	0.09
anA2	276000001	277000000	0.13
anA2	277000001	278000000	0.1
anA2	278000001	279000000	0.2
anA2	279000001	280000000	0.16
anA2	280000001	281000000	0.11
anA2	281000001	282000000	0.16
anA2	282000001	283000000	0.16
anA2	283000001	284000000	0.09
anA2	284000001	285000000	0.16
anA2	285000001	286000000	0.22
anA2	286000001	287000000	0.11
anA2	287000001	288000000	0.09
anA2	288000001	289000000	0.04
anA2	289000001	290000000	0.04
anA2	290000001	291000000	0.11
anA2	291000001	292000000	0.11
anA2	292000001	293000000	0.08
anA2	293000001	294000000	0.08
anA2	294000001	295000000	0.17
anA2	295000001	296000000	0.15
anA2	296000001	297000000	0.19
anA2	297000001	298000000	0.14
anA2	298000001	299000000	0.1
anA2	299000001	300000000	0.19
anA2	300000001	301000000	0.21
anA2	301000001	302000000	0.12
anA2	302000001	303000000	0.09
anA2	303000001	304000000	0.06
anA2	304000001	305000000	0.06
anA2	305000001	306000000	0.11
anA2	306000001	307000000	0.14
anA2	307000001	308000000	0.19
anA2	308000001	309000000	0.07
anA2	309000001	310000000	0.15
anA2	310000001	311000000	0.16
anA2	311000001	312000000	0.14
anA2	312000001	313000000	0.06
anA2	313000001	314000000	0.23
anA2	314000001	315000000	0.06
anA2	315000001	316000000	0.17
anA2	316000001	317000000	0.19
anA2	317000001	318000000	0.1
anA2	318000001	319000000	0.12
anA2	319000001	320000000	0.15
anA2	320000001	321000000	0.16
anA2	321000001	322000000	0.22
anA2	322000001	323000000	0.21
anA2	323000001	324000000	0.13
anA2	324000001	325000000	0.09
anA2	325000001	326000000	0.13
anA2	326000001	327000000	0.27
anA2	327000001	328000000	0.16
anA2	328000001	329000000	0.18
anA2	329000001	330000000	0.25
anA2	330000001	331000000	0.16
anA2	331000001	332000000	0.19
anA2	332000001	333000000	0.18
anA2	333000001	334000000	0.22
anA2	334000001	335000000	0.14
anA2	335000001	336000000	0.25
anA2	336000001	337000000	0.22
anA2	337000001	338000000	0.23
anA2	338000001	339000000	0.25
anA2	339000001	340000000	0.18
anA2	340000001	341000000	0.19
anA2	341000001	342000000	0.23
anA2	342000001	343000000	0.2
anA2	343000001	344000000	0.18
anA2	344000001	345000000	0.31
anA2	345000001	346000000	0.24
anA2	346000001	347000000	0.25
anA2	347000001	348000000	0.2
anA2	348000001	349000000	0.29
anA2	349000001	350000000	0.11
anA2	350000001	351000000	0.22
anA2	351000001	352000000	0.2
anA2	352000001	353000000	0.31
anA2	353000001	354000000	0.23
anA2	354000001	355000000	0.34
anA2	355000001	356000000	0.34
anA2	356000001	357000000	0.24
anA2	357000001	358000000	0.23
anA2	358000001	359000000	0.26
anA2	359000001	360000000	0.24
anA2	360000001	361000000	0.24
anA2	361000001	362000000	0.18
anA2	362000001	363000000	0.33
anA2	363000001	364000000	0.29
anA2	364000001	365000000	0.1
anA2	365000001	366000000	0.13
anA2	366000001	367000000	0.17
anA2	367000001	368000000	0.26
anA2	368000001	369000000	0.23
anA2	369000001	370000000	0.21
anA2	370000001	371000000	0.29
anA2	371000001	372000000	0.34
anA2	372000001	373000000	0.31
anA2	373000001	374000000	0.32
anA2	374000001	375000000	0.25
anA2	375000001	376000000	0.25
anA2	376000001	377000000	0.16
anA2	377000001	378000000	0.3
anA2	378000001	379000000	0.37
anA2	379000001	380000000	0.32
anA2	380000001	381000000	0.5
anA2	381000001	382000000	0.27
anA2	382000001	383000000	0.26
anA2	383000001	384000000	0.35
anA2	384000001	385000000	0.27
anA2	385000001	386000000	0.44
anA2	386000001	387000000	0.34
anA2	387000001	388000000	0.28
anA2	388000001	389000000	0.44
anA2	389000001	390000000	0.4
anA2	390000001	391000000	0.19
anA2	391000001	392000000	0.31
anA2	392000001	393000000	0.38
anA2	393000001	394000000	0.22
anA2	394000001	395000000	0.25
anA2	395000001	396000000	0.35
anA2	396000001	397000000	0.22
anA2	397000001	398000000	0.53
anA2	398000001	399000000	0.3
anA2	399000001	400000000	0.21
anA2	400000001	401000000	0.29
anA2	401000001	402000000	0.22
anA2	402000001	403000000	0.17
anA2	403000001	404000000	0.18
anA2	404000001	405000000	0.17
anA2	405000001	406000000	0.1
anA2	406000001	407000000	0.19
anA2	407000001	408000000	0.16
anA2	408000001	409000000	0.13
anA2	410000001	411000000	0.11
anA2	411000001	412000000	0.2
anA2	412000001	413000000	0.22
anA2	413000001	414000000	0.17
anA2	414000001	415000000	0.23
anA2	415000001	416000000	0.32
anA2	416000001	417000000	0.17
anA2	417000001	418000000	0.11
anA2	418000001	419000000	0.12
anA2	419000001	420000000	0.22
anA2	420000001	421000000	0.18
anA2	421000001	422000000	0.2
anA2	422000001	423000000	0.2
anA2	423000001	424000000	0.1
anA2	424000001	425000000	0.2
anA2	425000001	426000000	0.11
anA2	426000001	427000000	0.18
anA2	427000001	428000000	0.2
anA2	428000001	429000000	0.23
anA2	429000001	430000000	0.16
anA2	430000001	431000000	0.16
anA2	431000001	432000000	0.17
anA2	432000001	433000000	0.26
anA2	433000001	434000000	0.18
anA2	434000001	435000000	0.14
anA2	435000001	436000000	0.12
anA2	436000001	437000000	0.26
anA2	437000001	438000000	0.37
anA2	438000001	439000000	0.1
anA2	439000001	440000000	0.19
anA2	440000001	441000000	0.27
anA2	441000001	442000000	0.24
anA2	442000001	443000000	0.35
anA2	443000001	444000000	0.26
anA2	444000001	445000000	0.33
anA2	445000001	446000000	0.05
anA2	446000001	447000000	0.08
anA2	447000001	448000000	0.08
anA2	448000001	449000000	0.19
anA2	449000001	450000000	0.12
anA2	450000001	451000000	0.12
anA2	451000001	452000000	0.14
anA2	452000001	453000000	0.14
anA2	453000001	454000000	0.25
anA2	454000001	455000000	0.42
anA2	455000001	456000000	0.16
anA2	456000001	457000000	0.33
anA2	457000001	458000000	0.35
anA2	458000001	459000000	0.25
anA2	459000001	460000000	0.25
anA2	460000001	461000000	0.36
anA2	461000001	462000000	0.26
anA2	462000001	462808537	0.186
anA3	1	1000000	0.04
anA3	1000001	2000000	0.06
anA3	2000001	3000000	0.06
anA3	3000001	4000000	0.3
anA3	4000001	5000000	0.22
anA3	5000001	6000000	0.24
anA3	6000001	7000000	0.21
anA3	7000001	8000000	0.14
anA3	8000001	9000000	0.2
anA3	9000001	10000000	0.32
anA3	10000001	11000000	0.35
anA3	11000001	12000000	0.18
anA3	12000001	13000000	0.16
anA3	13000001	14000000	0.32
anA3	14000001	15000000	0.26
anA3	15000001	16000000	0.15
anA3	16000001	17000000	0.43
anA3	17000001	18000000	0.13
anA3	18000001	19000000	0.34
anA3	19000001	20000000	0.26
anA3	20000001	21000000	0.33
anA3	21000001	22000000	0.31
anA3	22000001	23000000	0.2
anA3	23000001	24000000	0.36
anA3	24000001	25000000	0.25
anA3	25000001	26000000	0.29
anA3	26000001	27000000	0.34
anA3	27000001	28000000	0.23
anA3	28000001	29000000	0.32
anA3	29000001	30000000	0.16
anA3	30000001	31000000	0.29
anA3	31000001	32000000	0.26
anA3	32000001	33000000	0.26
anA3	33000001	34000000	0.16
anA3	34000001	35000000	0.2
anA3	35000001	36000000	0.42
anA3	36000001	37000000	0.4
anA3	37000001	38000000	0.35
anA3	38000001	39000000	0.23
anA3	39000001	40000000	0.28
anA3	40000001	41000000	0.25
anA3	41000001	42000000	0.2
anA3	42000001	43000000	0.21
anA3	43000001	44000000	0.19
anA3	44000001	45000000	0.3
anA3	45000001	46000000	0.19
anA3	46000001	47000000	0.22
anA3	47000001	48000000	0.17
anA3	48000001	49000000	0.21
anA3	49000001	50000000	0.2
anA3	50000001	51000000	0.09
anA3	51000001	52000000	0.2
anA3	52000001	53000000	0.2
anA3	53000001	54000000	0.31
anA3	54000001	55000000	0.28
anA3	55000001	56000000	0.2
anA3	56000001	57000000	0.08
anA3	57000001	58000000	0.15
anA3	58000001	59000000	0.25
anA3	59000001	60000000	0.23
anA3	60000001	61000000	0.28
anA3	61000001	62000000	0.16
anA3	62000001	63000000	0.14
anA3	63000001	64000000	0.19
anA3	64000001	65000000	0.11
anA3	65000001	66000000	0.23
anA3	66000001	67000000	0.16
anA3	67000001	68000000	0.15
anA3	68000001	69000000	0.18
anA3	69000001	70000000	0.21
anA3	70000001	71000000	0.25
anA3	71000001	72000000	0.18
anA3	72000001	73000000	0.13
anA3	73000001	74000000	0.15
anA3	74000001	75000000	0.13
anA3	75000001	76000000	0.2
anA3	76000001	77000000	0.28
anA3	77000001	78000000	0.13
anA3	78000001	79000000	0.17
anA3	79000001	80000000	0.06
anA3	80000001	81000000	0.11
anA3	81000001	82000000	0.05
anA3	82000001	83000000	0.03
anA3	83000001	84000000	0.04
anA3	84000001	85000000	0.03
anA3	85000001	86000000	0.04
anA3	86000001	87000000	0.05
anA3	87000001	88000000	0.06
anA3	88000001	89000000	0.14
anA3	89000001	90000000	0.14
anA3	90000001	91000000	0.16
anA3	91000001	92000000	0.1
anA3	92000001	93000000	0.16
anA3	93000001	94000000	0.19
anA3	94000001	95000000	0.18
anA3	95000001	96000000	0.12
anA3	96000001	97000000	0.09
anA3	97000001	98000000	0.11
anA3	98000001	99000000	0.17
anA3	99000001	100000000	0.11
anA3	100000001	101000000	0.13
anA3	101000001	102000000	0.21
anA3	102000001	103000000	0.15
anA3	103000001	104000000	0.19
anA3	104000001	105000000	0.1
anA3	105000001	106000000	0.09
anA3	106000001	107000000	0.21
anA3	107000001	108000000	0.06
anA3	108000001	109000000	0.12
anA3	109000001	110000000	0.08
anA3	110000001	111000000	0.03
anA3	111000001	112000000	0.05
anA3	112000001	113000000	0.03
anA3	113000001	114000000	0.06
anA3	114000001	115000000	0.02
anA3	115000001	116000000	0.02
anA3	116000001	117000000	0.04
anA3	117000001	118000000	0.04
anA3	118000001	119000000	0.04
anA3	119000001	120000000	0.05
anA3	120000001	121000000	0.04
anA3	121000001	122000000	0.04
anA3	122000001	123000000	0.02
anA3	123000001	124000000	0.02
anA3	124000001	125000000	0.08
anA3	125000001	126000000	0.02
anA3	126000001	127000000	0.03
anA3	127000001	128000000	0.04
anA3	128000001	129000000	0.05
anA3	129000001	130000000	0.04
anA3	130000001	131000000	0.02
anA3	132000001	133000000	0.05
anA3	134000001	135000000	0.07
anA3	136000001	137000000	0.02
anA3	137000001	138000000	0.02
anA3	138000001	139000000	0.04
anA3	139000001	140000000	0.06
anA3	140000001	141000000	0.02
anA3	141000001	142000000	0.07
anA3	144000001	145000000	0.02
anA3	146000001	147000000	0.03
anA3	148000001	149000000	0.04
anA3	150000001	151000000	0.02
anA3	151000001	152000000	0.02
anA3	153000001	154000000	0.07
anA3	154000001	155000000	0.04
anA3	155000001	156000000	0.05
anA3	156000001	157000000	0.05
anA3	157000001	158000000	0.04
anA3	158000001	159000000	0.04
anA3	159000001	160000000	0.03
anA3	160000001	161000000	0.02
anA3	162000001	163000000	0.04
anA3	163000001	164000000	0.03
anA3	164000001	165000000	0.04
anA3	165000001	166000000	0.05
anA3	166000001	167000000	0.02
anA3	167000001	168000000	0.03
anA3	169000001	170000000	0.02
anA3	172000001	173000000	0.03
anA3	173000001	174000000	0.02
anA3	174000001	175000000	0.02
anA3	177000001	178000000	0.1
anA3	181000001	182000000	0.03
anA3	183000001	184000000	0.04
anA3	186000001	187000000	0.09
anA3	187000001	188000000	0.05
anA3	190000001	191000000	0.05
anA3	191000001	192000000	0.02
anA3	192000001	193000000	0.03
anA3	194000001	195000000	0.03
anA3	195000001	196000000	0.09
anA3	197000001	198000000	0.04
anA3	198000001	199000000	0.03
anA3	199000001	200000000	0.03
anA3	200000001	201000000	0.04
anA3	202000001	203000000	0.03
anA3	203000001	204000000	0.06
anA3	204000001	205000000	0.04
anA3	205000001	206000000	0.04
anA3	206000001	207000000	0.02
anA3	207000001	208000000	0.02
anA3	208000001	209000000	0.04
anA3	209000001	210000000	0.05
anA3	210000001	211000000	0.02
anA3	211000001	212000000	0.04
anA3	214000001	215000000	0.02
anA3	216000001	217000000	0.02
anA3	217000001	218000000	0.03
anA3	218000001	219000000	0.02
anA3	219000001	220000000	0.05
anA3	220000001	221000000	0.04
anA3	221000001	222000000	0.02
anA3	222000001	223000000	0.04
anA3	224000001	225000000	0.06
anA3	225000001	226000000	0.02
anA3	226000001	227000000	0.02
anA3	227000001	228000000	0.03
anA3	229000001	230000000	0.04
anA3	231000001	232000000	0.03
anA3	232000001	233000000	0.04
anA3	234000001	235000000	0.04
anA3	236000001	237000000	0.05
anA3	237000001	238000000	0.08
anA3	239000001	240000000	0.02
anA3	240000001	241000000	0.11
anA3	241000001	242000000	0.03
anA3	242000001	243000000	0.02
anA3	243000001	244000000	0.02
anA3	244000001	245000000	0.04
anA3	247000001	248000000	0.02
anA3	249000001	250000000	0.05
anA3	250000001	251000000	0.13
anA3	252000001	253000000	0.03
anA3	253000001	254000000	0.02
anA3	255000001	256000000	0.02
anA3	256000001	257000000	0.05
anA3	257000001	258000000	0.03
anA3	258000001	259000000	0.03
anA3	259000001	260000000	0.03
anA3	260000001	261000000	0.05
anA3	261000001	262000000	0.03
anA3	262000001	263000000	0.04
anA3	263000001	264000000	0.03
anA3	265000001	266000000	0.02
anA3	266000001	267000000	0.02
anA3	268000001	269000000	0.03
anA3	269000001	270000000	0.07
anA3	270000001	271000000	0.02
anA3	271000001	272000000	0.03
anA3	272000001	273000000	0.02
anA3	273000001	274000000	0.04
anA3	274000001	275000000	0.06
anA3	275000001	276000000	0.03
anA3	276000001	277000000	0.04
anA3	277000001	278000000	0.06
anA3	279000001	280000000	0.04
anA3	281000001	282000000	0.03
anA3	284000001	285000000	0.03
anA3	285000001	286000000	0.05
anA3	286000001	287000000	0.02
anA3	287000001	288000000	0.07
anA3	288000001	289000000	0.03
anA3	289000001	290000000	0.02
anA3	290000001	291000000	0.03
anA3	291000001	292000000	0.03
anA3	293000001	294000000	0.03
anA3	294000001	295000000	0.03
anA3	295000001	296000000	0.06
anA3	297000001	298000000	0.04
anA3	298000001	299000000	0.02
anA3	299000001	300000000	0.08
anA3	300000001	301000000	0.07
anA3	301000001	302000000	0.02
anA3	302000001	303000000	0.03
anA3	303000001	304000000	0.03
anA3	304000001	305000000	0.04
anA3	305000001	306000000	0.06
anA3	306000001	307000000	0.05
anA3	307000001	308000000	0.05
anA3	308000001	309000000	0.08
anA3	309000001	310000000	0.07
anA3	310000001	311000000	0.04
anA3	311000001	312000000	0.05
anA3	312000001	313000000	0.02
anA3	313000001	314000000	0.03
anA3	314000001	315000000	0.05
anA3	315000001	316000000	0.09
anA3	316000001	317000000	0.03
anA3	317000001	318000000	0.06
anA3	318000001	319000000	0.06
anA3	319000001	320000000	0.03
anA3	320000001	321000000	0.05
anA3	321000001	322000000	0.1
anA3	322000001	323000000	0.1
anA3	323000001	324000000	0.08
anA3	324000001	325000000	0.11
anA3	325000001	326000000	0.07
anA3	326000001	327000000	0.12
anA3	327000001	328000000	0.02
anA3	328000001	329000000	0.08
anA3	329000001	330000000	0.07
anA3	330000001	331000000	0.13
anA3	331000001	332000000	0.09
anA3	332000001	333000000	0.06
anA3	333000001	334000000	0.06
anA3	334000001	335000000	0.11
anA3	335000001	336000000	0.05
anA3	336000001	337000000	0.14
anA3	337000001	338000000	0.14
anA3	338000001	339000000	0.1
anA3	339000001	340000000	0.11
anA3	340000001	341000000	0.02
anA3	341000001	342000000	0.07
anA3	342000001	343000000	0.11
anA3	343000001	344000000	0.09
anA3	344000001	345000000	0.1
anA3	345000001	346000000	0.05
anA3	346000001	347000000	0.05
anA3	347000001	348000000	0.06
anA3	348000001	349000000	0.03
anA3	351000001	352000000	0.13
anA3	352000001	353000000	0.13
anA3	353000001	354000000	0.16
anA3	354000001	355000000	0.16
anA3	355000001	356000000	0.09
anA3	356000001	357000000	0.1
anA3	357000001	358000000	0.07
anA3	358000001	359000000	0.09
anA3	359000001	360000000	0.14
anA3	360000001	361000000	0.24
anA3	361000001	362000000	0.07
anA3	362000001	363000000	0.15
anA3	363000001	364000000	0.13
anA3	364000001	365000000	0.13
anA3	365000001	366000000	0.09
anA3	366000001	367000000	0.12
anA3	367000001	368000000	0.11
anA3	368000001	369000000	0.1
anA3	369000001	370000000	0.16
anA3	370000001	371000000	0.18
anA3	371000001	372000000	0.08
anA3	372000001	373000000	0.14
anA3	373000001	374000000	0.14
anA3	374000001	375000000	0.16
anA3	375000001	376000000	0.07
anA3	376000001	377000000	0.18
anA3	377000001	378000000	0.21
anA3	378000001	379000000	0.13
anA3	379000001	380000000	0.09
anA3	380000001	381000000	0.17
anA3	381000001	382000000	0.12
anA3	382000001	383000000	0.14
anA3	383000001	384000000	0.09
anA3	384000001	385000000	0.23
anA3	385000001	386000000	0.18
anA3	386000001	387000000	0.13
anA3	387000001	388000000	0.16
anA3	388000001	389000000	0.15
anA3	389000001	390000000	0.08
anA3	390000001	391000000	0.16
anA3	391000001	392000000	0.21
anA3	392000001	393000000	0.17
anA3	393000001	394000000	0.23
anA3	394000001	395000000	0.25
anA3	395000001	396000000	0.19
anA3	396000001	397000000	0.21
anA3	397000001	398000000	0.15
anA3	398000001	399000000	0.11
anA3	399000001	400000000	0.12
anA3	400000001	401000000	0.13
anA3	401000001	402000000	0.1
anA3	402000001	403000000	0.18
anA3	403000001	404000000	0.16
anA3	404000001	405000000	0.15
anA3	405000001	406000000	0.2
anA3	406000001	407000000	0.23
anA3	407000001	408000000	0.18
anA3	408000001	409000000	0.17
anA3	409000001	410000000	0.19
anA3	410000001	411000000	0.25
anA3	411000001	412000000	0.17
anA3	412000001	413000000	0.19
anA3	413000001	414000000	0.19
anA3	414000001	415000000	0.29
anA3	415000001	416000000	0.09
anA3	416000001	417000000	0.08
anA3	417000001	418000000	0.14
anA3	418000001	418651573	0.138
anA4	1	1000000	0.1
anA4	1000001	2000000	0.16
anA4	2000001	3000000	0.1
anA4	3000001	4000000	0.23
anA4	4000001	5000000	0.29
anA4	5000001	6000000	0.19
anA4	6000001	7000000	0.1
anA4	7000001	8000000	0.12
anA4	8000001	9000000	0.2
anA4	9000001	10000000	0.11
anA4	10000001	11000000	0.13
anA4	11000001	12000000	0.08
anA4	12000001	13000000	0.21
anA4	13000001	14000000	0.07
anA4	14000001	15000000	0.09
anA4	15000001	16000000	0.09
anA4	16000001	17000000	0.13
anA4	17000001	18000000	0.05
anA4	18000001	19000000	0.03
anA4	20000001	21000000	0.02
anA4	24000001	25000000	0.07
anA4	28000001	29000000	0.05
anA4	31000001	32000000	0.05
anA4	32000001	33000000	0.02
anA4	33000001	34000000	0.02
anA4	34000001	35000000	0.03
anA4	35000001	36000000	0.03
anA4	37000001	38000000	0.02
anA4	39000001	40000000	0.02
anA4	40000001	41000000	0.08
anA4	41000001	42000000	0.02
anA4	42000001	43000000	0.03
anA4	43000001	44000000	0.04
anA4	44000001	45000000	0.04
anA4	45000001	46000000	0.06
anA4	46000001	47000000	0.02
anA4	47000001	48000000	0.08
anA4	48000001	49000000	0.04
anA4	49000001	50000000	0.05
anA4	50000001	51000000	0.04
anA4	51000001	52000000	0.02
anA4	52000001	53000000	0.07
anA4	54000001	55000000	0.03
anA4	55000001	56000000	0.06
anA4	56000001	57000000	0.02
anA4	57000001	58000000	0.08
anA4	59000001	60000000	0.03
anA4	60000001	61000000	0.03
anA4	61000001	62000000	0.02
anA4	62000001	63000000	0.05
anA4	63000001	64000000	0.07
anA4	64000001	65000000	0.03
anA4	66000001	67000000	0.08
anA4	67000001	68000000	0.04
anA4	68000001	69000000	0.07
anA4	69000001	70000000	0.02
anA4	70000001	71000000	0.09
anA4	72000001	73000000	0.04
anA4	73000001	74000000	0.06
anA4	74000001	75000000	0.03
anA4	75000001	76000000	0.02
anA4	76000001	77000000	0.03
anA4	77000001	78000000	0.06
anA4	78000001	79000000	0.05
anA4	80000001	81000000	0.07
anA4	81000001	82000000	0.06
anA4	82000001	83000000	0.07
anA4	83000001	84000000	0.04
anA4	84000001	85000000	0.05
anA4	85000001	86000000	0.04
anA4	86000001	87000000	0.02
anA4	87000001	88000000	0.03
anA4	88000001	89000000	0.03
anA4	90000001	91000000	0.04
anA4	91000001	92000000	0.04
anA4	92000001	93000000	0.04
anA4	93000001	94000000	0.05
anA4	94000001	95000000	0.02
anA4	96000001	97000000	0.03
anA4	97000001	98000000	0.04
anA4	99000001	100000000	0.02
anA4	102000001	103000000	0.04
anA4	103000001	104000000	0.09
anA4	104000001	105000000	0.07
anA4	105000001	106000000	0.02
anA4	106000001	107000000	0.02
anA4	107000001	108000000	0.07
anA4	108000001	109000000	0.02
anA4	109000001	110000000	0.03
anA4	110000001	111000000	0.03
anA4	111000001	112000000	0.02
anA4	112000001	113000000	0.04
anA4	113000001	114000000	0.04
anA4	114000001	115000000	0.04
anA4	115000001	116000000	0.04
anA4	116000001	117000000	0.06
anA4	117000001	118000000	0.04
anA4	118000001	119000000	0.04
anA4	120000001	121000000	0.04
anA4	121000001	122000000	0.03
anA4	122000001	123000000	0.04
anA4	124000001	125000000	0.03
anA4	127000001	128000000	0.02
anA4	128000001	129000000	0.03
anA4	129000001	130000000	0.04
anA4	130000001	131000000	0.02
anA4	131000001	132000000	0.02
anA4	132000001	133000000	0.04
anA4	133000001	134000000	0.07
anA4	135000001	136000000	0.02
anA4	136000001	137000000	0.05
anA4	137000001	138000000	0.03
anA4	138000001	139000000	0.02
anA4	139000001	140000000	0.03
anA4	140000001	141000000	0.1
anA4	142000001	143000000	0.03
anA4	143000001	144000000	0.04
anA4	144000001	145000000	0.03
anA4	145000001	146000000	0.03
anA4	146000001	147000000	0.05
anA4	148000001	149000000	0.03
anA4	149000001	150000000	0.03
anA4	150000001	151000000	0.04
anA4	151000001	152000000	0.04
anA4	152000001	153000000	0.07
anA4	153000001	154000000	0.03
anA4	154000001	155000000	0.04
anA4	155000001	156000000	0.04
anA4	156000001	157000000	0.07
anA4	157000001	158000000	0.04
anA4	158000001	159000000	0.03
anA4	159000001	160000000	0.03
anA4	160000001	161000000	0.02
anA4	161000001	162000000	0.02
anA4	162000001	163000000	0.04
anA4	163000001	164000000	0.05
anA4	164000001	165000000	0.12
anA4	165000001	166000000	0.08
anA4	166000001	167000000	0.12
anA4	167000001	168000000	0.11
anA4	168000001	169000000	0.04
anA4	169000001	170000000	0.13
anA4	170000001	171000000	0.09
anA4	171000001	172000000	0.06
anA4	172000001	173000000	0.1
anA4	173000001	174000000	0.07
anA4	174000001	175000000	0.06
anA4	175000001	176000000	0.07
anA4	176000001	177000000	0.11
anA4	177000001	178000000	0.11
anA4	178000001	179000000	0.11
anA4	179000001	180000000	0.07
anA4	180000001	181000000	0.16
anA4	181000001	182000000	0.05
anA4	182000001	183000000	0.12
anA4	183000001	184000000	0.16
anA4	184000001	185000000	0.09
anA4	185000001	186000000	0.06
anA4	186000001	187000000	0.06
anA4	187000001	188000000	0.08
anA4	188000001	189000000	0.23
anA4	189000001	190000000	0.04
anA4	190000001	191000000	0.11
anA4	191000001	192000000	0.16
anA4	192000001	193000000	0.08
anA4	193000001	194000000	0.16
anA4	194000001	195000000	0.13
anA4	195000001	196000000	0.03
anA4	196000001	197000000	0.09
anA4	197000001	198000000	0.1
anA4	198000001	199000000	0.15
anA4	199000001	200000000	0.18
anA4	200000001	201000000	0.13
anA4	201000001	202000000	0.12
anA4	202000001	203000000	0.26
anA4	203000001	204000000	0.18
anA4	204000001	205000000	0.23
anA4	205000001	206000000	0.27
anA4	206000001	207000000	0.13
anA4	207000001	208000000	0.24
anA4	208000001	209000000	0.2
anA4	209000001	210000000	0.14
anA4	210000001	211000000	0.1
anA4	211000001	212000000	0.28
anA4	212000001	213000000	0.17
anA4	213000001	214000000	0.07
anA4	214000001	215000000	0.16
anA4	215000001	216000000	0.12
anA4	216000001	217000000	0.28
anA4	217000001	218000000	0.15
anA4	218000001	219000000	0.2
anA4	219000001	220000000	0.19
anA4	220000001	221000000	0.04
anA4	221000001	222000000	0.29
anA4	223000001	224000000	0.06
anA4	224000001	225000000	0.13
anA4	225000001	226000000	0.06
anA4	226000001	227000000	0.32
anA4	227000001	228000000	0.23
anA4	228000001	229000000	0.18
anA4	229000001	230000000	0.18
anA4	230000001	231000000	0.15
anA4	231000001	232000000	0.21
anA4	232000001	233000000	0.3
anA4	233000001	234000000	0.13
anA4	234000001	235000000	0.1
anA4	235000001	236000000	0.19
anA4	236000001	237000000	0.11
anA4	237000001	238000000	0.13
anA4	238000001	239000000	0.18
anA4	239000001	240000000	0.08
anA4	240000001	241000000	0.21
anA4	241000001	242000000	0.16
anA4	242000001	243000000	0.16
anA4	243000001	244000000	0.18
anA4	244000001	245000000	0.2
anA4	245000001	246000000	0.25
anA4	246000001	247000000	0.3
anA4	247000001	248000000	0.19
anA4	248000001	249000000	0.24
anA4	249000001	250000000	0.19
anA4	250000001	251000000	0.19
anA4	251000001	252000000	0.21
anA4	252000001	253000000	0.16
anA4	253000001	254000000	0.18
anA4	254000001	255000000	0.18
anA4	255000001	256000000	0.09
anA4	256000001	257000000	0.23
anA4	257000001	258000000	0.28
anA4	258000001	259000000	0.34
anA4	259000001	260000000	0.26
anA4	260000001	261000000	0.02
anA4	261000001	262000000	0.23
anA4	262000001	263000000	0.2
anA4	263000001	264000000	0.07
anA4	264000001	265000000	0.26
anA4	265000001	266000000	0.29
anA4	266000001	267000000	0.1
anA4	267000001	268000000	0.16
anA4	268000001	269000000	0.27
anA4	269000001	270000000	0.34
anA4	270000001	271000000	0.27
anA4	271000001	272000000	0.32
anA4	272000001	273000000	0.32
anA4	273000001	274000000	0.18
anA4	274000001	275000000	0.07
anA4	275000001	276000000	0.11
anA4	276000001	277000000	0.22
anA4	277000001	278000000	0.28
anA4	278000001	279000000	0.27
anA4	279000001	280000000	0.33
anA4	280000001	281000000	0.34
anA4	281000001	282000000	0.34
anA4	282000001	283000000	0.1
anA4	283000001	284000000	0.48
anA4	284000001	285000000	0.19
anA4	285000001	286000000	0.31
anA4	286000001	287000000	0.26
anA4	287000001	288000000	0.43
anA4	288000001	289000000	0.34
anA4	289000001	290000000	0.31
anA4	290000001	291000000	0.3
anA4	291000001	292000000	0.38
anA4	292000001	293000000	0.28
anA4	293000001	294000000	0.28
anA4	294000001	295000000	0.3
anA4	295000001	296000000	0.35
anA4	296000001	297000000	0.17
anA4	297000001	298000000	0.13
anA4	298000001	299000000	0.19
anA4	299000001	300000000	0.46
anA4	300000001	301000000	0.54
anA4	301000001	302000000	0.43
anA4	302000001	303000000	0.33
anA4	303000001	304000000	0.19
anA4	304000001	305000000	0.17
anA4	305000001	306000000	0.22
anA4	306000001	307000000	0.36
anA4	307000001	308000000	0.27
anA4	308000001	309000000	0.23
anA4	309000001	310000000	0.36
anA4	310000001	311000000	0.36
anA4	311000001	312000000	0.29
anA4	312000001	313000000	0.48
anA4	313000001	314000000	0.36
anA4	314000001	315000000	0.37
anA4	315000001	316000000	0.46
anA4	316000001	317000000	0.39
anA4	317000001	318000000	0.34
anA4	318000001	319000000	0.33
anA4	319000001	320000000	0.32
anA4	320000001	321000000	0.43
anA4	321000001	322000000	0.34
anA4	322000001	323000000	0.27
anA4	323000001	324000000	0.39
anA4	324000001	325000000	0.16
anA4	325000001	326000000	0.32
anA4	326000001	327000000	0.23
anA4	327000001	328000000	0.21
anA4	328000001	329000000	0.33
anA4	329000001	330000000	0.37
anA4	330000001	331000000	0.24
anA4	331000001	332000000	0.31
anA4	332000001	333000000	0.21
anA4	333000001	334000000	0.08
anA4	334000001	335000000	0.15
anA4	335000001	336000000	0.22
anA4	336000001	337000000	0.19
anA4	337000001	338000000	0.38
anA4	338000001	339000000	0.42
anA4	339000001	340000000	0.26
anA4	340000001	341000000	0.24
anA4	341000001	342000000	0.34
anA4	342000001	343000000	0.32
anA4	343000001	344000000	0.26
anA4	344000001	345000000	0.25
anA4	345000001	346000000	0.28
anA4	346000001	347000000	0.33
anA4	347000001	348000000	0.18
anA4	348000001	349000000	0.26
anA4	349000001	350000000	0.21
anA4	350000001	351000000	0.3
anA4	351000001	352000000	0.26
anA4	352000001	353000000	0.32
anA4	353000001	354000000	0.28
anA4	354000001	355000000	0.27
anA4	355000001	356000000	0.21
anA4	356000001	357000000	0.43
anA4	357000001	358000000	0.28
anA4	358000001	359000000	0.37
anA4	359000001	360000000	0.2
anA4	360000001	361000000	0.32
anA4	361000001	362000000	0.38
anA4	362000001	363000000	0.38
anA4	363000001	364000000	0.12
anA4	364000001	365000000	0.2
anA4	365000001	366000000	0.39
anA4	366000001	367000000	0.29
anA4	367000001	368000000	0.19
anA4	368000001	369000000	0.32
anA4	369000001	370000000	0.2
anA4	370000001	371000000	0.13
anA4	371000001	372000000	0.24
anA4	372000001	373000000	0.19
anA4	373000001	374000000	0.22
anA4	374000001	375000000	0.28
anA4	375000001	376000000	0.12
anA4	376000001	377000000	0.28
anA4	377000001	378000000	0.26
anA4	378000001	379000000	0.18
anA4	379000001	380000000	0.23
anA4	380000001	381000000	0.23
anA4	381000001	382000000	0.35
anA4	382000001	383000000	0.25
anA4	383000001	384000000	0.21
anA4	384000001	385000000	0.11
anA4	385000001	386000000	0.13
anA4	386000001	387000000	0.07
anA4	387000001	388000000	0.02
anA4	388000001	389000000	0.05
anA4	389000001	390000000	0.05
anA4	391000001	392000000	0.02
anA4	392000001	393000000	0.05
anA4	393000001	394000000	0.06
anA4	394000001	395000000	0.06
anA4	395000001	396000000	0.08
anA4	396000001	397000000	0.23
anA4	397000001	398000000	0.17
anA4	398000001	399000000	0.23
anA4	399000001	400000000	0.18
anA4	400000001	401000000	0.24
anA4	401000001	402000000	0.27
anA4	402000001	403000000	0.18
anA4	403000001	404000000	0.24
anA4	404000001	405000000	0.33
anA4	405000001	406000000	0.28
anA4	406000001	407000000	0.37
anA4	407000001	408000000	0.14
anA4	408000001	409000000	0.3
anA4	409000001	410000000	0.24
anA4	410000001	411000000	0.29
anA4	411000001	412000000	0.36
anA4	412000001	413000000	0.23
anA4	413000001	414000000	0.29
anA4	414000001	415000000	0.27
anA4	415000001	416000000	0.29
anA4	416000001	417000000	0.24
anA4	417000001	418000000	0.27
anA4	418000001	419000000	0.27
anA4	419000001	420000000	0.32
anA4	420000001	421000000	0.29
anA4	421000001	422000000	0.25
anA4	422000001	423000000	0.27
anA4	423000001	424000000	0.18
anA4	424000001	425000000	0.16
anA4	425000001	426000000	0.13
anA4	426000001	427000000	0.25
anA4	427000001	428000000	0.26
anA4	428000001	429000000	0.23
anA4	429000001	430000000	0.33
anA4	430000001	431000000	0.4
anA4	431000001	432000000	0.29
anA4	432000001	433000000	0.27
anA4	433000001	434000000	0.49
anA4	434000001	435000000	0.48
anA4	435000001	436000000	0.22
anA4	436000001	437000000	0.22
anA4	437000001	438000000	0.17
anA4	438000001	439000000	0.27
anA4	439000001	440000000	0.09
anA4	440000001	441000000	0.14
anA4	441000001	442000000	0.37
anA4	442000001	443000000	0.21
anA4	443000001	444000000	0.26
anA4	444000001	445000000	0.27
anA4	445000001	446000000	0.36
anA4	446000001	447000000	0.14
anA4	447000001	448000000	0.35
anA4	448000001	449000000	0.43
anA4	449000001	450000000	0.48
anA4	450000001	451000000	0.31
anA4	451000001	452000000	0.34
anA4	452000001	453000000	0.25
anA4	453000001	454000000	0.3
anA4	454000001	455000000	0.4
anA4	455000001	456000000	0.48
anA4	456000001	457000000	0.25
anA4	457000001	458000000	0.31
anA4	458000001	459000000	0.39
anA4	459000001	460000000	0.26
anA4	460000001	461000000	0.1
anA4	461000001	462000000	0.21
anA4	462000001	463000000	0.27
anA4	463000001	464000000	0.47
anA4	464000001	465000000	0.22
anA4	465000001	466000000	0.25
anA4	466000001	467000000	0.3
anA4	467000001	468000000	0.23
anA5	1	1000000	0.2
anA5	1000001	2000000	0.13
anA5	2000001	3000000	0.26
anA5	3000001	4000000	0.27
anA5	4000001	5000000	0.06
anA5	5000001	6000000	0.07
anA5	6000001	7000000	0.28
anA5	7000001	8000000	0.18
anA5	8000001	9000000	0.14
anA5	9000001	10000000	0.21
anA5	10000001	11000000	0.33
anA5	11000001	12000000	0.31
anA5	12000001	13000000	0.25
anA5	13000001	14000000	0.37
anA5	14000001	15000000	0.4
anA5	15000001	16000000	0.29
anA5	16000001	17000000	0.27
anA5	17000001	18000000	0.2
anA5	18000001	19000000	0.38
anA5	19000001	20000000	0.14
anA5	20000001	21000000	0.15
anA5	21000001	22000000	0.15
anA5	22000001	23000000	0.23
anA5	23000001	24000000	0.25
anA5	24000001	25000000	0.27
anA5	25000001	26000000	0.27
anA5	26000001	27000000	0.16
anA5	27000001	28000000	0.22
anA5	28000001	29000000	0.14
anA5	29000001	30000000	0.23
anA5	30000001	31000000	0.22
anA5	31000001	32000000	0.22
anA5	32000001	33000000	0.13
anA5	33000001	34000000	0.28
anA5	34000001	35000000	0.15
anA5	36000001	37000000	0.16
anA5	37000001	38000000	0.14
anA5	38000001	39000000	0.18
anA5	39000001	40000000	0.17
anA5	40000001	41000000	0.19
anA5	41000001	42000000	0.15
anA5	42000001	43000000	0.26
anA5	43000001	44000000	0.18
anA5	44000001	45000000	0.17
anA5	45000001	46000000	0.25
anA5	46000001	47000000	0.27
anA5	47000001	48000000	0.33
anA5	48000001	49000000	0.22
anA5	49000001	50000000	0.13
anA5	50000001	51000000	0.21
anA5	51000001	52000000	0.17
anA5	52000001	53000000	0.19
anA5	53000001	54000000	0.25
anA5	54000001	55000000	0.13
anA5	55000001	56000000	0.1
anA5	56000001	57000000	0.12
anA5	57000001	58000000	0.16
anA5	58000001	59000000	0.17
anA5	59000001	60000000	0.11
anA5	60000001	61000000	0.12
anA5	61000001	62000000	0.11
anA5	62000001	63000000	0.14
anA5	63000001	64000000	0.16
anA5	64000001	65000000	0.07
anA5	65000001	66000000	0.16
anA5	66000001	67000000	0.18
anA5	67000001	68000000	0.18
anA5	68000001	69000000	0.15
anA5	69000001	70000000	0.21
anA5	70000001	71000000	0.07
anA5	71000001	72000000	0.08
anA5	72000001	73000000	0.09
anA5	73000001	74000000	0.12
anA5	74000001	75000000	0.17
anA5	75000001	76000000	0.19
anA5	76000001	77000000	0.09
anA5	77000001	78000000	0.16
anA5	78000001	79000000	0.13
anA5	79000001	80000000	0.17
anA5	80000001	81000000	0.15
anA5	81000001	82000000	0.05
anA5	82000001	83000000	0.09
anA5	83000001	84000000	0.16
anA5	84000001	85000000	0.05
anA5	85000001	86000000	0.15
anA5	86000001	87000000	0.09
anA5	87000001	88000000	0.07
anA5	88000001	89000000	0.07
anA5	89000001	90000000	0.15
anA5	90000001	91000000	0.22
anA5	91000001	92000000	0.11
anA5	92000001	93000000	0.14
anA5	93000001	94000000	0.07
anA5	94000001	95000000	0.16
anA5	95000001	96000000	0.07
anA5	96000001	97000000	0.07
anA5	97000001	98000000	0.07
anA5	98000001	99000000	0.11
anA5	99000001	100000000	0.11
anA5	100000001	101000000	0.12
anA5	101000001	102000000	0.05
anA5	102000001	103000000	0.15
anA5	103000001	104000000	0.16
anA5	104000001	105000000	0.08
anA5	105000001	106000000	0.06
anA5	106000001	107000000	0.13
anA5	107000001	108000000	0.13
anA5	108000001	109000000	0.1
anA5	110000001	111000000	0.19
anA5	111000001	112000000	0.16
anA5	112000001	113000000	0.18
anA5	113000001	114000000	0.06
anA5	115000001	116000000	0.1
anA5	116000001	117000000	0.13
anA5	117000001	118000000	0.16
anA5	118000001	119000000	0.13
anA5	119000001	120000000	0.1
anA5	120000001	121000000	0.1
anA5	121000001	122000000	0.15
anA5	122000001	123000000	0.11
anA5	123000001	124000000	0.14
anA5	124000001	125000000	0.05
anA5	125000001	126000000	0.09
anA5	126000001	127000000	0.15
anA5	127000001	128000000	0.18
anA5	128000001	129000000	0.09
anA5	129000001	130000000	0.12
anA5	130000001	131000000	0.16
anA5	131000001	132000000	0.19
anA5	132000001	133000000	0.19
anA5	133000001	134000000	0.1
anA5	134000001	135000000	0.11
anA5	135000001	136000000	0.17
anA5	136000001	137000000	0.15
anA5	137000001	138000000	0.17
anA5	138000001	139000000	0.08
anA5	139000001	140000000	0.12
anA5	140000001	141000000	0.13
anA5	142000001	143000000	0.06
anA5	143000001	144000000	0.11
anA5	144000001	145000000	0.15
anA5	145000001	146000000	0.11
anA5	146000001	147000000	0.09
anA5	147000001	148000000	0.06
anA5	148000001	149000000	0.07
anA5	149000001	150000000	0.1
anA5	150000001	151000000	0.11
anA5	151000001	152000000	0.11
anA5	152000001	153000000	0.1
anA5	153000001	154000000	0.1
anA5	154000001	155000000	0.09
anA5	155000001	156000000	0.1
anA5	156000001	157000000	0.06
anA5	157000001	158000000	0.07
anA5	158000001	159000000	0.03
anA5	159000001	160000000	0.12
anA5	160000001	161000000	0.12
anA5	161000001	162000000	0.07
anA5	162000001	163000000	0.09
anA5	163000001	164000000	0.1
anA5	164000001	165000000	0.09
anA5	165000001	166000000	0.08
anA5	166000001	167000000	0.05
anA5	167000001	168000000	0.08
anA5	168000001	169000000	0.1
anA5	169000001	170000000	0.15
anA5	170000001	171000000	0.06
anA5	171000001	172000000	0.05
anA5	172000001	173000000	0.09
anA5	173000001	174000000	0.02
anA5	174000001	175000000	0.07
anA5	175000001	176000000	0.04
anA5	176000001	177000000	0.06
anA5	177000001	178000000	0.07
anA5	178000001	179000000	0.04
anA5	179000001	180000000	0.07
anA5	180000001	181000000	0.05
anA5	181000001	182000000	0.08
anA5	182000001	183000000	0.1
anA5	183000001	184000000	0.03
anA5	184000001	185000000	0.06
anA5	185000001	186000000	0.09
anA5	186000001	187000000	0.09
anA5	187000001	188000000	0.04
anA5	188000001	189000000	0.06
anA5	189000001	190000000	0.04
anA5	190000001	191000000	0.08
anA5	191000001	192000000	0.11
anA5	192000001	193000000	0.07
anA5	193000001	194000000	0.04
anA5	194000001	195000000	0.08
anA5	195000001	196000000	0.02
anA5	196000001	197000000	0.05
anA5	197000001	198000000	0.05
anA5	198000001	199000000	0.02
anA5	199000001	200000000	0.05
anA5	200000001	201000000	0.02
anA5	201000001	202000000	0.04
anA5	203000001	204000000	0.03
anA5	204000001	205000000	0.02
anA5	206000001	207000000	0.02
anA5	207000001	208000000	0.07
anA5	208000001	209000000	0.03
anA5	210000001	211000000	0.03
anA5	211000001	212000000	0.06
anA5	213000001	214000000	0.03
anA5	214000001	215000000	0.09
anA5	217000001	218000000	0.05
anA5	218000001	219000000	0.03
anA5	219000001	220000000	0.03
anA5	220000001	221000000	0.02
anA5	221000001	222000000	0.02
anA5	223000001	224000000	0.04
anA5	224000001	225000000	0.02
anA5	226000001	227000000	0.02
anA5	228000001	229000000	0.02
anA5	231000001	232000000	0.02
anA5	232000001	233000000	0.06
anA5	233000001	234000000	0.02
anA5	236000001	237000000	0.03
anA5	237000001	238000000	0.06
anA5	238000001	239000000	0.02
anA5	240000001	241000000	0.02
anA5	242000001	243000000	0.03
anA5	244000001	245000000	0.02
anA5	245000001	246000000	0.02
anA5	246000001	247000000	0.04
anA5	247000001	248000000	0.02
anA5	248000001	249000000	0.03
anA5	249000001	250000000	0.03
anA5	251000001	252000000	0.02
anA5	252000001	253000000	0.05
anA5	253000001	254000000	0.04
anA5	254000001	255000000	0.03
anA5	255000001	256000000	0.02
anA5	256000001	257000000	0.03
anA5	257000001	258000000	0.04
anA5	258000001	259000000	0.02
anA5	259000001	260000000	0.03
anA5	260000001	261000000	0.04
anA5	261000001	262000000	0.02
anA5	262000001	263000000	0.04
anA5	263000001	264000000	0.02
anA5	265000001	266000000	0.05
anA5	267000001	268000000	0.03
anA5	268000001	269000000	0.03
anA5	269000001	270000000	0.06
anA5	270000001	271000000	0.05
anA5	271000001	272000000	0.03
anA5	274000001	275000000	0.05
anA5	275000001	276000000	0.02
anA5	277000001	278000000	0.03
anA5	278000001	279000000	0.04
anA5	279000001	280000000	0.02
anA5	280000001	281000000	0.02
anA5	281000001	282000000	0.11
anA5	283000001	284000000	0.03
anA5	284000001	285000000	0.02
anA5	285000001	286000000	0.04
anA5	286000001	287000000	0.05
anA5	287000001	288000000	0.05
anA5	288000001	289000000	0.1
anA5	290000001	291000000	0.05
[truncated: 7,659 more rows]

## Sheet: Fig E5a_Kayotypes
Karyotypes of Sanfensan (an) genome
Chr	Chromosome_Name	Start	End	Color
chr - anA1	1A	0	551551546	set2-7-qual-1
chr - anA2	2A	0	462808537	set2-7-qual-2
chr - anA3	3A	0	418651573	set2-7-qual-3
chr - anA4	4A	0	468675277	set2-7-qual-4
chr - anA5	5A	0	489909384	set2-7-qual-5
chr - anA6	6A	0	456816062	set2-7-qual-6
chr - anA7	7A	0	497829130	set2-7-qual-7
chr - anC1	1C	0	459159440	set2-7-qual-1
chr - anC2	2C	0	574164885	set2-7-qual-2
chr - anC3	3C	0	616197722	set2-7-qual-3
chr - anC4	4C	0	701822418	set2-7-qual-4
chr - anC5	5C	0	601564292	set2-7-qual-5
chr - anC6	6C	0	610202438	set2-7-qual-6
chr - anC7	7C	0	530952309	set2-7-qual-7
chr - anD1	1D	0	473708344	set2-7-qual-1
chr - anD2	2D	0	532977765	set2-7-qual-2
chr - anD3	3D	0	464057439	set2-7-qual-3
chr - anD4	4D	0	451837890	set2-7-qual-4
chr - anD5	5D	0	500509326	set2-7-qual-5
chr - anD6	6D	0	293840564	set2-7-qual-6
chr - anD7	7D	0	498923318	set2-7-qual-7

## Sheet: Fig E5b innermost_links
Block links among subgenomes of A. insularis (ai)
Chromosome	Start	End	Chromosome	Start	End	Color
aiC1	430179631	494937706	aiD1	272321689	318390071	color=set2-7-qual-1
aiC1	506901198	533437504	aiD1	327275788	348524967	color=set2-7-qual-1
aiC1	365963872	427836333	aiD1	228255397	269778459	color=set2-7-qual-1
aiC1	311708990	362645036	aiD1	191698877	227568163	color=set2-7-qual-1
aiC1	41382691	77398844	aiD1	9466153	34251583	color=set2-7-qual-1
aiC1	289355139	309419171	aiD1	174890979	189407993	color=set2-7-qual-1
aiC1	497824001	499919067	aiD1	322297060	324093123	color=set2-7-qual-1
aiC1	534175711	536425136	aiD1	348998666	351537587	color=set2-7-qual-1
aiC1	495242586	496683709	aiD1	319573050	320236493	color=set2-7-qual-1
aiC1	502908402	503674625	aiD1	321026640	321191289	color=set2-7-qual-1
aiC1	358495343	361733558	aiD1	224610616	226326745	color=set2-7-qual-1
aiC1	504047318	506688666	aiD1	324755272	326838179	color=set2-7-qual-1
aiC1	518119282	519375555	aiD1	335555841	336379393	color=set2-7-qual-1
aiC1	90592280	109434718	aiD1	36049748	59475821	color=set2-7-qual-1
aiC1	424666231	428587674	aiD1	268901740	272301264	color=set2-7-qual-1
aiC1	414877032	417080324	aiD1	263442230	264321047	color=set2-7-qual-1
aiC1	500337183	502966552	aiD1	321059500	322168661	color=set2-7-qual-1
aiC1	380629403	381606054	aiD1	238830103	239359987	color=set2-7-qual-1
aiC1	355237156	358499980	aiD1	224615519	226001843	color=set2-7-qual-1
aiC1	459831287	461033234	aiD1	292346455	294389052	color=set2-7-qual-1
aiC1	382951059	383875040	aiD1	239660962	239882034	color=set2-7-qual-1
aiC1	318414378	320464123	aiD1	198605011	199612081	color=set2-7-qual-1
aiC1	374203876	375274281	aiD1	234602083	235786108	color=set2-7-qual-1
aiC1	68914920	70191547	aiD1	26484330	29142077	color=set2-7-qual-1
aiC1	536011624	536522147	aiD1	351432592	351937338	color=set2-7-qual-1
aiC1	50278483	52095683	aiD1	13840847	14764619	color=set2-7-qual-1
aiC1	292125470	293590362	aiD1	177637070	180898006	color=set2-7-qual-1
aiC1	372534015	372980373	aiD1	233268171	233598725	color=set2-7-qual-1
aiC1	308911478	310222171	aiD1	189104698	189636687	color=set2-7-qual-1
aiC1	78216935	80316290	aiD1	32310671	33311808	color=set2-7-qual-1
aiC1	294440522	294651210	aiD1	19971	71033	color=set2-7-qual-1
aiC1	461945077	462183679	aiD2	296735669	296942970	color=set2-7-qual-1
aiC1	429872428	430453019	aiC4	43107215	43447743	color=set2-7-qual-1
aiC1	382365877	382465670	aiC4	11089839	11199835	color=set2-7-qual-1
aiC1	422858653	422933406	aiD4	316436615	316531133	color=set2-7-qual-1
aiC1	5801966	17892366	aiD5	434977938	455114222	color=set2-7-qual-1
aiC1	4740507	5505423	aiD5	429919313	431541047	color=set2-7-qual-1
aiC1	21658827	23594699	aiD5	458861483	460084422	color=set2-7-qual-1
aiC1	39970787	40434680	aiD5	460285385	460751726	color=set2-7-qual-1
aiC1	25133436	26446431	aiD5	469663427	469794316	color=set2-7-qual-1
aiC1	10043976	10807387	aiD5	441960512	443464063	color=set2-7-qual-1
aiC1	23620738	39275296	aiD5	460896546	470501340	color=set2-7-qual-1
aiC1	17968993	21567312	aiD5	455138711	458847186	color=set2-7-qual-1
aiC1	537151085	538340717	aiD5	3716633	4852255	color=set2-7-qual-1
aiC1	1411535	3192924	aiD5	470952351	472777347	color=set2-7-qual-1
aiC1	16144118	16683589	aiD5	452824560	453164687	color=set2-7-qual-1
aiC1	468510953	468889344	aiD6	92395189	92568320	color=set2-7-qual-1
aiC1	453530949	454645828	aiD6	341269424	342028618	color=set2-7-qual-1
aiC1	265599767	266193939	aiD7	28628275	29162640	color=set2-7-qual-1
aiC1	533564890	533976839	aiD7	427748479	427947306	color=set2-7-qual-1
aiD1	356535590	356832963	aiC2	94739939	95239269	color=set2-7-qual-1
aiD1	352135046	352531388	aiC2	68114679	68630574	color=set2-7-qual-1
aiD1	326868644	327213656	aiD2	318007118	318537058	color=set2-7-qual-1
aiD1	461542060	461983974	aiD2	15430	689951	color=set2-7-qual-1
aiD1	190739010	191145084	aiC3	500393388	501561974	color=set2-7-qual-1
aiD1	189802348	190583780	aiC3	499283900	500214048	color=set2-7-qual-1
aiD1	360169307	363195389	aiD3	430067519	433750065	color=set2-7-qual-1
aiD1	357493184	359874833	aiD3	428179961	430659784	color=set2-7-qual-1
aiD1	3740224	5564279	aiD3	367927170	372604513	color=set2-7-qual-1
aiD1	396351463	399225868	aiD3	375937010	381664797	color=set2-7-qual-1
aiD1	363618787	364439891	aiD3	435112969	436211632	color=set2-7-qual-1
aiD1	816054	1707690	aiD3	439270277	441647574	color=set2-7-qual-1
aiD1	364497572	384686831	aiD3	396142421	427640889	color=set2-7-qual-1
aiD1	385672486	395265949	aiD3	382015347	395114029	color=set2-7-qual-1
aiD1	5884190	9318870	aiD3	360493500	367408620	color=set2-7-qual-1
aiD1	354933092	355801272	aiD3	372686618	375318477	color=set2-7-qual-1
aiD1	397624704	399427728	aiD3	375606565	377178423	color=set2-7-qual-1
aiD1	399439625	424373703	aiC4	630267682	677466317	color=set2-7-qual-1
aiD1	425217784	425740779	aiC4	119003816	120108656	color=set2-7-qual-1
aiD1	435762603	436464007	aiC4	98818990	100463843	color=set2-7-qual-1
aiD1	431863602	432437209	aiC4	106257886	106825311	color=set2-7-qual-1
aiD1	454048821	454608265	aiC4	74831203	75355301	color=set2-7-qual-1
aiD1	429649658	430020376	aiC4	108998997	109593084	color=set2-7-qual-1
aiD1	449513051	450150526	aiC4	80429993	81152368	color=set2-7-qual-1
aiD1	427868810	428589461	aiC4	110483310	111453820	color=set2-7-qual-1
aiD1	303811309	304019953	aiC4	633172112	633544964	color=set2-7-qual-1
aiD1	436595678	436812937	aiC4	96872056	97257722	color=set2-7-qual-1
aiD1	452798561	452918497	aiC4	78194169	78354028	color=set2-7-qual-1
aiD1	437010558	449206582	aiC4	81330496	95555058	color=set2-7-qual-1
aiD1	425754129	427796656	aiC4	114530098	118643469	color=set2-7-qual-1
aiD1	450516356	453420653	aiC4	77688128	80369070	color=set2-7-qual-1
aiD1	432523431	435593555	aiC4	101033419	106007475	color=set2-7-qual-1
aiD1	457413438	461475267	aiC4	71445618	74718660	color=set2-7-qual-1
aiD1	430843277	431844456	aiC4	106835695	108575319	color=set2-7-qual-1
aiD1	455920874	457178787	aiC4	76321347	77487913	color=set2-7-qual-1
aiD1	424480289	425185632	aiC4	120225278	121125594	color=set2-7-qual-1
aiD1	354102533	354433843	aiC4	620953289	622502453	color=set2-7-qual-1
aiD1	429377894	429509004	aiC4	109615451	109900173	color=set2-7-qual-1
aiD1	318969586	319458197	aiC5	442050499	442915543	color=set2-7-qual-1
aiD1	442895983	443192534	aiC6	572255516	572886508	color=set2-7-qual-1
aiD1	462405955	462436747	aiC7	496828142	496855572	color=set2-7-qual-1
aiD1	435663444	435749889	aiC7	26403914	26502094	color=set2-7-qual-1
aiD1	402759471	402820108	aiC7	249799491	249994364	color=set2-7-qual-1
aiC2	598401515	598609362	aiC2	607572743	608036866	color=set2-7-qual-2
aiC2	537235614	591967653	aiD2	341949653	387838951	color=set2-7-qual-2
aiC2	107324057	216948056	aiD2	883447	98651214	color=set2-7-qual-2
aiC2	450811173	498718943	aiD2	282337730	316766893	color=set2-7-qual-2
aiC2	500979936	521316618	aiD2	317818872	333687937	color=set2-7-qual-2
aiC2	404084909	443013988	aiD2	242616234	275921391	color=set2-7-qual-2
aiC2	524619741	530458715	aiD2	337913100	341226176	color=set2-7-qual-2
aiC2	393231916	402010312	aiD2	231399614	238472984	color=set2-7-qual-2
aiC2	383513983	390083538	aiD2	225780315	230657921	color=set2-7-qual-2
aiC2	225206562	237686990	aiD2	201589612	214927157	color=set2-7-qual-2
aiC2	499535097	500799566	aiD2	288270003	289353554	color=set2-7-qual-2
aiC2	43310971	44807465	aiD2	264911418	265619437	color=set2-7-qual-2
aiC2	372198235	376958305	aiD2	194647868	200322201	color=set2-7-qual-2
aiC2	534438454	534503150	aiD2	334481084	334800392	color=set2-7-qual-2
aiC2	592140673	595242914	aiD2	388151395	390296319	color=set2-7-qual-2
aiC2	530565087	535742673	aiD2	333823232	337445667	color=set2-7-qual-2
aiC2	443028760	450699172	aiD2	276261131	282223155	color=set2-7-qual-2
aiC2	595245619	596788933	aiD2	391179453	393796189	color=set2-7-qual-2
aiC2	402282382	406491714	aiD2	238775120	244061054	color=set2-7-qual-2
aiC2	560121478	561897862	aiD2	360679077	361840846	color=set2-7-qual-2
aiC2	523635292	524798011	aiD2	337597716	338527043	color=set2-7-qual-2
aiC2	133514979	134729859	aiD2	18393783	19422158	color=set2-7-qual-2
aiC2	597486031	597993569	aiD2	394607534	395527703	color=set2-7-qual-2
aiC2	500881379	501966977	aiD2	317003250	317902402	color=set2-7-qual-2
aiC2	596909927	597455362	aiD2	393858241	395662006	color=set2-7-qual-2
aiC2	575673388	576063178	aiD2	341417339	341674763	color=set2-7-qual-2
aiC2	111927136	112611541	aiD2	4148395	4768019	color=set2-7-qual-2
aiC2	392616830	393451462	aiD2	231302177	231855666	color=set2-7-qual-2
aiC2	113200025	114756594	aiD2	5182133	6276349	color=set2-7-qual-2
aiC2	368831676	371791993	aiD2	220565893	225036770	color=set2-7-qual-2
aiC2	591154838	592049740	aiD2	361975730	362225693	color=set2-7-qual-2
aiC2	189678033	191628858	aiD2	59221406	62720087	color=set2-7-qual-2
aiC2	509428301	509823240	aiD2	324573909	325118131	color=set2-7-qual-2
aiC2	61800945	62663026	aiC3	22866411	24668150	color=set2-7-qual-2
aiC2	24545889	43002016	aiC4	23776871	37996923	color=set2-7-qual-2
aiC2	64067607	83451518	aiC4	47578747	59225184	color=set2-7-qual-2
aiC2	50055588	61467088	aiC4	39419295	46943945	color=set2-7-qual-2
aiC2	97647566	106996696	aiC4	66138925	71336718	color=set2-7-qual-2
aiC2	84136461	93260164	aiC4	58874072	64810776	color=set2-7-qual-2
aiC2	1267544	1806514	aiC4	19578475	20547541	color=set2-7-qual-2
aiC2	2232866	3148591	aiC4	17768205	19377657	color=set2-7-qual-2
aiC2	8555908	9359680	aiC4	12162259	12609860	color=set2-7-qual-2
aiC2	9404876	9783971	aiC4	11606469	11871551	color=set2-7-qual-2
aiC2	142311	835821	aiC4	20587116	20913165	color=set2-7-qual-2
aiC2	10451627	10493260	aiC4	9892457	10364623	color=set2-7-qual-2
aiC2	3833184	21986435	aiC4	303932	17443959	color=set2-7-qual-2
aiC2	44972548	48553281	aiC4	38104982	39298091	color=set2-7-qual-2
aiC2	82882585	84966021	aiC4	58490598	59305332	color=set2-7-qual-2
aiC2	91810842	93978272	aiC4	63968208	65618674	color=set2-7-qual-2
aiC2	63328787	64936711	aiC4	47141003	47780728	color=set2-7-qual-2
aiC2	35590925	36719446	aiC4	31073710	32019676	color=set2-7-qual-2
aiC2	22510561	24427994	aiC4	21582673	23475681	color=set2-7-qual-2
aiC2	82534847	82802138	aiC4	57973902	58336290	color=set2-7-qual-2
aiC2	49040348	50079030	aiD5	72661380	72947560	color=set2-7-qual-2
aiC2	498879387	499345998	aiD6	284935824	285360753	color=set2-7-qual-2
aiC2	390290295	392018859	aiD7	375804817	377061874	color=set2-7-qual-2
aiD2	949658	1326012	aiD3	35929216	36175162	color=set2-7-qual-2
aiD2	115071361	115451098	aiC5	441047854	441617448	color=set2-7-qual-2
aiD2	313931131	314699271	aiC5	395412333	396067365	color=set2-7-qual-2
aiC3	461084337	489269346	aiD3	41911399	62917408	color=set2-7-qual-3
aiC3	58138632	63389171	aiD3	335013106	338323343	color=set2-7-qual-3
aiC3	508930838	515087713	aiD3	4206408	8478106	color=set2-7-qual-3
aiC3	493888928	499213259	aiD3	30874584	32634401	color=set2-7-qual-3
aiC3	96849881	100348522	aiD3	311435761	313942561	color=set2-7-qual-3
aiC3	24715915	26207553	aiD3	359138955	360062051	color=set2-7-qual-3
aiC3	76485719	77479370	aiD3	326774174	327443260	color=set2-7-qual-3
aiC3	31351682	32389799	aiD3	353143080	353659224	color=set2-7-qual-3
aiC3	122774461	124030298	aiD3	295409213	296861397	color=set2-7-qual-3
aiC3	51511132	54066624	aiD3	341081074	341649888	color=set2-7-qual-3
aiC3	50656301	51483923	aiD3	342112841	342501929	color=set2-7-qual-3
aiC3	137978362	139085460	aiD3	287482118	288764032	color=set2-7-qual-3
aiC3	118317544	119101137	aiD3	298097349	299124627	color=set2-7-qual-3
aiC3	490608285	490991697	aiD3	40553505	41466381	color=set2-7-qual-3
aiC3	184892643	187119229	aiD3	239694731	242243365	color=set2-7-qual-3
aiC3	164342027	164849108	aiD3	266519472	266705223	color=set2-7-qual-3
aiC3	452652438	456291625	aiD3	73374375	74421545	color=set2-7-qual-3
aiC3	63796201	96718214	aiD3	314417507	335009327	color=set2-7-qual-3
aiC3	33452660	50470464	aiD3	342731004	352625235	color=set2-7-qual-3
aiC3	141176531	174219016	aiD3	258644145	279235973	color=set2-7-qual-3
aiC3	100831373	117713178	aiD3	299135402	311095200	color=set2-7-qual-3
aiC3	121233807	141014310	aiD3	285443034	297816933	color=set2-7-qual-3
aiC3	28160427	31250435	aiD3	353847280	355765541	color=set2-7-qual-3
aiC3	54257642	57999251	aiD3	338359711	340779521	color=set2-7-qual-3
aiC3	501767631	507174139	aiD3	140602	3493484	color=set2-7-qual-3
aiC3	451586784	455984767	aiD3	72298113	73933895	color=set2-7-qual-3
aiC3	189796550	199802101	aiD3	254987062	258510209	color=set2-7-qual-3
aiC3	26466007	27876180	aiD3	358166634	359007263	color=set2-7-qual-3
aiC3	231544895	236023089	aiD3	246116486	249796864	color=set2-7-qual-3
aiC3	417365555	434395443	aiD3	83068441	101467483	color=set2-7-qual-3
aiC3	447352072	450487886	aiD3	79817147	80453313	color=set2-7-qual-3
aiC3	456311852	459562399	aiD3	63165037	69200164	color=set2-7-qual-3
aiC3	219565282	225421533	aiD3	215008629	225135115	color=set2-7-qual-3
aiC3	138445907	139237651	aiD3	288750374	288954871	color=set2-7-qual-3
aiC3	491176899	491571638	aiD3	37807015	39011230	color=set2-7-qual-3
aiC3	182327868	188805412	aiD3	238513909	244081105	color=set2-7-qual-3
aiC3	362185198	366106038	aiD3	80034400	84527288	color=set2-7-qual-3
aiC3	313211	1519843	aiD4	457415296	457951201	color=set2-7-qual-3
aiC3	1707609	15199957	aiD4	367168385	375463237	color=set2-7-qual-3
aiC3	15321267	22841417	aiD4	361582076	366181875	color=set2-7-qual-3
aiC3	515836070	516437144	aiC5	543149854	543393107	color=set2-7-qual-3
aiC3	517769732	519506908	aiC5	542714846	543040744	color=set2-7-qual-3
aiC3	515096285	515426416	aiC5	540772756	541072290	color=set2-7-qual-3
aiC3	507409449	508143016	aiD7	379132877	379686589	color=set2-7-qual-3
aiD3	15481768	15945552	aiC4	156251504	156899147	color=set2-7-qual-3
aiD3	16504090	26704060	aiD5	413493419	429556117	color=set2-7-qual-3
aiD3	8552147	13907842	aiD5	398646412	407694060	color=set2-7-qual-3
aiD3	356036928	357897912	aiD5	431447364	434693938	color=set2-7-qual-3
aiD3	16059315	16191919	aiD5	407714676	408201527	color=set2-7-qual-3
aiD3	14015630	16061219	aiD5	407714676	411133201	color=set2-7-qual-3
aiD3	8558378	9116376	aiD5	398177986	398634359	color=set2-7-qual-3
aiD3	437985268	438130096	aiD5	717523	948134	color=set2-7-qual-3
aiD3	357979118	358072005	aiC6	214084129	214197247	color=set2-7-qual-3
aiD3	27082411	29834082	aiC7	258138	2433788	color=set2-7-qual-3
aiC4	245024394	258959457	aiD4	35846003	44848778	color=set2-7-qual-4
aiC4	259134046	265289264	aiD4	53603778	57952130	color=set2-7-qual-4
aiC4	126236318	126639285	aiD4	389468868	389753182	color=set2-7-qual-4
aiC4	243092870	244658861	aiD4	30187145	30567558	color=set2-7-qual-4
aiC4	270362877	275297672	aiD4	46083456	52950120	color=set2-7-qual-4
aiC4	255952071	258550532	aiD4	42738848	44047265	color=set2-7-qual-4
aiC4	246076190	248339953	aiD4	36220632	36868639	color=set2-7-qual-4
aiC4	251710890	253231258	aiD4	38812678	39590917	color=set2-7-qual-4
aiC4	241549792	243364525	aiD4	30287628	31723336	color=set2-7-qual-4
aiC4	268943418	269545070	aiD4	44187560	44866307	color=set2-7-qual-4
aiC4	121525512	122935108	aiC5	324530	3494167	color=set2-7-qual-4
aiC4	121390633	121596036	aiC5	313900	589555	color=set2-7-qual-4
aiC4	556866535	566804803	aiD5	33270131	38307980	color=set2-7-qual-4
aiC4	478624716	484814545	aiD5	55626094	56846904	color=set2-7-qual-4
aiC4	522849274	526014360	aiD5	51944689	53682451	color=set2-7-qual-4
aiC4	519298879	522101152	aiD5	58815289	60273445	color=set2-7-qual-4
aiC4	98445056	98524881	aiD5	8690506	8741547	color=set2-7-qual-4
aiC4	571189066	572019250	aiD5	28198136	28353727	color=set2-7-qual-4
aiC4	594645116	595358896	aiD5	19452016	19808678	color=set2-7-qual-4
aiC4	588608494	589391320	aiD5	9033410	9312133	color=set2-7-qual-4
aiC4	607814829	608433793	aiD5	14191843	14658609	color=set2-7-qual-4
aiC4	470791410	474572231	aiD5	57028978	58394987	color=set2-7-qual-4
aiC4	568052253	624721004	aiD5	9512384	32570904	color=set2-7-qual-4
aiC4	517639756	556256839	aiD5	38637358	55211758	color=set2-7-qual-4
aiC4	625981451	630223938	aiD5	5832065	7683427	color=set2-7-qual-4
aiC4	97501492	98470144	aiD5	8706494	9026226	color=set2-7-qual-4
aiC4	509059823	519307827	aiD5	58815289	61768665	color=set2-7-qual-4
aiC4	490965423	501817914	aiD5	62409408	64519019	color=set2-7-qual-4
aiC4	113743051	114293750	aiC6	130581854	131563862	color=set2-7-qual-4
aiC4	123739533	124967671	aiD6	43357127	44543458	color=set2-7-qual-4
aiC4	200792413	201547685	aiD6	86684974	87301213	color=set2-7-qual-4
aiC4	180335756	181190794	aiD6	164322326	165110642	color=set2-7-qual-4
aiC4	504044737	504917151	aiD6	97702279	98942410	color=set2-7-qual-4
aiC4	127542719	128484213	aiD6	112975804	113497216	color=set2-7-qual-4
aiC4	223733555	234549022	aiD7	358810352	365948744	color=set2-7-qual-4
aiC4	196352491	200127219	aiD7	377369384	381949740	color=set2-7-qual-4
aiC4	181312060	182492040	aiD7	397433563	398736068	color=set2-7-qual-4
aiC4	165849122	169675641	aiD7	405263378	407651865	color=set2-7-qual-4
aiC4	137059091	138068866	aiD7	429485197	429990128	color=set2-7-qual-4
aiC4	139557348	140045777	aiD7	428423778	429298132	color=set2-7-qual-4
aiC4	176160736	177567354	aiD7	400079614	401636774	color=set2-7-qual-4
aiC4	147940348	149059729	aiD7	418374429	419057836	color=set2-7-qual-4
aiC4	125069880	136919697	aiD7	431014179	439409150	color=set2-7-qual-4
aiC4	149308579	165156934	aiD7	407773755	417609380	color=set2-7-qual-4
aiC4	183145489	195826455	aiD7	382097773	397121616	color=set2-7-qual-4
aiC4	201926156	222959739	aiD7	366084432	377202958	color=set2-7-qual-4
aiC4	140965755	147793910	aiD7	419140763	427219073	color=set2-7-qual-4
aiC4	170823849	180254718	aiD7	398934637	405155627	color=set2-7-qual-4
aiC4	234646748	241442561	aiD7	354395833	358705053	color=set2-7-qual-4
aiD4	375513510	399374482	aiD4	417153944	443316728	color=set2-7-qual-4
aiD4	411813019	412336331	aiD4	461998573	462921624	color=set2-7-qual-4
aiD4	401147778	401571780	aiD4	455154685	455635803	color=set2-7-qual-4
aiD4	401302607	411551088	aiD4	444405605	455300605	color=set2-7-qual-4
aiD4	412385775	416343637	aiD4	458166286	461650362	color=set2-7-qual-4
aiD4	399451302	399990129	aiD4	456558706	456894343	color=set2-7-qual-4
aiD4	349924853	350514942	aiC5	530870080	531660252	color=set2-7-qual-4
aiD4	349057975	350330076	aiC5	531241841	532638640	color=set2-7-qual-4
aiD4	317823821	318148301	aiC5	563894683	564509905	color=set2-7-qual-4
aiD4	160356014	161136887	aiD5	411744976	413354750	color=set2-7-qual-4
aiD4	280256949	280797308	aiC6	3367123	4702800	color=set2-7-qual-4
aiD4	316214903	316340831	aiC6	242132461	242327531	color=set2-7-qual-4
aiD4	347661692	348312686	aiC6	551033410	551374221	color=set2-7-qual-4
aiD4	124006334	124291962	aiD6	1039475	1283933	color=set2-7-qual-4
aiD4	321899140	323969620	aiC7	40647158	43013265	color=set2-7-qual-4
aiD4	8438	15100002	aiC7	173177889	186363695	color=set2-7-qual-4
aiD4	356514163	358999128	aiC7	8625823	10995156	color=set2-7-qual-4
aiD4	324172953	325593305	aiC7	44251544	45491007	color=set2-7-qual-4
aiD4	197679733	211568518	aiC7	489400554	493740296	color=set2-7-qual-4
aiD4	184838736	196424176	aiC7	486912213	489830977	color=set2-7-qual-4
aiD4	213251698	219066696	aiC7	494158447	496180791	color=set2-7-qual-4
aiD4	326310595	327069663	aiC7	39656332	40564862	color=set2-7-qual-4
aiD4	248567743	250674592	aiC7	129198118	132404806	color=set2-7-qual-4
aiD4	342279114	342660854	aiC7	24211441	24707363	color=set2-7-qual-4
aiD4	294396215	294692488	aiC7	79732505	80289242	color=set2-7-qual-4
aiD4	247741620	248155970	aiC7	132743286	133620342	color=set2-7-qual-4
aiD4	295488924	295951582	aiC7	78614653	79629188	color=set2-7-qual-4
aiD4	328095110	328209083	aiC7	39415980	39525519	color=set2-7-qual-4
aiD4	220688189	220965410	aiC7	170236414	170695990	color=set2-7-qual-4
aiD4	311099654	311469318	aiC7	57823639	58114476	color=set2-7-qual-4
aiD4	288682830	289455066	aiC7	82459332	82799314	color=set2-7-qual-4
aiD4	296064458	315118784	aiC7	52992417	78467875	color=set2-7-qual-4
aiD4	221302375	247847154	aiC7	133377942	169790017	color=set2-7-qual-4
aiD4	330680971	339632922	aiC7	26786051	36830380	color=set2-7-qual-4
aiD4	340529365	347529352	aiC7	17557839	26310623	color=set2-7-qual-4
aiD4	265846546	280048811	aiC7	92462840	111883934	color=set2-7-qual-4
aiD4	350663668	355897904	aiC7	11336020	17073622	color=set2-7-qual-4
aiD4	316537372	321577132	aiC7	45628304	52561402	color=set2-7-qual-4
aiD4	281049235	288842299	aiC7	82682051	92430044	color=set2-7-qual-4
aiD4	251750042	261388902	aiC7	117202967	128272316	color=set2-7-qual-4
aiD4	359003271	361078963	aiC7	4644708	7628791	color=set2-7-qual-4
aiD4	328959906	330439298	aiC7	37626487	39412114	color=set2-7-qual-4
aiD4	26869742	29766889	aiC7	186420735	196102854	color=set2-7-qual-4
aiD4	33014312	35028995	aiC7	196576127	199157456	color=set2-7-qual-4
aiD4	7233637	7930947	aiC7	180495731	182344827	color=set2-7-qual-4
aiD4	293690278	294255859	aiC7	80581815	81932002	color=set2-7-qual-4
aiD4	361234005	361479442	aiC7	2572672	2915290	color=set2-7-qual-4
aiD4	2565185	3128538	aiC7	176978900	177558331	color=set2-7-qual-4
aiD4	348328249	348789658	aiC7	17091494	17508462	color=set2-7-qual-4
aiD4	195713873	199513256	aiC7	489055276	490022438	color=set2-7-qual-4
aiD4	263299017	263641597	aiC7	113862410	114704886	color=set2-7-qual-4
aiD4	248345435	248613400	aiC7	128990786	129447616	color=set2-7-qual-4
aiD4	309478718	309867367	aiD7	391517033	392118627	color=set2-7-qual-4
aiC5	491470807	522333462	aiD5	366748357	391434876	color=set2-7-qual-5
aiC5	294372387	375790870	aiD5	250723520	304501873	color=set2-7-qual-5
aiC5	120017022	175025705	aiD5	95069133	143154014	color=set2-7-qual-5
aiC5	416715739	439849273	aiD5	327216236	339296451	color=set2-7-qual-5
aiC5	479458653	489140636	aiD5	361031821	366573281	color=set2-7-qual-5
aiC5	396777334	413288143	aiD5	316387976	326126815	color=set2-7-qual-5
aiC5	460157159	468668108	aiD5	342972272	347445682	color=set2-7-qual-5
aiC5	527589026	530551119	aiD5	394626135	397938437	color=set2-7-qual-5
aiC5	475108057	477154891	aiD5	358784286	360425274	color=set2-7-qual-5
aiC5	184112098	185810730	aiD5	164925725	166788342	color=set2-7-qual-5
aiC5	383968267	385689128	aiD5	310033068	311885626	color=set2-7-qual-5
aiC5	106509356	109090052	aiD5	236691353	237344317	color=set2-7-qual-5
aiC5	288134338	294190694	aiD5	222108532	227148285	color=set2-7-qual-5
aiC5	452002946	454385872	aiD5	350772398	351602560	color=set2-7-qual-5
aiC5	214854333	233471360	aiD5	203830390	218066471	color=set2-7-qual-5
aiC5	180937028	182468417	aiD5	152828934	155192513	color=set2-7-qual-5
aiC5	443153275	459765847	aiD5	348400637	357592282	color=set2-7-qual-5
aiC5	523632206	527232596	aiD5	391950509	394472309	color=set2-7-qual-5
aiC5	376225055	393249146	aiD5	305339790	316038148	color=set2-7-qual-5
aiC5	469002724	473581100	aiD5	339807060	342861874	color=set2-7-qual-5
aiC5	175547362	180298947	aiD5	146094498	153227502	color=set2-7-qual-5
aiC5	182640673	188743780	aiD5	160246943	167710331	color=set2-7-qual-5
aiC5	474003592	478468158	aiD5	357859845	360556405	color=set2-7-qual-5
aiC5	369961116	373646646	aiD5	300775472	302682530	color=set2-7-qual-5
aiC5	415720079	416692800	aiD5	327221439	327410648	color=set2-7-qual-5
aiC5	318911170	321135002	aiD5	268248729	269004520	color=set2-7-qual-5
aiC5	411276762	414008203	aiD5	325211547	326479237	color=set2-7-qual-5
aiC5	172444188	174486705	aiD5	141607564	144525321	color=set2-7-qual-5
aiC5	527311024	527718300	aiD5	394528319	394797045	color=set2-7-qual-5
aiC5	150340367	150989987	aiD5	124123817	124269260	color=set2-7-qual-5
aiC5	515515194	515597369	aiD6	271793236	271880779	color=set2-7-qual-5
aiC5	336020487	336987312	aiD6	82476146	82713723	color=set2-7-qual-5
aiC5	42723441	106143897	aiD7	96539760	137197462	color=set2-7-qual-5
aiC5	14321827	32015946	aiD7	73874174	90387512	color=set2-7-qual-5
aiC5	571336845	576191367	aiD7	7077555	14061103	color=set2-7-qual-5
aiC5	4207394	7739403	aiD7	68052656	69930039	color=set2-7-qual-5
aiC5	36559493	40345288	aiD7	91414456	92966026	color=set2-7-qual-5
aiC5	110369773	119406907	aiD7	137635509	142441344	color=set2-7-qual-5
aiC5	566817836	567083741	aiD7	19512117	19785699	color=set2-7-qual-5
aiC5	578882426	579917743	aiD7	382682	1157008	color=set2-7-qual-5
aiC5	35663582	36208454	aiD7	93304305	93893140	color=set2-7-qual-5
aiC5	545482580	546053523	aiD7	38703168	38995989	color=set2-7-qual-5
aiC5	547894621	571274359	aiD7	14792460	36726449	color=set2-7-qual-5
aiC5	580302868	583604231	aiD7	1534940	5825160	color=set2-7-qual-5
aiC5	9061810	14198769	aiD7	70025088	73356903	color=set2-7-qual-5
aiC5	32182223	35665543	aiD7	93304305	96425057	color=set2-7-qual-5
aiC5	545417497	547812681	aiD7	37697843	38767584	color=set2-7-qual-5
aiC5	575500271	576368350	aiD7	13701989	14692041	color=set2-7-qual-5
aiC5	543782336	546150236	aiD7	37118440	37430856	color=set2-7-qual-5
aiC5	40962809	42568356	aiD7	90584271	91205881	color=set2-7-qual-5
aiC5	80226573	82093769	aiD7	121952530	123118180	color=set2-7-qual-5
aiC5	574322720	574645226	aiD7	11782516	12275326	color=set2-7-qual-5
aiC5	86997875	89450872	aiD7	127317544	129323126	color=set2-7-qual-5
aiC5	576592887	577836368	aiD7	5849054	6801749	color=set2-7-qual-5
aiC5	57176080	57509767	aiD7	105917028	106123103	color=set2-7-qual-5
aiC5	83552935	84394087	aiD7	123250303	124591620	color=set2-7-qual-5
aiD5	321327027	321347058	aiC6	398240367	398568988	color=set2-7-qual-5
aiD5	352965251	353153202	aiC6	518304033	518875739	color=set2-7-qual-5
aiD5	87332552	89210099	aiC7	460674223	462855661	color=set2-7-qual-5
aiD5	69491701	70519111	aiC7	481626955	483877227	color=set2-7-qual-5
aiD5	70733573	72529059	aiC7	480026367	481591798	color=set2-7-qual-5
aiD5	83386555	84043121	aiC7	468178097	469653955	color=set2-7-qual-5
aiD5	68532631	69032822	aiC7	484831735	485005420	color=set2-7-qual-5
aiD5	93486841	94862989	aiC7	455600658	457100007	color=set2-7-qual-5
aiD5	64711013	65310305	aiC7	486587247	486897497	color=set2-7-qual-5
aiD5	73161674	81638625	aiC7	471602227	479970474	color=set2-7-qual-5
aiD5	65536118	69001826	aiC7	484899833	486495095	color=set2-7-qual-5
aiD5	82992236	87280585	aiC7	463736098	468435347	color=set2-7-qual-5
aiD5	90150754	94143239	aiC7	456151451	460520504	color=set2-7-qual-5
aiC6	53680717	80311868	aiD6	362589182	378990742	color=set2-7-qual-6
aiC6	162656035	213381408	aiD6	82896561	124814126	color=set2-7-qual-6
aiC6	82064012	103371922	aiD6	380044311	395957875	color=set2-7-qual-6
aiC6	385556272	467392900	aiD6	242559269	300699673	color=set2-7-qual-6
aiC6	132834128	156642996	aiD6	63565715	78636233	color=set2-7-qual-6
aiC6	565143199	588057829	aiD6	349707085	361848699	color=set2-7-qual-6
aiC6	476651916	504713609	aiD6	305923688	317500075	color=set2-7-qual-6
aiC6	537669929	551021103	aiD6	333325990	340951148	color=set2-7-qual-6
aiC6	259070962	294307211	aiD6	157952465	188331512	color=set2-7-qual-6
aiC6	554665185	563335523	aiD6	342353047	349364456	color=set2-7-qual-6
aiC6	233377121	247728061	aiD6	137627207	150089332	color=set2-7-qual-6
aiC6	118647334	122237351	aiD6	55387356	58049018	color=set2-7-qual-6
aiC6	106062545	109802488	aiD6	44612973	49205227	color=set2-7-qual-6
aiC6	520011074	524560408	aiD6	324268144	327318731	color=set2-7-qual-6
aiC6	126316171	129910430	aiD6	60123630	61343002	color=set2-7-qual-6
aiC6	103699655	105565021	aiD6	396900869	399096466	color=set2-7-qual-6
aiC6	217221783	222346155	aiD6	129675627	136747912	color=set2-7-qual-6
aiC6	114180231	114792733	aiD6	49262680	50203717	color=set2-7-qual-6
aiC6	110408188	110930571	aiD6	54440054	54998276	color=set2-7-qual-6
aiC6	115893471	116725584	aiD6	396233918	396733699	color=set2-7-qual-6
aiC6	346681616	362301792	aiD6	190258554	203469044	color=set2-7-qual-6
aiC6	373019993	379893805	aiD6	237728436	244106301	color=set2-7-qual-6
aiC6	586347307	586709889	aiD6	362255599	362465311	color=set2-7-qual-6
aiC6	117138758	117721265	aiD6	52723806	52840929	color=set2-7-qual-6
aiC6	223826747	225948014	aiD6	130407452	131664944	color=set2-7-qual-6
aiC6	588804012	588994963	aiD6	402259494	402402172	color=set2-7-qual-6
aiC6	338394931	343371709	aiD6	219151797	230413685	color=set2-7-qual-6
aiC6	506231769	517765383	aiD6	327693528	333320626	color=set2-7-qual-6
aiC6	250617106	257875688	aiD6	150273935	157633472	color=set2-7-qual-6
aiC6	157094119	162606541	aiD6	79009102	82275441	color=set2-7-qual-6
aiC6	226260845	232405130	aiD6	124876521	129392656	color=set2-7-qual-6
aiC6	526434265	537538847	aiD6	317295523	322752259	color=set2-7-qual-6
aiC6	468504559	476470927	aiD6	301236044	305534082	color=set2-7-qual-6
aiC6	131588595	134301065	aiD6	62723804	64060516	color=set2-7-qual-6
aiC6	122443583	124837401	aiD6	58052219	59664771	color=set2-7-qual-6
aiC6	80453704	82853724	aiD6	379289568	380740597	color=set2-7-qual-6
aiC6	111939076	114362191	aiD6	49872175	52046974	color=set2-7-qual-6
aiC6	554086970	555311354	aiD6	342079709	342782149	color=set2-7-qual-6
aiC6	551572130	553857331	aiD6	340026165	340896014	color=set2-7-qual-6
aiC6	378251805	391741175	aiD6	240723238	244418110	color=set2-7-qual-6
aiC6	171602798	172815994	aiD6	88892557	89798981	color=set2-7-qual-6
aiC6	421463004	426635197	aiD6	276087837	278816969	color=set2-7-qual-6
aiC6	217724932	218049938	aiD6	131309121	131614196	color=set2-7-qual-6
aiC6	478856038	480001549	aiD6	306454549	307031264	color=set2-7-qual-6
aiC6	125474506	125762469	aiD6	62145934	62464785	color=set2-7-qual-6
aiC6	568804479	569760874	aiD6	352346750	352760525	color=set2-7-qual-6
aiC6	504024924	506088419	aiD6	317349041	317736141	color=set2-7-qual-6
aiC6	209771356	211698963	aiD6	122604679	124109322	color=set2-7-qual-6
aiC6	574871365	575603695	aiD6	355349722	355582292	color=set2-7-qual-6
aiC6	274830491	278564341	aiD6	169034657	169941132	color=set2-7-qual-6
aiC6	111202416	111789567	aiD6	53615165	54671352	color=set2-7-qual-6
aiC6	139402028	139512008	aiD6	67488739	67751044	color=set2-7-qual-6
aiC6	242938262	243978124	aiD6	147967853	148318383	color=set2-7-qual-6
aiC6	288067633	288728005	aiD6	176243341	176857405	color=set2-7-qual-6
aiC6	583898375	584417986	aiD6	358812210	359398460	color=set2-7-qual-6
aiC6	414606593	417432076	aiD6	267378077	270310487	color=set2-7-qual-6
aiC6	393860951	396073281	aiD6	245078531	246232343	color=set2-7-qual-6
aiC6	5081789	8998628	aiD7	472730452	477277092	color=set2-7-qual-6
aiC6	259833	2826126	aiD7	470022572	471752806	color=set2-7-qual-6
aiC6	32034822	32512115	aiD7	457138089	457870427	color=set2-7-qual-6
aiC6	16810900	17058701	aiD7	479287093	479543992	color=set2-7-qual-6
aiC6	24572147	24690465	aiD7	464605564	464741560	color=set2-7-qual-6
aiC6	41997798	42145004	aiD7	450067259	450163295	color=set2-7-qual-6
aiC6	19237226	53426249	aiD7	439482076	469665932	color=set2-7-qual-6
aiC6	9083827	18945472	aiD7	477649316	490664168	color=set2-7-qual-6
aiC6	1761628	3224493	aiD7	471022730	472558037	color=set2-7-qual-6
aiD6	15383687	26553118	aiD7	48165006	56588656	color=set2-7-qual-6
aiD6	17292	14193619	aiD7	39294006	46709292	color=set2-7-qual-6
aiD6	36221077	42477854	aiD7	62739531	67136028	color=set2-7-qual-6
aiD6	29676133	34302812	aiD7	58762061	62179621	color=set2-7-qual-6
aiD6	26821070	28958257	aiD7	56640112	58723433	color=set2-7-qual-6
aiD6	13405107	14787736	aiD7	46333674	47495862	color=set2-7-qual-6
aiC7	359082541	402756692	aiD7	314417669	346012642	color=set2-7-qual-7
aiC7	439693002	444036369	aiD7	160587458	165329949	color=set2-7-qual-7
aiC7	346671070	357934197	aiD7	299472534	312454445	color=set2-7-qual-7
aiC7	417792628	423485950	aiD7	172631191	187801259	color=set2-7-qual-7
aiC7	467985290	470679782	aiD7	403403313	403918456	color=set2-7-qual-7
aiC7	209048092	210945282	aiD7	350424202	351397770	color=set2-7-qual-7
aiC7	335743828	343110792	aiD7	288954393	294993559	color=set2-7-qual-7
aiC7	199495375	221256583	aiD7	346519756	354227213	color=set2-7-qual-7
aiC7	444861498	454314417	aiD7	143128715	158177803	color=set2-7-qual-7
aiC7	433833393	438434901	aiD7	166577465	171030984	color=set2-7-qual-7
aiC7	171277743	172662116	aiD7	313211858	313994323	color=set2-7-qual-7
aiC7	350324462	356851540	aiD7	302353251	309119493	color=set2-7-qual-7
aiC7	341785649	346326885	aiD7	283735904	290995292	color=set2-7-qual-7
aiC7	388376161	392033832	aiD7	339108763	340834201	color=set2-7-qual-7

## Sheet: Fig E5b ring1_Kmer
31K-mer frequencies along chromosomes of A. insularis(ai)genome
Chr	Start	End	Number
aiC1	1	1000000	319
aiC1	1000001	2000000	48
aiC1	2000001	3000000	52
aiC1	3000001	4000000	105
aiC1	4000001	5000000	82
aiC1	5000001	6000000	17
aiC1	6000001	7000000	61
aiC1	7000001	8000000	15
aiC1	8000001	9000000	30
aiC1	9000001	10000000	39
aiC1	10000001	11000000	48
aiC1	11000001	12000000	76
aiC1	12000001	13000000	38
aiC1	13000001	14000000	16
aiC1	14000001	15000000	69
aiC1	15000001	16000000	33
aiC1	16000001	17000000	94
aiC1	17000001	18000000	19
aiC1	18000001	19000000	198
aiC1	19000001	20000000	40
aiC1	20000001	21000000	19
aiC1	21000001	22000000	17
aiC1	22000001	23000000	38
aiC1	23000001	24000000	33
aiC1	24000001	25000000	76
aiC1	25000001	26000000	70
aiC1	26000001	27000000	72
aiC1	27000001	28000000	15
aiC1	28000001	29000000	437
aiC1	29000001	30000000	57
aiC1	30000001	31000000	19
aiC1	31000001	32000000	82
aiC1	32000001	33000000	105
aiC1	33000001	34000000	56
aiC1	34000001	35000000	188
aiC1	35000001	36000000	174
aiC1	36000001	37000000	30
aiC1	37000001	38000000	70
aiC1	38000001	39000000	169
aiC1	39000001	40000000	114
aiC1	40000001	41000000	134
aiC1	41000001	42000000	156
aiC1	42000001	43000000	22
aiC1	43000001	44000000	629
aiC1	44000001	45000000	25
aiC1	45000001	46000000	111
aiC1	46000001	47000000	666
aiC1	47000001	48000000	199
aiC1	48000001	49000000	30
aiC1	49000001	50000000	23
aiC1	50000001	51000000	336
aiC1	51000001	52000000	155
aiC1	52000001	53000000	127
aiC1	53000001	54000000	210
aiC1	54000001	55000000	163
aiC1	55000001	56000000	99
aiC1	56000001	57000000	485
aiC1	57000001	58000000	95
aiC1	58000001	59000000	19
aiC1	59000001	60000000	76
aiC1	60000001	61000000	343
aiC1	61000001	62000000	151
aiC1	62000001	63000000	469
aiC1	63000001	64000000	26
aiC1	64000001	65000000	43
aiC1	65000001	66000000	24
aiC1	66000001	67000000	19
aiC1	67000001	68000000	409
aiC1	68000001	69000000	33
aiC1	69000001	70000000	29
aiC1	70000001	71000000	29
aiC1	71000001	72000000	136
aiC1	72000001	73000000	195
aiC1	73000001	74000000	25
aiC1	74000001	75000000	26
aiC1	75000001	76000000	397
aiC1	76000001	77000000	221
aiC1	77000001	78000000	600
aiC1	78000001	79000000	583
aiC1	79000001	80000000	182
aiC1	80000001	81000000	150
aiC1	81000001	82000000	86
aiC1	82000001	83000000	908
aiC1	83000001	84000000	532
aiC1	84000001	85000000	111
aiC1	85000001	86000000	180
aiC1	86000001	87000000	458
aiC1	87000001	88000000	46
aiC1	88000001	89000000	130
aiC1	89000001	90000000	1691
aiC1	90000001	91000000	698
aiC1	91000001	92000000	572
aiC1	92000001	93000000	231
aiC1	93000001	94000000	117
aiC1	94000001	95000000	271
aiC1	95000001	96000000	531
aiC1	96000001	97000000	470
aiC1	97000001	98000000	1058
aiC1	98000001	99000000	547
aiC1	99000001	100000000	939
aiC1	100000001	101000000	369
aiC1	101000001	102000000	526
aiC1	102000001	103000000	77
aiC1	103000001	104000000	19
aiC1	104000001	105000000	29
aiC1	105000001	106000000	62
aiC1	106000001	107000000	100
aiC1	107000001	108000000	18
aiC1	108000001	109000000	67
aiC1	109000001	110000000	292
aiC1	110000001	111000000	795
aiC1	111000001	112000000	321
aiC1	112000001	113000000	232
aiC1	113000001	114000000	733
aiC1	114000001	115000000	87
aiC1	115000001	116000000	101
aiC1	116000001	117000000	23
aiC1	117000001	118000000	66
aiC1	118000001	119000000	297
aiC1	119000001	120000000	225
aiC1	120000001	121000000	261
aiC1	121000001	122000000	650
aiC1	122000001	123000000	583
aiC1	123000001	124000000	461
aiC1	124000001	125000000	896
aiC1	125000001	126000000	1122
aiC1	126000001	127000000	20
aiC1	127000001	128000000	203
aiC1	128000001	129000000	468
aiC1	129000001	130000000	42
aiC1	130000001	131000000	1402
aiC1	131000001	132000000	20
aiC1	132000001	133000000	107
aiC1	133000001	134000000	394
aiC1	134000001	135000000	423
aiC1	135000001	136000000	576
aiC1	136000001	137000000	62
aiC1	137000001	138000000	49
aiC1	138000001	139000000	392
aiC1	139000001	140000000	825
aiC1	140000001	141000000	500
aiC1	141000001	142000000	175
aiC1	142000001	143000000	204
aiC1	143000001	144000000	168
aiC1	144000001	145000000	550
aiC1	145000001	146000000	23
aiC1	146000001	147000000	414
aiC1	147000001	148000000	407
aiC1	148000001	149000000	547
aiC1	149000001	150000000	143
aiC1	150000001	151000000	137
aiC1	151000001	152000000	651
aiC1	152000001	153000000	357
aiC1	153000001	154000000	251
aiC1	154000001	155000000	386
aiC1	155000001	156000000	190
aiC1	156000001	157000000	312
aiC1	157000001	158000000	935
aiC1	158000001	159000000	138
aiC1	159000001	160000000	16
aiC1	160000001	161000000	254
aiC1	161000001	162000000	190
aiC1	162000001	163000000	396
aiC1	163000001	164000000	237
aiC1	164000001	165000000	699
aiC1	165000001	166000000	53
aiC1	166000001	167000000	261
aiC1	167000001	168000000	640
aiC1	168000001	169000000	50
aiC1	169000001	170000000	56
aiC1	170000001	171000000	418
aiC1	171000001	172000000	262
aiC1	172000001	173000000	364
aiC1	173000001	174000000	451
aiC1	174000001	175000000	357
aiC1	175000001	176000000	223
aiC1	176000001	177000000	969
aiC1	177000001	178000000	573
aiC1	178000001	179000000	655
aiC1	179000001	180000000	419
aiC1	180000001	181000000	222
aiC1	181000001	182000000	151
aiC1	182000001	183000000	367
aiC1	183000001	184000000	538
aiC1	184000001	185000000	228
aiC1	185000001	186000000	519
aiC1	186000001	187000000	255
aiC1	187000001	188000000	389
aiC1	188000001	189000000	70
aiC1	189000001	190000000	260
aiC1	190000001	191000000	153
aiC1	191000001	192000000	51
aiC1	192000001	193000000	1010
aiC1	193000001	194000000	365
aiC1	194000001	195000000	72
aiC1	195000001	196000000	199
aiC1	196000001	197000000	134
aiC1	197000001	198000000	446
aiC1	198000001	199000000	160
aiC1	199000001	200000000	153
aiC1	200000001	201000000	410
aiC1	201000001	202000000	374
aiC1	202000001	203000000	811
aiC1	203000001	204000000	37
aiC1	204000001	205000000	156
aiC1	205000001	206000000	24
aiC1	206000001	207000000	145
aiC1	207000001	208000000	151
aiC1	208000001	209000000	216
aiC1	209000001	210000000	292
aiC1	210000001	211000000	327
aiC1	211000001	212000000	824
aiC1	212000001	213000000	556
aiC1	213000001	214000000	474
aiC1	214000001	215000000	884
aiC1	215000001	216000000	90
aiC1	216000001	217000000	19
aiC1	217000001	218000000	333
aiC1	218000001	219000000	338
aiC1	219000001	220000000	176
aiC1	220000001	221000000	14
aiC1	221000001	222000000	59
aiC1	222000001	223000000	983
aiC1	223000001	224000000	772
aiC1	224000001	225000000	109
aiC1	225000001	226000000	79
aiC1	226000001	227000000	171
aiC1	227000001	228000000	261
aiC1	228000001	229000000	642
aiC1	229000001	230000000	526
aiC1	230000001	231000000	187
aiC1	231000001	232000000	575
aiC1	232000001	233000000	399
aiC1	233000001	234000000	353
aiC1	234000001	235000000	49
aiC1	235000001	236000000	983
aiC1	236000001	237000000	278
aiC1	237000001	238000000	583
aiC1	238000001	239000000	586
aiC1	239000001	240000000	310
aiC1	240000001	241000000	1181
aiC1	241000001	242000000	304
aiC1	242000001	243000000	347
aiC1	243000001	244000000	410
aiC1	244000001	245000000	136
aiC1	245000001	246000000	18
aiC1	246000001	247000000	341
aiC1	247000001	248000000	141
aiC1	248000001	249000000	184
aiC1	249000001	250000000	150
aiC1	250000001	251000000	38
aiC1	251000001	252000000	28
aiC1	252000001	253000000	973
aiC1	253000001	254000000	586
aiC1	254000001	255000000	370
aiC1	255000001	256000000	119
aiC1	256000001	257000000	81
aiC1	257000001	258000000	255
aiC1	258000001	259000000	209
aiC1	259000001	260000000	252
aiC1	260000001	261000000	79
aiC1	261000001	262000000	356
aiC1	262000001	263000000	635
aiC1	263000001	264000000	249
aiC1	264000001	265000000	52
aiC1	265000001	266000000	163
aiC1	266000001	267000000	165
aiC1	267000001	268000000	231
aiC1	268000001	269000000	255
aiC1	269000001	270000000	203
aiC1	270000001	271000000	84
aiC1	271000001	272000000	856
aiC1	272000001	273000000	167
aiC1	273000001	274000000	388
aiC1	274000001	275000000	651
aiC1	275000001	276000000	91
aiC1	276000001	277000000	1072
aiC1	277000001	278000000	14
aiC1	278000001	279000000	259
aiC1	279000001	280000000	339
aiC1	280000001	281000000	425
aiC1	281000001	282000000	51
aiC1	282000001	283000000	272
aiC1	283000001	284000000	71
aiC1	284000001	285000000	31
aiC1	285000001	286000000	22
aiC1	286000001	287000000	205
aiC1	287000001	288000000	217
aiC1	288000001	289000000	529
aiC1	289000001	290000000	227
aiC1	290000001	291000000	146
aiC1	291000001	292000000	137
aiC1	292000001	293000000	472
aiC1	293000001	294000000	232
aiC1	294000001	295000000	347
aiC1	295000001	296000000	88
aiC1	296000001	297000000	399
aiC1	297000001	298000000	43
aiC1	298000001	299000000	97
aiC1	299000001	300000000	128
aiC1	300000001	301000000	162
aiC1	301000001	302000000	328
aiC1	302000001	303000000	94
aiC1	303000001	304000000	142
aiC1	304000001	305000000	19
aiC1	305000001	306000000	25
aiC1	306000001	307000000	119
aiC1	307000001	308000000	80
aiC1	308000001	309000000	470
aiC1	309000001	310000000	604
aiC1	310000001	311000000	214
aiC1	311000001	312000000	141
aiC1	312000001	313000000	111
aiC1	313000001	314000000	57
aiC1	314000001	315000000	257
aiC1	315000001	316000000	63
aiC1	316000001	317000000	146
aiC1	317000001	318000000	607
aiC1	318000001	319000000	113
aiC1	319000001	320000000	377
aiC1	320000001	321000000	183
aiC1	321000001	322000000	106
aiC1	322000001	323000000	19
aiC1	323000001	324000000	17
aiC1	324000001	325000000	95
aiC1	325000001	326000000	20
aiC1	326000001	327000000	196
aiC1	327000001	328000000	30
aiC1	328000001	329000000	623
aiC1	329000001	330000000	305
aiC1	330000001	331000000	240
aiC1	331000001	332000000	68
aiC1	332000001	333000000	55
aiC1	333000001	334000000	199
aiC1	334000001	335000000	137
aiC1	335000001	336000000	259
aiC1	336000001	337000000	22
aiC1	337000001	338000000	72
aiC1	338000001	339000000	254
aiC1	339000001	340000000	22
aiC1	340000001	341000000	203
aiC1	341000001	342000000	328
aiC1	342000001	343000000	601
aiC1	343000001	344000000	123
aiC1	344000001	345000000	125
aiC1	345000001	346000000	43
aiC1	346000001	347000000	97
aiC1	347000001	348000000	164
aiC1	348000001	349000000	262
aiC1	349000001	350000000	206
aiC1	350000001	351000000	524
aiC1	351000001	352000000	79
aiC1	352000001	353000000	126
aiC1	353000001	354000000	122
aiC1	354000001	355000000	72
aiC1	355000001	356000000	301
aiC1	356000001	357000000	175
aiC1	357000001	358000000	269
aiC1	358000001	359000000	50
aiC1	359000001	360000000	30
aiC1	360000001	361000000	929
aiC1	361000001	362000000	221
aiC1	362000001	363000000	37
aiC1	363000001	364000000	325
aiC1	364000001	365000000	675
aiC1	365000001	366000000	161
aiC1	366000001	367000000	29
aiC1	367000001	368000000	578
aiC1	368000001	369000000	104
aiC1	369000001	370000000	32
aiC1	370000001	371000000	129
aiC1	371000001	372000000	43
aiC1	372000001	373000000	26
aiC1	373000001	374000000	341
aiC1	374000001	375000000	52
aiC1	375000001	376000000	118
aiC1	376000001	377000000	37
aiC1	377000001	378000000	16
aiC1	378000001	379000000	478
aiC1	379000001	380000000	32
aiC1	380000001	381000000	207
aiC1	381000001	382000000	177
aiC1	382000001	383000000	786
aiC1	383000001	384000000	31
aiC1	384000001	385000000	284
aiC1	385000001	386000000	105
aiC1	386000001	387000000	81
aiC1	387000001	388000000	88
aiC1	388000001	389000000	292
aiC1	389000001	390000000	109
aiC1	390000001	391000000	20
aiC1	391000001	392000000	19
aiC1	392000001	393000000	26
aiC1	393000001	394000000	84
aiC1	394000001	395000000	21
aiC1	395000001	396000000	27
aiC1	396000001	397000000	47
aiC1	397000001	398000000	304
aiC1	398000001	399000000	23
aiC1	399000001	400000000	303
aiC1	400000001	401000000	169
aiC1	401000001	402000000	28
aiC1	402000001	403000000	134
aiC1	403000001	404000000	157
aiC1	404000001	405000000	30
aiC1	405000001	406000000	430
aiC1	406000001	407000000	23
aiC1	407000001	408000000	549
aiC1	408000001	409000000	724
aiC1	409000001	410000000	120
aiC1	410000001	411000000	104
aiC1	411000001	412000000	764
aiC1	412000001	413000000	145
aiC1	413000001	414000000	33
aiC1	414000001	415000000	26
aiC1	415000001	416000000	576
aiC1	416000001	417000000	70
aiC1	417000001	418000000	18
aiC1	418000001	419000000	987
aiC1	419000001	420000000	156
aiC1	420000001	421000000	378
aiC1	421000001	422000000	144
aiC1	422000001	423000000	148
aiC1	423000001	424000000	26
aiC1	424000001	425000000	245
aiC1	425000001	426000000	43
aiC1	426000001	427000000	18
aiC1	427000001	428000000	197
aiC1	428000001	429000000	213
aiC1	429000001	430000000	379
aiC1	430000001	431000000	116
aiC1	431000001	432000000	159
aiC1	432000001	433000000	51
aiC1	433000001	434000000	108
aiC1	434000001	435000000	49
aiC1	435000001	436000000	117
aiC1	436000001	437000000	253
aiC1	437000001	438000000	204
aiC1	438000001	439000000	356
aiC1	439000001	440000000	53
aiC1	440000001	441000000	27
aiC1	441000001	442000000	92
aiC1	442000001	443000000	230
aiC1	443000001	444000000	24
aiC1	444000001	445000000	86
aiC1	445000001	446000000	122
aiC1	446000001	447000000	615
aiC1	447000001	448000000	67
aiC1	448000001	449000000	21
aiC1	449000001	450000000	28
aiC1	450000001	451000000	1081
aiC1	451000001	452000000	38
aiC1	452000001	453000000	26
aiC1	453000001	454000000	28
aiC1	454000001	455000000	20
aiC1	455000001	456000000	109
aiC1	456000001	457000000	293
aiC1	457000001	458000000	1060
aiC1	458000001	459000000	22
aiC1	459000001	460000000	33
aiC1	460000001	461000000	39
aiC1	461000001	462000000	135
aiC1	462000001	463000000	258
aiC1	463000001	464000000	28
aiC1	464000001	465000000	26
aiC1	465000001	466000000	119
aiC1	466000001	467000000	248
aiC1	467000001	468000000	26
aiC1	468000001	469000000	54
aiC1	469000001	470000000	98
aiC1	470000001	471000000	29
aiC1	471000001	472000000	31
aiC1	472000001	473000000	1009
aiC1	473000001	474000000	26
aiC1	474000001	475000000	22
aiC1	475000001	476000000	25
aiC1	476000001	477000000	34
aiC1	477000001	478000000	30
aiC1	478000001	479000000	40
aiC1	479000001	480000000	20
aiC1	480000001	481000000	20
aiC1	481000001	482000000	53
aiC1	482000001	483000000	32
aiC1	483000001	484000000	1773
aiC1	484000001	485000000	39
aiC1	485000001	486000000	45
aiC1	486000001	487000000	23
aiC1	487000001	488000000	818
aiC1	488000001	489000000	50
aiC1	489000001	490000000	39
aiC1	490000001	491000000	55
aiC1	491000001	492000000	58
aiC1	492000001	493000000	29
aiC1	493000001	494000000	54
aiC1	494000001	495000000	48
aiC1	495000001	496000000	27
aiC1	496000001	497000000	56
aiC1	497000001	498000000	210
aiC1	498000001	499000000	29
aiC1	499000001	500000000	107
aiC1	500000001	501000000	503
aiC1	501000001	502000000	35
aiC1	502000001	503000000	226
aiC1	503000001	504000000	142
aiC1	504000001	505000000	76
aiC1	505000001	506000000	95
aiC1	506000001	507000000	24
aiC1	507000001	508000000	16
aiC1	508000001	509000000	50
aiC1	509000001	510000000	47
aiC1	510000001	511000000	26
aiC1	511000001	512000000	129
aiC1	512000001	513000000	35
aiC1	513000001	514000000	322
aiC1	514000001	515000000	26
aiC1	515000001	516000000	47
aiC1	516000001	517000000	23
aiC1	517000001	518000000	42
aiC1	518000001	519000000	20
aiC1	519000001	520000000	26
aiC1	520000001	521000000	20
aiC1	521000001	522000000	92
aiC1	522000001	523000000	60
aiC1	523000001	524000000	114
aiC1	524000001	525000000	20
aiC1	525000001	526000000	22
aiC1	526000001	527000000	18
aiC1	527000001	528000000	62
aiC1	528000001	529000000	98
aiC1	529000001	530000000	68
aiC1	530000001	531000000	18
aiC1	531000001	532000000	103
aiC1	532000001	533000000	154
aiC1	533000001	534000000	25
aiC1	534000001	535000000	329
aiC1	535000001	536000000	417
aiC1	536000001	537000000	228
aiC1	537000001	538000000	106
aiC1	538000001	538363358	19
aiC2	1	1000000	340
aiC2	1000001	2000000	183
aiC2	2000001	3000000	84
aiC2	3000001	4000000	121
aiC2	4000001	5000000	20
aiC2	5000001	6000000	17
aiC2	6000001	7000000	30
aiC2	7000001	8000000	70
aiC2	8000001	9000000	787
aiC2	9000001	10000000	85
aiC2	10000001	11000000	39
aiC2	11000001	12000000	38
aiC2	12000001	13000000	42
aiC2	13000001	14000000	22
aiC2	14000001	15000000	38
aiC2	15000001	16000000	21
aiC2	16000001	17000000	83
aiC2	17000001	18000000	124
aiC2	18000001	19000000	29
aiC2	19000001	20000000	34
aiC2	20000001	21000000	85
aiC2	21000001	22000000	92
aiC2	22000001	23000000	127
aiC2	23000001	24000000	650
aiC2	24000001	25000000	30
aiC2	25000001	26000000	39
aiC2	26000001	27000000	100
aiC2	27000001	28000000	98
aiC2	28000001	29000000	61
aiC2	29000001	30000000	130
aiC2	30000001	31000000	204
aiC2	31000001	32000000	23
aiC2	32000001	33000000	80
aiC2	33000001	34000000	185
aiC2	34000001	35000000	19
aiC2	35000001	36000000	86
aiC2	36000001	37000000	112
aiC2	37000001	38000000	60
aiC2	38000001	39000000	22
aiC2	39000001	40000000	25
aiC2	40000001	41000000	26
aiC2	41000001	42000000	74
aiC2	42000001	43000000	26
aiC2	43000001	44000000	85
aiC2	44000001	45000000	30
aiC2	45000001	46000000	27
aiC2	46000001	47000000	373
aiC2	47000001	48000000	31
aiC2	48000001	49000000	100
aiC2	49000001	50000000	24
aiC2	50000001	51000000	23
aiC2	51000001	52000000	24
aiC2	52000001	53000000	203
aiC2	53000001	54000000	26
aiC2	54000001	55000000	34
aiC2	55000001	56000000	26
aiC2	56000001	57000000	120
aiC2	57000001	58000000	112
aiC2	58000001	59000000	19
aiC2	59000001	60000000	1079
aiC2	60000001	61000000	394
aiC2	61000001	62000000	425
aiC2	62000001	63000000	23
aiC2	63000001	64000000	22
aiC2	64000001	65000000	57
aiC2	65000001	66000000	330
aiC2	66000001	67000000	38
aiC2	67000001	68000000	36
aiC2	68000001	69000000	24
aiC2	69000001	70000000	76
aiC2	70000001	71000000	25
aiC2	71000001	72000000	41
aiC2	72000001	73000000	45
aiC2	73000001	74000000	32
aiC2	74000001	75000000	26
aiC2	75000001	76000000	70
aiC2	76000001	77000000	290
aiC2	77000001	78000000	34
aiC2	78000001	79000000	39
aiC2	79000001	80000000	41
aiC2	80000001	81000000	59
aiC2	81000001	82000000	47
aiC2	82000001	83000000	62
aiC2	83000001	84000000	42
aiC2	84000001	85000000	76
aiC2	85000001	86000000	43
aiC2	86000001	87000000	192
aiC2	87000001	88000000	637
aiC2	88000001	89000000	27
aiC2	89000001	90000000	92
aiC2	90000001	91000000	101
aiC2	91000001	92000000	29
aiC2	92000001	93000000	190
aiC2	93000001	94000000	124
aiC2	94000001	95000000	25
aiC2	95000001	96000000	369
aiC2	96000001	97000000	443
aiC2	97000001	98000000	217
aiC2	98000001	99000000	1242
aiC2	99000001	100000000	313
aiC2	100000001	101000000	21
aiC2	101000001	102000000	19
aiC2	102000001	103000000	521
aiC2	103000001	104000000	636
aiC2	104000001	105000000	380
aiC2	105000001	106000000	345
aiC2	106000001	107000000	42
aiC2	107000001	108000000	210
aiC2	108000001	109000000	96
aiC2	109000001	110000000	29
aiC2	110000001	111000000	31
aiC2	111000001	112000000	22
aiC2	112000001	113000000	44
aiC2	113000001	114000000	40
aiC2	114000001	115000000	76
aiC2	115000001	116000000	27
aiC2	116000001	117000000	152
aiC2	117000001	118000000	60
aiC2	118000001	119000000	29
aiC2	119000001	120000000	29
aiC2	120000001	121000000	238
aiC2	121000001	122000000	580
aiC2	122000001	123000000	834
aiC2	123000001	124000000	187
aiC2	124000001	125000000	172
aiC2	125000001	126000000	265
aiC2	126000001	127000000	150
aiC2	127000001	128000000	102
aiC2	128000001	129000000	27
aiC2	129000001	130000000	48
aiC2	130000001	131000000	295
aiC2	131000001	132000000	33
aiC2	132000001	133000000	20
aiC2	133000001	134000000	30
aiC2	134000001	135000000	117
aiC2	135000001	136000000	191
aiC2	136000001	137000000	140
aiC2	137000001	138000000	60
aiC2	138000001	139000000	525
aiC2	139000001	140000000	239
aiC2	140000001	141000000	273
aiC2	141000001	142000000	27
aiC2	142000001	143000000	102
aiC2	143000001	144000000	195
aiC2	144000001	145000000	149
aiC2	145000001	146000000	76
aiC2	146000001	147000000	873
aiC2	147000001	148000000	454
aiC2	148000001	149000000	103
aiC2	149000001	150000000	82
aiC2	150000001	151000000	38
aiC2	151000001	152000000	40
aiC2	152000001	153000000	287
aiC2	153000001	154000000	324
aiC2	154000001	155000000	187
aiC2	155000001	156000000	90
aiC2	156000001	157000000	176
aiC2	157000001	158000000	52
aiC2	158000001	159000000	75
aiC2	159000001	160000000	234
aiC2	160000001	161000000	125
aiC2	161000001	162000000	244
aiC2	162000001	163000000	118
aiC2	163000001	164000000	120
aiC2	164000001	165000000	188
aiC2	165000001	166000000	35
aiC2	166000001	167000000	446
aiC2	167000001	168000000	794
aiC2	168000001	169000000	407
aiC2	169000001	170000000	255
aiC2	170000001	171000000	322
aiC2	171000001	172000000	161
aiC2	172000001	173000000	205
aiC2	173000001	174000000	156
aiC2	174000001	175000000	395
aiC2	175000001	176000000	443
aiC2	176000001	177000000	481
aiC2	177000001	178000000	162
aiC2	178000001	179000000	105
aiC2	179000001	180000000	121
aiC2	180000001	181000000	124
aiC2	181000001	182000000	132
aiC2	182000001	183000000	50
aiC2	183000001	184000000	314
aiC2	184000001	185000000	936
aiC2	185000001	186000000	49
aiC2	186000001	187000000	69
aiC2	187000001	188000000	163
aiC2	188000001	189000000	514
aiC2	189000001	190000000	26
aiC2	190000001	191000000	31
aiC2	191000001	192000000	25
aiC2	192000001	193000000	57
aiC2	193000001	194000000	16
aiC2	194000001	195000000	113
aiC2	195000001	196000000	154
aiC2	196000001	197000000	52
aiC2	197000001	198000000	1305
aiC2	198000001	199000000	30
aiC2	199000001	200000000	94
aiC2	200000001	201000000	91
aiC2	201000001	202000000	88
aiC2	202000001	203000000	94
aiC2	203000001	204000000	269
aiC2	204000001	205000000	915
aiC2	205000001	206000000	184
aiC2	206000001	207000000	58
aiC2	207000001	208000000	69
aiC2	208000001	209000000	23
aiC2	209000001	210000000	41
aiC2	210000001	211000000	43
aiC2	211000001	212000000	51
aiC2	212000001	213000000	37
aiC2	213000001	214000000	519
aiC2	214000001	215000000	536
aiC2	215000001	216000000	36
aiC2	216000001	217000000	53
aiC2	217000001	218000000	243
aiC2	218000001	219000000	216
aiC2	219000001	220000000	363
aiC2	220000001	221000000	446
aiC2	221000001	222000000	142
aiC2	222000001	223000000	1196
aiC2	223000001	224000000	150
aiC2	224000001	225000000	431
aiC2	225000001	226000000	27
aiC2	226000001	227000000	205
aiC2	227000001	228000000	206
aiC2	228000001	229000000	111
aiC2	229000001	230000000	600
aiC2	230000001	231000000	148
aiC2	231000001	232000000	193
aiC2	232000001	233000000	42
aiC2	233000001	234000000	17
aiC2	234000001	235000000	16
aiC2	235000001	236000000	365
aiC2	236000001	237000000	62
aiC2	237000001	238000000	81
aiC2	238000001	239000000	147
aiC2	239000001	240000000	136
aiC2	240000001	241000000	128
aiC2	241000001	242000000	332
aiC2	242000001	243000000	23
aiC2	243000001	244000000	224
aiC2	244000001	245000000	174
aiC2	245000001	246000000	186
aiC2	246000001	247000000	25
aiC2	247000001	248000000	26
aiC2	248000001	249000000	106
aiC2	249000001	250000000	31
aiC2	250000001	251000000	313
aiC2	251000001	252000000	174
aiC2	252000001	253000000	299
aiC2	253000001	254000000	318
aiC2	254000001	255000000	140
aiC2	255000001	256000000	55
aiC2	256000001	257000000	787
aiC2	257000001	258000000	143
aiC2	258000001	259000000	241
aiC2	259000001	260000000	31
aiC2	260000001	261000000	532
aiC2	261000001	262000000	98
aiC2	262000001	263000000	448
aiC2	263000001	264000000	105
aiC2	264000001	265000000	71
aiC2	265000001	266000000	312
aiC2	266000001	267000000	647
aiC2	267000001	268000000	419
aiC2	268000001	269000000	78
aiC2	269000001	270000000	204
aiC2	270000001	271000000	80
aiC2	271000001	272000000	83
aiC2	272000001	273000000	437
aiC2	273000001	274000000	147
aiC2	274000001	275000000	118
aiC2	275000001	276000000	21
aiC2	276000001	277000000	84
aiC2	277000001	278000000	167
aiC2	278000001	279000000	246
aiC2	279000001	280000000	45
aiC2	280000001	281000000	131
aiC2	281000001	282000000	561
aiC2	282000001	283000000	153
aiC2	283000001	284000000	30
aiC2	284000001	285000000	93
aiC2	285000001	286000000	134
aiC2	286000001	287000000	385
aiC2	287000001	288000000	96
aiC2	288000001	289000000	41
aiC2	289000001	290000000	138
aiC2	290000001	291000000	52
aiC2	291000001	292000000	200
aiC2	292000001	293000000	365
aiC2	293000001	294000000	180
aiC2	294000001	295000000	529
aiC2	295000001	296000000	169
aiC2	296000001	297000000	128
aiC2	297000001	298000000	251
aiC2	298000001	299000000	361
aiC2	299000001	300000000	600
aiC2	300000001	301000000	541
aiC2	301000001	302000000	53
aiC2	302000001	303000000	15
aiC2	303000001	304000000	100
aiC2	304000001	305000000	285
aiC2	305000001	306000000	384
aiC2	306000001	307000000	557
aiC2	307000001	308000000	388
aiC2	308000001	309000000	95
aiC2	309000001	310000000	376
aiC2	310000001	311000000	397
aiC2	311000001	312000000	31
aiC2	312000001	313000000	684
aiC2	313000001	314000000	489
aiC2	314000001	315000000	228
aiC2	315000001	316000000	191
aiC2	316000001	317000000	363
aiC2	317000001	318000000	670
aiC2	318000001	319000000	621
aiC2	319000001	320000000	513
aiC2	320000001	321000000	213
aiC2	321000001	322000000	509
aiC2	322000001	323000000	123
aiC2	323000001	324000000	1974
aiC2	324000001	325000000	609
aiC2	325000001	326000000	63
aiC2	326000001	327000000	326
aiC2	327000001	328000000	753
aiC2	328000001	329000000	862
aiC2	329000001	330000000	243
aiC2	330000001	331000000	534
aiC2	331000001	332000000	284
aiC2	332000001	333000000	62
aiC2	333000001	334000000	281
aiC2	334000001	335000000	21
aiC2	335000001	336000000	670
aiC2	336000001	337000000	606
aiC2	337000001	338000000	56
aiC2	338000001	339000000	602
aiC2	339000001	340000000	212
aiC2	340000001	341000000	57
aiC2	341000001	342000000	143
aiC2	342000001	343000000	35
aiC2	343000001	344000000	232
aiC2	344000001	345000000	904
aiC2	345000001	346000000	77
aiC2	346000001	347000000	193
aiC2	347000001	348000000	1132
aiC2	348000001	349000000	323
aiC2	349000001	350000000	383
aiC2	350000001	351000000	189
aiC2	351000001	352000000	327
aiC2	352000001	353000000	393
aiC2	353000001	354000000	759
aiC2	354000001	355000000	224
aiC2	355000001	356000000	110
aiC2	356000001	357000000	209
aiC2	357000001	358000000	74
aiC2	358000001	359000000	150
aiC2	359000001	360000000	95
aiC2	360000001	361000000	367
aiC2	361000001	362000000	228
aiC2	362000001	363000000	264
aiC2	363000001	364000000	779
aiC2	364000001	365000000	236
aiC2	365000001	366000000	242
aiC2	366000001	367000000	115
aiC2	367000001	368000000	275
aiC2	368000001	369000000	91
aiC2	369000001	370000000	219
aiC2	370000001	371000000	76
aiC2	371000001	372000000	276
aiC2	372000001	373000000	117
aiC2	373000001	374000000	183
aiC2	374000001	375000000	119
aiC2	375000001	376000000	85
aiC2	376000001	377000000	120
aiC2	377000001	378000000	26
aiC2	378000001	379000000	214
aiC2	379000001	380000000	19
aiC2	380000001	381000000	438
aiC2	381000001	382000000	825
aiC2	382000001	383000000	75
aiC2	383000001	384000000	14
aiC2	384000001	385000000	39
aiC2	385000001	386000000	18
aiC2	386000001	387000000	449
aiC2	387000001	388000000	642
aiC2	388000001	389000000	66
aiC2	389000001	390000000	55
aiC2	390000001	391000000	24
aiC2	391000001	392000000	124
aiC2	392000001	393000000	235
aiC2	393000001	394000000	89
aiC2	394000001	395000000	31
aiC2	395000001	396000000	207
aiC2	396000001	397000000	155
aiC2	397000001	398000000	137
aiC2	398000001	399000000	30
aiC2	399000001	400000000	90
aiC2	400000001	401000000	31
aiC2	401000001	402000000	391
aiC2	402000001	403000000	118
aiC2	403000001	404000000	48
aiC2	404000001	405000000	23
aiC2	405000001	406000000	209
aiC2	406000001	407000000	622
aiC2	407000001	408000000	441
aiC2	408000001	409000000	82
aiC2	409000001	410000000	50
aiC2	410000001	411000000	33
aiC2	411000001	412000000	25
aiC2	412000001	413000000	204
aiC2	413000001	414000000	2118
aiC2	414000001	415000000	106
aiC2	415000001	416000000	31
aiC2	416000001	417000000	37
aiC2	417000001	418000000	177
aiC2	418000001	419000000	87
aiC2	419000001	420000000	80
aiC2	420000001	421000000	410
aiC2	421000001	422000000	51
aiC2	422000001	423000000	68
aiC2	423000001	424000000	27
aiC2	424000001	425000000	23
aiC2	425000001	426000000	167
aiC2	426000001	427000000	19
aiC2	427000001	428000000	373
aiC2	428000001	429000000	61
aiC2	429000001	430000000	175
aiC2	430000001	431000000	41
aiC2	431000001	432000000	55
aiC2	432000001	433000000	27
aiC2	433000001	434000000	44
aiC2	434000001	435000000	31
aiC2	435000001	436000000	30
aiC2	436000001	437000000	54
aiC2	437000001	438000000	25
aiC2	438000001	439000000	594
aiC2	439000001	440000000	30
aiC2	440000001	441000000	68
aiC2	441000001	442000000	32
aiC2	442000001	443000000	50
aiC2	443000001	444000000	40
aiC2	444000001	445000000	96
aiC2	445000001	446000000	58
aiC2	446000001	447000000	137
aiC2	447000001	448000000	254
aiC2	448000001	449000000	58
aiC2	449000001	450000000	16
aiC2	450000001	451000000	173
aiC2	451000001	452000000	28
aiC2	452000001	453000000	971
aiC2	453000001	454000000	25
aiC2	454000001	455000000	28
aiC2	455000001	456000000	278
aiC2	456000001	457000000	227
aiC2	457000001	458000000	35
aiC2	458000001	459000000	58
aiC2	459000001	460000000	273
aiC2	460000001	461000000	112
aiC2	461000001	462000000	152
aiC2	462000001	463000000	68
aiC2	463000001	464000000	428
aiC2	464000001	465000000	528
aiC2	465000001	466000000	23
aiC2	466000001	467000000	23
aiC2	467000001	468000000	28
aiC2	468000001	469000000	293
aiC2	469000001	470000000	65
aiC2	470000001	471000000	158
aiC2	471000001	472000000	46
aiC2	472000001	473000000	19
aiC2	473000001	474000000	244
aiC2	474000001	475000000	21
aiC2	475000001	476000000	41
aiC2	476000001	477000000	162
aiC2	477000001	478000000	43
aiC2	478000001	479000000	28
aiC2	479000001	480000000	25
aiC2	480000001	481000000	36
aiC2	481000001	482000000	352
aiC2	482000001	483000000	236
aiC2	483000001	484000000	37
aiC2	484000001	485000000	83
aiC2	485000001	486000000	293
aiC2	486000001	487000000	107
aiC2	487000001	488000000	324
aiC2	488000001	489000000	188
aiC2	489000001	490000000	20
aiC2	490000001	491000000	104
aiC2	491000001	492000000	117
aiC2	492000001	493000000	66
aiC2	493000001	494000000	49
aiC2	494000001	495000000	92
aiC2	495000001	496000000	145
aiC2	496000001	497000000	150
aiC2	497000001	498000000	29
aiC2	498000001	499000000	47
aiC2	499000001	500000000	55
aiC2	500000001	501000000	21
aiC2	501000001	502000000	80
aiC2	502000001	503000000	142
aiC2	503000001	504000000	88
aiC2	504000001	505000000	146
aiC2	505000001	506000000	24
aiC2	506000001	507000000	453
aiC2	507000001	508000000	56
aiC2	508000001	509000000	66
aiC2	509000001	510000000	84
aiC2	510000001	511000000	29
aiC2	511000001	512000000	20
aiC2	512000001	513000000	59
aiC2	513000001	514000000	207
aiC2	514000001	515000000	77
aiC2	515000001	516000000	34
aiC2	516000001	517000000	26
aiC2	517000001	518000000	31
aiC2	518000001	519000000	125
aiC2	519000001	520000000	62
aiC2	520000001	521000000	39
aiC2	521000001	522000000	110
aiC2	522000001	523000000	52
aiC2	523000001	524000000	74
aiC2	524000001	525000000	26
aiC2	525000001	526000000	77
aiC2	526000001	527000000	21
aiC2	527000001	528000000	22
aiC2	528000001	529000000	27
aiC2	529000001	530000000	42
aiC2	530000001	531000000	45
aiC2	531000001	532000000	62
aiC2	532000001	533000000	42
aiC2	533000001	534000000	34
aiC2	534000001	535000000	63
aiC2	535000001	536000000	25
aiC2	536000001	537000000	55
aiC2	537000001	538000000	34
aiC2	538000001	539000000	784
aiC2	539000001	540000000	26
aiC2	540000001	541000000	59
aiC2	541000001	542000000	32
aiC2	542000001	543000000	18
aiC2	543000001	544000000	19
aiC2	544000001	545000000	21
aiC2	545000001	546000000	33
aiC2	546000001	547000000	33
aiC2	547000001	548000000	58
aiC2	548000001	549000000	18
aiC2	549000001	550000000	77
aiC2	550000001	551000000	38
aiC2	551000001	552000000	156
aiC2	552000001	553000000	72
aiC2	553000001	554000000	32
aiC2	554000001	555000000	18
aiC2	555000001	556000000	69
aiC2	556000001	557000000	46
aiC2	557000001	558000000	33
aiC2	558000001	559000000	22
aiC2	559000001	560000000	19
aiC2	560000001	561000000	21
aiC2	561000001	562000000	21
aiC2	562000001	563000000	27
aiC2	563000001	564000000	29
aiC2	564000001	565000000	544
aiC2	565000001	566000000	26
aiC2	566000001	567000000	34
aiC2	567000001	568000000	31
aiC2	568000001	569000000	26
aiC2	569000001	570000000	39
aiC2	570000001	571000000	21
aiC2	571000001	572000000	26
aiC2	572000001	573000000	23
aiC2	573000001	574000000	662
aiC2	574000001	575000000	43
aiC2	575000001	576000000	25
aiC2	576000001	577000000	37
aiC2	577000001	578000000	29
aiC2	578000001	579000000	27
aiC2	579000001	580000000	56
aiC2	580000001	581000000	25
aiC2	581000001	582000000	54
aiC2	582000001	583000000	20
aiC2	583000001	584000000	44
aiC2	584000001	585000000	23
aiC2	585000001	586000000	35
aiC2	586000001	587000000	42
aiC2	587000001	588000000	98
aiC2	588000001	589000000	17
aiC2	589000001	590000000	16
aiC2	590000001	591000000	27
aiC2	591000001	592000000	429
aiC2	592000001	593000000	32
aiC2	593000001	594000000	36
aiC2	594000001	595000000	53
aiC2	595000001	596000000	119
aiC2	596000001	597000000	72
aiC2	597000001	598000000	18
aiC2	598000001	599000000	188
aiC2	599000001	600000000	163
aiC2	600000001	601000000	483
aiC2	601000001	602000000	124
aiC2	602000001	603000000	602
aiC2	603000001	604000000	518
aiC2	604000001	605000000	35
aiC2	605000001	606000000	22
aiC2	606000001	607000000	71
aiC2	607000001	608000000	157
aiC2	608000001	609000000	159
aiC2	609000001	610000000	25
aiC2	610000001	611000000	214
aiC2	611000001	612000000	123
aiC2	612000001	613000000	149
aiC2	613000001	614000000	874
aiC2	614000001	614467150	11
aiC3	1	1000000	536
aiC3	1000001	2000000	295
aiC3	2000001	3000000	27
aiC3	3000001	4000000	84
aiC3	4000001	5000000	97
aiC3	5000001	6000000	17
aiC3	6000001	7000000	31
aiC3	7000001	8000000	26
aiC3	8000001	9000000	24
aiC3	9000001	10000000	30
aiC3	10000001	11000000	31
aiC3	11000001	12000000	70
aiC3	12000001	13000000	34
aiC3	13000001	14000000	37
aiC3	14000001	15000000	35
aiC3	15000001	16000000	165
aiC3	16000001	17000000	22
aiC3	17000001	18000000	25
aiC3	18000001	19000000	21
aiC3	19000001	20000000	179
aiC3	20000001	21000000	25
aiC3	21000001	22000000	167
aiC3	22000001	23000000	156
aiC3	23000001	24000000	46
aiC3	24000001	25000000	25
aiC3	25000001	26000000	21
aiC3	26000001	27000000	36
aiC3	27000001	28000000	106
aiC3	28000001	29000000	28
aiC3	29000001	30000000	33
aiC3	30000001	31000000	20
aiC3	31000001	32000000	20
aiC3	32000001	33000000	206
aiC3	33000001	34000000	162
aiC3	34000001	35000000	301
aiC3	35000001	36000000	23
aiC3	36000001	37000000	48
aiC3	37000001	38000000	96
aiC3	38000001	39000000	31
aiC3	39000001	40000000	77
aiC3	40000001	41000000	22
aiC3	41000001	42000000	22
aiC3	42000001	43000000	35
aiC3	43000001	44000000	20
aiC3	44000001	45000000	23
aiC3	45000001	46000000	26
aiC3	46000001	47000000	19
aiC3	47000001	48000000	164
aiC3	48000001	49000000	142
aiC3	49000001	50000000	62
aiC3	50000001	51000000	44
aiC3	51000001	52000000	159
aiC3	52000001	53000000	32
aiC3	53000001	54000000	32
aiC3	54000001	55000000	48
aiC3	55000001	56000000	34
aiC3	56000001	57000000	21
aiC3	57000001	58000000	28
aiC3	58000001	59000000	23
aiC3	59000001	60000000	23
aiC3	60000001	61000000	21
aiC3	61000001	62000000	23
aiC3	62000001	63000000	23
aiC3	63000001	64000000	384
aiC3	64000001	65000000	24
aiC3	65000001	66000000	33
aiC3	66000001	67000000	20
aiC3	67000001	68000000	31
aiC3	68000001	69000000	26
aiC3	69000001	70000000	340
aiC3	70000001	71000000	60
aiC3	71000001	72000000	30
aiC3	72000001	73000000	28
aiC3	73000001	74000000	1072
aiC3	74000001	75000000	43
aiC3	75000001	76000000	69
aiC3	76000001	77000000	200
aiC3	77000001	78000000	76
aiC3	78000001	79000000	225
aiC3	79000001	80000000	40
aiC3	80000001	81000000	473
aiC3	81000001	82000000	61
aiC3	82000001	83000000	27
aiC3	83000001	84000000	77
aiC3	84000001	85000000	28
aiC3	85000001	86000000	425
aiC3	86000001	87000000	43
aiC3	87000001	88000000	48
aiC3	88000001	89000000	59
aiC3	89000001	90000000	55
aiC3	90000001	91000000	24
aiC3	91000001	92000000	232
aiC3	92000001	93000000	57
aiC3	93000001	94000000	127
aiC3	94000001	95000000	25
aiC3	95000001	96000000	24
aiC3	96000001	97000000	40
aiC3	97000001	98000000	66
aiC3	98000001	99000000	439
aiC3	99000001	100000000	30
aiC3	100000001	101000000	198
aiC3	101000001	102000000	209
aiC3	102000001	103000000	60
aiC3	103000001	104000000	29
aiC3	104000001	105000000	65
aiC3	105000001	106000000	23
aiC3	106000001	107000000	135
aiC3	107000001	108000000	51
aiC3	108000001	109000000	239
aiC3	109000001	110000000	26
aiC3	110000001	111000000	23
aiC3	111000001	112000000	82
aiC3	112000001	113000000	143
aiC3	113000001	114000000	76
aiC3	114000001	115000000	157
aiC3	115000001	116000000	22
aiC3	116000001	117000000	57
aiC3	117000001	118000000	347
aiC3	118000001	119000000	179
aiC3	119000001	120000000	686
aiC3	120000001	121000000	450
aiC3	121000001	122000000	16
aiC3	122000001	123000000	35
aiC3	123000001	124000000	44
aiC3	124000001	125000000	21
aiC3	125000001	126000000	19
aiC3	126000001	127000000	51
aiC3	127000001	128000000	68
aiC3	128000001	129000000	109
aiC3	129000001	130000000	89
aiC3	130000001	131000000	67
aiC3	131000001	132000000	88
aiC3	132000001	133000000	102
aiC3	133000001	134000000	102
aiC3	134000001	135000000	22
aiC3	135000001	136000000	165
aiC3	136000001	137000000	564
aiC3	137000001	138000000	122
aiC3	138000001	139000000	263
aiC3	139000001	140000000	23
aiC3	140000001	141000000	20
aiC3	141000001	142000000	232
aiC3	142000001	143000000	61
aiC3	143000001	144000000	230
aiC3	144000001	145000000	194
aiC3	145000001	146000000	100
aiC3	146000001	147000000	156
aiC3	147000001	148000000	168
aiC3	148000001	149000000	32
aiC3	149000001	150000000	31
aiC3	150000001	151000000	82
aiC3	151000001	152000000	120
aiC3	152000001	153000000	539
aiC3	153000001	154000000	452
aiC3	154000001	155000000	268
aiC3	155000001	156000000	273
aiC3	156000001	157000000	501
aiC3	157000001	158000000	24
aiC3	158000001	159000000	23
aiC3	159000001	160000000	288
aiC3	160000001	161000000	1760
aiC3	161000001	162000000	39
aiC3	162000001	163000000	28
aiC3	163000001	164000000	791
aiC3	164000001	165000000	294
aiC3	165000001	166000000	25
aiC3	166000001	167000000	96
aiC3	167000001	168000000	25
aiC3	168000001	169000000	16
aiC3	169000001	170000000	118
aiC3	170000001	171000000	153
aiC3	171000001	172000000	121
aiC3	172000001	173000000	630
aiC3	173000001	174000000	60
aiC3	174000001	175000000	313
aiC3	175000001	176000000	212
aiC3	176000001	177000000	195
aiC3	177000001	178000000	99
aiC3	178000001	179000000	188
aiC3	179000001	180000000	253
aiC3	180000001	181000000	141
aiC3	181000001	182000000	310
aiC3	182000001	183000000	265
aiC3	183000001	184000000	55
aiC3	184000001	185000000	285
aiC3	185000001	186000000	320
aiC3	186000001	187000000	217
aiC3	187000001	188000000	330
aiC3	188000001	189000000	109
aiC3	189000001	190000000	45
aiC3	190000001	191000000	86
aiC3	191000001	192000000	296
aiC3	192000001	193000000	441
aiC3	193000001	194000000	53
aiC3	194000001	195000000	121
aiC3	195000001	196000000	307
aiC3	196000001	197000000	885
aiC3	197000001	198000000	553
aiC3	198000001	199000000	394
aiC3	199000001	200000000	465
aiC3	200000001	201000000	678
aiC3	201000001	202000000	47
aiC3	202000001	203000000	24
aiC3	203000001	204000000	143
aiC3	204000001	205000000	348
aiC3	205000001	206000000	37
aiC3	206000001	207000000	544
aiC3	207000001	208000000	144
aiC3	208000001	209000000	26
aiC3	209000001	210000000	544
aiC3	210000001	211000000	106
aiC3	211000001	212000000	425
aiC3	212000001	213000000	248
aiC3	213000001	214000000	115
aiC3	214000001	215000000	587
aiC3	215000001	216000000	1076
aiC3	216000001	217000000	107
aiC3	217000001	218000000	256
aiC3	218000001	219000000	653
aiC3	219000001	220000000	162
aiC3	220000001	221000000	135
aiC3	221000001	222000000	123
aiC3	222000001	223000000	121
aiC3	223000001	224000000	201
aiC3	224000001	225000000	164
aiC3	225000001	226000000	187
aiC3	226000001	227000000	79
aiC3	227000001	228000000	94
aiC3	228000001	229000000	1508
aiC3	229000001	230000000	513
aiC3	230000001	231000000	278
aiC3	231000001	232000000	35
aiC3	232000001	233000000	321
aiC3	233000001	234000000	161
aiC3	234000001	235000000	143
aiC3	235000001	236000000	37
aiC3	236000001	237000000	79
aiC3	237000001	238000000	454
aiC3	238000001	239000000	319
aiC3	239000001	240000000	127
aiC3	240000001	241000000	430
aiC3	241000001	242000000	273
aiC3	242000001	243000000	593
aiC3	243000001	244000000	110
aiC3	244000001	245000000	401
aiC3	245000001	246000000	1463
aiC3	246000001	247000000	635
aiC3	247000001	248000000	649
aiC3	248000001	249000000	47
aiC3	249000001	250000000	286
aiC3	250000001	251000000	388
aiC3	251000001	252000000	157
aiC3	252000001	253000000	225
aiC3	253000001	254000000	256
aiC3	254000001	255000000	366
aiC3	255000001	256000000	93
aiC3	256000001	257000000	101
aiC3	257000001	258000000	387
aiC3	258000001	259000000	177
aiC3	259000001	260000000	147
aiC3	260000001	261000000	198
aiC3	261000001	262000000	93
aiC3	262000001	263000000	1096
aiC3	263000001	264000000	29
aiC3	264000001	265000000	323
aiC3	265000001	266000000	524
aiC3	266000001	267000000	428
aiC3	267000001	268000000	129
aiC3	268000001	269000000	677
aiC3	269000001	270000000	190
aiC3	270000001	271000000	483
aiC3	271000001	272000000	473
aiC3	272000001	273000000	709
aiC3	273000001	274000000	40
aiC3	274000001	275000000	112
aiC3	275000001	276000000	342
aiC3	276000001	277000000	34
aiC3	277000001	278000000	118
aiC3	278000001	279000000	353
aiC3	279000001	280000000	98
aiC3	280000001	281000000	412
aiC3	281000001	282000000	132
aiC3	282000001	283000000	53
aiC3	283000001	284000000	463
aiC3	284000001	285000000	84
aiC3	285000001	286000000	54
aiC3	286000001	287000000	94
aiC3	287000001	288000000	170
aiC3	288000001	289000000	202
aiC3	289000001	290000000	529
aiC3	290000001	291000000	236
aiC3	291000001	292000000	16
aiC3	292000001	293000000	31
aiC3	293000001	294000000	822
aiC3	294000001	295000000	50
aiC3	295000001	296000000	166
aiC3	296000001	297000000	1090
aiC3	297000001	298000000	331
aiC3	298000001	299000000	884
aiC3	299000001	300000000	125
aiC3	300000001	301000000	291
aiC3	301000001	302000000	620
aiC3	302000001	303000000	440
aiC3	303000001	304000000	156
aiC3	304000001	305000000	391
aiC3	305000001	306000000	100
aiC3	306000001	307000000	556
aiC3	307000001	308000000	441
aiC3	308000001	309000000	19
aiC3	309000001	310000000	142
aiC3	310000001	311000000	107
aiC3	311000001	312000000	13
aiC3	312000001	313000000	346
aiC3	313000001	314000000	459
aiC3	314000001	315000000	952
aiC3	315000001	316000000	693
aiC3	316000001	317000000	172
aiC3	317000001	318000000	557
aiC3	318000001	319000000	407
aiC3	319000001	320000000	70
aiC3	320000001	321000000	491
aiC3	321000001	322000000	325
aiC3	322000001	323000000	568
aiC3	323000001	324000000	204
aiC3	324000001	325000000	359
aiC3	325000001	326000000	674
aiC3	326000001	327000000	136
aiC3	327000001	328000000	205
aiC3	328000001	329000000	127
aiC3	329000001	330000000	144
aiC3	330000001	331000000	332
aiC3	331000001	332000000	782
aiC3	332000001	333000000	368
aiC3	333000001	334000000	12
aiC3	334000001	335000000	43
aiC3	335000001	336000000	630
aiC3	336000001	337000000	20
aiC3	337000001	338000000	317
aiC3	338000001	339000000	297
aiC3	339000001	340000000	636
aiC3	340000001	341000000	130
aiC3	341000001	342000000	86
aiC3	342000001	343000000	484
aiC3	343000001	344000000	256
aiC3	344000001	345000000	145
aiC3	345000001	346000000	785
aiC3	346000001	347000000	136
aiC3	347000001	348000000	58
aiC3	348000001	349000000	757
aiC3	349000001	350000000	260
aiC3	350000001	351000000	149
aiC3	351000001	352000000	526
aiC3	352000001	353000000	98
aiC3	353000001	354000000	396
aiC3	354000001	355000000	57
aiC3	355000001	356000000	112
aiC3	356000001	357000000	332
aiC3	357000001	358000000	1071
aiC3	358000001	359000000	119
aiC3	359000001	360000000	236
aiC3	360000001	361000000	537
aiC3	361000001	362000000	65
aiC3	362000001	363000000	60
aiC3	363000001	364000000	174
aiC3	364000001	365000000	197
aiC3	365000001	366000000	422
aiC3	366000001	367000000	57
aiC3	367000001	368000000	775
aiC3	368000001	369000000	91
aiC3	369000001	370000000	63
aiC3	370000001	371000000	488
aiC3	371000001	372000000	234
aiC3	372000001	373000000	39
aiC3	373000001	374000000	489
aiC3	374000001	375000000	554
aiC3	375000001	376000000	36
aiC3	376000001	377000000	15
aiC3	377000001	378000000	240
aiC3	378000001	379000000	213
aiC3	379000001	380000000	408
aiC3	380000001	381000000	579
aiC3	381000001	382000000	247
aiC3	382000001	383000000	720
aiC3	383000001	384000000	1836
aiC3	384000001	385000000	36
aiC3	385000001	386000000	69
aiC3	386000001	387000000	62
aiC3	387000001	388000000	128
aiC3	388000001	389000000	21
aiC3	389000001	390000000	33
aiC3	390000001	391000000	193
aiC3	391000001	392000000	146
aiC3	392000001	393000000	333
aiC3	393000001	394000000	399
aiC3	394000001	395000000	52
aiC3	395000001	396000000	1007
aiC3	396000001	397000000	189
aiC3	397000001	398000000	314
aiC3	398000001	399000000	59
aiC3	399000001	400000000	17
aiC3	400000001	401000000	165
aiC3	401000001	402000000	341
aiC3	402000001	403000000	917
aiC3	403000001	404000000	284
aiC3	404000001	405000000	162
aiC3	405000001	406000000	283
aiC3	406000001	407000000	100
aiC3	407000001	408000000	188
aiC3	408000001	409000000	111
aiC3	409000001	410000000	604
aiC3	410000001	411000000	452
aiC3	411000001	412000000	167
aiC3	412000001	413000000	326
aiC3	413000001	414000000	91
aiC3	414000001	415000000	37
aiC3	415000001	416000000	27
aiC3	416000001	417000000	100
aiC3	417000001	418000000	19
aiC3	418000001	419000000	173
aiC3	419000001	420000000	143
aiC3	420000001	421000000	441
aiC3	421000001	422000000	51
aiC3	422000001	423000000	49
aiC3	423000001	424000000	215
aiC3	424000001	425000000	16
aiC3	425000001	426000000	83
aiC3	426000001	427000000	107
aiC3	427000001	428000000	67
aiC3	428000001	429000000	205
aiC3	429000001	430000000	209
aiC3	430000001	431000000	26
aiC3	431000001	432000000	229
aiC3	432000001	433000000	85
aiC3	433000001	434000000	699
aiC3	434000001	435000000	284
aiC3	435000001	436000000	162
aiC3	436000001	437000000	203
aiC3	437000001	438000000	226
aiC3	438000001	439000000	115
aiC3	439000001	440000000	600
aiC3	440000001	441000000	55
aiC3	441000001	442000000	79
aiC3	442000001	443000000	374
aiC3	443000001	444000000	1002
aiC3	444000001	445000000	638
aiC3	445000001	446000000	81
aiC3	446000001	447000000	188
aiC3	447000001	448000000	160
aiC3	448000001	449000000	77
aiC3	449000001	450000000	258
aiC3	450000001	451000000	332
aiC3	451000001	452000000	316
aiC3	452000001	453000000	36
aiC3	453000001	454000000	23
aiC3	454000001	455000000	237
aiC3	455000001	456000000	525
aiC3	456000001	457000000	294
aiC3	457000001	458000000	26
aiC3	458000001	459000000	23
aiC3	459000001	460000000	45
aiC3	460000001	461000000	306
aiC3	461000001	462000000	210
aiC3	462000001	463000000	563
aiC3	463000001	464000000	69
aiC3	464000001	465000000	55
aiC3	465000001	466000000	134
aiC3	466000001	467000000	235
aiC3	467000001	468000000	114
aiC3	468000001	469000000	102
aiC3	469000001	470000000	66
aiC3	470000001	471000000	456
aiC3	471000001	472000000	29
aiC3	472000001	473000000	113
aiC3	473000001	474000000	23
aiC3	474000001	475000000	30
aiC3	475000001	476000000	23
aiC3	476000001	477000000	401
aiC3	477000001	478000000	172
aiC3	478000001	479000000	25
aiC3	479000001	480000000	188
aiC3	480000001	481000000	294
aiC3	481000001	482000000	95
aiC3	482000001	483000000	89
aiC3	483000001	484000000	371
aiC3	484000001	485000000	361
aiC3	485000001	486000000	88
aiC3	486000001	487000000	71
aiC3	487000001	488000000	259
aiC3	488000001	489000000	152
aiC3	489000001	490000000	161
aiC3	490000001	491000000	152
aiC3	491000001	492000000	79
aiC3	492000001	493000000	333
aiC3	493000001	494000000	22
aiC3	494000001	495000000	52
aiC3	495000001	496000000	250
aiC3	496000001	497000000	346
aiC3	497000001	498000000	28
aiC3	498000001	499000000	30
aiC3	499000001	500000000	40
aiC3	500000001	501000000	70
aiC3	501000001	502000000	26
aiC3	502000001	503000000	27
aiC3	503000001	504000000	327
aiC3	504000001	505000000	51
aiC3	505000001	506000000	197
aiC3	506000001	507000000	44
aiC3	507000001	508000000	33
aiC3	508000001	509000000	617
aiC3	509000001	510000000	321
aiC3	510000001	511000000	54
aiC3	511000001	512000000	351
aiC3	512000001	513000000	40
aiC3	513000001	514000000	32
aiC3	514000001	515000000	30
aiC3	515000001	516000000	81
aiC3	516000001	517000000	190
aiC3	517000001	518000000	36
aiC3	518000001	519000000	367
aiC3	519000001	519564839	160
aiC4	1	1000000	21
aiC4	1000001	2000000	20
aiC4	2000001	3000000	33
aiC4	3000001	4000000	28
aiC4	4000001	5000000	23
aiC4	5000001	6000000	27
aiC4	6000001	7000000	63
aiC4	7000001	8000000	86
aiC4	8000001	9000000	53
aiC4	9000001	10000000	29
aiC4	10000001	11000000	93
aiC4	11000001	12000000	45
aiC4	12000001	13000000	74
aiC4	13000001	14000000	19
aiC4	14000001	15000000	35
aiC4	15000001	16000000	43
aiC4	16000001	17000000	29
aiC4	17000001	18000000	54
aiC4	18000001	19000000	93
aiC4	19000001	20000000	52
aiC4	20000001	21000000	142
aiC4	21000001	22000000	210
aiC4	22000001	23000000	49
aiC4	23000001	24000000	59
aiC4	24000001	25000000	57
aiC4	25000001	26000000	44
aiC4	26000001	27000000	346
aiC4	27000001	28000000	27
aiC4	28000001	29000000	50
aiC4	29000001	30000000	84
aiC4	30000001	31000000	28
aiC4	31000001	32000000	57
aiC4	32000001	33000000	24
aiC4	33000001	34000000	66
aiC4	34000001	35000000	19
aiC4	35000001	36000000	20
aiC4	36000001	37000000	128
aiC4	37000001	38000000	10
aiC4	38000001	39000000	16
aiC4	39000001	40000000	112
aiC4	40000001	41000000	18
aiC4	41000001	42000000	51
aiC4	42000001	43000000	24
aiC4	43000001	44000000	76
aiC4	44000001	45000000	103
aiC4	45000001	46000000	24
aiC4	46000001	47000000	27
aiC4	47000001	48000000	22
aiC4	48000001	49000000	58
aiC4	49000001	50000000	124
aiC4	50000001	51000000	31
aiC4	51000001	52000000	20
aiC4	52000001	53000000	56
aiC4	53000001	54000000	16
aiC4	54000001	55000000	129
aiC4	55000001	56000000	38
aiC4	56000001	57000000	26
aiC4	57000001	58000000	20
aiC4	58000001	59000000	15
aiC4	59000001	60000000	11
aiC4	60000001	61000000	31
aiC4	61000001	62000000	22
aiC4	62000001	63000000	17
aiC4	63000001	64000000	23
aiC4	64000001	65000000	57
aiC4	65000001	66000000	37
aiC4	66000001	67000000	20
aiC4	67000001	68000000	19
aiC4	68000001	69000000	25
aiC4	69000001	70000000	29
aiC4	70000001	71000000	30
aiC4	71000001	72000000	62
aiC4	72000001	73000000	332
aiC4	73000001	74000000	523
aiC4	74000001	75000000	42
aiC4	75000001	76000000	540
aiC4	76000001	77000000	44
aiC4	77000001	78000000	100
aiC4	78000001	79000000	30
aiC4	79000001	80000000	97
aiC4	80000001	81000000	55
aiC4	81000001	82000000	90
aiC4	82000001	83000000	24
aiC4	83000001	84000000	33
aiC4	84000001	85000000	53
aiC4	85000001	86000000	85
aiC4	86000001	87000000	26
aiC4	87000001	88000000	38
aiC4	88000001	89000000	31
aiC4	89000001	90000000	52
aiC4	90000001	91000000	24
aiC4	91000001	92000000	39
aiC4	92000001	93000000	159
aiC4	93000001	94000000	51
aiC4	94000001	95000000	34
aiC4	95000001	96000000	91
aiC4	96000001	97000000	39
aiC4	97000001	98000000	25
aiC4	98000001	99000000	26
aiC4	99000001	100000000	29
aiC4	100000001	101000000	43
aiC4	101000001	102000000	27
aiC4	102000001	103000000	26
aiC4	103000001	104000000	145
aiC4	104000001	105000000	146
aiC4	105000001	106000000	25
aiC4	106000001	107000000	16
aiC4	107000001	108000000	35
aiC4	108000001	109000000	33
aiC4	109000001	110000000	118
aiC4	110000001	111000000	242
aiC4	111000001	112000000	66
aiC4	112000001	113000000	114
aiC4	113000001	114000000	32
aiC4	114000001	115000000	112
aiC4	115000001	116000000	238
aiC4	116000001	117000000	152
aiC4	117000001	118000000	78
aiC4	118000001	119000000	183
aiC4	119000001	120000000	23
aiC4	120000001	121000000	95
aiC4	121000001	122000000	152
aiC4	122000001	123000000	92
aiC4	123000001	124000000	462
aiC4	124000001	125000000	107
aiC4	125000001	126000000	24
aiC4	126000001	127000000	16
aiC4	127000001	128000000	76
aiC4	128000001	129000000	23
aiC4	129000001	130000000	30
aiC4	130000001	131000000	22
aiC4	131000001	132000000	49
aiC4	132000001	133000000	126
aiC4	133000001	134000000	56
aiC4	134000001	135000000	29
aiC4	135000001	136000000	84
aiC4	136000001	137000000	59
aiC4	137000001	138000000	608
aiC4	138000001	139000000	72
aiC4	139000001	140000000	157
aiC4	140000001	141000000	39
aiC4	141000001	142000000	256
aiC4	142000001	143000000	878
aiC4	143000001	144000000	35
aiC4	144000001	145000000	29
aiC4	145000001	146000000	25
aiC4	146000001	147000000	41
aiC4	147000001	148000000	15
aiC4	148000001	149000000	23
aiC4	149000001	150000000	291
aiC4	150000001	151000000	67
aiC4	151000001	152000000	52
aiC4	152000001	153000000	136
aiC4	153000001	154000000	24
aiC4	154000001	155000000	133
aiC4	155000001	156000000	49
aiC4	156000001	157000000	51
aiC4	157000001	158000000	200
aiC4	158000001	159000000	416
aiC4	159000001	160000000	812
aiC4	160000001	161000000	605
aiC4	161000001	162000000	68
aiC4	162000001	163000000	59
aiC4	163000001	164000000	287
aiC4	164000001	165000000	241
aiC4	165000001	166000000	188
aiC4	166000001	167000000	93
aiC4	167000001	168000000	22
aiC4	168000001	169000000	58
aiC4	169000001	170000000	196
aiC4	170000001	171000000	110
aiC4	171000001	172000000	297
aiC4	172000001	173000000	221
aiC4	173000001	174000000	753
aiC4	174000001	175000000	26
aiC4	175000001	176000000	26
aiC4	176000001	177000000	305
aiC4	177000001	178000000	59
aiC4	178000001	179000000	164
aiC4	179000001	180000000	96
aiC4	180000001	181000000	25
aiC4	181000001	182000000	24
aiC4	182000001	183000000	33
aiC4	183000001	184000000	53
aiC4	184000001	185000000	69
aiC4	185000001	186000000	176
aiC4	186000001	187000000	92
aiC4	187000001	188000000	227
aiC4	188000001	189000000	565
aiC4	189000001	190000000	74
aiC4	190000001	191000000	28
aiC4	191000001	192000000	406
aiC4	192000001	193000000	107
aiC4	193000001	194000000	116
aiC4	194000001	195000000	178
aiC4	195000001	196000000	61
aiC4	196000001	197000000	327
aiC4	197000001	198000000	21
aiC4	198000001	199000000	440
aiC4	199000001	200000000	269
aiC4	200000001	201000000	24
aiC4	201000001	202000000	391
aiC4	202000001	203000000	117
aiC4	203000001	204000000	152
aiC4	204000001	205000000	371
aiC4	205000001	206000000	393
aiC4	206000001	207000000	33
aiC4	207000001	208000000	896
aiC4	208000001	209000000	145
aiC4	209000001	210000000	72
aiC4	210000001	211000000	214
aiC4	211000001	212000000	89
aiC4	212000001	213000000	185
aiC4	213000001	214000000	223
aiC4	214000001	215000000	114
aiC4	215000001	216000000	47
aiC4	216000001	217000000	191
aiC4	217000001	218000000	135
aiC4	218000001	219000000	25
aiC4	219000001	220000000	25
aiC4	220000001	221000000	354
aiC4	221000001	222000000	18
aiC4	222000001	223000000	207
aiC4	223000001	224000000	277
aiC4	224000001	225000000	207
aiC4	225000001	226000000	248
aiC4	226000001	227000000	170
aiC4	227000001	228000000	210
aiC4	228000001	229000000	345
aiC4	229000001	230000000	142
aiC4	230000001	231000000	23
aiC4	231000001	232000000	272
aiC4	232000001	233000000	54
aiC4	233000001	234000000	120
aiC4	234000001	235000000	20
aiC4	235000001	236000000	116
aiC4	236000001	237000000	46
aiC4	237000001	238000000	149
aiC4	238000001	239000000	90
aiC4	239000001	240000000	44
aiC4	240000001	241000000	124
aiC4	241000001	242000000	45
aiC4	242000001	243000000	44
aiC4	243000001	244000000	115
aiC4	244000001	245000000	69
aiC4	245000001	246000000	18
aiC4	246000001	247000000	153
aiC4	247000001	248000000	139
aiC4	248000001	249000000	17
aiC4	249000001	250000000	63
aiC4	250000001	251000000	910
aiC4	251000001	252000000	45
aiC4	252000001	253000000	279
aiC4	253000001	254000000	66
aiC4	254000001	255000000	90
aiC4	255000001	256000000	50
aiC4	256000001	257000000	89
aiC4	257000001	258000000	77
aiC4	258000001	259000000	41
aiC4	259000001	260000000	217
aiC4	260000001	261000000	152
aiC4	261000001	262000000	402
aiC4	262000001	263000000	407
aiC4	263000001	264000000	123
aiC4	264000001	265000000	53
aiC4	265000001	266000000	78
aiC4	266000001	267000000	129
aiC4	267000001	268000000	184
aiC4	268000001	269000000	80
aiC4	269000001	270000000	47
aiC4	270000001	271000000	140
aiC4	271000001	272000000	37
aiC4	272000001	273000000	19
aiC4	273000001	274000000	121
aiC4	274000001	275000000	149
aiC4	275000001	276000000	612
aiC4	276000001	277000000	856
aiC4	277000001	278000000	598
aiC4	278000001	279000000	209
aiC4	279000001	280000000	408
aiC4	280000001	281000000	463
aiC4	281000001	282000000	923
aiC4	282000001	283000000	761
aiC4	283000001	284000000	144
aiC4	284000001	285000000	506
aiC4	285000001	286000000	432
aiC4	286000001	287000000	415
aiC4	287000001	288000000	136
aiC4	288000001	289000000	490
aiC4	289000001	290000000	333
aiC4	290000001	291000000	490
aiC4	291000001	292000000	192
aiC4	292000001	293000000	318
aiC4	293000001	294000000	161
aiC4	294000001	295000000	96
aiC4	295000001	296000000	226
aiC4	296000001	297000000	98
aiC4	297000001	298000000	51
aiC4	298000001	299000000	209
aiC4	299000001	300000000	1031
aiC4	300000001	301000000	22
aiC4	301000001	302000000	117
aiC4	302000001	303000000	151
aiC4	303000001	304000000	745
aiC4	304000001	305000000	26
aiC4	305000001	306000000	65
aiC4	306000001	307000000	986
aiC4	307000001	308000000	45
aiC4	308000001	309000000	1137
aiC4	309000001	310000000	240
aiC4	310000001	311000000	156
aiC4	311000001	312000000	604
aiC4	312000001	313000000	300
aiC4	313000001	314000000	306
aiC4	314000001	315000000	197
aiC4	315000001	316000000	66
aiC4	316000001	317000000	645
aiC4	317000001	318000000	78
aiC4	318000001	319000000	248
aiC4	319000001	320000000	177
aiC4	320000001	321000000	41
aiC4	321000001	322000000	274
aiC4	322000001	323000000	293
aiC4	323000001	324000000	1330
[truncated: 5,158 more rows]

## Sheet: Fig E5b_ring2_TR
The TR density along chromosomes of A. insularis (ai) genome
Chr	Start	End	Density
aiC1	1	1000000	0.944
aiC1	1000001	2000000	0.814
aiC1	2000001	3000000	0.725
aiC1	3000001	4000000	0.818
aiC1	4000001	5000000	0.766
aiC1	5000001	6000000	0.739
aiC1	6000001	7000000	0.692
aiC1	7000001	8000000	0.706
aiC1	8000001	9000000	0.802
aiC1	9000001	10000000	0.635
aiC1	10000001	11000000	0.63
aiC1	11000001	12000000	0.612
aiC1	12000001	13000000	0.66
aiC1	13000001	14000000	0.679
aiC1	14000001	15000000	0.641
aiC1	15000001	16000000	0.649
aiC1	16000001	17000000	0.679
aiC1	17000001	18000000	0.666
aiC1	18000001	19000000	0.701
aiC1	19000001	20000000	0.681
aiC1	20000001	21000000	0.747
aiC1	21000001	22000000	0.725
aiC1	22000001	23000000	0.797
aiC1	23000001	24000000	0.821
aiC1	24000001	25000000	0.786
aiC1	25000001	26000000	0.876
aiC1	26000001	27000000	0.824
aiC1	27000001	28000000	0.84
aiC1	28000001	29000000	0.758
aiC1	29000001	30000000	0.702
aiC1	30000001	31000000	0.62
aiC1	31000001	32000000	0.714
aiC1	32000001	33000000	0.778
aiC1	33000001	34000000	0.796
aiC1	34000001	35000000	0.913
aiC1	35000001	36000000	0.749
aiC1	36000001	37000000	0.613
aiC1	37000001	38000000	0.782
aiC1	38000001	39000000	0.707
aiC1	39000001	40000000	0.713
aiC1	40000001	41000000	0.837
aiC1	41000001	42000000	0.919
aiC1	42000001	43000000	0.873
aiC1	43000001	44000000	0.923
aiC1	44000001	45000000	0.891
aiC1	45000001	46000000	0.94
aiC1	46000001	47000000	0.937
aiC1	47000001	48000000	0.887
aiC1	48000001	49000000	0.878
aiC1	49000001	50000000	0.896
aiC1	50000001	51000000	0.863
aiC1	51000001	52000000	0.913
aiC1	52000001	53000000	0.896
aiC1	53000001	54000000	0.909
aiC1	54000001	55000000	0.909
aiC1	55000001	56000000	0.829
aiC1	56000001	57000000	0.914
aiC1	57000001	58000000	0.892
aiC1	58000001	59000000	0.864
aiC1	59000001	60000000	0.928
aiC1	60000001	61000000	0.95
aiC1	61000001	62000000	0.89
aiC1	62000001	63000000	0.937
aiC1	63000001	64000000	0.908
aiC1	64000001	65000000	0.886
aiC1	65000001	66000000	0.897
aiC1	66000001	67000000	0.909
aiC1	67000001	68000000	0.97
aiC1	68000001	69000000	0.904
aiC1	69000001	70000000	0.898
aiC1	70000001	71000000	0.944
aiC1	71000001	72000000	0.926
aiC1	72000001	73000000	0.91
aiC1	73000001	74000000	0.895
aiC1	74000001	75000000	0.904
aiC1	75000001	76000000	0.937
aiC1	76000001	77000000	0.949
aiC1	77000001	78000000	0.95
aiC1	78000001	79000000	0.952
aiC1	79000001	80000000	0.934
aiC1	80000001	81000000	0.95
aiC1	81000001	82000000	0.916
aiC1	82000001	83000000	0.879
aiC1	83000001	84000000	0.83
aiC1	84000001	85000000	0.891
aiC1	85000001	86000000	0.965
aiC1	86000001	87000000	0.963
aiC1	87000001	88000000	0.959
aiC1	88000001	89000000	0.861
aiC1	89000001	90000000	0.976
aiC1	90000001	91000000	0.924
aiC1	91000001	92000000	0.93
aiC1	92000001	93000000	0.904
aiC1	93000001	94000000	0.939
aiC1	94000001	95000000	0.928
aiC1	95000001	96000000	0.977
aiC1	96000001	97000000	0.937
aiC1	97000001	98000000	0.977
aiC1	98000001	99000000	0.973
aiC1	99000001	100000000	0.956
aiC1	100000001	101000000	0.938
aiC1	101000001	102000000	0.91
aiC1	102000001	103000000	0.901
aiC1	103000001	104000000	0.923
aiC1	104000001	105000000	0.938
aiC1	105000001	106000000	0.919
aiC1	106000001	107000000	0.937
aiC1	107000001	108000000	0.91
aiC1	108000001	109000000	0.921
aiC1	109000001	110000000	0.934
aiC1	110000001	111000000	0.941
aiC1	111000001	112000000	0.962
aiC1	112000001	113000000	0.942
aiC1	113000001	114000000	0.969
aiC1	114000001	115000000	0.939
aiC1	115000001	116000000	0.896
aiC1	116000001	117000000	0.908
aiC1	117000001	118000000	0.897
aiC1	118000001	119000000	0.961
aiC1	119000001	120000000	0.972
aiC1	120000001	121000000	0.924
aiC1	121000001	122000000	0.965
aiC1	122000001	123000000	0.974
aiC1	123000001	124000000	0.938
aiC1	124000001	125000000	0.975
aiC1	125000001	126000000	0.959
aiC1	126000001	127000000	0.962
aiC1	127000001	128000000	0.932
aiC1	128000001	129000000	0.889
aiC1	129000001	130000000	0.897
aiC1	130000001	131000000	0.958
aiC1	131000001	132000000	0.894
aiC1	132000001	133000000	0.9
aiC1	133000001	134000000	0.982
aiC1	134000001	135000000	0.969
aiC1	135000001	136000000	0.958
aiC1	136000001	137000000	0.924
aiC1	137000001	138000000	0.866
aiC1	138000001	139000000	0.944
aiC1	139000001	140000000	0.974
aiC1	140000001	141000000	0.924
aiC1	141000001	142000000	0.93
aiC1	142000001	143000000	0.939
aiC1	143000001	144000000	0.96
aiC1	144000001	145000000	0.932
aiC1	145000001	146000000	0.936
aiC1	146000001	147000000	0.93
aiC1	147000001	148000000	0.925
aiC1	148000001	149000000	0.93
aiC1	149000001	150000000	0.911
aiC1	150000001	151000000	0.954
aiC1	151000001	152000000	0.938
aiC1	152000001	153000000	0.952
aiC1	153000001	154000000	0.919
aiC1	154000001	155000000	0.941
aiC1	155000001	156000000	0.897
aiC1	156000001	157000000	0.902
aiC1	157000001	158000000	0.96
aiC1	158000001	159000000	0.943
aiC1	159000001	160000000	0.913
aiC1	160000001	161000000	0.96
aiC1	161000001	162000000	0.94
aiC1	162000001	163000000	0.876
aiC1	163000001	164000000	0.937
aiC1	164000001	165000000	0.944
aiC1	165000001	166000000	0.879
aiC1	166000001	167000000	0.906
aiC1	167000001	168000000	0.93
aiC1	168000001	169000000	0.916
aiC1	169000001	170000000	0.886
aiC1	170000001	171000000	0.957
aiC1	171000001	172000000	0.97
aiC1	172000001	173000000	0.869
aiC1	173000001	174000000	0.951
aiC1	174000001	175000000	0.921
aiC1	175000001	176000000	0.954
aiC1	176000001	177000000	0.93
aiC1	177000001	178000000	0.942
aiC1	178000001	179000000	0.907
aiC1	179000001	180000000	0.951
aiC1	180000001	181000000	0.942
aiC1	181000001	182000000	0.914
aiC1	182000001	183000000	0.943
aiC1	183000001	184000000	0.957
aiC1	184000001	185000000	0.934
aiC1	185000001	186000000	0.947
aiC1	186000001	187000000	0.909
aiC1	187000001	188000000	0.915
aiC1	188000001	189000000	0.926
aiC1	189000001	190000000	0.966
aiC1	190000001	191000000	0.915
aiC1	191000001	192000000	0.887
aiC1	192000001	193000000	0.925
aiC1	193000001	194000000	0.921
aiC1	194000001	195000000	0.927
aiC1	195000001	196000000	0.937
aiC1	196000001	197000000	0.928
aiC1	197000001	198000000	0.946
aiC1	198000001	199000000	0.935
aiC1	199000001	200000000	0.977
aiC1	200000001	201000000	0.932
aiC1	201000001	202000000	0.966
aiC1	202000001	203000000	0.916
aiC1	203000001	204000000	0.935
aiC1	204000001	205000000	0.957
aiC1	205000001	206000000	0.937
aiC1	206000001	207000000	0.972
aiC1	207000001	208000000	0.914
aiC1	208000001	209000000	0.939
aiC1	209000001	210000000	0.954
aiC1	210000001	211000000	0.909
aiC1	211000001	212000000	0.942
aiC1	212000001	213000000	0.926
aiC1	213000001	214000000	0.983
aiC1	214000001	215000000	0.975
aiC1	215000001	216000000	0.894
aiC1	216000001	217000000	0.887
aiC1	217000001	218000000	0.957
aiC1	218000001	219000000	0.972
aiC1	219000001	220000000	0.944
aiC1	220000001	221000000	0.912
aiC1	221000001	222000000	0.935
aiC1	222000001	223000000	0.965
aiC1	223000001	224000000	0.938
aiC1	224000001	225000000	0.93
aiC1	225000001	226000000	0.901
aiC1	226000001	227000000	0.92
aiC1	227000001	228000000	0.927
aiC1	228000001	229000000	0.941
aiC1	229000001	230000000	0.896
aiC1	230000001	231000000	0.935
aiC1	231000001	232000000	0.955
aiC1	232000001	233000000	0.934
aiC1	233000001	234000000	0.902
aiC1	234000001	235000000	0.885
aiC1	235000001	236000000	0.976
aiC1	236000001	237000000	0.937
aiC1	237000001	238000000	0.884
aiC1	238000001	239000000	0.922
aiC1	239000001	240000000	0.92
aiC1	240000001	241000000	0.982
aiC1	241000001	242000000	0.912
aiC1	242000001	243000000	0.923
aiC1	243000001	244000000	0.962
aiC1	244000001	245000000	0.934
aiC1	245000001	246000000	0.946
aiC1	246000001	247000000	0.971
aiC1	247000001	248000000	0.95
aiC1	248000001	249000000	0.954
aiC1	249000001	250000000	0.939
aiC1	250000001	251000000	0.95
aiC1	251000001	252000000	0.92
aiC1	252000001	253000000	0.978
aiC1	253000001	254000000	0.944
aiC1	254000001	255000000	0.97
aiC1	255000001	256000000	0.915
aiC1	256000001	257000000	0.935
aiC1	257000001	258000000	0.939
aiC1	258000001	259000000	0.87
aiC1	259000001	260000000	0.947
aiC1	260000001	261000000	0.917
aiC1	261000001	262000000	0.94
aiC1	262000001	263000000	0.949
aiC1	263000001	264000000	0.973
aiC1	264000001	265000000	0.951
aiC1	265000001	266000000	0.878
aiC1	266000001	267000000	0.945
aiC1	267000001	268000000	0.923
aiC1	268000001	269000000	0.944
aiC1	269000001	270000000	0.941
aiC1	270000001	271000000	0.915
aiC1	271000001	272000000	0.971
aiC1	272000001	273000000	0.951
aiC1	273000001	274000000	0.969
aiC1	274000001	275000000	0.908
aiC1	275000001	276000000	0.913
aiC1	276000001	277000000	0.944
aiC1	277000001	278000000	0.879
aiC1	278000001	279000000	0.926
aiC1	279000001	280000000	0.965
aiC1	280000001	281000000	0.901
aiC1	281000001	282000000	0.915
aiC1	282000001	283000000	0.906
aiC1	283000001	284000000	0.929
aiC1	284000001	285000000	0.884
aiC1	285000001	286000000	0.888
aiC1	286000001	287000000	0.924
aiC1	287000001	288000000	0.898
aiC1	288000001	289000000	0.924
aiC1	289000001	290000000	0.949
aiC1	290000001	291000000	0.898
aiC1	291000001	292000000	0.902
aiC1	292000001	293000000	0.914
aiC1	293000001	294000000	0.954
aiC1	294000001	295000000	0.881
aiC1	295000001	296000000	0.892
aiC1	296000001	297000000	0.896
aiC1	297000001	298000000	0.89
aiC1	298000001	299000000	0.926
aiC1	299000001	300000000	0.935
aiC1	300000001	301000000	0.881
aiC1	301000001	302000000	0.95
aiC1	302000001	303000000	0.927
aiC1	303000001	304000000	0.939
aiC1	304000001	305000000	0.841
aiC1	305000001	306000000	0.89
aiC1	306000001	307000000	0.89
aiC1	307000001	308000000	0.879
aiC1	308000001	309000000	0.93
aiC1	309000001	310000000	0.949
aiC1	310000001	311000000	0.936
aiC1	311000001	312000000	0.908
aiC1	312000001	313000000	0.947
aiC1	313000001	314000000	0.916
aiC1	314000001	315000000	0.911
aiC1	315000001	316000000	0.857
aiC1	316000001	317000000	0.92
aiC1	317000001	318000000	0.916
aiC1	318000001	319000000	0.904
aiC1	319000001	320000000	0.935
aiC1	320000001	321000000	0.945
aiC1	321000001	322000000	0.876
aiC1	322000001	323000000	0.894
aiC1	323000001	324000000	0.915
aiC1	324000001	325000000	0.896
aiC1	325000001	326000000	0.871
aiC1	326000001	327000000	0.897
aiC1	327000001	328000000	0.901
aiC1	328000001	329000000	0.954
aiC1	329000001	330000000	0.881
aiC1	330000001	331000000	0.921
aiC1	331000001	332000000	0.905
aiC1	332000001	333000000	0.91
aiC1	333000001	334000000	0.881
aiC1	334000001	335000000	0.923
aiC1	335000001	336000000	0.931
aiC1	336000001	337000000	0.884
aiC1	337000001	338000000	0.85
aiC1	338000001	339000000	0.898
aiC1	339000001	340000000	0.897
aiC1	340000001	341000000	0.933
aiC1	341000001	342000000	0.904
aiC1	342000001	343000000	0.911
aiC1	343000001	344000000	0.923
aiC1	344000001	345000000	0.907
aiC1	345000001	346000000	0.881
aiC1	346000001	347000000	0.928
aiC1	347000001	348000000	0.914
aiC1	348000001	349000000	0.932
aiC1	349000001	350000000	0.94
aiC1	350000001	351000000	0.923
aiC1	351000001	352000000	0.903
aiC1	352000001	353000000	0.906
aiC1	353000001	354000000	0.904
aiC1	354000001	355000000	0.867
aiC1	355000001	356000000	0.925
aiC1	356000001	357000000	0.934
aiC1	357000001	358000000	0.912
aiC1	358000001	359000000	0.905
aiC1	359000001	360000000	0.909
aiC1	360000001	361000000	0.929
aiC1	361000001	362000000	0.894
aiC1	362000001	363000000	0.878
aiC1	363000001	364000000	0.9
aiC1	364000001	365000000	0.916
aiC1	365000001	366000000	0.938
aiC1	366000001	367000000	0.888
aiC1	367000001	368000000	0.893
aiC1	368000001	369000000	0.901
aiC1	369000001	370000000	0.893
aiC1	370000001	371000000	0.895
aiC1	371000001	372000000	0.884
aiC1	372000001	373000000	0.886
aiC1	373000001	374000000	0.874
aiC1	374000001	375000000	0.852
aiC1	375000001	376000000	0.861
aiC1	376000001	377000000	0.862
aiC1	377000001	378000000	0.862
aiC1	378000001	379000000	0.972
aiC1	379000001	380000000	0.876
aiC1	380000001	381000000	0.935
aiC1	381000001	382000000	0.89
aiC1	382000001	383000000	0.87
aiC1	383000001	384000000	0.854
aiC1	384000001	385000000	0.913
aiC1	385000001	386000000	0.921
aiC1	386000001	387000000	0.887
aiC1	387000001	388000000	0.857
aiC1	388000001	389000000	0.854
aiC1	389000001	390000000	0.829
aiC1	390000001	391000000	0.876
aiC1	391000001	392000000	0.883
aiC1	392000001	393000000	0.887
aiC1	393000001	394000000	0.931
aiC1	394000001	395000000	0.864
aiC1	395000001	396000000	0.883
aiC1	396000001	397000000	0.87
aiC1	397000001	398000000	0.928
aiC1	398000001	399000000	0.858
aiC1	399000001	400000000	0.895
aiC1	400000001	401000000	0.928
aiC1	401000001	402000000	0.885
aiC1	402000001	403000000	0.927
aiC1	403000001	404000000	0.885
aiC1	404000001	405000000	0.892
aiC1	405000001	406000000	0.895
aiC1	406000001	407000000	0.883
aiC1	407000001	408000000	0.914
aiC1	408000001	409000000	0.93
aiC1	409000001	410000000	0.938
aiC1	410000001	411000000	0.903
aiC1	411000001	412000000	0.948
aiC1	412000001	413000000	0.85
aiC1	413000001	414000000	0.891
aiC1	414000001	415000000	0.891
aiC1	415000001	416000000	0.904
aiC1	416000001	417000000	0.899
aiC1	417000001	418000000	0.914
aiC1	418000001	419000000	0.927
aiC1	419000001	420000000	0.85
aiC1	420000001	421000000	0.91
aiC1	421000001	422000000	0.901
aiC1	422000001	423000000	0.839
aiC1	423000001	424000000	0.846
aiC1	424000001	425000000	0.89
aiC1	425000001	426000000	0.928
aiC1	426000001	427000000	0.914
aiC1	427000001	428000000	0.876
aiC1	428000001	429000000	0.904
aiC1	429000001	430000000	0.869
aiC1	430000001	431000000	0.869
aiC1	431000001	432000000	0.857
aiC1	432000001	433000000	0.822
aiC1	433000001	434000000	0.877
aiC1	434000001	435000000	0.844
aiC1	435000001	436000000	0.811
aiC1	436000001	437000000	0.816
aiC1	437000001	438000000	0.886
aiC1	438000001	439000000	0.897
aiC1	439000001	440000000	0.858
aiC1	440000001	441000000	0.892
aiC1	441000001	442000000	0.895
aiC1	442000001	443000000	0.885
aiC1	443000001	444000000	0.835
aiC1	444000001	445000000	0.86
aiC1	445000001	446000000	0.882
aiC1	446000001	447000000	0.89
aiC1	447000001	448000000	0.827
aiC1	448000001	449000000	0.823
aiC1	449000001	450000000	0.868
aiC1	450000001	451000000	0.92
aiC1	451000001	452000000	0.766
aiC1	452000001	453000000	0.858
aiC1	453000001	454000000	0.88
aiC1	454000001	455000000	0.776
aiC1	455000001	456000000	0.853
aiC1	456000001	457000000	0.922
aiC1	457000001	458000000	0.963
aiC1	458000001	459000000	0.859
aiC1	459000001	460000000	0.909
aiC1	460000001	461000000	0.906
aiC1	461000001	462000000	0.918
aiC1	462000001	463000000	0.853
aiC1	463000001	464000000	0.857
aiC1	464000001	465000000	0.811
aiC1	465000001	466000000	0.887
aiC1	466000001	467000000	0.911
aiC1	467000001	468000000	0.869
aiC1	468000001	469000000	0.791
aiC1	469000001	470000000	0.806
aiC1	470000001	471000000	0.796
aiC1	471000001	472000000	0.802
aiC1	472000001	473000000	0.949
aiC1	473000001	474000000	0.892
aiC1	474000001	475000000	0.838
aiC1	475000001	476000000	0.872
aiC1	476000001	477000000	0.89
aiC1	477000001	478000000	0.795
aiC1	478000001	479000000	0.801
aiC1	479000001	480000000	0.84
aiC1	480000001	481000000	0.797
aiC1	481000001	482000000	0.839
aiC1	482000001	483000000	0.822
aiC1	483000001	484000000	0.904
aiC1	484000001	485000000	0.806
aiC1	485000001	486000000	0.78
aiC1	486000001	487000000	0.79
aiC1	487000001	488000000	0.842
aiC1	488000001	489000000	0.768
aiC1	489000001	490000000	0.8
aiC1	490000001	491000000	0.874
aiC1	491000001	492000000	0.81
aiC1	492000001	493000000	0.802
aiC1	493000001	494000000	0.832
aiC1	494000001	495000000	0.777
aiC1	495000001	496000000	0.782
aiC1	496000001	497000000	0.74
aiC1	497000001	498000000	0.777
aiC1	498000001	499000000	0.829
aiC1	499000001	500000000	0.738
aiC1	500000001	501000000	0.838
aiC1	501000001	502000000	0.734
aiC1	502000001	503000000	0.83
aiC1	503000001	504000000	0.811
aiC1	504000001	505000000	0.79
aiC1	505000001	506000000	0.834
aiC1	506000001	507000000	0.752
aiC1	507000001	508000000	0.791
aiC1	508000001	509000000	0.705
aiC1	509000001	510000000	0.812
aiC1	510000001	511000000	0.725
aiC1	511000001	512000000	0.813
aiC1	512000001	513000000	0.72
aiC1	513000001	514000000	0.776
aiC1	514000001	515000000	0.804
aiC1	515000001	516000000	0.688
aiC1	516000001	517000000	0.753
aiC1	517000001	518000000	0.751
aiC1	518000001	519000000	0.704
aiC1	519000001	520000000	0.707
aiC1	520000001	521000000	0.731
aiC1	521000001	522000000	0.71
aiC1	522000001	523000000	0.811
aiC1	523000001	524000000	0.707
aiC1	524000001	525000000	0.703
aiC1	525000001	526000000	0.738
aiC1	526000001	527000000	0.654
aiC1	527000001	528000000	0.684
aiC1	528000001	529000000	0.68
aiC1	529000001	530000000	0.645
aiC1	530000001	531000000	0.644
aiC1	531000001	532000000	0.74
aiC1	532000001	533000000	0.628
aiC1	533000001	534000000	0.68
aiC1	534000001	535000000	0.699
aiC1	535000001	536000000	0.826
aiC1	536000001	537000000	0.736
aiC1	537000001	538000000	0.74
aiC1	538000001	538363358	0.659
aiC2	1	1000000	0.758
aiC2	1000001	2000000	0.682
aiC2	2000001	3000000	0.724
aiC2	3000001	4000000	0.712
aiC2	4000001	5000000	0.723
aiC2	5000001	6000000	0.681
aiC2	6000001	7000000	0.633
aiC2	7000001	8000000	0.683
aiC2	8000001	9000000	0.815
aiC2	9000001	10000000	0.752
aiC2	10000001	11000000	0.674
aiC2	11000001	12000000	0.712
aiC2	12000001	13000000	0.728
aiC2	13000001	14000000	0.716
aiC2	14000001	15000000	0.736
aiC2	15000001	16000000	0.685
aiC2	16000001	17000000	0.815
aiC2	17000001	18000000	0.755
aiC2	18000001	19000000	0.796
aiC2	19000001	20000000	0.745
aiC2	20000001	21000000	0.827
aiC2	21000001	22000000	0.826
aiC2	22000001	23000000	0.734
aiC2	23000001	24000000	0.783
aiC2	24000001	25000000	0.757
aiC2	25000001	26000000	0.747
aiC2	26000001	27000000	0.818
aiC2	27000001	28000000	0.819
aiC2	28000001	29000000	0.762
aiC2	29000001	30000000	0.767
aiC2	30000001	31000000	0.861
aiC2	31000001	32000000	0.835
aiC2	32000001	33000000	0.839
aiC2	33000001	34000000	0.845
aiC2	34000001	35000000	0.845
aiC2	35000001	36000000	0.779
aiC2	36000001	37000000	0.746
aiC2	37000001	38000000	0.82
aiC2	38000001	39000000	0.807
aiC2	39000001	40000000	0.877
aiC2	40000001	41000000	0.822
aiC2	41000001	42000000	0.836
aiC2	42000001	43000000	0.824
aiC2	43000001	44000000	0.853
aiC2	44000001	45000000	0.797
aiC2	45000001	46000000	0.865
aiC2	46000001	47000000	0.892
aiC2	47000001	48000000	0.849
aiC2	48000001	49000000	0.817
aiC2	49000001	50000000	0.82
aiC2	50000001	51000000	0.854
aiC2	51000001	52000000	0.845
aiC2	52000001	53000000	0.87
aiC2	53000001	54000000	0.873
aiC2	54000001	55000000	0.851
aiC2	55000001	56000000	0.857
aiC2	56000001	57000000	0.765
aiC2	57000001	58000000	0.871
aiC2	58000001	59000000	0.783
aiC2	59000001	60000000	0.878
aiC2	60000001	61000000	0.915
aiC2	61000001	62000000	0.854
aiC2	62000001	63000000	0.731
aiC2	63000001	64000000	0.868
aiC2	64000001	65000000	0.839
aiC2	65000001	66000000	0.923
aiC2	66000001	67000000	0.831
aiC2	67000001	68000000	0.755
aiC2	68000001	69000000	0.82
aiC2	69000001	70000000	0.842
aiC2	70000001	71000000	0.847
aiC2	71000001	72000000	0.886
aiC2	72000001	73000000	0.803
aiC2	73000001	74000000	0.831
aiC2	74000001	75000000	0.839
aiC2	75000001	76000000	0.816
aiC2	76000001	77000000	0.823
aiC2	77000001	78000000	0.824
aiC2	78000001	79000000	0.831
aiC2	79000001	80000000	0.848
aiC2	80000001	81000000	0.83
aiC2	81000001	82000000	0.859
aiC2	82000001	83000000	0.812
aiC2	83000001	84000000	0.882
aiC2	84000001	85000000	0.847
aiC2	85000001	86000000	0.828
aiC2	86000001	87000000	0.846
aiC2	87000001	88000000	0.934
aiC2	88000001	89000000	0.861
aiC2	89000001	90000000	0.864
aiC2	90000001	91000000	0.855
aiC2	91000001	92000000	0.89
aiC2	92000001	93000000	0.862
aiC2	93000001	94000000	0.843
aiC2	94000001	95000000	0.84
aiC2	95000001	96000000	0.855
aiC2	96000001	97000000	0.933
aiC2	97000001	98000000	0.923
aiC2	98000001	99000000	0.864
aiC2	99000001	100000000	0.884
aiC2	100000001	101000000	0.902
aiC2	101000001	102000000	0.851
aiC2	102000001	103000000	0.9
aiC2	103000001	104000000	0.906
aiC2	104000001	105000000	0.902
aiC2	105000001	106000000	0.846
aiC2	106000001	107000000	0.824
aiC2	107000001	108000000	0.876
aiC2	108000001	109000000	0.893
aiC2	109000001	110000000	0.873
aiC2	110000001	111000000	0.839
aiC2	111000001	112000000	0.868
aiC2	112000001	113000000	0.868
aiC2	113000001	114000000	0.887
aiC2	114000001	115000000	0.891
aiC2	115000001	116000000	0.879
aiC2	116000001	117000000	0.892
aiC2	117000001	118000000	0.864
aiC2	118000001	119000000	0.898
aiC2	119000001	120000000	0.899
aiC2	120000001	121000000	0.916
aiC2	121000001	122000000	0.957
aiC2	122000001	123000000	0.969
aiC2	123000001	124000000	0.907
aiC2	124000001	125000000	0.91
aiC2	125000001	126000000	0.925
aiC2	126000001	127000000	0.923
aiC2	127000001	128000000	0.917
aiC2	128000001	129000000	0.892
aiC2	129000001	130000000	0.896
aiC2	130000001	131000000	0.908
aiC2	131000001	132000000	0.903
aiC2	132000001	133000000	0.88
aiC2	133000001	134000000	0.837
aiC2	134000001	135000000	0.889
aiC2	135000001	136000000	0.936
aiC2	136000001	137000000	0.923
aiC2	137000001	138000000	0.923
aiC2	138000001	139000000	0.904
aiC2	139000001	140000000	0.927
aiC2	140000001	141000000	0.931
aiC2	141000001	142000000	0.85
aiC2	142000001	143000000	0.892
aiC2	143000001	144000000	0.892
aiC2	144000001	145000000	0.917
aiC2	145000001	146000000	0.932
aiC2	146000001	147000000	0.979
aiC2	147000001	148000000	0.93
aiC2	148000001	149000000	0.866
aiC2	149000001	150000000	0.877
aiC2	150000001	151000000	0.903
aiC2	151000001	152000000	0.888
aiC2	152000001	153000000	0.876
aiC2	153000001	154000000	0.89
aiC2	154000001	155000000	0.873
aiC2	155000001	156000000	0.9
aiC2	156000001	157000000	0.876
aiC2	157000001	158000000	0.893
aiC2	158000001	159000000	0.87
aiC2	159000001	160000000	0.902
aiC2	160000001	161000000	0.898
aiC2	161000001	162000000	0.869
aiC2	162000001	163000000	0.935
aiC2	163000001	164000000	0.876
aiC2	164000001	165000000	0.911
aiC2	165000001	166000000	0.888
aiC2	166000001	167000000	0.923
aiC2	167000001	168000000	0.959
aiC2	168000001	169000000	0.921
aiC2	169000001	170000000	0.911
aiC2	170000001	171000000	0.927
aiC2	171000001	172000000	0.94
aiC2	172000001	173000000	0.896
aiC2	173000001	174000000	0.895
aiC2	174000001	175000000	0.918
aiC2	175000001	176000000	0.885
aiC2	176000001	177000000	0.901
aiC2	177000001	178000000	0.915
aiC2	178000001	179000000	0.885
aiC2	179000001	180000000	0.917
aiC2	180000001	181000000	0.889
aiC2	181000001	182000000	0.905
aiC2	182000001	183000000	0.878
aiC2	183000001	184000000	0.953
aiC2	184000001	185000000	0.915
aiC2	185000001	186000000	0.891
aiC2	186000001	187000000	0.909
aiC2	187000001	188000000	0.868
aiC2	188000001	189000000	0.94
aiC2	189000001	190000000	0.853
aiC2	190000001	191000000	0.907
aiC2	191000001	192000000	0.899
aiC2	192000001	193000000	0.93
aiC2	193000001	194000000	0.891
aiC2	194000001	195000000	0.907
aiC2	195000001	196000000	0.91
aiC2	196000001	197000000	0.919
aiC2	197000001	198000000	0.906
aiC2	198000001	199000000	0.917
aiC2	199000001	200000000	0.862
aiC2	200000001	201000000	0.906
aiC2	201000001	202000000	0.937
aiC2	202000001	203000000	0.93
aiC2	203000001	204000000	0.925
aiC2	204000001	205000000	0.904
aiC2	205000001	206000000	0.935
aiC2	206000001	207000000	0.815
aiC2	207000001	208000000	0.9
aiC2	208000001	209000000	0.897
aiC2	209000001	210000000	0.91
aiC2	210000001	211000000	0.89
aiC2	211000001	212000000	0.918
aiC2	212000001	213000000	0.914
aiC2	213000001	214000000	0.922
aiC2	214000001	215000000	0.954
aiC2	215000001	216000000	0.932
aiC2	216000001	217000000	0.876
aiC2	217000001	218000000	0.963
aiC2	218000001	219000000	0.935
aiC2	219000001	220000000	0.888
aiC2	220000001	221000000	0.93
aiC2	221000001	222000000	0.929
aiC2	222000001	223000000	0.973
aiC2	223000001	224000000	0.968
aiC2	224000001	225000000	0.931
aiC2	225000001	226000000	0.869
aiC2	226000001	227000000	0.937
aiC2	227000001	228000000	0.915
aiC2	228000001	229000000	0.956
aiC2	229000001	230000000	0.945
aiC2	230000001	231000000	0.932
aiC2	231000001	232000000	0.902
aiC2	232000001	233000000	0.877
aiC2	233000001	234000000	0.901
aiC2	234000001	235000000	0.907
aiC2	235000001	236000000	0.95
aiC2	236000001	237000000	0.901
aiC2	237000001	238000000	0.809
aiC2	238000001	239000000	0.963
aiC2	239000001	240000000	0.962
aiC2	240000001	241000000	0.946
aiC2	241000001	242000000	0.91
aiC2	242000001	243000000	0.883
aiC2	243000001	244000000	0.942
aiC2	244000001	245000000	0.937
aiC2	245000001	246000000	0.93
aiC2	246000001	247000000	0.908
aiC2	247000001	248000000	0.92
aiC2	248000001	249000000	0.937
aiC2	249000001	250000000	0.884
aiC2	250000001	251000000	0.941
aiC2	251000001	252000000	0.979
aiC2	252000001	253000000	0.955
aiC2	253000001	254000000	0.913
aiC2	254000001	255000000	0.931
aiC2	255000001	256000000	0.919
aiC2	256000001	257000000	0.93
aiC2	257000001	258000000	0.923
aiC2	258000001	259000000	0.887
aiC2	259000001	260000000	0.922
aiC2	260000001	261000000	0.943
aiC2	261000001	262000000	0.933
aiC2	262000001	263000000	0.944
aiC2	263000001	264000000	0.957
aiC2	264000001	265000000	0.956
aiC2	265000001	266000000	0.966
aiC2	266000001	267000000	0.963
aiC2	267000001	268000000	0.964
aiC2	268000001	269000000	0.934
aiC2	269000001	270000000	0.949
aiC2	270000001	271000000	0.932
aiC2	271000001	272000000	0.906
aiC2	272000001	273000000	0.953
aiC2	273000001	274000000	0.901
aiC2	274000001	275000000	0.944
aiC2	275000001	276000000	0.86
aiC2	276000001	277000000	0.917
aiC2	277000001	278000000	0.932
aiC2	278000001	279000000	0.961
aiC2	279000001	280000000	0.958
aiC2	280000001	281000000	0.928
aiC2	281000001	282000000	0.962
aiC2	282000001	283000000	0.952
aiC2	283000001	284000000	0.926
aiC2	284000001	285000000	0.95
aiC2	285000001	286000000	0.976
aiC2	286000001	287000000	0.977
aiC2	287000001	288000000	0.946
aiC2	288000001	289000000	0.853
aiC2	289000001	290000000	0.938
aiC2	290000001	291000000	0.941
aiC2	291000001	292000000	0.887
aiC2	292000001	293000000	0.963
aiC2	293000001	294000000	0.916
aiC2	294000001	295000000	0.922
aiC2	295000001	296000000	0.953
aiC2	296000001	297000000	0.947
aiC2	297000001	298000000	0.914
aiC2	298000001	299000000	0.961
aiC2	299000001	300000000	0.898
aiC2	300000001	301000000	0.976
aiC2	301000001	302000000	0.934
aiC2	302000001	303000000	0.895
aiC2	303000001	304000000	0.914
aiC2	304000001	305000000	0.915
aiC2	305000001	306000000	0.946
aiC2	306000001	307000000	0.945
aiC2	307000001	308000000	0.975
aiC2	308000001	309000000	0.981
aiC2	309000001	310000000	0.939
aiC2	310000001	311000000	0.916
aiC2	311000001	312000000	0.911
aiC2	312000001	313000000	0.989
aiC2	313000001	314000000	0.964
aiC2	314000001	315000000	0.934
aiC2	315000001	316000000	0.968
aiC2	316000001	317000000	0.96
aiC2	317000001	318000000	0.966
aiC2	318000001	319000000	0.962
aiC2	319000001	320000000	0.957
aiC2	320000001	321000000	0.944
aiC2	321000001	322000000	0.96
aiC2	322000001	323000000	0.955
aiC2	323000001	324000000	0.988
aiC2	324000001	325000000	0.981
aiC2	325000001	326000000	0.929
aiC2	326000001	327000000	0.947
aiC2	327000001	328000000	0.973
aiC2	328000001	329000000	0.984
aiC2	329000001	330000000	0.946
aiC2	330000001	331000000	0.9
aiC2	331000001	332000000	0.96
aiC2	332000001	333000000	0.887
aiC2	333000001	334000000	0.921
aiC2	334000001	335000000	0.931
aiC2	335000001	336000000	0.966
aiC2	336000001	337000000	0.956
aiC2	337000001	338000000	0.898
aiC2	338000001	339000000	0.939
aiC2	339000001	340000000	0.931
aiC2	340000001	341000000	0.957
aiC2	341000001	342000000	0.93
aiC2	342000001	343000000	0.934
aiC2	343000001	344000000	0.94
aiC2	344000001	345000000	0.965
aiC2	345000001	346000000	0.894
aiC2	346000001	347000000	0.927
aiC2	347000001	348000000	0.935
aiC2	348000001	349000000	0.941
aiC2	349000001	350000000	0.909
aiC2	350000001	351000000	0.962
aiC2	351000001	352000000	0.961
aiC2	352000001	353000000	0.947
aiC2	353000001	354000000	0.96
aiC2	354000001	355000000	0.945
aiC2	355000001	356000000	0.928
aiC2	356000001	357000000	0.941
aiC2	357000001	358000000	0.944
aiC2	358000001	359000000	0.938
aiC2	359000001	360000000	0.916
aiC2	360000001	361000000	0.979
aiC2	361000001	362000000	0.944
aiC2	362000001	363000000	0.924
aiC2	363000001	364000000	0.963
aiC2	364000001	365000000	0.931
aiC2	365000001	366000000	0.948
aiC2	366000001	367000000	0.925
aiC2	367000001	368000000	0.927
aiC2	368000001	369000000	0.909
aiC2	369000001	370000000	0.945
aiC2	370000001	371000000	0.916
aiC2	371000001	372000000	0.913
aiC2	372000001	373000000	0.89
aiC2	373000001	374000000	0.932
aiC2	374000001	375000000	0.883
aiC2	375000001	376000000	0.91
aiC2	376000001	377000000	0.912
aiC2	377000001	378000000	0.885
aiC2	378000001	379000000	0.939
aiC2	379000001	380000000	0.887
aiC2	380000001	381000000	0.856
aiC2	381000001	382000000	0.974
aiC2	382000001	383000000	0.896
aiC2	383000001	384000000	0.899
aiC2	384000001	385000000	0.868
aiC2	385000001	386000000	0.877
aiC2	386000001	387000000	0.912
aiC2	387000001	388000000	0.953
aiC2	388000001	389000000	0.918
aiC2	389000001	390000000	0.903
aiC2	390000001	391000000	0.829
aiC2	391000001	392000000	0.903
aiC2	392000001	393000000	0.884
aiC2	393000001	394000000	0.869
aiC2	394000001	395000000	0.924
aiC2	395000001	396000000	0.902
aiC2	396000001	397000000	0.856
aiC2	397000001	398000000	0.92
aiC2	398000001	399000000	0.917
aiC2	399000001	400000000	0.898
aiC2	400000001	401000000	0.905
aiC2	401000001	402000000	0.955
aiC2	402000001	403000000	0.906
aiC2	403000001	404000000	0.867
aiC2	404000001	405000000	0.824
aiC2	405000001	406000000	0.918
aiC2	406000001	407000000	0.944
aiC2	407000001	408000000	0.918
aiC2	408000001	409000000	0.89
aiC2	409000001	410000000	0.866
aiC2	410000001	411000000	0.901
aiC2	411000001	412000000	0.881
aiC2	412000001	413000000	0.918
aiC2	413000001	414000000	0.962
aiC2	414000001	415000000	0.894
aiC2	415000001	416000000	0.869
aiC2	416000001	417000000	0.888
aiC2	417000001	418000000	0.945
aiC2	418000001	419000000	0.844
aiC2	419000001	420000000	0.902
aiC2	420000001	421000000	0.903
aiC2	421000001	422000000	0.877
aiC2	422000001	423000000	0.893
aiC2	423000001	424000000	0.914
aiC2	424000001	425000000	0.896
aiC2	425000001	426000000	0.879
aiC2	426000001	427000000	0.919
aiC2	427000001	428000000	0.888
aiC2	428000001	429000000	0.919
aiC2	429000001	430000000	0.912
aiC2	430000001	431000000	0.857
aiC2	431000001	432000000	0.916
aiC2	432000001	433000000	0.849
aiC2	433000001	434000000	0.896
aiC2	434000001	435000000	0.903
aiC2	435000001	436000000	0.876
aiC2	436000001	437000000	0.923
aiC2	437000001	438000000	0.905
[truncated: 6,179 more rows]

## Sheet: Fig E5b_ring3_LTR
The LTR density along chromosomes of A. insularis (ai) genome
[truncated: 7,157 more rows]

[truncated: 2 more sheets: Fig E5b_ring4_Gene, Fig E5b_Kayotypes]
