# Supplementary material for: Reference genome assemblies reveal the origin and evolution of allohexaploid oat
Source: Nat Genet. 2022 Jul 18;54(8):1248–58. doi: 10.1038/s41588-022-01127-7 (PMC9355876; doi:10.1038/s41588-022-01127-7)
Supplement: Source Data Extended Data Fig. 6 — Statistical Source Data and unprocessed FISH. [file 41588_2022_1127_MOESM16_ESM.xlsx]

## Sheet: Fig E6a
Species	Chromosome	Plot_coordinate	Real_coordinate	Depth
A. longiglumis	1C	100000	63359	5.39328
A. longiglumis	1C	200000	163359	2.90725
A. longiglumis	1C	300000	263359	1.10192
A. longiglumis	1C	400000	363359	3.08785
A. longiglumis	1C	500000	463359	0.660172
A. longiglumis	1C	600000	563359	0.174726
A. longiglumis	1C	700000	663359	0.572707
A. longiglumis	1C	800000	763359	1.26788
A. longiglumis	1C	900000	863359	0.476849
A. longiglumis	1C	1000000	963359	0.450867
A. longiglumis	1C	1100000	1063359	0.890475
A. longiglumis	1C	1200000	1163359	0.302491
A. longiglumis	1C	1300000	1263359	0.446607
A. longiglumis	1C	1400000	1363359	0.79396
A. longiglumis	1C	1500000	1463359	0.941668
A. longiglumis	1C	1600000	1563359	0.53283
A. longiglumis	1C	1700000	1663359	0.707318
A. longiglumis	1C	1800000	1763359	1.13156
A. longiglumis	1C	1900000	1863359	3.68363
A. longiglumis	1C	2000000	1963359	0.484803
A. longiglumis	1C	2100000	2063359	0.651234
A. longiglumis	1C	2200000	2163359	1.40979
A. longiglumis	1C	2300000	2263359	0.592205
A. longiglumis	1C	2400000	2363359	0.313633
A. longiglumis	1C	2500000	2463359	0.992713
A. longiglumis	1C	2600000	2563359	0.618243
A. longiglumis	1C	2700000	2663359	0.159928
A. longiglumis	1C	2800000	2763359	0.377427
A. longiglumis	1C	2900000	2863359	0.540174
A. longiglumis	1C	3000000	2963359	0.916138
A. longiglumis	1C	3100000	3063359	0.557767
A. longiglumis	1C	3200000	3163359	0.938963
A. longiglumis	1C	3300000	3263359	1.23022
A. longiglumis	1C	3400000	3363359	2.67179
A. longiglumis	1C	3500000	3463359	7.94432
A. longiglumis	1C	3600000	3563359	1.589
A. longiglumis	1C	3700000	3663359	8.54595
A. longiglumis	1C	3800000	3763359	10.9923
A. longiglumis	1C	3900000	3863359	8.87809
A. longiglumis	1C	4000000	3963359	4.07506
A. longiglumis	1C	4100000	4063359	3.88725
A. longiglumis	1C	4200000	4163359	2.33141
A. longiglumis	1C	4300000	4263359	2.57359
A. longiglumis	1C	4400000	4363359	0.242556
A. longiglumis	1C	4500000	4463359	0.81523
A. longiglumis	1C	4600000	4563359	1.46909
A. longiglumis	1C	4700000	4663359	0.997464
A. longiglumis	1C	4800000	4763359	0.857194
A. longiglumis	1C	4900000	4863359	0.865061
A. longiglumis	1C	5000000	4963359	0.664445
A. longiglumis	1C	5100000	5063359	0.242291
A. longiglumis	1C	5200000	5163359	0.915539
A. longiglumis	1C	5300000	5263359	0.887678
A. longiglumis	1C	5400000	5363359	0.780236
A. longiglumis	1C	5500000	5463359	0.341522
A. longiglumis	1C	5600000	5563359	0.956038
A. longiglumis	1C	5700000	5663359	0.878798
A. longiglumis	1C	5800000	5763359	0.611244
A. longiglumis	1C	5900000	5863359	0.78515
A. longiglumis	1C	6000000	5963359	0.683985
A. longiglumis	1C	6100000	6063359	1.55472
A. longiglumis	1C	6200000	6163359	1.38619
A. longiglumis	1C	6300000	6263359	1.1681
A. longiglumis	1C	6400000	6363359	1.04254
A. longiglumis	1C	6500000	6463359	1.02795
A. longiglumis	1C	6600000	6563359	0.932066
A. longiglumis	1C	6700000	6663359	0.765959
A. longiglumis	1C	6800000	6763359	1.13035
A. longiglumis	1C	6900000	6863359	1.0707
A. longiglumis	1C	7000000	6963359	0.949537
A. longiglumis	1C	7100000	7063359	1.08748
A. longiglumis	1C	7200000	7163359	1.46226
A. longiglumis	1C	7300000	7263359	1.09993
A. longiglumis	1C	7400000	7363359	1.00151
A. longiglumis	1C	7500000	7463359	1.19148
A. longiglumis	1C	7600000	7563359	1.35394
A. longiglumis	1C	7700000	7663359	0.707824
A. longiglumis	1C	7800000	7763359	0.856995
A. longiglumis	1C	7900000	7863359	1.24977
A. longiglumis	1C	8000000	7963359	1.16049
A. longiglumis	1C	8100000	8063359	0.765994
A. longiglumis	1C	8200000	8163359	3.64684
A. longiglumis	1C	8300000	8263359	10.0498
A. longiglumis	1C	8400000	8363359	7.79303
A. longiglumis	1C	8500000	8463359	2.1479
A. longiglumis	1C	8600000	8563359	19.5151
A. longiglumis	1C	8700000	8663359	1.6082
A. longiglumis	1C	8800000	8763359	81.104
A. longiglumis	1C	8900000	8863359	1.27779
A. longiglumis	1C	9000000	8963359	0.614688
A. longiglumis	1C	9100000	9063359	1.20299
A. longiglumis	1C	9200000	9163359	1.05888
A. longiglumis	1C	9300000	9263359	1.00451
A. longiglumis	1C	9400000	9363359	1.96511
A. longiglumis	1C	9500000	9463359	1.88203
A. longiglumis	1C	9600000	9563359	1.29341
A. longiglumis	1C	9700000	9663359	0.771048
A. longiglumis	1C	9800000	9763359	1.10669
A. longiglumis	1C	9900000	9863359	0.516522
A. longiglumis	1C	10000000	9963359	1.6616
A. longiglumis	1C	10100000	10063359	1.13615
A. longiglumis	1C	10200000	10163359	0.809032
A. longiglumis	1C	10300000	10263359	0.754549
A. longiglumis	1C	10400000	10363359	1.62982
A. longiglumis	1C	10500000	10463359	1.70387
A. longiglumis	1C	10600000	10563359	1.67945
A. longiglumis	1C	10700000	10663359	0.849474
A. longiglumis	1C	10800000	10763359	1.04011
A. longiglumis	1C	10900000	10863359	1.1041
A. longiglumis	1C	11000000	10963359	0.7741
A. longiglumis	1C	11100000	11063359	0.998963
A. longiglumis	1C	11200000	11163359	1.28037
A. longiglumis	1C	11300000	11263359	1.49617
A. longiglumis	1C	11400000	11363359	1.2069
A. longiglumis	1C	11500000	11463359	1.03443
A. longiglumis	1C	11600000	11563359	1.11351
A. longiglumis	1C	11700000	11663359	1.2446
A. longiglumis	1C	11800000	11763359	0.883382
A. longiglumis	1C	11900000	11863359	0.71626
A. longiglumis	1C	12000000	11963359	0.857683
A. longiglumis	1C	12100000	12063359	0.753233
A. longiglumis	1C	12200000	12163359	0.926031
A. longiglumis	1C	12300000	12263359	0.840833
A. longiglumis	1C	12400000	12363359	1.0274
A. longiglumis	1C	12500000	12463359	0.709583
A. longiglumis	1C	12600000	12563359	0.692464
A. longiglumis	1C	12700000	12663359	0.89236
A. longiglumis	1C	12800000	12763359	1.66385
A. longiglumis	1C	12900000	12863359	1.5943
A. longiglumis	1C	13000000	12963359	1.02867
A. longiglumis	1C	13100000	13063359	1.03697
A. longiglumis	1C	13200000	13163359	0.765934
A. longiglumis	1C	13300000	13263359	0.946601
A. longiglumis	1C	13400000	13363359	1.10676
A. longiglumis	1C	13500000	13463359	1.06323
A. longiglumis	1C	13600000	13563359	0.772391
A. longiglumis	1C	13700000	13663359	1.07865
A. longiglumis	1C	13800000	13763359	1.07045
A. longiglumis	1C	13900000	13863359	0.978155
A. longiglumis	1C	14000000	13963359	0.790291
A. longiglumis	1C	14100000	14063359	1.32313
A. longiglumis	1C	14200000	14163359	0.667211
A. longiglumis	1C	14300000	14263359	0.960543
A. longiglumis	1C	14400000	14363359	1.01278
A. longiglumis	1C	14500000	14463359	1.18031
A. longiglumis	1C	14600000	14563359	1.03922
A. longiglumis	1C	14700000	14663359	1.14868
A. longiglumis	1C	14800000	14763359	0.799532
A. longiglumis	1C	14900000	14863359	1.30659
A. longiglumis	1C	15000000	14963359	1.30815
A. longiglumis	1C	15100000	15063359	1.62356
A. longiglumis	1C	15200000	15163359	1.63303
A. longiglumis	1C	15300000	15263359	0.972157
A. longiglumis	1C	15400000	15363359	0.95404
A. longiglumis	1C	15500000	15463359	1.80692
A. longiglumis	1C	15600000	15563359	1.07979
A. longiglumis	1C	15700000	15663359	0.96749
A. longiglumis	1C	15800000	15763359	1.26245
A. longiglumis	1C	15900000	15863359	0.653175
A. longiglumis	1C	16000000	15963359	0.965507
A. longiglumis	1C	16100000	16063359	0.843297
A. longiglumis	1C	16200000	16163359	0.370122
A. longiglumis	1C	16300000	16263359	0.901687
A. longiglumis	1C	16400000	16363359	1.0155
A. longiglumis	1C	16500000	16463359	0.905509
A. longiglumis	1C	16600000	16563359	1.35326
A. longiglumis	1C	16700000	16663359	1.24682
A. longiglumis	1C	16800000	16763359	0.980263
A. longiglumis	1C	16900000	16863359	1.17165
A. longiglumis	1C	17000000	16963359	0.726547
A. longiglumis	1C	17100000	17063359	1.14772
A. longiglumis	1C	17200000	17163359	1.00598
A. longiglumis	1C	17300000	17263359	1.788
A. longiglumis	1C	17400000	17363359	0.398009
A. longiglumis	1C	17500000	17463359	0.957175
A. longiglumis	1C	17600000	17563359	1.02477
A. longiglumis	1C	17700000	17663359	0.932277
A. longiglumis	1C	17800000	17763359	0.934574
A. longiglumis	1C	17900000	17863359	0.918587
A. longiglumis	1C	18000000	17963359	3.05529
A. longiglumis	1C	18100000	18063359	5.1177
A. longiglumis	1C	18200000	18163359	1.10628
A. longiglumis	1C	18300000	18263359	1.09377
A. longiglumis	1C	18400000	18363359	2.06156
A. longiglumis	1C	18500000	18463359	1.02554
A. longiglumis	1C	18600000	18563359	1.00338
A. longiglumis	1C	18700000	18663359	0.981536
A. longiglumis	1C	18800000	18763359	0.611871
A. longiglumis	1C	18900000	18863359	0.913783
A. longiglumis	1C	19000000	18963359	1.77126
A. longiglumis	1C	19100000	19063359	0.922965
A. longiglumis	1C	19200000	19163359	1.06526
A. longiglumis	1C	19300000	19263359	0.977888
A. longiglumis	1C	19400000	19363359	0.907493
A. longiglumis	1C	19500000	19463359	1.18588
A. longiglumis	1C	19600000	19563359	0.689103
A. longiglumis	1C	19700000	19663359	0.802039
A. longiglumis	1C	19800000	19763359	1.02907
A. longiglumis	1C	19900000	19863359	0.762482
A. longiglumis	1C	20000000	19963359	0.843178
A. longiglumis	1C	20100000	20063359	1.07589
A. longiglumis	1C	20200000	20163359	1.43121
A. longiglumis	1C	20300000	20263359	0.947374
A. longiglumis	1C	20400000	20363359	0.762448
A. longiglumis	1C	20500000	20463359	0.737432
A. longiglumis	1C	20600000	20563359	0.622818
A. longiglumis	1C	20700000	20663359	1.13486
A. longiglumis	1C	20800000	20763359	1.886
A. longiglumis	1C	20900000	20863359	1.09417
A. longiglumis	1C	21000000	20963359	0.972964
A. longiglumis	1C	21100000	21063359	1.08822
A. longiglumis	1C	21200000	21163359	1.37912
A. longiglumis	1C	21300000	21263359	1.41333
A. longiglumis	1C	21400000	21363359	1.13625
A. longiglumis	1C	21500000	21463359	1.1606
A. longiglumis	1C	21600000	21563359	1.04191
A. longiglumis	1C	21700000	21663359	0.844683
A. longiglumis	1C	21800000	21763359	0.478937
A. longiglumis	1C	21900000	21863359	0.596705
A. longiglumis	1C	22000000	21963359	1.25158
A. longiglumis	1C	22100000	22063359	0.482524
A. longiglumis	1C	22200000	22163359	0.602574
A. longiglumis	1C	22300000	22263359	1.17283
A. longiglumis	1C	22400000	22363359	1.24882
A. longiglumis	1C	22500000	22463359	0.704057
A. longiglumis	1C	22600000	22563359	1.02906
A. longiglumis	1C	22700000	22663359	1.07885
A. longiglumis	1C	22800000	22763359	0.727109
A. longiglumis	1C	22900000	22863359	1.21366
A. longiglumis	1C	23000000	22963359	1.10285
A. longiglumis	1C	23100000	23063359	0.937317
A. longiglumis	1C	23200000	23163359	0.492193
A. longiglumis	1C	23300000	23263359	1.1524
A. longiglumis	1C	23400000	23363359	1.66475
A. longiglumis	1C	23500000	23463359	0.843242
A. longiglumis	1C	23600000	23563359	0.975032
A. longiglumis	1C	23700000	23663359	0.996995
A. longiglumis	1C	23800000	23763359	0.393629
A. longiglumis	1C	23900000	23863359	0.817324
A. longiglumis	1C	24000000	23963359	0.532765
A. longiglumis	1C	24100000	24063359	0.685445
A. longiglumis	1C	24200000	24163359	1.36053
A. longiglumis	1C	24300000	24263359	0.702321
A. longiglumis	1C	24400000	24363359	0.586326
A. longiglumis	1C	24500000	24463359	0.514288
A. longiglumis	1C	24600000	24563359	0.418611
A. longiglumis	1C	24700000	24663359	0.831412
A. longiglumis	1C	24800000	24763359	0.325591
A. longiglumis	1C	24900000	24863359	0.24877
A. longiglumis	1C	25000000	24963359	0.528937
A. longiglumis	1C	25100000	25063359	0.696082
A. longiglumis	1C	25200000	25163359	1.08207
A. longiglumis	1C	25300000	25263359	1.03147
A. longiglumis	1C	25400000	25363359	0.516159
A. longiglumis	1C	25500000	25463359	0.870169
A. longiglumis	1C	25600000	25563359	1.21115
A. longiglumis	1C	25700000	25663359	0.378008
A. longiglumis	1C	25800000	25763359	0.389277
A. longiglumis	1C	25900000	25863359	0.372202
A. longiglumis	1C	26000000	25963359	0.257375
A. longiglumis	1C	26100000	26063359	0.410626
A. longiglumis	1C	26200000	26163359	1.24442
A. longiglumis	1C	26300000	26263359	0.571647
A. longiglumis	1C	26400000	26363359	0.540573
A. longiglumis	1C	26500000	26463359	0.573666
A. longiglumis	1C	26600000	26563359	0.331847
A. longiglumis	1C	26700000	26663359	0.402721
A. longiglumis	1C	26800000	26763359	4.16096
A. longiglumis	1C	26900000	26863359	0.480799
A. longiglumis	1C	27000000	26963359	0.544052
A. longiglumis	1C	27100000	27063359	0.695845
A. longiglumis	1C	27200000	27163359	0.486856
A. longiglumis	1C	27300000	27263359	0.456763
A. longiglumis	1C	27400000	27363359	0.591401
A. longiglumis	1C	27500000	27463359	0.361583
A. longiglumis	1C	27600000	27563359	0.952904
A. longiglumis	1C	27700000	27663359	0.425691
A. longiglumis	1C	27800000	27763359	1.53531
A. longiglumis	1C	27900000	27863359	1.47242
A. longiglumis	1C	28000000	27963359	0.630268
A. longiglumis	1C	28100000	28063359	0.565221
A. longiglumis	1C	28200000	28163359	0.708099
A. longiglumis	1C	28300000	28263359	0.920408
A. longiglumis	1C	28400000	28363359	0.574386
A. longiglumis	1C	28500000	28463359	1.03954
A. longiglumis	1C	28600000	28563359	1.9587
A. longiglumis	1C	28700000	28663359	1.33549
A. longiglumis	1C	28800000	28763359	0.528056
A. longiglumis	1C	28900000	28863359	0.97235
A. longiglumis	1C	29000000	28963359	0.792612
A. longiglumis	1C	29100000	29063359	0.782541
A. longiglumis	1C	29200000	29163359	0.65833
A. longiglumis	1C	29300000	29263359	1.90535
A. longiglumis	1C	29400000	29363359	0.694175
A. longiglumis	1C	29500000	29463359	1.17474
A. longiglumis	1C	29600000	29563359	0.597802
A. longiglumis	1C	29700000	29663359	0.713619
A. longiglumis	1C	29800000	29763359	1.04892
A. longiglumis	1C	29900000	29863359	0.547725
A. longiglumis	1C	30000000	29963359	0.311048
A. longiglumis	1C	30100000	30063359	1.10955
A. longiglumis	1C	30200000	30163359	0.849646
A. longiglumis	1C	30300000	30263359	1.54198
A. longiglumis	1C	30400000	30363359	0.774327
A. longiglumis	1C	30500000	30463359	0.580517
A. longiglumis	1C	30600000	30563359	0.921129
A. longiglumis	1C	30700000	30663359	0.706304
A. longiglumis	1C	30800000	30763359	0.971385
A. longiglumis	1C	30900000	30863359	0.456723
A. longiglumis	1C	31000000	30963359	0.564561
A. longiglumis	1C	31100000	31063359	0.815873
A. longiglumis	1C	31200000	31163359	0.987156
A. longiglumis	1C	31300000	31263359	0.991919
A. longiglumis	1C	31400000	31363359	1.09086
A. longiglumis	1C	31500000	31463359	0.252015
A. longiglumis	1C	31600000	31563359	0.801685
A. longiglumis	1C	31700000	31663359	0.729432
A. longiglumis	1C	31800000	31763359	1.2197
A. longiglumis	1C	31900000	31863359	1.12243
A. longiglumis	1C	32000000	31963359	0.504938
A. longiglumis	1C	32100000	32063359	1.07
A. longiglumis	1C	32200000	32163359	1.08447
A. longiglumis	1C	32300000	32263359	1.13623
A. longiglumis	1C	32400000	32363359	0.42229
A. longiglumis	1C	32500000	32463359	0.533754
A. longiglumis	1C	32600000	32563359	0.336788
A. longiglumis	1C	32700000	32663359	0.633488
A. longiglumis	1C	32800000	32763359	0.871287
A. longiglumis	1C	32900000	32863359	0.42229
A. longiglumis	1C	33000000	32963359	1.24109
A. longiglumis	1C	33100000	33063359	0.331938
A. longiglumis	1C	33200000	33163359	1.01597
A. longiglumis	1C	33300000	33263359	0.749787
A. longiglumis	1C	33400000	33363359	0.802141
A. longiglumis	1C	33500000	33463359	1.04267
A. longiglumis	1C	33600000	33563359	0.561324
A. longiglumis	1C	33700000	33663359	0.612362
A. longiglumis	1C	33800000	33763359	0.54975
A. longiglumis	1C	33900000	33863359	0.39148
A. longiglumis	1C	34000000	33963359	0.31084
A. longiglumis	1C	34100000	34063359	0.269668
A. longiglumis	1C	34200000	34163359	0.749647
A. longiglumis	1C	34300000	34263359	0.678339
A. longiglumis	1C	34400000	34363359	0.498923
A. longiglumis	1C	34500000	34463359	0.381741
A. longiglumis	1C	34600000	34563359	0.513744
A. longiglumis	1C	34700000	34663359	0.746419
A. longiglumis	1C	34800000	34763359	0.246224
A. longiglumis	1C	34900000	34863359	0.334354
A. longiglumis	1C	35000000	34963359	1.53503
A. longiglumis	1C	35100000	35063359	0.765479
A. longiglumis	1C	35200000	35163359	1.14711
A. longiglumis	1C	35300000	35263359	0.880028
A. longiglumis	1C	35400000	35363359	0.289068
A. longiglumis	1C	35500000	35463359	0.103954
A. longiglumis	1C	35600000	35563359	0.576272
A. longiglumis	1C	35700000	35663359	0.750943
A. longiglumis	1C	35800000	35763359	1.17913
A. longiglumis	1C	35900000	35863359	1.53082
A. longiglumis	1C	36000000	35963359	0.970544
A. longiglumis	1C	36100000	36063359	0.733149
A. longiglumis	1C	36200000	36163359	0.989229
A. longiglumis	1C	36300000	36263359	0.497159
A. longiglumis	1C	36400000	36363359	0.766366
A. longiglumis	1C	36500000	36463359	0.407936
A. longiglumis	1C	36600000	36563359	0.793061
A. longiglumis	1C	36700000	36663359	1.04643
A. longiglumis	1C	36800000	36763359	1.02424
A. longiglumis	1C	36900000	36863359	0.738768
A. longiglumis	1C	37000000	36963359	0.681441
A. longiglumis	1C	37100000	37063359	0.30059
A. longiglumis	1C	37200000	37163359	0.462426
A. longiglumis	1C	37300000	37263359	0.573958
A. longiglumis	1C	37400000	37363359	0.359625
A. longiglumis	1C	37500000	37463359	0.318345
A. longiglumis	1C	37600000	37563359	0.508881
A. longiglumis	1C	37700000	37663359	0.568685
A. longiglumis	1C	37800000	37763359	0.663292
A. longiglumis	1C	37900000	37863359	0.464547
A. longiglumis	1C	38000000	37963359	0.52772
A. longiglumis	1C	38100000	38063359	1.19783
A. longiglumis	1C	38200000	38163359	1.05726
A. longiglumis	1C	38300000	38263359	0.54648
A. longiglumis	1C	38400000	38363359	0.2339
A. longiglumis	1C	38500000	38463359	0.609044
A. longiglumis	1C	38600000	38563359	0.959115
A. longiglumis	1C	38700000	38663359	1.22877
A. longiglumis	1C	38800000	38763359	0.739973
A. longiglumis	1C	38900000	38863359	0.359366
A. longiglumis	1C	39000000	38963359	0.843228
A. longiglumis	1C	39100000	39063359	0.574656
A. longiglumis	1C	39200000	39163359	0.745437
A. longiglumis	1C	39300000	39263359	0.437912
A. longiglumis	1C	39400000	39363359	0.655299
A. longiglumis	1C	39500000	39463359	0.171371
A. longiglumis	1C	39600000	39563359	1.23967
A. longiglumis	1C	39700000	39663359	1.08844
A. longiglumis	1C	39800000	39763359	1.51349
A. longiglumis	1C	39900000	39863359	0.765211
A. longiglumis	1C	40000000	39963359	0.708753
A. longiglumis	1C	40100000	40063359	0.744703
A. longiglumis	1C	40200000	40163359	0.824594
A. longiglumis	1C	40300000	40263359	0.532954
A. longiglumis	1C	40400000	40363359	0.750452
A. longiglumis	1C	40500000	40463359	0.35665
A. longiglumis	1C	40600000	40563359	0.159438
A. longiglumis	1C	40700000	40663359	0.048552
A. longiglumis	1C	40800000	40763359	0.065969
A. longiglumis	1C	40900000	40863359	0.805185
A. longiglumis	1C	41000000	40963359	0.113089
A. longiglumis	1C	41100000	41063359	0.112379
A. longiglumis	1C	41200000	41163359	0
A. longiglumis	1C	41300000	41263359	0.259912
A. longiglumis	1C	41400000	41363359	0.278655
A. longiglumis	1C	41500000	41463359	0.72965
A. longiglumis	1C	41600000	41563359	0.299444
A. longiglumis	1C	41700000	41663359	0.084185
A. longiglumis	1C	41800000	41763359	0.065979
A. longiglumis	1C	41900000	41863359	0.280118
A. longiglumis	1C	42000000	41963359	0.556107
A. longiglumis	1C	42100000	42063359	0.073174
A. longiglumis	1C	42200000	42163359	0.213778
A. longiglumis	1C	42300000	42263359	0.399058
A. longiglumis	1C	42400000	42363359	0.294331
A. longiglumis	1C	42500000	42463359	0.714526
A. longiglumis	1C	42600000	42563359	0.340982
A. longiglumis	1C	42700000	42663359	0.228744
A. longiglumis	1C	42800000	42763359	0.127893
A. longiglumis	1C	42900000	42863359	2.22062
A. longiglumis	1C	43000000	42963359	0.140185
A. longiglumis	1C	43100000	43063359	0.096501
A. longiglumis	1C	43200000	43163359	0.034375
A. longiglumis	1C	43300000	43263359	0.19672
A. longiglumis	1C	43400000	43363359	0.222426
A. longiglumis	1C	43500000	43463359	0.156618
A. longiglumis	1C	43600000	43563359	0.567386
A. longiglumis	1C	43700000	43663359	0.414818
A. longiglumis	1C	43800000	43763359	0.248001
A. longiglumis	1C	43900000	43863359	0.263884
A. longiglumis	1C	44000000	43963359	0.252403
A. longiglumis	1C	44100000	44063359	0.109273
A. longiglumis	1C	44200000	44163359	0.034375
A. longiglumis	1C	44300000	44263359	0.034375
A. longiglumis	1C	44400000	44363359	0.111079
A. longiglumis	1C	44500000	44463359	0.192316
A. longiglumis	1C	44600000	44563359	0.207093
A. longiglumis	1C	44700000	44663359	0.38772
A. longiglumis	1C	44800000	44763359	0.144371
A. longiglumis	1C	44900000	44863359	0.352353
A. longiglumis	1C	45000000	44963359	0.239645
A. longiglumis	1C	45100000	45063359	0.188208
A. longiglumis	1C	45200000	45163359	0.547952
A. longiglumis	1C	45300000	45263359	0.44974
A. longiglumis	1C	45400000	45363359	0.343504
A. longiglumis	1C	45500000	45463359	0.114021
A. longiglumis	1C	45600000	45563359	0.88615
A. longiglumis	1C	45700000	45663359	0.172597
A. longiglumis	1C	45800000	45763359	0.074721
A. longiglumis	1C	45900000	45863359	0.098489
A. longiglumis	1C	46000000	45963359	1.27487
A. longiglumis	1C	46100000	46063359	0.154952
A. longiglumis	1C	46200000	46163359	0.301032
A. longiglumis	1C	46300000	46263359	0.060081
A. longiglumis	1C	46400000	46363359	0.071828
A. longiglumis	1C	46500000	46463359	0.09842
A. longiglumis	1C	46600000	46563359	0.259556
A. longiglumis	1C	46700000	46663359	0.454645
A. longiglumis	1C	46800000	46763359	0.159511
A. longiglumis	1C	46900000	46863359	0
A. longiglumis	1C	47000000	46963359	0.346823
A. longiglumis	1C	47100000	47063359	0.201124
A. longiglumis	1C	47200000	47163359	0.377438
A. longiglumis	1C	47300000	47263359	0.04317
A. longiglumis	1C	47400000	47363359	0.455948
A. longiglumis	1C	47500000	47463359	0.227587
A. longiglumis	1C	47600000	47563359	0.270638
A. longiglumis	1C	47700000	47663359	0
A. longiglumis	1C	47800000	47763359	0.161315
A. longiglumis	1C	47900000	47863359	0.056888
A. longiglumis	1C	48000000	47963359	0.160753
A. longiglumis	1C	48100000	48063359	0.180639
A. longiglumis	1C	48200000	48163359	0.127226
A. longiglumis	1C	48300000	48263359	0.242157
A. longiglumis	1C	48400000	48363359	0.192598
A. longiglumis	1C	48500000	48463359	0.088924
A. longiglumis	1C	48600000	48563359	0
A. longiglumis	1C	48700000	48663359	0.481685
A. longiglumis	1C	48800000	48763359	0.198782
A. longiglumis	1C	48900000	48863359	0.655557
A. longiglumis	1C	49000000	48963359	0.392883
A. longiglumis	1C	49100000	49063359	0
A. longiglumis	1C	49200000	49163359	0.149852
A. longiglumis	1C	49300000	49263359	0.303931
A. longiglumis	1C	49400000	49363359	0.497309
A. longiglumis	1C	49500000	49463359	0.214084
A. longiglumis	1C	49600000	49563359	0.082891
A. longiglumis	1C	49700000	49663359	0.120002
A. longiglumis	1C	49800000	49763359	0.201068
A. longiglumis	1C	49900000	49863359	0.089697
A. longiglumis	1C	50000000	49963359	0.244864
A. longiglumis	1C	50100000	50063359	0.145652
A. longiglumis	1C	50200000	50163359	0.271895
A. longiglumis	1C	50300000	50263359	0.515995
A. longiglumis	1C	50400000	50363359	0.458094
A. longiglumis	1C	50500000	50463359	0.197083
A. longiglumis	1C	50600000	50563359	0.284844
A. longiglumis	1C	50700000	50663359	0.202591
A. longiglumis	1C	50800000	50763359	0.245732
A. longiglumis	1C	50900000	50863359	0.230014
A. longiglumis	1C	51000000	50963359	0.176836
A. longiglumis	1C	51100000	51063359	0.212989
A. longiglumis	1C	51200000	51163359	0.034375
A. longiglumis	1C	51300000	51263359	0.086179
A. longiglumis	1C	51400000	51363359	0.098828
A. longiglumis	1C	51500000	51463359	0.129585
A. longiglumis	1C	51600000	51563359	0.328785
A. longiglumis	1C	51700000	51663359	0.301698
A. longiglumis	1C	51800000	51763359	0.291513
A. longiglumis	1C	51900000	51863359	0.248214
A. longiglumis	1C	52000000	51963359	0.13501
A. longiglumis	1C	52100000	52063359	0.313006
A. longiglumis	1C	52200000	52163359	2.03109
A. longiglumis	1C	52300000	52263359	0.137044
A. longiglumis	1C	52400000	52363359	0.090313
A. longiglumis	1C	52500000	52463359	0.420678
A. longiglumis	1C	52600000	52563359	1.06236
A. longiglumis	1C	52700000	52663359	0.235785
A. longiglumis	1C	52800000	52763359	0.111013
A. longiglumis	1C	52900000	52863359	0.157822
A. longiglumis	1C	53000000	52963359	0.064562
A. longiglumis	1C	53100000	53063359	1.65153
A. longiglumis	1C	53200000	53163359	0.56185
A. longiglumis	1C	53300000	53263359	0.125432
A. longiglumis	1C	53400000	53363359	0.244981
A. longiglumis	1C	53500000	53463359	0.151795
A. longiglumis	1C	53600000	53563359	0.617981
A. longiglumis	1C	53700000	53663359	0.113164
A. longiglumis	1C	53800000	53763359	0.06239
A. longiglumis	1C	53900000	53863359	0.365582
A. longiglumis	1C	54000000	53963359	0.204781
A. longiglumis	1C	54100000	54063359	0.277523
A. longiglumis	1C	54200000	54163359	0.160641
A. longiglumis	1C	54300000	54263359	0.507715
A. longiglumis	1C	54400000	54363359	0.156431
A. longiglumis	1C	54500000	54463359	0.804853
A. longiglumis	1C	54600000	54563359	0.098422
A. longiglumis	1C	54700000	54663359	0.248997
A. longiglumis	1C	54800000	54763359	0.089959
A. longiglumis	1C	54900000	54863359	0.126638
A. longiglumis	1C	55000000	54963359	0.410332
A. longiglumis	1C	55100000	55063359	0.332469
A. longiglumis	1C	55200000	55163359	0.474526
A. longiglumis	1C	55300000	55263359	0.237003
A. longiglumis	1C	55400000	55363359	0.458938
A. longiglumis	1C	55500000	55463359	0.264591
A. longiglumis	1C	55600000	55563359	1.17999
A. longiglumis	1C	55700000	55663359	0.894927
A. longiglumis	1C	55800000	55763359	0.278611
A. longiglumis	1C	55900000	55863359	0.447665
A. longiglumis	1C	56000000	55963359	0.573018
A. longiglumis	1C	56100000	56063359	0.175332
A. longiglumis	1C	56200000	56163359	0.201485
A. longiglumis	1C	56300000	56263359	0.156675
A. longiglumis	1C	56400000	56363359	0.80879
A. longiglumis	1C	56500000	56463359	0.536238
A. longiglumis	1C	56600000	56563359	0.203676
A. longiglumis	1C	56700000	56663359	0.034375
A. longiglumis	1C	56800000	56763359	0.112321
A. longiglumis	1C	56900000	56863359	0.357071
A. longiglumis	1C	57000000	56963359	0.153388
A. longiglumis	1C	57100000	57063359	0.193717
A. longiglumis	1C	57200000	57163359	0.085482
A. longiglumis	1C	57300000	57263359	0.034375
A. longiglumis	1C	57400000	57363359	0.189629
A. longiglumis	1C	57500000	57463359	0.09313
A. longiglumis	1C	57600000	57563359	0.066644
A. longiglumis	1C	57700000	57663359	0.085625
A. longiglumis	1C	57800000	57763359	0.280553
A. longiglumis	1C	57900000	57863359	0.070873
A. longiglumis	1C	58000000	57963359	0.523121
A. longiglumis	1C	58100000	58063359	0.15282
A. longiglumis	1C	58200000	58163359	0.476742
A. longiglumis	1C	58300000	58263359	0.188973
A. longiglumis	1C	58400000	58363359	1.51852
A. longiglumis	1C	58500000	58463359	0.136087
A. longiglumis	1C	58600000	58563359	0.191961
A. longiglumis	1C	58700000	58663359	2.71089
A. longiglumis	1C	58800000	58763359	0.256945
A. longiglumis	1C	58900000	58863359	0.169692
A. longiglumis	1C	59000000	58963359	0.253442
A. longiglumis	1C	59100000	59063359	0.083297
A. longiglumis	1C	59200000	59163359	0.053561
A. longiglumis	1C	59300000	59263359	0.220024
A. longiglumis	1C	59400000	59363359	0.437228
A. longiglumis	1C	59500000	59463359	0.481992
A. longiglumis	1C	59600000	59563359	0.136743
A. longiglumis	1C	59700000	59663359	0.199487
A. longiglumis	1C	59800000	59763359	0.139435
A. longiglumis	1C	59900000	59863359	0.089637
A. longiglumis	1C	60000000	59963359	0
A. longiglumis	1C	60100000	60063359	0.034375
A. longiglumis	1C	60200000	60163359	0.41608
A. longiglumis	1C	60300000	60263359	0.114453
A. longiglumis	1C	60400000	60363359	0.189253
A. longiglumis	1C	60500000	60463359	0.083402
A. longiglumis	1C	60600000	60563359	0.07094
A. longiglumis	1C	60700000	60663359	0.102785
A. longiglumis	1C	60800000	60763359	0.086656
A. longiglumis	1C	60900000	60863359	0.16883
A. longiglumis	1C	61000000	60963359	0.198846
A. longiglumis	1C	61100000	61063359	0.21884
A. longiglumis	1C	61200000	61163359	0.074313
A. longiglumis	1C	61300000	61263359	0.077551
A. longiglumis	1C	61400000	61363359	0.230511
A. longiglumis	1C	61500000	61463359	0.042485
A. longiglumis	1C	61600000	61563359	0.251578
A. longiglumis	1C	61700000	61663359	0.146414
A. longiglumis	1C	61800000	61763359	0.361092
A. longiglumis	1C	61900000	61863359	0.143856
A. longiglumis	1C	62000000	61963359	0.062667
A. longiglumis	1C	62100000	62063359	0.034375
A. longiglumis	1C	62200000	62163359	0.192728
A. longiglumis	1C	62300000	62263359	0.076516
A. longiglumis	1C	62400000	62363359	0.034375
A. longiglumis	1C	62500000	62463359	0.057269
A. longiglumis	1C	62600000	62563359	0.282791
A. longiglumis	1C	62700000	62663359	0.259457
A. longiglumis	1C	62800000	62763359	0.175299
A. longiglumis	1C	62900000	62863359	0
A. longiglumis	1C	63000000	62963359	0.338643
A. longiglumis	1C	63100000	63063359	0.316304
A. longiglumis	1C	63200000	63163359	0.2594
A. longiglumis	1C	63300000	63263359	0.358179
A. longiglumis	1C	63400000	63363359	0.098032
A. longiglumis	1C	63500000	63463359	0.176634
A. longiglumis	1C	63600000	63563359	0.252222
A. longiglumis	1C	63700000	63663359	0.13002
A. longiglumis	1C	63800000	63763359	0.13686
A. longiglumis	1C	63900000	63863359	0.125389
A. longiglumis	1C	64000000	63963359	0.380332
A. longiglumis	1C	64100000	64063359	0.368822
A. longiglumis	1C	64200000	64163359	0.054829
A. longiglumis	1C	64300000	64263359	0.207329
A. longiglumis	1C	64400000	64363359	0.179267
A. longiglumis	1C	64500000	64463359	0.225813
A. longiglumis	1C	64600000	64563359	0.254477
A. longiglumis	1C	64700000	64663359	0.107838
A. longiglumis	1C	64800000	64763359	0.086645
A. longiglumis	1C	64900000	64863359	0.160908
A. longiglumis	1C	65000000	64963359	0.184513
A. longiglumis	1C	65100000	65063359	0.034375
A. longiglumis	1C	65200000	65163359	0.149095
A. longiglumis	1C	65300000	65263359	0.539421
A. longiglumis	1C	65400000	65363359	0.406366
A. longiglumis	1C	65500000	65463359	0.166744
A. longiglumis	1C	65600000	65563359	0.069868
A. longiglumis	1C	65700000	65663359	0.744792
A. longiglumis	1C	65800000	65763359	0.064325
A. longiglumis	1C	65900000	65863359	0.159396
A. longiglumis	1C	66000000	65963359	0.075804
A. longiglumis	1C	66100000	66063359	0.552582
A. longiglumis	1C	66200000	66163359	0.126923
A. longiglumis	1C	66300000	66263359	0.122242
A. longiglumis	1C	66400000	66363359	0.258165
A. longiglumis	1C	66500000	66463359	0.271071
A. longiglumis	1C	66600000	66563359	0.335314
A. longiglumis	1C	66700000	66663359	0.085362
A. longiglumis	1C	66800000	66763359	0.25319
A. longiglumis	1C	66900000	66863359	0.058971
A. longiglumis	1C	67000000	66963359	0.58804
A. longiglumis	1C	67100000	67063359	0.047929
A. longiglumis	1C	67200000	67163359	0.268019
A. longiglumis	1C	67300000	67263359	0.087445
A. longiglumis	1C	67400000	67363359	0.105962
A. longiglumis	1C	67500000	67463359	0.521429
A. longiglumis	1C	67600000	67563359	0.041954
A. longiglumis	1C	67700000	67663359	0.058106
A. longiglumis	1C	67800000	67763359	0.118248
A. longiglumis	1C	67900000	67863359	0.052589
A. longiglumis	1C	68000000	67963359	0.16076
A. longiglumis	1C	68100000	68063359	0.416076
A. longiglumis	1C	68200000	68163359	0.149839
A. longiglumis	1C	68300000	68263359	2.98004
A. longiglumis	1C	68400000	68363359	0.161268
A. longiglumis	1C	68500000	68463359	0.156804
A. longiglumis	1C	68600000	68563359	0.197218
A. longiglumis	1C	68700000	68663359	0.151213
A. longiglumis	1C	68800000	68763359	0.4643
A. longiglumis	1C	68900000	68863359	0.120367
A. longiglumis	1C	69000000	68963359	0.048419
A. longiglumis	1C	69100000	69063359	0
A. longiglumis	1C	69200000	69163359	0.121792
A. longiglumis	1C	69300000	69263359	0.109634
A. longiglumis	1C	69400000	69363359	0.182967
A. longiglumis	1C	69500000	69463359	0.176827
A. longiglumis	1C	69600000	69563359	0.172418
A. longiglumis	1C	69700000	69663359	0.504106
A. longiglumis	1C	69800000	69763359	0.169598
A. longiglumis	1C	69900000	69863359	0.055401
A. longiglumis	1C	70000000	69963359	0.114723
A. longiglumis	1C	70100000	70063359	0.062864
A. longiglumis	1C	70200000	70163359	0.277901
A. longiglumis	1C	70300000	70263359	0.037718
A. longiglumis	1C	70400000	70363359	0.034375
A. longiglumis	1C	70500000	70463359	0.11845
A. longiglumis	1C	70600000	70563359	0.109886
A. longiglumis	1C	70700000	70663359	0.05768
A. longiglumis	1C	70800000	70763359	0.055868
A. longiglumis	1C	70900000	70863359	0.324071
A. longiglumis	1C	71000000	70963359	0.166458
A. longiglumis	1C	71100000	71063359	0.45675
A. longiglumis	1C	71200000	71163359	0.383089
A. longiglumis	1C	71300000	71263359	0.168734
A. longiglumis	1C	71400000	71363359	0.364293
A. longiglumis	1C	71500000	71463359	0.043029
A. longiglumis	1C	71600000	71563359	0.237466
A. longiglumis	1C	71700000	71663359	0.058204
A. longiglumis	1C	71800000	71763359	0.100516
A. longiglumis	1C	71900000	71863359	0.034375
A. longiglumis	1C	72000000	71963359	0.153227
A. longiglumis	1C	72100000	72063359	0.076016
A. longiglumis	1C	72200000	72163359	0.1769
A. longiglumis	1C	72300000	72263359	0.172047
A. longiglumis	1C	72400000	72363359	0.08654
A. longiglumis	1C	72500000	72463359	0.28593
A. longiglumis	1C	72600000	72563359	0.102842
A. longiglumis	1C	72700000	72663359	0.038126
A. longiglumis	1C	72800000	72763359	0.23992
A. longiglumis	1C	72900000	72863359	0.458685
A. longiglumis	1C	73000000	72963359	0.167104
A. longiglumis	1C	73100000	73063359	0.207905
A. longiglumis	1C	73200000	73163359	0.034375
A. longiglumis	1C	73300000	73263359	0.096084
A. longiglumis	1C	73400000	73363359	0.057731
A. longiglumis	1C	73500000	73463359	0.344882
A. longiglumis	1C	73600000	73563359	0.188389
A. longiglumis	1C	73700000	73663359	0.414517
A. longiglumis	1C	73800000	73763359	0.259236
A. longiglumis	1C	73900000	73863359	0.044627
A. longiglumis	1C	74000000	73963359	0.18591
A. longiglumis	1C	74100000	74063359	0.048962
A. longiglumis	1C	74200000	74163359	0.20799
A. longiglumis	1C	74300000	74263359	0.261993
A. longiglumis	1C	74400000	74363359	0.361624
A. longiglumis	1C	74500000	74463359	0.05166
A. longiglumis	1C	74600000	74563359	0.034375
A. longiglumis	1C	74700000	74663359	2.17757
A. longiglumis	1C	74800000	74763359	0.16124
A. longiglumis	1C	74900000	74863359	0.101802
A. longiglumis	1C	75000000	74963359	0.396091
A. longiglumis	1C	75100000	75063359	0.084598
A. longiglumis	1C	75200000	75163359	0.034375
A. longiglumis	1C	75300000	75263359	0.061751
A. longiglumis	1C	75400000	75363359	0.287374
A. longiglumis	1C	75500000	75463359	0.060145
A. longiglumis	1C	75600000	75563359	0.335282
A. longiglumis	1C	75700000	75663359	0.42469
A. longiglumis	1C	75800000	75763359	0.578175
A. longiglumis	1C	75900000	75863359	0.562677
A. longiglumis	1C	76000000	75963359	0.044531
A. longiglumis	1C	76100000	76063359	3.08727
A. longiglumis	1C	76200000	76163359	0.690544
A. longiglumis	1C	76300000	76263359	0.06829
A. longiglumis	1C	76400000	76363359	0.161473
A. longiglumis	1C	76500000	76463359	0.288813
A. longiglumis	1C	76600000	76563359	0.034375
A. longiglumis	1C	76700000	76663359	0.274999
A. longiglumis	1C	76800000	76763359	0.034375
A. longiglumis	1C	76900000	76863359	0
A. longiglumis	1C	77000000	76963359	0.034375
A. longiglumis	1C	77100000	77063359	0
A. longiglumis	1C	77200000	77163359	0.277759
A. longiglumis	1C	77300000	77263359	0
A. longiglumis	1C	77400000	77363359	0.768512
A. longiglumis	1C	77500000	77463359	0
A. longiglumis	1C	77600000	77563359	0.227227
A. longiglumis	1C	77700000	77663359	0.488649
A. longiglumis	1C	77800000	77763359	0.066356
A. longiglumis	1C	77900000	77863359	0.600411
A. longiglumis	1C	78000000	77963359	0.067991
A. longiglumis	1C	78100000	78063359	0.039927
A. longiglumis	1C	78200000	78163359	0.287577
A. longiglumis	1C	78300000	78263359	0.922285
A. longiglumis	1C	78400000	78363359	0.104081
A. longiglumis	1C	78500000	78463359	0.058964
A. longiglumis	1C	78600000	78563359	0
A. longiglumis	1C	78700000	78663359	0
A. longiglumis	1C	78800000	78763359	0.046624
A. longiglumis	1C	78900000	78863359	0.101914
A. longiglumis	1C	79000000	78963359	0.582589
A. longiglumis	1C	79100000	79063359	0.113474
A. longiglumis	1C	79200000	79163359	0.297624
A. longiglumis	1C	79300000	79263359	0.160915
A. longiglumis	1C	79400000	79363359	0.203398
A. longiglumis	1C	79500000	79463359	0.237788
A. longiglumis	1C	79600000	79563359	0.093707
A. longiglumis	1C	79700000	79663359	0
A. longiglumis	1C	79800000	79763359	0.06666
A. longiglumis	1C	79900000	79863359	1.00867
A. longiglumis	1C	80000000	79963359	0.18409
A. longiglumis	1C	80100000	80063359	0.472128
A. longiglumis	1C	80200000	80163359	0.385032
A. longiglumis	1C	80300000	80263359	1.1721
A. longiglumis	1C	80400000	80363359	0.127602
A. longiglumis	1C	80500000	80463359	0.119667
A. longiglumis	1C	80600000	80563359	0.041434
A. longiglumis	1C	80700000	80663359	0.040652
A. longiglumis	1C	80800000	80763359	0.064719
A. longiglumis	1C	80900000	80863359	0.06875
A. longiglumis	1C	81000000	80963359	0.227872
A. longiglumis	1C	81100000	81063359	0.126567
A. longiglumis	1C	81200000	81163359	0.414564
A. longiglumis	1C	81300000	81263359	0.595728
A. longiglumis	1C	81400000	81363359	0.236695
A. longiglumis	1C	81500000	81463359	0.253546
A. longiglumis	1C	81600000	81563359	0.180794
A. longiglumis	1C	81700000	81663359	0.034375
A. longiglumis	1C	81800000	81763359	0.038382
A. longiglumis	1C	81900000	81863359	1.06801
A. longiglumis	1C	82000000	81963359	0.065042
A. longiglumis	1C	82100000	82063359	0.034375
A. longiglumis	1C	82200000	82163359	0.673169
A. longiglumis	1C	82300000	82263359	0.103632
A. longiglumis	1C	82400000	82363359	0.236884
A. longiglumis	1C	82500000	82463359	0
A. longiglumis	1C	82600000	82563359	0
A. longiglumis	1C	82700000	82663359	0.05465
A. longiglumis	1C	82800000	82763359	0.112219
A. longiglumis	1C	82900000	82863359	0.034375
A. longiglumis	1C	83000000	82963359	0.04318
A. longiglumis	1C	83100000	83063359	0.091401
A. longiglumis	1C	83200000	83163359	0.034375
A. longiglumis	1C	83300000	83263359	1.44092
A. longiglumis	1C	83400000	83363359	0.106252
A. longiglumis	1C	83500000	83463359	0.070527
A. longiglumis	1C	83600000	83563359	0.089125
A. longiglumis	1C	83700000	83663359	0.651242
A. longiglumis	1C	83800000	83763359	0.239792
A. longiglumis	1C	83900000	83863359	0.290537
A. longiglumis	1C	84000000	83963359	0.184544
A. longiglumis	1C	84100000	84063359	0.047315
A. longiglumis	1C	84200000	84163359	0
A. longiglumis	1C	84300000	84263359	1.04551
A. longiglumis	1C	84400000	84363359	0.128124
A. longiglumis	1C	84500000	84463359	0.129762
A. longiglumis	1C	84600000	84563359	1.01076
A. longiglumis	1C	84700000	84663359	0.053676
A. longiglumis	1C	84800000	84763359	0.063465
A. longiglumis	1C	84900000	84863359	0.043812
A. longiglumis	1C	85000000	84963359	18.0541
A. longiglumis	1C	85100000	85063359	0.042382
A. longiglumis	1C	85200000	85163359	0.4704
A. longiglumis	1C	85300000	85263359	0.135492
A. longiglumis	1C	85400000	85363359	0.094525
A. longiglumis	1C	85500000	85463359	0.083086
A. longiglumis	1C	85600000	85563359	0
A. longiglumis	1C	85700000	85663359	0.136042
A. longiglumis	1C	85800000	85763359	0.210226
A. longiglumis	1C	85900000	85863359	0.197973
A. longiglumis	1C	86000000	85963359	0.125923
A. longiglumis	1C	86100000	86063359	0.049539
A. longiglumis	1C	86200000	86163359	0.288787
A. longiglumis	1C	86300000	86263359	0.099865
A. longiglumis	1C	86400000	86363359	0.581092
A. longiglumis	1C	86500000	86463359	0.280801
A. longiglumis	1C	86600000	86563359	0.154744
A. longiglumis	1C	86700000	86663359	0.067845
A. longiglumis	1C	86800000	86763359	0.124079
A. longiglumis	1C	86900000	86863359	0.042402
A. longiglumis	1C	87000000	86963359	0.323343
A. longiglumis	1C	87100000	87063359	0.47956
A. longiglumis	1C	87200000	87163359	0.034375
A. longiglumis	1C	87300000	87263359	0.095817
A. longiglumis	1C	87400000	87363359	0.172375
A. longiglumis	1C	87500000	87463359	0.32854
A. longiglumis	1C	87600000	87563359	0.034375
A. longiglumis	1C	87700000	87663359	0.375015
A. longiglumis	1C	87800000	87763359	0.755364
A. longiglumis	1C	87900000	87863359	0.0953
A. longiglumis	1C	88000000	87963359	0.258086
A. longiglumis	1C	88100000	88063359	0.053235
A. longiglumis	1C	88200000	88163359	0.092744
A. longiglumis	1C	88300000	88263359	1.37695
A. longiglumis	1C	88400000	88363359	2.57389
A. longiglumis	1C	88500000	88463359	1.18205
A. longiglumis	1C	88600000	88563359	0.110369
A. longiglumis	1C	88700000	88663359	0.221932
A. longiglumis	1C	88800000	88763359	0.048081
A. longiglumis	1C	88900000	88863359	0.633947
A. longiglumis	1C	89000000	88963359	0.17337
A. longiglumis	1C	89100000	89063359	0.134903
A. longiglumis	1C	89200000	89163359	0.076379
A. longiglumis	1C	89300000	89263359	0.103125
A. longiglumis	1C	89400000	89363359	0.078115
A. longiglumis	1C	89500000	89463359	0.203344
A. longiglumis	1C	89600000	89563359	0.282203
A. longiglumis	1C	89700000	89663359	1.23642
A. longiglumis	1C	89800000	89763359	0.087359
A. longiglumis	1C	89900000	89863359	6.20962
A. longiglumis	1C	90000000	89963359	0.091005
A. longiglumis	1C	90100000	90063359	0.154721
A. longiglumis	1C	90200000	90163359	0
A. longiglumis	1C	90300000	90263359	0.081288
A. longiglumis	1C	90400000	90363359	0.301894
A. longiglumis	1C	90500000	90463359	0.457828
A. longiglumis	1C	90600000	90563359	0.107708
A. longiglumis	1C	90700000	90663359	0.444317
A. longiglumis	1C	90800000	90763359	1.03598
A. longiglumis	1C	90900000	90863359	0.054636
A. longiglumis	1C	91000000	90963359	0.425508
A. longiglumis	1C	91100000	91063359	1.14859
A. longiglumis	1C	91200000	91163359	0.05774
A. longiglumis	1C	91300000	91263359	0.133305
A. longiglumis	1C	91400000	91363359	0.096654
A. longiglumis	1C	91500000	91463359	1.68275
A. longiglumis	1C	91600000	91563359	0.034375
A. longiglumis	1C	91700000	91663359	0.117164
A. longiglumis	1C	91800000	91763359	0.256839
A. longiglumis	1C	91900000	91863359	0.283698
A. longiglumis	1C	92000000	91963359	0.088102
A. longiglumis	1C	92100000	92063359	1.22186
A. longiglumis	1C	92200000	92163359	0.647765
A. longiglumis	1C	92300000	92263359	0.124701
A. longiglumis	1C	92400000	92363359	1.54238
A. longiglumis	1C	92500000	92463359	0.079472
A. longiglumis	1C	92600000	92563359	0.034375
A. longiglumis	1C	92700000	92663359	0.127951
A. longiglumis	1C	92800000	92763359	0.092832
A. longiglumis	1C	92900000	92863359	0.306988
A. longiglumis	1C	93000000	92963359	0.067386
A. longiglumis	1C	93100000	93063359	0.350385
A. longiglumis	1C	93200000	93163359	0.179708
A. longiglumis	1C	93300000	93263359	0.154519
A. longiglumis	1C	93400000	93363359	0.131187
A. longiglumis	1C	93500000	93463359	0.076837
A. longiglumis	1C	93600000	93563359	0.097217
A. longiglumis	1C	93700000	93663359	0.034375
A. longiglumis	1C	93800000	93763359	0.096392
A. longiglumis	1C	93900000	93863359	0.080843
A. longiglumis	1C	94000000	93963359	0.06875
A. longiglumis	1C	94100000	94063359	0.05858
A. longiglumis	1C	94200000	94163359	0.042816
A. longiglumis	1C	94300000	94263359	0.140195
A. longiglumis	1C	94400000	94363359	0.123964
A. longiglumis	1C	94500000	94463359	0.25257
A. longiglumis	1C	94600000	94563359	0.571166
A. longiglumis	1C	94700000	94663359	0.106156
A. longiglumis	1C	94800000	94763359	0.349904
A. longiglumis	1C	94900000	94863359	0.508073
A. longiglumis	1C	95000000	94963359	0.44729
A. longiglumis	1C	95100000	95063359	0.373559
A. longiglumis	1C	95200000	95163359	0.531687
A. longiglumis	1C	95300000	95263359	0.954533
A. longiglumis	1C	95400000	95363359	0
A. longiglumis	1C	95500000	95463359	0.815209
A. longiglumis	1C	95600000	95563359	0
A. longiglumis	1C	95700000	95663359	0
A. longiglumis	1C	95800000	95763359	0.572048
A. longiglumis	1C	95900000	95863359	0.17382
A. longiglumis	1C	96000000	95963359	0.104202
A. longiglumis	1C	96100000	96063359	0.310838
A. longiglumis	1C	96200000	96163359	0.387244
A. longiglumis	1C	96300000	96263359	3.07689
A. longiglumis	1C	96400000	96363359	1.03453
A. longiglumis	1C	96500000	96463359	0.251542
A. longiglumis	1C	96600000	96563359	1.18955
A. longiglumis	1C	96700000	96663359	0.085518
A. longiglumis	1C	96800000	96763359	0.548195
A. longiglumis	1C	96900000	96863359	0.034375
A. longiglumis	1C	97000000	96963359	0
A. longiglumis	1C	97100000	97063359	0.034375
A. longiglumis	1C	97200000	97163359	0
A. longiglumis	1C	97300000	97263359	0.034375
A. longiglumis	1C	97400000	97363359	0.065286
A. longiglumis	1C	97500000	97463359	0.103951
A. longiglumis	1C	97600000	97563359	0.094788
A. longiglumis	1C	97700000	97663359	2.9777
A. longiglumis	1C	97800000	97763359	0.153321
A. longiglumis	1C	97900000	97863359	0.041982
A. longiglumis	1C	98000000	97963359	0.349232
A. longiglumis	1C	98100000	98063359	0.171101
A. longiglumis	1C	98200000	98163359	0.113102
A. longiglumis	1C	98300000	98263359	0.034375
A. longiglumis	1C	98400000	98363359	0.034375
A. longiglumis	1C	98500000	98463359	0.034375
A. longiglumis	1C	98600000	98563359	2.26525
A. longiglumis	1C	98700000	98663359	0.197563
A. longiglumis	1C	98800000	98763359	0.073962
A. longiglumis	1C	98900000	98863359	0.034375
A. longiglumis	1C	99000000	98963359	0
A. longiglumis	1C	99100000	99063359	0.137499
A. longiglumis	1C	99200000	99163359	0.034375
A. longiglumis	1C	99300000	99263359	0.060525
A. longiglumis	1C	99400000	99363359	0.034375
A. longiglumis	1C	99500000	99463359	0.677282
A. longiglumis	1C	99600000	99563359	0
A. longiglumis	1C	99700000	99663359	0
A. longiglumis	1C	99800000	99763359	0.062593
A. longiglumis	1C	99900000	99863359	0
A. longiglumis	1C	100000000	99963359	0.508687
A. longiglumis	1C	100100000	100063359	0.161586
A. longiglumis	1C	100200000	100163359	0.034375
A. longiglumis	1C	100300000	100263359	0.084823
A. longiglumis	1C	100400000	100363359	0
A. longiglumis	1C	100500000	100463359	0.493705
A. longiglumis	1C	100600000	100563359	0.11181
A. longiglumis	1C	100700000	100663359	0.399582
A. longiglumis	1C	100800000	100763359	0.149106
A. longiglumis	1C	100900000	100863359	0.094596
A. longiglumis	1C	101000000	100963359	0.350766
A. longiglumis	1C	101100000	101063359	0.442724
A. longiglumis	1C	101200000	101163359	0.323457
A. longiglumis	1C	101300000	101263359	1.33678
A. longiglumis	1C	101400000	101363359	0.034375
A. longiglumis	1C	101500000	101463359	0.034375
A. longiglumis	1C	101600000	101563359	0
A. longiglumis	1C	101700000	101663359	0.115514
A. longiglumis	1C	101800000	101763359	0.116895
A. longiglumis	1C	101900000	101863359	0.377551
A. longiglumis	1C	102000000	101963359	0.246859
A. longiglumis	1C	102100000	102063359	0.199824
A. longiglumis	1C	102200000	102163359	0.527855
A. longiglumis	1C	102300000	102263359	0.188626
A. longiglumis	1C	102400000	102363359	0.208142
A. longiglumis	1C	102500000	102463359	0.213416
A. longiglumis	1C	102600000	102563359	0.110316
A. longiglumis	1C	102700000	102663359	0.09316
A. longiglumis	1C	102800000	102763359	0.190058
A. longiglumis	1C	102900000	102863359	0.168152
A. longiglumis	1C	103000000	102963359	0.223425
A. longiglumis	1C	103100000	103063359	0.094411
A. longiglumis	1C	103200000	103163359	0.099384
A. longiglumis	1C	103300000	103263359	0.271357
A. longiglumis	1C	103400000	103363359	0
A. longiglumis	1C	103500000	103463359	0.302881
A. longiglumis	1C	103600000	103563359	1.06145
A. longiglumis	1C	103700000	103663359	3.61176
A. longiglumis	1C	103800000	103763359	0.141656
A. longiglumis	1C	103900000	103863359	0.061805
A. longiglumis	1C	104000000	103963359	0.179377
A. longiglumis	1C	104100000	104063359	0.062261
A. longiglumis	1C	104200000	104163359	0.141666
A. longiglumis	1C	104300000	104263359	0.135976
A. longiglumis	1C	104400000	104363359	0.307889
A. longiglumis	1C	104500000	104463359	0.248883
A. longiglumis	1C	104600000	104563359	0.433694
A. longiglumis	1C	104700000	104663359	0.117277
A. longiglumis	1C	104800000	104763359	0.042032
A. longiglumis	1C	104900000	104863359	1.19964
A. longiglumis	1C	105000000	104963359	0.275476
A. longiglumis	1C	105100000	105063359	0.060996
A. longiglumis	1C	105200000	105163359	0.060695
A. longiglumis	1C	105300000	105263359	0.034375
A. longiglumis	1C	105400000	105363359	0
A. longiglumis	1C	105500000	105463359	0.420528
A. longiglumis	1C	105600000	105563359	0.039948
A. longiglumis	1C	105700000	105663359	0.093096
A. longiglumis	1C	105800000	105763359	0.18901
A. longiglumis	1C	105900000	105863359	0.29064
A. longiglumis	1C	106000000	105963359	0.06028
A. longiglumis	1C	106100000	106063359	0.070871
A. longiglumis	1C	106200000	106163359	0.097673
A. longiglumis	1C	106300000	106263359	0.160977
A. longiglumis	1C	106400000	106363359	0.091088
A. longiglumis	1C	106500000	106463359	0.093532
A. longiglumis	1C	106600000	106563359	0.151853
A. longiglumis	1C	106700000	106663359	0.129922
A. longiglumis	1C	106800000	106763359	0.077272
A. longiglumis	1C	106900000	106863359	0.423167
A. longiglumis	1C	107000000	106963359	0.2638
A. longiglumis	1C	107100000	107063359	0.034375
A. longiglumis	1C	107200000	107163359	0.086222
A. longiglumis	1C	107300000	107263359	0
A. longiglumis	1C	107400000	107363359	0.246561
A. longiglumis	1C	107500000	107463359	0.205927
A. longiglumis	1C	107600000	107563359	0.138445
A. longiglumis	1C	107700000	107663359	0.248791
A. longiglumis	1C	107800000	107763359	0.482662
A. longiglumis	1C	107900000	107863359	0.403223
A. longiglumis	1C	108000000	107963359	0.191981
A. longiglumis	1C	108100000	108063359	0.125151
A. longiglumis	1C	108200000	108163359	0.07929
A. longiglumis	1C	108300000	108263359	0.040542
A. longiglumis	1C	108400000	108363359	0.1152
A. longiglumis	1C	108500000	108463359	0.291814
A. longiglumis	1C	108600000	108563359	0.109909
A. longiglumis	1C	108700000	108663359	0.169845
A. longiglumis	1C	108800000	108763359	0.099322
A. longiglumis	1C	108900000	108863359	0.100662
A. longiglumis	1C	109000000	108963359	0.098205
A. longiglumis	1C	109100000	109063359	0.181804
A. longiglumis	1C	109200000	109163359	0.041274
A. longiglumis	1C	109300000	109263359	0.136249
A. longiglumis	1C	109400000	109363359	0.148019
A. longiglumis	1C	109500000	109463359	0.112591
A. longiglumis	1C	109600000	109563359	0.054334
A. longiglumis	1C	109700000	109663359	0.13253
A. longiglumis	1C	109800000	109763359	0.890626
A. longiglumis	1C	109900000	109863359	0.141805
A. longiglumis	1C	110000000	109963359	0.184711
A. longiglumis	1C	110100000	110063359	0.423173
A. longiglumis	1C	110200000	110163359	0.386277
A. longiglumis	1C	110300000	110263359	0.098356
A. longiglumis	1C	110400000	110363359	0.179399
A. longiglumis	1C	110500000	110463359	0.159207
A. longiglumis	1C	110600000	110563359	0.150485
A. longiglumis	1C	110700000	110663359	0.045605
A. longiglumis	1C	110800000	110763359	0.833918
A. longiglumis	1C	110900000	110863359	0.195884
A. longiglumis	1C	111000000	110963359	0.034375
A. longiglumis	1C	111100000	111063359	0.034375
A. longiglumis	1C	111200000	111163359	0
A. longiglumis	1C	111300000	111263359	0.034375
A. longiglumis	1C	111400000	111363359	0.034375
A. longiglumis	1C	111500000	111463359	0.034375
A. longiglumis	1C	111600000	111563359	5.10508
A. longiglumis	1C	111700000	111663359	0.125964
A. longiglumis	1C	111800000	111763359	0.526086
A. longiglumis	1C	111900000	111863359	0.084944
A. longiglumis	1C	112000000	111963359	0.783184
A. longiglumis	1C	112100000	112063359	0.124058
A. longiglumis	1C	112200000	112163359	0.111369
A. longiglumis	1C	112300000	112263359	0.034375
A. longiglumis	1C	112400000	112363359	0.048294
A. longiglumis	1C	112500000	112463359	0.202964
A. longiglumis	1C	112600000	112563359	0.15039
A. longiglumis	1C	112700000	112663359	0.187928
A. longiglumis	1C	112800000	112763359	0.11721
A. longiglumis	1C	112900000	112863359	0.034375
A. longiglumis	1C	113000000	112963359	0.044511
A. longiglumis	1C	113100000	113063359	0.034375
A. longiglumis	1C	113200000	113163359	0
A. longiglumis	1C	113300000	113263359	0.249982
A. longiglumis	1C	113400000	113363359	0
A. longiglumis	1C	113500000	113463359	0.048895
A. longiglumis	1C	113600000	113563359	0.034375
A. longiglumis	1C	113700000	113663359	0.034375
A. longiglumis	1C	113800000	113763359	0.036119
A. longiglumis	1C	113900000	113863359	0.446385
A. longiglumis	1C	114000000	113963359	0.347096
A. longiglumis	1C	114100000	114063359	0.599523
A. longiglumis	1C	114200000	114163359	0.138718
A. longiglumis	1C	114300000	114263359	0.147628
A. longiglumis	1C	114400000	114363359	0.133978
A. longiglumis	1C	114500000	114463359	0.085147
A. longiglumis	1C	114600000	114563359	0.041638
A. longiglumis	1C	114700000	114663359	0.100316
A. longiglumis	1C	114800000	114763359	0.041001
A. longiglumis	1C	114900000	114863359	0.339439
A. longiglumis	1C	115000000	114963359	0.190365
A. longiglumis	1C	115100000	115063359	0.057404
A. longiglumis	1C	115200000	115163359	0.173063
A. longiglumis	1C	115300000	115263359	0.095823
A. longiglumis	1C	115400000	115363359	1.61233
A. longiglumis	1C	115500000	115463359	0.104728
A. longiglumis	1C	115600000	115563359	0.081645
A. longiglumis	1C	115700000	115663359	5.50197
A. longiglumis	1C	115800000	115763359	0.138041
A. longiglumis	1C	115900000	115863359	0.048749
A. longiglumis	1C	116000000	115963359	0.315839
A. longiglumis	1C	116100000	116063359	0.218261
A. longiglumis	1C	116200000	116163359	0.063513
A. longiglumis	1C	116300000	116263359	0.124162
A. longiglumis	1C	116400000	116363359	0.047145
A. longiglumis	1C	116500000	116463359	0
A. longiglumis	1C	116600000	116563359	0.156041
A. longiglumis	1C	116700000	116663359	0.132996
A. longiglumis	1C	116800000	116763359	0.34564
A. longiglumis	1C	116900000	116863359	0.273161
A. longiglumis	1C	117000000	116963359	1.22926
A. longiglumis	1C	117100000	117063359	0.204738
A. longiglumis	1C	117200000	117163359	0.207256
A. longiglumis	1C	117300000	117263359	0.375606
A. longiglumis	1C	117400000	117363359	0.062721
A. longiglumis	1C	117500000	117463359	0.034375
A. longiglumis	1C	117600000	117563359	0.168571
A. longiglumis	1C	117700000	117663359	0.034375
A. longiglumis	1C	117800000	117763359	0.156501
A. longiglumis	1C	117900000	117863359	0.171847
A. longiglumis	1C	118000000	117963359	0.041626
A. longiglumis	1C	118100000	118063359	0
A. longiglumis	1C	118200000	118163359	0
A. longiglumis	1C	118300000	118263359	0.034375
A. longiglumis	1C	118400000	118363359	0.034375
A. longiglumis	1C	118500000	118463359	5.71609
A. longiglumis	1C	118600000	118563359	0.114535
A. longiglumis	1C	118700000	118663359	0.183532
A. longiglumis	1C	118800000	118763359	0.162053
A. longiglumis	1C	118900000	118863359	0.398013
A. longiglumis	1C	119000000	118963359	0.202557
A. longiglumis	1C	119100000	119063359	0.083016
A. longiglumis	1C	119200000	119163359	0.274585
A. longiglumis	1C	119300000	119263359	0.05236
A. longiglumis	1C	119400000	119363359	0.043683
A. longiglumis	1C	119500000	119463359	0.070606
A. longiglumis	1C	119600000	119563359	0
A. longiglumis	1C	119700000	119663359	0.034375
A. longiglumis	1C	119800000	119763359	0.114714
A. longiglumis	1C	119900000	119863359	0.162366
A. longiglumis	1C	120000000	119963359	0.288661
A. longiglumis	1C	120100000	120063359	1.64821
A. longiglumis	1C	120200000	120163359	0.034375
A. longiglumis	1C	120300000	120263359	0.152568
A. longiglumis	1C	120400000	120363359	0.140784
A. longiglumis	1C	120500000	120463359	0.126368
A. longiglumis	1C	120600000	120563359	0.034375
A. longiglumis	1C	120700000	120663359	1.00234
A. longiglumis	1C	120800000	120763359	0.864168
A. longiglumis	1C	120900000	120863359	0
A. longiglumis	1C	121000000	120963359	0.034375
A. longiglumis	1C	121100000	121063359	0.034375
A. longiglumis	1C	121200000	121163359	0.065572
A. longiglumis	1C	121300000	121263359	0.106265
A. longiglumis	1C	121400000	121363359	0.139026
A. longiglumis	1C	121500000	121463359	2.18661
A. longiglumis	1C	121600000	121563359	0.034375
A. longiglumis	1C	121700000	121663359	0.132354
A. longiglumis	1C	121800000	121763359	0
A. longiglumis	1C	121900000	121863359	0.034375
A. longiglumis	1C	122000000	121963359	0
A. longiglumis	1C	122100000	122063359	2.62176
A. longiglumis	1C	122200000	122163359	0
A. longiglumis	1C	122300000	122263359	0.343749
A. longiglumis	1C	122400000	122363359	0.130294
A. longiglumis	1C	122500000	122463359	0.034375
A. longiglumis	1C	122600000	122563359	0.14927
A. longiglumis	1C	122700000	122663359	0.149578
A. longiglumis	1C	122800000	122763359	0.057037
A. longiglumis	1C	122900000	122863359	0.110069
A. longiglumis	1C	123000000	122963359	0.139621
A. longiglumis	1C	123100000	123063359	0.329346
A. longiglumis	1C	123200000	123163359	0.055261
A. longiglumis	1C	123300000	123263359	0.034375
A. longiglumis	1C	123400000	123363359	0.191193
A. longiglumis	1C	123500000	123463359	0.053725
A. longiglumis	1C	123600000	123563359	0.295787
A. longiglumis	1C	123700000	123663359	0.240078
A. longiglumis	1C	123800000	123763359	0
A. longiglumis	1C	123900000	123863359	0.089331
A. longiglumis	1C	124000000	123963359	0.034375
A. longiglumis	1C	124100000	124063359	0.112188
A. longiglumis	1C	124200000	124163359	0.086011
A. longiglumis	1C	124300000	124263359	0.700789
A. longiglumis	1C	124400000	124363359	0
A. longiglumis	1C	124500000	124463359	0.034375
A. longiglumis	1C	124600000	124563359	0
A. longiglumis	1C	124700000	124663359	0.596135
A. longiglumis	1C	124800000	124763359	0
A. longiglumis	1C	124900000	124863359	0.034375
A. longiglumis	1C	125000000	124963359	0.147454
A. longiglumis	1C	125100000	125063359	0.039474
A. longiglumis	1C	125200000	125163359	0
A. longiglumis	1C	125300000	125263359	0
A. longiglumis	1C	125400000	125363359	0.034375
A. longiglumis	1C	125500000	125463359	0.116629
A. longiglumis	1C	125600000	125563359	0.101865
A. longiglumis	1C	125700000	125663359	0.046643
A. longiglumis	1C	125800000	125763359	0.034375
A. longiglumis	1C	125900000	125863359	0.181588
A. longiglumis	1C	126000000	125963359	0.104284
A. longiglumis	1C	126100000	126063359	0.50094
A. longiglumis	1C	126200000	126163359	0.29721
A. longiglumis	1C	126300000	126263359	0.172969
A. longiglumis	1C	126400000	126363359	0
A. longiglumis	1C	126500000	126463359	0.945608
A. longiglumis	1C	126600000	126563359	0.034375
A. longiglumis	1C	126700000	126663359	0.082927
A. longiglumis	1C	126800000	126763359	0.062982
A. longiglumis	1C	126900000	126863359	0.063245
A. longiglumis	1C	127000000	126963359	2.37134
A. longiglumis	1C	127100000	127063359	0
A. longiglumis	1C	127200000	127163359	0.034375
A. longiglumis	1C	127300000	127263359	2.56063
A. longiglumis	1C	127400000	127363359	0
A. longiglumis	1C	127500000	127463359	0.102776
A. longiglumis	1C	127600000	127563359	0.10155
A. longiglumis	1C	127700000	127663359	0.139204
A. longiglumis	1C	127800000	127763359	0.100864
A. longiglumis	1C	127900000	127863359	0.042683
A. longiglumis	1C	128000000	127963359	0.639531
A. longiglumis	1C	128100000	128063359	0.321201
A. longiglumis	1C	128200000	128163359	0.21886
A. longiglumis	1C	128300000	128263359	0.067498
A. longiglumis	1C	128400000	128363359	0.045443
A. longiglumis	1C	128500000	128463359	0.112633
A. longiglumis	1C	128600000	128563359	0.604884
A. longiglumis	1C	128700000	128663359	0.067795
A. longiglumis	1C	128800000	128763359	0.152509
A. longiglumis	1C	128900000	128863359	0.066423
A. longiglumis	1C	129000000	128963359	0.126397
A. longiglumis	1C	129100000	129063359	0.166324
A. longiglumis	1C	129200000	129163359	0.170138
A. longiglumis	1C	129300000	129263359	0.14454
A. longiglumis	1C	129400000	129363359	0.66636
A. longiglumis	1C	129500000	129463359	0.254209
A. longiglumis	1C	129600000	129563359	0.213211
A. longiglumis	1C	129700000	129663359	0.884555
A. longiglumis	1C	129800000	129763359	0.099016
A. longiglumis	1C	129900000	129863359	0.102763
A. longiglumis	1C	130000000	129963359	0.045625
A. longiglumis	1C	130100000	130063359	0.091684
A. longiglumis	1C	130200000	130163359	0.602305
A. longiglumis	1C	130300000	130263359	0.200995
A. longiglumis	1C	130400000	130363359	0.391597
A. longiglumis	1C	130500000	130463359	0.193097
A. longiglumis	1C	130600000	130563359	0.034375
A. longiglumis	1C	130700000	130663359	0.065209
A. longiglumis	1C	130800000	130763359	0
A. longiglumis	1C	130900000	130863359	0.065764
A. longiglumis	1C	131000000	130963359	0.034375
A. longiglumis	1C	131100000	131063359	0.330454
A. longiglumis	1C	131200000	131163359	0.316046
A. longiglumis	1C	131300000	131263359	0.126889
A. longiglumis	1C	131400000	131363359	0.099675
A. longiglumis	1C	131500000	131463359	0.140234
A. longiglumis	1C	131600000	131563359	0.077946
A. longiglumis	1C	131700000	131663359	0.093535
A. longiglumis	1C	131800000	131763359	0.100577
A. longiglumis	1C	131900000	131863359	0.083602
A. longiglumis	1C	132000000	131963359	0.099551
A. longiglumis	1C	132100000	132063359	0.193752
A. longiglumis	1C	132200000	132163359	0.101934
A. longiglumis	1C	132300000	132263359	0.139433
A. longiglumis	1C	132400000	132363359	0.164777
A. longiglumis	1C	132500000	132463359	0.034375
A. longiglumis	1C	132600000	132563359	0.034375
A. longiglumis	1C	132700000	132663359	0.816805
A. longiglumis	1C	132800000	132763359	0.05699
A. longiglumis	1C	132900000	132863359	0.408289
A. longiglumis	1C	133000000	132963359	0.106699
A. longiglumis	1C	133100000	133063359	0.042047
A. longiglumis	1C	133200000	133163359	0.059555
A. longiglumis	1C	133300000	133263359	0.098055
A. longiglumis	1C	133400000	133363359	0.227572
A. longiglumis	1C	133500000	133463359	0.561967
A. longiglumis	1C	133600000	133563359	0.112614
A. longiglumis	1C	133700000	133663359	0
A. longiglumis	1C	133800000	133763359	0.560821
A. longiglumis	1C	133900000	133863359	1.59535
A. longiglumis	1C	134000000	133963359	0
A. longiglumis	1C	134100000	134063359	0.082363
A. longiglumis	1C	134200000	134163359	0.376357
A. longiglumis	1C	134300000	134263359	0
A. longiglumis	1C	134400000	134363359	0.12275
A. longiglumis	1C	134500000	134463359	0.055133
A. longiglumis	1C	134600000	134563359	0.12441
A. longiglumis	1C	134700000	134663359	0.100174
A. longiglumis	1C	134800000	134763359	0.043012
A. longiglumis	1C	134900000	134863359	0
A. longiglumis	1C	135000000	134963359	0.58058
A. longiglumis	1C	135100000	135063359	0.076978
A. longiglumis	1C	135200000	135163359	0
A. longiglumis	1C	135300000	135263359	0.167327
A. longiglumis	1C	135400000	135363359	0.114877
A. longiglumis	1C	135500000	135463359	0.034375
A. longiglumis	1C	135600000	135563359	0.124343
A. longiglumis	1C	135700000	135663359	0
A. longiglumis	1C	135800000	135763359	0.034375
A. longiglumis	1C	135900000	135863359	0.378554
A. longiglumis	1C	136000000	135963359	0.31822
A. longiglumis	1C	136100000	136063359	0.034375
A. longiglumis	1C	136200000	136163359	0.034375
A. longiglumis	1C	136300000	136263359	0.115469
A. longiglumis	1C	136400000	136363359	0.034375
A. longiglumis	1C	136500000	136463359	0.244154
A. longiglumis	1C	136600000	136563359	0.06091
A. longiglumis	1C	136700000	136663359	0.109734
A. longiglumis	1C	136800000	136763359	0.198755
A. longiglumis	1C	136900000	136863359	0.159019
A. longiglumis	1C	137000000	136963359	0.794533
A. longiglumis	1C	137100000	137063359	0.890762
A. longiglumis	1C	137200000	137163359	0.162513
A. longiglumis	1C	137300000	137263359	0.365565
A. longiglumis	1C	137400000	137363359	1.19884
A. longiglumis	1C	137500000	137463359	0.61849
A. longiglumis	1C	137600000	137563359	0.350135
A. longiglumis	1C	137700000	137663359	0.208198
A. longiglumis	1C	137800000	137763359	0.189646
A. longiglumis	1C	137900000	137863359	0.457423
A. longiglumis	1C	138000000	137963359	0.217663
A. longiglumis	1C	138100000	138063359	0.092582
A. longiglumis	1C	138200000	138163359	0.115401
A. longiglumis	1C	138300000	138263359	0.198249
A. longiglumis	1C	138400000	138363359	0.121268
A. longiglumis	1C	138500000	138463359	0.191138
A. longiglumis	1C	138600000	138563359	0.508342
A. longiglumis	1C	138700000	138663359	0.082848
A. longiglumis	1C	138800000	138763359	0
A. longiglumis	1C	138900000	138863359	0
A. longiglumis	1C	139000000	138963359	0.049585
A. longiglumis	1C	139100000	139063359	0.351061
A. longiglumis	1C	139200000	139163359	0.072362
A. longiglumis	1C	139300000	139263359	0.265904
A. longiglumis	1C	139400000	139363359	0.854174
A. longiglumis	1C	139500000	139463359	0.093165
A. longiglumis	1C	139600000	139563359	0.091958
A. longiglumis	1C	139700000	139663359	0.034375
A. longiglumis	1C	139800000	139763359	0.07436
A. longiglumis	1C	139900000	139863359	0.048437
A. longiglumis	1C	140000000	139963359	0.154244
A. longiglumis	1C	140100000	140063359	0.086645
A. longiglumis	1C	140200000	140163359	0.292398
A. longiglumis	1C	140300000	140263359	1.59931
A. longiglumis	1C	140400000	140363359	0.144576
A. longiglumis	1C	140500000	140463359	0.611308
A. longiglumis	1C	140600000	140563359	0.08045
A. longiglumis	1C	140700000	140663359	0.125227
A. longiglumis	1C	140800000	140763359	0.098697
A. longiglumis	1C	140900000	140863359	0.159088
A. longiglumis	1C	141000000	140963359	0.06875
A. longiglumis	1C	141100000	141063359	0.056411
A. longiglumis	1C	141200000	141163359	0.034375
A. longiglumis	1C	141300000	141263359	0.40021
A. longiglumis	1C	141400000	141363359	0.149148
A. longiglumis	1C	141500000	141463359	0.071292
A. longiglumis	1C	141600000	141563359	2.30076
A. longiglumis	1C	141700000	141663359	0.148056
A. longiglumis	1C	141800000	141763359	0.107869
A. longiglumis	1C	141900000	141863359	0.056571
A. longiglumis	1C	142000000	141963359	0.064284
A. longiglumis	1C	142100000	142063359	0.216287
A. longiglumis	1C	142200000	142163359	0.135156
A. longiglumis	1C	142300000	142263359	0.282433
A. longiglumis	1C	142400000	142363359	0.461011
A. longiglumis	1C	142500000	142463359	0.764731
A. longiglumis	1C	142600000	142563359	0.034375
A. longiglumis	1C	142700000	142663359	0.068221
A. longiglumis	1C	142800000	142763359	0.101375
A. longiglumis	1C	142900000	142863359	0.034375
A. longiglumis	1C	143000000	142963359	0.081006
A. longiglumis	1C	143100000	143063359	0.065358
A. longiglumis	1C	143200000	143163359	0.133757
A. longiglumis	1C	143300000	143263359	0.213904
A. longiglumis	1C	143400000	143363359	0.12375
A. longiglumis	1C	143500000	143463359	0.214007
A. longiglumis	1C	143600000	143563359	0.328751
A. longiglumis	1C	143700000	143663359	0.234086
A. longiglumis	1C	143800000	143763359	0.079525
A. longiglumis	1C	143900000	143863359	0
A. longiglumis	1C	144000000	143963359	0.117045
A. longiglumis	1C	144100000	144063359	0.037571
A. longiglumis	1C	144200000	144163359	0.331144
A. longiglumis	1C	144300000	144263359	0.213755
A. longiglumis	1C	144400000	144363359	0
A. longiglumis	1C	144500000	144463359	0
A. longiglumis	1C	144600000	144563359	0
A. longiglumis	1C	144700000	144663359	0
A. longiglumis	1C	144800000	144763359	0.093496
A. longiglumis	1C	144900000	144863359	0.134241
A. longiglumis	1C	145000000	144963359	0.171382
A. longiglumis	1C	145100000	145063359	0.052045
A. longiglumis	1C	145200000	145163359	0.078208
A. longiglumis	1C	145300000	145263359	0.065752
A. longiglumis	1C	145400000	145363359	0.213774
A. longiglumis	1C	145500000	145463359	0.444876
A. longiglumis	1C	145600000	145563359	0.054316
A. longiglumis	1C	145700000	145663359	0.126824
A. longiglumis	1C	145800000	145763359	0.839134
A. longiglumis	1C	145900000	145863359	0.256388
A. longiglumis	1C	146000000	145963359	0.281483
A. longiglumis	1C	146100000	146063359	0.069535
A. longiglumis	1C	146200000	146163359	0.258626
A. longiglumis	1C	146300000	146263359	0.065567
A. longiglumis	1C	146400000	146363359	0
A. longiglumis	1C	146500000	146463359	0.179831
A. longiglumis	1C	146600000	146563359	0.590548
A. longiglumis	1C	146700000	146663359	0.18162
A. longiglumis	1C	146800000	146763359	0.117993
A. longiglumis	1C	146900000	146863359	0.034375
A. longiglumis	1C	147000000	146963359	0.127016
A. longiglumis	1C	147100000	147063359	0.158275
A. longiglumis	1C	147200000	147163359	0.245406
A. longiglumis	1C	147300000	147263359	0.144342
A. longiglumis	1C	147400000	147363359	0.211839
A. longiglumis	1C	147500000	147463359	0.099831
A. longiglumis	1C	147600000	147563359	0.305833
A. longiglumis	1C	147700000	147663359	0.117675
A. longiglumis	1C	147800000	147763359	2.41278
A. longiglumis	1C	147900000	147863359	0.129924
A. longiglumis	1C	148000000	147963359	0.068058
A. longiglumis	1C	148100000	148063359	0
A. longiglumis	1C	148200000	148163359	0.10623
A. longiglumis	1C	148300000	148263359	0.034375
A. longiglumis	1C	148400000	148363359	0.40593
A. longiglumis	1C	148500000	148463359	0.162631
A. longiglumis	1C	148600000	148563359	0.064587
A. longiglumis	1C	148700000	148663359	0.073047
A. longiglumis	1C	148800000	148763359	0.091537
A. longiglumis	1C	148900000	148863359	0.243511
A. longiglumis	1C	149000000	148963359	0.680117
A. longiglumis	1C	149100000	149063359	0.254649
A. longiglumis	1C	149200000	149163359	0
A. longiglumis	1C	149300000	149263359	0
A. longiglumis	1C	149400000	149363359	0.038359
A. longiglumis	1C	149500000	149463359	0.190717
A. longiglumis	1C	149600000	149563359	0.070252
A. longiglumis	1C	149700000	149663359	0.235463
A. longiglumis	1C	149800000	149763359	3.92959
A. longiglumis	1C	149900000	149863359	0.312434
A. longiglumis	1C	150000000	149963359	0.075876
A. longiglumis	1C	150100000	150063359	0.034375
A. longiglumis	1C	150200000	150163359	0.157313
A. longiglumis	1C	150300000	150263359	0.173369
A. longiglumis	1C	150400000	150363359	0.034375
A. longiglumis	1C	150500000	150463359	0.305343
A. longiglumis	1C	150600000	150563359	0.779456
A. longiglumis	1C	150700000	150663359	0.034375
A. longiglumis	1C	150800000	150763359	0.091762
A. longiglumis	1C	150900000	150863359	0.075382
A. longiglumis	1C	151000000	150963359	0.357877
A. longiglumis	1C	151100000	151063359	0.188751
A. longiglumis	1C	151200000	151163359	0
A. longiglumis	1C	151300000	151263359	0.218611
A. longiglumis	1C	151400000	151363359	0.149485
A. longiglumis	1C	151500000	151463359	0.059108
A. longiglumis	1C	151600000	151563359	0.358026
A. longiglumis	1C	151700000	151663359	0.072974
A. longiglumis	1C	151800000	151763359	0.329167
A. longiglumis	1C	151900000	151863359	0.088006
A. longiglumis	1C	152000000	151963359	1.22552
A. longiglumis	1C	152100000	152063359	0
A. longiglumis	1C	152200000	152163359	0.085884
A. longiglumis	1C	152300000	152263359	0
A. longiglumis	1C	152400000	152363359	0.819666
A. longiglumis	1C	152500000	152463359	0.034375
A. longiglumis	1C	152600000	152563359	0.080312
A. longiglumis	1C	152700000	152663359	0.28341
A. longiglumis	1C	152800000	152763359	0.07298
A. longiglumis	1C	152900000	152863359	0.168905
A. longiglumis	1C	153000000	152963359	0.587903
A. longiglumis	1C	153100000	153063359	0
A. longiglumis	1C	153200000	153163359	0.068233
A. longiglumis	1C	153300000	153263359	0.064896
A. longiglumis	1C	153400000	153363359	0.04082
A. longiglumis	1C	153500000	153463359	0.534096
A. longiglumis	1C	153600000	153563359	0.034375
A. longiglumis	1C	153700000	153663359	0.170534
A. longiglumis	1C	153800000	153763359	0.491615
A. longiglumis	1C	153900000	153863359	0.311699
A. longiglumis	1C	154000000	153963359	0.043542
A. longiglumis	1C	154100000	154063359	0
A. longiglumis	1C	154200000	154163359	0.345151
A. longiglumis	1C	154300000	154263359	0.255931
A. longiglumis	1C	154400000	154363359	0.222019
A. longiglumis	1C	154500000	154463359	0.156451
A. longiglumis	1C	154600000	154563359	1.10268
A. longiglumis	1C	154700000	154663359	0.034375
A. longiglumis	1C	154800000	154763359	0.068684
A. longiglumis	1C	154900000	154863359	0.113386
A. longiglumis	1C	155000000	154963359	0.050069
A. longiglumis	1C	155100000	155063359	0.10858
A. longiglumis	1C	155200000	155163359	0.195127
A. longiglumis	1C	155300000	155263359	0.455764
A. longiglumis	1C	155400000	155363359	0.900851
A. longiglumis	1C	155500000	155463359	0.14606
A. longiglumis	1C	155600000	155563359	0.128297
A. longiglumis	1C	155700000	155663359	0.575994
A. longiglumis	1C	155800000	155763359	0.143441
A. longiglumis	1C	155900000	155863359	0.073589
A. longiglumis	1C	156000000	155963359	0.149059
A. longiglumis	1C	156100000	156063359	0.060156
A. longiglumis	1C	156200000	156163359	0.592324
A. longiglumis	1C	156300000	156263359	1.07462
A. longiglumis	1C	156400000	156363359	0.664229
A. longiglumis	1C	156500000	156463359	0.069836
A. longiglumis	1C	156600000	156563359	1.01785
A. longiglumis	1C	156700000	156663359	0.034375
A. longiglumis	1C	156800000	156763359	0.034375
A. longiglumis	1C	156900000	156863359	0
A. longiglumis	1C	157000000	156963359	1.13819
A. longiglumis	1C	157100000	157063359	0.234469
A. longiglumis	1C	157200000	157163359	1.02727
A. longiglumis	1C	157300000	157263359	0.170557
A. longiglumis	1C	157400000	157363359	0.049982
A. longiglumis	1C	157500000	157463359	0.064954
A. longiglumis	1C	157600000	157563359	0.034375
A. longiglumis	1C	157700000	157663359	0
A. longiglumis	1C	157800000	157763359	0
A. longiglumis	1C	157900000	157863359	0.034375
A. longiglumis	1C	158000000	157963359	0.066303
A. longiglumis	1C	158100000	158063359	0.089643
A. longiglumis	1C	158200000	158163359	0.04749
A. longiglumis	1C	158300000	158263359	0.159149
A. longiglumis	1C	158400000	158363359	0.049089
A. longiglumis	1C	158500000	158463359	0.256827
A. longiglumis	1C	158600000	158563359	0.263795
A. longiglumis	1C	158700000	158663359	0.220527
A. longiglumis	1C	158800000	158763359	0.667178
A. longiglumis	1C	158900000	158863359	0.124605
A. longiglumis	1C	159000000	158963359	0.040587
A. longiglumis	1C	159100000	159063359	0.406652
A. longiglumis	1C	159200000	159163359	0.117496
A. longiglumis	1C	159300000	159263359	0.307293
A. longiglumis	1C	159400000	159363359	0.892879
A. longiglumis	1C	159500000	159463359	0.845324
A. longiglumis	1C	159600000	159563359	0.180634
A. longiglumis	1C	159700000	159663359	0.169893
A. longiglumis	1C	159800000	159763359	0.067507
A. longiglumis	1C	159900000	159863359	0.055758
A. longiglumis	1C	160000000	159963359	0.068868
A. longiglumis	1C	160100000	160063359	0.716511
A. longiglumis	1C	160200000	160163359	0.543776
A. longiglumis	1C	160300000	160263359	0.034375
A. longiglumis	1C	160400000	160363359	0
A. longiglumis	1C	160500000	160463359	0.061047
A. longiglumis	1C	160600000	160563359	0.217773
A. longiglumis	1C	160700000	160663359	0.034375
A. longiglumis	1C	160800000	160763359	0.034375
A. longiglumis	1C	160900000	160863359	0
A. longiglumis	1C	161000000	160963359	0.112159
A. longiglumis	1C	161100000	161063359	0
A. longiglumis	1C	161200000	161163359	0.07628
A. longiglumis	1C	161300000	161263359	0.412668
A. longiglumis	1C	161400000	161363359	0.15279
A. longiglumis	1C	161500000	161463359	0.136165
A. longiglumis	1C	161600000	161563359	0.339144
A. longiglumis	1C	161700000	161663359	0.042871
A. longiglumis	1C	161800000	161763359	0.154233
A. longiglumis	1C	161900000	161863359	0.300506
A. longiglumis	1C	162000000	161963359	0.120933
A. longiglumis	1C	162100000	162063359	0.966188
A. longiglumis	1C	162200000	162163359	1.05703
A. longiglumis	1C	162300000	162263359	0.189441
A. longiglumis	1C	162400000	162363359	0.050216
A. longiglumis	1C	162500000	162463359	0
A. longiglumis	1C	162600000	162563359	0.678878
A. longiglumis	1C	162700000	162663359	0.308988
A. longiglumis	1C	162800000	162763359	0.09523
A. longiglumis	1C	162900000	162863359	0.034375
A. longiglumis	1C	163000000	162963359	0.845522
A. longiglumis	1C	163100000	163063359	0.034375
A. longiglumis	1C	163200000	163163359	0.062721
A. longiglumis	1C	163300000	163263359	1.3959
A. longiglumis	1C	163400000	163363359	0.034375
A. longiglumis	1C	163500000	163463359	0.067213
A. longiglumis	1C	163600000	163563359	0.094106
A. longiglumis	1C	163700000	163663359	0.179397
A. longiglumis	1C	163800000	163763359	0.039327
A. longiglumis	1C	163900000	163863359	0.034375
A. longiglumis	1C	164000000	163963359	0.172785
A. longiglumis	1C	164100000	164063359	0.344013
A. longiglumis	1C	164200000	164163359	0
A. longiglumis	1C	164300000	164263359	0.509138
A. longiglumis	1C	164400000	164363359	0.052083
A. longiglumis	1C	164500000	164463359	0.034375
A. longiglumis	1C	164600000	164563359	0.122906
A. longiglumis	1C	164700000	164663359	0.633763
A. longiglumis	1C	164800000	164763359	0.123599
A. longiglumis	1C	164900000	164863359	0.034375
A. longiglumis	1C	165000000	164963359	0.350279
A. longiglumis	1C	165100000	165063359	0.607298
A. longiglumis	1C	165200000	165163359	0.149941
A. longiglumis	1C	165300000	165263359	0.148306
A. longiglumis	1C	165400000	165363359	0.113815
A. longiglumis	1C	165500000	165463359	0.209168
A. longiglumis	1C	165600000	165563359	0.059214
A. longiglumis	1C	165700000	165663359	0.248196
A. longiglumis	1C	165800000	165763359	1.94093
A. longiglumis	1C	165900000	165863359	0.250179
A. longiglumis	1C	166000000	165963359	0.107189
A. longiglumis	1C	166100000	166063359	0.509788
A. longiglumis	1C	166200000	166163359	0.059857
A. longiglumis	1C	166300000	166263359	0.112883
A. longiglumis	1C	166400000	166363359	0.112525
A. longiglumis	1C	166500000	166463359	0.137655
A. longiglumis	1C	166600000	166563359	0.051685
A. longiglumis	1C	166700000	166663359	0.210161
A. longiglumis	1C	166800000	166763359	0.234389
A. longiglumis	1C	166900000	166863359	0
A. longiglumis	1C	167000000	166963359	0
A. longiglumis	1C	167100000	167063359	0.291895
A. longiglumis	1C	167200000	167163359	0.09269
A. longiglumis	1C	167300000	167263359	0.082754
A. longiglumis	1C	167400000	167363359	1.18831
A. longiglumis	1C	167500000	167463359	0.82567
A. longiglumis	1C	167600000	167563359	0.047159
A. longiglumis	1C	167700000	167663359	0.295082
A. longiglumis	1C	167800000	167763359	0.135742
A. longiglumis	1C	167900000	167863359	0.233914
A. longiglumis	1C	168000000	167963359	0.076434
A. longiglumis	1C	168100000	168063359	0.050194
A. longiglumis	1C	168200000	168163359	0.122579
A. longiglumis	1C	168300000	168263359	0.237938
A. longiglumis	1C	168400000	168363359	0.047265
A. longiglumis	1C	168500000	168463359	0.087599
A. longiglumis	1C	168600000	168563359	0.04459
A. longiglumis	1C	168700000	168663359	0.049461
A. longiglumis	1C	168800000	168763359	0.034375
A. longiglumis	1C	168900000	168863359	0.06875
A. longiglumis	1C	169000000	168963359	0.043308
A. longiglumis	1C	169100000	169063359	0.477539
A. longiglumis	1C	169200000	169163359	0.199884
A. longiglumis	1C	169300000	169263359	0.123039
A. longiglumis	1C	169400000	169363359	0.466182
A. longiglumis	1C	169500000	169463359	2.80733
A. longiglumis	1C	169600000	169563359	0.12286
A. longiglumis	1C	169700000	169663359	0.038876
A. longiglumis	1C	169800000	169763359	0.048953
A. longiglumis	1C	169900000	169863359	0.844296
A. longiglumis	1C	170000000	169963359	0.13329
A. longiglumis	1C	170100000	170063359	0
A. longiglumis	1C	170200000	170163359	0.034375
A. longiglumis	1C	170300000	170263359	0.437384
A. longiglumis	1C	170400000	170363359	0.05239
A. longiglumis	1C	170500000	170463359	0.034375
A. longiglumis	1C	170600000	170563359	0.049724
A. longiglumis	1C	170700000	170663359	0.071739
A. longiglumis	1C	170800000	170763359	0.034375
A. longiglumis	1C	170900000	170863359	0.325905
A. longiglumis	1C	171000000	170963359	0.069024
A. longiglumis	1C	171100000	171063359	0.06672
A. longiglumis	1C	171200000	171163359	0.043317
A. longiglumis	1C	171300000	171263359	0.155594
A. longiglumis	1C	171400000	171363359	0.223055
A. longiglumis	1C	171500000	171463359	0.235927
A. longiglumis	1C	171600000	171563359	0.067287
A. longiglumis	1C	171700000	171663359	0.070188
A. longiglumis	1C	171800000	171763359	0.267047
A. longiglumis	1C	171900000	171863359	0.284971
A. longiglumis	1C	172000000	171963359	0.086799
A. longiglumis	1C	172100000	172063359	0.31497
A. longiglumis	1C	172200000	172163359	0.933055
A. longiglumis	1C	172300000	172263359	0.235415
A. longiglumis	1C	172400000	172363359	0.20218
A. longiglumis	1C	172500000	172463359	0.184566
A. longiglumis	1C	172600000	172563359	0.061305
A. longiglumis	1C	172700000	172663359	0.948895
A. longiglumis	1C	172800000	172763359	8.00567
A. longiglumis	1C	172900000	172863359	0.255152
A. longiglumis	1C	173000000	172963359	0.168977
A. longiglumis	1C	173100000	173063359	0.063222
A. longiglumis	1C	173200000	173163359	1.16852
A. longiglumis	1C	173300000	173263359	0
A. longiglumis	1C	173400000	173363359	0.034375
A. longiglumis	1C	173500000	173463359	2.41945
A. longiglumis	1C	173600000	173563359	0.120008
A. longiglumis	1C	173700000	173663359	0.038194
A. longiglumis	1C	173800000	173763359	0.175673
A. longiglumis	1C	173900000	173863359	0.120051
A. longiglumis	1C	174000000	173963359	0.034375
A. longiglumis	1C	174100000	174063359	4.61783
A. longiglumis	1C	174200000	174163359	0.064109
A. longiglumis	1C	174300000	174263359	0.878347
A. longiglumis	1C	174400000	174363359	0.08029
A. longiglumis	1C	174500000	174463359	0.091787
A. longiglumis	1C	174600000	174563359	0.328707
A. longiglumis	1C	174700000	174663359	0.034375
A. longiglumis	1C	174800000	174763359	0.343749
A. longiglumis	1C	174900000	174863359	0.043057
A. longiglumis	1C	175000000	174963359	0.166697
A. longiglumis	1C	175100000	175063359	0.135598
A. longiglumis	1C	175200000	175163359	0.089713
A. longiglumis	1C	175300000	175263359	0.109188
A. longiglumis	1C	175400000	175363359	0.107201
A. longiglumis	1C	175500000	175463359	0.075168
A. longiglumis	1C	175600000	175563359	0
A. longiglumis	1C	175700000	175663359	0.558156
A. longiglumis	1C	175800000	175763359	0
A. longiglumis	1C	175900000	175863359	0.064591
A. longiglumis	1C	176000000	175963359	0.427711
A. longiglumis	1C	176100000	176063359	0
A. longiglumis	1C	176200000	176163359	0.040726
A. longiglumis	1C	176300000	176263359	0.088638
A. longiglumis	1C	176400000	176363359	0.054323
A. longiglumis	1C	176500000	176463359	3.71099
A. longiglumis	1C	176600000	176563359	0.14199
A. longiglumis	1C	176700000	176663359	0.037639
A. longiglumis	1C	176800000	176763359	0.655525
A. longiglumis	1C	176900000	176863359	0.06117
A. longiglumis	1C	177000000	176963359	0
A. longiglumis	1C	177100000	177063359	0.042089
A. longiglumis	1C	177200000	177163359	0.151596
A. longiglumis	1C	177300000	177263359	0.124417
A. longiglumis	1C	177400000	177363359	1.15198
A. longiglumis	1C	177500000	177463359	0.378847
A. longiglumis	1C	177600000	177563359	0.229229
A. longiglumis	1C	177700000	177663359	0
A. longiglumis	1C	177800000	177763359	0
A. longiglumis	1C	177900000	177863359	0.034375
A. longiglumis	1C	178000000	177963359	0.03683
A. longiglumis	1C	178100000	178063359	0.910639
A. longiglumis	1C	178200000	178163359	1.59833
A. longiglumis	1C	178300000	178263359	6.55523
A. longiglumis	1C	178400000	178363359	1.93328
A. longiglumis	1C	178500000	178463359	0
A. longiglumis	1C	178600000	178563359	0.218935
A. longiglumis	1C	178700000	178663359	0.279212
A. longiglumis	1C	178800000	178763359	0.034375
A. longiglumis	1C	178900000	178863359	0.107765
A. longiglumis	1C	179000000	178963359	0.443949
A. longiglumis	1C	179100000	179063359	0.118196
A. longiglumis	1C	179200000	179163359	0.068636
A. longiglumis	1C	179300000	179263359	0.034375
A. longiglumis	1C	179400000	179363359	0.213232
A. longiglumis	1C	179500000	179463359	0.276944
A. longiglumis	1C	179600000	179563359	0.388685
A. longiglumis	1C	179700000	179663359	0.086048
A. longiglumis	1C	179800000	179763359	0.143127
A. longiglumis	1C	179900000	179863359	0.133074
A. longiglumis	1C	180000000	179963359	0.034375
A. longiglumis	1C	180100000	180063359	0.283401
A. longiglumis	1C	180200000	180163359	0.393261
A. longiglumis	1C	180300000	180263359	0.165751
A. longiglumis	1C	180400000	180363359	0.444389
A. longiglumis	1C	180500000	180463359	0.047154
A. longiglumis	1C	180600000	180563359	0.18626
A. longiglumis	1C	180700000	180663359	0.034375
A. longiglumis	1C	180800000	180763359	0.034375
A. longiglumis	1C	180900000	180863359	0.284715
A. longiglumis	1C	181000000	180963359	0.034375
A. longiglumis	1C	181100000	181063359	0.103376
A. longiglumis	1C	181200000	181163359	0.20473
A. longiglumis	1C	181300000	181263359	0.150548
A. longiglumis	1C	181400000	181363359	0.161382
A. longiglumis	1C	181500000	181463359	0.869697
A. longiglumis	1C	181600000	181563359	0.102021
A. longiglumis	1C	181700000	181663359	0.20938
A. longiglumis	1C	181800000	181763359	0.152913
A. longiglumis	1C	181900000	181863359	0.368631
A. longiglumis	1C	182000000	181963359	0.122083
A. longiglumis	1C	182100000	182063359	0.117623
A. longiglumis	1C	182200000	182163359	1.18632
A. longiglumis	1C	182300000	182263359	0.059828
A. longiglumis	1C	182400000	182363359	0.109742
A. longiglumis	1C	182500000	182463359	0.034375
A. longiglumis	1C	182600000	182563359	0.034375
A. longiglumis	1C	182700000	182663359	0
A. longiglumis	1C	182800000	182763359	0.034375
A. longiglumis	1C	182900000	182863359	0.070049
A. longiglumis	1C	183000000	182963359	0.128906
A. longiglumis	1C	183100000	183063359	0.067768
A. longiglumis	1C	183200000	183163359	0.207379
A. longiglumis	1C	183300000	183263359	0.171919
A. longiglumis	1C	183400000	183363359	0
A. longiglumis	1C	183500000	183463359	0
A. longiglumis	1C	183600000	183563359	0.034375
A. longiglumis	1C	183700000	183663359	0.11741
A. longiglumis	1C	183800000	183763359	0.060541
A. longiglumis	1C	183900000	183863359	0.034375
A. longiglumis	1C	184000000	183963359	2.59336
A. longiglumis	1C	184100000	184063359	0.338991
A. longiglumis	1C	184200000	184163359	0.138915
A. longiglumis	1C	184300000	184263359	0.21816
A. longiglumis	1C	184400000	184363359	0.097618
A. longiglumis	1C	184500000	184463359	0.195739
A. longiglumis	1C	184600000	184563359	0.074007
A. longiglumis	1C	184700000	184663359	0.794884
A. longiglumis	1C	184800000	184763359	0.047943
A. longiglumis	1C	184900000	184863359	0.113984
A. longiglumis	1C	185000000	184963359	0.20464
A. longiglumis	1C	185100000	185063359	0.545081
A. longiglumis	1C	185200000	185163359	0.217069
A. longiglumis	1C	185300000	185263359	0
A. longiglumis	1C	185400000	185363359	0
A. longiglumis	1C	185500000	185463359	0.034375
A. longiglumis	1C	185600000	185563359	0.038806
A. longiglumis	1C	185700000	185663359	0.135196
A. longiglumis	1C	185800000	185763359	0.122173
A. longiglumis	1C	185900000	185863359	0.115766
A. longiglumis	1C	186000000	185963359	0.110129
A. longiglumis	1C	186100000	186063359	0.043412
A. longiglumis	1C	186200000	186163359	0.362026
A. longiglumis	1C	186300000	186263359	0.059273
A. longiglumis	1C	186400000	186363359	0.058628
A. longiglumis	1C	186500000	186463359	0.135551
A. longiglumis	1C	186600000	186563359	0.044818
A. longiglumis	1C	186700000	186663359	0.117481
A. longiglumis	1C	186800000	186763359	0.230533
A. longiglumis	1C	186900000	186863359	0.888262
A. longiglumis	1C	187000000	186963359	0.299204
A. longiglumis	1C	187100000	187063359	0.130699
A. longiglumis	1C	187200000	187163359	0.089493
A. longiglumis	1C	187300000	187263359	0.363036
A. longiglumis	1C	187400000	187363359	0.38594
A. longiglumis	1C	187500000	187463359	0.410678
A. longiglumis	1C	187600000	187563359	0.568916
A. longiglumis	1C	187700000	187663359	0.157825
A. longiglumis	1C	187800000	187763359	0.249252
A. longiglumis	1C	187900000	187863359	0.034375
A. longiglumis	1C	188000000	187963359	0.041681
A. longiglumis	1C	188100000	188063359	0.121743
A. longiglumis	1C	188200000	188163359	0.034375
A. longiglumis	1C	188300000	188263359	0.067706
A. longiglumis	1C	188400000	188363359	0.09105
A. longiglumis	1C	188500000	188463359	0.259227
A. longiglumis	1C	188600000	188563359	0.214671
A. longiglumis	1C	188700000	188663359	0.205797
A. longiglumis	1C	188800000	188763359	0
A. longiglumis	1C	188900000	188863359	0.182125
A. longiglumis	1C	189000000	188963359	0.073452
A. longiglumis	1C	189100000	189063359	0.228163
A. longiglumis	1C	189200000	189163359	0.061003
A. longiglumis	1C	189300000	189263359	0.041054
A. longiglumis	1C	189400000	189363359	0.215187
A. longiglumis	1C	189500000	189463359	0.04489
A. longiglumis	1C	189600000	189563359	0.240602
A. longiglumis	1C	189700000	189663359	0.034375
A. longiglumis	1C	189800000	189763359	0.948214
A. longiglumis	1C	189900000	189863359	0.042359
A. longiglumis	1C	190000000	189963359	0.057756
A. longiglumis	1C	190100000	190063359	0.050005
A. longiglumis	1C	190200000	190163359	0.055387
A. longiglumis	1C	190300000	190263359	0.248573
A. longiglumis	1C	190400000	190363359	0.208096
A. longiglumis	1C	190500000	190463359	0.148703
A. longiglumis	1C	190600000	190563359	0.120009
A. longiglumis	1C	190700000	190663359	0.137113
A. longiglumis	1C	190800000	190763359	0.461763
A. longiglumis	1C	190900000	190863359	0.060935
A. longiglumis	1C	191000000	190963359	0.060606
A. longiglumis	1C	191100000	191063359	0.052366
A. longiglumis	1C	191200000	191163359	1.14536
A. longiglumis	1C	191300000	191263359	0.230099
A. longiglumis	1C	191400000	191363359	0.520911
A. longiglumis	1C	191500000	191463359	0.189236
A. longiglumis	1C	191600000	191563359	1.34868
A. longiglumis	1C	191700000	191663359	0.29145
A. longiglumis	1C	191800000	191763359	0.115038
A. longiglumis	1C	191900000	191863359	0.25531
A. longiglumis	1C	192000000	191963359	0.181795
A. longiglumis	1C	192100000	192063359	0.084305
A. longiglumis	1C	192200000	192163359	0.322784
A. longiglumis	1C	192300000	192263359	0
A. longiglumis	1C	192400000	192363359	0.477602
A. longiglumis	1C	192500000	192463359	0.093212
A. longiglumis	1C	192600000	192563359	0.473245
A. longiglumis	1C	192700000	192663359	0.049944
A. longiglumis	1C	192800000	192763359	0.053517
A. longiglumis	1C	192900000	192863359	0.034375
A. longiglumis	1C	193000000	192963359	0
A. longiglumis	1C	193100000	193063359	0.203187
A. longiglumis	1C	193200000	193163359	0.034375
A. longiglumis	1C	193300000	193263359	0.648783
A. longiglumis	1C	193400000	193363359	0.414234
A. longiglumis	1C	193500000	193463359	0.402298
A. longiglumis	1C	193600000	193563359	0.179864
A. longiglumis	1C	193700000	193663359	0.034375
A. longiglumis	1C	193800000	193763359	0.771231
A. longiglumis	1C	193900000	193863359	0.143944
A. longiglumis	1C	194000000	193963359	0.068215
A. longiglumis	1C	194100000	194063359	0.101328
A. longiglumis	1C	194200000	194163359	0.136286
A. longiglumis	1C	194300000	194263359	0.111298
A. longiglumis	1C	194400000	194363359	0.162396
A. longiglumis	1C	194500000	194463359	0.384954
A. longiglumis	1C	194600000	194563359	0.196392
A. longiglumis	1C	194700000	194663359	0.034375
A. longiglumis	1C	194800000	194763359	0.036794
A. longiglumis	1C	194900000	194863359	0.090011
A. longiglumis	1C	195000000	194963359	0.077773
A. longiglumis	1C	195100000	195063359	0.159992
A. longiglumis	1C	195200000	195163359	0.089479
A. longiglumis	1C	195300000	195263359	0.302978
A. longiglumis	1C	195400000	195363359	0.034375
A. longiglumis	1C	195500000	195463359	0
A. longiglumis	1C	195600000	195563359	0.141065
A. longiglumis	1C	195700000	195663359	0.041812
A. longiglumis	1C	195800000	195763359	0.053136
A. longiglumis	1C	195900000	195863359	0.122185
A. longiglumis	1C	196000000	195963359	0.16813
A. longiglumis	1C	196100000	196063359	0.116015
A. longiglumis	1C	196200000	196163359	0.05227
A. longiglumis	1C	196300000	196263359	0.1734
A. longiglumis	1C	196400000	196363359	0.463166
A. longiglumis	1C	196500000	196463359	0.066474
A. longiglumis	1C	196600000	196563359	0.166732
A. longiglumis	1C	196700000	196663359	0.418841
A. longiglumis	1C	196800000	196763359	0.059934
A. longiglumis	1C	196900000	196863359	0.158037
A. longiglumis	1C	197000000	196963359	0.805901
A. longiglumis	1C	197100000	197063359	0.280649
A. longiglumis	1C	197200000	197163359	0.79279
A. longiglumis	1C	197300000	197263359	0.085586
A. longiglumis	1C	197400000	197363359	0.287098
A. longiglumis	1C	197500000	197463359	0.040002
A. longiglumis	1C	197600000	197563359	0.05887
A. longiglumis	1C	197700000	197663359	4.82111
A. longiglumis	1C	197800000	197763359	1.19155
A. longiglumis	1C	197900000	197863359	0.150033
A. longiglumis	1C	198000000	197963359	0.170554
A. longiglumis	1C	198100000	198063359	0.037196
A. longiglumis	1C	198200000	198163359	0.344474
A. longiglumis	1C	198300000	198263359	0.130645
A. longiglumis	1C	198400000	198363359	0.834659
A. longiglumis	1C	198500000	198463359	0.034375
A. longiglumis	1C	198600000	198563359	0.047737
A. longiglumis	1C	198700000	198663359	0
A. longiglumis	1C	198800000	198763359	0.063577
A. longiglumis	1C	198900000	198863359	0.189913
A. longiglumis	1C	199000000	198963359	18.4345
A. longiglumis	1C	199100000	199063359	0.069402
A. longiglumis	1C	199200000	199163359	0.034375
A. longiglumis	1C	199300000	199263359	0.136425
A. longiglumis	1C	199400000	199363359	1.04282
A. longiglumis	1C	199500000	199463359	0.066106
A. longiglumis	1C	199600000	199563359	0
A. longiglumis	1C	199700000	199663359	0.133187
A. longiglumis	1C	199800000	199763359	0
A. longiglumis	1C	199900000	199863359	0.129665
[truncated: 67,705 more rows]

## Sheet: Fig E6b
Species	Chromosome	Plot_coordinate	Real_coordinate	Depth
A. eriantha	1C	100000	63359	0.713301
A. eriantha	1C	200000	163359	0.069831
A. eriantha	1C	300000	263359	0.044076
A. eriantha	1C	400000	363359	0.101424
A. eriantha	1C	500000	463359	0.073811
A. eriantha	1C	600000	563359	0.058903
A. eriantha	1C	700000	663359	0.113747
A. eriantha	1C	800000	763359	0.159297
A. eriantha	1C	900000	863359	0.469722
A. eriantha	1C	1000000	963359	0.062172
A. eriantha	1C	1100000	1063359	0.084561
A. eriantha	1C	1200000	1163359	0.14225
A. eriantha	1C	1300000	1263359	0.256553
A. eriantha	1C	1400000	1363359	0.772394
A. eriantha	1C	1500000	1463359	0.579331
A. eriantha	1C	1600000	1563359	0.044076
A. eriantha	1C	1700000	1663359	0.335468
A. eriantha	1C	1800000	1763359	0.778167
A. eriantha	1C	1900000	1863359	0.591181
A. eriantha	1C	2000000	1963359	0.300577
A. eriantha	1C	2100000	2063359	0.047004
A. eriantha	1C	2200000	2163359	0.54065
A. eriantha	1C	2300000	2263359	0.41533
A. eriantha	1C	2400000	2363359	0.102735
A. eriantha	1C	2500000	2463359	0.619388
A. eriantha	1C	2600000	2563359	0.3719
A. eriantha	1C	2700000	2663359	0.097751
A. eriantha	1C	2800000	2763359	0.111853
A. eriantha	1C	2900000	2863359	0.82168
A. eriantha	1C	3000000	2963359	0.492613
A. eriantha	1C	3100000	3063359	0.275277
A. eriantha	1C	3200000	3163359	0.731699
A. eriantha	1C	3300000	3263359	0.568725
A. eriantha	1C	3400000	3363359	0.045266
A. eriantha	1C	3500000	3463359	0.044076
A. eriantha	1C	3600000	3563359	0.066011
A. eriantha	1C	3700000	3663359	0.048904
A. eriantha	1C	3800000	3763359	0.062316
A. eriantha	1C	3900000	3863359	0.556413
A. eriantha	1C	4000000	3963359	0.783639
A. eriantha	1C	4100000	4063359	0.194471
A. eriantha	1C	4200000	4163359	0.351229
A. eriantha	1C	4300000	4263359	0.310496
A. eriantha	1C	4400000	4363359	0.044076
A. eriantha	1C	4500000	4463359	0.218191
A. eriantha	1C	4600000	4563359	0.372773
A. eriantha	1C	4700000	4663359	0.526147
A. eriantha	1C	4800000	4763359	1.06031
A. eriantha	1C	4900000	4863359	0.371418
A. eriantha	1C	5000000	4963359	0.044076
A. eriantha	1C	5100000	5063359	0.120183
A. eriantha	1C	5200000	5163359	0.413573
A. eriantha	1C	5300000	5263359	0.431375
A. eriantha	1C	5400000	5363359	0.71786
A. eriantha	1C	5500000	5463359	0.258804
A. eriantha	1C	5600000	5563359	0.772723
A. eriantha	1C	5700000	5663359	0.876893
A. eriantha	1C	5800000	5763359	0.289741
A. eriantha	1C	5900000	5863359	0.495507
A. eriantha	1C	6000000	5963359	1.09102
A. eriantha	1C	6100000	6063359	0.616168
A. eriantha	1C	6200000	6163359	0.318414
A. eriantha	1C	6300000	6263359	0.640128
A. eriantha	1C	6400000	6363359	0.747473
A. eriantha	1C	6500000	6463359	0.442194
A. eriantha	1C	6600000	6563359	0.750601
A. eriantha	1C	6700000	6663359	0.407383
A. eriantha	1C	6800000	6763359	0.595175
A. eriantha	1C	6900000	6863359	0.752806
A. eriantha	1C	7000000	6963359	0.535747
A. eriantha	1C	7100000	7063359	0.168727
A. eriantha	1C	7200000	7163359	0.09861
A. eriantha	1C	7300000	7263359	0.40634
A. eriantha	1C	7400000	7363359	0.440334
A. eriantha	1C	7500000	7463359	0.556385
A. eriantha	1C	7600000	7563359	0.489185
A. eriantha	1C	7700000	7663359	1.62102
A. eriantha	1C	7800000	7763359	0.515695
A. eriantha	1C	7900000	7863359	0.462901
A. eriantha	1C	8000000	7963359	0.913028
A. eriantha	1C	8100000	8063359	0.516794
A. eriantha	1C	8200000	8163359	0.273071
A. eriantha	1C	8300000	8263359	0.169696
A. eriantha	1C	8400000	8363359	0.830019
A. eriantha	1C	8500000	8463359	0.046327
A. eriantha	1C	8600000	8563359	0.152427
A. eriantha	1C	8700000	8663359	0.083655
A. eriantha	1C	8800000	8763359	0.449808
A. eriantha	1C	8900000	8863359	0.472746
A. eriantha	1C	9000000	8963359	0.730622
A. eriantha	1C	9100000	9063359	0.864313
A. eriantha	1C	9200000	9163359	0.7301
A. eriantha	1C	9300000	9263359	0.424345
A. eriantha	1C	9400000	9363359	0.581706
A. eriantha	1C	9500000	9463359	0.333086
A. eriantha	1C	9600000	9563359	0.823227
A. eriantha	1C	9700000	9663359	0.683571
A. eriantha	1C	9800000	9763359	0.612877
A. eriantha	1C	9900000	9863359	0.266211
A. eriantha	1C	10000000	9963359	0.629838
A. eriantha	1C	10100000	10063359	1.44469
A. eriantha	1C	10200000	10163359	0.864464
A. eriantha	1C	10300000	10263359	0.81045
A. eriantha	1C	10400000	10363359	1.08179
A. eriantha	1C	10500000	10463359	0.692754
A. eriantha	1C	10600000	10563359	0.28792
A. eriantha	1C	10700000	10663359	0.658225
A. eriantha	1C	10800000	10763359	0.713249
A. eriantha	1C	10900000	10863359	1.00747
A. eriantha	1C	11000000	10963359	0.718776
A. eriantha	1C	11100000	11063359	0.481394
A. eriantha	1C	11200000	11163359	0.929944
A. eriantha	1C	11300000	11263359	0.665609
A. eriantha	1C	11400000	11363359	0.592739
A. eriantha	1C	11500000	11463359	0.638473
A. eriantha	1C	11600000	11563359	0.639141
A. eriantha	1C	11700000	11663359	0.487031
A. eriantha	1C	11800000	11763359	0.114942
A. eriantha	1C	11900000	11863359	0.672935
A. eriantha	1C	12000000	11963359	0.90538
A. eriantha	1C	12100000	12063359	0.427302
A. eriantha	1C	12200000	12163359	0.161239
A. eriantha	1C	12300000	12263359	0.342981
A. eriantha	1C	12400000	12363359	0.724696
A. eriantha	1C	12500000	12463359	0.846229
A. eriantha	1C	12600000	12563359	0.664518
A. eriantha	1C	12700000	12663359	0.44257
A. eriantha	1C	12800000	12763359	0.389571
A. eriantha	1C	12900000	12863359	1.09933
A. eriantha	1C	13000000	12963359	0.598112
A. eriantha	1C	13100000	13063359	0.467825
A. eriantha	1C	13200000	13163359	0.574959
A. eriantha	1C	13300000	13263359	0.865936
A. eriantha	1C	13400000	13363359	0.57372
A. eriantha	1C	13500000	13463359	0.602332
A. eriantha	1C	13600000	13563359	0.575403
A. eriantha	1C	13700000	13663359	1.10528
A. eriantha	1C	13800000	13763359	0.199145
A. eriantha	1C	13900000	13863359	0.350666
A. eriantha	1C	14000000	13963359	0.293989
A. eriantha	1C	14100000	14063359	0.771881
A. eriantha	1C	14200000	14163359	0.498275
A. eriantha	1C	14300000	14263359	0.696926
A. eriantha	1C	14400000	14363359	0.615036
A. eriantha	1C	14500000	14463359	0.573719
A. eriantha	1C	14600000	14563359	0.450823
A. eriantha	1C	14700000	14663359	0.610933
A. eriantha	1C	14800000	14763359	0.681813
A. eriantha	1C	14900000	14863359	0.415358
A. eriantha	1C	15000000	14963359	0.379138
A. eriantha	1C	15100000	15063359	0.16549
A. eriantha	1C	15200000	15163359	0.496355
A. eriantha	1C	15300000	15263359	0.634383
A. eriantha	1C	15400000	15363359	0.605101
A. eriantha	1C	15500000	15463359	0.733616
A. eriantha	1C	15600000	15563359	0.374189
A. eriantha	1C	15700000	15663359	0.184933
A. eriantha	1C	15800000	15763359	0.880736
A. eriantha	1C	15900000	15863359	0.468929
A. eriantha	1C	16000000	15963359	0.557205
A. eriantha	1C	16100000	16063359	0.511836
A. eriantha	1C	16200000	16163359	0.224558
A. eriantha	1C	16300000	16263359	0.661141
A. eriantha	1C	16400000	16363359	0.550245
A. eriantha	1C	16500000	16463359	0.78137
A. eriantha	1C	16600000	16563359	0.626612
A. eriantha	1C	16700000	16663359	0.896686
A. eriantha	1C	16800000	16763359	0.503672
A. eriantha	1C	16900000	16863359	0.457627
A. eriantha	1C	17000000	16963359	0.05253
A. eriantha	1C	17100000	17063359	0.611211
A. eriantha	1C	17200000	17163359	0.536416
A. eriantha	1C	17300000	17263359	0.52791
A. eriantha	1C	17400000	17363359	0.332931
A. eriantha	1C	17500000	17463359	0.473873
A. eriantha	1C	17600000	17563359	0.306644
A. eriantha	1C	17700000	17663359	0.581386
A. eriantha	1C	17800000	17763359	0.764544
A. eriantha	1C	17900000	17863359	0.161163
A. eriantha	1C	18000000	17963359	0.298864
A. eriantha	1C	18100000	18063359	0.050978
A. eriantha	1C	18200000	18163359	0.688544
A. eriantha	1C	18300000	18263359	0.541838
A. eriantha	1C	18400000	18363359	0.812636
A. eriantha	1C	18500000	18463359	0.878903
A. eriantha	1C	18600000	18563359	0.218776
A. eriantha	1C	18700000	18663359	0.417106
A. eriantha	1C	18800000	18763359	0.64112
A. eriantha	1C	18900000	18863359	0.619003
A. eriantha	1C	19000000	18963359	0.397645
A. eriantha	1C	19100000	19063359	0.911488
A. eriantha	1C	19200000	19163359	0.778374
A. eriantha	1C	19300000	19263359	0.718573
A. eriantha	1C	19400000	19363359	0.44816
A. eriantha	1C	19500000	19463359	0.694025
A. eriantha	1C	19600000	19563359	0.255262
A. eriantha	1C	19700000	19663359	0.461883
A. eriantha	1C	19800000	19763359	0.486356
A. eriantha	1C	19900000	19863359	0.243126
A. eriantha	1C	20000000	19963359	0.701061
A. eriantha	1C	20100000	20063359	1.99189
A. eriantha	1C	20200000	20163359	0.796163
A. eriantha	1C	20300000	20263359	1.03093
A. eriantha	1C	20400000	20363359	0.429738
A. eriantha	1C	20500000	20463359	0.527626
A. eriantha	1C	20600000	20563359	0.244439
A. eriantha	1C	20700000	20663359	0.436305
A. eriantha	1C	20800000	20763359	0.19437
A. eriantha	1C	20900000	20863359	0.922549
A. eriantha	1C	21000000	20963359	0.86407
A. eriantha	1C	21100000	21063359	0.758567
A. eriantha	1C	21200000	21163359	1.16448
A. eriantha	1C	21300000	21263359	0.520638
A. eriantha	1C	21400000	21363359	0.974965
A. eriantha	1C	21500000	21463359	1.77078
A. eriantha	1C	21600000	21563359	0.663912
A. eriantha	1C	21700000	21663359	0.428755
A. eriantha	1C	21800000	21763359	0.495326
A. eriantha	1C	21900000	21863359	0.154104
A. eriantha	1C	22000000	21963359	1.23332
A. eriantha	1C	22100000	22063359	0.12221
A. eriantha	1C	22200000	22163359	1.0987
A. eriantha	1C	22300000	22263359	1.08916
A. eriantha	1C	22400000	22363359	1.18873
A. eriantha	1C	22500000	22463359	0.062109
A. eriantha	1C	22600000	22563359	1.43452
A. eriantha	1C	22700000	22663359	0.302779
A. eriantha	1C	22800000	22763359	0.091896
A. eriantha	1C	22900000	22863359	0.046598
A. eriantha	1C	23000000	22963359	0.057342
A. eriantha	1C	23100000	23063359	0.051472
A. eriantha	1C	23200000	23163359	0.233001
A. eriantha	1C	23300000	23263359	0.457199
A. eriantha	1C	23400000	23363359	0.269189
A. eriantha	1C	23500000	23463359	0.263162
A. eriantha	1C	23600000	23563359	1.19525
A. eriantha	1C	23700000	23663359	1.07236
A. eriantha	1C	23800000	23763359	0.47228
A. eriantha	1C	23900000	23863359	0.770576
A. eriantha	1C	24000000	23963359	0.804372
A. eriantha	1C	24100000	24063359	0.749079
A. eriantha	1C	24200000	24163359	0.746718
A. eriantha	1C	24300000	24263359	0.372483
A. eriantha	1C	24400000	24363359	1.03109
A. eriantha	1C	24500000	24463359	0.554102
A. eriantha	1C	24600000	24563359	0.362413
A. eriantha	1C	24700000	24663359	0.495464
A. eriantha	1C	24800000	24763359	0.304052
A. eriantha	1C	24900000	24863359	0.271321
A. eriantha	1C	25000000	24963359	0.193087
A. eriantha	1C	25100000	25063359	0.123544
A. eriantha	1C	25200000	25163359	0.255248
A. eriantha	1C	25300000	25263359	0.149521
A. eriantha	1C	25400000	25363359	0.151576
A. eriantha	1C	25500000	25463359	0.171167
A. eriantha	1C	25600000	25563359	0.353945
A. eriantha	1C	25700000	25663359	0.396722
A. eriantha	1C	25800000	25763359	0.591353
A. eriantha	1C	25900000	25863359	0.136838
A. eriantha	1C	26000000	25963359	1.50075
A. eriantha	1C	26100000	26063359	0.459052
A. eriantha	1C	26200000	26163359	0.522716
A. eriantha	1C	26300000	26263359	0.269903
A. eriantha	1C	26400000	26363359	0.758655
A. eriantha	1C	26500000	26463359	0.347648
A. eriantha	1C	26600000	26563359	0.136996
A. eriantha	1C	26700000	26663359	0.149226
A. eriantha	1C	26800000	26763359	0.232981
A. eriantha	1C	26900000	26863359	0.222434
A. eriantha	1C	27000000	26963359	0.651816
A. eriantha	1C	27100000	27063359	0.282844
A. eriantha	1C	27200000	27163359	0.406017
A. eriantha	1C	27300000	27263359	0.240777
A. eriantha	1C	27400000	27363359	0.487758
A. eriantha	1C	27500000	27463359	0.24006
A. eriantha	1C	27600000	27563359	0.279617
A. eriantha	1C	27700000	27663359	0.760184
A. eriantha	1C	27800000	27763359	0.983541
A. eriantha	1C	27900000	27863359	0.780501
A. eriantha	1C	28000000	27963359	0.821246
A. eriantha	1C	28100000	28063359	0.374959
A. eriantha	1C	28200000	28163359	0.764428
A. eriantha	1C	28300000	28263359	0.115145
A. eriantha	1C	28400000	28363359	0.377893
A. eriantha	1C	28500000	28463359	1.38926
A. eriantha	1C	28600000	28563359	0.128424
A. eriantha	1C	28700000	28663359	1.10794
A. eriantha	1C	28800000	28763359	0.475735
A. eriantha	1C	28900000	28863359	0.504456
A. eriantha	1C	29000000	28963359	0.797227
A. eriantha	1C	29100000	29063359	0.537783
A. eriantha	1C	29200000	29163359	0.298222
A. eriantha	1C	29300000	29263359	0.422312
A. eriantha	1C	29400000	29363359	1.03233
A. eriantha	1C	29500000	29463359	0.771452
A. eriantha	1C	29600000	29563359	0.705064
A. eriantha	1C	29700000	29663359	0.732145
A. eriantha	1C	29800000	29763359	0.671906
A. eriantha	1C	29900000	29863359	0.090737
A. eriantha	1C	30000000	29963359	0.189818
A. eriantha	1C	30100000	30063359	0.569164
A. eriantha	1C	30200000	30163359	0.98515
A. eriantha	1C	30300000	30263359	0.426686
A. eriantha	1C	30400000	30363359	0.714739
A. eriantha	1C	30500000	30463359	0.735311
A. eriantha	1C	30600000	30563359	0.751105
A. eriantha	1C	30700000	30663359	0.547819
A. eriantha	1C	30800000	30763359	0.422017
A. eriantha	1C	30900000	30863359	0.525893
A. eriantha	1C	31000000	30963359	0.513734
A. eriantha	1C	31100000	31063359	1.4751
A. eriantha	1C	31200000	31163359	0.368468
A. eriantha	1C	31300000	31263359	0.592325
A. eriantha	1C	31400000	31363359	0.465208
A. eriantha	1C	31500000	31463359	0.293239
A. eriantha	1C	31600000	31563359	0.635807
A. eriantha	1C	31700000	31663359	0.993212
A. eriantha	1C	31800000	31763359	0.432759
A. eriantha	1C	31900000	31863359	0.279381
A. eriantha	1C	32000000	31963359	0.268965
A. eriantha	1C	32100000	32063359	0.36159
A. eriantha	1C	32200000	32163359	0.777548
A. eriantha	1C	32300000	32263359	0.694069
A. eriantha	1C	32400000	32363359	0.255596
A. eriantha	1C	32500000	32463359	0.913406
A. eriantha	1C	32600000	32563359	0.368852
A. eriantha	1C	32700000	32663359	0.833142
A. eriantha	1C	32800000	32763359	0.818357
A. eriantha	1C	32900000	32863359	0.528913
A. eriantha	1C	33000000	32963359	0.833202
A. eriantha	1C	33100000	33063359	0.175401
A. eriantha	1C	33200000	33163359	0.869425
A. eriantha	1C	33300000	33263359	0.40481
A. eriantha	1C	33400000	33363359	0.599644
A. eriantha	1C	33500000	33463359	0.30296
A. eriantha	1C	33600000	33563359	0.461728
A. eriantha	1C	33700000	33663359	0.372246
A. eriantha	1C	33800000	33763359	0.301545
A. eriantha	1C	33900000	33863359	0.045341
A. eriantha	1C	34000000	33963359	0.10449
A. eriantha	1C	34100000	34063359	0.044076
A. eriantha	1C	34200000	34163359	0
A. eriantha	1C	34300000	34263359	0.309531
A. eriantha	1C	34400000	34363359	0.663675
A. eriantha	1C	34500000	34463359	1.67017
A. eriantha	1C	34600000	34563359	0.0519
A. eriantha	1C	34700000	34663359	0.760955
A. eriantha	1C	34800000	34763359	0.081558
A. eriantha	1C	34900000	34863359	0.088005
A. eriantha	1C	35000000	34963359	0.446856
A. eriantha	1C	35100000	35063359	0.329688
A. eriantha	1C	35200000	35163359	0.66214
A. eriantha	1C	35300000	35263359	0.660951
A. eriantha	1C	35400000	35363359	0.054473
A. eriantha	1C	35500000	35463359	0.15343
A. eriantha	1C	35600000	35563359	0.641162
A. eriantha	1C	35700000	35663359	0.380257
A. eriantha	1C	35800000	35763359	0.624604
A. eriantha	1C	35900000	35863359	0.354478
A. eriantha	1C	36000000	35963359	0.379696
A. eriantha	1C	36100000	36063359	0.271164
A. eriantha	1C	36200000	36163359	0.559204
A. eriantha	1C	36300000	36263359	0.391156
A. eriantha	1C	36400000	36363359	0.581947
A. eriantha	1C	36500000	36463359	0.335283
A. eriantha	1C	36600000	36563359	0.797069
A. eriantha	1C	36700000	36663359	0.684319
A. eriantha	1C	36800000	36763359	0.620933
A. eriantha	1C	36900000	36863359	0.652482
A. eriantha	1C	37000000	36963359	0.4752
A. eriantha	1C	37100000	37063359	0.314564
A. eriantha	1C	37200000	37163359	0.582688
A. eriantha	1C	37300000	37263359	0.246177
A. eriantha	1C	37400000	37363359	0.188857
A. eriantha	1C	37500000	37463359	0.112886
A. eriantha	1C	37600000	37563359	0.26564
A. eriantha	1C	37700000	37663359	0.504514
A. eriantha	1C	37800000	37763359	0.487445
A. eriantha	1C	37900000	37863359	0.329563
A. eriantha	1C	38000000	37963359	0.2115
A. eriantha	1C	38100000	38063359	0.512447
A. eriantha	1C	38200000	38163359	0.394657
A. eriantha	1C	38300000	38263359	0.363278
A. eriantha	1C	38400000	38363359	0.048074
A. eriantha	1C	38500000	38463359	0.487317
A. eriantha	1C	38600000	38563359	0.676014
A. eriantha	1C	38700000	38663359	0.79198
A. eriantha	1C	38800000	38763359	0.844778
A. eriantha	1C	38900000	38863359	0.263523
A. eriantha	1C	39000000	38963359	0.268842
A. eriantha	1C	39100000	39063359	0.801914
A. eriantha	1C	39200000	39163359	0.359891
A. eriantha	1C	39300000	39263359	0.136939
A. eriantha	1C	39400000	39363359	0.295346
A. eriantha	1C	39500000	39463359	0.064286
A. eriantha	1C	39600000	39563359	0.529134
A. eriantha	1C	39700000	39663359	0.500757
A. eriantha	1C	39800000	39763359	0.425776
A. eriantha	1C	39900000	39863359	0.348036
A. eriantha	1C	40000000	39963359	0.726357
A. eriantha	1C	40100000	40063359	0.656967
A. eriantha	1C	40200000	40163359	0.369669
A. eriantha	1C	40300000	40263359	0.099295
A. eriantha	1C	40400000	40363359	0.607508
A. eriantha	1C	40500000	40463359	0.798872
A. eriantha	1C	40600000	40563359	0.862958
A. eriantha	1C	40700000	40663359	0.686576
A. eriantha	1C	40800000	40763359	0.881633
A. eriantha	1C	40900000	40863359	1.17152
A. eriantha	1C	41000000	40963359	0.790723
A. eriantha	1C	41100000	41063359	0.762295
A. eriantha	1C	41200000	41163359	0.525599
A. eriantha	1C	41300000	41263359	0.890581
A. eriantha	1C	41400000	41363359	1.01434
A. eriantha	1C	41500000	41463359	0.97868
A. eriantha	1C	41600000	41563359	0.680861
A. eriantha	1C	41700000	41663359	0.479611
A. eriantha	1C	41800000	41763359	2.16321
A. eriantha	1C	41900000	41863359	0.911681
A. eriantha	1C	42000000	41963359	1.44276
A. eriantha	1C	42100000	42063359	1.20838
A. eriantha	1C	42200000	42163359	1.42451
A. eriantha	1C	42300000	42263359	0.997962
A. eriantha	1C	42400000	42363359	0.918019
A. eriantha	1C	42500000	42463359	0.768872
A. eriantha	1C	42600000	42563359	0.724949
A. eriantha	1C	42700000	42663359	0.823685
A. eriantha	1C	42800000	42763359	0.798194
A. eriantha	1C	42900000	42863359	0.492741
A. eriantha	1C	43000000	42963359	0.683545
A. eriantha	1C	43100000	43063359	0.33819
A. eriantha	1C	43200000	43163359	0.579605
A. eriantha	1C	43300000	43263359	0.947428
A. eriantha	1C	43400000	43363359	0.570142
A. eriantha	1C	43500000	43463359	1.20321
A. eriantha	1C	43600000	43563359	1.22277
A. eriantha	1C	43700000	43663359	0.772851
A. eriantha	1C	43800000	43763359	1.25275
A. eriantha	1C	43900000	43863359	0.828788
A. eriantha	1C	44000000	43963359	1.22723
A. eriantha	1C	44100000	44063359	1.00309
A. eriantha	1C	44200000	44163359	1.30999
A. eriantha	1C	44300000	44263359	0.876727
A. eriantha	1C	44400000	44363359	0.814366
A. eriantha	1C	44500000	44463359	0.876636
A. eriantha	1C	44600000	44563359	1.06056
A. eriantha	1C	44700000	44663359	1.00535
A. eriantha	1C	44800000	44763359	0.975777
A. eriantha	1C	44900000	44863359	0.989133
A. eriantha	1C	45000000	44963359	1.00047
A. eriantha	1C	45100000	45063359	0.992784
A. eriantha	1C	45200000	45163359	0.875357
A. eriantha	1C	45300000	45263359	0.711375
A. eriantha	1C	45400000	45363359	0.612974
A. eriantha	1C	45500000	45463359	0.7264
A. eriantha	1C	45600000	45563359	0.943565
A. eriantha	1C	45700000	45663359	0.911938
A. eriantha	1C	45800000	45763359	0.95466
A. eriantha	1C	45900000	45863359	1.2102
A. eriantha	1C	46000000	45963359	0.676962
A. eriantha	1C	46100000	46063359	0.60911
A. eriantha	1C	46200000	46163359	1.0885
A. eriantha	1C	46300000	46263359	0.803263
A. eriantha	1C	46400000	46363359	0.639512
A. eriantha	1C	46500000	46463359	0.992764
A. eriantha	1C	46600000	46563359	1.75374
A. eriantha	1C	46700000	46663359	0.950927
A. eriantha	1C	46800000	46763359	0.856467
A. eriantha	1C	46900000	46863359	1.34789
A. eriantha	1C	47000000	46963359	1.22304
A. eriantha	1C	47100000	47063359	0.565786
A. eriantha	1C	47200000	47163359	0.964919
A. eriantha	1C	47300000	47263359	0.703478
A. eriantha	1C	47400000	47363359	1.22164
A. eriantha	1C	47500000	47463359	1.0803
A. eriantha	1C	47600000	47563359	0.902902
A. eriantha	1C	47700000	47663359	0.989111
A. eriantha	1C	47800000	47763359	1.43107
A. eriantha	1C	47900000	47863359	0.657528
A. eriantha	1C	48000000	47963359	0.599299
A. eriantha	1C	48100000	48063359	1.32031
A. eriantha	1C	48200000	48163359	1.01358
A. eriantha	1C	48300000	48263359	0.928707
A. eriantha	1C	48400000	48363359	0.680632
A. eriantha	1C	48500000	48463359	0.729918
A. eriantha	1C	48600000	48563359	0.856279
A. eriantha	1C	48700000	48663359	0.701345
A. eriantha	1C	48800000	48763359	0.732319
A. eriantha	1C	48900000	48863359	1.501
A. eriantha	1C	49000000	48963359	1.57032
A. eriantha	1C	49100000	49063359	0.63711
A. eriantha	1C	49200000	49163359	0.733081
A. eriantha	1C	49300000	49263359	0.853673
A. eriantha	1C	49400000	49363359	0.680545
A. eriantha	1C	49500000	49463359	1.20471
A. eriantha	1C	49600000	49563359	1.0751
A. eriantha	1C	49700000	49663359	0.562769
A. eriantha	1C	49800000	49763359	0.71992
A. eriantha	1C	49900000	49863359	1.14712
A. eriantha	1C	50000000	49963359	1.17072
A. eriantha	1C	50100000	50063359	0.992433
A. eriantha	1C	50200000	50163359	1.25443
A. eriantha	1C	50300000	50263359	1.56865
A. eriantha	1C	50400000	50363359	1.14562
A. eriantha	1C	50500000	50463359	0.782197
A. eriantha	1C	50600000	50563359	1.2914
A. eriantha	1C	50700000	50663359	1.28177
A. eriantha	1C	50800000	50763359	1.00028
A. eriantha	1C	50900000	50863359	0.85794
A. eriantha	1C	51000000	50963359	0.933244
A. eriantha	1C	51100000	51063359	1.76568
A. eriantha	1C	51200000	51163359	1.68507
A. eriantha	1C	51300000	51263359	1.32509
A. eriantha	1C	51400000	51363359	0.920947
A. eriantha	1C	51500000	51463359	0.742353
A. eriantha	1C	51600000	51563359	0.92522
A. eriantha	1C	51700000	51663359	1.32822
A. eriantha	1C	51800000	51763359	1.00092
A. eriantha	1C	51900000	51863359	0.739494
A. eriantha	1C	52000000	51963359	0.887429
A. eriantha	1C	52100000	52063359	1.38027
A. eriantha	1C	52200000	52163359	1.10668
A. eriantha	1C	52300000	52263359	1.47525
A. eriantha	1C	52400000	52363359	1.05765
A. eriantha	1C	52500000	52463359	1.33399
A. eriantha	1C	52600000	52563359	0.63551
A. eriantha	1C	52700000	52663359	0.715874
A. eriantha	1C	52800000	52763359	1.2134
A. eriantha	1C	52900000	52863359	1.01386
A. eriantha	1C	53000000	52963359	0.578789
A. eriantha	1C	53100000	53063359	0.712233
A. eriantha	1C	53200000	53163359	0.552206
A. eriantha	1C	53300000	53263359	0.792867
A. eriantha	1C	53400000	53363359	1.52908
A. eriantha	1C	53500000	53463359	1.35095
A. eriantha	1C	53600000	53563359	1.21529
A. eriantha	1C	53700000	53663359	0.911269
A. eriantha	1C	53800000	53763359	0.513396
A. eriantha	1C	53900000	53863359	0.564287
A. eriantha	1C	54000000	53963359	1.06834
A. eriantha	1C	54100000	54063359	1.09817
A. eriantha	1C	54200000	54163359	0.369146
A. eriantha	1C	54300000	54263359	1.47642
A. eriantha	1C	54400000	54363359	0.633166
A. eriantha	1C	54500000	54463359	1.3166
A. eriantha	1C	54600000	54563359	1.25239
A. eriantha	1C	54700000	54663359	1.05786
A. eriantha	1C	54800000	54763359	0.979049
A. eriantha	1C	54900000	54863359	0.8259
A. eriantha	1C	55000000	54963359	0.831989
A. eriantha	1C	55100000	55063359	1.11494
A. eriantha	1C	55200000	55163359	1.11168
A. eriantha	1C	55300000	55263359	0.727596
A. eriantha	1C	55400000	55363359	1.11763
A. eriantha	1C	55500000	55463359	1.28918
A. eriantha	1C	55600000	55563359	0.589279
A. eriantha	1C	55700000	55663359	1.55057
A. eriantha	1C	55800000	55763359	1.5507
A. eriantha	1C	55900000	55863359	0.98306
A. eriantha	1C	56000000	55963359	1.31209
A. eriantha	1C	56100000	56063359	1.34443
A. eriantha	1C	56200000	56163359	1.69026
A. eriantha	1C	56300000	56263359	1.36715
A. eriantha	1C	56400000	56363359	1.16742
A. eriantha	1C	56500000	56463359	2.12029
A. eriantha	1C	56600000	56563359	0.479977
A. eriantha	1C	56700000	56663359	0.539902
A. eriantha	1C	56800000	56763359	0.482433
A. eriantha	1C	56900000	56863359	0.856906
A. eriantha	1C	57000000	56963359	0.705761
A. eriantha	1C	57100000	57063359	1.23218
A. eriantha	1C	57200000	57163359	1.06286
A. eriantha	1C	57300000	57263359	0.372273
A. eriantha	1C	57400000	57363359	0.828195
A. eriantha	1C	57500000	57463359	1.52831
A. eriantha	1C	57600000	57563359	1.1269
A. eriantha	1C	57700000	57663359	0.73235
A. eriantha	1C	57800000	57763359	0.833678
A. eriantha	1C	57900000	57863359	2.05621
A. eriantha	1C	58000000	57963359	1.89085
A. eriantha	1C	58100000	58063359	1.02959
A. eriantha	1C	58200000	58163359	1.24938
A. eriantha	1C	58300000	58263359	0.464696
A. eriantha	1C	58400000	58363359	1.08024
A. eriantha	1C	58500000	58463359	0.913397
A. eriantha	1C	58600000	58563359	0.686182
A. eriantha	1C	58700000	58663359	0.769026
A. eriantha	1C	58800000	58763359	1.11285
A. eriantha	1C	58900000	58863359	0.739834
A. eriantha	1C	59000000	58963359	0.745419
A. eriantha	1C	59100000	59063359	0.601044
A. eriantha	1C	59200000	59163359	0.673696
A. eriantha	1C	59300000	59263359	2.2154
A. eriantha	1C	59400000	59363359	1.49472
A. eriantha	1C	59500000	59463359	1.49995
A. eriantha	1C	59600000	59563359	1.0845
A. eriantha	1C	59700000	59663359	0.626318
A. eriantha	1C	59800000	59763359	0.615838
A. eriantha	1C	59900000	59863359	1.34733
A. eriantha	1C	60000000	59963359	0.642639
A. eriantha	1C	60100000	60063359	0.98841
A. eriantha	1C	60200000	60163359	0.652209
A. eriantha	1C	60300000	60263359	0.531468
A. eriantha	1C	60400000	60363359	1.94285
A. eriantha	1C	60500000	60463359	1.38407
A. eriantha	1C	60600000	60563359	1.09248
A. eriantha	1C	60700000	60663359	1.52534
A. eriantha	1C	60800000	60763359	1.11173
A. eriantha	1C	60900000	60863359	0.986611
A. eriantha	1C	61000000	60963359	1.00387
A. eriantha	1C	61100000	61063359	1.49593
A. eriantha	1C	61200000	61163359	1.1688
A. eriantha	1C	61300000	61263359	1.15375
A. eriantha	1C	61400000	61363359	1.21781
A. eriantha	1C	61500000	61463359	1.03179
A. eriantha	1C	61600000	61563359	0.562386
A. eriantha	1C	61700000	61663359	0.832437
A. eriantha	1C	61800000	61763359	1.03143
A. eriantha	1C	61900000	61863359	1.00287
A. eriantha	1C	62000000	61963359	0.462852
A. eriantha	1C	62100000	62063359	0.267601
A. eriantha	1C	62200000	62163359	0.661354
A. eriantha	1C	62300000	62263359	0.624956
A. eriantha	1C	62400000	62363359	0.561562
A. eriantha	1C	62500000	62463359	0.740291
A. eriantha	1C	62600000	62563359	1.13507
A. eriantha	1C	62700000	62663359	1.38455
A. eriantha	1C	62800000	62763359	0.883211
A. eriantha	1C	62900000	62863359	0.616318
A. eriantha	1C	63000000	62963359	1.02714
A. eriantha	1C	63100000	63063359	1.34842
A. eriantha	1C	63200000	63163359	0.788986
A. eriantha	1C	63300000	63263359	0.864537
A. eriantha	1C	63400000	63363359	0.907634
A. eriantha	1C	63500000	63463359	1.21607
A. eriantha	1C	63600000	63563359	0.905395
A. eriantha	1C	63700000	63663359	1.08424
A. eriantha	1C	63800000	63763359	1.35663
A. eriantha	1C	63900000	63863359	1.23757
A. eriantha	1C	64000000	63963359	0.964938
A. eriantha	1C	64100000	64063359	1.71954
A. eriantha	1C	64200000	64163359	0.542102
A. eriantha	1C	64300000	64263359	0.634073
A. eriantha	1C	64400000	64363359	0.779822
A. eriantha	1C	64500000	64463359	1.4286
A. eriantha	1C	64600000	64563359	0.967553
A. eriantha	1C	64700000	64663359	1.55328
A. eriantha	1C	64800000	64763359	0.346276
A. eriantha	1C	64900000	64863359	1.15583
A. eriantha	1C	65000000	64963359	1.5322
A. eriantha	1C	65100000	65063359	1.58518
A. eriantha	1C	65200000	65163359	1.0004
A. eriantha	1C	65300000	65263359	1.99702
A. eriantha	1C	65400000	65363359	0.636743
A. eriantha	1C	65500000	65463359	1.05987
A. eriantha	1C	65600000	65563359	0.787379
A. eriantha	1C	65700000	65663359	1.2777
A. eriantha	1C	65800000	65763359	1.17069
A. eriantha	1C	65900000	65863359	1.04011
A. eriantha	1C	66000000	65963359	0.972672
A. eriantha	1C	66100000	66063359	1.29973
A. eriantha	1C	66200000	66163359	1.54695
A. eriantha	1C	66300000	66263359	1.12369
A. eriantha	1C	66400000	66363359	1.47416
A. eriantha	1C	66500000	66463359	0.590051
A. eriantha	1C	66600000	66563359	0.874614
A. eriantha	1C	66700000	66663359	0.349865
A. eriantha	1C	66800000	66763359	0.789357
A. eriantha	1C	66900000	66863359	0.684052
A. eriantha	1C	67000000	66963359	0.461968
A. eriantha	1C	67100000	67063359	0.732873
A. eriantha	1C	67200000	67163359	0.464263
A. eriantha	1C	67300000	67263359	0.388893
A. eriantha	1C	67400000	67363359	0.491361
A. eriantha	1C	67500000	67463359	0.368761
A. eriantha	1C	67600000	67563359	0.693195
A. eriantha	1C	67700000	67663359	0.543292
A. eriantha	1C	67800000	67763359	2.1676
A. eriantha	1C	67900000	67863359	0.641356
A. eriantha	1C	68000000	67963359	1.21218
A. eriantha	1C	68100000	68063359	1.02461
A. eriantha	1C	68200000	68163359	0.84251
A. eriantha	1C	68300000	68263359	0.628315
A. eriantha	1C	68400000	68363359	1.34002
A. eriantha	1C	68500000	68463359	0.940901
A. eriantha	1C	68600000	68563359	0.758347
A. eriantha	1C	68700000	68663359	0.744267
A. eriantha	1C	68800000	68763359	1.05492
A. eriantha	1C	68900000	68863359	1.09144
A. eriantha	1C	69000000	68963359	0.635811
A. eriantha	1C	69100000	69063359	0.710816
A. eriantha	1C	69200000	69163359	0.765781
A. eriantha	1C	69300000	69263359	0.914164
A. eriantha	1C	69400000	69363359	0.891677
A. eriantha	1C	69500000	69463359	1.14305
A. eriantha	1C	69600000	69563359	1.08948
A. eriantha	1C	69700000	69663359	1.87329
A. eriantha	1C	69800000	69763359	1.32174
A. eriantha	1C	69900000	69863359	0.868065
A. eriantha	1C	70000000	69963359	0.570412
A. eriantha	1C	70100000	70063359	0.895671
A. eriantha	1C	70200000	70163359	1.14769
A. eriantha	1C	70300000	70263359	0.865104
A. eriantha	1C	70400000	70363359	0.598647
A. eriantha	1C	70500000	70463359	0.772182
A. eriantha	1C	70600000	70563359	1.14582
A. eriantha	1C	70700000	70663359	1.13222
A. eriantha	1C	70800000	70763359	0.974235
A. eriantha	1C	70900000	70863359	0.99645
A. eriantha	1C	71000000	70963359	0.769826
A. eriantha	1C	71100000	71063359	1.28765
A. eriantha	1C	71200000	71163359	1.57563
A. eriantha	1C	71300000	71263359	1.1694
A. eriantha	1C	71400000	71363359	1.06284
A. eriantha	1C	71500000	71463359	0.990622
A. eriantha	1C	71600000	71563359	1.39039
A. eriantha	1C	71700000	71663359	1.16354
A. eriantha	1C	71800000	71763359	1.02546
A. eriantha	1C	71900000	71863359	0.888814
A. eriantha	1C	72000000	71963359	1.23258
A. eriantha	1C	72100000	72063359	0.866213
A. eriantha	1C	72200000	72163359	1.41976
A. eriantha	1C	72300000	72263359	1.31619
A. eriantha	1C	72400000	72363359	1.04824
A. eriantha	1C	72500000	72463359	0.549881
A. eriantha	1C	72600000	72563359	0.989349
A. eriantha	1C	72700000	72663359	0.781338
A. eriantha	1C	72800000	72763359	0.965132
A. eriantha	1C	72900000	72863359	1.27908
A. eriantha	1C	73000000	72963359	0.993802
A. eriantha	1C	73100000	73063359	2.17407
A. eriantha	1C	73200000	73163359	0.605577
A. eriantha	1C	73300000	73263359	1.48305
A. eriantha	1C	73400000	73363359	2.79235
A. eriantha	1C	73500000	73463359	1.58845
A. eriantha	1C	73600000	73563359	1.62402
A. eriantha	1C	73700000	73663359	0.784552
A. eriantha	1C	73800000	73763359	1.09407
A. eriantha	1C	73900000	73863359	2.39311
A. eriantha	1C	74000000	73963359	1.14992
A. eriantha	1C	74100000	74063359	0.480108
A. eriantha	1C	74200000	74163359	0.920855
A. eriantha	1C	74300000	74263359	1.11889
A. eriantha	1C	74400000	74363359	1.9715
A. eriantha	1C	74500000	74463359	0.782876
A. eriantha	1C	74600000	74563359	0.987098
A. eriantha	1C	74700000	74663359	1.51667
A. eriantha	1C	74800000	74763359	1.53184
A. eriantha	1C	74900000	74863359	1.68601
A. eriantha	1C	75000000	74963359	0.923132
A. eriantha	1C	75100000	75063359	0.304247
A. eriantha	1C	75200000	75163359	0.920226
A. eriantha	1C	75300000	75263359	0.59676
A. eriantha	1C	75400000	75363359	1.17153
A. eriantha	1C	75500000	75463359	1.39242
A. eriantha	1C	75600000	75563359	1.19275
A. eriantha	1C	75700000	75663359	1.11237
A. eriantha	1C	75800000	75763359	2.55424
A. eriantha	1C	75900000	75863359	0.808874
A. eriantha	1C	76000000	75963359	0.842085
A. eriantha	1C	76100000	76063359	1.73346
A. eriantha	1C	76200000	76163359	1.85874
A. eriantha	1C	76300000	76263359	1.31096
A. eriantha	1C	76400000	76363359	1.35562
A. eriantha	1C	76500000	76463359	1.48742
A. eriantha	1C	76600000	76563359	0.925113
A. eriantha	1C	76700000	76663359	0.639384
A. eriantha	1C	76800000	76763359	0.896722
A. eriantha	1C	76900000	76863359	0.500785
A. eriantha	1C	77000000	76963359	1.11532
A. eriantha	1C	77100000	77063359	1.58726
A. eriantha	1C	77200000	77163359	1.07866
A. eriantha	1C	77300000	77263359	0.711494
A. eriantha	1C	77400000	77363359	1.00847
A. eriantha	1C	77500000	77463359	0.341594
A. eriantha	1C	77600000	77563359	1.12392
A. eriantha	1C	77700000	77663359	2.01773
A. eriantha	1C	77800000	77763359	1.73503
A. eriantha	1C	77900000	77863359	2.07255
A. eriantha	1C	78000000	77963359	1.54201
A. eriantha	1C	78100000	78063359	1.66046
A. eriantha	1C	78200000	78163359	1.86517
A. eriantha	1C	78300000	78263359	1.40497
A. eriantha	1C	78400000	78363359	1.5351
A. eriantha	1C	78500000	78463359	1.70548
A. eriantha	1C	78600000	78563359	0.248536
A. eriantha	1C	78700000	78663359	1.18587
A. eriantha	1C	78800000	78763359	1.3298
A. eriantha	1C	78900000	78863359	1.54654
A. eriantha	1C	79000000	78963359	2.25477
A. eriantha	1C	79100000	79063359	1.74557
A. eriantha	1C	79200000	79163359	1.17807
A. eriantha	1C	79300000	79263359	1.34141
A. eriantha	1C	79400000	79363359	1.77408
A. eriantha	1C	79500000	79463359	1.35113
A. eriantha	1C	79600000	79563359	0.780446
A. eriantha	1C	79700000	79663359	1.45346
A. eriantha	1C	79800000	79763359	1.66909
A. eriantha	1C	79900000	79863359	2.5927
A. eriantha	1C	80000000	79963359	2.30098
A. eriantha	1C	80100000	80063359	1.92084
A. eriantha	1C	80200000	80163359	1.18968
A. eriantha	1C	80300000	80263359	1.88952
A. eriantha	1C	80400000	80363359	2.91793
A. eriantha	1C	80500000	80463359	1.28127
A. eriantha	1C	80600000	80563359	2.10381
A. eriantha	1C	80700000	80663359	1.26834
A. eriantha	1C	80800000	80763359	1.0884
A. eriantha	1C	80900000	80863359	1.49659
A. eriantha	1C	81000000	80963359	1.12735
A. eriantha	1C	81100000	81063359	1.775
A. eriantha	1C	81200000	81163359	2.32888
A. eriantha	1C	81300000	81263359	2.38478
A. eriantha	1C	81400000	81363359	1.4712
A. eriantha	1C	81500000	81463359	1.27428
A. eriantha	1C	81600000	81563359	0.784084
A. eriantha	1C	81700000	81663359	1.36974
A. eriantha	1C	81800000	81763359	1.85603
A. eriantha	1C	81900000	81863359	1.67846
A. eriantha	1C	82000000	81963359	0.988007
A. eriantha	1C	82100000	82063359	1.4769
A. eriantha	1C	82200000	82163359	2.0794
A. eriantha	1C	82300000	82263359	1.45901
A. eriantha	1C	82400000	82363359	0.301899
A. eriantha	1C	82500000	82463359	0.468603
A. eriantha	1C	82600000	82563359	0.503506
A. eriantha	1C	82700000	82663359	0.807392
A. eriantha	1C	82800000	82763359	1.05669
A. eriantha	1C	82900000	82863359	0.866207
A. eriantha	1C	83000000	82963359	2.711
A. eriantha	1C	83100000	83063359	0.482919
A. eriantha	1C	83200000	83163359	4.20958
A. eriantha	1C	83300000	83263359	0.783384
A. eriantha	1C	83400000	83363359	3.32944
A. eriantha	1C	83500000	83463359	2.95849
A. eriantha	1C	83600000	83563359	3.10264
A. eriantha	1C	83700000	83663359	1.28087
A. eriantha	1C	83800000	83763359	1.30991
A. eriantha	1C	83900000	83863359	0.983533
A. eriantha	1C	84000000	83963359	2.32641
A. eriantha	1C	84100000	84063359	0.930749
A. eriantha	1C	84200000	84163359	0.703266
A. eriantha	1C	84300000	84263359	1.35669
A. eriantha	1C	84400000	84363359	0.968816
A. eriantha	1C	84500000	84463359	1.54968
A. eriantha	1C	84600000	84563359	0.467102
A. eriantha	1C	84700000	84663359	0.680261
A. eriantha	1C	84800000	84763359	1.02077
A. eriantha	1C	84900000	84863359	0.658373
A. eriantha	1C	85000000	84963359	0.416436
A. eriantha	1C	85100000	85063359	0.536189
A. eriantha	1C	85200000	85163359	1.1591
A. eriantha	1C	85300000	85263359	1.06658
A. eriantha	1C	85400000	85363359	0.510626
A. eriantha	1C	85500000	85463359	0.334928
A. eriantha	1C	85600000	85563359	0.557251
A. eriantha	1C	85700000	85663359	0.317178
A. eriantha	1C	85800000	85763359	0.966331
A. eriantha	1C	85900000	85863359	0.598571
A. eriantha	1C	86000000	85963359	0.579378
A. eriantha	1C	86100000	86063359	0.246721
A. eriantha	1C	86200000	86163359	0.515652
A. eriantha	1C	86300000	86263359	0.449417
A. eriantha	1C	86400000	86363359	0.410383
A. eriantha	1C	86500000	86463359	0.513627
A. eriantha	1C	86600000	86563359	0.703023
A. eriantha	1C	86700000	86663359	0.156086
A. eriantha	1C	86800000	86763359	0.725293
A. eriantha	1C	86900000	86863359	0.712562
A. eriantha	1C	87000000	86963359	0.646167
A. eriantha	1C	87100000	87063359	0.49319
A. eriantha	1C	87200000	87163359	0.739667
A. eriantha	1C	87300000	87263359	0.365279
A. eriantha	1C	87400000	87363359	0.8476
A. eriantha	1C	87500000	87463359	0.646218
A. eriantha	1C	87600000	87563359	0.720055
A. eriantha	1C	87700000	87663359	0.859268
A. eriantha	1C	87800000	87763359	0.358656
A. eriantha	1C	87900000	87863359	0.772487
A. eriantha	1C	88000000	87963359	1.84297
A. eriantha	1C	88100000	88063359	1.41482
A. eriantha	1C	88200000	88163359	0.946753
A. eriantha	1C	88300000	88263359	0.925062
A. eriantha	1C	88400000	88363359	0.983398
A. eriantha	1C	88500000	88463359	1.53651
A. eriantha	1C	88600000	88563359	1.70606
A. eriantha	1C	88700000	88663359	2.47257
A. eriantha	1C	88800000	88763359	0.659907
A. eriantha	1C	88900000	88863359	1.49358
A. eriantha	1C	89000000	88963359	0.768194
A. eriantha	1C	89100000	89063359	0.78479
A. eriantha	1C	89200000	89163359	0.928621
A. eriantha	1C	89300000	89263359	0.416869
A. eriantha	1C	89400000	89363359	0.433848
A. eriantha	1C	89500000	89463359	0.240911
A. eriantha	1C	89600000	89563359	0.137685
A. eriantha	1C	89700000	89663359	0.568847
A. eriantha	1C	89800000	89763359	0.383274
A. eriantha	1C	89900000	89863359	0.258217
A. eriantha	1C	90000000	89963359	0.201269
A. eriantha	1C	90100000	90063359	0.160294
A. eriantha	1C	90200000	90163359	0.513796
A. eriantha	1C	90300000	90263359	0.198542
A. eriantha	1C	90400000	90363359	0.784342
A. eriantha	1C	90500000	90463359	0.850705
A. eriantha	1C	90600000	90563359	0.832504
A. eriantha	1C	90700000	90663359	0.784759
A. eriantha	1C	90800000	90763359	1.07906
A. eriantha	1C	90900000	90863359	0.568123
A. eriantha	1C	91000000	90963359	1.59078
A. eriantha	1C	91100000	91063359	0.968845
A. eriantha	1C	91200000	91163359	0.681804
A. eriantha	1C	91300000	91263359	0.48101
A. eriantha	1C	91400000	91363359	1.0068
A. eriantha	1C	91500000	91463359	0.600456
A. eriantha	1C	91600000	91563359	0.435508
A. eriantha	1C	91700000	91663359	1.33721
A. eriantha	1C	91800000	91763359	1.94271
A. eriantha	1C	91900000	91863359	1.50504
A. eriantha	1C	92000000	91963359	0.614104
A. eriantha	1C	92100000	92063359	0.886969
A. eriantha	1C	92200000	92163359	1.21575
A. eriantha	1C	92300000	92263359	0.830371
A. eriantha	1C	92400000	92363359	0.69782
A. eriantha	1C	92500000	92463359	0.625637
A. eriantha	1C	92600000	92563359	0.780314
A. eriantha	1C	92700000	92663359	0.875495
A. eriantha	1C	92800000	92763359	3.49222
A. eriantha	1C	92900000	92863359	0.455666
A. eriantha	1C	93000000	92963359	0.571483
A. eriantha	1C	93100000	93063359	0.675945
A. eriantha	1C	93200000	93163359	0.636522
A. eriantha	1C	93300000	93263359	0.873037
A. eriantha	1C	93400000	93363359	0.845636
A. eriantha	1C	93500000	93463359	0.638044
A. eriantha	1C	93600000	93563359	0.814387
A. eriantha	1C	93700000	93663359	0.429687
A. eriantha	1C	93800000	93763359	0.487743
A. eriantha	1C	93900000	93863359	0.375016
A. eriantha	1C	94000000	93963359	0.364103
A. eriantha	1C	94100000	94063359	0.511018
A. eriantha	1C	94200000	94163359	0.718827
A. eriantha	1C	94300000	94263359	1.31381
A. eriantha	1C	94400000	94363359	1.36721
A. eriantha	1C	94500000	94463359	1.11795
A. eriantha	1C	94600000	94563359	0.976799
A. eriantha	1C	94700000	94663359	0.577839
A. eriantha	1C	94800000	94763359	0.396458
A. eriantha	1C	94900000	94863359	0.461788
A. eriantha	1C	95000000	94963359	0.556395
A. eriantha	1C	95100000	95063359	0.860497
A. eriantha	1C	95200000	95163359	1.21182
A. eriantha	1C	95300000	95263359	0.932132
A. eriantha	1C	95400000	95363359	0.310874
A. eriantha	1C	95500000	95463359	0.383383
A. eriantha	1C	95600000	95563359	0.370337
A. eriantha	1C	95700000	95663359	0.464825
A. eriantha	1C	95800000	95763359	1.41429
A. eriantha	1C	95900000	95863359	0.826501
A. eriantha	1C	96000000	95963359	0.849605
A. eriantha	1C	96100000	96063359	0.913585
A. eriantha	1C	96200000	96163359	0.693653
A. eriantha	1C	96300000	96263359	0.440072
A. eriantha	1C	96400000	96363359	1.20863
A. eriantha	1C	96500000	96463359	1.34538
A. eriantha	1C	96600000	96563359	0.918376
A. eriantha	1C	96700000	96663359	1.87788
A. eriantha	1C	96800000	96763359	0.448199
A. eriantha	1C	96900000	96863359	1.12076
A. eriantha	1C	97000000	96963359	1.04402
A. eriantha	1C	97100000	97063359	0.73419
A. eriantha	1C	97200000	97163359	0.727743
A. eriantha	1C	97300000	97263359	1.18761
A. eriantha	1C	97400000	97363359	1.19636
A. eriantha	1C	97500000	97463359	0.942011
A. eriantha	1C	97600000	97563359	0.738022
A. eriantha	1C	97700000	97663359	0.563077
A. eriantha	1C	97800000	97763359	0.875445
A. eriantha	1C	97900000	97863359	0.492567
A. eriantha	1C	98000000	97963359	0.357339
A. eriantha	1C	98100000	98063359	0.886787
A. eriantha	1C	98200000	98163359	1.01061
A. eriantha	1C	98300000	98263359	0.963681
A. eriantha	1C	98400000	98363359	1.63459
A. eriantha	1C	98500000	98463359	0.999091
A. eriantha	1C	98600000	98563359	0.883141
A. eriantha	1C	98700000	98663359	1.37904
A. eriantha	1C	98800000	98763359	0.564776
A. eriantha	1C	98900000	98863359	0.712204
A. eriantha	1C	99000000	98963359	0.748496
A. eriantha	1C	99100000	99063359	1.6085
A. eriantha	1C	99200000	99163359	0.899859
A. eriantha	1C	99300000	99263359	0.839923
A. eriantha	1C	99400000	99363359	0.523384
A. eriantha	1C	99500000	99463359	0.786261
A. eriantha	1C	99600000	99563359	0.460693
A. eriantha	1C	99700000	99663359	0.962532
A. eriantha	1C	99800000	99763359	1.14183
A. eriantha	1C	99900000	99863359	0.592322
A. eriantha	1C	100000000	99963359	0.337494
A. eriantha	1C	100100000	100063359	1.29053
A. eriantha	1C	100200000	100163359	1.18159
A. eriantha	1C	100300000	100263359	1.07781
A. eriantha	1C	100400000	100363359	0.657128
A. eriantha	1C	100500000	100463359	0.372312
A. eriantha	1C	100600000	100563359	0.630061
A. eriantha	1C	100700000	100663359	0.905462
A. eriantha	1C	100800000	100763359	1.0238
A. eriantha	1C	100900000	100863359	1.12253
A. eriantha	1C	101000000	100963359	1.10733
A. eriantha	1C	101100000	101063359	1.2299
A. eriantha	1C	101200000	101163359	1.75126
A. eriantha	1C	101300000	101263359	2.31849
A. eriantha	1C	101400000	101363359	1.08671
A. eriantha	1C	101500000	101463359	1.07394
A. eriantha	1C	101600000	101563359	0.594362
A. eriantha	1C	101700000	101663359	1.17199
A. eriantha	1C	101800000	101763359	0.924143
A. eriantha	1C	101900000	101863359	0.971829
A. eriantha	1C	102000000	101963359	1.23575
A. eriantha	1C	102100000	102063359	0.59688
A. eriantha	1C	102200000	102163359	0.622996
A. eriantha	1C	102300000	102263359	1.2161
A. eriantha	1C	102400000	102363359	0.647256
A. eriantha	1C	102500000	102463359	0.557653
A. eriantha	1C	102600000	102563359	0.534979
A. eriantha	1C	102700000	102663359	0.605127
A. eriantha	1C	102800000	102763359	0.386453
A. eriantha	1C	102900000	102863359	0.998296
A. eriantha	1C	103000000	102963359	1.46093
A. eriantha	1C	103100000	103063359	0.861806
A. eriantha	1C	103200000	103163359	2.12108
A. eriantha	1C	103300000	103263359	2.11585
A. eriantha	1C	103400000	103363359	1.31467
A. eriantha	1C	103500000	103463359	1.12194
A. eriantha	1C	103600000	103563359	1.35321
A. eriantha	1C	103700000	103663359	1.2191
A. eriantha	1C	103800000	103763359	1.33452
A. eriantha	1C	103900000	103863359	0.717378
A. eriantha	1C	104000000	103963359	0.819675
A. eriantha	1C	104100000	104063359	0.775873
A. eriantha	1C	104200000	104163359	0.811045
A. eriantha	1C	104300000	104263359	1.00792
A. eriantha	1C	104400000	104363359	0.843063
A. eriantha	1C	104500000	104463359	0.928605
A. eriantha	1C	104600000	104563359	0.713177
A. eriantha	1C	104700000	104663359	0.444823
A. eriantha	1C	104800000	104763359	0.572144
A. eriantha	1C	104900000	104863359	0.796133
A. eriantha	1C	105000000	104963359	0.95408
A. eriantha	1C	105100000	105063359	0.697736
A. eriantha	1C	105200000	105163359	0.958853
A. eriantha	1C	105300000	105263359	1.25236
A. eriantha	1C	105400000	105363359	0.552929
A. eriantha	1C	105500000	105463359	0.914893
A. eriantha	1C	105600000	105563359	1.27346
A. eriantha	1C	105700000	105663359	0.862638
A. eriantha	1C	105800000	105763359	1.17577
A. eriantha	1C	105900000	105863359	1.36204
A. eriantha	1C	106000000	105963359	0.515441
A. eriantha	1C	106100000	106063359	0.459096
A. eriantha	1C	106200000	106163359	0.775086
A. eriantha	1C	106300000	106263359	0.722738
A. eriantha	1C	106400000	106363359	0.84378
A. eriantha	1C	106500000	106463359	1.10178
A. eriantha	1C	106600000	106563359	0.918702
A. eriantha	1C	106700000	106663359	1.30959
A. eriantha	1C	106800000	106763359	0.725526
A. eriantha	1C	106900000	106863359	0.480434
A. eriantha	1C	107000000	106963359	0.503976
A. eriantha	1C	107100000	107063359	0.569176
A. eriantha	1C	107200000	107163359	0.415287
A. eriantha	1C	107300000	107263359	0.367417
A. eriantha	1C	107400000	107363359	0.618948
A. eriantha	1C	107500000	107463359	0.648809
A. eriantha	1C	107600000	107563359	0.561854
A. eriantha	1C	107700000	107663359	0.557851
A. eriantha	1C	107800000	107763359	0.82883
A. eriantha	1C	107900000	107863359	0.875101
A. eriantha	1C	108000000	107963359	1.07046
A. eriantha	1C	108100000	108063359	0.772611
A. eriantha	1C	108200000	108163359	0.598997
A. eriantha	1C	108300000	108263359	0.932289
A. eriantha	1C	108400000	108363359	1.22354
A. eriantha	1C	108500000	108463359	1.04154
A. eriantha	1C	108600000	108563359	0.4448
A. eriantha	1C	108700000	108663359	0.550955
A. eriantha	1C	108800000	108763359	0.755687
A. eriantha	1C	108900000	108863359	0.453096
A. eriantha	1C	109000000	108963359	0.437259
A. eriantha	1C	109100000	109063359	0.697483
A. eriantha	1C	109200000	109163359	0.552436
A. eriantha	1C	109300000	109263359	0.902551
A. eriantha	1C	109400000	109363359	1.28381
A. eriantha	1C	109500000	109463359	0.984608
A. eriantha	1C	109600000	109563359	0.733525
A. eriantha	1C	109700000	109663359	0.640138
A. eriantha	1C	109800000	109763359	0.814571
A. eriantha	1C	109900000	109863359	0.96707
A. eriantha	1C	110000000	109963359	0.548644
A. eriantha	1C	110100000	110063359	0.662523
A. eriantha	1C	110200000	110163359	0.563846
A. eriantha	1C	110300000	110263359	1.09571
A. eriantha	1C	110400000	110363359	0.404312
A. eriantha	1C	110500000	110463359	0.306608
A. eriantha	1C	110600000	110563359	0.392539
A. eriantha	1C	110700000	110663359	0.465412
A. eriantha	1C	110800000	110763359	0.686064
A. eriantha	1C	110900000	110863359	0.361162
A. eriantha	1C	111000000	110963359	0.345472
A. eriantha	1C	111100000	111063359	0.552468
A. eriantha	1C	111200000	111163359	0.484252
A. eriantha	1C	111300000	111263359	0.502089
A. eriantha	1C	111400000	111363359	0.373955
A. eriantha	1C	111500000	111463359	0.261146
A. eriantha	1C	111600000	111563359	0.739802
A. eriantha	1C	111700000	111663359	0.803918
A. eriantha	1C	111800000	111763359	0.807562
A. eriantha	1C	111900000	111863359	0.360573
A. eriantha	1C	112000000	111963359	0.426437
A. eriantha	1C	112100000	112063359	0.713486
A. eriantha	1C	112200000	112163359	1.21145
A. eriantha	1C	112300000	112263359	0.665882
A. eriantha	1C	112400000	112363359	0.833662
A. eriantha	1C	112500000	112463359	0.588001
A. eriantha	1C	112600000	112563359	0.547951
A. eriantha	1C	112700000	112663359	0.564231
A. eriantha	1C	112800000	112763359	0.414044
A. eriantha	1C	112900000	112863359	0.490896
A. eriantha	1C	113000000	112963359	0.518734
A. eriantha	1C	113100000	113063359	0.715445
A. eriantha	1C	113200000	113163359	0.538984
A. eriantha	1C	113300000	113263359	0.6926
A. eriantha	1C	113400000	113363359	0.46248
A. eriantha	1C	113500000	113463359	0.719187
A. eriantha	1C	113600000	113563359	0.274416
A. eriantha	1C	113700000	113663359	0.640798
A. eriantha	1C	113800000	113763359	0.449724
A. eriantha	1C	113900000	113863359	0.680323
A. eriantha	1C	114000000	113963359	1.23224
A. eriantha	1C	114100000	114063359	0.50409
A. eriantha	1C	114200000	114163359	0.573732
A. eriantha	1C	114300000	114263359	0.805736
A. eriantha	1C	114400000	114363359	0.803328
A. eriantha	1C	114500000	114463359	0.401631
A. eriantha	1C	114600000	114563359	0.697064
A. eriantha	1C	114700000	114663359	0.437469
A. eriantha	1C	114800000	114763359	0.442329
A. eriantha	1C	114900000	114863359	0.765993
A. eriantha	1C	115000000	114963359	1.14042
A. eriantha	1C	115100000	115063359	0.92162
A. eriantha	1C	115200000	115163359	0.682081
A. eriantha	1C	115300000	115263359	0.948039
A. eriantha	1C	115400000	115363359	0.853053
A. eriantha	1C	115500000	115463359	0.691312
A. eriantha	1C	115600000	115563359	0.597972
A. eriantha	1C	115700000	115663359	0.596659
A. eriantha	1C	115800000	115763359	0.529054
A. eriantha	1C	115900000	115863359	0.528792
A. eriantha	1C	116000000	115963359	0.614515
A. eriantha	1C	116100000	116063359	0.426126
A. eriantha	1C	116200000	116163359	0.374601
A. eriantha	1C	116300000	116263359	0.844044
A. eriantha	1C	116400000	116363359	0.600548
A. eriantha	1C	116500000	116463359	0.304542
A. eriantha	1C	116600000	116563359	0.689748
A. eriantha	1C	116700000	116663359	0.716326
A. eriantha	1C	116800000	116763359	1.19258
A. eriantha	1C	116900000	116863359	0.962884
A. eriantha	1C	117000000	116963359	1.38712
A. eriantha	1C	117100000	117063359	0.826963
A. eriantha	1C	117200000	117163359	2.26755
A. eriantha	1C	117300000	117263359	1.5585
A. eriantha	1C	117400000	117363359	0.911803
A. eriantha	1C	117500000	117463359	0.902653
A. eriantha	1C	117600000	117563359	1.11971
A. eriantha	1C	117700000	117663359	0.942137
A. eriantha	1C	117800000	117763359	1.07035
A. eriantha	1C	117900000	117863359	1.5301
A. eriantha	1C	118000000	117963359	0.742913
A. eriantha	1C	118100000	118063359	0.510979
A. eriantha	1C	118200000	118163359	0.322077
A. eriantha	1C	118300000	118263359	0.395337
A. eriantha	1C	118400000	118363359	0.645182
A. eriantha	1C	118500000	118463359	0.850107
A. eriantha	1C	118600000	118563359	1.18653
A. eriantha	1C	118700000	118663359	2.27344
A. eriantha	1C	118800000	118763359	1.12549
A. eriantha	1C	118900000	118863359	1.02859
A. eriantha	1C	119000000	118963359	1.67901
A. eriantha	1C	119100000	119063359	0.451943
A. eriantha	1C	119200000	119163359	0.439274
A. eriantha	1C	119300000	119263359	0.539713
A. eriantha	1C	119400000	119363359	0.591791
A. eriantha	1C	119500000	119463359	0.75556
A. eriantha	1C	119600000	119563359	0.567063
A. eriantha	1C	119700000	119663359	0.662316
A. eriantha	1C	119800000	119763359	0.910427
A. eriantha	1C	119900000	119863359	0.489131
A. eriantha	1C	120000000	119963359	1.09292
A. eriantha	1C	120100000	120063359	0.807627
A. eriantha	1C	120200000	120163359	0.43788
A. eriantha	1C	120300000	120263359	0.678153
A. eriantha	1C	120400000	120363359	0.637918
A. eriantha	1C	120500000	120463359	0.953397
A. eriantha	1C	120600000	120563359	0.56103
A. eriantha	1C	120700000	120663359	0.50662
A. eriantha	1C	120800000	120763359	0.61124
A. eriantha	1C	120900000	120863359	0.792851
A. eriantha	1C	121000000	120963359	0.345705
A. eriantha	1C	121100000	121063359	0.763204
A. eriantha	1C	121200000	121163359	0.512526
A. eriantha	1C	121300000	121263359	0.493592
A. eriantha	1C	121400000	121363359	1.31278
A. eriantha	1C	121500000	121463359	0.673469
A. eriantha	1C	121600000	121563359	0.222628
A. eriantha	1C	121700000	121663359	0.614405
A. eriantha	1C	121800000	121763359	0.452269
A. eriantha	1C	121900000	121863359	0.384253
A. eriantha	1C	122000000	121963359	0.187673
A. eriantha	1C	122100000	122063359	0.143138
A. eriantha	1C	122200000	122163359	0.28268
A. eriantha	1C	122300000	122263359	0.18953
A. eriantha	1C	122400000	122363359	0.274241
A. eriantha	1C	122500000	122463359	0.322509
A. eriantha	1C	122600000	122563359	0.393141
A. eriantha	1C	122700000	122663359	0.29463
A. eriantha	1C	122800000	122763359	0.312371
A. eriantha	1C	122900000	122863359	0.354674
A. eriantha	1C	123000000	122963359	0.284202
A. eriantha	1C	123100000	123063359	0.730822
A. eriantha	1C	123200000	123163359	0.445645
A. eriantha	1C	123300000	123263359	0.362698
A. eriantha	1C	123400000	123363359	0.438295
A. eriantha	1C	123500000	123463359	0.720744
A. eriantha	1C	123600000	123563359	1.29301
A. eriantha	1C	123700000	123663359	1.06421
A. eriantha	1C	123800000	123763359	0.48718
A. eriantha	1C	123900000	123863359	0.803603
A. eriantha	1C	124000000	123963359	0.401035
A. eriantha	1C	124100000	124063359	0.625201
A. eriantha	1C	124200000	124163359	0.908665
A. eriantha	1C	124300000	124263359	0.294103
A. eriantha	1C	124400000	124363359	0.375371
A. eriantha	1C	124500000	124463359	0.508379
A. eriantha	1C	124600000	124563359	0.478589
A. eriantha	1C	124700000	124663359	0.261484
A. eriantha	1C	124800000	124763359	0.333768
A. eriantha	1C	124900000	124863359	0.994815
A. eriantha	1C	125000000	124963359	2.28759
A. eriantha	1C	125100000	125063359	0.827331
A. eriantha	1C	125200000	125163359	0.502691
A. eriantha	1C	125300000	125263359	0.609657
A. eriantha	1C	125400000	125363359	0.323844
A. eriantha	1C	125500000	125463359	0.940954
A. eriantha	1C	125600000	125563359	0.616775
A. eriantha	1C	125700000	125663359	0.318744
A. eriantha	1C	125800000	125763359	0.853646
A. eriantha	1C	125900000	125863359	1.04435
A. eriantha	1C	126000000	125963359	0.713565
A. eriantha	1C	126100000	126063359	0.600356
A. eriantha	1C	126200000	126163359	0.602848
A. eriantha	1C	126300000	126263359	0.641643
A. eriantha	1C	126400000	126363359	0.336942
A. eriantha	1C	126500000	126463359	0.378665
A. eriantha	1C	126600000	126563359	0.532707
A. eriantha	1C	126700000	126663359	0.611134
A. eriantha	1C	126800000	126763359	0.350331
A. eriantha	1C	126900000	126863359	0.266156
A. eriantha	1C	127000000	126963359	0.477248
A. eriantha	1C	127100000	127063359	0.509965
A. eriantha	1C	127200000	127163359	0.613178
A. eriantha	1C	127300000	127263359	0.508272
A. eriantha	1C	127400000	127363359	0.840059
A. eriantha	1C	127500000	127463359	0.852181
A. eriantha	1C	127600000	127563359	0.739464
A. eriantha	1C	127700000	127663359	1.04659
A. eriantha	1C	127800000	127763359	0.844176
A. eriantha	1C	127900000	127863359	1.06844
A. eriantha	1C	128000000	127963359	1.03369
A. eriantha	1C	128100000	128063359	0.935557
A. eriantha	1C	128200000	128163359	1.56539
A. eriantha	1C	128300000	128263359	0.741446
A. eriantha	1C	128400000	128363359	0.402803
A. eriantha	1C	128500000	128463359	0.605282
A. eriantha	1C	128600000	128563359	0.465701
A. eriantha	1C	128700000	128663359	0.92314
A. eriantha	1C	128800000	128763359	0.495034
A. eriantha	1C	128900000	128863359	0.340842
A. eriantha	1C	129000000	128963359	0.646888
A. eriantha	1C	129100000	129063359	0.538025
A. eriantha	1C	129200000	129163359	1.19743
A. eriantha	1C	129300000	129263359	0.72765
A. eriantha	1C	129400000	129363359	1.15896
A. eriantha	1C	129500000	129463359	1.50381
A. eriantha	1C	129600000	129563359	0.73454
A. eriantha	1C	129700000	129663359	1.08804
A. eriantha	1C	129800000	129763359	1.18348
A. eriantha	1C	129900000	129863359	0.704003
A. eriantha	1C	130000000	129963359	0.775186
A. eriantha	1C	130100000	130063359	0.992649
A. eriantha	1C	130200000	130163359	2.37558
A. eriantha	1C	130300000	130263359	1.45634
A. eriantha	1C	130400000	130363359	0.637044
A. eriantha	1C	130500000	130463359	0.43461
A. eriantha	1C	130600000	130563359	0.444297
A. eriantha	1C	130700000	130663359	1.95832
A. eriantha	1C	130800000	130763359	1.10875
A. eriantha	1C	130900000	130863359	0.984075
A. eriantha	1C	131000000	130963359	0.827405
A. eriantha	1C	131100000	131063359	0.960917
A. eriantha	1C	131200000	131163359	1.22947
A. eriantha	1C	131300000	131263359	0.860806
A. eriantha	1C	131400000	131363359	0.496793
A. eriantha	1C	131500000	131463359	0.39441
A. eriantha	1C	131600000	131563359	0.471125
A. eriantha	1C	131700000	131663359	0.40619
A. eriantha	1C	131800000	131763359	0.58803
A. eriantha	1C	131900000	131863359	0.575805
A. eriantha	1C	132000000	131963359	0.310383
A. eriantha	1C	132100000	132063359	0.5843
A. eriantha	1C	132200000	132163359	0.7945
A. eriantha	1C	132300000	132263359	0.632012
A. eriantha	1C	132400000	132363359	0.644175
A. eriantha	1C	132500000	132463359	1.01061
A. eriantha	1C	132600000	132563359	0.782596
A. eriantha	1C	132700000	132663359	0.436483
A. eriantha	1C	132800000	132763359	0.265416
A. eriantha	1C	132900000	132863359	0.438917
A. eriantha	1C	133000000	132963359	0.340724
A. eriantha	1C	133100000	133063359	0.293815
A. eriantha	1C	133200000	133163359	0.283948
A. eriantha	1C	133300000	133263359	0.344373
A. eriantha	1C	133400000	133363359	0.250648
A. eriantha	1C	133500000	133463359	0.677936
A. eriantha	1C	133600000	133563359	0.312749
A. eriantha	1C	133700000	133663359	0.291532
A. eriantha	1C	133800000	133763359	0.566296
A. eriantha	1C	133900000	133863359	0.727356
A. eriantha	1C	134000000	133963359	0.257843
A. eriantha	1C	134100000	134063359	0.329256
A. eriantha	1C	134200000	134163359	0.197469
A. eriantha	1C	134300000	134263359	1.05174
A. eriantha	1C	134400000	134363359	0.503445
A. eriantha	1C	134500000	134463359	0.474237
A. eriantha	1C	134600000	134563359	0.493447
A. eriantha	1C	134700000	134663359	0.435499
A. eriantha	1C	134800000	134763359	0.31227
A. eriantha	1C	134900000	134863359	0.285704
A. eriantha	1C	135000000	134963359	0.237063
A. eriantha	1C	135100000	135063359	0.473625
A. eriantha	1C	135200000	135163359	0.487882
A. eriantha	1C	135300000	135263359	0.233447
A. eriantha	1C	135400000	135363359	0.393908
A. eriantha	1C	135500000	135463359	0.342625
A. eriantha	1C	135600000	135563359	0.357665
A. eriantha	1C	135700000	135663359	0.80189
A. eriantha	1C	135800000	135763359	0.481535
A. eriantha	1C	135900000	135863359	0.366433
A. eriantha	1C	136000000	135963359	0.463673
A. eriantha	1C	136100000	136063359	0.319507
A. eriantha	1C	136200000	136163359	0.567882
A. eriantha	1C	136300000	136263359	0.869826
A. eriantha	1C	136400000	136363359	0.424372
A. eriantha	1C	136500000	136463359	0.751045
A. eriantha	1C	136600000	136563359	0.637255
A. eriantha	1C	136700000	136663359	0.547724
A. eriantha	1C	136800000	136763359	1.0366
A. eriantha	1C	136900000	136863359	1.3001
A. eriantha	1C	137000000	136963359	1.33732
A. eriantha	1C	137100000	137063359	1.03219
A. eriantha	1C	137200000	137163359	0.781201
A. eriantha	1C	137300000	137263359	0.677633
A. eriantha	1C	137400000	137363359	0.840227
A. eriantha	1C	137500000	137463359	1.02719
A. eriantha	1C	137600000	137563359	1.46925
A. eriantha	1C	137700000	137663359	0.937086
A. eriantha	1C	137800000	137763359	0.720613
A. eriantha	1C	137900000	137863359	0.931008
A. eriantha	1C	138000000	137963359	0.94544
A. eriantha	1C	138100000	138063359	0.95922
A. eriantha	1C	138200000	138163359	1.04354
A. eriantha	1C	138300000	138263359	0.996587
A. eriantha	1C	138400000	138363359	0.902412
A. eriantha	1C	138500000	138463359	0.759303
A. eriantha	1C	138600000	138563359	1.10173
A. eriantha	1C	138700000	138663359	0.555858
A. eriantha	1C	138800000	138763359	0.48594
A. eriantha	1C	138900000	138863359	0.302273
A. eriantha	1C	139000000	138963359	1.49571
A. eriantha	1C	139100000	139063359	0.638263
A. eriantha	1C	139200000	139163359	0.342657
A. eriantha	1C	139300000	139263359	0.222614
A. eriantha	1C	139400000	139363359	0.401345
A. eriantha	1C	139500000	139463359	0.876897
A. eriantha	1C	139600000	139563359	0.689475
A. eriantha	1C	139700000	139663359	0.442087
A. eriantha	1C	139800000	139763359	0.644566
A. eriantha	1C	139900000	139863359	0.598345
A. eriantha	1C	140000000	139963359	1.24285
A. eriantha	1C	140100000	140063359	0.521582
A. eriantha	1C	140200000	140163359	0.399746
A. eriantha	1C	140300000	140263359	1.25258
A. eriantha	1C	140400000	140363359	1.43352
A. eriantha	1C	140500000	140463359	1.33059
A. eriantha	1C	140600000	140563359	0.715868
A. eriantha	1C	140700000	140663359	0.570418
A. eriantha	1C	140800000	140763359	0.688497
A. eriantha	1C	140900000	140863359	0.223613
A. eriantha	1C	141000000	140963359	0.48233
A. eriantha	1C	141100000	141063359	0.897612
A. eriantha	1C	141200000	141163359	0.461655
A. eriantha	1C	141300000	141263359	0.983297
A. eriantha	1C	141400000	141363359	1.45932
A. eriantha	1C	141500000	141463359	0.615679
A. eriantha	1C	141600000	141563359	1.05795
A. eriantha	1C	141700000	141663359	1.56416
A. eriantha	1C	141800000	141763359	1.2763
A. eriantha	1C	141900000	141863359	0.432755
A. eriantha	1C	142000000	141963359	0.487045
A. eriantha	1C	142100000	142063359	1.05797
A. eriantha	1C	142200000	142163359	0.718811
A. eriantha	1C	142300000	142263359	0.596287
A. eriantha	1C	142400000	142363359	1.33565
A. eriantha	1C	142500000	142463359	0.852429
A. eriantha	1C	142600000	142563359	0.353783
A. eriantha	1C	142700000	142663359	0.448271
A. eriantha	1C	142800000	142763359	0.454045
A. eriantha	1C	142900000	142863359	0.564923
A. eriantha	1C	143000000	142963359	0.320679
A. eriantha	1C	143100000	143063359	0.302876
A. eriantha	1C	143200000	143163359	0.415072
A. eriantha	1C	143300000	143263359	0.371125
A. eriantha	1C	143400000	143363359	0.557162
A. eriantha	1C	143500000	143463359	0.430486
A. eriantha	1C	143600000	143563359	0.347085
A. eriantha	1C	143700000	143663359	0.586723
A. eriantha	1C	143800000	143763359	0.275151
A. eriantha	1C	143900000	143863359	0.508114
A. eriantha	1C	144000000	143963359	0.299099
A. eriantha	1C	144100000	144063359	0.266982
A. eriantha	1C	144200000	144163359	0.38469
A. eriantha	1C	144300000	144263359	0.601824
A. eriantha	1C	144400000	144363359	0.275746
A. eriantha	1C	144500000	144463359	0.160725
A. eriantha	1C	144600000	144563359	0.177076
A. eriantha	1C	144700000	144663359	0.326736
A. eriantha	1C	144800000	144763359	0.505049
A. eriantha	1C	144900000	144863359	0.87543
A. eriantha	1C	145000000	144963359	0.630785
A. eriantha	1C	145100000	145063359	0.488336
A. eriantha	1C	145200000	145163359	0.577688
A. eriantha	1C	145300000	145263359	0.649331
A. eriantha	1C	145400000	145363359	0.448669
A. eriantha	1C	145500000	145463359	1.04621
A. eriantha	1C	145600000	145563359	0.818234
A. eriantha	1C	145700000	145663359	1.03499
A. eriantha	1C	145800000	145763359	0.95366
A. eriantha	1C	145900000	145863359	1.62468
A. eriantha	1C	146000000	145963359	0.70281
A. eriantha	1C	146100000	146063359	0.746095
A. eriantha	1C	146200000	146163359	1.61701
A. eriantha	1C	146300000	146263359	1.46775
A. eriantha	1C	146400000	146363359	1.27002
A. eriantha	1C	146500000	146463359	1.74754
A. eriantha	1C	146600000	146563359	1.31403
A. eriantha	1C	146700000	146663359	1.3007
A. eriantha	1C	146800000	146763359	0.887459
A. eriantha	1C	146900000	146863359	0.641963
A. eriantha	1C	147000000	146963359	1.05757
A. eriantha	1C	147100000	147063359	0.573832
A. eriantha	1C	147200000	147163359	1.24877
A. eriantha	1C	147300000	147263359	0.942217
A. eriantha	1C	147400000	147363359	0.589657
A. eriantha	1C	147500000	147463359	0.624631
A. eriantha	1C	147600000	147563359	0.951636
A. eriantha	1C	147700000	147663359	0.460569
A. eriantha	1C	147800000	147763359	1.1377
A. eriantha	1C	147900000	147863359	0.780843
A. eriantha	1C	148000000	147963359	0.735408
A. eriantha	1C	148100000	148063359	0.597843
A. eriantha	1C	148200000	148163359	0.547977
A. eriantha	1C	148300000	148263359	0.47146
A. eriantha	1C	148400000	148363359	2.51552
A. eriantha	1C	148500000	148463359	1.50573
A. eriantha	1C	148600000	148563359	0.90396
A. eriantha	1C	148700000	148663359	0.437052
A. eriantha	1C	148800000	148763359	1.6322
A. eriantha	1C	148900000	148863359	2.03919
A. eriantha	1C	149000000	148963359	1.57127
A. eriantha	1C	149100000	149063359	1.15151
A. eriantha	1C	149200000	149163359	1.07639
A. eriantha	1C	149300000	149263359	17.4372
A. eriantha	1C	149400000	149363359	0.259285
A. eriantha	1C	149500000	149463359	0.704469
A. eriantha	1C	149600000	149563359	0.86127
A. eriantha	1C	149700000	149663359	0.420893
A. eriantha	1C	149800000	149763359	0.984198
A. eriantha	1C	149900000	149863359	1.27706
A. eriantha	1C	150000000	149963359	1.32814
A. eriantha	1C	150100000	150063359	0.545553
A. eriantha	1C	150200000	150163359	0.614168
A. eriantha	1C	150300000	150263359	0.462471
A. eriantha	1C	150400000	150363359	0.420627
A. eriantha	1C	150500000	150463359	0.506496
A. eriantha	1C	150600000	150563359	0.721813
A. eriantha	1C	150700000	150663359	0.287487
A. eriantha	1C	150800000	150763359	0.514338
A. eriantha	1C	150900000	150863359	0.331438
A. eriantha	1C	151000000	150963359	0.558165
A. eriantha	1C	151100000	151063359	0.536187
A. eriantha	1C	151200000	151163359	0.581561
A. eriantha	1C	151300000	151263359	0.698058
A. eriantha	1C	151400000	151363359	0.51573
A. eriantha	1C	151500000	151463359	0.371154
A. eriantha	1C	151600000	151563359	0.874386
A. eriantha	1C	151700000	151663359	1.25284
A. eriantha	1C	151800000	151763359	1.17054
A. eriantha	1C	151900000	151863359	0.699317
A. eriantha	1C	152000000	151963359	0.779624
A. eriantha	1C	152100000	152063359	0.509309
A. eriantha	1C	152200000	152163359	0.395965
A. eriantha	1C	152300000	152263359	0.401063
A. eriantha	1C	152400000	152363359	1.15761
A. eriantha	1C	152500000	152463359	0.766128
A. eriantha	1C	152600000	152563359	0.732074
A. eriantha	1C	152700000	152663359	0.565616
A. eriantha	1C	152800000	152763359	0.698326
A. eriantha	1C	152900000	152863359	0.99727
A. eriantha	1C	153000000	152963359	0.989749
A. eriantha	1C	153100000	153063359	0.430771
A. eriantha	1C	153200000	153163359	0.12796
A. eriantha	1C	153300000	153263359	0.573991
A. eriantha	1C	153400000	153363359	0.538731
A. eriantha	1C	153500000	153463359	0.355418
A. eriantha	1C	153600000	153563359	1.356
A. eriantha	1C	153700000	153663359	0.948124
A. eriantha	1C	153800000	153763359	0.885004
A. eriantha	1C	153900000	153863359	0.411638
A. eriantha	1C	154000000	153963359	0.888443
A. eriantha	1C	154100000	154063359	0.277967
A. eriantha	1C	154200000	154163359	0.787303
A. eriantha	1C	154300000	154263359	0.563999
A. eriantha	1C	154400000	154363359	0.7483
A. eriantha	1C	154500000	154463359	0.691016
A. eriantha	1C	154600000	154563359	0.444299
A. eriantha	1C	154700000	154663359	0.369326
A. eriantha	1C	154800000	154763359	1.48529
A. eriantha	1C	154900000	154863359	1.32336
A. eriantha	1C	155000000	154963359	1.20618
A. eriantha	1C	155100000	155063359	1.42662
A. eriantha	1C	155200000	155163359	1.62098
A. eriantha	1C	155300000	155263359	0.968479
A. eriantha	1C	155400000	155363359	1.06265
A. eriantha	1C	155500000	155463359	1.10923
A. eriantha	1C	155600000	155563359	0.803344
A. eriantha	1C	155700000	155663359	1.68762
A. eriantha	1C	155800000	155763359	0.987351
A. eriantha	1C	155900000	155863359	0.881389
A. eriantha	1C	156000000	155963359	1.00705
A. eriantha	1C	156100000	156063359	1.17104
A. eriantha	1C	156200000	156163359	1.87129
A. eriantha	1C	156300000	156263359	1.17988
A. eriantha	1C	156400000	156363359	0.628693
A. eriantha	1C	156500000	156463359	0.853072
A. eriantha	1C	156600000	156563359	0.874354
A. eriantha	1C	156700000	156663359	0.56595
A. eriantha	1C	156800000	156763359	0.610574
A. eriantha	1C	156900000	156863359	0.668816
A. eriantha	1C	157000000	156963359	0.445176
A. eriantha	1C	157100000	157063359	0.51291
A. eriantha	1C	157200000	157163359	0.298181
A. eriantha	1C	157300000	157263359	0.25412
A. eriantha	1C	157400000	157363359	0.408132
A. eriantha	1C	157500000	157463359	0.362873
A. eriantha	1C	157600000	157563359	1.42355
A. eriantha	1C	157700000	157663359	0.967595
A. eriantha	1C	157800000	157763359	1.0048
A. eriantha	1C	157900000	157863359	0.528182
A. eriantha	1C	158000000	157963359	0.702456
A. eriantha	1C	158100000	158063359	0.639994
A. eriantha	1C	158200000	158163359	0.731508
A. eriantha	1C	158300000	158263359	0.349935
A. eriantha	1C	158400000	158363359	0.907524
A. eriantha	1C	158500000	158463359	0.439598
A. eriantha	1C	158600000	158563359	0.255844
A. eriantha	1C	158700000	158663359	0.426129
A. eriantha	1C	158800000	158763359	0.264503
A. eriantha	1C	158900000	158863359	0.305479
A. eriantha	1C	159000000	158963359	0.621844
A. eriantha	1C	159100000	159063359	0.908685
A. eriantha	1C	159200000	159163359	1.08622
A. eriantha	1C	159300000	159263359	0.312313
A. eriantha	1C	159400000	159363359	1.10179
A. eriantha	1C	159500000	159463359	0.964385
A. eriantha	1C	159600000	159563359	1.0612
A. eriantha	1C	159700000	159663359	1.07205
A. eriantha	1C	159800000	159763359	0.646765
A. eriantha	1C	159900000	159863359	0.936582
A. eriantha	1C	160000000	159963359	1.08296
A. eriantha	1C	160100000	160063359	1.24548
A. eriantha	1C	160200000	160163359	1.18771
A. eriantha	1C	160300000	160263359	0.397196
A. eriantha	1C	160400000	160363359	0.550311
A. eriantha	1C	160500000	160463359	0.547797
A. eriantha	1C	160600000	160563359	0.505145
A. eriantha	1C	160700000	160663359	0.694574
A. eriantha	1C	160800000	160763359	0.296289
A. eriantha	1C	160900000	160863359	0.338798
A. eriantha	1C	161000000	160963359	0.156269
A. eriantha	1C	161100000	161063359	0.474266
A. eriantha	1C	161200000	161163359	0.826248
A. eriantha	1C	161300000	161263359	0.727053
A. eriantha	1C	161400000	161363359	0.485645
A. eriantha	1C	161500000	161463359	1.02824
A. eriantha	1C	161600000	161563359	0.538747
A. eriantha	1C	161700000	161663359	0.515232
A. eriantha	1C	161800000	161763359	0.67316
A. eriantha	1C	161900000	161863359	0.45983
A. eriantha	1C	162000000	161963359	0.706742
A. eriantha	1C	162100000	162063359	0.189901
A. eriantha	1C	162200000	162163359	0.662958
A. eriantha	1C	162300000	162263359	0.769006
A. eriantha	1C	162400000	162363359	0.40431
A. eriantha	1C	162500000	162463359	0.275061
A. eriantha	1C	162600000	162563359	1.36881
A. eriantha	1C	162700000	162663359	0.693267
A. eriantha	1C	162800000	162763359	0.753227
A. eriantha	1C	162900000	162863359	1.00475
A. eriantha	1C	163000000	162963359	2.4673
A. eriantha	1C	163100000	163063359	0.521764
A. eriantha	1C	163200000	163163359	1.29007
A. eriantha	1C	163300000	163263359	1.03543
A. eriantha	1C	163400000	163363359	0.999746
A. eriantha	1C	163500000	163463359	0.840494
A. eriantha	1C	163600000	163563359	0.792582
A. eriantha	1C	163700000	163663359	0.515189
A. eriantha	1C	163800000	163763359	0.831663
A. eriantha	1C	163900000	163863359	0.981706
A. eriantha	1C	164000000	163963359	1.156
A. eriantha	1C	164100000	164063359	0.736389
A. eriantha	1C	164200000	164163359	0.460084
A. eriantha	1C	164300000	164263359	0.997143
A. eriantha	1C	164400000	164363359	0.864246
A. eriantha	1C	164500000	164463359	0.474478
A. eriantha	1C	164600000	164563359	0.527385
A. eriantha	1C	164700000	164663359	0.719485
A. eriantha	1C	164800000	164763359	0.477345
A. eriantha	1C	164900000	164863359	0.53233
A. eriantha	1C	165000000	164963359	0.633796
A. eriantha	1C	165100000	165063359	1.41962
A. eriantha	1C	165200000	165163359	1.27322
A. eriantha	1C	165300000	165263359	0.891179
A. eriantha	1C	165400000	165363359	1.00028
A. eriantha	1C	165500000	165463359	1.01511
A. eriantha	1C	165600000	165563359	1.26172
A. eriantha	1C	165700000	165663359	1.60733
A. eriantha	1C	165800000	165763359	1.20385
A. eriantha	1C	165900000	165863359	0.948333
A. eriantha	1C	166000000	165963359	1.55544
A. eriantha	1C	166100000	166063359	0.916494
A. eriantha	1C	166200000	166163359	1.77143
A. eriantha	1C	166300000	166263359	1.15746
A. eriantha	1C	166400000	166363359	0.781599
A. eriantha	1C	166500000	166463359	1.08464
A. eriantha	1C	166600000	166563359	0.34789
A. eriantha	1C	166700000	166663359	0.768022
A. eriantha	1C	166800000	166763359	2.26931
A. eriantha	1C	166900000	166863359	0.703649
A. eriantha	1C	167000000	166963359	0.775749
A. eriantha	1C	167100000	167063359	1.07691
A. eriantha	1C	167200000	167163359	0.985975
A. eriantha	1C	167300000	167263359	0.686452
A. eriantha	1C	167400000	167363359	0.796698
A. eriantha	1C	167500000	167463359	1.11134
A. eriantha	1C	167600000	167563359	2.60674
A. eriantha	1C	167700000	167663359	0.981742
A. eriantha	1C	167800000	167763359	0.706451
A. eriantha	1C	167900000	167863359	0.404787
A. eriantha	1C	168000000	167963359	0.348996
A. eriantha	1C	168100000	168063359	0.749997
A. eriantha	1C	168200000	168163359	1.0056
A. eriantha	1C	168300000	168263359	0.933794
A. eriantha	1C	168400000	168363359	0.546461
A. eriantha	1C	168500000	168463359	0.668041
A. eriantha	1C	168600000	168563359	0.906758
A. eriantha	1C	168700000	168663359	0.415181
A. eriantha	1C	168800000	168763359	0.572668
A. eriantha	1C	168900000	168863359	1.10355
A. eriantha	1C	169000000	168963359	0.751267
A. eriantha	1C	169100000	169063359	1.63484
A. eriantha	1C	169200000	169163359	0.782775
A. eriantha	1C	169300000	169263359	1.32932
A. eriantha	1C	169400000	169363359	0.6549
A. eriantha	1C	169500000	169463359	1.18315
A. eriantha	1C	169600000	169563359	1.35503
A. eriantha	1C	169700000	169663359	1.08875
A. eriantha	1C	169800000	169763359	1.01716
A. eriantha	1C	169900000	169863359	1.94265
A. eriantha	1C	170000000	169963359	0.535483
A. eriantha	1C	170100000	170063359	0.400077
A. eriantha	1C	170200000	170163359	0.595586
A. eriantha	1C	170300000	170263359	0.791675
A. eriantha	1C	170400000	170363359	0.599494
A. eriantha	1C	170500000	170463359	0.437976
A. eriantha	1C	170600000	170563359	0.346959
A. eriantha	1C	170700000	170663359	0.475134
A. eriantha	1C	170800000	170763359	0.565184
A. eriantha	1C	170900000	170863359	0.421663
A. eriantha	1C	171000000	170963359	0.289683
A. eriantha	1C	171100000	171063359	0.410512
A. eriantha	1C	171200000	171163359	0.611299
A. eriantha	1C	171300000	171263359	0.341892
A. eriantha	1C	171400000	171363359	0.401552
A. eriantha	1C	171500000	171463359	0.336663
A. eriantha	1C	171600000	171563359	0.65798
A. eriantha	1C	171700000	171663359	0.725147
A. eriantha	1C	171800000	171763359	1.19736
A. eriantha	1C	171900000	171863359	0.957733
A. eriantha	1C	172000000	171963359	0.626248
A. eriantha	1C	172100000	172063359	0.978114
A. eriantha	1C	172200000	172163359	1.25591
A. eriantha	1C	172300000	172263359	1.1867
A. eriantha	1C	172400000	172363359	1.58402
A. eriantha	1C	172500000	172463359	1.67132
A. eriantha	1C	172600000	172563359	1.17791
A. eriantha	1C	172700000	172663359	0.797725
A. eriantha	1C	172800000	172763359	2.82382
A. eriantha	1C	172900000	172863359	0.751025
A. eriantha	1C	173000000	172963359	1.71671
A. eriantha	1C	173100000	173063359	1.0907
A. eriantha	1C	173200000	173163359	1.63607
A. eriantha	1C	173300000	173263359	1.53419
A. eriantha	1C	173400000	173363359	0.762737
A. eriantha	1C	173500000	173463359	1.33401
A. eriantha	1C	173600000	173563359	0.701301
A. eriantha	1C	173700000	173663359	0.653381
A. eriantha	1C	173800000	173763359	0.604823
A. eriantha	1C	173900000	173863359	0.709253
A. eriantha	1C	174000000	173963359	0.703799
A. eriantha	1C	174100000	174063359	0.628411
A. eriantha	1C	174200000	174163359	0.874115
A. eriantha	1C	174300000	174263359	1.83607
A. eriantha	1C	174400000	174363359	1.71039
A. eriantha	1C	174500000	174463359	0.409917
A. eriantha	1C	174600000	174563359	0.46907
A. eriantha	1C	174700000	174663359	0.478471
A. eriantha	1C	174800000	174763359	1.00046
A. eriantha	1C	174900000	174863359	0.975254
A. eriantha	1C	175000000	174963359	1.13516
A. eriantha	1C	175100000	175063359	1.37922
A. eriantha	1C	175200000	175163359	1.89767
A. eriantha	1C	175300000	175263359	0.678649
A. eriantha	1C	175400000	175363359	0.409768
A. eriantha	1C	175500000	175463359	0.441111
A. eriantha	1C	175600000	175563359	0.657164
A. eriantha	1C	175700000	175663359	0.448184
A. eriantha	1C	175800000	175763359	0.840341
A. eriantha	1C	175900000	175863359	0.707525
A. eriantha	1C	176000000	175963359	0.371735
A. eriantha	1C	176100000	176063359	0.523841
A. eriantha	1C	176200000	176163359	0.960568
A. eriantha	1C	176300000	176263359	0.337163
A. eriantha	1C	176400000	176363359	0.691086
A. eriantha	1C	176500000	176463359	1.165
A. eriantha	1C	176600000	176563359	3.40206
A. eriantha	1C	176700000	176663359	0.84096
A. eriantha	1C	176800000	176763359	1.29956
A. eriantha	1C	176900000	176863359	1.07984
A. eriantha	1C	177000000	176963359	1.14371
A. eriantha	1C	177100000	177063359	1.17355
A. eriantha	1C	177200000	177163359	1.61175
A. eriantha	1C	177300000	177263359	1.33621
A. eriantha	1C	177400000	177363359	0.700604
A. eriantha	1C	177500000	177463359	0.662991
A. eriantha	1C	177600000	177563359	0.866461
A. eriantha	1C	177700000	177663359	1.18503
A. eriantha	1C	177800000	177763359	2.15817
A. eriantha	1C	177900000	177863359	0.627956
A. eriantha	1C	178000000	177963359	1.38876
A. eriantha	1C	178100000	178063359	0.79996
A. eriantha	1C	178200000	178163359	0.611724
A. eriantha	1C	178300000	178263359	1.81414
A. eriantha	1C	178400000	178363359	1.09585
A. eriantha	1C	178500000	178463359	0.285339
A. eriantha	1C	178600000	178563359	0.663854
A. eriantha	1C	178700000	178663359	0.358788
A. eriantha	1C	178800000	178763359	1.06578
A. eriantha	1C	178900000	178863359	0.807188
A. eriantha	1C	179000000	178963359	0.653347
A. eriantha	1C	179100000	179063359	0.569943
A. eriantha	1C	179200000	179163359	0.846203
A. eriantha	1C	179300000	179263359	0.554838
A. eriantha	1C	179400000	179363359	1.0772
A. eriantha	1C	179500000	179463359	0.660519
A. eriantha	1C	179600000	179563359	1.05629
A. eriantha	1C	179700000	179663359	1.09702
A. eriantha	1C	179800000	179763359	0.489853
A. eriantha	1C	179900000	179863359	0.471207
A. eriantha	1C	180000000	179963359	0.393262
A. eriantha	1C	180100000	180063359	0.478641
A. eriantha	1C	180200000	180163359	0.652032
A. eriantha	1C	180300000	180263359	0.302454
A. eriantha	1C	180400000	180363359	0.289252
A. eriantha	1C	180500000	180463359	0.599426
A. eriantha	1C	180600000	180563359	0.329273
A. eriantha	1C	180700000	180663359	1.17522
A. eriantha	1C	180800000	180763359	0.741363
A. eriantha	1C	180900000	180863359	0.902237
A. eriantha	1C	181000000	180963359	1.14296
A. eriantha	1C	181100000	181063359	0.883538
A. eriantha	1C	181200000	181163359	0.887781
A. eriantha	1C	181300000	181263359	0.874133
A. eriantha	1C	181400000	181363359	0.884994
A. eriantha	1C	181500000	181463359	1.07929
A. eriantha	1C	181600000	181563359	0.807814
A. eriantha	1C	181700000	181663359	0.521118
A. eriantha	1C	181800000	181763359	0.723394
A. eriantha	1C	181900000	181863359	1.63382
A. eriantha	1C	182000000	181963359	1.61107
A. eriantha	1C	182100000	182063359	1.14327
A. eriantha	1C	182200000	182163359	2.62116
A. eriantha	1C	182300000	182263359	1.13617
A. eriantha	1C	182400000	182363359	0.748726
A. eriantha	1C	182500000	182463359	0.57375
A. eriantha	1C	182600000	182563359	0.96506
A. eriantha	1C	182700000	182663359	0.880198
A. eriantha	1C	182800000	182763359	0.390538
A. eriantha	1C	182900000	182863359	0.306253
A. eriantha	1C	183000000	182963359	0.783906
A. eriantha	1C	183100000	183063359	0.790062
A. eriantha	1C	183200000	183163359	1.56926
A. eriantha	1C	183300000	183263359	0.877203
A. eriantha	1C	183400000	183363359	0.319941
A. eriantha	1C	183500000	183463359	0.271169
A. eriantha	1C	183600000	183563359	0.426602
A. eriantha	1C	183700000	183663359	1.10666
A. eriantha	1C	183800000	183763359	0.421075
A. eriantha	1C	183900000	183863359	0.423218
A. eriantha	1C	184000000	183963359	1.57182
A. eriantha	1C	184100000	184063359	0.584473
A. eriantha	1C	184200000	184163359	0.221033
A. eriantha	1C	184300000	184263359	0.942592
A. eriantha	1C	184400000	184363359	0.9904
A. eriantha	1C	184500000	184463359	0.963136
A. eriantha	1C	184600000	184563359	1.21898
A. eriantha	1C	184700000	184663359	0.719337
A. eriantha	1C	184800000	184763359	0.954414
A. eriantha	1C	184900000	184863359	0.97821
A. eriantha	1C	185000000	184963359	3.7243
A. eriantha	1C	185100000	185063359	0.387036
A. eriantha	1C	185200000	185163359	0.317008
A. eriantha	1C	185300000	185263359	0.321394
A. eriantha	1C	185400000	185363359	0.413999
A. eriantha	1C	185500000	185463359	0.529467
A. eriantha	1C	185600000	185563359	0.218204
A. eriantha	1C	185700000	185663359	0.57786
A. eriantha	1C	185800000	185763359	0.646399
A. eriantha	1C	185900000	185863359	0.55493
A. eriantha	1C	186000000	185963359	0.472817
A. eriantha	1C	186100000	186063359	0.465445
A. eriantha	1C	186200000	186163359	1.08086
A. eriantha	1C	186300000	186263359	1.56644
A. eriantha	1C	186400000	186363359	0.40181
A. eriantha	1C	186500000	186463359	0.616705
A. eriantha	1C	186600000	186563359	0.725338
A. eriantha	1C	186700000	186663359	0.674338
A. eriantha	1C	186800000	186763359	0.991032
A. eriantha	1C	186900000	186863359	0.728165
A. eriantha	1C	187000000	186963359	0.74618
A. eriantha	1C	187100000	187063359	0.619859
A. eriantha	1C	187200000	187163359	0.59685
A. eriantha	1C	187300000	187263359	0.802765
A. eriantha	1C	187400000	187363359	0.677538
A. eriantha	1C	187500000	187463359	1.07495
A. eriantha	1C	187600000	187563359	0.697704
A. eriantha	1C	187700000	187663359	0.524012
A. eriantha	1C	187800000	187763359	0.637344
A. eriantha	1C	187900000	187863359	0.417127
A. eriantha	1C	188000000	187963359	0.535143
A. eriantha	1C	188100000	188063359	0.506279
A. eriantha	1C	188200000	188163359	0.4277
A. eriantha	1C	188300000	188263359	0.466442
A. eriantha	1C	188400000	188363359	0.509821
A. eriantha	1C	188500000	188463359	0.670005
A. eriantha	1C	188600000	188563359	1.5813
A. eriantha	1C	188700000	188663359	1.18419
A. eriantha	1C	188800000	188763359	0.653629
A. eriantha	1C	188900000	188863359	0.532573
A. eriantha	1C	189000000	188963359	0.613639
A. eriantha	1C	189100000	189063359	0.631782
A. eriantha	1C	189200000	189163359	0.659652
A. eriantha	1C	189300000	189263359	0.81642
A. eriantha	1C	189400000	189363359	1.13441
A. eriantha	1C	189500000	189463359	0.964692
A. eriantha	1C	189600000	189563359	1.33174
A. eriantha	1C	189700000	189663359	0.654204
A. eriantha	1C	189800000	189763359	1.14721
A. eriantha	1C	189900000	189863359	0.683056
A. eriantha	1C	190000000	189963359	0.557991
A. eriantha	1C	190100000	190063359	0.308849
A. eriantha	1C	190200000	190163359	1.28644
A. eriantha	1C	190300000	190263359	0.9303
A. eriantha	1C	190400000	190363359	0.886313
A. eriantha	1C	190500000	190463359	0.582152
A. eriantha	1C	190600000	190563359	0.274562
A. eriantha	1C	190700000	190663359	1.26916
A. eriantha	1C	190800000	190763359	1.74487
A. eriantha	1C	190900000	190863359	3.02267
A. eriantha	1C	191000000	190963359	0.640917
A. eriantha	1C	191100000	191063359	2.17389
A. eriantha	1C	191200000	191163359	1.72226
A. eriantha	1C	191300000	191263359	1.20558
A. eriantha	1C	191400000	191363359	0.725009
A. eriantha	1C	191500000	191463359	1.39198
A. eriantha	1C	191600000	191563359	1.5325
A. eriantha	1C	191700000	191663359	1.35613
A. eriantha	1C	191800000	191763359	1.04698
A. eriantha	1C	191900000	191863359	1.48352
A. eriantha	1C	192000000	191963359	0.785368
A. eriantha	1C	192100000	192063359	0.969058
A. eriantha	1C	192200000	192163359	0.880405
A. eriantha	1C	192300000	192263359	1.84768
A. eriantha	1C	192400000	192363359	0.803155
A. eriantha	1C	192500000	192463359	0.733353
A. eriantha	1C	192600000	192563359	0.673628
A. eriantha	1C	192700000	192663359	0.267809
A. eriantha	1C	192800000	192763359	0.99524
A. eriantha	1C	192900000	192863359	1.16561
A. eriantha	1C	193000000	192963359	0.478544
A. eriantha	1C	193100000	193063359	0.989448
A. eriantha	1C	193200000	193163359	0.408616
A. eriantha	1C	193300000	193263359	0.473699
A. eriantha	1C	193400000	193363359	0.885115
A. eriantha	1C	193500000	193463359	0.523041
A. eriantha	1C	193600000	193563359	0.793223
A. eriantha	1C	193700000	193663359	0.399605
A. eriantha	1C	193800000	193763359	0.45115
A. eriantha	1C	193900000	193863359	0.504486
A. eriantha	1C	194000000	193963359	1.03198
A. eriantha	1C	194100000	194063359	0.656954
A. eriantha	1C	194200000	194163359	0.604731
A. eriantha	1C	194300000	194263359	0.580277
A. eriantha	1C	194400000	194363359	1.06323
A. eriantha	1C	194500000	194463359	1.34047
A. eriantha	1C	194600000	194563359	0.778464
A. eriantha	1C	194700000	194663359	1.14094
A. eriantha	1C	194800000	194763359	0.609843
A. eriantha	1C	194900000	194863359	0.565295
A. eriantha	1C	195000000	194963359	0.724747
A. eriantha	1C	195100000	195063359	0.41046
A. eriantha	1C	195200000	195163359	0.517324
A. eriantha	1C	195300000	195263359	0.540297
A. eriantha	1C	195400000	195363359	0.297579
A. eriantha	1C	195500000	195463359	0.378378
A. eriantha	1C	195600000	195563359	0.395853
A. eriantha	1C	195700000	195663359	0.429938
A. eriantha	1C	195800000	195763359	0.44632
A. eriantha	1C	195900000	195863359	0.308627
A. eriantha	1C	196000000	195963359	0.769585
A. eriantha	1C	196100000	196063359	0.527995
A. eriantha	1C	196200000	196163359	1.22107
A. eriantha	1C	196300000	196263359	1.31628
A. eriantha	1C	196400000	196363359	0.334399
A. eriantha	1C	196500000	196463359	1.00483
A. eriantha	1C	196600000	196563359	1.10169
A. eriantha	1C	196700000	196663359	1.20951
A. eriantha	1C	196800000	196763359	1.25871
A. eriantha	1C	196900000	196863359	1.23553
A. eriantha	1C	197000000	196963359	1.57346
A. eriantha	1C	197100000	197063359	1.40553
A. eriantha	1C	197200000	197163359	0.75547
A. eriantha	1C	197300000	197263359	0.501375
A. eriantha	1C	197400000	197363359	0.416249
A. eriantha	1C	197500000	197463359	0.642469
A. eriantha	1C	197600000	197563359	0.765868
A. eriantha	1C	197700000	197663359	0.50675
A. eriantha	1C	197800000	197763359	0.696158
A. eriantha	1C	197900000	197863359	0.129622
A. eriantha	1C	198000000	197963359	0.172054
A. eriantha	1C	198100000	198063359	0.320646
A. eriantha	1C	198200000	198163359	0.383991
A. eriantha	1C	198300000	198263359	0.484622
A. eriantha	1C	198400000	198363359	0.494013
A. eriantha	1C	198500000	198463359	0.595542
A. eriantha	1C	198600000	198563359	2.12963
A. eriantha	1C	198700000	198663359	0.303669
A. eriantha	1C	198800000	198763359	0.345509
A. eriantha	1C	198900000	198863359	0.444755
A. eriantha	1C	199000000	198963359	0.392934
A. eriantha	1C	199100000	199063359	0.514808
A. eriantha	1C	199200000	199163359	0.510599
A. eriantha	1C	199300000	199263359	0.815287
A. eriantha	1C	199400000	199363359	0.29075
A. eriantha	1C	199500000	199463359	0.432531
A. eriantha	1C	199600000	199563359	0.387473
A. eriantha	1C	199700000	199663359	0.404506
A. eriantha	1C	199800000	199763359	0.556911
A. eriantha	1C	199900000	199863359	0.655433
[truncated: 67,705 more rows]

## Sheet: Fig E6c
Species	Chromosome	Plot_coordinate	Real_coordinate	Depth
A. longiglumis	1A	100000	51547	0.641989
A. longiglumis	1A	200000	151547	0.575049
A. longiglumis	1A	300000	251547	0.614994
A. longiglumis	1A	400000	351547	0.733976
A. longiglumis	1A	500000	451547	0.872058
A. longiglumis	1A	600000	551547	0.704076
A. longiglumis	1A	700000	651547	0.427216
A. longiglumis	1A	800000	751547	2.91037
A. longiglumis	1A	900000	851547	17.847
A. longiglumis	1A	1000000	951547	2.53125
A. longiglumis	1A	1100000	1051547	5.62479
A. longiglumis	1A	1200000	1151547	6.39567
A. longiglumis	1A	1300000	1251547	6.14099
A. longiglumis	1A	1400000	1351547	2.43669
A. longiglumis	1A	1500000	1451547	0.972039
A. longiglumis	1A	1600000	1551547	1.0206
A. longiglumis	1A	1700000	1651547	0.616392
A. longiglumis	1A	1800000	1751547	0.680026
A. longiglumis	1A	1900000	1851547	2.29462
A. longiglumis	1A	2000000	1951547	0.730857
A. longiglumis	1A	2100000	2051547	0.415279
A. longiglumis	1A	2200000	2151547	1.12298
A. longiglumis	1A	2300000	2251547	0.325847
A. longiglumis	1A	2400000	2351547	0.202125
A. longiglumis	1A	2500000	2451547	0.424349
A. longiglumis	1A	2600000	2551547	1.38865
A. longiglumis	1A	2700000	2651547	0.777751
A. longiglumis	1A	2800000	2751547	0.499736
A. longiglumis	1A	2900000	2851547	0.828482
A. longiglumis	1A	3000000	2951547	0.985731
A. longiglumis	1A	3100000	3051547	1.65153
A. longiglumis	1A	3200000	3151547	0.424824
A. longiglumis	1A	3300000	3251547	1.33797
A. longiglumis	1A	3400000	3351547	0.454646
A. longiglumis	1A	3500000	3451547	0.35137
A. longiglumis	1A	3600000	3551547	0.438123
A. longiglumis	1A	3700000	3651547	0.201112
A. longiglumis	1A	3800000	3751547	15.6809
A. longiglumis	1A	3900000	3851547	2.36821
A. longiglumis	1A	4000000	3951547	0.666595
A. longiglumis	1A	4100000	4051547	0.765576
A. longiglumis	1A	4200000	4151547	0.681456
A. longiglumis	1A	4300000	4251547	1.39467
A. longiglumis	1A	4400000	4351547	0.878997
A. longiglumis	1A	4500000	4451547	0.768789
A. longiglumis	1A	4600000	4551547	3.82904
A. longiglumis	1A	4700000	4651547	3.17701
A. longiglumis	1A	4800000	4751547	0.776048
A. longiglumis	1A	4900000	4851547	0.775636
A. longiglumis	1A	5000000	4951547	0.47334
A. longiglumis	1A	5100000	5051547	1.69479
A. longiglumis	1A	5200000	5151547	1.20045
A. longiglumis	1A	5300000	5251547	0.733558
A. longiglumis	1A	5400000	5351547	0.993281
A. longiglumis	1A	5500000	5451547	0.715363
A. longiglumis	1A	5600000	5551547	0.607596
A. longiglumis	1A	5700000	5651547	1.48641
A. longiglumis	1A	5800000	5751547	0.616705
A. longiglumis	1A	5900000	5851547	1.10332
A. longiglumis	1A	6000000	5951547	0.882027
A. longiglumis	1A	6100000	6051547	1.06242
A. longiglumis	1A	6200000	6151547	1.19727
A. longiglumis	1A	6300000	6251547	1.32379
A. longiglumis	1A	6400000	6351547	1.57631
A. longiglumis	1A	6500000	6451547	1.44867
A. longiglumis	1A	6600000	6551547	0.773509
A. longiglumis	1A	6700000	6651547	0.700342
A. longiglumis	1A	6800000	6751547	0.701907
A. longiglumis	1A	6900000	6851547	1.04184
A. longiglumis	1A	7000000	6951547	0.436482
A. longiglumis	1A	7100000	7051547	0.496659
A. longiglumis	1A	7200000	7151547	0.734366
A. longiglumis	1A	7300000	7251547	0.540326
A. longiglumis	1A	7400000	7351547	1.04779
A. longiglumis	1A	7500000	7451547	0.482516
A. longiglumis	1A	7600000	7551547	0.818082
A. longiglumis	1A	7700000	7651547	1.02486
A. longiglumis	1A	7800000	7751547	1.01462
A. longiglumis	1A	7900000	7851547	1.01053
A. longiglumis	1A	8000000	7951547	0.70106
A. longiglumis	1A	8100000	8051547	0.534281
A. longiglumis	1A	8200000	8151547	0.650156
A. longiglumis	1A	8300000	8251547	1.30457
A. longiglumis	1A	8400000	8351547	0.819174
A. longiglumis	1A	8500000	8451547	0.619353
A. longiglumis	1A	8600000	8551547	0.782733
A. longiglumis	1A	8700000	8651547	0.793045
A. longiglumis	1A	8800000	8751547	0.652983
A. longiglumis	1A	8900000	8851547	0.614693
A. longiglumis	1A	9000000	8951547	0.972103
A. longiglumis	1A	9100000	9051547	0.844291
A. longiglumis	1A	9200000	9151547	0.757866
A. longiglumis	1A	9300000	9251547	0.876532
A. longiglumis	1A	9400000	9351547	1.24788
A. longiglumis	1A	9500000	9451547	1.47465
A. longiglumis	1A	9600000	9551547	1.2278
A. longiglumis	1A	9700000	9651547	0.474153
A. longiglumis	1A	9800000	9751547	0.889012
A. longiglumis	1A	9900000	9851547	0.782093
A. longiglumis	1A	10000000	9951547	0.879524
A. longiglumis	1A	10100000	10051547	1.28362
A. longiglumis	1A	10200000	10151547	1.45546
A. longiglumis	1A	10300000	10251547	1.14341
A. longiglumis	1A	10400000	10351547	1.10303
A. longiglumis	1A	10500000	10451547	0.584048
A. longiglumis	1A	10600000	10551547	0.602756
A. longiglumis	1A	10700000	10651547	1.15509
A. longiglumis	1A	10800000	10751547	0.7295
A. longiglumis	1A	10900000	10851547	1.43009
A. longiglumis	1A	11000000	10951547	1.31149
A. longiglumis	1A	11100000	11051547	1.19288
A. longiglumis	1A	11200000	11151547	1.67991
A. longiglumis	1A	11300000	11251547	1.11817
A. longiglumis	1A	11400000	11351547	0.777239
A. longiglumis	1A	11500000	11451547	0.914898
A. longiglumis	1A	11600000	11551547	0.940376
A. longiglumis	1A	11700000	11651547	0.925615
A. longiglumis	1A	11800000	11751547	1.22512
A. longiglumis	1A	11900000	11851547	1.10591
A. longiglumis	1A	12000000	11951547	1.13801
A. longiglumis	1A	12100000	12051547	1.32743
A. longiglumis	1A	12200000	12151547	0.829038
A. longiglumis	1A	12300000	12251547	1.1248
A. longiglumis	1A	12400000	12351547	0.727973
A. longiglumis	1A	12500000	12451547	0.580366
A. longiglumis	1A	12600000	12551547	0.777381
A. longiglumis	1A	12700000	12651547	0.665249
A. longiglumis	1A	12800000	12751547	0.931651
A. longiglumis	1A	12900000	12851547	1.28785
A. longiglumis	1A	13000000	12951547	1.29973
A. longiglumis	1A	13100000	13051547	0.440934
A. longiglumis	1A	13200000	13151547	1.09265
A. longiglumis	1A	13300000	13251547	0.826765
A. longiglumis	1A	13400000	13351547	0.594273
A. longiglumis	1A	13500000	13451547	0.901355
A. longiglumis	1A	13600000	13551547	0.537066
A. longiglumis	1A	13700000	13651547	0.809395
A. longiglumis	1A	13800000	13751547	0.848865
A. longiglumis	1A	13900000	13851547	1.01974
A. longiglumis	1A	14000000	13951547	0.715096
A. longiglumis	1A	14100000	14051547	0.65518
A. longiglumis	1A	14200000	14151547	1.3076
A. longiglumis	1A	14300000	14251547	0.832494
A. longiglumis	1A	14400000	14351547	1.08597
A. longiglumis	1A	14500000	14451547	1.39646
A. longiglumis	1A	14600000	14551547	1.04107
A. longiglumis	1A	14700000	14651547	0.588458
A. longiglumis	1A	14800000	14751547	0.826764
A. longiglumis	1A	14900000	14851547	0.705585
A. longiglumis	1A	15000000	14951547	0.593711
A. longiglumis	1A	15100000	15051547	1.32614
A. longiglumis	1A	15200000	15151547	0.721466
A. longiglumis	1A	15300000	15251547	0.759033
A. longiglumis	1A	15400000	15351547	1.38111
A. longiglumis	1A	15500000	15451547	1.03028
A. longiglumis	1A	15600000	15551547	0.939995
A. longiglumis	1A	15700000	15651547	0.653682
A. longiglumis	1A	15800000	15751547	0.80292
A. longiglumis	1A	15900000	15851547	0.774138
A. longiglumis	1A	16000000	15951547	1.31703
A. longiglumis	1A	16100000	16051547	0.991071
A. longiglumis	1A	16200000	16151547	0.999014
A. longiglumis	1A	16300000	16251547	0.915195
A. longiglumis	1A	16400000	16351547	1.09518
A. longiglumis	1A	16500000	16451547	0.890562
A. longiglumis	1A	16600000	16551547	0.809051
A. longiglumis	1A	16700000	16651547	0.72735
A. longiglumis	1A	16800000	16751547	0.58859
A. longiglumis	1A	16900000	16851547	0.65543
A. longiglumis	1A	17000000	16951547	0.495601
A. longiglumis	1A	17100000	17051547	0.6216
A. longiglumis	1A	17200000	17151547	0.656501
A. longiglumis	1A	17300000	17251547	0.798893
A. longiglumis	1A	17400000	17351547	0.641182
A. longiglumis	1A	17500000	17451547	0.713548
A. longiglumis	1A	17600000	17551547	0.727063
A. longiglumis	1A	17700000	17651547	0.90052
A. longiglumis	1A	17800000	17751547	1.12594
A. longiglumis	1A	17900000	17851547	0.491299
A. longiglumis	1A	18000000	17951547	0.911482
A. longiglumis	1A	18100000	18051547	0.658169
A. longiglumis	1A	18200000	18151547	0.450821
A. longiglumis	1A	18300000	18251547	0.563226
A. longiglumis	1A	18400000	18351547	1.23721
A. longiglumis	1A	18500000	18451547	0.966062
A. longiglumis	1A	18600000	18551547	0.335687
A. longiglumis	1A	18700000	18651547	0.418167
A. longiglumis	1A	18800000	18751547	0.445011
A. longiglumis	1A	18900000	18851547	0.64549
A. longiglumis	1A	19000000	18951547	0.615055
A. longiglumis	1A	19100000	19051547	0.496786
A. longiglumis	1A	19200000	19151547	0.483112
A. longiglumis	1A	19300000	19251547	0.604918
A. longiglumis	1A	19400000	19351547	0.614708
A. longiglumis	1A	19500000	19451547	0.625448
A. longiglumis	1A	19600000	19551547	0.788285
A. longiglumis	1A	19700000	19651547	2.25665
A. longiglumis	1A	19800000	19751547	0.78379
A. longiglumis	1A	19900000	19851547	0.689837
A. longiglumis	1A	20000000	19951547	0.757188
A. longiglumis	1A	20100000	20051547	0.551288
A. longiglumis	1A	20200000	20151547	0.638268
A. longiglumis	1A	20300000	20251547	0.639962
A. longiglumis	1A	20400000	20351547	0.593655
A. longiglumis	1A	20500000	20451547	0.779265
A. longiglumis	1A	20600000	20551547	1.5719
A. longiglumis	1A	20700000	20651547	1.1873
A. longiglumis	1A	20800000	20751547	1.19269
A. longiglumis	1A	20900000	20851547	1.22873
A. longiglumis	1A	21000000	20951547	1.37856
A. longiglumis	1A	21100000	21051547	1.12048
A. longiglumis	1A	21200000	21151547	1.1949
A. longiglumis	1A	21300000	21251547	1.19161
A. longiglumis	1A	21400000	21351547	1.07083
A. longiglumis	1A	21500000	21451547	1.20722
A. longiglumis	1A	21600000	21551547	1.11354
A. longiglumis	1A	21700000	21651547	1.08064
A. longiglumis	1A	21800000	21751547	0.6474
A. longiglumis	1A	21900000	21851547	0.653641
A. longiglumis	1A	22000000	21951547	0.693542
A. longiglumis	1A	22100000	22051547	0.566913
A. longiglumis	1A	22200000	22151547	0.941085
A. longiglumis	1A	22300000	22251547	0.91878
A. longiglumis	1A	22400000	22351547	0.683235
A. longiglumis	1A	22500000	22451547	0.96935
A. longiglumis	1A	22600000	22551547	0.647593
A. longiglumis	1A	22700000	22651547	0.866509
A. longiglumis	1A	22800000	22751547	0.67237
A. longiglumis	1A	22900000	22851547	0.98211
A. longiglumis	1A	23000000	22951547	0.660705
A. longiglumis	1A	23100000	23051547	1.33559
A. longiglumis	1A	23200000	23151547	1.00049
A. longiglumis	1A	23300000	23251547	1.18795
A. longiglumis	1A	23400000	23351547	0.630542
A. longiglumis	1A	23500000	23451547	1.36609
A. longiglumis	1A	23600000	23551547	1.61985
A. longiglumis	1A	23700000	23651547	1.27414
A. longiglumis	1A	23800000	23751547	0.749936
A. longiglumis	1A	23900000	23851547	0.497275
A. longiglumis	1A	24000000	23951547	0.703802
A. longiglumis	1A	24100000	24051547	0.755278
A. longiglumis	1A	24200000	24151547	0.944334
A. longiglumis	1A	24300000	24251547	1.1436
A. longiglumis	1A	24400000	24351547	1.19954
A. longiglumis	1A	24500000	24451547	0.538277
A. longiglumis	1A	24600000	24551547	0.645088
A. longiglumis	1A	24700000	24651547	0.623472
A. longiglumis	1A	24800000	24751547	0.859183
A. longiglumis	1A	24900000	24851547	1.52897
A. longiglumis	1A	25000000	24951547	1.13324
A. longiglumis	1A	25100000	25051547	0.696162
A. longiglumis	1A	25200000	25151547	0.485706
A. longiglumis	1A	25300000	25251547	0.595606
A. longiglumis	1A	25400000	25351547	1.32148
A. longiglumis	1A	25500000	25451547	1.52284
A. longiglumis	1A	25600000	25551547	0.918124
A. longiglumis	1A	25700000	25651547	0.543502
A. longiglumis	1A	25800000	25751547	1.19939
A. longiglumis	1A	25900000	25851547	0.35128
A. longiglumis	1A	26000000	25951547	2.28684
A. longiglumis	1A	26100000	26051547	0.488766
A. longiglumis	1A	26200000	26151547	0.586759
A. longiglumis	1A	26300000	26251547	0.851204
A. longiglumis	1A	26400000	26351547	1.35648
A. longiglumis	1A	26500000	26451547	1.4578
A. longiglumis	1A	26600000	26551547	1.35896
A. longiglumis	1A	26700000	26651547	1.10183
A. longiglumis	1A	26800000	26751547	1.5135
A. longiglumis	1A	26900000	26851547	1.42528
A. longiglumis	1A	27000000	26951547	1.3587
A. longiglumis	1A	27100000	27051547	1.48094
A. longiglumis	1A	27200000	27151547	1.82149
A. longiglumis	1A	27300000	27251547	1.42763
A. longiglumis	1A	27400000	27351547	1.57291
A. longiglumis	1A	27500000	27451547	1.30613
A. longiglumis	1A	27600000	27551547	1.48993
A. longiglumis	1A	27700000	27651547	1.5375
A. longiglumis	1A	27800000	27751547	1.44489
A. longiglumis	1A	27900000	27851547	1.54866
A. longiglumis	1A	28000000	27951547	1.52219
A. longiglumis	1A	28100000	28051547	1.47027
A. longiglumis	1A	28200000	28151547	1.60823
A. longiglumis	1A	28300000	28251547	1.58263
A. longiglumis	1A	28400000	28351547	0.822472
A. longiglumis	1A	28500000	28451547	0.813841
A. longiglumis	1A	28600000	28551547	0.368613
A. longiglumis	1A	28700000	28651547	1.10526
A. longiglumis	1A	28800000	28751547	1.41868
A. longiglumis	1A	28900000	28851547	0.497124
A. longiglumis	1A	29000000	28951547	1.40784
A. longiglumis	1A	29100000	29051547	1.58863
A. longiglumis	1A	29200000	29151547	1.26745
A. longiglumis	1A	29300000	29251547	1.45933
A. longiglumis	1A	29400000	29351547	1.29177
A. longiglumis	1A	29500000	29451547	1.71319
A. longiglumis	1A	29600000	29551547	1.45265
A. longiglumis	1A	29700000	29651547	1.51339
A. longiglumis	1A	29800000	29751547	1.46523
A. longiglumis	1A	29900000	29851547	1.52966
A. longiglumis	1A	30000000	29951547	1.43032
A. longiglumis	1A	30100000	30051547	1.49263
A. longiglumis	1A	30200000	30151547	0.956372
A. longiglumis	1A	30300000	30251547	1.052
A. longiglumis	1A	30400000	30351547	1.46943
A. longiglumis	1A	30500000	30451547	1.62101
A. longiglumis	1A	30600000	30551547	1.5536
A. longiglumis	1A	30700000	30651547	1.43436
A. longiglumis	1A	30800000	30751547	1.46531
A. longiglumis	1A	30900000	30851547	1.65656
A. longiglumis	1A	31000000	30951547	1.14708
A. longiglumis	1A	31100000	31051547	1.47774
A. longiglumis	1A	31200000	31151547	1.37012
A. longiglumis	1A	31300000	31251547	1.30142
A. longiglumis	1A	31400000	31351547	0.327684
A. longiglumis	1A	31500000	31451547	1.34821
A. longiglumis	1A	31600000	31551547	1.47538
A. longiglumis	1A	31700000	31651547	1.29106
A. longiglumis	1A	31800000	31751547	1.57814
A. longiglumis	1A	31900000	31851547	1.46932
A. longiglumis	1A	32000000	31951547	1.54442
A. longiglumis	1A	32100000	32051547	1.32941
A. longiglumis	1A	32200000	32151547	1.38432
A. longiglumis	1A	32300000	32251547	1.35382
A. longiglumis	1A	32400000	32351547	1.44166
A. longiglumis	1A	32500000	32451547	1.30859
A. longiglumis	1A	32600000	32551547	1.35462
A. longiglumis	1A	32700000	32651547	1.39419
A. longiglumis	1A	32800000	32751547	1.3492
A. longiglumis	1A	32900000	32851547	1.52463
A. longiglumis	1A	33000000	32951547	1.48281
A. longiglumis	1A	33100000	33051547	1.60265
A. longiglumis	1A	33200000	33151547	1.33976
A. longiglumis	1A	33300000	33251547	1.1418
A. longiglumis	1A	33400000	33351547	1.43978
A. longiglumis	1A	33500000	33451547	1.48372
A. longiglumis	1A	33600000	33551547	1.52507
A. longiglumis	1A	33700000	33651547	1.49602
A. longiglumis	1A	33800000	33751547	1.45262
A. longiglumis	1A	33900000	33851547	1.50489
A. longiglumis	1A	34000000	33951547	1.4609
A. longiglumis	1A	34100000	34051547	1.36981
A. longiglumis	1A	34200000	34151547	1.53231
A. longiglumis	1A	34300000	34251547	1.82892
A. longiglumis	1A	34400000	34351547	1.42643
A. longiglumis	1A	34500000	34451547	1.32905
A. longiglumis	1A	34600000	34551547	1.41335
A. longiglumis	1A	34700000	34651547	1.39601
A. longiglumis	1A	34800000	34751547	1.5364
A. longiglumis	1A	34900000	34851547	1.31858
A. longiglumis	1A	35000000	34951547	1.88457
A. longiglumis	1A	35100000	35051547	1.56608
A. longiglumis	1A	35200000	35151547	1.19241
A. longiglumis	1A	35300000	35251547	1.33527
A. longiglumis	1A	35400000	35351547	1.9128
A. longiglumis	1A	35500000	35451547	1.38821
A. longiglumis	1A	35600000	35551547	1.48851
A. longiglumis	1A	35700000	35651547	1.57257
A. longiglumis	1A	35800000	35751547	1.4649
A. longiglumis	1A	35900000	35851547	1.4769
A. longiglumis	1A	36000000	35951547	1.43007
A. longiglumis	1A	36100000	36051547	1.44024
A. longiglumis	1A	36200000	36151547	1.39145
A. longiglumis	1A	36300000	36251547	2.56497
A. longiglumis	1A	36400000	36351547	1.42073
A. longiglumis	1A	36500000	36451547	1.11973
A. longiglumis	1A	36600000	36551547	1.41632
A. longiglumis	1A	36700000	36651547	1.5143
A. longiglumis	1A	36800000	36751547	1.71982
A. longiglumis	1A	36900000	36851547	1.2309
A. longiglumis	1A	37000000	36951547	1.86782
A. longiglumis	1A	37100000	37051547	1.23882
A. longiglumis	1A	37200000	37151547	1.27667
A. longiglumis	1A	37300000	37251547	1.43599
A. longiglumis	1A	37400000	37351547	1.567
A. longiglumis	1A	37500000	37451547	1.40628
A. longiglumis	1A	37600000	37551547	1.04437
A. longiglumis	1A	37700000	37651547	1.22747
A. longiglumis	1A	37800000	37751547	1.24924
A. longiglumis	1A	37900000	37851547	1.56897
A. longiglumis	1A	38000000	37951547	1.37059
A. longiglumis	1A	38100000	38051547	1.47213
A. longiglumis	1A	38200000	38151547	1.49589
A. longiglumis	1A	38300000	38251547	1.4277
A. longiglumis	1A	38400000	38351547	1.4987
A. longiglumis	1A	38500000	38451547	1.19591
A. longiglumis	1A	38600000	38551547	1.06687
A. longiglumis	1A	38700000	38651547	1.46603
A. longiglumis	1A	38800000	38751547	1.39782
A. longiglumis	1A	38900000	38851547	1.48506
A. longiglumis	1A	39000000	38951547	1.34376
A. longiglumis	1A	39100000	39051547	1.39663
A. longiglumis	1A	39200000	39151547	1.19323
A. longiglumis	1A	39300000	39251547	1.32157
A. longiglumis	1A	39400000	39351547	1.12504
A. longiglumis	1A	39500000	39451547	1.49484
A. longiglumis	1A	39600000	39551547	1.2415
A. longiglumis	1A	39700000	39651547	1.47555
A. longiglumis	1A	39800000	39751547	1.49177
A. longiglumis	1A	39900000	39851547	1.46189
A. longiglumis	1A	40000000	39951547	1.48127
A. longiglumis	1A	40100000	40051547	1.49689
A. longiglumis	1A	40200000	40151547	1.83224
A. longiglumis	1A	40300000	40251547	1.44425
A. longiglumis	1A	40400000	40351547	1.44322
A. longiglumis	1A	40500000	40451547	1.12485
A. longiglumis	1A	40600000	40551547	1.37851
A. longiglumis	1A	40700000	40651547	1.22827
A. longiglumis	1A	40800000	40751547	1.24753
A. longiglumis	1A	40900000	40851547	1.25536
A. longiglumis	1A	41000000	40951547	1.34481
A. longiglumis	1A	41100000	41051547	1.28298
A. longiglumis	1A	41200000	41151547	1.45398
A. longiglumis	1A	41300000	41251547	1.57468
A. longiglumis	1A	41400000	41351547	1.54379
A. longiglumis	1A	41500000	41451547	0.913101
A. longiglumis	1A	41600000	41551547	1.31201
A. longiglumis	1A	41700000	41651547	1.49154
A. longiglumis	1A	41800000	41751547	1.30775
A. longiglumis	1A	41900000	41851547	1.51164
A. longiglumis	1A	42000000	41951547	1.42965
A. longiglumis	1A	42100000	42051547	1.33037
A. longiglumis	1A	42200000	42151547	1.35007
A. longiglumis	1A	42300000	42251547	1.2393
A. longiglumis	1A	42400000	42351547	1.43836
A. longiglumis	1A	42500000	42451547	1.56859
A. longiglumis	1A	42600000	42551547	1.41471
A. longiglumis	1A	42700000	42651547	1.37347
A. longiglumis	1A	42800000	42751547	1.37962
A. longiglumis	1A	42900000	42851547	1.47826
A. longiglumis	1A	43000000	42951547	4.00452
A. longiglumis	1A	43100000	43051547	5.73719
A. longiglumis	1A	43200000	43151547	1.54163
A. longiglumis	1A	43300000	43251547	1.00323
A. longiglumis	1A	43400000	43351547	1.58503
A. longiglumis	1A	43500000	43451547	0.433312
A. longiglumis	1A	43600000	43551547	0.684486
A. longiglumis	1A	43700000	43651547	1.0701
A. longiglumis	1A	43800000	43751547	0.524101
A. longiglumis	1A	43900000	43851547	1.11624
A. longiglumis	1A	44000000	43951547	0.745204
A. longiglumis	1A	44100000	44051547	0.63262
A. longiglumis	1A	44200000	44151547	0.534703
A. longiglumis	1A	44300000	44251547	0.542085
A. longiglumis	1A	44400000	44351547	0.682586
A. longiglumis	1A	44500000	44451547	0.983324
A. longiglumis	1A	44600000	44551547	0.758775
A. longiglumis	1A	44700000	44651547	0.330216
A. longiglumis	1A	44800000	44751547	0.594084
A. longiglumis	1A	44900000	44851547	0.311738
A. longiglumis	1A	45000000	44951547	0.572988
A. longiglumis	1A	45100000	45051547	0.490797
A. longiglumis	1A	45200000	45151547	0.468499
A. longiglumis	1A	45300000	45251547	0.590803
A. longiglumis	1A	45400000	45351547	0.338557
A. longiglumis	1A	45500000	45451547	0.989197
A. longiglumis	1A	45600000	45551547	0.988692
A. longiglumis	1A	45700000	45651547	1.02656
A. longiglumis	1A	45800000	45751547	1.11586
A. longiglumis	1A	45900000	45851547	0.517158
A. longiglumis	1A	46000000	45951547	1.01016
A. longiglumis	1A	46100000	46051547	1.0777
A. longiglumis	1A	46200000	46151547	0.721845
A. longiglumis	1A	46300000	46251547	0.638154
A. longiglumis	1A	46400000	46351547	0.667687
A. longiglumis	1A	46500000	46451547	0.526135
A. longiglumis	1A	46600000	46551547	0.672992
A. longiglumis	1A	46700000	46651547	0.984654
A. longiglumis	1A	46800000	46751547	0.805913
A. longiglumis	1A	46900000	46851547	1.20245
A. longiglumis	1A	47000000	46951547	1.17965
A. longiglumis	1A	47100000	47051547	1.10212
A. longiglumis	1A	47200000	47151547	2.24261
A. longiglumis	1A	47300000	47251547	0.736819
A. longiglumis	1A	47400000	47351547	1.1045
A. longiglumis	1A	47500000	47451547	1.2099
A. longiglumis	1A	47600000	47551547	0.619461
A. longiglumis	1A	47700000	47651547	0.582154
A. longiglumis	1A	47800000	47751547	0.742342
A. longiglumis	1A	47900000	47851547	0.978393
A. longiglumis	1A	48000000	47951547	1.08014
A. longiglumis	1A	48100000	48051547	0.912725
A. longiglumis	1A	48200000	48151547	1.18864
A. longiglumis	1A	48300000	48251547	1.49262
A. longiglumis	1A	48400000	48351547	1.4969
A. longiglumis	1A	48500000	48451547	1.42888
A. longiglumis	1A	48600000	48551547	0.935071
A. longiglumis	1A	48700000	48651547	0.984283
A. longiglumis	1A	48800000	48751547	0.741745
A. longiglumis	1A	48900000	48851547	0.47589
A. longiglumis	1A	49000000	48951547	1.12195
A. longiglumis	1A	49100000	49051547	0.514417
A. longiglumis	1A	49200000	49151547	0.774419
A. longiglumis	1A	49300000	49251547	1.33433
A. longiglumis	1A	49400000	49351547	0.991988
A. longiglumis	1A	49500000	49451547	0.978194
A. longiglumis	1A	49600000	49551547	0.897032
A. longiglumis	1A	49700000	49651547	0.963342
A. longiglumis	1A	49800000	49751547	0.555253
A. longiglumis	1A	49900000	49851547	0.550342
A. longiglumis	1A	50000000	49951547	0.412558
A. longiglumis	1A	50100000	50051547	0.376419
A. longiglumis	1A	50200000	50151547	0.433257
A. longiglumis	1A	50300000	50251547	0.565442
A. longiglumis	1A	50400000	50351547	0.581711
A. longiglumis	1A	50500000	50451547	1.01171
A. longiglumis	1A	50600000	50551547	1.08046
A. longiglumis	1A	50700000	50651547	1.30772
A. longiglumis	1A	50800000	50751547	0.457499
A. longiglumis	1A	50900000	50851547	0.541117
A. longiglumis	1A	51000000	50951547	0.412857
A. longiglumis	1A	51100000	51051547	0.722353
A. longiglumis	1A	51200000	51151547	0.703118
A. longiglumis	1A	51300000	51251547	0.570508
A. longiglumis	1A	51400000	51351547	0.916739
A. longiglumis	1A	51500000	51451547	0.658144
A. longiglumis	1A	51600000	51551547	0.658783
A. longiglumis	1A	51700000	51651547	0.7581
A. longiglumis	1A	51800000	51751547	0.832594
A. longiglumis	1A	51900000	51851547	1.04928
A. longiglumis	1A	52000000	51951547	0.670576
A. longiglumis	1A	52100000	52051547	0.471389
A. longiglumis	1A	52200000	52151547	1.25535
A. longiglumis	1A	52300000	52251547	1.51336
A. longiglumis	1A	52400000	52351547	0.808497
A. longiglumis	1A	52500000	52451547	1.22491
A. longiglumis	1A	52600000	52551547	1.27644
A. longiglumis	1A	52700000	52651547	1.43057
A. longiglumis	1A	52800000	52751547	1.32513
A. longiglumis	1A	52900000	52851547	1.4451
A. longiglumis	1A	53000000	52951547	1.25306
A. longiglumis	1A	53100000	53051547	1.51639
A. longiglumis	1A	53200000	53151547	1.59247
A. longiglumis	1A	53300000	53251547	1.60522
A. longiglumis	1A	53400000	53351547	1.51827
A. longiglumis	1A	53500000	53451547	1.39735
A. longiglumis	1A	53600000	53551547	1.66647
A. longiglumis	1A	53700000	53651547	1.79571
A. longiglumis	1A	53800000	53751547	1.50852
A. longiglumis	1A	53900000	53851547	1.56267
A. longiglumis	1A	54000000	53951547	1.15706
A. longiglumis	1A	54100000	54051547	0.65327
A. longiglumis	1A	54200000	54151547	1.34225
A. longiglumis	1A	54300000	54251547	1.49355
A. longiglumis	1A	54400000	54351547	1.51083
A. longiglumis	1A	54500000	54451547	1.47461
A. longiglumis	1A	54600000	54551547	1.46664
A. longiglumis	1A	54700000	54651547	1.27403
A. longiglumis	1A	54800000	54751547	1.47908
A. longiglumis	1A	54900000	54851547	1.35329
A. longiglumis	1A	55000000	54951547	1.51727
A. longiglumis	1A	55100000	55051547	1.56082
A. longiglumis	1A	55200000	55151547	1.33966
A. longiglumis	1A	55300000	55251547	1.60171
A. longiglumis	1A	55400000	55351547	1.26383
A. longiglumis	1A	55500000	55451547	1.42813
A. longiglumis	1A	55600000	55551547	1.3281
A. longiglumis	1A	55700000	55651547	1.30781
A. longiglumis	1A	55800000	55751547	1.62196
A. longiglumis	1A	55900000	55851547	1.32772
A. longiglumis	1A	56000000	55951547	1.47409
A. longiglumis	1A	56100000	56051547	1.45827
A. longiglumis	1A	56200000	56151547	1.52728
A. longiglumis	1A	56300000	56251547	1.36026
A. longiglumis	1A	56400000	56351547	1.40772
A. longiglumis	1A	56500000	56451547	1.53275
A. longiglumis	1A	56600000	56551547	1.37952
A. longiglumis	1A	56700000	56651547	1.41257
A. longiglumis	1A	56800000	56751547	1.54124
A. longiglumis	1A	56900000	56851547	1.44375
A. longiglumis	1A	57000000	56951547	1.53481
A. longiglumis	1A	57100000	57051547	1.31883
A. longiglumis	1A	57200000	57151547	1.48279
A. longiglumis	1A	57300000	57251547	1.50651
A. longiglumis	1A	57400000	57351547	1.2879
A. longiglumis	1A	57500000	57451547	1.52049
A. longiglumis	1A	57600000	57551547	1.49004
A. longiglumis	1A	57700000	57651547	1.19653
A. longiglumis	1A	57800000	57751547	1.31687
A. longiglumis	1A	57900000	57851547	1.31364
A. longiglumis	1A	58000000	57951547	1.13412
A. longiglumis	1A	58100000	58051547	1.04214
A. longiglumis	1A	58200000	58151547	1.29683
A. longiglumis	1A	58300000	58251547	1.36301
A. longiglumis	1A	58400000	58351547	1.06876
A. longiglumis	1A	58500000	58451547	1.51044
A. longiglumis	1A	58600000	58551547	1.51359
A. longiglumis	1A	58700000	58651547	1.62272
A. longiglumis	1A	58800000	58751547	1.41833
A. longiglumis	1A	58900000	58851547	1.62169
A. longiglumis	1A	59000000	58951547	2.54503
A. longiglumis	1A	59100000	59051547	1.90305
A. longiglumis	1A	59200000	59151547	1.44911
A. longiglumis	1A	59300000	59251547	1.4266
A. longiglumis	1A	59400000	59351547	1.46171
A. longiglumis	1A	59500000	59451547	1.479
A. longiglumis	1A	59600000	59551547	1.43103
A. longiglumis	1A	59700000	59651547	1.3895
A. longiglumis	1A	59800000	59751547	1.64604
A. longiglumis	1A	59900000	59851547	1.49972
A. longiglumis	1A	60000000	59951547	1.46029
A. longiglumis	1A	60100000	60051547	1.54404
A. longiglumis	1A	60200000	60151547	1.51032
A. longiglumis	1A	60300000	60251547	1.49103
A. longiglumis	1A	60400000	60351547	1.38333
A. longiglumis	1A	60500000	60451547	1.43334
A. longiglumis	1A	60600000	60551547	1.52012
A. longiglumis	1A	60700000	60651547	1.50491
A. longiglumis	1A	60800000	60751547	1.45742
A. longiglumis	1A	60900000	60851547	1.3886
A. longiglumis	1A	61000000	60951547	1.62505
A. longiglumis	1A	61100000	61051547	1.34674
A. longiglumis	1A	61200000	61151547	0.897915
A. longiglumis	1A	61300000	61251547	0.46712
A. longiglumis	1A	61400000	61351547	1.64947
A. longiglumis	1A	61500000	61451547	1.49145
A. longiglumis	1A	61600000	61551547	2.1461
A. longiglumis	1A	61700000	61651547	1.52043
A. longiglumis	1A	61800000	61751547	1.47191
A. longiglumis	1A	61900000	61851547	1.29065
A. longiglumis	1A	62000000	61951547	1.73075
A. longiglumis	1A	62100000	62051547	1.57322
A. longiglumis	1A	62200000	62151547	0.980466
A. longiglumis	1A	62300000	62251547	0.915435
A. longiglumis	1A	62400000	62351547	1.34777
A. longiglumis	1A	62500000	62451547	1.59399
A. longiglumis	1A	62600000	62551547	1.35808
A. longiglumis	1A	62700000	62651547	1.50703
A. longiglumis	1A	62800000	62751547	1.48755
A. longiglumis	1A	62900000	62851547	1.54965
A. longiglumis	1A	63000000	62951547	1.37911
A. longiglumis	1A	63100000	63051547	2.0698
A. longiglumis	1A	63200000	63151547	1.31823
A. longiglumis	1A	63300000	63251547	1.32577
A. longiglumis	1A	63400000	63351547	1.60471
A. longiglumis	1A	63500000	63451547	1.44152
A. longiglumis	1A	63600000	63551547	1.44546
A. longiglumis	1A	63700000	63651547	1.38926
A. longiglumis	1A	63800000	63751547	1.45543
A. longiglumis	1A	63900000	63851547	1.80411
A. longiglumis	1A	64000000	63951547	1.88189
A. longiglumis	1A	64100000	64051547	1.34309
A. longiglumis	1A	64200000	64151547	1.4669
A. longiglumis	1A	64300000	64251547	1.35304
A. longiglumis	1A	64400000	64351547	1.54572
A. longiglumis	1A	64500000	64451547	1.37644
A. longiglumis	1A	64600000	64551547	1.24538
A. longiglumis	1A	64700000	64651547	1.49395
A. longiglumis	1A	64800000	64751547	1.47011
A. longiglumis	1A	64900000	64851547	1.38751
A. longiglumis	1A	65000000	64951547	1.97339
A. longiglumis	1A	65100000	65051547	2.67023
A. longiglumis	1A	65200000	65151547	1.25788
A. longiglumis	1A	65300000	65251547	1.4933
A. longiglumis	1A	65400000	65351547	1.46003
A. longiglumis	1A	65500000	65451547	1.57601
A. longiglumis	1A	65600000	65551547	1.38293
A. longiglumis	1A	65700000	65651547	1.28923
A. longiglumis	1A	65800000	65751547	1.30917
A. longiglumis	1A	65900000	65851547	1.30718
A. longiglumis	1A	66000000	65951547	1.53911
A. longiglumis	1A	66100000	66051547	1.59677
A. longiglumis	1A	66200000	66151547	1.4521
A. longiglumis	1A	66300000	66251547	1.51214
A. longiglumis	1A	66400000	66351547	1.08167
A. longiglumis	1A	66500000	66451547	1.33662
A. longiglumis	1A	66600000	66551547	1.21847
A. longiglumis	1A	66700000	66651547	1.49465
A. longiglumis	1A	66800000	66751547	1.62386
A. longiglumis	1A	66900000	66851547	1.33833
A. longiglumis	1A	67000000	66951547	1.48119
A. longiglumis	1A	67100000	67051547	1.32034
A. longiglumis	1A	67200000	67151547	1.34143
A. longiglumis	1A	67300000	67251547	1.5281
A. longiglumis	1A	67400000	67351547	1.51553
A. longiglumis	1A	67500000	67451547	1.34988
A. longiglumis	1A	67600000	67551547	1.49325
A. longiglumis	1A	67700000	67651547	1.44284
A. longiglumis	1A	67800000	67751547	1.2944
A. longiglumis	1A	67900000	67851547	1.50938
A. longiglumis	1A	68000000	67951547	1.50507
A. longiglumis	1A	68100000	68051547	1.40586
A. longiglumis	1A	68200000	68151547	1.37951
A. longiglumis	1A	68300000	68251547	1.45793
A. longiglumis	1A	68400000	68351547	1.59477
A. longiglumis	1A	68500000	68451547	1.59444
A. longiglumis	1A	68600000	68551547	1.24493
A. longiglumis	1A	68700000	68651547	1.61094
A. longiglumis	1A	68800000	68751547	1.3521
A. longiglumis	1A	68900000	68851547	1.46139
A. longiglumis	1A	69000000	68951547	1.53416
A. longiglumis	1A	69100000	69051547	1.25675
A. longiglumis	1A	69200000	69151547	1.54538
A. longiglumis	1A	69300000	69251547	1.4515
A. longiglumis	1A	69400000	69351547	1.35256
A. longiglumis	1A	69500000	69451547	1.45059
A. longiglumis	1A	69600000	69551547	1.35991
A. longiglumis	1A	69700000	69651547	1.53937
A. longiglumis	1A	69800000	69751547	1.61016
A. longiglumis	1A	69900000	69851547	1.5224
A. longiglumis	1A	70000000	69951547	1.45517
A. longiglumis	1A	70100000	70051547	1.48584
A. longiglumis	1A	70200000	70151547	1.61881
A. longiglumis	1A	70300000	70251547	1.46973
A. longiglumis	1A	70400000	70351547	1.50433
A. longiglumis	1A	70500000	70451547	1.50211
A. longiglumis	1A	70600000	70551547	1.43997
A. longiglumis	1A	70700000	70651547	1.41052
A. longiglumis	1A	70800000	70751547	1.3333
A. longiglumis	1A	70900000	70851547	1.63078
A. longiglumis	1A	71000000	70951547	1.65406
A. longiglumis	1A	71100000	71051547	1.30065
A. longiglumis	1A	71200000	71151547	0.596809
A. longiglumis	1A	71300000	71251547	1.16062
A. longiglumis	1A	71400000	71351547	0.342996
A. longiglumis	1A	71500000	71451547	0.334507
A. longiglumis	1A	71600000	71551547	1.17837
A. longiglumis	1A	71700000	71651547	1.44625
A. longiglumis	1A	71800000	71751547	1.44974
A. longiglumis	1A	71900000	71851547	1.46521
A. longiglumis	1A	72000000	71951547	1.32863
A. longiglumis	1A	72100000	72051547	1.53023
A. longiglumis	1A	72200000	72151547	1.46472
A. longiglumis	1A	72300000	72251547	1.85993
A. longiglumis	1A	72400000	72351547	1.17497
A. longiglumis	1A	72500000	72451547	1.4675
A. longiglumis	1A	72600000	72551547	1.40684
A. longiglumis	1A	72700000	72651547	1.5166
A. longiglumis	1A	72800000	72751547	1.36346
A. longiglumis	1A	72900000	72851547	1.19963
A. longiglumis	1A	73000000	72951547	1.47378
A. longiglumis	1A	73100000	73051547	1.13892
A. longiglumis	1A	73200000	73151547	1.13395
A. longiglumis	1A	73300000	73251547	1.50703
A. longiglumis	1A	73400000	73351547	1.55646
A. longiglumis	1A	73500000	73451547	1.46068
A. longiglumis	1A	73600000	73551547	2.0565
A. longiglumis	1A	73700000	73651547	1.36878
A. longiglumis	1A	73800000	73751547	1.32386
A. longiglumis	1A	73900000	73851547	1.44228
A. longiglumis	1A	74000000	73951547	3.20001
A. longiglumis	1A	74100000	74051547	1.40247
A. longiglumis	1A	74200000	74151547	1.45182
A. longiglumis	1A	74300000	74251547	1.47349
A. longiglumis	1A	74400000	74351547	1.47115
A. longiglumis	1A	74500000	74451547	1.02535
A. longiglumis	1A	74600000	74551547	1.33334
A. longiglumis	1A	74700000	74651547	1.55812
A. longiglumis	1A	74800000	74751547	1.37391
A. longiglumis	1A	74900000	74851547	1.48383
A. longiglumis	1A	75000000	74951547	1.13472
A. longiglumis	1A	75100000	75051547	1.23045
A. longiglumis	1A	75200000	75151547	1.37384
A. longiglumis	1A	75300000	75251547	1.69758
A. longiglumis	1A	75400000	75351547	1.2483
A. longiglumis	1A	75500000	75451547	1.50477
A. longiglumis	1A	75600000	75551547	1.44661
A. longiglumis	1A	75700000	75651547	1.45727
A. longiglumis	1A	75800000	75751547	1.42721
A. longiglumis	1A	75900000	75851547	1.40375
A. longiglumis	1A	76000000	75951547	1.31293
A. longiglumis	1A	76100000	76051547	1.41559
A. longiglumis	1A	76200000	76151547	1.14529
A. longiglumis	1A	76300000	76251547	1.43917
A. longiglumis	1A	76400000	76351547	1.38176
A. longiglumis	1A	76500000	76451547	1.54692
A. longiglumis	1A	76600000	76551547	1.28817
A. longiglumis	1A	76700000	76651547	1.41535
A. longiglumis	1A	76800000	76751547	1.46091
A. longiglumis	1A	76900000	76851547	0.802553
A. longiglumis	1A	77000000	76951547	0.76117
A. longiglumis	1A	77100000	77051547	1.3006
A. longiglumis	1A	77200000	77151547	1.3313
A. longiglumis	1A	77300000	77251547	1.40272
A. longiglumis	1A	77400000	77351547	1.3875
A. longiglumis	1A	77500000	77451547	1.60254
A. longiglumis	1A	77600000	77551547	1.40471
A. longiglumis	1A	77700000	77651547	1.311
A. longiglumis	1A	77800000	77751547	1.43157
A. longiglumis	1A	77900000	77851547	1.34406
A. longiglumis	1A	78000000	77951547	1.38347
A. longiglumis	1A	78100000	78051547	1.36777
A. longiglumis	1A	78200000	78151547	1.48702
A. longiglumis	1A	78300000	78251547	1.45867
A. longiglumis	1A	78400000	78351547	1.54061
A. longiglumis	1A	78500000	78451547	1.77094
A. longiglumis	1A	78600000	78551547	1.54767
A. longiglumis	1A	78700000	78651547	1.42628
A. longiglumis	1A	78800000	78751547	1.4172
A. longiglumis	1A	78900000	78851547	1.44791
A. longiglumis	1A	79000000	78951547	1.415
A. longiglumis	1A	79100000	79051547	1.66329
A. longiglumis	1A	79200000	79151547	1.17192
A. longiglumis	1A	79300000	79251547	1.53909
A. longiglumis	1A	79400000	79351547	1.43197
A. longiglumis	1A	79500000	79451547	1.53446
A. longiglumis	1A	79600000	79551547	1.41918
A. longiglumis	1A	79700000	79651547	1.25561
A. longiglumis	1A	79800000	79751547	1.39158
A. longiglumis	1A	79900000	79851547	1.58345
A. longiglumis	1A	80000000	79951547	1.33257
A. longiglumis	1A	80100000	80051547	1.10097
A. longiglumis	1A	80200000	80151547	1.62081
A. longiglumis	1A	80300000	80251547	1.48522
A. longiglumis	1A	80400000	80351547	1.29297
A. longiglumis	1A	80500000	80451547	1.3788
A. longiglumis	1A	80600000	80551547	1.40689
A. longiglumis	1A	80700000	80651547	1.49884
A. longiglumis	1A	80800000	80751547	1.59259
A. longiglumis	1A	80900000	80851547	1.28956
A. longiglumis	1A	81000000	80951547	1.49984
A. longiglumis	1A	81100000	81051547	1.46528
A. longiglumis	1A	81200000	81151547	1.15536
A. longiglumis	1A	81300000	81251547	1.44907
A. longiglumis	1A	81400000	81351547	1.26342
A. longiglumis	1A	81500000	81451547	1.40093
A. longiglumis	1A	81600000	81551547	1.42156
A. longiglumis	1A	81700000	81651547	1.59774
A. longiglumis	1A	81800000	81751547	0.49732
A. longiglumis	1A	81900000	81851547	0.285313
A. longiglumis	1A	82000000	81951547	0.374147
A. longiglumis	1A	82100000	82051547	0.702721
A. longiglumis	1A	82200000	82151547	0.37956
A. longiglumis	1A	82300000	82251547	0.657302
A. longiglumis	1A	82400000	82351547	0.434907
A. longiglumis	1A	82500000	82451547	0.985537
A. longiglumis	1A	82600000	82551547	1.40862
A. longiglumis	1A	82700000	82651547	1.3811
A. longiglumis	1A	82800000	82751547	1.67744
A. longiglumis	1A	82900000	82851547	1.61798
A. longiglumis	1A	83000000	82951547	1.37491
A. longiglumis	1A	83100000	83051547	1.60168
A. longiglumis	1A	83200000	83151547	1.52012
A. longiglumis	1A	83300000	83251547	1.56474
A. longiglumis	1A	83400000	83351547	1.7185
A. longiglumis	1A	83500000	83451547	1.51693
A. longiglumis	1A	83600000	83551547	1.59456
A. longiglumis	1A	83700000	83651547	1.4106
A. longiglumis	1A	83800000	83751547	1.63766
A. longiglumis	1A	83900000	83851547	1.87897
A. longiglumis	1A	84000000	83951547	1.80834
A. longiglumis	1A	84100000	84051547	1.39732
A. longiglumis	1A	84200000	84151547	1.31131
A. longiglumis	1A	84300000	84251547	1.44083
A. longiglumis	1A	84400000	84351547	1.36247
A. longiglumis	1A	84500000	84451547	1.52481
A. longiglumis	1A	84600000	84551547	1.32364
A. longiglumis	1A	84700000	84651547	1.36354
A. longiglumis	1A	84800000	84751547	1.59753
A. longiglumis	1A	84900000	84851547	1.59799
A. longiglumis	1A	85000000	84951547	1.47134
A. longiglumis	1A	85100000	85051547	1.38675
A. longiglumis	1A	85200000	85151547	1.52221
A. longiglumis	1A	85300000	85251547	1.54132
A. longiglumis	1A	85400000	85351547	1.39169
A. longiglumis	1A	85500000	85451547	1.43967
A. longiglumis	1A	85600000	85551547	1.48996
A. longiglumis	1A	85700000	85651547	1.51914
A. longiglumis	1A	85800000	85751547	1.47437
A. longiglumis	1A	85900000	85851547	1.28528
A. longiglumis	1A	86000000	85951547	1.31504
A. longiglumis	1A	86100000	86051547	1.28063
A. longiglumis	1A	86200000	86151547	1.53479
A. longiglumis	1A	86300000	86251547	1.55925
A. longiglumis	1A	86400000	86351547	1.44666
A. longiglumis	1A	86500000	86451547	1.47603
A. longiglumis	1A	86600000	86551547	1.34778
A. longiglumis	1A	86700000	86651547	1.51953
A. longiglumis	1A	86800000	86751547	1.39247
A. longiglumis	1A	86900000	86851547	1.38437
A. longiglumis	1A	87000000	86951547	2.37965
A. longiglumis	1A	87100000	87051547	1.45797
A. longiglumis	1A	87200000	87151547	1.47904
A. longiglumis	1A	87300000	87251547	1.46875
A. longiglumis	1A	87400000	87351547	1.46865
A. longiglumis	1A	87500000	87451547	1.70668
A. longiglumis	1A	87600000	87551547	1.48437
A. longiglumis	1A	87700000	87651547	1.51369
A. longiglumis	1A	87800000	87751547	1.50795
A. longiglumis	1A	87900000	87851547	1.30262
A. longiglumis	1A	88000000	87951547	1.58553
A. longiglumis	1A	88100000	88051547	1.6532
A. longiglumis	1A	88200000	88151547	1.27172
A. longiglumis	1A	88300000	88251547	1.50499
A. longiglumis	1A	88400000	88351547	1.48875
A. longiglumis	1A	88500000	88451547	1.53145
A. longiglumis	1A	88600000	88551547	1.61383
A. longiglumis	1A	88700000	88651547	1.36401
A. longiglumis	1A	88800000	88751547	1.43002
A. longiglumis	1A	88900000	88851547	1.37009
A. longiglumis	1A	89000000	88951547	1.55946
A. longiglumis	1A	89100000	89051547	1.35609
A. longiglumis	1A	89200000	89151547	1.51393
A. longiglumis	1A	89300000	89251547	0.425842
A. longiglumis	1A	89400000	89351547	0.522777
A. longiglumis	1A	89500000	89451547	0.843235
A. longiglumis	1A	89600000	89551547	0.58289
A. longiglumis	1A	89700000	89651547	0.367389
A. longiglumis	1A	89800000	89751547	0.423831
A. longiglumis	1A	89900000	89851547	0.509712
A. longiglumis	1A	90000000	89951547	0.391575
A. longiglumis	1A	90100000	90051547	0.372552
A. longiglumis	1A	90200000	90151547	0.539135
A. longiglumis	1A	90300000	90251547	0.390162
A. longiglumis	1A	90400000	90351547	0.817558
A. longiglumis	1A	90500000	90451547	0.402941
A. longiglumis	1A	90600000	90551547	0.739307
A. longiglumis	1A	90700000	90651547	1.6302
A. longiglumis	1A	90800000	90751547	1.42826
A. longiglumis	1A	90900000	90851547	1.2958
A. longiglumis	1A	91000000	90951547	1.51552
A. longiglumis	1A	91100000	91051547	1.3943
A. longiglumis	1A	91200000	91151547	1.52908
A. longiglumis	1A	91300000	91251547	1.44009
A. longiglumis	1A	91400000	91351547	1.11669
A. longiglumis	1A	91500000	91451547	1.20112
A. longiglumis	1A	91600000	91551547	1.2263
A. longiglumis	1A	91700000	91651547	1.13244
A. longiglumis	1A	91800000	91751547	1.38441
A. longiglumis	1A	91900000	91851547	1.39115
A. longiglumis	1A	92000000	91951547	1.34206
A. longiglumis	1A	92100000	92051547	1.47116
A. longiglumis	1A	92200000	92151547	1.33308
A. longiglumis	1A	92300000	92251547	1.2178
A. longiglumis	1A	92400000	92351547	1.52242
A. longiglumis	1A	92500000	92451547	0.962544
A. longiglumis	1A	92600000	92551547	1.24277
A. longiglumis	1A	92700000	92651547	1.41945
A. longiglumis	1A	92800000	92751547	1.48596
A. longiglumis	1A	92900000	92851547	1.40832
A. longiglumis	1A	93000000	92951547	1.37169
A. longiglumis	1A	93100000	93051547	1.57247
A. longiglumis	1A	93200000	93151547	1.56619
A. longiglumis	1A	93300000	93251547	1.37462
A. longiglumis	1A	93400000	93351547	1.09225
A. longiglumis	1A	93500000	93451547	0.520473
A. longiglumis	1A	93600000	93551547	1.26505
A. longiglumis	1A	93700000	93651547	2.06477
A. longiglumis	1A	93800000	93751547	1.44809
A. longiglumis	1A	93900000	93851547	1.48522
A. longiglumis	1A	94000000	93951547	1.34946
A. longiglumis	1A	94100000	94051547	1.52279
A. longiglumis	1A	94200000	94151547	1.5432
A. longiglumis	1A	94300000	94251547	1.50709
A. longiglumis	1A	94400000	94351547	1.48416
A. longiglumis	1A	94500000	94451547	1.56363
A. longiglumis	1A	94600000	94551547	1.55696
A. longiglumis	1A	94700000	94651547	1.54118
A. longiglumis	1A	94800000	94751547	1.45057
A. longiglumis	1A	94900000	94851547	1.54581
A. longiglumis	1A	95000000	94951547	1.32469
A. longiglumis	1A	95100000	95051547	1.7545
A. longiglumis	1A	95200000	95151547	1.2149
A. longiglumis	1A	95300000	95251547	1.49655
A. longiglumis	1A	95400000	95351547	1.10596
A. longiglumis	1A	95500000	95451547	1.57473
A. longiglumis	1A	95600000	95551547	1.56383
A. longiglumis	1A	95700000	95651547	1.44679
A. longiglumis	1A	95800000	95751547	1.5446
A. longiglumis	1A	95900000	95851547	1.4626
A. longiglumis	1A	96000000	95951547	1.73655
A. longiglumis	1A	96100000	96051547	1.54985
A. longiglumis	1A	96200000	96151547	1.41821
A. longiglumis	1A	96300000	96251547	0.94859
A. longiglumis	1A	96400000	96351547	1.64889
A. longiglumis	1A	96500000	96451547	1.58593
A. longiglumis	1A	96600000	96551547	1.60006
A. longiglumis	1A	96700000	96651547	1.42266
A. longiglumis	1A	96800000	96751547	1.34873
A. longiglumis	1A	96900000	96851547	1.59036
A. longiglumis	1A	97000000	96951547	1.36403
A. longiglumis	1A	97100000	97051547	1.59961
A. longiglumis	1A	97200000	97151547	1.44727
A. longiglumis	1A	97300000	97251547	1.56513
A. longiglumis	1A	97400000	97351547	1.56854
A. longiglumis	1A	97500000	97451547	1.56344
A. longiglumis	1A	97600000	97551547	1.43399
A. longiglumis	1A	97700000	97651547	1.63998
A. longiglumis	1A	97800000	97751547	1.1263
A. longiglumis	1A	97900000	97851547	1.50774
A. longiglumis	1A	98000000	97951547	1.51304
A. longiglumis	1A	98100000	98051547	1.46261
A. longiglumis	1A	98200000	98151547	1.56302
A. longiglumis	1A	98300000	98251547	1.88117
A. longiglumis	1A	98400000	98351547	1.56785
A. longiglumis	1A	98500000	98451547	1.49421
A. longiglumis	1A	98600000	98551547	1.49031
A. longiglumis	1A	98700000	98651547	1.57029
A. longiglumis	1A	98800000	98751547	1.71643
A. longiglumis	1A	98900000	98851547	1.50513
A. longiglumis	1A	99000000	98951547	1.43592
A. longiglumis	1A	99100000	99051547	0.69256
A. longiglumis	1A	99200000	99151547	0.533083
A. longiglumis	1A	99300000	99251547	1.48572
A. longiglumis	1A	99400000	99351547	1.47015
A. longiglumis	1A	99500000	99451547	1.55677
A. longiglumis	1A	99600000	99551547	1.34496
A. longiglumis	1A	99700000	99651547	1.49505
A. longiglumis	1A	99800000	99751547	1.50167
A. longiglumis	1A	99900000	99851547	1.41092
A. longiglumis	1A	100000000	99951547	1.2927
A. longiglumis	1A	100100000	100051547	1.50152
A. longiglumis	1A	100200000	100151547	1.73111
A. longiglumis	1A	100300000	100251547	1.41143
A. longiglumis	1A	100400000	100351547	1.68567
A. longiglumis	1A	100500000	100451547	1.15151
A. longiglumis	1A	100600000	100551547	1.09761
A. longiglumis	1A	100700000	100651547	1.47357
A. longiglumis	1A	100800000	100751547	1.60635
A. longiglumis	1A	100900000	100851547	1.39571
A. longiglumis	1A	101000000	100951547	1.41499
A. longiglumis	1A	101100000	101051547	1.2612
A. longiglumis	1A	101200000	101151547	2.28207
A. longiglumis	1A	101300000	101251547	1.31892
A. longiglumis	1A	101400000	101351547	1.365
A. longiglumis	1A	101500000	101451547	1.30217
A. longiglumis	1A	101600000	101551547	1.38167
A. longiglumis	1A	101700000	101651547	1.28435
A. longiglumis	1A	101800000	101751547	1.20355
A. longiglumis	1A	101900000	101851547	1.42954
A. longiglumis	1A	102000000	101951547	1.14652
A. longiglumis	1A	102100000	102051547	1.14501
A. longiglumis	1A	102200000	102151547	1.23617
A. longiglumis	1A	102300000	102251547	1.3901
A. longiglumis	1A	102400000	102351547	1.17993
A. longiglumis	1A	102500000	102451547	1.23878
A. longiglumis	1A	102600000	102551547	1.35129
A. longiglumis	1A	102700000	102651547	1.35486
A. longiglumis	1A	102800000	102751547	1.35316
A. longiglumis	1A	102900000	102851547	1.64603
A. longiglumis	1A	103000000	102951547	1.34319
A. longiglumis	1A	103100000	103051547	1.2136
A. longiglumis	1A	103200000	103151547	1.10822
A. longiglumis	1A	103300000	103251547	1.166
A. longiglumis	1A	103400000	103351547	1.58434
A. longiglumis	1A	103500000	103451547	1.32716
A. longiglumis	1A	103600000	103551547	1.48726
A. longiglumis	1A	103700000	103651547	1.60625
A. longiglumis	1A	103800000	103751547	1.52642
A. longiglumis	1A	103900000	103851547	1.4059
A. longiglumis	1A	104000000	103951547	1.50828
A. longiglumis	1A	104100000	104051547	1.29789
A. longiglumis	1A	104200000	104151547	1.33288
A. longiglumis	1A	104300000	104251547	1.19576
A. longiglumis	1A	104400000	104351547	1.35556
A. longiglumis	1A	104500000	104451547	1.26337
A. longiglumis	1A	104600000	104551547	1.19043
A. longiglumis	1A	104700000	104651547	1.24868
A. longiglumis	1A	104800000	104751547	1.27497
A. longiglumis	1A	104900000	104851547	1.23245
A. longiglumis	1A	105000000	104951547	1.45664
A. longiglumis	1A	105100000	105051547	1.46929
A. longiglumis	1A	105200000	105151547	1.45652
A. longiglumis	1A	105300000	105251547	1.40384
A. longiglumis	1A	105400000	105351547	1.42645
A. longiglumis	1A	105500000	105451547	1.39935
A. longiglumis	1A	105600000	105551547	1.2954
A. longiglumis	1A	105700000	105651547	1.62278
A. longiglumis	1A	105800000	105751547	1.57044
A. longiglumis	1A	105900000	105851547	1.50673
A. longiglumis	1A	106000000	105951547	1.31188
A. longiglumis	1A	106100000	106051547	1.61322
A. longiglumis	1A	106200000	106151547	1.12512
A. longiglumis	1A	106300000	106251547	1.32131
A. longiglumis	1A	106400000	106351547	1.1964
A. longiglumis	1A	106500000	106451547	1.27553
A. longiglumis	1A	106600000	106551547	1.32373
A. longiglumis	1A	106700000	106651547	1.32381
A. longiglumis	1A	106800000	106751547	1.40711
A. longiglumis	1A	106900000	106851547	1.21254
A. longiglumis	1A	107000000	106951547	1.29875
A. longiglumis	1A	107100000	107051547	1.29105
A. longiglumis	1A	107200000	107151547	1.26684
A. longiglumis	1A	107300000	107251547	1.62137
A. longiglumis	1A	107400000	107351547	1.2699
A. longiglumis	1A	107500000	107451547	1.1825
A. longiglumis	1A	107600000	107551547	1.15477
A. longiglumis	1A	107700000	107651547	1.15968
A. longiglumis	1A	107800000	107751547	1.19544
A. longiglumis	1A	107900000	107851547	1.03011
A. longiglumis	1A	108000000	107951547	0.758284
A. longiglumis	1A	108100000	108051547	1.06703
A. longiglumis	1A	108200000	108151547	1.08131
A. longiglumis	1A	108300000	108251547	1.27419
A. longiglumis	1A	108400000	108351547	1.18543
A. longiglumis	1A	108500000	108451547	1.30734
A. longiglumis	1A	108600000	108551547	1.25487
A. longiglumis	1A	108700000	108651547	3.05808
A. longiglumis	1A	108800000	108751547	2.69674
A. longiglumis	1A	108900000	108851547	0.685178
A. longiglumis	1A	109000000	108951547	0.353544
A. longiglumis	1A	109100000	109051547	0.306391
A. longiglumis	1A	109200000	109151547	0.992807
A. longiglumis	1A	109300000	109251547	1.62742
A. longiglumis	1A	109400000	109351547	1.49371
A. longiglumis	1A	109500000	109451547	1.67965
A. longiglumis	1A	109600000	109551547	1.59642
A. longiglumis	1A	109700000	109651547	1.42611
A. longiglumis	1A	109800000	109751547	1.46951
A. longiglumis	1A	109900000	109851547	1.49404
A. longiglumis	1A	110000000	109951547	1.05155
A. longiglumis	1A	110100000	110051547	1.22255
A. longiglumis	1A	110200000	110151547	1.31094
A. longiglumis	1A	110300000	110251547	1.29685
A. longiglumis	1A	110400000	110351547	1.30557
A. longiglumis	1A	110500000	110451547	1.49895
A. longiglumis	1A	110600000	110551547	1.37117
A. longiglumis	1A	110700000	110651547	1.31494
A. longiglumis	1A	110800000	110751547	1.54305
A. longiglumis	1A	110900000	110851547	1.54517
A. longiglumis	1A	111000000	110951547	1.44938
A. longiglumis	1A	111100000	111051547	1.58812
A. longiglumis	1A	111200000	111151547	1.51926
A. longiglumis	1A	111300000	111251547	1.37837
A. longiglumis	1A	111400000	111351547	2.37409
A. longiglumis	1A	111500000	111451547	0.8905
A. longiglumis	1A	111600000	111551547	0.427403
A. longiglumis	1A	111700000	111651547	0.461082
A. longiglumis	1A	111800000	111751547	0.363455
A. longiglumis	1A	111900000	111851547	0.379037
A. longiglumis	1A	112000000	111951547	0.322633
A. longiglumis	1A	112100000	112051547	1.36057
A. longiglumis	1A	112200000	112151547	1.34826
A. longiglumis	1A	112300000	112251547	1.18999
A. longiglumis	1A	112400000	112351547	1.39408
A. longiglumis	1A	112500000	112451547	1.52214
A. longiglumis	1A	112600000	112551547	1.3981
A. longiglumis	1A	112700000	112651547	1.33518
A. longiglumis	1A	112800000	112751547	0.472079
A. longiglumis	1A	112900000	112851547	0.579495
A. longiglumis	1A	113000000	112951547	0.857296
A. longiglumis	1A	113100000	113051547	1.82417
A. longiglumis	1A	113200000	113151547	1.45242
A. longiglumis	1A	113300000	113251547	1.51134
A. longiglumis	1A	113400000	113351547	1.39385
A. longiglumis	1A	113500000	113451547	0.94989
A. longiglumis	1A	113600000	113551547	0.78803
A. longiglumis	1A	113700000	113651547	0.844217
A. longiglumis	1A	113800000	113751547	0.796912
A. longiglumis	1A	113900000	113851547	0.751117
A. longiglumis	1A	114000000	113951547	1.65542
A. longiglumis	1A	114100000	114051547	1.40067
A. longiglumis	1A	114200000	114151547	1.40488
A. longiglumis	1A	114300000	114251547	1.3172
A. longiglumis	1A	114400000	114351547	1.36757
A. longiglumis	1A	114500000	114451547	1.46184
A. longiglumis	1A	114600000	114551547	1.42095
A. longiglumis	1A	114700000	114651547	2.0488
A. longiglumis	1A	114800000	114751547	3.81446
A. longiglumis	1A	114900000	114851547	1.42721
A. longiglumis	1A	115000000	114951547	1.37849
A. longiglumis	1A	115100000	115051547	0.969212
A. longiglumis	1A	115200000	115151547	1.32163
A. longiglumis	1A	115300000	115251547	1.83314
A. longiglumis	1A	115400000	115351547	1.47236
A. longiglumis	1A	115500000	115451547	1.55612
A. longiglumis	1A	115600000	115551547	1.66507
A. longiglumis	1A	115700000	115651547	1.50733
A. longiglumis	1A	115800000	115751547	1.60194
A. longiglumis	1A	115900000	115851547	1.20232
A. longiglumis	1A	116000000	115951547	1.43558
A. longiglumis	1A	116100000	116051547	1.31052
A. longiglumis	1A	116200000	116151547	1.58646
A. longiglumis	1A	116300000	116251547	1.32809
A. longiglumis	1A	116400000	116351547	1.47832
A. longiglumis	1A	116500000	116451547	1.4129
A. longiglumis	1A	116600000	116551547	1.5251
A. longiglumis	1A	116700000	116651547	1.57455
A. longiglumis	1A	116800000	116751547	1.57405
A. longiglumis	1A	116900000	116851547	1.51578
A. longiglumis	1A	117000000	116951547	1.44629
A. longiglumis	1A	117100000	117051547	1.37451
A. longiglumis	1A	117200000	117151547	1.38306
A. longiglumis	1A	117300000	117251547	1.25327
A. longiglumis	1A	117400000	117351547	1.25085
A. longiglumis	1A	117500000	117451547	1.56453
A. longiglumis	1A	117600000	117551547	1.51543
A. longiglumis	1A	117700000	117651547	1.41407
A. longiglumis	1A	117800000	117751547	1.45275
A. longiglumis	1A	117900000	117851547	1.52204
A. longiglumis	1A	118000000	117951547	1.48052
A. longiglumis	1A	118100000	118051547	1.46726
A. longiglumis	1A	118200000	118151547	1.24309
A. longiglumis	1A	118300000	118251547	1.0937
A. longiglumis	1A	118400000	118351547	1.59221
A. longiglumis	1A	118500000	118451547	1.35871
A. longiglumis	1A	118600000	118551547	3.03341
A. longiglumis	1A	118700000	118651547	7.11555
A. longiglumis	1A	118800000	118751547	3.41972
A. longiglumis	1A	118900000	118851547	2.87954
A. longiglumis	1A	119000000	118951547	1.39622
A. longiglumis	1A	119100000	119051547	1.37666
A. longiglumis	1A	119200000	119151547	1.49608
A. longiglumis	1A	119300000	119251547	1.44653
A. longiglumis	1A	119400000	119351547	1.71385
A. longiglumis	1A	119500000	119451547	1.43992
A. longiglumis	1A	119600000	119551547	1.40092
A. longiglumis	1A	119700000	119651547	1.46047
A. longiglumis	1A	119800000	119751547	1.33089
A. longiglumis	1A	119900000	119851547	1.54923
A. longiglumis	1A	120000000	119951547	1.65143
A. longiglumis	1A	120100000	120051547	1.42651
A. longiglumis	1A	120200000	120151547	2.09876
A. longiglumis	1A	120300000	120251547	1.5154
A. longiglumis	1A	120400000	120351547	1.33528
A. longiglumis	1A	120500000	120451547	1.41717
A. longiglumis	1A	120600000	120551547	1.58827
A. longiglumis	1A	120700000	120651547	1.64353
A. longiglumis	1A	120800000	120751547	2.02542
A. longiglumis	1A	120900000	120851547	1.33878
A. longiglumis	1A	121000000	120951547	1.39767
A. longiglumis	1A	121100000	121051547	1.49098
A. longiglumis	1A	121200000	121151547	1.5012
A. longiglumis	1A	121300000	121251547	1.5016
A. longiglumis	1A	121400000	121351547	1.50224
A. longiglumis	1A	121500000	121451547	1.51914
A. longiglumis	1A	121600000	121551547	1.35394
A. longiglumis	1A	121700000	121651547	1.69812
A. longiglumis	1A	121800000	121751547	1.63006
A. longiglumis	1A	121900000	121851547	1.46599
A. longiglumis	1A	122000000	121951547	1.48761
A. longiglumis	1A	122100000	122051547	1.28743
A. longiglumis	1A	122200000	122151547	1.12424
A. longiglumis	1A	122300000	122251547	1.39011
A. longiglumis	1A	122400000	122351547	0.398588
A. longiglumis	1A	122500000	122451547	0.409875
A. longiglumis	1A	122600000	122551547	0.460127
A. longiglumis	1A	122700000	122651547	0.583137
A. longiglumis	1A	122800000	122751547	0.476163
A. longiglumis	1A	122900000	122851547	0.586097
A. longiglumis	1A	123000000	122951547	0.447548
A. longiglumis	1A	123100000	123051547	0.658595
A. longiglumis	1A	123200000	123151547	0.841772
A. longiglumis	1A	123300000	123251547	0.567032
A. longiglumis	1A	123400000	123351547	0.365122
A. longiglumis	1A	123500000	123451547	0.439759
A. longiglumis	1A	123600000	123551547	0.450199
A. longiglumis	1A	123700000	123651547	0.707213
A. longiglumis	1A	123800000	123751547	0.687952
A. longiglumis	1A	123900000	123851547	0.373896
A. longiglumis	1A	124000000	123951547	0.455009
A. longiglumis	1A	124100000	124051547	1.28881
A. longiglumis	1A	124200000	124151547	0.645582
A. longiglumis	1A	124300000	124251547	0.574766
A. longiglumis	1A	124400000	124351547	0.406406
A. longiglumis	1A	124500000	124451547	0.592117
A. longiglumis	1A	124600000	124551547	0.5385
A. longiglumis	1A	124700000	124651547	0.423479
A. longiglumis	1A	124800000	124751547	0.562318
A. longiglumis	1A	124900000	124851547	0.612018
A. longiglumis	1A	125000000	124951547	1.38697
A. longiglumis	1A	125100000	125051547	1.38698
A. longiglumis	1A	125200000	125151547	1.49141
A. longiglumis	1A	125300000	125251547	1.46028
A. longiglumis	1A	125400000	125351547	1.47669
A. longiglumis	1A	125500000	125451547	1.82563
A. longiglumis	1A	125600000	125551547	1.39422
A. longiglumis	1A	125700000	125651547	1.72711
A. longiglumis	1A	125800000	125751547	1.49433
A. longiglumis	1A	125900000	125851547	1.26008
A. longiglumis	1A	126000000	125951547	1.71108
A. longiglumis	1A	126100000	126051547	1.77352
A. longiglumis	1A	126200000	126151547	1.52263
A. longiglumis	1A	126300000	126251547	1.35192
A. longiglumis	1A	126400000	126351547	1.31656
A. longiglumis	1A	126500000	126451547	1.51232
A. longiglumis	1A	126600000	126551547	1.5039
A. longiglumis	1A	126700000	126651547	1.50296
A. longiglumis	1A	126800000	126751547	1.48614
A. longiglumis	1A	126900000	126851547	1.4442
A. longiglumis	1A	127000000	126951547	1.47465
A. longiglumis	1A	127100000	127051547	1.35144
A. longiglumis	1A	127200000	127151547	1.33579
A. longiglumis	1A	127300000	127251547	1.31955
A. longiglumis	1A	127400000	127351547	1.45433
A. longiglumis	1A	127500000	127451547	1.52432
A. longiglumis	1A	127600000	127551547	1.43696
A. longiglumis	1A	127700000	127651547	1.46287
A. longiglumis	1A	127800000	127751547	1.36192
A. longiglumis	1A	127900000	127851547	1.48815
A. longiglumis	1A	128000000	127951547	1.63494
A. longiglumis	1A	128100000	128051547	1.13581
A. longiglumis	1A	128200000	128151547	1.51648
A. longiglumis	1A	128300000	128251547	1.38971
A. longiglumis	1A	128400000	128351547	1.51515
A. longiglumis	1A	128500000	128451547	1.59141
A. longiglumis	1A	128600000	128551547	1.44004
A. longiglumis	1A	128700000	128651547	1.45598
A. longiglumis	1A	128800000	128751547	1.52156
A. longiglumis	1A	128900000	128851547	1.31008
A. longiglumis	1A	129000000	128951547	1.30069
A. longiglumis	1A	129100000	129051547	1.48796
A. longiglumis	1A	129200000	129151547	1.29709
A. longiglumis	1A	129300000	129251547	1.36832
A. longiglumis	1A	129400000	129351547	1.43639
A. longiglumis	1A	129500000	129451547	1.29788
A. longiglumis	1A	129600000	129551547	1.41997
A. longiglumis	1A	129700000	129651547	1.32184
A. longiglumis	1A	129800000	129751547	1.44471
A. longiglumis	1A	129900000	129851547	1.47021
A. longiglumis	1A	130000000	129951547	1.48697
A. longiglumis	1A	130100000	130051547	1.16424
A. longiglumis	1A	130200000	130151547	1.22157
A. longiglumis	1A	130300000	130251547	1.18537
A. longiglumis	1A	130400000	130351547	1.38504
A. longiglumis	1A	130500000	130451547	1.21502
A. longiglumis	1A	130600000	130551547	1.32658
A. longiglumis	1A	130700000	130651547	1.14757
A. longiglumis	1A	130800000	130751547	0.723711
A. longiglumis	1A	130900000	130851547	1.47377
A. longiglumis	1A	131000000	130951547	1.41813
A. longiglumis	1A	131100000	131051547	1.31555
A. longiglumis	1A	131200000	131151547	1.38894
A. longiglumis	1A	131300000	131251547	1.11659
A. longiglumis	1A	131400000	131351547	1.36128
A. longiglumis	1A	131500000	131451547	1.39233
A. longiglumis	1A	131600000	131551547	1.31096
A. longiglumis	1A	131700000	131651547	1.26733
A. longiglumis	1A	131800000	131751547	1.4406
A. longiglumis	1A	131900000	131851547	1.38096
A. longiglumis	1A	132000000	131951547	1.38582
A. longiglumis	1A	132100000	132051547	1.31541
A. longiglumis	1A	132200000	132151547	1.35087
A. longiglumis	1A	132300000	132251547	1.52053
A. longiglumis	1A	132400000	132351547	1.31363
A. longiglumis	1A	132500000	132451547	1.39145
A. longiglumis	1A	132600000	132551547	1.37201
A. longiglumis	1A	132700000	132651547	1.5088
A. longiglumis	1A	132800000	132751547	1.52271
A. longiglumis	1A	132900000	132851547	1.1475
A. longiglumis	1A	133000000	132951547	1.225
A. longiglumis	1A	133100000	133051547	1.38455
A. longiglumis	1A	133200000	133151547	1.366
A. longiglumis	1A	133300000	133251547	1.15124
A. longiglumis	1A	133400000	133351547	1.44267
A. longiglumis	1A	133500000	133451547	1.14117
A. longiglumis	1A	133600000	133551547	1.43453
A. longiglumis	1A	133700000	133651547	1.49264
A. longiglumis	1A	133800000	133751547	2.00993
A. longiglumis	1A	133900000	133851547	1.34086
A. longiglumis	1A	134000000	133951547	1.191
A. longiglumis	1A	134100000	134051547	1.50624
A. longiglumis	1A	134200000	134151547	1.49882
A. longiglumis	1A	134300000	134251547	1.531
A. longiglumis	1A	134400000	134351547	1.53243
A. longiglumis	1A	134500000	134451547	1.52148
A. longiglumis	1A	134600000	134551547	1.47568
A. longiglumis	1A	134700000	134651547	1.46849
A. longiglumis	1A	134800000	134751547	1.41046
A. longiglumis	1A	134900000	134851547	1.74238
A. longiglumis	1A	135000000	134951547	1.37774
A. longiglumis	1A	135100000	135051547	1.61048
A. longiglumis	1A	135200000	135151547	1.49976
A. longiglumis	1A	135300000	135251547	1.14353
A. longiglumis	1A	135400000	135351547	1.14345
A. longiglumis	1A	135500000	135451547	0.372342
A. longiglumis	1A	135600000	135551547	0.933883
A. longiglumis	1A	135700000	135651547	1.46146
A. longiglumis	1A	135800000	135751547	1.52866
A. longiglumis	1A	135900000	135851547	1.29302
A. longiglumis	1A	136000000	135951547	1.39558
A. longiglumis	1A	136100000	136051547	1.70817
A. longiglumis	1A	136200000	136151547	1.29723
A. longiglumis	1A	136300000	136251547	1.46477
A. longiglumis	1A	136400000	136351547	1.35014
A. longiglumis	1A	136500000	136451547	1.91103
A. longiglumis	1A	136600000	136551547	1.45383
A. longiglumis	1A	136700000	136651547	1.56863
A. longiglumis	1A	136800000	136751547	1.46048
A. longiglumis	1A	136900000	136851547	1.46218
A. longiglumis	1A	137000000	136951547	1.29539
A. longiglumis	1A	137100000	137051547	1.38948
A. longiglumis	1A	137200000	137151547	1.05559
A. longiglumis	1A	137300000	137251547	1.40084
A. longiglumis	1A	137400000	137351547	0.49975
A. longiglumis	1A	137500000	137451547	0.546117
A. longiglumis	1A	137600000	137551547	1.27221
A. longiglumis	1A	137700000	137651547	1.20136
A. longiglumis	1A	137800000	137751547	1.31569
A. longiglumis	1A	137900000	137851547	1.36748
A. longiglumis	1A	138000000	137951547	1.21896
A. longiglumis	1A	138100000	138051547	1.16138
A. longiglumis	1A	138200000	138151547	1.18223
A. longiglumis	1A	138300000	138251547	1.1943
A. longiglumis	1A	138400000	138351547	1.62732
A. longiglumis	1A	138500000	138451547	1.25839
A. longiglumis	1A	138600000	138551547	1.27225
A. longiglumis	1A	138700000	138651547	1.25885
A. longiglumis	1A	138800000	138751547	1.22113
A. longiglumis	1A	138900000	138851547	1.34341
A. longiglumis	1A	139000000	138951547	1.14274
A. longiglumis	1A	139100000	139051547	1.33065
A. longiglumis	1A	139200000	139151547	1.23439
A. longiglumis	1A	139300000	139251547	1.28726
A. longiglumis	1A	139400000	139351547	1.11235
A. longiglumis	1A	139500000	139451547	1.24802
A. longiglumis	1A	139600000	139551547	1.24312
A. longiglumis	1A	139700000	139651547	1.36063
A. longiglumis	1A	139800000	139751547	1.36764
A. longiglumis	1A	139900000	139851547	1.64365
A. longiglumis	1A	140000000	139951547	1.59463
A. longiglumis	1A	140100000	140051547	1.1193
A. longiglumis	1A	140200000	140151547	1.37367
A. longiglumis	1A	140300000	140251547	1.15769
A. longiglumis	1A	140400000	140351547	1.3537
A. longiglumis	1A	140500000	140451547	1.30996
A. longiglumis	1A	140600000	140551547	1.49872
A. longiglumis	1A	140700000	140651547	1.5766
A. longiglumis	1A	140800000	140751547	1.28132
A. longiglumis	1A	140900000	140851547	1.49026
A. longiglumis	1A	141000000	140951547	1.44357
A. longiglumis	1A	141100000	141051547	1.35603
A. longiglumis	1A	141200000	141151547	1.44588
A. longiglumis	1A	141300000	141251547	1.57008
A. longiglumis	1A	141400000	141351547	1.46249
A. longiglumis	1A	141500000	141451547	1.22324
A. longiglumis	1A	141600000	141551547	1.43816
A. longiglumis	1A	141700000	141651547	1.02333
A. longiglumis	1A	141800000	141751547	1.20083
A. longiglumis	1A	141900000	141851547	1.32012
A. longiglumis	1A	142000000	141951547	1.16145
A. longiglumis	1A	142100000	142051547	1.25564
A. longiglumis	1A	142200000	142151547	1.38102
A. longiglumis	1A	142300000	142251547	1.18809
A. longiglumis	1A	142400000	142351547	1.25446
A. longiglumis	1A	142500000	142451547	1.34268
A. longiglumis	1A	142600000	142551547	1.44294
A. longiglumis	1A	142700000	142651547	1.401
A. longiglumis	1A	142800000	142751547	1.39737
A. longiglumis	1A	142900000	142851547	1.3357
A. longiglumis	1A	143000000	142951547	1.38014
A. longiglumis	1A	143100000	143051547	1.26433
A. longiglumis	1A	143200000	143151547	1.36364
A. longiglumis	1A	143300000	143251547	1.46584
A. longiglumis	1A	143400000	143351547	1.36162
A. longiglumis	1A	143500000	143451547	1.12076
A. longiglumis	1A	143600000	143551547	1.21683
A. longiglumis	1A	143700000	143651547	1.2814
A. longiglumis	1A	143800000	143751547	1.42533
A. longiglumis	1A	143900000	143851547	1.15337
A. longiglumis	1A	144000000	143951547	1.31055
A. longiglumis	1A	144100000	144051547	1.1566
A. longiglumis	1A	144200000	144151547	1.1259
A. longiglumis	1A	144300000	144251547	1.1237
A. longiglumis	1A	144400000	144351547	1.22009
A. longiglumis	1A	144500000	144451547	1.20807
A. longiglumis	1A	144600000	144551547	1.25477
A. longiglumis	1A	144700000	144651547	1.41197
A. longiglumis	1A	144800000	144751547	1.23491
A. longiglumis	1A	144900000	144851547	1.26042
A. longiglumis	1A	145000000	144951547	1.17368
A. longiglumis	1A	145100000	145051547	0.599351
A. longiglumis	1A	145200000	145151547	1.01195
A. longiglumis	1A	145300000	145251547	1.24198
A. longiglumis	1A	145400000	145351547	1.30093
A. longiglumis	1A	145500000	145451547	1.39702
A. longiglumis	1A	145600000	145551547	1.44767
A. longiglumis	1A	145700000	145651547	1.20153
A. longiglumis	1A	145800000	145751547	1.35044
A. longiglumis	1A	145900000	145851547	1.34369
A. longiglumis	1A	146000000	145951547	1.4162
A. longiglumis	1A	146100000	146051547	1.26394
A. longiglumis	1A	146200000	146151547	1.37304
A. longiglumis	1A	146300000	146251547	1.38701
A. longiglumis	1A	146400000	146351547	1.34459
A. longiglumis	1A	146500000	146451547	1.40722
A. longiglumis	1A	146600000	146551547	1.31354
A. longiglumis	1A	146700000	146651547	1.3602
A. longiglumis	1A	146800000	146751547	1.36002
A. longiglumis	1A	146900000	146851547	1.46901
A. longiglumis	1A	147000000	146951547	1.33164
A. longiglumis	1A	147100000	147051547	1.30463
A. longiglumis	1A	147200000	147151547	1.19694
A. longiglumis	1A	147300000	147251547	1.27351
A. longiglumis	1A	147400000	147351547	1.25503
A. longiglumis	1A	147500000	147451547	1.31283
A. longiglumis	1A	147600000	147551547	1.14515
A. longiglumis	1A	147700000	147651547	1.18651
A. longiglumis	1A	147800000	147751547	1.32761
A. longiglumis	1A	147900000	147851547	1.27477
A. longiglumis	1A	148000000	147951547	1.49639
A. longiglumis	1A	148100000	148051547	1.47836
A. longiglumis	1A	148200000	148151547	1.31829
A. longiglumis	1A	148300000	148251547	1.34887
A. longiglumis	1A	148400000	148351547	1.4543
A. longiglumis	1A	148500000	148451547	1.24228
A. longiglumis	1A	148600000	148551547	1.43414
A. longiglumis	1A	148700000	148651547	1.45128
A. longiglumis	1A	148800000	148751547	1.64576
A. longiglumis	1A	148900000	148851547	1.32065
A. longiglumis	1A	149000000	148951547	1.0472
A. longiglumis	1A	149100000	149051547	1.38514
A. longiglumis	1A	149200000	149151547	1.25774
A. longiglumis	1A	149300000	149251547	1.38155
A. longiglumis	1A	149400000	149351547	1.25385
A. longiglumis	1A	149500000	149451547	1.08931
A. longiglumis	1A	149600000	149551547	1.37153
A. longiglumis	1A	149700000	149651547	1.11901
A. longiglumis	1A	149800000	149751547	1.24701
A. longiglumis	1A	149900000	149851547	1.09426
A. longiglumis	1A	150000000	149951547	1.35519
A. longiglumis	1A	150100000	150051547	1.24159
A. longiglumis	1A	150200000	150151547	1.30341
A. longiglumis	1A	150300000	150251547	1.25516
A. longiglumis	1A	150400000	150351547	1.56153
A. longiglumis	1A	150500000	150451547	1.35812
A. longiglumis	1A	150600000	150551547	1.37972
A. longiglumis	1A	150700000	150651547	1.37723
A. longiglumis	1A	150800000	150751547	1.35341
A. longiglumis	1A	150900000	150851547	1.38685
A. longiglumis	1A	151000000	150951547	1.29871
A. longiglumis	1A	151100000	151051547	1.41231
A. longiglumis	1A	151200000	151151547	1.48936
A. longiglumis	1A	151300000	151251547	1.34207
A. longiglumis	1A	151400000	151351547	1.22275
A. longiglumis	1A	151500000	151451547	1.07999
A. longiglumis	1A	151600000	151551547	1.29979
A. longiglumis	1A	151700000	151651547	0.371669
A. longiglumis	1A	151800000	151751547	0.537042
A. longiglumis	1A	151900000	151851547	1.08308
A. longiglumis	1A	152000000	151951547	1.18205
A. longiglumis	1A	152100000	152051547	1.20841
A. longiglumis	1A	152200000	152151547	1.24703
A. longiglumis	1A	152300000	152251547	1.05167
A. longiglumis	1A	152400000	152351547	1.33443
A. longiglumis	1A	152500000	152451547	1.15864
A. longiglumis	1A	152600000	152551547	1.33992
A. longiglumis	1A	152700000	152651547	1.50865
A. longiglumis	1A	152800000	152751547	0.931002
A. longiglumis	1A	152900000	152851547	1.58874
A. longiglumis	1A	153000000	152951547	0.89356
A. longiglumis	1A	153100000	153051547	1.29201
A. longiglumis	1A	153200000	153151547	1.32736
A. longiglumis	1A	153300000	153251547	1.24837
A. longiglumis	1A	153400000	153351547	1.32792
A. longiglumis	1A	153500000	153451547	1.27937
A. longiglumis	1A	153600000	153551547	1.37503
A. longiglumis	1A	153700000	153651547	1.24309
A. longiglumis	1A	153800000	153751547	1.15952
A. longiglumis	1A	153900000	153851547	1.43966
A. longiglumis	1A	154000000	153951547	1.45925
A. longiglumis	1A	154100000	154051547	1.16879
A. longiglumis	1A	154200000	154151547	1.18937
A. longiglumis	1A	154300000	154251547	1.14952
A. longiglumis	1A	154400000	154351547	1.25123
A. longiglumis	1A	154500000	154451547	1.27583
A. longiglumis	1A	154600000	154551547	1.27749
A. longiglumis	1A	154700000	154651547	1.29155
A. longiglumis	1A	154800000	154751547	1.35382
A. longiglumis	1A	154900000	154851547	1.77984
A. longiglumis	1A	155000000	154951547	1.06423
A. longiglumis	1A	155100000	155051547	1.12216
A. longiglumis	1A	155200000	155151547	1.15252
A. longiglumis	1A	155300000	155251547	1.34142
A. longiglumis	1A	155400000	155351547	1.19715
A. longiglumis	1A	155500000	155451547	1.34329
A. longiglumis	1A	155600000	155551547	1.3278
A. longiglumis	1A	155700000	155651547	1.4596
A. longiglumis	1A	155800000	155751547	1.21877
A. longiglumis	1A	155900000	155851547	1.50522
A. longiglumis	1A	156000000	155951547	1.11653
A. longiglumis	1A	156100000	156051547	1.01756
A. longiglumis	1A	156200000	156151547	1.37432
A. longiglumis	1A	156300000	156251547	1.1182
A. longiglumis	1A	156400000	156351547	1.11175
A. longiglumis	1A	156500000	156451547	1.18045
A. longiglumis	1A	156600000	156551547	1.24572
A. longiglumis	1A	156700000	156651547	1.17864
A. longiglumis	1A	156800000	156751547	1.34462
A. longiglumis	1A	156900000	156851547	1.33298
A. longiglumis	1A	157000000	156951547	1.39048
A. longiglumis	1A	157100000	157051547	1.36265
A. longiglumis	1A	157200000	157151547	1.05531
A. longiglumis	1A	157300000	157251547	1.09258
A. longiglumis	1A	157400000	157351547	1.18273
A. longiglumis	1A	157500000	157451547	1.16827
A. longiglumis	1A	157600000	157551547	1.24965
A. longiglumis	1A	157700000	157651547	1.04405
A. longiglumis	1A	157800000	157751547	1.24215
A. longiglumis	1A	157900000	157851547	1.60858
A. longiglumis	1A	158000000	157951547	1.53072
A. longiglumis	1A	158100000	158051547	1.29681
A. longiglumis	1A	158200000	158151547	1.29008
A. longiglumis	1A	158300000	158251547	1.31469
A. longiglumis	1A	158400000	158351547	1.30095
A. longiglumis	1A	158500000	158451547	1.31322
A. longiglumis	1A	158600000	158551547	1.41921
A. longiglumis	1A	158700000	158651547	1.33066
A. longiglumis	1A	158800000	158751547	1.25397
A. longiglumis	1A	158900000	158851547	1.29166
A. longiglumis	1A	159000000	158951547	1.12737
A. longiglumis	1A	159100000	159051547	1.45494
A. longiglumis	1A	159200000	159151547	1.13414
A. longiglumis	1A	159300000	159251547	1.2876
A. longiglumis	1A	159400000	159351547	1.37746
A. longiglumis	1A	159500000	159451547	1.26851
A. longiglumis	1A	159600000	159551547	1.27353
A. longiglumis	1A	159700000	159651547	1.16311
A. longiglumis	1A	159800000	159751547	0.984002
A. longiglumis	1A	159900000	159851547	1.18874
A. longiglumis	1A	160000000	159951547	1.25132
A. longiglumis	1A	160100000	160051547	1.21998
A. longiglumis	1A	160200000	160151547	1.08041
A. longiglumis	1A	160300000	160251547	1.19762
A. longiglumis	1A	160400000	160351547	1.07592
A. longiglumis	1A	160500000	160451547	1.27554
A. longiglumis	1A	160600000	160551547	1.26564
A. longiglumis	1A	160700000	160651547	1.10651
A. longiglumis	1A	160800000	160751547	1.21039
A. longiglumis	1A	160900000	160851547	1.27648
A. longiglumis	1A	161000000	160951547	1.22268
A. longiglumis	1A	161100000	161051547	1.26501
A. longiglumis	1A	161200000	161151547	0.957843
A. longiglumis	1A	161300000	161251547	1.06534
A. longiglumis	1A	161400000	161351547	1.25688
A. longiglumis	1A	161500000	161451547	1.25323
A. longiglumis	1A	161600000	161551547	1.04923
A. longiglumis	1A	161700000	161651547	0.85078
A. longiglumis	1A	161800000	161751547	1.12361
A. longiglumis	1A	161900000	161851547	0.987956
A. longiglumis	1A	162000000	161951547	0.947816
A. longiglumis	1A	162100000	162051547	0.655176
A. longiglumis	1A	162200000	162151547	0.730092
A. longiglumis	1A	162300000	162251547	0.65381
A. longiglumis	1A	162400000	162351547	2.05647
A. longiglumis	1A	162500000	162451547	1.21603
A. longiglumis	1A	162600000	162551547	1.04704
A. longiglumis	1A	162700000	162651547	0.987479
A. longiglumis	1A	162800000	162751547	0.928225
A. longiglumis	1A	162900000	162851547	0.915386
A. longiglumis	1A	163000000	162951547	1.17958
A. longiglumis	1A	163100000	163051547	1.03905
A. longiglumis	1A	163200000	163151547	0.797855
A. longiglumis	1A	163300000	163251547	0.873958
A. longiglumis	1A	163400000	163351547	3.05328
A. longiglumis	1A	163500000	163451547	0.504486
A. longiglumis	1A	163600000	163551547	0.708632
A. longiglumis	1A	163700000	163651547	0.817481
A. longiglumis	1A	163800000	163751547	0.740464
A. longiglumis	1A	163900000	163851547	1.06431
A. longiglumis	1A	164000000	163951547	0.838912
A. longiglumis	1A	164100000	164051547	0.318921
A. longiglumis	1A	164200000	164151547	0.495916
A. longiglumis	1A	164300000	164251547	0.708517
A. longiglumis	1A	164400000	164351547	0.941119
A. longiglumis	1A	164500000	164451547	0.50961
A. longiglumis	1A	164600000	164551547	0.843238
A. longiglumis	1A	164700000	164651547	0.41222
A. longiglumis	1A	164800000	164751547	1.26893
A. longiglumis	1A	164900000	164851547	1.10609
A. longiglumis	1A	165000000	164951547	0.985323
A. longiglumis	1A	165100000	165051547	0.940334
A. longiglumis	1A	165200000	165151547	0.738099
A. longiglumis	1A	165300000	165251547	0.475027
A. longiglumis	1A	165400000	165351547	2.33069
A. longiglumis	1A	165500000	165451547	0.584921
A. longiglumis	1A	165600000	165551547	0.742435
A. longiglumis	1A	165700000	165651547	0.932385
A. longiglumis	1A	165800000	165751547	1.12233
A. longiglumis	1A	165900000	165851547	0.946988
A. longiglumis	1A	166000000	165951547	0.991281
A. longiglumis	1A	166100000	166051547	1.06904
A. longiglumis	1A	166200000	166151547	0.939295
A. longiglumis	1A	166300000	166251547	0.910894
A. longiglumis	1A	166400000	166351547	1.14535
A. longiglumis	1A	166500000	166451547	1.1098
A. longiglumis	1A	166600000	166551547	1.04909
A. longiglumis	1A	166700000	166651547	1.17436
A. longiglumis	1A	166800000	166751547	1.17745
A. longiglumis	1A	166900000	166851547	1.0178
A. longiglumis	1A	167000000	166951547	1.17145
A. longiglumis	1A	167100000	167051547	1.1357
A. longiglumis	1A	167200000	167151547	1.11809
A. longiglumis	1A	167300000	167251547	1.07585
A. longiglumis	1A	167400000	167351547	1.21041
A. longiglumis	1A	167500000	167451547	0.97117
A. longiglumis	1A	167600000	167551547	1.08759
A. longiglumis	1A	167700000	167651547	1.20313
A. longiglumis	1A	167800000	167751547	1.22566
A. longiglumis	1A	167900000	167851547	1.43848
A. longiglumis	1A	168000000	167951547	1.42875
A. longiglumis	1A	168100000	168051547	1.42542
A. longiglumis	1A	168200000	168151547	1.36581
A. longiglumis	1A	168300000	168251547	1.33303
A. longiglumis	1A	168400000	168351547	1.55995
A. longiglumis	1A	168500000	168451547	1.23974
A. longiglumis	1A	168600000	168551547	1.2731
A. longiglumis	1A	168700000	168651547	1.38137
A. longiglumis	1A	168800000	168751547	1.35943
A. longiglumis	1A	168900000	168851547	1.40506
A. longiglumis	1A	169000000	168951547	1.55567
A. longiglumis	1A	169100000	169051547	1.22779
A. longiglumis	1A	169200000	169151547	1.23395
A. longiglumis	1A	169300000	169251547	1.12167
A. longiglumis	1A	169400000	169351547	1.20192
A. longiglumis	1A	169500000	169451547	1.04734
A. longiglumis	1A	169600000	169551547	1.19904
A. longiglumis	1A	169700000	169651547	1.28129
A. longiglumis	1A	169800000	169751547	1.24645
A. longiglumis	1A	169900000	169851547	1.29941
A. longiglumis	1A	170000000	169951547	1.33705
A. longiglumis	1A	170100000	170051547	1.09442
A. longiglumis	1A	170200000	170151547	1.23091
A. longiglumis	1A	170300000	170251547	1.2599
A. longiglumis	1A	170400000	170351547	1.32327
A. longiglumis	1A	170500000	170451547	1.20452
A. longiglumis	1A	170600000	170551547	1.3295
A. longiglumis	1A	170700000	170651547	1.28676
A. longiglumis	1A	170800000	170751547	1.23344
A. longiglumis	1A	170900000	170851547	1.54134
A. longiglumis	1A	171000000	170951547	1.54095
A. longiglumis	1A	171100000	171051547	1.31454
A. longiglumis	1A	171200000	171151547	1.31124
A. longiglumis	1A	171300000	171251547	1.50419
A. longiglumis	1A	171400000	171351547	1.08528
A. longiglumis	1A	171500000	171451547	1.28571
A. longiglumis	1A	171600000	171551547	1.28062
A. longiglumis	1A	171700000	171651547	1.30318
A. longiglumis	1A	171800000	171751547	1.31831
A. longiglumis	1A	171900000	171851547	1.2338
A. longiglumis	1A	172000000	171951547	1.19362
A. longiglumis	1A	172100000	172051547	1.28509
A. longiglumis	1A	172200000	172151547	1.42101
A. longiglumis	1A	172300000	172251547	1.23209
A. longiglumis	1A	172400000	172351547	1.0853
A. longiglumis	1A	172500000	172451547	1.18689
A. longiglumis	1A	172600000	172551547	1.3049
A. longiglumis	1A	172700000	172651547	1.36099
A. longiglumis	1A	172800000	172751547	1.34388
A. longiglumis	1A	172900000	172851547	1.14483
A. longiglumis	1A	173000000	172951547	1.3149
A. longiglumis	1A	173100000	173051547	1.26001
A. longiglumis	1A	173200000	173151547	1.41108
A. longiglumis	1A	173300000	173251547	1.36339
A. longiglumis	1A	173400000	173351547	2.02456
A. longiglumis	1A	173500000	173451547	1.17211
A. longiglumis	1A	173600000	173551547	1.19503
A. longiglumis	1A	173700000	173651547	1.25974
A. longiglumis	1A	173800000	173751547	1.28826
A. longiglumis	1A	173900000	173851547	1.41609
A. longiglumis	1A	174000000	173951547	1.42352
A. longiglumis	1A	174100000	174051547	1.2833
A. longiglumis	1A	174200000	174151547	1.3584
A. longiglumis	1A	174300000	174251547	1.18939
A. longiglumis	1A	174400000	174351547	0.313973
A. longiglumis	1A	174500000	174451547	0.74449
A. longiglumis	1A	174600000	174551547	0.399878
A. longiglumis	1A	174700000	174651547	0.394555
A. longiglumis	1A	174800000	174751547	0.330387
A. longiglumis	1A	174900000	174851547	0.386819
A. longiglumis	1A	175000000	174951547	0.274175
A. longiglumis	1A	175100000	175051547	1.06462
A. longiglumis	1A	175200000	175151547	1.04929
A. longiglumis	1A	175300000	175251547	1.41691
A. longiglumis	1A	175400000	175351547	1.23411
A. longiglumis	1A	175500000	175451547	1.37738
A. longiglumis	1A	175600000	175551547	1.52964
A. longiglumis	1A	175700000	175651547	1.31016
A. longiglumis	1A	175800000	175751547	1.34161
A. longiglumis	1A	175900000	175851547	1.76917
A. longiglumis	1A	176000000	175951547	1.4348
A. longiglumis	1A	176100000	176051547	1.25973
A. longiglumis	1A	176200000	176151547	1.08966
A. longiglumis	1A	176300000	176251547	1.30455
A. longiglumis	1A	176400000	176351547	1.37467
A. longiglumis	1A	176500000	176451547	1.12519
A. longiglumis	1A	176600000	176551547	1.1787
A. longiglumis	1A	176700000	176651547	1.23411
A. longiglumis	1A	176800000	176751547	1.37359
A. longiglumis	1A	176900000	176851547	1.19055
A. longiglumis	1A	177000000	176951547	1.02604
A. longiglumis	1A	177100000	177051547	2.24967
A. longiglumis	1A	177200000	177151547	1.42866
A. longiglumis	1A	177300000	177251547	1.25123
A. longiglumis	1A	177400000	177351547	1.3142
A. longiglumis	1A	177500000	177451547	1.25929
A. longiglumis	1A	177600000	177551547	1.30793
A. longiglumis	1A	177700000	177651547	1.25901
A. longiglumis	1A	177800000	177751547	1.27555
A. longiglumis	1A	177900000	177851547	1.40683
A. longiglumis	1A	178000000	177951547	0.409622
A. longiglumis	1A	178100000	178051547	1.4589
A. longiglumis	1A	178200000	178151547	1.38687
A. longiglumis	1A	178300000	178251547	1.33258
A. longiglumis	1A	178400000	178351547	0.909122
A. longiglumis	1A	178500000	178451547	1.03612
A. longiglumis	1A	178600000	178551547	1.36962
A. longiglumis	1A	178700000	178651547	1.35394
A. longiglumis	1A	178800000	178751547	2.07699
A. longiglumis	1A	178900000	178851547	0.452535
A. longiglumis	1A	179000000	178951547	0.995977
A. longiglumis	1A	179100000	179051547	0.44633
A. longiglumis	1A	179200000	179151547	0.462082
A. longiglumis	1A	179300000	179251547	0.704649
A. longiglumis	1A	179400000	179351547	1.38737
A. longiglumis	1A	179500000	179451547	1.29837
A. longiglumis	1A	179600000	179551547	1.22359
A. longiglumis	1A	179700000	179651547	1.42044
A. longiglumis	1A	179800000	179751547	1.33099
A. longiglumis	1A	179900000	179851547	1.30431
A. longiglumis	1A	180000000	179951547	1.0698
A. longiglumis	1A	180100000	180051547	1.16704
A. longiglumis	1A	180200000	180151547	1.22474
A. longiglumis	1A	180300000	180251547	1.39318
A. longiglumis	1A	180400000	180351547	1.28523
A. longiglumis	1A	180500000	180451547	1.39644
A. longiglumis	1A	180600000	180551547	1.44763
A. longiglumis	1A	180700000	180651547	1.81522
A. longiglumis	1A	180800000	180751547	1.18073
A. longiglumis	1A	180900000	180851547	1.30432
A. longiglumis	1A	181000000	180951547	1.31967
A. longiglumis	1A	181100000	181051547	1.38837
A. longiglumis	1A	181200000	181151547	1.38215
A. longiglumis	1A	181300000	181251547	1.29042
A. longiglumis	1A	181400000	181351547	1.39959
A. longiglumis	1A	181500000	181451547	1.26665
A. longiglumis	1A	181600000	181551547	1.37982
A. longiglumis	1A	181700000	181651547	1.4233
A. longiglumis	1A	181800000	181751547	1.20938
A. longiglumis	1A	181900000	181851547	1.29522
A. longiglumis	1A	182000000	181951547	1.21318
A. longiglumis	1A	182100000	182051547	1.37511
A. longiglumis	1A	182200000	182151547	1.33181
A. longiglumis	1A	182300000	182251547	1.33101
A. longiglumis	1A	182400000	182351547	1.22653
A. longiglumis	1A	182500000	182451547	1.209
A. longiglumis	1A	182600000	182551547	1.22113
A. longiglumis	1A	182700000	182651547	1.27595
A. longiglumis	1A	182800000	182751547	1.38496
A. longiglumis	1A	182900000	182851547	1.20655
A. longiglumis	1A	183000000	182951547	1.16409
A. longiglumis	1A	183100000	183051547	1.30723
A. longiglumis	1A	183200000	183151547	1.19708
A. longiglumis	1A	183300000	183251547	0.66958
A. longiglumis	1A	183400000	183351547	1.09378
A. longiglumis	1A	183500000	183451547	1.27176
A. longiglumis	1A	183600000	183551547	1.28999
A. longiglumis	1A	183700000	183651547	1.24036
A. longiglumis	1A	183800000	183751547	1.31992
A. longiglumis	1A	183900000	183851547	1.33158
A. longiglumis	1A	184000000	183951547	1.46615
A. longiglumis	1A	184100000	184051547	1.25731
A. longiglumis	1A	184200000	184151547	1.44476
A. longiglumis	1A	184300000	184251547	1.36685
A. longiglumis	1A	184400000	184351547	1.38209
A. longiglumis	1A	184500000	184451547	1.33004
A. longiglumis	1A	184600000	184551547	1.37078
A. longiglumis	1A	184700000	184651547	1.37205
A. longiglumis	1A	184800000	184751547	1.42212
A. longiglumis	1A	184900000	184851547	1.17409
A. longiglumis	1A	185000000	184951547	1.23481
A. longiglumis	1A	185100000	185051547	1.44328
A. longiglumis	1A	185200000	185151547	1.35235
A. longiglumis	1A	185300000	185251547	1.34317
A. longiglumis	1A	185400000	185351547	1.45973
A. longiglumis	1A	185500000	185451547	1.24526
A. longiglumis	1A	185600000	185551547	1.05737
A. longiglumis	1A	185700000	185651547	1.20095
A. longiglumis	1A	185800000	185751547	1.23581
A. longiglumis	1A	185900000	185851547	1.34064
A. longiglumis	1A	186000000	185951547	1.27084
A. longiglumis	1A	186100000	186051547	1.43481
A. longiglumis	1A	186200000	186151547	1.26766
A. longiglumis	1A	186300000	186251547	1.26783
A. longiglumis	1A	186400000	186351547	1.37064
A. longiglumis	1A	186500000	186451547	1.35333
A. longiglumis	1A	186600000	186551547	1.30828
A. longiglumis	1A	186700000	186651547	1.37347
A. longiglumis	1A	186800000	186751547	1.16721
A. longiglumis	1A	186900000	186851547	1.37371
A. longiglumis	1A	187000000	186951547	1.43007
A. longiglumis	1A	187100000	187051547	1.16851
A. longiglumis	1A	187200000	187151547	1.25467
A. longiglumis	1A	187300000	187251547	1.32604
A. longiglumis	1A	187400000	187351547	1.2963
A. longiglumis	1A	187500000	187451547	1.82029
A. longiglumis	1A	187600000	187551547	0.736547
A. longiglumis	1A	187700000	187651547	0.683802
A. longiglumis	1A	187800000	187751547	0.814424
A. longiglumis	1A	187900000	187851547	0.717496
A. longiglumis	1A	188000000	187951547	0.824998
A. longiglumis	1A	188100000	188051547	1.05973
A. longiglumis	1A	188200000	188151547	0.788109
A. longiglumis	1A	188300000	188251547	1.08528
A. longiglumis	1A	188400000	188351547	1.0198
A. longiglumis	1A	188500000	188451547	1.5859
A. longiglumis	1A	188600000	188551547	1.41919
A. longiglumis	1A	188700000	188651547	1.3368
A. longiglumis	1A	188800000	188751547	1.02836
A. longiglumis	1A	188900000	188851547	1.48505
A. longiglumis	1A	189000000	188951547	1.29028
A. longiglumis	1A	189100000	189051547	0.707639
A. longiglumis	1A	189200000	189151547	1.40699
A. longiglumis	1A	189300000	189251547	1.45736
A. longiglumis	1A	189400000	189351547	1.4402
A. longiglumis	1A	189500000	189451547	1.23833
A. longiglumis	1A	189600000	189551547	1.22141
A. longiglumis	1A	189700000	189651547	1.3901
A. longiglumis	1A	189800000	189751547	1.28422
A. longiglumis	1A	189900000	189851547	1.45508
A. longiglumis	1A	190000000	189951547	1.37379
A. longiglumis	1A	190100000	190051547	1.41318
A. longiglumis	1A	190200000	190151547	1.36193
A. longiglumis	1A	190300000	190251547	1.16807
A. longiglumis	1A	190400000	190351547	0.833341
A. longiglumis	1A	190500000	190451547	0.804351
A. longiglumis	1A	190600000	190551547	0.923007
A. longiglumis	1A	190700000	190651547	0.821264
A. longiglumis	1A	190800000	190751547	1.10953
A. longiglumis	1A	190900000	190851547	1.39525
A. longiglumis	1A	191000000	190951547	1.29553
A. longiglumis	1A	191100000	191051547	1.26465
A. longiglumis	1A	191200000	191151547	1.99665
A. longiglumis	1A	191300000	191251547	2.02047
A. longiglumis	1A	191400000	191351547	1.99996
A. longiglumis	1A	191500000	191451547	1.29674
A. longiglumis	1A	191600000	191551547	1.3891
A. longiglumis	1A	191700000	191651547	1.33871
A. longiglumis	1A	191800000	191751547	1.30124
A. longiglumis	1A	191900000	191851547	1.47532
A. longiglumis	1A	192000000	191951547	1.28366
A. longiglumis	1A	192100000	192051547	1.41553
A. longiglumis	1A	192200000	192151547	1.37981
A. longiglumis	1A	192300000	192251547	1.47923
A. longiglumis	1A	192400000	192351547	1.37663
A. longiglumis	1A	192500000	192451547	1.43851
A. longiglumis	1A	192600000	192551547	1.47889
A. longiglumis	1A	192700000	192651547	1.52399
A. longiglumis	1A	192800000	192751547	1.32467
A. longiglumis	1A	192900000	192851547	1.26896
A. longiglumis	1A	193000000	192951547	1.4529
A. longiglumis	1A	193100000	193051547	1.46341
A. longiglumis	1A	193200000	193151547	1.22561
A. longiglumis	1A	193300000	193251547	1.31963
A. longiglumis	1A	193400000	193351547	1.52719
A. longiglumis	1A	193500000	193451547	1.43957
A. longiglumis	1A	193600000	193551547	1.349
A. longiglumis	1A	193700000	193651547	1.55152
A. longiglumis	1A	193800000	193751547	1.4053
A. longiglumis	1A	193900000	193851547	1.41351
A. longiglumis	1A	194000000	193951547	0.536504
A. longiglumis	1A	194100000	194051547	0.319493
A. longiglumis	1A	194200000	194151547	1.60093
A. longiglumis	1A	194300000	194251547	0.629209
A. longiglumis	1A	194400000	194351547	0.404303
A. longiglumis	1A	194500000	194451547	0.349984
A. longiglumis	1A	194600000	194551547	0.364143
A. longiglumis	1A	194700000	194651547	1.95008
A. longiglumis	1A	194800000	194751547	0.506231
A. longiglumis	1A	194900000	194851547	2.15435
A. longiglumis	1A	195000000	194951547	1.51784
A. longiglumis	1A	195100000	195051547	1.53792
A. longiglumis	1A	195200000	195151547	1.42999
A. longiglumis	1A	195300000	195251547	1.41596
A. longiglumis	1A	195400000	195351547	1.22712
A. longiglumis	1A	195500000	195451547	1.38048
A. longiglumis	1A	195600000	195551547	1.57549
A. longiglumis	1A	195700000	195651547	1.68174
A. longiglumis	1A	195800000	195751547	1.31539
A. longiglumis	1A	195900000	195851547	1.57815
A. longiglumis	1A	196000000	195951547	1.32585
A. longiglumis	1A	196100000	196051547	1.48152
A. longiglumis	1A	196200000	196151547	1.43535
A. longiglumis	1A	196300000	196251547	1.45799
A. longiglumis	1A	196400000	196351547	1.47699
A. longiglumis	1A	196500000	196451547	1.28113
A. longiglumis	1A	196600000	196551547	1.06197
A. longiglumis	1A	196700000	196651547	1.27414
A. longiglumis	1A	196800000	196751547	1.28333
A. longiglumis	1A	196900000	196851547	1.96387
A. longiglumis	1A	197000000	196951547	1.35675
A. longiglumis	1A	197100000	197051547	1.3441
A. longiglumis	1A	197200000	197151547	1.39023
A. longiglumis	1A	197300000	197251547	1.48491
A. longiglumis	1A	197400000	197351547	1.69281
A. longiglumis	1A	197500000	197451547	1.30853
A. longiglumis	1A	197600000	197551547	1.28942
A. longiglumis	1A	197700000	197651547	1.47138
A. longiglumis	1A	197800000	197751547	1.50658
A. longiglumis	1A	197900000	197851547	1.26208
A. longiglumis	1A	198000000	197951547	1.36241
A. longiglumis	1A	198100000	198051547	1.43219
A. longiglumis	1A	198200000	198151547	1.33454
A. longiglumis	1A	198300000	198251547	1.33708
A. longiglumis	1A	198400000	198351547	1.1635
A. longiglumis	1A	198500000	198451547	1.34365
A. longiglumis	1A	198600000	198551547	1.27263
A. longiglumis	1A	198700000	198651547	1.40838
A. longiglumis	1A	198800000	198751547	1.38388
A. longiglumis	1A	198900000	198851547	1.46292
A. longiglumis	1A	199000000	198951547	1.27363
A. longiglumis	1A	199100000	199051547	1.36799
A. longiglumis	1A	199200000	199151547	1.334
A. longiglumis	1A	199300000	199251547	1.1417
A. longiglumis	1A	199400000	199351547	1.36684
A. longiglumis	1A	199500000	199451547	1.44806
A. longiglumis	1A	199600000	199551547	1.49634
A. longiglumis	1A	199700000	199651547	1.27631
A. longiglumis	1A	199800000	199751547	1.40037
A. longiglumis	1A	199900000	199851547	2.49286
[truncated: 104,550 more rows]

## Sheet: Fig E6d
Species	Chromosome	Plot_coordinate	Real_coordinate	Depth
A. insularis	1A	100000	51547	0.6247
A. insularis	1A	200000	151547	0.440205
A. insularis	1A	300000	251547	0.604443
A. insularis	1A	400000	351547	0.333241
A. insularis	1A	500000	451547	0.415553
A. insularis	1A	600000	551547	0.459126
A. insularis	1A	700000	651547	0.456909
A. insularis	1A	800000	751547	0.509008
A. insularis	1A	900000	851547	0.362573
A. insularis	1A	1000000	951547	0.313828
A. insularis	1A	1100000	1051547	0.440437
A. insularis	1A	1200000	1151547	0.60529
A. insularis	1A	1300000	1251547	1.38428
A. insularis	1A	1400000	1351547	1.47678
A. insularis	1A	1500000	1451547	1.11088
A. insularis	1A	1600000	1551547	0.973313
A. insularis	1A	1700000	1651547	0.590936
A. insularis	1A	1800000	1751547	0.425532
A. insularis	1A	1900000	1851547	0.844695
A. insularis	1A	2000000	1951547	1.49486
A. insularis	1A	2100000	2051547	0.399611
A. insularis	1A	2200000	2151547	0.575483
A. insularis	1A	2300000	2251547	0.748509
A. insularis	1A	2400000	2351547	0.634073
A. insularis	1A	2500000	2451547	0.600008
A. insularis	1A	2600000	2551547	1.54875
A. insularis	1A	2700000	2651547	0.492131
A. insularis	1A	2800000	2751547	0.581728
A. insularis	1A	2900000	2851547	0.435264
A. insularis	1A	3000000	2951547	0.339868
A. insularis	1A	3100000	3051547	0.540662
A. insularis	1A	3200000	3151547	0.349114
A. insularis	1A	3300000	3251547	0.338278
A. insularis	1A	3400000	3351547	0.448413
A. insularis	1A	3500000	3451547	0.368882
A. insularis	1A	3600000	3551547	0.424594
A. insularis	1A	3700000	3651547	0.350687
A. insularis	1A	3800000	3751547	3.15598
A. insularis	1A	3900000	3851547	2.72923
A. insularis	1A	4000000	3951547	0.343482
A. insularis	1A	4100000	4051547	0.538905
A. insularis	1A	4200000	4151547	0.47194
A. insularis	1A	4300000	4251547	0.439722
A. insularis	1A	4400000	4351547	0.523335
A. insularis	1A	4500000	4451547	1.45125
A. insularis	1A	4600000	4551547	0.980251
A. insularis	1A	4700000	4651547	1.00091
A. insularis	1A	4800000	4751547	0.30382
A. insularis	1A	4900000	4851547	1.10691
A. insularis	1A	5000000	4951547	1.38506
A. insularis	1A	5100000	5051547	0.753753
A. insularis	1A	5200000	5151547	0.675543
A. insularis	1A	5300000	5251547	0.632181
A. insularis	1A	5400000	5351547	0.538483
A. insularis	1A	5500000	5451547	0.559971
A. insularis	1A	5600000	5551547	0.419871
A. insularis	1A	5700000	5651547	0.618762
A. insularis	1A	5800000	5751547	0.377154
A. insularis	1A	5900000	5851547	0.335742
A. insularis	1A	6000000	5951547	0.357948
A. insularis	1A	6100000	6051547	0.424496
A. insularis	1A	6200000	6151547	0.367365
A. insularis	1A	6300000	6251547	0.360605
A. insularis	1A	6400000	6351547	0.339326
A. insularis	1A	6500000	6451547	0.491259
A. insularis	1A	6600000	6551547	0.333596
A. insularis	1A	6700000	6651547	0.408015
A. insularis	1A	6800000	6751547	0.343044
A. insularis	1A	6900000	6851547	0.647174
A. insularis	1A	7000000	6951547	0.365103
A. insularis	1A	7100000	7051547	0.339964
A. insularis	1A	7200000	7151547	0.416304
A. insularis	1A	7300000	7251547	0.320104
A. insularis	1A	7400000	7351547	0.425502
A. insularis	1A	7500000	7451547	0.289312
A. insularis	1A	7600000	7551547	0.391508
A. insularis	1A	7700000	7651547	0.37119
A. insularis	1A	7800000	7751547	0.366676
A. insularis	1A	7900000	7851547	0.435217
A. insularis	1A	8000000	7951547	0.353212
A. insularis	1A	8100000	8051547	0.287857
A. insularis	1A	8200000	8151547	0.43074
A. insularis	1A	8300000	8251547	0.380489
A. insularis	1A	8400000	8351547	0.529868
A. insularis	1A	8500000	8451547	0.369634
A. insularis	1A	8600000	8551547	0.375061
A. insularis	1A	8700000	8651547	0.387726
A. insularis	1A	8800000	8751547	0.544561
A. insularis	1A	8900000	8851547	0.383976
A. insularis	1A	9000000	8951547	0.399634
A. insularis	1A	9100000	9051547	0.348115
A. insularis	1A	9200000	9151547	0.477304
A. insularis	1A	9300000	9251547	0.337265
A. insularis	1A	9400000	9351547	0.417102
A. insularis	1A	9500000	9451547	0.321607
A. insularis	1A	9600000	9551547	0.438611
A. insularis	1A	9700000	9651547	0.318548
A. insularis	1A	9800000	9751547	0.325462
A. insularis	1A	9900000	9851547	0.371562
A. insularis	1A	10000000	9951547	0.319309
A. insularis	1A	10100000	10051547	0.559994
A. insularis	1A	10200000	10151547	0.421498
A. insularis	1A	10300000	10251547	0.538816
A. insularis	1A	10400000	10351547	0.327481
A. insularis	1A	10500000	10451547	0.567159
A. insularis	1A	10600000	10551547	0.370497
A. insularis	1A	10700000	10651547	0.504379
A. insularis	1A	10800000	10751547	0.502746
A. insularis	1A	10900000	10851547	0.449628
A. insularis	1A	11000000	10951547	0.50231
A. insularis	1A	11100000	11051547	0.333468
A. insularis	1A	11200000	11151547	0.379496
A. insularis	1A	11300000	11251547	0.695618
A. insularis	1A	11400000	11351547	0.353618
A. insularis	1A	11500000	11451547	0.33274
A. insularis	1A	11600000	11551547	0.549463
A. insularis	1A	11700000	11651547	0.435341
A. insularis	1A	11800000	11751547	0.448846
A. insularis	1A	11900000	11851547	0.449857
A. insularis	1A	12000000	11951547	0.359088
A. insularis	1A	12100000	12051547	0.540338
A. insularis	1A	12200000	12151547	0.456572
A. insularis	1A	12300000	12251547	0.366773
A. insularis	1A	12400000	12351547	0.662267
A. insularis	1A	12500000	12451547	0.320767
A. insularis	1A	12600000	12551547	0.447559
A. insularis	1A	12700000	12651547	0.540894
A. insularis	1A	12800000	12751547	0.403166
A. insularis	1A	12900000	12851547	0.50011
A. insularis	1A	13000000	12951547	0.45662
A. insularis	1A	13100000	13051547	0.480821
A. insularis	1A	13200000	13151547	0.559997
A. insularis	1A	13300000	13251547	0.350989
A. insularis	1A	13400000	13351547	0.485543
A. insularis	1A	13500000	13451547	0.368541
A. insularis	1A	13600000	13551547	0.48491
A. insularis	1A	13700000	13651547	0.430157
A. insularis	1A	13800000	13751547	0.635362
A. insularis	1A	13900000	13851547	0.442923
A. insularis	1A	14000000	13951547	0.311762
A. insularis	1A	14100000	14051547	0.37267
A. insularis	1A	14200000	14151547	0.383379
A. insularis	1A	14300000	14251547	0.507736
A. insularis	1A	14400000	14351547	0.542395
A. insularis	1A	14500000	14451547	0.397356
A. insularis	1A	14600000	14551547	0.439798
A. insularis	1A	14700000	14651547	0.316504
A. insularis	1A	14800000	14751547	0.431197
A. insularis	1A	14900000	14851547	0.399173
A. insularis	1A	15000000	14951547	0.659693
A. insularis	1A	15100000	15051547	0.311858
A. insularis	1A	15200000	15151547	0.494205
A. insularis	1A	15300000	15251547	0.342234
A. insularis	1A	15400000	15351547	0.547304
A. insularis	1A	15500000	15451547	0.438366
A. insularis	1A	15600000	15551547	0.531496
A. insularis	1A	15700000	15651547	0.679771
A. insularis	1A	15800000	15751547	0.521109
A. insularis	1A	15900000	15851547	0.48845
A. insularis	1A	16000000	15951547	1.01636
A. insularis	1A	16100000	16051547	0.662757
A. insularis	1A	16200000	16151547	0.360669
A. insularis	1A	16300000	16251547	0.432411
A. insularis	1A	16400000	16351547	0.389754
A. insularis	1A	16500000	16451547	1.08897
A. insularis	1A	16600000	16551547	0.362425
A. insularis	1A	16700000	16651547	0.546643
A. insularis	1A	16800000	16751547	0.515293
A. insularis	1A	16900000	16851547	0.297252
A. insularis	1A	17000000	16951547	0.39767
A. insularis	1A	17100000	17051547	0.394177
A. insularis	1A	17200000	17151547	0.43831
A. insularis	1A	17300000	17251547	0.350943
A. insularis	1A	17400000	17351547	0.467047
A. insularis	1A	17500000	17451547	0.555375
A. insularis	1A	17600000	17551547	0.608031
A. insularis	1A	17700000	17651547	0.661445
A. insularis	1A	17800000	17751547	0.633425
A. insularis	1A	17900000	17851547	0.32565
A. insularis	1A	18000000	17951547	0.49117
A. insularis	1A	18100000	18051547	0.679996
A. insularis	1A	18200000	18151547	0.689927
A. insularis	1A	18300000	18251547	0.594327
A. insularis	1A	18400000	18351547	0.72665
A. insularis	1A	18500000	18451547	0.670936
A. insularis	1A	18600000	18551547	0.385219
A. insularis	1A	18700000	18651547	0.495564
A. insularis	1A	18800000	18751547	0.549129
A. insularis	1A	18900000	18851547	0.580478
A. insularis	1A	19000000	18951547	0.460524
A. insularis	1A	19100000	19051547	0.418515
A. insularis	1A	19200000	19151547	0.535753
A. insularis	1A	19300000	19251547	0.734366
A. insularis	1A	19400000	19351547	0.940344
A. insularis	1A	19500000	19451547	0.432885
A. insularis	1A	19600000	19551547	0.405391
A. insularis	1A	19700000	19651547	0.565705
A. insularis	1A	19800000	19751547	0.608851
A. insularis	1A	19900000	19851547	0.46224
A. insularis	1A	20000000	19951547	0.473661
A. insularis	1A	20100000	20051547	0.530242
A. insularis	1A	20200000	20151547	0.37489
A. insularis	1A	20300000	20251547	0.394126
A. insularis	1A	20400000	20351547	0.421059
A. insularis	1A	20500000	20451547	0.354457
A. insularis	1A	20600000	20551547	0.387972
A. insularis	1A	20700000	20651547	0.423794
A. insularis	1A	20800000	20751547	0.365642
A. insularis	1A	20900000	20851547	0.575477
A. insularis	1A	21000000	20951547	0.332579
A. insularis	1A	21100000	21051547	0.322923
A. insularis	1A	21200000	21151547	0.309006
A. insularis	1A	21300000	21251547	0.36132
A. insularis	1A	21400000	21351547	0.32867
A. insularis	1A	21500000	21451547	0.504243
A. insularis	1A	21600000	21551547	0.356389
A. insularis	1A	21700000	21651547	0.422966
A. insularis	1A	21800000	21751547	0.472076
A. insularis	1A	21900000	21851547	0.369147
A. insularis	1A	22000000	21951547	0.397531
A. insularis	1A	22100000	22051547	0.36303
A. insularis	1A	22200000	22151547	0.36384
A. insularis	1A	22300000	22251547	0.434064
A. insularis	1A	22400000	22351547	0.377673
A. insularis	1A	22500000	22451547	0.443949
A. insularis	1A	22600000	22551547	0.58292
A. insularis	1A	22700000	22651547	0.369806
A. insularis	1A	22800000	22751547	0.370494
A. insularis	1A	22900000	22851547	0.339928
A. insularis	1A	23000000	22951547	0.361443
A. insularis	1A	23100000	23051547	0.412924
A. insularis	1A	23200000	23151547	0.473126
A. insularis	1A	23300000	23251547	0.63421
A. insularis	1A	23400000	23351547	0.378587
A. insularis	1A	23500000	23451547	0.473327
A. insularis	1A	23600000	23551547	0.418595
A. insularis	1A	23700000	23651547	0.504751
A. insularis	1A	23800000	23751547	0.556578
A. insularis	1A	23900000	23851547	0.376105
A. insularis	1A	24000000	23951547	0.923708
A. insularis	1A	24100000	24051547	0.873159
A. insularis	1A	24200000	24151547	0.346584
A. insularis	1A	24300000	24251547	0.578904
A. insularis	1A	24400000	24351547	0.467189
A. insularis	1A	24500000	24451547	0.428548
A. insularis	1A	24600000	24551547	0.419486
A. insularis	1A	24700000	24651547	0.434165
A. insularis	1A	24800000	24751547	0.535175
A. insularis	1A	24900000	24851547	0.329589
A. insularis	1A	25000000	24951547	0.366256
A. insularis	1A	25100000	25051547	0.397657
A. insularis	1A	25200000	25151547	0.333231
A. insularis	1A	25300000	25251547	0.346977
A. insularis	1A	25400000	25351547	0.323759
A. insularis	1A	25500000	25451547	0.727964
A. insularis	1A	25600000	25551547	0.40321
A. insularis	1A	25700000	25651547	0.361335
A. insularis	1A	25800000	25751547	0.398854
A. insularis	1A	25900000	25851547	0.370159
A. insularis	1A	26000000	25951547	1.92556
A. insularis	1A	26100000	26051547	0.388557
A. insularis	1A	26200000	26151547	0.596918
A. insularis	1A	26300000	26251547	0.867254
A. insularis	1A	26400000	26351547	0.32708
A. insularis	1A	26500000	26451547	0.418794
A. insularis	1A	26600000	26551547	0.311518
A. insularis	1A	26700000	26651547	0.368896
A. insularis	1A	26800000	26751547	0.341959
A. insularis	1A	26900000	26851547	0.331804
A. insularis	1A	27000000	26951547	0.439684
A. insularis	1A	27100000	27051547	0.274066
A. insularis	1A	27200000	27151547	0.378452
A. insularis	1A	27300000	27251547	0.356554
A. insularis	1A	27400000	27351547	0.379368
A. insularis	1A	27500000	27451547	0.257662
A. insularis	1A	27600000	27551547	0.298206
A. insularis	1A	27700000	27651547	0.303235
A. insularis	1A	27800000	27751547	0.274053
A. insularis	1A	27900000	27851547	0.367704
A. insularis	1A	28000000	27951547	0.284784
A. insularis	1A	28100000	28051547	0.329052
A. insularis	1A	28200000	28151547	0.272336
A. insularis	1A	28300000	28251547	0.294455
A. insularis	1A	28400000	28351547	0.365732
A. insularis	1A	28500000	28451547	0.525017
A. insularis	1A	28600000	28551547	0.599738
A. insularis	1A	28700000	28651547	0.470449
A. insularis	1A	28800000	28751547	0.388545
A. insularis	1A	28900000	28851547	0.310099
A. insularis	1A	29000000	28951547	0.286529
A. insularis	1A	29100000	29051547	0.287259
A. insularis	1A	29200000	29151547	0.263264
A. insularis	1A	29300000	29251547	0.381478
A. insularis	1A	29400000	29351547	0.462336
A. insularis	1A	29500000	29451547	0.246368
A. insularis	1A	29600000	29551547	0.297615
A. insularis	1A	29700000	29651547	0.328708
A. insularis	1A	29800000	29751547	0.282791
A. insularis	1A	29900000	29851547	0.416935
A. insularis	1A	30000000	29951547	0.26158
A. insularis	1A	30100000	30051547	0.33789
A. insularis	1A	30200000	30151547	0.46525
A. insularis	1A	30300000	30251547	0.323082
A. insularis	1A	30400000	30351547	0.273588
A. insularis	1A	30500000	30451547	0.315564
A. insularis	1A	30600000	30551547	0.331321
A. insularis	1A	30700000	30651547	0.315222
A. insularis	1A	30800000	30751547	0.372698
A. insularis	1A	30900000	30851547	0.445732
A. insularis	1A	31000000	30951547	0.286005
A. insularis	1A	31100000	31051547	0.493083
A. insularis	1A	31200000	31151547	0.357482
A. insularis	1A	31300000	31251547	0.359863
A. insularis	1A	31400000	31351547	0.386296
A. insularis	1A	31500000	31451547	0.357553
A. insularis	1A	31600000	31551547	0.33602
A. insularis	1A	31700000	31651547	0.300237
A. insularis	1A	31800000	31751547	0.288294
A. insularis	1A	31900000	31851547	0.306649
A. insularis	1A	32000000	31951547	0.307312
A. insularis	1A	32100000	32051547	0.519461
A. insularis	1A	32200000	32151547	0.288635
A. insularis	1A	32300000	32251547	0.370324
A. insularis	1A	32400000	32351547	0.335681
A. insularis	1A	32500000	32451547	0.640243
A. insularis	1A	32600000	32551547	0.294719
A. insularis	1A	32700000	32651547	0.503186
A. insularis	1A	32800000	32751547	0.448008
A. insularis	1A	32900000	32851547	0.38084
A. insularis	1A	33000000	32951547	0.329597
A. insularis	1A	33100000	33051547	0.501937
A. insularis	1A	33200000	33151547	0.351488
A. insularis	1A	33300000	33251547	0.34944
A. insularis	1A	33400000	33351547	0.421173
A. insularis	1A	33500000	33451547	0.412195
A. insularis	1A	33600000	33551547	0.344055
A. insularis	1A	33700000	33651547	0.32987
A. insularis	1A	33800000	33751547	0.421553
A. insularis	1A	33900000	33851547	0.780858
A. insularis	1A	34000000	33951547	0.782684
A. insularis	1A	34100000	34051547	0.427945
A. insularis	1A	34200000	34151547	0.431124
A. insularis	1A	34300000	34251547	0.326622
A. insularis	1A	34400000	34351547	0.289954
A. insularis	1A	34500000	34451547	0.304751
A. insularis	1A	34600000	34551547	0.33734
A. insularis	1A	34700000	34651547	0.294219
A. insularis	1A	34800000	34751547	0.274649
A. insularis	1A	34900000	34851547	0.282813
A. insularis	1A	35000000	34951547	0.295687
A. insularis	1A	35100000	35051547	0.362749
A. insularis	1A	35200000	35151547	0.402573
A. insularis	1A	35300000	35251547	0.44968
A. insularis	1A	35400000	35351547	0.587495
A. insularis	1A	35500000	35451547	0.299965
A. insularis	1A	35600000	35551547	0.483343
A. insularis	1A	35700000	35651547	0.264433
A. insularis	1A	35800000	35751547	0.465624
A. insularis	1A	35900000	35851547	0.306465
A. insularis	1A	36000000	35951547	0.36849
A. insularis	1A	36100000	36051547	0.433993
A. insularis	1A	36200000	36151547	0.407472
A. insularis	1A	36300000	36251547	0.287402
A. insularis	1A	36400000	36351547	0.29381
A. insularis	1A	36500000	36451547	0.344213
A. insularis	1A	36600000	36551547	0.302811
A. insularis	1A	36700000	36651547	0.838698
A. insularis	1A	36800000	36751547	0.41371
A. insularis	1A	36900000	36851547	0.292669
A. insularis	1A	37000000	36951547	0.368129
A. insularis	1A	37100000	37051547	0.442208
A. insularis	1A	37200000	37151547	0.288972
A. insularis	1A	37300000	37251547	0.274875
A. insularis	1A	37400000	37351547	0.736547
A. insularis	1A	37500000	37451547	0.854185
A. insularis	1A	37600000	37551547	0.318496
A. insularis	1A	37700000	37651547	0.29726
A. insularis	1A	37800000	37751547	0.283279
A. insularis	1A	37900000	37851547	0.608042
A. insularis	1A	38000000	37951547	0.373549
A. insularis	1A	38100000	38051547	0.279871
A. insularis	1A	38200000	38151547	0.676862
A. insularis	1A	38300000	38251547	0.254957
A. insularis	1A	38400000	38351547	0.360755
A. insularis	1A	38500000	38451547	0.416646
A. insularis	1A	38600000	38551547	0.460377
A. insularis	1A	38700000	38651547	0.534749
A. insularis	1A	38800000	38751547	0.374534
A. insularis	1A	38900000	38851547	0.332689
A. insularis	1A	39000000	38951547	0.27748
A. insularis	1A	39100000	39051547	0.272704
A. insularis	1A	39200000	39151547	0.457744
A. insularis	1A	39300000	39251547	0.371834
A. insularis	1A	39400000	39351547	0.333136
A. insularis	1A	39500000	39451547	0.319357
A. insularis	1A	39600000	39551547	0.319376
A. insularis	1A	39700000	39651547	0.299298
A. insularis	1A	39800000	39751547	0.32257
A. insularis	1A	39900000	39851547	0.517085
A. insularis	1A	40000000	39951547	0.330163
A. insularis	1A	40100000	40051547	0.327989
A. insularis	1A	40200000	40151547	0.303767
A. insularis	1A	40300000	40251547	0.322672
A. insularis	1A	40400000	40351547	0.378472
A. insularis	1A	40500000	40451547	0.442222
A. insularis	1A	40600000	40551547	0.379071
A. insularis	1A	40700000	40651547	0.319041
A. insularis	1A	40800000	40751547	0.490287
A. insularis	1A	40900000	40851547	0.344502
A. insularis	1A	41000000	40951547	0.322916
A. insularis	1A	41100000	41051547	0.641599
A. insularis	1A	41200000	41151547	0.447278
A. insularis	1A	41300000	41251547	0.375222
A. insularis	1A	41400000	41351547	0.284215
A. insularis	1A	41500000	41451547	0.778726
A. insularis	1A	41600000	41551547	0.465332
A. insularis	1A	41700000	41651547	0.38566
A. insularis	1A	41800000	41751547	0.306141
A. insularis	1A	41900000	41851547	0.31718
A. insularis	1A	42000000	41951547	0.433604
A. insularis	1A	42100000	42051547	0.433539
A. insularis	1A	42200000	42151547	0.302392
A. insularis	1A	42300000	42251547	0.318203
A. insularis	1A	42400000	42351547	0.267047
A. insularis	1A	42500000	42451547	0.515645
A. insularis	1A	42600000	42551547	0.291182
A. insularis	1A	42700000	42651547	0.414724
A. insularis	1A	42800000	42751547	0.305375
A. insularis	1A	42900000	42851547	0.34284
A. insularis	1A	43000000	42951547	0.323921
A. insularis	1A	43100000	43051547	0.291728
A. insularis	1A	43200000	43151547	0.339299
A. insularis	1A	43300000	43251547	0.346956
A. insularis	1A	43400000	43351547	0.527182
A. insularis	1A	43500000	43451547	0.366888
A. insularis	1A	43600000	43551547	0.426165
A. insularis	1A	43700000	43651547	0.505883
A. insularis	1A	43800000	43751547	0.316172
A. insularis	1A	43900000	43851547	0.366502
A. insularis	1A	44000000	43951547	0.403052
A. insularis	1A	44100000	44051547	0.348551
A. insularis	1A	44200000	44151547	0.850965
A. insularis	1A	44300000	44251547	0.447006
A. insularis	1A	44400000	44351547	0.496327
A. insularis	1A	44500000	44451547	0.818578
A. insularis	1A	44600000	44551547	0.819305
A. insularis	1A	44700000	44651547	0.848127
A. insularis	1A	44800000	44751547	0.838769
A. insularis	1A	44900000	44851547	0.891903
A. insularis	1A	45000000	44951547	0.875746
A. insularis	1A	45100000	45051547	0.408739
A. insularis	1A	45200000	45151547	0.355123
A. insularis	1A	45300000	45251547	0.35014
A. insularis	1A	45400000	45351547	0.347232
A. insularis	1A	45500000	45451547	0.491111
A. insularis	1A	45600000	45551547	0.577924
A. insularis	1A	45700000	45651547	0.487349
A. insularis	1A	45800000	45751547	0.420411
A. insularis	1A	45900000	45851547	0.540117
A. insularis	1A	46000000	45951547	0.430464
A. insularis	1A	46100000	46051547	0.505686
A. insularis	1A	46200000	46151547	0.392284
A. insularis	1A	46300000	46251547	0.410153
A. insularis	1A	46400000	46351547	0.379997
A. insularis	1A	46500000	46451547	0.335103
A. insularis	1A	46600000	46551547	0.428912
A. insularis	1A	46700000	46651547	0.597153
A. insularis	1A	46800000	46751547	0.739557
A. insularis	1A	46900000	46851547	0.810407
A. insularis	1A	47000000	46951547	0.374997
A. insularis	1A	47100000	47051547	0.405678
A. insularis	1A	47200000	47151547	0.310192
A. insularis	1A	47300000	47251547	0.35202
A. insularis	1A	47400000	47351547	0.458808
A. insularis	1A	47500000	47451547	0.31263
A. insularis	1A	47600000	47551547	0.355698
A. insularis	1A	47700000	47651547	0.38941
A. insularis	1A	47800000	47751547	0.41342
A. insularis	1A	47900000	47851547	0.390312
A. insularis	1A	48000000	47951547	0.34022
A. insularis	1A	48100000	48051547	0.353706
A. insularis	1A	48200000	48151547	0.370421
A. insularis	1A	48300000	48251547	0.329054
A. insularis	1A	48400000	48351547	0.36989
A. insularis	1A	48500000	48451547	0.426811
A. insularis	1A	48600000	48551547	0.3719
A. insularis	1A	48700000	48651547	0.350221
A. insularis	1A	48800000	48751547	0.337686
A. insularis	1A	48900000	48851547	0.324725
A. insularis	1A	49000000	48951547	0.498766
A. insularis	1A	49100000	49051547	0.357819
A. insularis	1A	49200000	49151547	0.537934
A. insularis	1A	49300000	49251547	0.402774
A. insularis	1A	49400000	49351547	0.364838
A. insularis	1A	49500000	49451547	0.315638
A. insularis	1A	49600000	49551547	0.413906
A. insularis	1A	49700000	49651547	0.422697
A. insularis	1A	49800000	49751547	0.350263
A. insularis	1A	49900000	49851547	0.352524
A. insularis	1A	50000000	49951547	0.322251
A. insularis	1A	50100000	50051547	0.306419
A. insularis	1A	50200000	50151547	0.31853
A. insularis	1A	50300000	50251547	0.349242
A. insularis	1A	50400000	50351547	0.435206
A. insularis	1A	50500000	50451547	0.386387
A. insularis	1A	50600000	50551547	0.351209
A. insularis	1A	50700000	50651547	0.482885
A. insularis	1A	50800000	50751547	0.577008
A. insularis	1A	50900000	50851547	0.286565
A. insularis	1A	51000000	50951547	0.329816
A. insularis	1A	51100000	51051547	0.411869
A. insularis	1A	51200000	51151547	0.359064
A. insularis	1A	51300000	51251547	0.342268
A. insularis	1A	51400000	51351547	0.541443
A. insularis	1A	51500000	51451547	0.445364
A. insularis	1A	51600000	51551547	0.558973
A. insularis	1A	51700000	51651547	0.353598
A. insularis	1A	51800000	51751547	0.324414
A. insularis	1A	51900000	51851547	0.379032
A. insularis	1A	52000000	51951547	0.599601
A. insularis	1A	52100000	52051547	0.635522
A. insularis	1A	52200000	52151547	0.703403
A. insularis	1A	52300000	52251547	0.369578
A. insularis	1A	52400000	52351547	0.425855
A. insularis	1A	52500000	52451547	0.72703
A. insularis	1A	52600000	52551547	0.360378
A. insularis	1A	52700000	52651547	0.301778
A. insularis	1A	52800000	52751547	0.409438
A. insularis	1A	52900000	52851547	0.354421
A. insularis	1A	53000000	52951547	0.38109
A. insularis	1A	53100000	53051547	0.359082
A. insularis	1A	53200000	53151547	0.431231
A. insularis	1A	53300000	53251547	0.37328
A. insularis	1A	53400000	53351547	0.459223
A. insularis	1A	53500000	53451547	0.567794
A. insularis	1A	53600000	53551547	0.31206
A. insularis	1A	53700000	53651547	0.310058
A. insularis	1A	53800000	53751547	0.346017
A. insularis	1A	53900000	53851547	0.310407
A. insularis	1A	54000000	53951547	0.305547
A. insularis	1A	54100000	54051547	0.287174
A. insularis	1A	54200000	54151547	0.296632
A. insularis	1A	54300000	54251547	0.391422
A. insularis	1A	54400000	54351547	0.465523
A. insularis	1A	54500000	54451547	0.464431
A. insularis	1A	54600000	54551547	0.311167
A. insularis	1A	54700000	54651547	0.295558
A. insularis	1A	54800000	54751547	0.406632
A. insularis	1A	54900000	54851547	0.301247
A. insularis	1A	55000000	54951547	0.454929
A. insularis	1A	55100000	55051547	0.747993
A. insularis	1A	55200000	55151547	0.32143
A. insularis	1A	55300000	55251547	0.277418
A. insularis	1A	55400000	55351547	0.397793
A. insularis	1A	55500000	55451547	0.376243
A. insularis	1A	55600000	55551547	0.291422
A. insularis	1A	55700000	55651547	0.297391
A. insularis	1A	55800000	55751547	0.365223
A. insularis	1A	55900000	55851547	0.308792
A. insularis	1A	56000000	55951547	0.300615
A. insularis	1A	56100000	56051547	0.373515
A. insularis	1A	56200000	56151547	0.355153
A. insularis	1A	56300000	56251547	0.343938
A. insularis	1A	56400000	56351547	0.359809
A. insularis	1A	56500000	56451547	0.367146
A. insularis	1A	56600000	56551547	0.287898
A. insularis	1A	56700000	56651547	0.336619
A. insularis	1A	56800000	56751547	0.317843
A. insularis	1A	56900000	56851547	0.467378
A. insularis	1A	57000000	56951547	0.27556
A. insularis	1A	57100000	57051547	0.280964
A. insularis	1A	57200000	57151547	0.538882
A. insularis	1A	57300000	57251547	0.336943
A. insularis	1A	57400000	57351547	0.405102
A. insularis	1A	57500000	57451547	0.293371
A. insularis	1A	57600000	57551547	0.881902
A. insularis	1A	57700000	57651547	0.744371
A. insularis	1A	57800000	57751547	0.3929
A. insularis	1A	57900000	57851547	0.302128
A. insularis	1A	58000000	57951547	0.295017
A. insularis	1A	58100000	58051547	0.285197
A. insularis	1A	58200000	58151547	0.265595
A. insularis	1A	58300000	58251547	0.315335
A. insularis	1A	58400000	58351547	0.309999
A. insularis	1A	58500000	58451547	0.415493
A. insularis	1A	58600000	58551547	0.354878
A. insularis	1A	58700000	58651547	0.556708
A. insularis	1A	58800000	58751547	0.596911
A. insularis	1A	58900000	58851547	0.587573
A. insularis	1A	59000000	58951547	0.625503
A. insularis	1A	59100000	59051547	0.531961
A. insularis	1A	59200000	59151547	0.461665
A. insularis	1A	59300000	59251547	0.3403
A. insularis	1A	59400000	59351547	0.500152
A. insularis	1A	59500000	59451547	0.38709
A. insularis	1A	59600000	59551547	0.411686
A. insularis	1A	59700000	59651547	0.27875
A. insularis	1A	59800000	59751547	0.298668
A. insularis	1A	59900000	59851547	0.355127
A. insularis	1A	60000000	59951547	0.456108
A. insularis	1A	60100000	60051547	0.554115
A. insularis	1A	60200000	60151547	0.376276
A. insularis	1A	60300000	60251547	0.527567
A. insularis	1A	60400000	60351547	0.517182
A. insularis	1A	60500000	60451547	0.368684
A. insularis	1A	60600000	60551547	0.577635
A. insularis	1A	60700000	60651547	0.409025
A. insularis	1A	60800000	60751547	0.321468
A. insularis	1A	60900000	60851547	0.265206
A. insularis	1A	61000000	60951547	0.3558
A. insularis	1A	61100000	61051547	0.306568
A. insularis	1A	61200000	61151547	0.274831
A. insularis	1A	61300000	61251547	0.336876
A. insularis	1A	61400000	61351547	0.319914
A. insularis	1A	61500000	61451547	0.293038
A. insularis	1A	61600000	61551547	0.632424
A. insularis	1A	61700000	61651547	0.439363
A. insularis	1A	61800000	61751547	0.299617
A. insularis	1A	61900000	61851547	0.390029
A. insularis	1A	62000000	61951547	0.369689
A. insularis	1A	62100000	62051547	0.437926
A. insularis	1A	62200000	62151547	0.300553
A. insularis	1A	62300000	62251547	0.306041
A. insularis	1A	62400000	62351547	0.343833
A. insularis	1A	62500000	62451547	0.402663
A. insularis	1A	62600000	62551547	0.655083
A. insularis	1A	62700000	62651547	0.596357
A. insularis	1A	62800000	62751547	0.311455
A. insularis	1A	62900000	62851547	0.288925
A. insularis	1A	63000000	62951547	0.439779
A. insularis	1A	63100000	63051547	0.446798
A. insularis	1A	63200000	63151547	0.310667
A. insularis	1A	63300000	63251547	0.344763
A. insularis	1A	63400000	63351547	0.330866
A. insularis	1A	63500000	63451547	0.303815
A. insularis	1A	63600000	63551547	0.346517
A. insularis	1A	63700000	63651547	0.624928
A. insularis	1A	63800000	63751547	0.718636
A. insularis	1A	63900000	63851547	0.492854
A. insularis	1A	64000000	63951547	0.298052
A. insularis	1A	64100000	64051547	0.339067
A. insularis	1A	64200000	64151547	0.276795
A. insularis	1A	64300000	64251547	0.301826
A. insularis	1A	64400000	64351547	0.316744
A. insularis	1A	64500000	64451547	0.274444
A. insularis	1A	64600000	64551547	0.30021
A. insularis	1A	64700000	64651547	0.359641
A. insularis	1A	64800000	64751547	0.282745
A. insularis	1A	64900000	64851547	0.377704
A. insularis	1A	65000000	64951547	0.277839
A. insularis	1A	65100000	65051547	0.281197
A. insularis	1A	65200000	65151547	0.258358
A. insularis	1A	65300000	65251547	0.388143
A. insularis	1A	65400000	65351547	0.324718
A. insularis	1A	65500000	65451547	0.420774
A. insularis	1A	65600000	65551547	0.37291
A. insularis	1A	65700000	65651547	0.813915
A. insularis	1A	65800000	65751547	0.701537
A. insularis	1A	65900000	65851547	0.314388
A. insularis	1A	66000000	65951547	0.327089
A. insularis	1A	66100000	66051547	0.757409
A. insularis	1A	66200000	66151547	0.541939
A. insularis	1A	66300000	66251547	0.313148
A. insularis	1A	66400000	66351547	0.286378
A. insularis	1A	66500000	66451547	0.304362
A. insularis	1A	66600000	66551547	0.283963
A. insularis	1A	66700000	66651547	0.302977
A. insularis	1A	66800000	66751547	0.31861
A. insularis	1A	66900000	66851547	0.321981
A. insularis	1A	67000000	66951547	0.330975
A. insularis	1A	67100000	67051547	0.374987
A. insularis	1A	67200000	67151547	0.448555
A. insularis	1A	67300000	67251547	0.37149
A. insularis	1A	67400000	67351547	0.303586
A. insularis	1A	67500000	67451547	0.275473
A. insularis	1A	67600000	67551547	0.304041
A. insularis	1A	67700000	67651547	0.346904
A. insularis	1A	67800000	67751547	0.342758
A. insularis	1A	67900000	67851547	0.424425
A. insularis	1A	68000000	67951547	0.331391
A. insularis	1A	68100000	68051547	0.453041
A. insularis	1A	68200000	68151547	0.3077
A. insularis	1A	68300000	68251547	0.315159
A. insularis	1A	68400000	68351547	0.365615
A. insularis	1A	68500000	68451547	0.261473
A. insularis	1A	68600000	68551547	0.33019
A. insularis	1A	68700000	68651547	0.365414
A. insularis	1A	68800000	68751547	0.435867
A. insularis	1A	68900000	68851547	0.286633
A. insularis	1A	69000000	68951547	0.476457
A. insularis	1A	69100000	69051547	0.300496
A. insularis	1A	69200000	69151547	0.334886
A. insularis	1A	69300000	69251547	0.302603
A. insularis	1A	69400000	69351547	0.334325
A. insularis	1A	69500000	69451547	0.313679
A. insularis	1A	69600000	69551547	0.351659
A. insularis	1A	69700000	69651547	0.285179
A. insularis	1A	69800000	69751547	0.353295
A. insularis	1A	69900000	69851547	0.33315
A. insularis	1A	70000000	69951547	0.281821
A. insularis	1A	70100000	70051547	0.29653
A. insularis	1A	70200000	70151547	0.678514
A. insularis	1A	70300000	70251547	0.316922
A. insularis	1A	70400000	70351547	0.387958
A. insularis	1A	70500000	70451547	0.28275
A. insularis	1A	70600000	70551547	0.305657
A. insularis	1A	70700000	70651547	0.315329
A. insularis	1A	70800000	70751547	0.329452
A. insularis	1A	70900000	70851547	0.310249
A. insularis	1A	71000000	70951547	0.425758
A. insularis	1A	71100000	71051547	0.358182
A. insularis	1A	71200000	71151547	0.319755
A. insularis	1A	71300000	71251547	0.397989
A. insularis	1A	71400000	71351547	0.304546
A. insularis	1A	71500000	71451547	0.308312
A. insularis	1A	71600000	71551547	0.374343
A. insularis	1A	71700000	71651547	0.380364
A. insularis	1A	71800000	71751547	0.512984
A. insularis	1A	71900000	71851547	0.289206
A. insularis	1A	72000000	71951547	0.324655
A. insularis	1A	72100000	72051547	0.318632
A. insularis	1A	72200000	72151547	0.332217
A. insularis	1A	72300000	72251547	0.434991
A. insularis	1A	72400000	72351547	0.349136
A. insularis	1A	72500000	72451547	0.540093
A. insularis	1A	72600000	72551547	0.344333
A. insularis	1A	72700000	72651547	0.442518
A. insularis	1A	72800000	72751547	0.325702
A. insularis	1A	72900000	72851547	0.244143
A. insularis	1A	73000000	72951547	0.710798
A. insularis	1A	73100000	73051547	0.326937
A. insularis	1A	73200000	73151547	0.779873
A. insularis	1A	73300000	73251547	0.304411
A. insularis	1A	73400000	73351547	0.284764
A. insularis	1A	73500000	73451547	0.339355
A. insularis	1A	73600000	73551547	0.33879
A. insularis	1A	73700000	73651547	0.314529
A. insularis	1A	73800000	73751547	0.318879
A. insularis	1A	73900000	73851547	0.351524
A. insularis	1A	74000000	73951547	0.367014
A. insularis	1A	74100000	74051547	0.701903
A. insularis	1A	74200000	74151547	0.397877
A. insularis	1A	74300000	74251547	0.363256
A. insularis	1A	74400000	74351547	0.380189
A. insularis	1A	74500000	74451547	0.264652
A. insularis	1A	74600000	74551547	0.337493
A. insularis	1A	74700000	74651547	0.27952
A. insularis	1A	74800000	74751547	1.33389
A. insularis	1A	74900000	74851547	0.344508
A. insularis	1A	75000000	74951547	0.436706
A. insularis	1A	75100000	75051547	0.297079
A. insularis	1A	75200000	75151547	0.29943
A. insularis	1A	75300000	75251547	0.318635
A. insularis	1A	75400000	75351547	0.431998
A. insularis	1A	75500000	75451547	0.404319
A. insularis	1A	75600000	75551547	0.480872
A. insularis	1A	75700000	75651547	0.389776
A. insularis	1A	75800000	75751547	0.306685
A. insularis	1A	75900000	75851547	0.311943
A. insularis	1A	76000000	75951547	0.276777
A. insularis	1A	76100000	76051547	0.350878
A. insularis	1A	76200000	76151547	0.258244
A. insularis	1A	76300000	76251547	0.356857
A. insularis	1A	76400000	76351547	0.33646
A. insularis	1A	76500000	76451547	0.314346
A. insularis	1A	76600000	76551547	0.29784
A. insularis	1A	76700000	76651547	0.326051
A. insularis	1A	76800000	76751547	0.333698
A. insularis	1A	76900000	76851547	0.30748
A. insularis	1A	77000000	76951547	0.282283
A. insularis	1A	77100000	77051547	0.432866
A. insularis	1A	77200000	77151547	0.337429
A. insularis	1A	77300000	77251547	0.31237
A. insularis	1A	77400000	77351547	0.375809
A. insularis	1A	77500000	77451547	0.323407
A. insularis	1A	77600000	77551547	0.477943
A. insularis	1A	77700000	77651547	0.306732
A. insularis	1A	77800000	77751547	0.373351
A. insularis	1A	77900000	77851547	0.51362
A. insularis	1A	78000000	77951547	0.273758
A. insularis	1A	78100000	78051547	0.29264
A. insularis	1A	78200000	78151547	0.324064
A. insularis	1A	78300000	78251547	0.354371
A. insularis	1A	78400000	78351547	0.368496
A. insularis	1A	78500000	78451547	0.407764
A. insularis	1A	78600000	78551547	0.411066
A. insularis	1A	78700000	78651547	0.426481
A. insularis	1A	78800000	78751547	0.373175
A. insularis	1A	78900000	78851547	0.337687
A. insularis	1A	79000000	78951547	0.386161
A. insularis	1A	79100000	79051547	0.329874
A. insularis	1A	79200000	79151547	0.289305
A. insularis	1A	79300000	79251547	0.317039
A. insularis	1A	79400000	79351547	0.383532
A. insularis	1A	79500000	79451547	0.341174
A. insularis	1A	79600000	79551547	0.336746
A. insularis	1A	79700000	79651547	0.286723
A. insularis	1A	79800000	79751547	0.270709
A. insularis	1A	79900000	79851547	0.690918
A. insularis	1A	80000000	79951547	0.382672
A. insularis	1A	80100000	80051547	0.328485
A. insularis	1A	80200000	80151547	0.39433
A. insularis	1A	80300000	80251547	0.370551
A. insularis	1A	80400000	80351547	0.304833
A. insularis	1A	80500000	80451547	0.302
A. insularis	1A	80600000	80551547	0.353217
A. insularis	1A	80700000	80651547	0.475462
A. insularis	1A	80800000	80751547	0.751966
A. insularis	1A	80900000	80851547	0.376101
A. insularis	1A	81000000	80951547	0.381687
A. insularis	1A	81100000	81051547	0.255404
A. insularis	1A	81200000	81151547	0.320481
A. insularis	1A	81300000	81251547	0.327996
A. insularis	1A	81400000	81351547	0.261235
A. insularis	1A	81500000	81451547	0.410941
A. insularis	1A	81600000	81551547	0.344905
A. insularis	1A	81700000	81651547	0.308845
A. insularis	1A	81800000	81751547	0.281595
A. insularis	1A	81900000	81851547	0.255704
A. insularis	1A	82000000	81951547	0.559643
A. insularis	1A	82100000	82051547	0.388559
A. insularis	1A	82200000	82151547	0.316602
A. insularis	1A	82300000	82251547	0.286262
A. insularis	1A	82400000	82351547	0.264521
A. insularis	1A	82500000	82451547	0.316105
A. insularis	1A	82600000	82551547	0.267898
A. insularis	1A	82700000	82651547	0.314282
A. insularis	1A	82800000	82751547	0.428387
A. insularis	1A	82900000	82851547	0.862301
A. insularis	1A	83000000	82951547	0.707097
A. insularis	1A	83100000	83051547	0.973044
A. insularis	1A	83200000	83151547	0.892012
A. insularis	1A	83300000	83251547	0.709069
A. insularis	1A	83400000	83351547	0.350249
A. insularis	1A	83500000	83451547	0.352131
A. insularis	1A	83600000	83551547	0.939858
A. insularis	1A	83700000	83651547	0.400152
A. insularis	1A	83800000	83751547	0.274035
A. insularis	1A	83900000	83851547	0.335225
A. insularis	1A	84000000	83951547	0.316165
A. insularis	1A	84100000	84051547	0.338346
A. insularis	1A	84200000	84151547	0.488419
A. insularis	1A	84300000	84251547	0.296096
A. insularis	1A	84400000	84351547	0.299644
A. insularis	1A	84500000	84451547	0.336168
A. insularis	1A	84600000	84551547	0.3205
A. insularis	1A	84700000	84651547	0.376356
A. insularis	1A	84800000	84751547	0.267929
A. insularis	1A	84900000	84851547	0.483656
A. insularis	1A	85000000	84951547	0.271204
A. insularis	1A	85100000	85051547	0.317401
A. insularis	1A	85200000	85151547	0.398374
A. insularis	1A	85300000	85251547	0.290429
A. insularis	1A	85400000	85351547	0.316477
A. insularis	1A	85500000	85451547	0.297597
A. insularis	1A	85600000	85551547	0.327971
A. insularis	1A	85700000	85651547	0.326464
A. insularis	1A	85800000	85751547	0.416531
A. insularis	1A	85900000	85851547	0.557131
A. insularis	1A	86000000	85951547	0.789457
A. insularis	1A	86100000	86051547	0.304092
A. insularis	1A	86200000	86151547	0.348022
A. insularis	1A	86300000	86251547	0.361525
A. insularis	1A	86400000	86351547	0.313139
A. insularis	1A	86500000	86451547	0.338076
A. insularis	1A	86600000	86551547	0.463426
A. insularis	1A	86700000	86651547	0.468489
A. insularis	1A	86800000	86751547	0.369919
A. insularis	1A	86900000	86851547	0.363484
A. insularis	1A	87000000	86951547	0.281223
A. insularis	1A	87100000	87051547	0.477607
A. insularis	1A	87200000	87151547	0.42607
A. insularis	1A	87300000	87251547	0.530405
A. insularis	1A	87400000	87351547	0.271762
A. insularis	1A	87500000	87451547	0.31202
A. insularis	1A	87600000	87551547	0.378135
A. insularis	1A	87700000	87651547	0.339303
A. insularis	1A	87800000	87751547	0.321407
A. insularis	1A	87900000	87851547	0.38954
A. insularis	1A	88000000	87951547	0.493954
A. insularis	1A	88100000	88051547	0.320137
A. insularis	1A	88200000	88151547	0.379147
A. insularis	1A	88300000	88251547	0.344363
A. insularis	1A	88400000	88351547	0.535469
A. insularis	1A	88500000	88451547	0.640153
A. insularis	1A	88600000	88551547	0.630388
A. insularis	1A	88700000	88651547	0.338282
A. insularis	1A	88800000	88751547	0.428898
A. insularis	1A	88900000	88851547	0.509633
A. insularis	1A	89000000	88951547	0.309098
A. insularis	1A	89100000	89051547	0.523959
A. insularis	1A	89200000	89151547	0.331247
A. insularis	1A	89300000	89251547	0.335743
A. insularis	1A	89400000	89351547	0.350443
A. insularis	1A	89500000	89451547	0.310197
A. insularis	1A	89600000	89551547	0.66168
A. insularis	1A	89700000	89651547	0.352
A. insularis	1A	89800000	89751547	0.281918
A. insularis	1A	89900000	89851547	0.286064
A. insularis	1A	90000000	89951547	1.16603
A. insularis	1A	90100000	90051547	0.280993
A. insularis	1A	90200000	90151547	0.417122
A. insularis	1A	90300000	90251547	0.322788
A. insularis	1A	90400000	90351547	0.503064
A. insularis	1A	90500000	90451547	0.318015
A. insularis	1A	90600000	90551547	0.264053
A. insularis	1A	90700000	90651547	0.347873
A. insularis	1A	90800000	90751547	0.409589
A. insularis	1A	90900000	90851547	0.330197
A. insularis	1A	91000000	90951547	0.434504
A. insularis	1A	91100000	91051547	0.397091
A. insularis	1A	91200000	91151547	0.297262
A. insularis	1A	91300000	91251547	0.324873
A. insularis	1A	91400000	91351547	0.404492
A. insularis	1A	91500000	91451547	0.397581
A. insularis	1A	91600000	91551547	0.313933
A. insularis	1A	91700000	91651547	0.327926
A. insularis	1A	91800000	91751547	0.302192
A. insularis	1A	91900000	91851547	0.36172
A. insularis	1A	92000000	91951547	0.307757
A. insularis	1A	92100000	92051547	0.323608
A. insularis	1A	92200000	92151547	0.30732
A. insularis	1A	92300000	92251547	0.299597
A. insularis	1A	92400000	92351547	0.362472
A. insularis	1A	92500000	92451547	0.323937
A. insularis	1A	92600000	92551547	0.258602
A. insularis	1A	92700000	92651547	0.367187
A. insularis	1A	92800000	92751547	0.764494
A. insularis	1A	92900000	92851547	0.336827
A. insularis	1A	93000000	92951547	0.356252
A. insularis	1A	93100000	93051547	0.309474
A. insularis	1A	93200000	93151547	0.490126
A. insularis	1A	93300000	93251547	1.06429
A. insularis	1A	93400000	93351547	0.315869
A. insularis	1A	93500000	93451547	0.279551
A. insularis	1A	93600000	93551547	0.343555
A. insularis	1A	93700000	93651547	0.271191
A. insularis	1A	93800000	93751547	0.350396
A. insularis	1A	93900000	93851547	0.278761
A. insularis	1A	94000000	93951547	0.36381
A. insularis	1A	94100000	94051547	0.339874
A. insularis	1A	94200000	94151547	0.390089
A. insularis	1A	94300000	94251547	0.408576
A. insularis	1A	94400000	94351547	0.332893
A. insularis	1A	94500000	94451547	0.308185
A. insularis	1A	94600000	94551547	0.301934
A. insularis	1A	94700000	94651547	0.347121
A. insularis	1A	94800000	94751547	0.288768
A. insularis	1A	94900000	94851547	0.714394
A. insularis	1A	95000000	94951547	0.33681
A. insularis	1A	95100000	95051547	0.315943
A. insularis	1A	95200000	95151547	0.272974
A. insularis	1A	95300000	95251547	0.250164
A. insularis	1A	95400000	95351547	0.252699
A. insularis	1A	95500000	95451547	0.442168
A. insularis	1A	95600000	95551547	0.653293
A. insularis	1A	95700000	95651547	0.318358
A. insularis	1A	95800000	95751547	0.31753
A. insularis	1A	95900000	95851547	0.326438
A. insularis	1A	96000000	95951547	0.400788
A. insularis	1A	96100000	96051547	0.311407
A. insularis	1A	96200000	96151547	0.356686
A. insularis	1A	96300000	96251547	0.299785
A. insularis	1A	96400000	96351547	0.331033
A. insularis	1A	96500000	96451547	0.421228
A. insularis	1A	96600000	96551547	0.613621
A. insularis	1A	96700000	96651547	0.279518
A. insularis	1A	96800000	96751547	0.351288
A. insularis	1A	96900000	96851547	0.406577
A. insularis	1A	97000000	96951547	0.324779
A. insularis	1A	97100000	97051547	0.296625
A. insularis	1A	97200000	97151547	0.332438
A. insularis	1A	97300000	97251547	0.391771
A. insularis	1A	97400000	97351547	0.432518
A. insularis	1A	97500000	97451547	0.436571
A. insularis	1A	97600000	97551547	0.367437
A. insularis	1A	97700000	97651547	0.493658
A. insularis	1A	97800000	97751547	0.296584
A. insularis	1A	97900000	97851547	0.315381
A. insularis	1A	98000000	97951547	0.342151
A. insularis	1A	98100000	98051547	0.32249
A. insularis	1A	98200000	98151547	0.301064
A. insularis	1A	98300000	98251547	0.735098
A. insularis	1A	98400000	98351547	0.469376
A. insularis	1A	98500000	98451547	0.349234
A. insularis	1A	98600000	98551547	0.326061
A. insularis	1A	98700000	98651547	0.336061
A. insularis	1A	98800000	98751547	0.267959
A. insularis	1A	98900000	98851547	0.28897
A. insularis	1A	99000000	98951547	0.357384
A. insularis	1A	99100000	99051547	0.299668
A. insularis	1A	99200000	99151547	0.29807
A. insularis	1A	99300000	99251547	0.325675
A. insularis	1A	99400000	99351547	0.361867
A. insularis	1A	99500000	99451547	0.279681
A. insularis	1A	99600000	99551547	0.292376
A. insularis	1A	99700000	99651547	0.297647
A. insularis	1A	99800000	99751547	0.521119
A. insularis	1A	99900000	99851547	0.422692
A. insularis	1A	100000000	99951547	0.272486
A. insularis	1A	100100000	100051547	0.302752
A. insularis	1A	100200000	100151547	0.480808
A. insularis	1A	100300000	100251547	0.420985
A. insularis	1A	100400000	100351547	0.441101
A. insularis	1A	100500000	100451547	0.32721
A. insularis	1A	100600000	100551547	0.3751
A. insularis	1A	100700000	100651547	0.308703
A. insularis	1A	100800000	100751547	0.32677
A. insularis	1A	100900000	100851547	0.589012
A. insularis	1A	101000000	100951547	0.71484
A. insularis	1A	101100000	101051547	0.387745
A. insularis	1A	101200000	101151547	0.456594
A. insularis	1A	101300000	101251547	0.33354
A. insularis	1A	101400000	101351547	0.345333
A. insularis	1A	101500000	101451547	0.42577
A. insularis	1A	101600000	101551547	0.321161
A. insularis	1A	101700000	101651547	0.335174
A. insularis	1A	101800000	101751547	0.557313
A. insularis	1A	101900000	101851547	0.501844
A. insularis	1A	102000000	101951547	0.589631
A. insularis	1A	102100000	102051547	0.400905
A. insularis	1A	102200000	102151547	0.348504
A. insularis	1A	102300000	102251547	0.459368
A. insularis	1A	102400000	102351547	0.397256
A. insularis	1A	102500000	102451547	0.311396
A. insularis	1A	102600000	102551547	0.460452
A. insularis	1A	102700000	102651547	1.21371
A. insularis	1A	102800000	102751547	0.385414
A. insularis	1A	102900000	102851547	0.309541
A. insularis	1A	103000000	102951547	0.549527
A. insularis	1A	103100000	103051547	0.410501
A. insularis	1A	103200000	103151547	0.345536
A. insularis	1A	103300000	103251547	0.65976
A. insularis	1A	103400000	103351547	0.896655
A. insularis	1A	103500000	103451547	0.405708
A. insularis	1A	103600000	103551547	1.11189
A. insularis	1A	103700000	103651547	0.947912
A. insularis	1A	103800000	103751547	0.980579
A. insularis	1A	103900000	103851547	0.759145
A. insularis	1A	104000000	103951547	0.290121
A. insularis	1A	104100000	104051547	0.34665
A. insularis	1A	104200000	104151547	0.321599
A. insularis	1A	104300000	104251547	0.308707
A. insularis	1A	104400000	104351547	0.640507
A. insularis	1A	104500000	104451547	0.347984
A. insularis	1A	104600000	104551547	0.442973
A. insularis	1A	104700000	104651547	0.391075
A. insularis	1A	104800000	104751547	0.427338
A. insularis	1A	104900000	104851547	0.363933
A. insularis	1A	105000000	104951547	0.356109
A. insularis	1A	105100000	105051547	0.340627
A. insularis	1A	105200000	105151547	0.293522
A. insularis	1A	105300000	105251547	0.254223
A. insularis	1A	105400000	105351547	0.349774
A. insularis	1A	105500000	105451547	0.451998
A. insularis	1A	105600000	105551547	0.280051
A. insularis	1A	105700000	105651547	0.359483
A. insularis	1A	105800000	105751547	0.308456
A. insularis	1A	105900000	105851547	0.383263
A. insularis	1A	106000000	105951547	0.489372
A. insularis	1A	106100000	106051547	0.363861
A. insularis	1A	106200000	106151547	0.405026
A. insularis	1A	106300000	106251547	0.720925
A. insularis	1A	106400000	106351547	0.389834
A. insularis	1A	106500000	106451547	0.347058
A. insularis	1A	106600000	106551547	0.625687
A. insularis	1A	106700000	106651547	0.328328
A. insularis	1A	106800000	106751547	0.351303
A. insularis	1A	106900000	106851547	0.367324
A. insularis	1A	107000000	106951547	0.306032
A. insularis	1A	107100000	107051547	0.375208
A. insularis	1A	107200000	107151547	0.299832
A. insularis	1A	107300000	107251547	0.577583
A. insularis	1A	107400000	107351547	0.357019
A. insularis	1A	107500000	107451547	0.300183
A. insularis	1A	107600000	107551547	0.351174
A. insularis	1A	107700000	107651547	0.413859
A. insularis	1A	107800000	107751547	0.362915
A. insularis	1A	107900000	107851547	0.309607
A. insularis	1A	108000000	107951547	0.34244
A. insularis	1A	108100000	108051547	0.390272
A. insularis	1A	108200000	108151547	0.326525
A. insularis	1A	108300000	108251547	0.398473
A. insularis	1A	108400000	108351547	0.435658
A. insularis	1A	108500000	108451547	0.316994
A. insularis	1A	108600000	108551547	0.355967
A. insularis	1A	108700000	108651547	0.394509
A. insularis	1A	108800000	108751547	0.289558
A. insularis	1A	108900000	108851547	0.318523
A. insularis	1A	109000000	108951547	0.334059
A. insularis	1A	109100000	109051547	0.502981
A. insularis	1A	109200000	109151547	0.280845
A. insularis	1A	109300000	109251547	0.428304
A. insularis	1A	109400000	109351547	0.3024
A. insularis	1A	109500000	109451547	0.317389
A. insularis	1A	109600000	109551547	0.29963
A. insularis	1A	109700000	109651547	0.326572
A. insularis	1A	109800000	109751547	0.465277
A. insularis	1A	109900000	109851547	0.326994
A. insularis	1A	110000000	109951547	0.39977
A. insularis	1A	110100000	110051547	0.546571
A. insularis	1A	110200000	110151547	0.320973
A. insularis	1A	110300000	110251547	0.342379
A. insularis	1A	110400000	110351547	1.02825
A. insularis	1A	110500000	110451547	1.01344
A. insularis	1A	110600000	110551547	0.890844
A. insularis	1A	110700000	110651547	0.927254
A. insularis	1A	110800000	110751547	0.972579
A. insularis	1A	110900000	110851547	0.906749
A. insularis	1A	111000000	110951547	1.24356
A. insularis	1A	111100000	111051547	0.3148
A. insularis	1A	111200000	111151547	0.286519
A. insularis	1A	111300000	111251547	0.299914
A. insularis	1A	111400000	111351547	0.317599
A. insularis	1A	111500000	111451547	0.353041
A. insularis	1A	111600000	111551547	0.337196
A. insularis	1A	111700000	111651547	0.361143
A. insularis	1A	111800000	111751547	0.362917
A. insularis	1A	111900000	111851547	0.467597
A. insularis	1A	112000000	111951547	0.268345
A. insularis	1A	112100000	112051547	0.479806
A. insularis	1A	112200000	112151547	0.277951
A. insularis	1A	112300000	112251547	0.38678
A. insularis	1A	112400000	112351547	0.317845
A. insularis	1A	112500000	112451547	0.350285
A. insularis	1A	112600000	112551547	0.31112
A. insularis	1A	112700000	112651547	0.411992
A. insularis	1A	112800000	112751547	0.407741
A. insularis	1A	112900000	112851547	0.364681
A. insularis	1A	113000000	112951547	0.297817
A. insularis	1A	113100000	113051547	0.342154
A. insularis	1A	113200000	113151547	0.30707
A. insularis	1A	113300000	113251547	0.315095
A. insularis	1A	113400000	113351547	0.318032
A. insularis	1A	113500000	113451547	0.275993
A. insularis	1A	113600000	113551547	0.333622
A. insularis	1A	113700000	113651547	0.259522
A. insularis	1A	113800000	113751547	0.376854
A. insularis	1A	113900000	113851547	0.269633
A. insularis	1A	114000000	113951547	0.344196
A. insularis	1A	114100000	114051547	0.371364
A. insularis	1A	114200000	114151547	1.78415
A. insularis	1A	114300000	114251547	0.34441
A. insularis	1A	114400000	114351547	0.406822
A. insularis	1A	114500000	114451547	0.368098
A. insularis	1A	114600000	114551547	0.315336
A. insularis	1A	114700000	114651547	0.382685
A. insularis	1A	114800000	114751547	0.329094
A. insularis	1A	114900000	114851547	0.319256
A. insularis	1A	115000000	114951547	0.330759
A. insularis	1A	115100000	115051547	0.277515
A. insularis	1A	115200000	115151547	0.390713
A. insularis	1A	115300000	115251547	0.395466
A. insularis	1A	115400000	115351547	0.357688
A. insularis	1A	115500000	115451547	0.398584
A. insularis	1A	115600000	115551547	0.348579
A. insularis	1A	115700000	115651547	0.318468
A. insularis	1A	115800000	115751547	0.333977
A. insularis	1A	115900000	115851547	0.540171
A. insularis	1A	116000000	115951547	0.379687
A. insularis	1A	116100000	116051547	0.32506
A. insularis	1A	116200000	116151547	0.406962
A. insularis	1A	116300000	116251547	0.34999
A. insularis	1A	116400000	116351547	0.279277
A. insularis	1A	116500000	116451547	0.30498
A. insularis	1A	116600000	116551547	0.269132
A. insularis	1A	116700000	116651547	0.298232
A. insularis	1A	116800000	116751547	0.288435
A. insularis	1A	116900000	116851547	0.480934
A. insularis	1A	117000000	116951547	0.405987
A. insularis	1A	117100000	117051547	0.317341
A. insularis	1A	117200000	117151547	0.612908
A. insularis	1A	117300000	117251547	0.332455
A. insularis	1A	117400000	117351547	0.354331
A. insularis	1A	117500000	117451547	0.2931
A. insularis	1A	117600000	117551547	0.35856
A. insularis	1A	117700000	117651547	0.341361
A. insularis	1A	117800000	117751547	0.346593
A. insularis	1A	117900000	117851547	0.328607
A. insularis	1A	118000000	117951547	0.329321
A. insularis	1A	118100000	118051547	0.308135
A. insularis	1A	118200000	118151547	0.318512
A. insularis	1A	118300000	118251547	0.406574
A. insularis	1A	118400000	118351547	0.375431
A. insularis	1A	118500000	118451547	0.329396
A. insularis	1A	118600000	118551547	2.15711
A. insularis	1A	118700000	118651547	3.82796
A. insularis	1A	118800000	118751547	2.17071
A. insularis	1A	118900000	118851547	2.59565
A. insularis	1A	119000000	118951547	0.330772
A. insularis	1A	119100000	119051547	0.404741
A. insularis	1A	119200000	119151547	0.359652
A. insularis	1A	119300000	119251547	0.299855
A. insularis	1A	119400000	119351547	0.664367
A. insularis	1A	119500000	119451547	0.386096
A. insularis	1A	119600000	119551547	0.520585
A. insularis	1A	119700000	119651547	0.408799
A. insularis	1A	119800000	119751547	0.372668
A. insularis	1A	119900000	119851547	0.384439
A. insularis	1A	120000000	119951547	0.534095
A. insularis	1A	120100000	120051547	0.329641
A. insularis	1A	120200000	120151547	0.496592
A. insularis	1A	120300000	120251547	0.303211
A. insularis	1A	120400000	120351547	0.345354
A. insularis	1A	120500000	120451547	0.295122
A. insularis	1A	120600000	120551547	0.348592
A. insularis	1A	120700000	120651547	0.306929
A. insularis	1A	120800000	120751547	0.349087
A. insularis	1A	120900000	120851547	0.384881
A. insularis	1A	121000000	120951547	0.653425
A. insularis	1A	121100000	121051547	0.288924
A. insularis	1A	121200000	121151547	0.367436
A. insularis	1A	121300000	121251547	0.46421
A. insularis	1A	121400000	121351547	0.390924
A. insularis	1A	121500000	121451547	0.30068
A. insularis	1A	121600000	121551547	0.364962
A. insularis	1A	121700000	121651547	0.434108
A. insularis	1A	121800000	121751547	0.289572
A. insularis	1A	121900000	121851547	0.343907
A. insularis	1A	122000000	121951547	0.295658
A. insularis	1A	122100000	122051547	0.305733
A. insularis	1A	122200000	122151547	0.314498
A. insularis	1A	122300000	122251547	0.359531
A. insularis	1A	122400000	122351547	0.49945
A. insularis	1A	122500000	122451547	0.31995
A. insularis	1A	122600000	122551547	0.327804
A. insularis	1A	122700000	122651547	0.312635
A. insularis	1A	122800000	122751547	0.397136
A. insularis	1A	122900000	122851547	0.351851
A. insularis	1A	123000000	122951547	0.457636
A. insularis	1A	123100000	123051547	0.310626
A. insularis	1A	123200000	123151547	0.276985
A. insularis	1A	123300000	123251547	0.285527
A. insularis	1A	123400000	123351547	0.326394
A. insularis	1A	123500000	123451547	0.287237
A. insularis	1A	123600000	123551547	0.396709
A. insularis	1A	123700000	123651547	0.5058
A. insularis	1A	123800000	123751547	0.377343
A. insularis	1A	123900000	123851547	0.525201
A. insularis	1A	124000000	123951547	0.315725
A. insularis	1A	124100000	124051547	0.754517
A. insularis	1A	124200000	124151547	0.380967
A. insularis	1A	124300000	124251547	0.552111
A. insularis	1A	124400000	124351547	0.321744
A. insularis	1A	124500000	124451547	0.333783
A. insularis	1A	124600000	124551547	0.341864
A. insularis	1A	124700000	124651547	0.351946
A. insularis	1A	124800000	124751547	0.426925
A. insularis	1A	124900000	124851547	0.271655
A. insularis	1A	125000000	124951547	0.296663
A. insularis	1A	125100000	125051547	0.382141
A. insularis	1A	125200000	125151547	0.319476
A. insularis	1A	125300000	125251547	0.308114
A. insularis	1A	125400000	125351547	0.308524
A. insularis	1A	125500000	125451547	0.402788
A. insularis	1A	125600000	125551547	0.577077
A. insularis	1A	125700000	125651547	0.3116
A. insularis	1A	125800000	125751547	0.323789
A. insularis	1A	125900000	125851547	0.278737
A. insularis	1A	126000000	125951547	0.410062
A. insularis	1A	126100000	126051547	0.426763
A. insularis	1A	126200000	126151547	0.383587
A. insularis	1A	126300000	126251547	0.285736
A. insularis	1A	126400000	126351547	0.375386
A. insularis	1A	126500000	126451547	0.494427
A. insularis	1A	126600000	126551547	0.490143
A. insularis	1A	126700000	126651547	0.312839
A. insularis	1A	126800000	126751547	0.361514
A. insularis	1A	126900000	126851547	0.338719
A. insularis	1A	127000000	126951547	0.44228
A. insularis	1A	127100000	127051547	0.368399
A. insularis	1A	127200000	127151547	0.522517
A. insularis	1A	127300000	127251547	0.356678
A. insularis	1A	127400000	127351547	0.377808
A. insularis	1A	127500000	127451547	0.290331
A. insularis	1A	127600000	127551547	0.379081
A. insularis	1A	127700000	127651547	0.293705
A. insularis	1A	127800000	127751547	0.282643
A. insularis	1A	127900000	127851547	0.32474
A. insularis	1A	128000000	127951547	0.310332
A. insularis	1A	128100000	128051547	0.330179
A. insularis	1A	128200000	128151547	0.467008
A. insularis	1A	128300000	128251547	0.570003
A. insularis	1A	128400000	128351547	0.367683
A. insularis	1A	128500000	128451547	0.357025
A. insularis	1A	128600000	128551547	0.633477
A. insularis	1A	128700000	128651547	0.34177
A. insularis	1A	128800000	128751547	0.29875
A. insularis	1A	128900000	128851547	0.387759
A. insularis	1A	129000000	128951547	0.37223
A. insularis	1A	129100000	129051547	0.427494
A. insularis	1A	129200000	129151547	0.477186
A. insularis	1A	129300000	129251547	0.393896
A. insularis	1A	129400000	129351547	0.299618
A. insularis	1A	129500000	129451547	0.488112
A. insularis	1A	129600000	129551547	0.326866
A. insularis	1A	129700000	129651547	0.351429
A. insularis	1A	129800000	129751547	0.376088
A. insularis	1A	129900000	129851547	0.507306
A. insularis	1A	130000000	129951547	0.423286
A. insularis	1A	130100000	130051547	0.293186
A. insularis	1A	130200000	130151547	0.308437
A. insularis	1A	130300000	130251547	0.339729
A. insularis	1A	130400000	130351547	0.338351
A. insularis	1A	130500000	130451547	0.331068
A. insularis	1A	130600000	130551547	0.379461
A. insularis	1A	130700000	130651547	0.525878
A. insularis	1A	130800000	130751547	0.257619
A. insularis	1A	130900000	130851547	0.33542
A. insularis	1A	131000000	130951547	0.531971
A. insularis	1A	131100000	131051547	0.308908
A. insularis	1A	131200000	131151547	0.378943
A. insularis	1A	131300000	131251547	0.2904
A. insularis	1A	131400000	131351547	0.409548
A. insularis	1A	131500000	131451547	0.312595
A. insularis	1A	131600000	131551547	0.286464
A. insularis	1A	131700000	131651547	0.305683
A. insularis	1A	131800000	131751547	0.325558
A. insularis	1A	131900000	131851547	0.437625
A. insularis	1A	132000000	131951547	0.673204
A. insularis	1A	132100000	132051547	0.38033
A. insularis	1A	132200000	132151547	0.446285
A. insularis	1A	132300000	132251547	0.341627
A. insularis	1A	132400000	132351547	0.286872
A. insularis	1A	132500000	132451547	0.382021
A. insularis	1A	132600000	132551547	0.324335
A. insularis	1A	132700000	132651547	0.374416
A. insularis	1A	132800000	132751547	0.305654
A. insularis	1A	132900000	132851547	0.615591
A. insularis	1A	133000000	132951547	0.385943
A. insularis	1A	133100000	133051547	0.31263
A. insularis	1A	133200000	133151547	0.31912
A. insularis	1A	133300000	133251547	0.28708
A. insularis	1A	133400000	133351547	0.422973
A. insularis	1A	133500000	133451547	0.293075
A. insularis	1A	133600000	133551547	0.320909
A. insularis	1A	133700000	133651547	0.290717
A. insularis	1A	133800000	133751547	0.327896
A. insularis	1A	133900000	133851547	0.354506
A. insularis	1A	134000000	133951547	0.331222
A. insularis	1A	134100000	134051547	0.595159
A. insularis	1A	134200000	134151547	0.400601
A. insularis	1A	134300000	134251547	0.340176
A. insularis	1A	134400000	134351547	0.303923
A. insularis	1A	134500000	134451547	0.278522
A. insularis	1A	134600000	134551547	0.390275
A. insularis	1A	134700000	134651547	0.423437
A. insularis	1A	134800000	134751547	0.317746
A. insularis	1A	134900000	134851547	0.375678
A. insularis	1A	135000000	134951547	0.497365
A. insularis	1A	135100000	135051547	0.968061
A. insularis	1A	135200000	135151547	0.467908
A. insularis	1A	135300000	135251547	0.371955
A. insularis	1A	135400000	135351547	0.337186
A. insularis	1A	135500000	135451547	0.336891
A. insularis	1A	135600000	135551547	0.318372
A. insularis	1A	135700000	135651547	0.773213
A. insularis	1A	135800000	135751547	0.688254
A. insularis	1A	135900000	135851547	0.291528
A. insularis	1A	136000000	135951547	0.389314
A. insularis	1A	136100000	136051547	1.92602
A. insularis	1A	136200000	136151547	0.444453
A. insularis	1A	136300000	136251547	0.396923
A. insularis	1A	136400000	136351547	0.422998
A. insularis	1A	136500000	136451547	0.354339
A. insularis	1A	136600000	136551547	0.437781
A. insularis	1A	136700000	136651547	0.355983
A. insularis	1A	136800000	136751547	0.626974
A. insularis	1A	136900000	136851547	0.336767
A. insularis	1A	137000000	136951547	0.443663
A. insularis	1A	137100000	137051547	0.328921
A. insularis	1A	137200000	137151547	0.682506
A. insularis	1A	137300000	137251547	0.362597
A. insularis	1A	137400000	137351547	0.406636
A. insularis	1A	137500000	137451547	0.323567
A. insularis	1A	137600000	137551547	0.824811
A. insularis	1A	137700000	137651547	0.323144
A. insularis	1A	137800000	137751547	0.296127
A. insularis	1A	137900000	137851547	0.353833
A. insularis	1A	138000000	137951547	0.484992
A. insularis	1A	138100000	138051547	0.375568
A. insularis	1A	138200000	138151547	0.55514
A. insularis	1A	138300000	138251547	0.41876
A. insularis	1A	138400000	138351547	0.443679
A. insularis	1A	138500000	138451547	0.298813
A. insularis	1A	138600000	138551547	0.321855
A. insularis	1A	138700000	138651547	0.567024
A. insularis	1A	138800000	138751547	0.778245
A. insularis	1A	138900000	138851547	0.779371
A. insularis	1A	139000000	138951547	0.624693
A. insularis	1A	139100000	139051547	0.734153
A. insularis	1A	139200000	139151547	0.403291
A. insularis	1A	139300000	139251547	0.597938
A. insularis	1A	139400000	139351547	0.304007
A. insularis	1A	139500000	139451547	0.47757
A. insularis	1A	139600000	139551547	0.374216
A. insularis	1A	139700000	139651547	0.446924
A. insularis	1A	139800000	139751547	0.324142
A. insularis	1A	139900000	139851547	0.45612
A. insularis	1A	140000000	139951547	0.363077
A. insularis	1A	140100000	140051547	0.334994
A. insularis	1A	140200000	140151547	0.815858
A. insularis	1A	140300000	140251547	0.465988
A. insularis	1A	140400000	140351547	0.370367
A. insularis	1A	140500000	140451547	0.280717
A. insularis	1A	140600000	140551547	0.299141
A. insularis	1A	140700000	140651547	0.363181
A. insularis	1A	140800000	140751547	0.365914
A. insularis	1A	140900000	140851547	0.509581
A. insularis	1A	141000000	140951547	0.420818
A. insularis	1A	141100000	141051547	0.318703
A. insularis	1A	141200000	141151547	0.367572
A. insularis	1A	141300000	141251547	0.588197
A. insularis	1A	141400000	141351547	0.353847
A. insularis	1A	141500000	141451547	0.356292
A. insularis	1A	141600000	141551547	0.291913
A. insularis	1A	141700000	141651547	0.376806
A. insularis	1A	141800000	141751547	0.331807
A. insularis	1A	141900000	141851547	0.319533
A. insularis	1A	142000000	141951547	0.349744
A. insularis	1A	142100000	142051547	0.343362
A. insularis	1A	142200000	142151547	0.267715
A. insularis	1A	142300000	142251547	0.295396
A. insularis	1A	142400000	142351547	0.303076
A. insularis	1A	142500000	142451547	0.543125
A. insularis	1A	142600000	142551547	0.361414
A. insularis	1A	142700000	142651547	0.354101
A. insularis	1A	142800000	142751547	0.54772
A. insularis	1A	142900000	142851547	0.325363
A. insularis	1A	143000000	142951547	0.370148
A. insularis	1A	143100000	143051547	0.334937
A. insularis	1A	143200000	143151547	0.298032
A. insularis	1A	143300000	143251547	0.364887
A. insularis	1A	143400000	143351547	0.294331
A. insularis	1A	143500000	143451547	0.250961
A. insularis	1A	143600000	143551547	0.37781
A. insularis	1A	143700000	143651547	0.322273
A. insularis	1A	143800000	143751547	0.926313
A. insularis	1A	143900000	143851547	0.658237
A. insularis	1A	144000000	143951547	0.381321
A. insularis	1A	144100000	144051547	0.352763
A. insularis	1A	144200000	144151547	0.362607
A. insularis	1A	144300000	144251547	0.412817
A. insularis	1A	144400000	144351547	0.339403
A. insularis	1A	144500000	144451547	0.363515
A. insularis	1A	144600000	144551547	0.317355
A. insularis	1A	144700000	144651547	0.35382
A. insularis	1A	144800000	144751547	0.348494
A. insularis	1A	144900000	144851547	0.334818
A. insularis	1A	145000000	144951547	0.305904
A. insularis	1A	145100000	145051547	0.436164
A. insularis	1A	145200000	145151547	0.361845
A. insularis	1A	145300000	145251547	0.411421
A. insularis	1A	145400000	145351547	0.466302
A. insularis	1A	145500000	145451547	0.432752
A. insularis	1A	145600000	145551547	0.596569
A. insularis	1A	145700000	145651547	0.332124
A. insularis	1A	145800000	145751547	0.359498
A. insularis	1A	145900000	145851547	0.57618
A. insularis	1A	146000000	145951547	0.328485
A. insularis	1A	146100000	146051547	0.373064
A. insularis	1A	146200000	146151547	0.394382
A. insularis	1A	146300000	146251547	0.43602
A. insularis	1A	146400000	146351547	0.505281
A. insularis	1A	146500000	146451547	0.333599
A. insularis	1A	146600000	146551547	0.320085
A. insularis	1A	146700000	146651547	0.429994
A. insularis	1A	146800000	146751547	0.350699
A. insularis	1A	146900000	146851547	0.304753
A. insularis	1A	147000000	146951547	0.610447
A. insularis	1A	147100000	147051547	0.339497
A. insularis	1A	147200000	147151547	0.572759
A. insularis	1A	147300000	147251547	0.434634
A. insularis	1A	147400000	147351547	0.332831
A. insularis	1A	147500000	147451547	0.38767
A. insularis	1A	147600000	147551547	0.330058
A. insularis	1A	147700000	147651547	0.360362
A. insularis	1A	147800000	147751547	0.380473
A. insularis	1A	147900000	147851547	0.43146
A. insularis	1A	148000000	147951547	0.717976
A. insularis	1A	148100000	148051547	1.15942
A. insularis	1A	148200000	148151547	0.322693
A. insularis	1A	148300000	148251547	0.3421
A. insularis	1A	148400000	148351547	0.434213
A. insularis	1A	148500000	148451547	0.488901
A. insularis	1A	148600000	148551547	0.266695
A. insularis	1A	148700000	148651547	0.596286
A. insularis	1A	148800000	148751547	0.318147
A. insularis	1A	148900000	148851547	0.609015
A. insularis	1A	149000000	148951547	0.365975
A. insularis	1A	149100000	149051547	0.341211
A. insularis	1A	149200000	149151547	0.4248
A. insularis	1A	149300000	149251547	0.365258
A. insularis	1A	149400000	149351547	0.396733
A. insularis	1A	149500000	149451547	0.346038
A. insularis	1A	149600000	149551547	0.289009
A. insularis	1A	149700000	149651547	0.474912
A. insularis	1A	149800000	149751547	0.493368
A. insularis	1A	149900000	149851547	0.327015
A. insularis	1A	150000000	149951547	0.376061
A. insularis	1A	150100000	150051547	0.346443
A. insularis	1A	150200000	150151547	0.580345
A. insularis	1A	150300000	150251547	0.425152
A. insularis	1A	150400000	150351547	0.350197
A. insularis	1A	150500000	150451547	0.340805
A. insularis	1A	150600000	150551547	0.611009
A. insularis	1A	150700000	150651547	0.414272
A. insularis	1A	150800000	150751547	0.301742
A. insularis	1A	150900000	150851547	0.331262
A. insularis	1A	151000000	150951547	0.443943
A. insularis	1A	151100000	151051547	0.390708
A. insularis	1A	151200000	151151547	0.35643
A. insularis	1A	151300000	151251547	0.345239
A. insularis	1A	151400000	151351547	0.272381
A. insularis	1A	151500000	151451547	0.387476
A. insularis	1A	151600000	151551547	0.422772
A. insularis	1A	151700000	151651547	0.554599
A. insularis	1A	151800000	151751547	0.509808
A. insularis	1A	151900000	151851547	0.393285
A. insularis	1A	152000000	151951547	0.354661
A. insularis	1A	152100000	152051547	0.305185
A. insularis	1A	152200000	152151547	0.314392
A. insularis	1A	152300000	152251547	0.297731
A. insularis	1A	152400000	152351547	0.346882
A. insularis	1A	152500000	152451547	0.381476
A. insularis	1A	152600000	152551547	0.332673
A. insularis	1A	152700000	152651547	0.283981
A. insularis	1A	152800000	152751547	0.343441
A. insularis	1A	152900000	152851547	0.432093
A. insularis	1A	153000000	152951547	0.359919
A. insularis	1A	153100000	153051547	0.67681
A. insularis	1A	153200000	153151547	0.3615
A. insularis	1A	153300000	153251547	0.338476
A. insularis	1A	153400000	153351547	0.49556
A. insularis	1A	153500000	153451547	0.353225
A. insularis	1A	153600000	153551547	0.362815
A. insularis	1A	153700000	153651547	0.38675
A. insularis	1A	153800000	153751547	0.357351
A. insularis	1A	153900000	153851547	0.350547
A. insularis	1A	154000000	153951547	0.866839
A. insularis	1A	154100000	154051547	0.363642
A. insularis	1A	154200000	154151547	0.335267
A. insularis	1A	154300000	154251547	0.337332
A. insularis	1A	154400000	154351547	0.429916
A. insularis	1A	154500000	154451547	0.46256
A. insularis	1A	154600000	154551547	0.435914
A. insularis	1A	154700000	154651547	0.536576
A. insularis	1A	154800000	154751547	0.418715
A. insularis	1A	154900000	154851547	0.804877
A. insularis	1A	155000000	154951547	0.302111
A. insularis	1A	155100000	155051547	0.308382
A. insularis	1A	155200000	155151547	0.380756
A. insularis	1A	155300000	155251547	0.52198
A. insularis	1A	155400000	155351547	0.481304
A. insularis	1A	155500000	155451547	0.641786
A. insularis	1A	155600000	155551547	0.903602
A. insularis	1A	155700000	155651547	0.851233
A. insularis	1A	155800000	155751547	0.341075
A. insularis	1A	155900000	155851547	0.336752
A. insularis	1A	156000000	155951547	0.388065
A. insularis	1A	156100000	156051547	0.295481
A. insularis	1A	156200000	156151547	0.291941
A. insularis	1A	156300000	156251547	0.340523
A. insularis	1A	156400000	156351547	0.48899
A. insularis	1A	156500000	156451547	0.482969
A. insularis	1A	156600000	156551547	0.529402
A. insularis	1A	156700000	156651547	0.343758
A. insularis	1A	156800000	156751547	0.498091
A. insularis	1A	156900000	156851547	0.324046
A. insularis	1A	157000000	156951547	0.495991
A. insularis	1A	157100000	157051547	0.457614
A. insularis	1A	157200000	157151547	0.353179
A. insularis	1A	157300000	157251547	0.333597
A. insularis	1A	157400000	157351547	0.353114
A. insularis	1A	157500000	157451547	0.353745
A. insularis	1A	157600000	157551547	0.525812
A. insularis	1A	157700000	157651547	0.697986
A. insularis	1A	157800000	157751547	0.560496
A. insularis	1A	157900000	157851547	0.33731
A. insularis	1A	158000000	157951547	0.343506
A. insularis	1A	158100000	158051547	0.286379
A. insularis	1A	158200000	158151547	0.518896
A. insularis	1A	158300000	158251547	0.343191
A. insularis	1A	158400000	158351547	0.317601
A. insularis	1A	158500000	158451547	0.405152
A. insularis	1A	158600000	158551547	0.943085
A. insularis	1A	158700000	158651547	0.332877
A. insularis	1A	158800000	158751547	0.480304
A. insularis	1A	158900000	158851547	0.315872
A. insularis	1A	159000000	158951547	0.292376
A. insularis	1A	159100000	159051547	0.358799
A. insularis	1A	159200000	159151547	0.32479
A. insularis	1A	159300000	159251547	0.392073
A. insularis	1A	159400000	159351547	0.354743
A. insularis	1A	159500000	159451547	0.338619
A. insularis	1A	159600000	159551547	0.325726
A. insularis	1A	159700000	159651547	0.359281
A. insularis	1A	159800000	159751547	0.258558
A. insularis	1A	159900000	159851547	0.668598
A. insularis	1A	160000000	159951547	0.582959
A. insularis	1A	160100000	160051547	0.297872
A. insularis	1A	160200000	160151547	0.326723
A. insularis	1A	160300000	160251547	0.397306
A. insularis	1A	160400000	160351547	0.358336
A. insularis	1A	160500000	160451547	0.328794
A. insularis	1A	160600000	160551547	0.447677
A. insularis	1A	160700000	160651547	0.316526
A. insularis	1A	160800000	160751547	0.382556
A. insularis	1A	160900000	160851547	0.310847
A. insularis	1A	161000000	160951547	0.287116
A. insularis	1A	161100000	161051547	0.431435
A. insularis	1A	161200000	161151547	0.378749
A. insularis	1A	161300000	161251547	0.519233
A. insularis	1A	161400000	161351547	0.335656
A. insularis	1A	161500000	161451547	0.3525
A. insularis	1A	161600000	161551547	0.388307
A. insularis	1A	161700000	161651547	0.309282
A. insularis	1A	161800000	161751547	0.331153
A. insularis	1A	161900000	161851547	0.348827
A. insularis	1A	162000000	161951547	0.362266
A. insularis	1A	162100000	162051547	0.366774
A. insularis	1A	162200000	162151547	0.313872
A. insularis	1A	162300000	162251547	0.293859
A. insularis	1A	162400000	162351547	0.542879
A. insularis	1A	162500000	162451547	0.52055
A. insularis	1A	162600000	162551547	0.534022
A. insularis	1A	162700000	162651547	0.384634
A. insularis	1A	162800000	162751547	0.417292
A. insularis	1A	162900000	162851547	0.731618
A. insularis	1A	163000000	162951547	0.382155
A. insularis	1A	163100000	163051547	0.362833
A. insularis	1A	163200000	163151547	0.300913
A. insularis	1A	163300000	163251547	0.294129
A. insularis	1A	163400000	163351547	0.331212
A. insularis	1A	163500000	163451547	0.349449
A. insularis	1A	163600000	163551547	0.332465
A. insularis	1A	163700000	163651547	0.294827
A. insularis	1A	163800000	163751547	0.462812
A. insularis	1A	163900000	163851547	0.381184
A. insularis	1A	164000000	163951547	0.326829
A. insularis	1A	164100000	164051547	0.295821
A. insularis	1A	164200000	164151547	0.269024
A. insularis	1A	164300000	164251547	0.339138
A. insularis	1A	164400000	164351547	0.680445
A. insularis	1A	164500000	164451547	0.271775
A. insularis	1A	164600000	164551547	0.44946
A. insularis	1A	164700000	164651547	0.28872
A. insularis	1A	164800000	164751547	0.366017
A. insularis	1A	164900000	164851547	0.253432
A. insularis	1A	165000000	164951547	0.32259
A. insularis	1A	165100000	165051547	0.309797
A. insularis	1A	165200000	165151547	0.265513
A. insularis	1A	165300000	165251547	0.404877
A. insularis	1A	165400000	165351547	0.710472
A. insularis	1A	165500000	165451547	0.322628
A. insularis	1A	165600000	165551547	0.338821
A. insularis	1A	165700000	165651547	0.329423
A. insularis	1A	165800000	165751547	0.695202
A. insularis	1A	165900000	165851547	0.31923
A. insularis	1A	166000000	165951547	0.499659
A. insularis	1A	166100000	166051547	0.672049
A. insularis	1A	166200000	166151547	0.303312
A. insularis	1A	166300000	166251547	0.600637
A. insularis	1A	166400000	166351547	0.341142
A. insularis	1A	166500000	166451547	0.371849
A. insularis	1A	166600000	166551547	0.348067
A. insularis	1A	166700000	166651547	0.448184
A. insularis	1A	166800000	166751547	0.375933
A. insularis	1A	166900000	166851547	0.441145
A. insularis	1A	167000000	166951547	0.384063
A. insularis	1A	167100000	167051547	0.45769
A. insularis	1A	167200000	167151547	0.339007
A. insularis	1A	167300000	167251547	0.535704
A. insularis	1A	167400000	167351547	0.396735
A. insularis	1A	167500000	167451547	0.315186
A. insularis	1A	167600000	167551547	0.451238
A. insularis	1A	167700000	167651547	0.415209
A. insularis	1A	167800000	167751547	0.321178
A. insularis	1A	167900000	167851547	0.611881
A. insularis	1A	168000000	167951547	0.333879
A. insularis	1A	168100000	168051547	0.309066
A. insularis	1A	168200000	168151547	0.354892
A. insularis	1A	168300000	168251547	0.366288
A. insularis	1A	168400000	168351547	0.396038
A. insularis	1A	168500000	168451547	0.706362
A. insularis	1A	168600000	168551547	0.96489
A. insularis	1A	168700000	168651547	0.348319
A. insularis	1A	168800000	168751547	0.321269
A. insularis	1A	168900000	168851547	0.70317
A. insularis	1A	169000000	168951547	0.292171
A. insularis	1A	169100000	169051547	0.341497
A. insularis	1A	169200000	169151547	0.318956
A. insularis	1A	169300000	169251547	0.367237
A. insularis	1A	169400000	169351547	0.317499
A. insularis	1A	169500000	169451547	0.335454
A. insularis	1A	169600000	169551547	0.405294
A. insularis	1A	169700000	169651547	0.385209
A. insularis	1A	169800000	169751547	0.417045
A. insularis	1A	169900000	169851547	0.325899
A. insularis	1A	170000000	169951547	0.462973
A. insularis	1A	170100000	170051547	0.505199
A. insularis	1A	170200000	170151547	0.396086
A. insularis	1A	170300000	170251547	0.379547
A. insularis	1A	170400000	170351547	0.397355
A. insularis	1A	170500000	170451547	0.341609
A. insularis	1A	170600000	170551547	0.313644
A. insularis	1A	170700000	170651547	0.35051
A. insularis	1A	170800000	170751547	0.373224
A. insularis	1A	170900000	170851547	0.334182
A. insularis	1A	171000000	170951547	0.367442
A. insularis	1A	171100000	171051547	0.339979
A. insularis	1A	171200000	171151547	0.326753
A. insularis	1A	171300000	171251547	0.462651
A. insularis	1A	171400000	171351547	0.492449
A. insularis	1A	171500000	171451547	0.311234
A. insularis	1A	171600000	171551547	0.407927
A. insularis	1A	171700000	171651547	0.543758
A. insularis	1A	171800000	171751547	0.392597
A. insularis	1A	171900000	171851547	0.37026
A. insularis	1A	172000000	171951547	0.327782
A. insularis	1A	172100000	172051547	0.326039
A. insularis	1A	172200000	172151547	0.343022
A. insularis	1A	172300000	172251547	0.363924
A. insularis	1A	172400000	172351547	0.391332
A. insularis	1A	172500000	172451547	0.371914
A. insularis	1A	172600000	172551547	0.403091
A. insularis	1A	172700000	172651547	0.371589
A. insularis	1A	172800000	172751547	0.363641
A. insularis	1A	172900000	172851547	0.286305
A. insularis	1A	173000000	172951547	0.328829
A. insularis	1A	173100000	173051547	0.33157
A. insularis	1A	173200000	173151547	0.555887
A. insularis	1A	173300000	173251547	0.360468
A. insularis	1A	173400000	173351547	0.336457
A. insularis	1A	173500000	173451547	0.395431
A. insularis	1A	173600000	173551547	0.350108
A. insularis	1A	173700000	173651547	0.412802
A. insularis	1A	173800000	173751547	0.396356
A. insularis	1A	173900000	173851547	0.361948
A. insularis	1A	174000000	173951547	0.377354
A. insularis	1A	174100000	174051547	0.361809
A. insularis	1A	174200000	174151547	0.401927
A. insularis	1A	174300000	174251547	0.374824
A. insularis	1A	174400000	174351547	0.280316
A. insularis	1A	174500000	174451547	0.423154
A. insularis	1A	174600000	174551547	0.329752
A. insularis	1A	174700000	174651547	0.439592
A. insularis	1A	174800000	174751547	0.369784
A. insularis	1A	174900000	174851547	0.308182
A. insularis	1A	175000000	174951547	0.269258
A. insularis	1A	175100000	175051547	0.345866
A. insularis	1A	175200000	175151547	0.361749
A. insularis	1A	175300000	175251547	0.367433
A. insularis	1A	175400000	175351547	0.337039
A. insularis	1A	175500000	175451547	0.366022
A. insularis	1A	175600000	175551547	0.355007
A. insularis	1A	175700000	175651547	0.339399
A. insularis	1A	175800000	175751547	0.359774
A. insularis	1A	175900000	175851547	0.613027
A. insularis	1A	176000000	175951547	0.401338
A. insularis	1A	176100000	176051547	0.357103
A. insularis	1A	176200000	176151547	0.371573
A. insularis	1A	176300000	176251547	0.365346
A. insularis	1A	176400000	176351547	0.347679
A. insularis	1A	176500000	176451547	0.333325
A. insularis	1A	176600000	176551547	0.368067
A. insularis	1A	176700000	176651547	1.06238
A. insularis	1A	176800000	176751547	0.306607
A. insularis	1A	176900000	176851547	0.428768
A. insularis	1A	177000000	176951547	0.443314
A. insularis	1A	177100000	177051547	0.609584
A. insularis	1A	177200000	177151547	0.336775
A. insularis	1A	177300000	177251547	0.305064
A. insularis	1A	177400000	177351547	0.544631
A. insularis	1A	177500000	177451547	0.364224
A. insularis	1A	177600000	177551547	0.383861
A. insularis	1A	177700000	177651547	0.384029
A. insularis	1A	177800000	177751547	0.367009
A. insularis	1A	177900000	177851547	0.89191
A. insularis	1A	178000000	177951547	0.933939
A. insularis	1A	178100000	178051547	0.945887
A. insularis	1A	178200000	178151547	0.936265
A. insularis	1A	178300000	178251547	0.668613
A. insularis	1A	178400000	178351547	0.338395
A. insularis	1A	178500000	178451547	0.428113
A. insularis	1A	178600000	178551547	0.799949
A. insularis	1A	178700000	178651547	0.668661
A. insularis	1A	178800000	178751547	0.49596
A. insularis	1A	178900000	178851547	0.329673
A. insularis	1A	179000000	178951547	0.328785
A. insularis	1A	179100000	179051547	0.379135
A. insularis	1A	179200000	179151547	0.328356
A. insularis	1A	179300000	179251547	0.58343
A. insularis	1A	179400000	179351547	0.365256
A. insularis	1A	179500000	179451547	0.379592
A. insularis	1A	179600000	179551547	0.408411
A. insularis	1A	179700000	179651547	0.342308
A. insularis	1A	179800000	179751547	0.778783
A. insularis	1A	179900000	179851547	0.658268
A. insularis	1A	180000000	179951547	0.371027
A. insularis	1A	180100000	180051547	0.326355
A. insularis	1A	180200000	180151547	0.29978
A. insularis	1A	180300000	180251547	0.307557
A. insularis	1A	180400000	180351547	0.598777
A. insularis	1A	180500000	180451547	0.52269
A. insularis	1A	180600000	180551547	0.589067
A. insularis	1A	180700000	180651547	0.463227
A. insularis	1A	180800000	180751547	0.301032
A. insularis	1A	180900000	180851547	0.419233
A. insularis	1A	181000000	180951547	0.339421
A. insularis	1A	181100000	181051547	0.554269
A. insularis	1A	181200000	181151547	0.672416
A. insularis	1A	181300000	181251547	0.327321
A. insularis	1A	181400000	181351547	0.830632
A. insularis	1A	181500000	181451547	0.381785
A. insularis	1A	181600000	181551547	0.35408
A. insularis	1A	181700000	181651547	0.423779
A. insularis	1A	181800000	181751547	0.291447
A. insularis	1A	181900000	181851547	0.341941
A. insularis	1A	182000000	181951547	0.339696
A. insularis	1A	182100000	182051547	0.573958
A. insularis	1A	182200000	182151547	0.427054
A. insularis	1A	182300000	182251547	0.404881
A. insularis	1A	182400000	182351547	0.403556
A. insularis	1A	182500000	182451547	0.306779
A. insularis	1A	182600000	182551547	0.302287
A. insularis	1A	182700000	182651547	0.311768
A. insularis	1A	182800000	182751547	0.34055
A. insularis	1A	182900000	182851547	0.38226
A. insularis	1A	183000000	182951547	0.304754
A. insularis	1A	183100000	183051547	0.378261
A. insularis	1A	183200000	183151547	0.320126
A. insularis	1A	183300000	183251547	0.366016
A. insularis	1A	183400000	183351547	0.315707
A. insularis	1A	183500000	183451547	0.324688
A. insularis	1A	183600000	183551547	0.339257
A. insularis	1A	183700000	183651547	0.279467
A. insularis	1A	183800000	183751547	0.333737
A. insularis	1A	183900000	183851547	0.340681
A. insularis	1A	184000000	183951547	0.316268
A. insularis	1A	184100000	184051547	0.319234
A. insularis	1A	184200000	184151547	0.333116
A. insularis	1A	184300000	184251547	0.341577
A. insularis	1A	184400000	184351547	0.44365
A. insularis	1A	184500000	184451547	0.823062
A. insularis	1A	184600000	184551547	0.741318
A. insularis	1A	184700000	184651547	0.562993
A. insularis	1A	184800000	184751547	0.321188
A. insularis	1A	184900000	184851547	0.351553
A. insularis	1A	185000000	184951547	0.382587
A. insularis	1A	185100000	185051547	0.381827
A. insularis	1A	185200000	185151547	0.377594
A. insularis	1A	185300000	185251547	0.433809
A. insularis	1A	185400000	185351547	0.653736
A. insularis	1A	185500000	185451547	0.339459
A. insularis	1A	185600000	185551547	0.433993
A. insularis	1A	185700000	185651547	0.428711
A. insularis	1A	185800000	185751547	0.32249
A. insularis	1A	185900000	185851547	0.352572
A. insularis	1A	186000000	185951547	0.331455
A. insularis	1A	186100000	186051547	0.340349
A. insularis	1A	186200000	186151547	0.35495
A. insularis	1A	186300000	186251547	0.750742
A. insularis	1A	186400000	186351547	0.731458
A. insularis	1A	186500000	186451547	0.305332
A. insularis	1A	186600000	186551547	0.359741
A. insularis	1A	186700000	186651547	0.322374
A. insularis	1A	186800000	186751547	0.435004
A. insularis	1A	186900000	186851547	0.336021
A. insularis	1A	187000000	186951547	0.328637
A. insularis	1A	187100000	187051547	0.369674
A. insularis	1A	187200000	187151547	0.365025
A. insularis	1A	187300000	187251547	0.293128
A. insularis	1A	187400000	187351547	0.430814
A. insularis	1A	187500000	187451547	0.298464
A. insularis	1A	187600000	187551547	0.354466
A. insularis	1A	187700000	187651547	0.365662
A. insularis	1A	187800000	187751547	0.315189
A. insularis	1A	187900000	187851547	0.283128
A. insularis	1A	188000000	187951547	0.365107
A. insularis	1A	188100000	188051547	0.348361
A. insularis	1A	188200000	188151547	0.336143
A. insularis	1A	188300000	188251547	0.485423
A. insularis	1A	188400000	188351547	0.306073
A. insularis	1A	188500000	188451547	0.44269
A. insularis	1A	188600000	188551547	0.412829
A. insularis	1A	188700000	188651547	0.370047
A. insularis	1A	188800000	188751547	0.378284
A. insularis	1A	188900000	188851547	0.342478
A. insularis	1A	189000000	188951547	0.333628
A. insularis	1A	189100000	189051547	0.339741
A. insularis	1A	189200000	189151547	0.355585
A. insularis	1A	189300000	189251547	0.650341
A. insularis	1A	189400000	189351547	0.420417
A. insularis	1A	189500000	189451547	0.364091
A. insularis	1A	189600000	189551547	0.366251
A. insularis	1A	189700000	189651547	0.340454
A. insularis	1A	189800000	189751547	0.356405
A. insularis	1A	189900000	189851547	0.406542
A. insularis	1A	190000000	189951547	0.407893
A. insularis	1A	190100000	190051547	0.302526
A. insularis	1A	190200000	190151547	0.410554
A. insularis	1A	190300000	190251547	0.319235
A. insularis	1A	190400000	190351547	0.409458
A. insularis	1A	190500000	190451547	0.403992
A. insularis	1A	190600000	190551547	0.324284
A. insularis	1A	190700000	190651547	0.364095
A. insularis	1A	190800000	190751547	0.354466
A. insularis	1A	190900000	190851547	0.362697
A. insularis	1A	191000000	190951547	0.301566
A. insularis	1A	191100000	191051547	0.363282
A. insularis	1A	191200000	191151547	0.346575
A. insularis	1A	191300000	191251547	0.314587
A. insularis	1A	191400000	191351547	0.435627
A. insularis	1A	191500000	191451547	0.581188
A. insularis	1A	191600000	191551547	0.738107
A. insularis	1A	191700000	191651547	0.662229
A. insularis	1A	191800000	191751547	0.583619
A. insularis	1A	191900000	191851547	0.498137
A. insularis	1A	192000000	191951547	0.35213
A. insularis	1A	192100000	192051547	0.316368
A. insularis	1A	192200000	192151547	0.725761
A. insularis	1A	192300000	192251547	0.952564
A. insularis	1A	192400000	192351547	0.833268
A. insularis	1A	192500000	192451547	0.904578
A. insularis	1A	192600000	192551547	0.30503
A. insularis	1A	192700000	192651547	0.282066
A. insularis	1A	192800000	192751547	0.312366
A. insularis	1A	192900000	192851547	0.345293
A. insularis	1A	193000000	192951547	0.92931
A. insularis	1A	193100000	193051547	0.436823
A. insularis	1A	193200000	193151547	0.33114
A. insularis	1A	193300000	193251547	0.31562
A. insularis	1A	193400000	193351547	0.313441
A. insularis	1A	193500000	193451547	0.455624
A. insularis	1A	193600000	193551547	0.306262
A. insularis	1A	193700000	193651547	0.281335
A. insularis	1A	193800000	193751547	0.341744
A. insularis	1A	193900000	193851547	0.325143
A. insularis	1A	194000000	193951547	0.310843
A. insularis	1A	194100000	194051547	0.273911
A. insularis	1A	194200000	194151547	0.281453
A. insularis	1A	194300000	194251547	0.513562
A. insularis	1A	194400000	194351547	0.353184
A. insularis	1A	194500000	194451547	0.274499
A. insularis	1A	194600000	194551547	0.300863
A. insularis	1A	194700000	194651547	0.540831
A. insularis	1A	194800000	194751547	0.305553
A. insularis	1A	194900000	194851547	0.375277
A. insularis	1A	195000000	194951547	0.389877
A. insularis	1A	195100000	195051547	0.35468
A. insularis	1A	195200000	195151547	0.416241
A. insularis	1A	195300000	195251547	0.468358
A. insularis	1A	195400000	195351547	0.377899
A. insularis	1A	195500000	195451547	0.299617
A. insularis	1A	195600000	195551547	0.39772
A. insularis	1A	195700000	195651547	0.427412
A. insularis	1A	195800000	195751547	0.328819
A. insularis	1A	195900000	195851547	0.352814
A. insularis	1A	196000000	195951547	0.313761
A. insularis	1A	196100000	196051547	0.485613
A. insularis	1A	196200000	196151547	0.381825
A. insularis	1A	196300000	196251547	0.582723
A. insularis	1A	196400000	196351547	0.376161
A. insularis	1A	196500000	196451547	0.355608
A. insularis	1A	196600000	196551547	0.55369
A. insularis	1A	196700000	196651547	0.492967
A. insularis	1A	196800000	196751547	0.331586
A. insularis	1A	196900000	196851547	0.479723
A. insularis	1A	197000000	196951547	0.3439
A. insularis	1A	197100000	197051547	0.493056
A. insularis	1A	197200000	197151547	0.333012
A. insularis	1A	197300000	197251547	0.331814
A. insularis	1A	197400000	197351547	0.598597
A. insularis	1A	197500000	197451547	0.431892
A. insularis	1A	197600000	197551547	0.320106
A. insularis	1A	197700000	197651547	0.601998
A. insularis	1A	197800000	197751547	0.294726
A. insularis	1A	197900000	197851547	0.355426
A. insularis	1A	198000000	197951547	0.304949
A. insularis	1A	198100000	198051547	0.332714
A. insularis	1A	198200000	198151547	0.379947
A. insularis	1A	198300000	198251547	0.776363
A. insularis	1A	198400000	198351547	0.281121
A. insularis	1A	198500000	198451547	0.28845
A. insularis	1A	198600000	198551547	0.332503
A. insularis	1A	198700000	198651547	0.30311
A. insularis	1A	198800000	198751547	0.32457
A. insularis	1A	198900000	198851547	0.326006
A. insularis	1A	199000000	198951547	0.346506
A. insularis	1A	199100000	199051547	0.449052
A. insularis	1A	199200000	199151547	0.714142
A. insularis	1A	199300000	199251547	0.300819
A. insularis	1A	199400000	199351547	0.334932
A. insularis	1A	199500000	199451547	0.367274
A. insularis	1A	199600000	199551547	0.32386
A. insularis	1A	199700000	199651547	0.396176
A. insularis	1A	199800000	199751547	0.34041
A. insularis	1A	199900000	199851547	0.332272
[truncated: 104,550 more rows]
