# Supplementary material for: Reference genome assemblies reveal the origin and evolution of allohexaploid oat
Source: Nat Genet. 2022 Jul 18;54(8):1248–58. doi: 10.1038/s41588-022-01127-7 (PMC9355876; doi:10.1038/s41588-022-01127-7)
Supplement: Source Data Extended Data Fig. 7 — Statistical Source Data. [file 41588_2022_1127_MOESM18_ESM.xlsx]

## Sheet: Fig E7a_Homoeologous exchange
A.insularis	start	end	strand	A.longiglumis plus A. eriantha
chr1C	253294959	253295858	+	chr1A
chr1C	244076959	244078858	-	chr1A
chr1C	20737459	20739358	-	chr1A
chr1C	402194759	403124858	+	chr1A
chr1C	492948559	496049958	+	chr1A
chr1C	495933059	496735358	+	chr1A
chr1C	15383159	15384358	+	chr1A
chr1C	504426859	506490458	-	chr1A
chr1C	507201859	515652458	+	chr1A
chr1C	518020359	524037058	+	chr1A
chr1C	10572559	10575358	-	chr1A
chr1C	524679759	532593058	+	chr1A
chr1C	533131559	538010758	+	chr1A
chr1C	35322259	36649558	-	chr1A
chr1C	35143159	35323558	-	chr1A
chr1C	33044259	33047058	-	chr1A
chr1C	33384859	35141258	-	chr1A
chr4D	450318965	450320064	+	C1
chr4D	298948865	298972764	-	C1
chr4D	35852865	35951164	-	C1
chr4D	254593965	254611564	+	C1
chr4D	259421465	259490464	+	C1
chr4D	265347765	265811664	+	C1
chr4D	196723365	199322364	+	C1
chr4D	449996665	449998664	-	C1
chr4D	209049665	209264764	-	C1
chr4D	427367165	427368964	-	C1
chr4D	444233165	444235464	+	C1
chr4D	349308465	349309464	+	C1
chr4D	349273265	349276764	-	C1
chr2C	504101851	504133050	+	chr2A
chr2C	590676751	592995350	+	chr2A
chr2C	579599451	582968850	+	chr2A
chr2C	576134051	578342850	+	chr2A
chr2C	566580551	570882450	+	chr2A
chr2C	562302351	564198750	+	chr2A
chr2C	535954951	541901450	+	chr2A
chr2C	524689251	524696150	-	chr2A
chr2C	527487451	527499750	-	chr2A
chr6D	43497901	44802900	+	C2
chr6D	47446701	47684400	+	C2
chr6D	54433801	54827600	-	C2
chr6D	50498401	51928700	-	C2
chr6D	49383201	49544100	+	C2
chr6D	57745801	58680300	+	C2
chr6D	58535801	58543700	-	C2
chr6D	74250501	74260400	+	C2
chr6D	395179001	395256500	+	C2
chr6D	390967901	390968700	-	C2
chr6D	387099501	387101600	+	C2
chr6D	379201801	379512400	+	C2
chr6D	356348201	357901600	-	C2
chr6D	328742301	328743600	+	C2
chr6D	147249001	147254900	-	C2
chr6D	57621001	57622400	+	C2
chr6D	91187201	91613800	-	C2
chr6D	80317201	81567500	+	C2
chr6D	73298001	73300000	+	C2
chr6D	69514601	71600100	-	C2
chr3C	468076101	471593700	+	chr3A
chr3C	476225001	479556600	+	chr3A
chr3C	33919501	33922400	+	chr3A
chr3C	31608601	32874000	-	chr3A
chr3C	22529001	23445900	-	chr3A
chr3C	17776901	20011300	-	chr3A
chr3D	245588001	245596400	-	C3
chr3D	43300001	43303200	+	C3
chr4C	15447701	15450700	-	chr4A
chr4C	6788001	6959700	-	chr4A
chr4C	166216301	166218700	-	chr4A
chr2D	274850755	274852754	+	C4
chr2D	275605355	275606754	-	C4
chr2D	40643155	41009954	+	C4
chr5C	453077220	453103519	+	chr5A
chr5C	124763220	124769419	+	chr5A
chr5C	158677120	158686419	-	chr5A
chr5C	258283920	258298419	-	chr5A
chr5C	159116520	159119319	-	chr5A
chr1D	160431960	160432859	+	C5
chr1D	431492960	431496359	-	C5
chr1D	186248160	186248959	-	C5
chr1D	369426360	369427659	+	C5
chr1D	3196460	3215159	+	C5
chr1D	341044960	343873759	-	C5
chr6C	124895601	124897600	-	chr6A
chr6C	103330801	103334600	-	chr6A
chr6C	101009401	101011400	-	chr6A
chr6C	94466001	96825200	+	chr6A
chr6C	87213901	92309900	+	chr6A
chr6C	67169001	73237700	+	chr6A
chr6C	467603101	467710300	+	chr6A
chr5D	398570941	398573440	-	C6
chr5D	3390741	3396240	-	C6
chr5D	330719341	330724840	+	C6
chr7C	406314601	406330300	+	chr7A
chr7D	456836963	456838562	-	C7
chr7D	20223063	20229262	-	C7

## Sheet: Fig E7a_Non_Homo exchange
A.insularis	start	end	strand	A.longiglumis plus A. eriantha
chr2C	595951	628350	-	chr1A
chr2C	450697851	450699350	-	chr1A
chr2D	45756155	45784154	-	chr1A
chr2D	164793055	165010654	-	chr1A
chr2D	227149955	227153054	-	chr1A
chr2D	378117155	378121154	-	chr1A
chr2D	256166555	260016154	+	chr1A
chr2D	259988455	260525054	+	chr1A
chr2D	260583955	260636054	-	chr1A
chr2D	260764755	260989154	+	chr1A
chr2D	337462955	337468154	+	chr1A
chr2D	261026055	261607454	-	chr1A
chr2D	261615155	263898954	+	chr1A
chr2D	17956655	17957454	-	chr1A
chr2D	321785055	322795554	+	chr1A
chr3C	207717901	207719900	+	chr1A
chr3D	437290201	437893600	+	chr1A
chr3D	436433301	436998300	+	chr1A
chr3D	437539601	437664300	-	chr1A
chr3D	436663601	436667800	+	chr1A
chr3D	436246001	436667500	+	chr1A
chr3D	436251301	437055500	-	chr1A
chr3D	436250101	436444900	-	chr1A
chr3D	436190001	437116400	+	chr1A
chr3D	441294401	441410100	-	chr1A
chr3D	429133101	433931400	-	chr1A
chr3D	430851201	430924100	-	chr1A
chr3D	429323801	429327600	+	chr1A
chr3D	399986601	399989200	+	chr1A
chr3D	427457901	427643200	-	chr1A
chr3D	414000401	414528100	+	chr1A
chr3D	406148601	406564800	+	chr1A
chr3D	55095301	55098000	+	chr1A
chr3D	153858401	153859900	+	chr1A
chr3D	22657501	22661700	+	chr1A
chr3D	270279001	270280600	+	chr1A
chr3D	296025401	296027800	+	chr1A
chr3D	70260801	70263400	+	chr1A
chr3D	114964801	114967000	+	chr1A
chr3D	5460601	8615300	-	chr1A
chr3D	5345601	5349900	+	chr1A
chr3D	4695001	5277500	-	chr1A
chr3D	239942301	239981600	+	chr1A
chr3D	195229801	195252600	-	chr1A
chr3D	240053701	240634700	+	chr1A
chr3D	237407401	238608500	-	chr1A
chr3D	237405501	238238300	-	chr1A
chr3D	68545801	68547500	-	chr1A
chr3D	338589401	339928500	+	chr1A
chr3D	339893601	339901600	+	chr1A
chr3D	339891501	341010100	+	chr1A
chr3D	341091601	341650100	-	chr1A
chr3D	263420601	263422000	-	chr1A
chr3D	293549501	293553200	-	chr1A
chr3D	33531301	33774700	-	chr1A
chr3D	36659601	37191800	+	chr1A
chr3D	30406101	31385600	+	chr1A
chr7C	38258901	40937900	+	chr1A
chr7C	119370701	119383000	-	chr1A
chr4D	317820865	318924464	+	chr1A
chr4D	322419465	322707664	+	chr1A
chr4D	322679665	322707464	+	chr1A
chr4D	344358665	344362864	-	chr1A
chr4D	407477265	407478564	-	chr1A
chr4D	373773565	373775164	+	chr1A
chr4D	122013465	122014164	+	chr1A
chr4D	283268265	283273364	+	chr1A
chr4D	288816865	288818564	-	chr1A
chr4D	455454765	455455764	-	chr1A
chr4D	405408265	405409864	-	chr1A
chr4D	381334565	381335564	+	chr1A
chr4D	280597865	280600764	-	chr1A
chr4D	415526165	415582864	+	chr1A
chr4D	276909365	276911064	+	chr1A
chr4D	299486565	299487764	-	chr1A
chr4D	313188065	313200164	-	chr1A
chr4D	383408365	383412564	+	chr1A
chr4D	339635065	339648164	-	chr1A
chr4D	305677665	305679964	-	chr1A
chr5C	312220	702219	+	chr1A
chr5C	27372120	29483619	-	chr1A
chr5C	1145520	3702819	-	chr1A
chr5D	676641	997640	-	chr1A
chr5D	380444341	380450040	-	chr1A
chr5D	331142041	332195140	+	chr1A
chr5D	332123141	334429840	+	chr1A
chr5D	334424641	334669940	+	chr1A
chr5D	175567841	176404940	-	chr1A
chr5D	256584841	256586740	-	chr1A
chr5D	377100141	377750040	+	chr1A
chr5D	309859141	309908640	+	chr1A
chr5D	238394441	238396740	-	chr1A
chr6C	375543401	375545800	+	chr1A
chr6C	30670001	31827900	-	chr1A
chr6C	149939001	149942200	-	chr1A
chr6C	134945101	135039300	+	chr1A
chr6C	122089301	122090200	-	chr1A
chr6C	109822801	109823700	-	chr1A
chr6C	106561901	106626500	+	chr1A
chr6C	106796601	106806300	-	chr1A
chr6D	400251601	400310100	-	chr1A
chr6D	400256601	400857700	+	chr1A
chr6D	390581001	390583000	+	chr1A
chr6D	89530701	89549700	+	chr1A
chr6D	123922401	123924000	+	chr1A
chr6D	78400101	78403100	+	chr1A
chr6D	76794201	77514900	-	chr1A
chr6D	76466801	76909700	-	chr1A
chr6D	76457301	76494200	-	chr1A
chr6D	75429301	76461400	-	chr1A
chr6D	74562801	75438900	-	chr1A
chr6D	74565201	74658500	-	chr1A
chr6D	73693501	74620400	-	chr1A
chr6D	73208401	73209800	+	chr1A
chr6D	73201801	73671300	-	chr1A
chr6D	73183601	73332400	-	chr1A
chr6D	72992801	73203200	-	chr1A
chr6D	72932101	72967500	+	chr1A
chr6D	71134701	72887800	-	chr1A
chr6D	71020101	71132100	+	chr1A
chr6D	70997201	71017700	-	chr1A
chr6D	69715001	70673600	-	chr1A
chr6D	69038601	69721100	-	chr1A
chr6D	68907001	69047600	+	chr1A
chr6D	67881201	68906400	-	chr1A
chr6D	67775901	68076800	-	chr1A
chr6D	67416801	67789700	-	chr1A
chr6D	67357201	67360300	+	chr1A
chr6D	66466401	67409000	-	chr1A
chr6D	66586001	66586800	+	chr1A
chr6D	66383201	66443100	+	chr1A
chr6D	65744701	66381300	-	chr1A
chr6D	50030501	50044000	+	chr1A
chr6D	65210001	65737100	-	chr1A
chr6D	65073601	65076400	+	chr1A
chr6D	65199901	65204900	-	chr1A
chr6D	173136601	173138600	-	chr1A
chr6D	65087301	65162400	+	chr1A
chr6D	64468901	65191900	-	chr1A
chr6D	64289401	64291200	+	chr1A
chr6D	62696401	64467800	-	chr1A
chr6D	64302801	64411600	+	chr1A
chr6D	62815301	62980600	+	chr1A
chr6D	62864101	63307100	+	chr1A
chr6D	74261101	74262100	-	chr1A
chr6D	398403101	398404200	-	chr1A
chr6D	63324501	64069700	+	chr1A
chr6D	62028001	62029900	+	chr1A
chr6D	62030701	62040900	-	chr1A
chr6D	58658701	58661300	+	chr1A
chr6D	61389301	61394600	+	chr1A
chr6D	61932601	61973500	-	chr1A
chr6D	61463001	61488500	+	chr1A
chr6D	60746001	61369400	-	chr1A
chr6D	60679001	60757800	+	chr1A
chr6D	60359601	60670900	-	chr1A
chr6D	59553901	60386300	-	chr1A
chr6D	62118101	62495800	-	chr1A
chr6D	59313901	59506500	-	chr1A
chr6D	58280901	59337700	-	chr1A
chr6D	58258801	58259900	+	chr1A
chr6D	57987301	58253200	-	chr1A
chr6D	57971401	57974400	+	chr1A
chr6D	57974601	57982700	-	chr1A
chr6D	57855301	57977600	+	chr1A
chr6D	57378901	57852200	-	chr1A
chr6D	57336601	57378200	+	chr1A
chr6D	57029201	57274500	-	chr1A
chr6D	56815201	57079000	-	chr1A
chr6D	56523901	56826400	-	chr1A
chr6D	55880101	56537300	-	chr1A
chr6D	49808101	49814200	-	chr1A
chr6D	55385201	55884300	-	chr1A
chr6D	52837201	53021900	-	chr1A
chr6D	52836901	53059500	+	chr1A
chr6D	52368601	53059600	-	chr1A
chr6D	73760101	73762400	+	chr1A
chr6D	52275701	52368200	-	chr1A
chr6D	50115301	52277400	-	chr1A
chr6D	49985601	50151800	-	chr1A
chr6D	49262901	49990000	-	chr1A
chr6D	50441101	50624600	+	chr1A
chr6D	50489701	50496200	-	chr1A
chr6D	50636301	50964200	+	chr1A
chr6D	50929501	51046200	+	chr1A
chr6D	50857501	51308900	+	chr1A
chr6D	51298601	51305600	+	chr1A
chr6D	57372001	57376800	+	chr1A
chr6D	54907701	55131800	+	chr1A
chr6D	55075201	55145500	+	chr1A
chr6D	55142201	55145100	-	chr1A
chr6D	55201901	55228100	+	chr1A
chr6D	48812701	49205800	-	chr1A
chr6D	48246501	48744000	+	chr1A
chr6D	47617701	48670000	-	chr1A
chr6D	47499701	47522900	+	chr1A
chr6D	47362401	47604400	-	chr1A
chr6D	47425201	47434100	+	chr1A
chr6D	46934901	47404100	+	chr1A
chr6D	46390201	47272700	-	chr1A
chr6D	45572001	45572700	+	chr1A
chr6D	45494901	46393700	-	chr1A
chr6D	45576201	45577200	+	chr1A
chr6D	46348501	46357900	-	chr1A
chr6D	45529501	46318700	+	chr1A
chr6D	43816201	45552800	-	chr1A
chr6D	43756001	43758600	+	chr1A
chr6D	43570001	43782200	-	chr1A
chr6D	43498301	43588800	-	chr1A
chr6D	43485601	43515100	-	chr1A
chr6D	43454701	43480500	+	chr1A
chr6D	43330501	43358500	-	chr1A
chr6D	43253301	43273100	+	chr1A
chr4C	60287601	60289400	+	chr1A
chr4C	39764301	39781100	+	chr1A
chr4C	110439601	110443600	+	chr1A
chr4C	94151701	94153700	-	chr1A
chr4C	72102401	72106800	+	chr1A
chr4C	113564101	114297400	-	chr1A
chr4C	123615201	123679700	+	chr1A
chr7D	16501063	16503362	-	chr1A
chr7D	116405563	116408562	+	chr1A
chr7D	68775463	68791462	+	chr1A
chr7D	259655763	261547462	-	chr1A
chr7D	51654663	51657062	-	chr1A
chr7D	259647063	259652762	-	chr1A
chr7D	11392863	11394962	-	chr1A
chr7D	482906963	482917462	-	chr1A
chr7D	130939863	135560262	-	chr1A
chr7D	357158463	357160562	-	chr1A
chr7D	22962363	23006062	+	chr1A
chr7D	23003763	23159562	+	chr1A
chr7D	23151863	24777062	+	chr1A
chr7D	24754063	24756462	+	chr1A
chr7D	229480163	230017662	-	chr1A
chr7D	229020163	229821362	-	chr1A
chr7D	69661263	69663662	+	chr1A
chr7D	256004763	259153662	+	chr1A
chr7D	262534363	262896262	-	chr1A
chr7D	262092463	262439262	+	chr1A
chr7D	261699363	262050262	-	chr1A
chr7D	457058163	457143162	-	chr1A
chr7D	458910163	458997462	-	chr1A
chr7D	459006163	459176162	+	chr1A
chr7D	459166463	459533562	+	chr1A
chr7D	459527163	459844162	+	chr1A
chr7D	462237863	462242662	+	chr1A
chr7D	459849963	460059962	+	chr1A
chr7D	460046663	460109062	+	chr1A
chr7D	42166663	42389262	+	chr1A
chr7D	42386663	42516562	+	chr1A
chr7D	37447763	37460262	-	chr1A
chr7D	42517363	42662262	+	chr1A
chr7D	42667563	42772062	-	chr1A
chr7D	208641563	208818762	-	chr1A
chr7D	207972563	208266962	+	chr1A
chr7D	89037963	90369362	-	chr1A
chr7D	207701363	207898262	-	chr1A
chr7D	39004263	39009062	+	chr1A
chr7D	37019663	37141162	+	chr1A
chr7D	37179363	37183662	-	chr1A
chr7D	37187763	37202462	-	chr1A
chr7D	37237063	37416562	+	chr1A
chr7D	37394863	39619862	+	chr1A
chr7D	80949563	81000862	+	chr1A
chr7D	39902663	39905562	-	chr1A
chr7D	39905763	40277362	+	chr1A
chr7D	40251363	40287562	-	chr1A
chr7D	40297463	40399662	+	chr1A
chr7D	40403963	40412062	-	chr1A
chr7D	40429363	40501962	+	chr1A
chr7D	40458263	40506462	+	chr1A
chr7D	40462463	40706362	+	chr1A
chr7D	40680763	40707562	+	chr1A
chr7D	40632763	41356962	+	chr1A
chr7D	41340963	41491462	+	chr1A
chr7D	41426063	41825262	+	chr1A
chr7D	459014463	460194162	+	chr1A
chr7D	466345663	466347862	-	chr1A
chr7D	459278263	459279462	+	chr1A
chr7D	459226063	459284362	+	chr1A
chr7D	437499763	437500462	+	chr1A
chr7D	488390363	488503662	+	chr1A
chr7D	488292463	488387862	-	chr1A
chr7D	433254863	433258762	+	chr1A
chr7D	32959563	32961162	+	chr1A
chr1C	62534259	62595558	-	C1
chr1C	501927559	502335058	+	C1
chr1C	513801859	513803258	+	C1
chr1C	471635059	471663558	+	C1
chr1C	491161159	491180858	+	C1
chr1C	236701059	236704258	-	C1
chr1C	91858559	92495558	-	C1
chr1C	128127659	128134058	+	C1
chr1C	318083859	318087958	+	C1
chr1C	243732559	243733558	-	C1
chr1C	258245059	258246458	-	C1
chr1C	308031759	308035058	-	C1
chr1C	198384259	198386758	-	C1
chr1C	495467859	495470458	-	C1
chr1C	256934459	257013458	-	C1
chr1C	257774259	257810858	+	C1
chr1C	167556059	167563158	-	C1
chr1C	49346559	49350058	-	C1
chr1C	451047959	451098258	+	C1
chr1C	226192559	226195458	-	C1
chr1C	108993659	108995458	-	C1
chr1C	345762259	345763358	-	C1
chr1C	350929259	350930858	-	C1
chr1C	189861759	189863558	-	C1
chr1C	503193359	503195058	-	C1
chr1C	327308259	327311058	-	C1
chr1C	73529059	73530158	+	C1
chr1D	330257760	330269959	-	C1
chr1D	369345160	369355659	+	C1
chr1D	444442860	444443759	-	C1
chr2C	520032651	520042350	-	C1
chr2C	302750851	302752150	-	C1
chr2C	26827351	28098050	-	C1
chr2C	261144751	261146750	+	C1
chr2C	436436251	436444150	-	C1
chr2C	26716451	26724150	+	C1
chr2C	145672551	145673850	+	C1
chr2C	240440851	240442350	-	C1
chr2C	379583351	379593150	-	C1
chr2C	291818851	291820650	+	C1
chr2C	582089051	582090850	-	C1
chr2C	384068851	384079550	-	C1
chr2C	549069951	549071450	+	C1
chr2C	587428351	587429650	-	C1
chr2C	293716451	293718550	-	C1
chr2C	258115851	258119650	+	C1
chr2C	199660751	199662350	-	C1
chr2C	614348151	614361650	-	C1
chr2C	111370951	111374050	-	C1
chr2C	161998851	162006150	-	C1
chr2C	529963051	529966750	+	C1
chr2C	84229151	84231250	-	C1
chr2C	382198051	382202950	-	C1
chr2C	315507451	315512250	-	C1
chr2C	303598151	303599850	-	C1
chr2D	318519855	318523454	+	C1
chr3C	380055901	380058800	+	C1
chr3C	486020701	486022500	+	C1
chr3C	27948501	28130700	-	C1
chr3C	169621201	169623100	+	C1
chr3C	207270901	207274200	+	C1
chr3C	207272501	207276300	+	C1
chr3C	228312301	228317800	+	C1
chr3C	11604801	11605800	-	C1
chr3C	410124901	410126500	+	C1
chr3C	347483101	347484700	-	C1
chr3C	19069801	19091500	+	C1
chr3C	389859901	389861300	+	C1
chr3C	42304201	42306000	+	C1
chr3C	166732901	166734100	-	C1
chr3C	103675801	103683900	+	C1
chr3C	30942601	30944800	+	C1
chr3C	180655601	180656600	+	C1
chr3C	46083701	46086000	-	C1
chr3C	95350601	95352500	+	C1
chr3C	398248301	398249800	+	C1
chr3D	398627101	398631600	+	C1
chr3D	329413401	329415700	-	C1
chr3D	16063301	16064500	+	C1
chr7C	347107301	347110000	+	C1
chr7C	430081001	430082400	-	C1
chr7C	187150701	187154100	-	C1
chr7C	99011401	99014200	-	C1
chr7C	367965001	367971600	-	C1
chr7C	220435601	220490900	+	C1
chr7C	248650201	248652100	-	C1
chr7C	456028701	456079400	+	C1
chr7C	303619901	303621200	+	C1
chr7C	62802001	62809900	+	C1
chr7C	480715101	480727700	+	C1
chr7C	35063401	35064900	-	C1
chr7C	419243801	419249200	+	C1
chr7C	77231501	77233500	+	C1
chr7C	251239501	251245800	-	C1
chr7C	310147601	310151200	+	C1
chr7C	430405701	430408100	+	C1
chr7C	199317301	199367900	-	C1
chr7C	115691101	115693100	+	C1
chr7C	195286601	199242300	-	C1
chr7C	72976701	72990800	-	C1
chr7C	191952001	192518700	-	C1
chr7C	65446701	65458100	+	C1
chr7C	191217101	191935700	-	C1
chr7C	180364901	191328600	-	C1
chr7C	178838301	179660900	+	C1
chr7C	177804701	177882600	-	C1
chr7C	176944901	177581600	+	C1
chr7C	174705001	176805300	-	C1
chr7C	174671201	174675000	+	C1
chr7C	174325501	174569400	-	C1
chr7C	466101201	466106600	+	C1
chr7C	167688401	174326000	-	C1
chr7C	167211901	168171600	-	C1
chr7C	167097301	167272000	-	C1
chr7C	153994801	154002400	+	C1
chr7C	166920101	167027000	-	C1
chr7C	213547801	213550000	-	C1
chr7C	164426001	166904400	-	C1
chr7C	164318101	164455800	-	C1
chr7C	160857701	164393000	-	C1
chr7C	160771301	160828100	+	C1
chr7C	159292901	160578300	-	C1
chr7C	159238901	159269900	+	C1
chr7C	155595801	159206200	-	C1
chr7C	154853101	155336100	+	C1
chr7C	155237401	155369000	+	C1
chr7C	153048301	154405700	-	C1
chr7C	152861401	152988900	+	C1
chr7C	147439001	152861300	-	C1
chr7C	147295401	147542100	-	C1
chr7C	147059901	147156800	+	C1
chr7C	142446201	146430000	-	C1
chr7C	113151401	113152300	+	C1
chr7C	141235301	142090600	-	C1
chr7C	195038401	195041400	+	C1
chr7C	140040501	141231800	-	C1
chr7C	139658301	140326400	-	C1
chr7C	139131501	139186300	+	C1
chr7C	134055201	139641900	-	C1
chr7C	133395301	134058000	-	C1
chr7C	482513001	482515800	-	C1
chr7C	132558701	133380200	-	C1
chr7C	130568801	132630200	-	C1
chr7C	130569401	130626100	-	C1
chr7C	129631201	130581800	-	C1
chr7C	191182501	191183600	+	C1
chr7C	128755301	129630700	-	C1
chr7C	121320501	128399800	-	C1
chr7C	121313401	121317700	+	C1
chr7C	120338001	121313400	-	C1
chr7C	487363801	487365800	+	C1
chr7C	118203501	120381400	-	C1
chr7C	117670101	117801700	+	C1
chr7C	117799701	118203700	+	C1
chr7C	114729001	118170200	-	C1
chr7C	113189101	114784400	-	C1
chr7C	113140801	113225400	-	C1
chr7C	104697801	104708800	+	C1
chr7C	112564201	113106400	-	C1
chr7C	109811401	111895600	-	C1
chr7C	108648101	109811600	-	C1
chr7C	108544001	108649700	-	C1
chr7C	485728701	485739700	+	C1
chr7C	107659301	108544200	-	C1
chr7C	107502201	107722100	-	C1
chr7C	107582101	107600600	-	C1
chr7C	203806701	203809100	+	C1
chr7C	107052401	107457600	-	C1
chr7C	104766901	107054200	-	C1
chr7C	82748501	82749700	+	C1
chr7C	102993101	104600900	-	C1
chr7C	72916101	72975900	+	C1
chr7C	102639901	102959100	-	C1
chr7C	102042601	102660900	-	C1
chr7C	101418101	102188200	-	C1
chr7C	100331601	101532100	-	C1
chr7C	99291801	100453700	-	C1
chr7C	409327801	409328400	-	C1
chr7C	302005701	302008100	-	C1
chr7C	98684301	99045700	-	C1
chr7C	98574801	98582300	+	C1
chr7C	95814101	98508800	-	C1
chr7C	80245301	80247700	+	C1
chr7C	95090501	95793900	-	C1
chr7C	94826301	95131800	-	C1
chr7C	94992901	95034900	-	C1
chr7C	95020701	95022500	-	C1
chr7C	91595301	95022900	-	C1
chr7C	91589201	91593200	+	C1
chr7C	91324601	91371800	-	C1
chr7C	91078801	91105000	+	C1
chr7C	90407401	91207200	-	C1
chr7C	456021001	456021900	+	C1
chr7C	87959801	90397900	-	C1
chr7C	59765101	59779500	+	C1
chr7C	87772001	87954400	-	C1
chr7C	87692401	87694600	+	C1
chr7C	85951201	87668700	-	C1
chr7C	84904301	86033900	-	C1
chr7C	84099701	84926300	-	C1
chr7C	84074101	84190200	-	C1
chr7C	83898101	84165000	-	C1
chr7C	81505501	83578000	-	C1
chr7C	81371201	81523100	-	C1
chr7C	81124201	81126300	+	C1
chr7C	77454501	81112700	-	C1
chr7C	73431601	77456100	-	C1
chr7C	73432001	73525400	-	C1
chr7C	72452201	73612300	-	C1
chr7C	70723401	72501300	-	C1
chr7C	70281601	70327200	+	C1
chr7C	69702001	70237800	-	C1
chr7C	69836501	69983800	+	C1
chr7C	68783901	69824100	-	C1
chr7C	161808901	161814000	+	C1
chr7C	67333501	68726600	-	C1
chr7C	65596401	67369500	-	C1
chr7C	66995201	67042100	-	C1
chr7C	66432801	67009700	-	C1
chr7C	65945701	66437100	-	C1
chr7C	65834301	66629300	-	C1
chr7C	65696601	65843700	-	C1
chr7C	65322401	65823000	-	C1
chr7C	64784301	65323800	-	C1
chr7C	136663801	136684600	-	C1
chr7C	63094301	64977900	-	C1
chr7C	62395701	63117200	-	C1
chr7C	62231701	62367900	+	C1
chr7C	60725601	62227900	-	C1
chr7C	60324201	60718800	+	C1
chr7C	57817401	60125800	-	C1
chr7C	57753301	57806500	+	C1
chr7C	57368601	57606200	-	C1
chr7C	57279401	57281700	+	C1
chr7C	417416301	418673400	-	C1
chr7C	432956101	433218500	+	C1
chr7C	433262401	433377300	-	C1
chr7C	433228901	434102200	+	C1
chr7C	434152501	434438500	-	C1
chr7C	434784901	434954700	+	C1
chr7C	439572701	439604900	-	C1
chr7C	439572601	439586100	-	C1
chr7C	435993001	459871100	+	C1
chr7C	460445601	460562800	-	C1
chr7C	461718601	463116800	-	C1
chr7C	461715301	461731600	-	C1
chr7C	460648301	461728600	-	C1
chr7C	463654701	463656400	-	C1
chr7C	463730501	466839800	+	C1
chr7C	466108301	467774200	+	C1
chr7C	469462201	469898300	-	C1
chr7C	468944401	469003100	+	C1
chr7C	467982501	468833700	-	C1
chr7C	470095301	472769700	+	C1
chr7C	473293701	473430000	-	C1
chr7C	125129901	125134600	+	C1
chr7C	473660301	474229100	+	C1
chr7C	474239401	474314300	-	C1
chr7C	474229501	475504800	+	C1
chr7C	2934601	2938400	-	C1
chr7C	475560601	475974700	+	C1
chr7C	475966701	476148700	-	C1
chr7C	476082301	479320100	+	C1
chr7C	479402701	479664100	-	C1
chr7C	166197601	166199300	-	C1
chr7C	479401201	479402500	-	C1
chr7C	479695901	479761200	+	C1
chr7C	479764201	479782000	-	C1
chr7C	479783201	480059300	+	C1
chr7C	480063501	480082400	-	C1
chr7C	480634101	480656000	-	C1
chr7C	480749501	480801600	-	C1
chr7C	480756001	481176100	+	C1
chr7C	481098401	481113200	+	C1
chr7C	481192301	481207100	-	C1
chr7C	481090101	481647500	+	C1
chr7C	482163401	483785200	-	C1
chr7C	482033401	483849700	+	C1
chr7C	483899301	483965500	-	C1
chr7C	483871301	483929700	-	C1
chr7C	484096101	484445100	+	C1
chr7C	484327301	484346000	+	C1
chr7C	484836901	485004800	-	C1
chr7C	484719201	485044900	-	C1
chr7C	484729801	486853300	+	C1
chr7C	486890401	486900800	-	C1
chr7C	486911901	487186000	+	C1
chr7C	487159001	487408600	+	C1
chr7C	487450101	487463800	-	C1
chr7C	487507101	488427200	+	C1
chr7C	488430901	488446300	-	C1
chr7C	488450301	488652100	+	C1
chr7C	488652901	488676500	-	C1
chr7C	489965401	490023300	-	C1
chr7C	489953001	489965000	+	C1
chr7C	489797501	489924100	+	C1
chr7C	489042801	489157000	-	C1
chr7C	490302201	491031800	+	C1
chr7C	491039201	491076100	-	C1
chr7C	491087301	491354900	+	C1
chr7C	491358001	491417400	-	C1
chr7C	491433201	491438100	+	C1
chr7C	491417001	492940200	+	C1
chr7C	492917001	492927300	-	C1
chr7C	492845301	495106100	+	C1
chr7C	493489501	493497900	-	C1
chr7C	493484901	493554000	+	C1
chr7C	493575101	493588500	-	C1
chr7C	493564301	493586000	-	C1
chr7C	493728901	493741000	-	C1
chr7C	493982701	493996700	+	C1
chr7C	83056201	83061400	-	C1
chr7C	494157701	494364700	+	C1
chr7C	494341601	494361700	+	C1
chr7C	494391501	494397500	-	C1
chr7C	494373501	494395600	+	C1
chr7C	34901601	34902600	-	C1
chr7C	420097001	420099800	-	C1
chr7C	446093801	446099700	+	C1
chr7C	286683801	286685500	+	C1
chr5C	428615020	428617219	-	C1
chr5C	123116520	123119019	+	C1
chr5C	571085620	571087819	+	C1
chr5C	371163520	371164719	-	C1
chr5C	381105020	381106119	-	C1
chr5C	90935320	90936319	-	C1
chr5C	396360320	396361819	-	C1
chr5C	152110220	152461019	-	C1
chr5C	440043720	440046019	+	C1
chr5C	58376520	58378719	-	C1
chr5C	440566020	440741819	-	C1
chr5C	156978320	156980919	-	C1
chr5C	534058520	534068919	-	C1
chr5C	510808920	510810719	-	C1
chr5C	530883120	530896919	+	C1
chr5C	466171520	468610319	-	C1
chr5C	465150820	466170819	+	C1
chr5C	464318520	465064719	-	C1
chr5C	464319320	464337419	-	C1
chr5C	464282620	464318919	+	C1
chr5C	464314920	464317319	+	C1
chr5C	462209820	464312619	-	C1
chr5C	462204720	462389719	-	C1
chr5C	462209020	462384919	-	C1
chr5C	460476720	462633419	-	C1
chr5C	460170920	460536719	-	C1
chr5C	459818320	460294819	-	C1
chr5C	469002720	470853519	+	C1
chr5C	470852820	473062919	+	C1
chr5C	473080520	473087019	-	C1
chr5C	473090820	473858219	+	C1
chr5C	563370620	563396319	+	C1
chr5C	473951920	474258719	+	C1
chr5C	473974820	475072419	+	C1
chr5C	476951820	477205319	-	C1
chr5C	476891220	476900319	+	C1
chr5C	475082520	476886519	-	C1
chr5C	477297820	477695619	+	C1
chr5C	477654720	482847819	+	C1
chr5C	482327220	482328119	-	C1
chr5C	483114820	485690319	+	C1
chr5C	485496320	486039219	+	C1
chr5C	485525620	486038719	+	C1
chr5C	486200720	486250619	-	C1
chr5C	486314520	487022719	+	C1
chr5C	486927020	487137419	-	C1
chr5C	487023920	487034419	-	C1
chr5C	487186220	490492119	+	C1
chr5C	490508020	490522319	-	C1
chr5C	490665320	490860519	+	C1
chr5C	490960420	491604719	-	C1
chr5C	491635320	492310919	+	C1
chr5C	492218620	492317419	+	C1
chr5C	492225220	493340319	+	C1
chr5C	493121420	496362219	+	C1
chr5C	529697320	529703719	+	C1
chr5C	496186120	496379119	+	C1
chr5C	496397420	496399519	-	C1
chr5C	496381320	496858519	+	C1
chr5C	496995220	497117219	-	C1
chr5C	497281520	497557619	+	C1
chr5C	552393620	552395019	+	C1
chr5C	497626120	497630519	-	C1
chr5C	497637220	500842419	+	C1
chr5C	501075120	501085119	-	C1
chr5C	501125120	502157719	+	C1
chr5C	502276020	502284619	-	C1
chr5C	502383720	502546919	+	C1
chr5C	502604420	502631219	-	C1
chr5C	502783620	503356719	+	C1
chr5C	503303720	504050419	+	C1
chr5C	504041620	504210919	+	C1
chr5C	504244020	504248919	-	C1
chr5C	504243420	504581919	+	C1
chr5C	508119120	508127219	-	C1
chr5C	508161320	508163719	+	C1
chr5C	504704920	506297819	+	C1
chr5C	506288320	506526519	-	C1
chr5C	506586720	507070319	+	C1
chr5C	507121220	507128219	-	C1
chr5C	507173420	507480419	+	C1
chr5C	507990420	508003319	-	C1
chr5C	507649920	507997919	-	C1
chr5C	508067320	508206919	+	C1
chr5C	508172520	510870719	+	C1
chr5C	510873220	510922719	-	C1
chr5C	510870720	511651219	+	C1
chr5C	511650320	512504919	+	C1
chr5C	512625020	512687219	-	C1
chr5C	512708820	512846619	+	C1
chr5C	114510420	114511919	-	C1
chr5C	512945020	516454419	+	C1
chr5C	521887320	521888019	-	C1
chr5C	516455720	518552419	+	C1
chr5C	518688320	518769419	-	C1
chr5C	518759120	518761919	-	C1
chr5C	518957420	519356719	+	C1
chr5C	519350820	520442919	+	C1
chr5C	520862620	520867619	-	C1
chr5C	520458020	521690819	+	C1
chr5C	521672620	521868119	+	C1
chr5C	521890820	521908519	-	C1
chr5C	521921720	522197119	+	C1
chr5C	522020520	522373519	-	C1
chr5C	522779520	522974019	+	C1
chr5C	522974520	523076619	-	C1
chr5C	523076920	526021619	+	C1
chr5C	526078620	526192519	-	C1
chr5C	526192920	526531319	+	C1
chr5C	526543620	526659219	-	C1
chr5C	526699620	526938419	+	C1
chr5C	526939220	526940419	-	C1
chr5C	526943720	529276519	+	C1
chr5C	529116120	529578419	+	C1
chr5C	538079320	538080919	-	C1
chr5C	529582820	529911519	+	C1
chr5C	529865520	530065819	+	C1
chr5C	99133620	99137319	-	C1
chr5C	530118720	530129119	-	C1
chr5C	530179720	530549719	+	C1
chr5C	530547020	530665719	+	C1
chr5C	530642320	530877619	+	C1
chr5C	530838620	531086019	+	C1
chr5C	531087320	531090119	-	C1
chr5C	531093120	531121119	+	C1
chr5C	531312320	531314419	-	C1
chr5C	531226620	531292019	+	C1
chr5C	531316320	531317919	-	C1
chr5C	531318120	532112519	+	C1
chr5C	532112820	532119019	-	C1
chr5C	532119720	532378219	+	C1
chr5C	532378220	532387419	-	C1
chr5C	532388820	533152419	+	C1
chr5C	533108720	533802319	+	C1
chr5C	533546920	533949519	+	C1
chr5C	533902120	534922719	+	C1
chr5C	534853420	535029419	+	C1
chr5C	535026720	535031919	-	C1
chr5C	535066820	535265619	+	C1
chr5C	537236220	537923519	-	C1
chr5C	546056620	546081019	-	C1
chr5C	537047620	537185519	-	C1
chr5C	537003320	537012219	+	C1
chr5C	536099120	536878319	-	C1
chr5C	536069420	536086119	+	C1
chr5C	535267620	536037719	-	C1
chr5C	537926120	537952219	+	C1
chr5C	537928520	537960319	+	C1
chr5C	537936620	538761819	+	C1
chr5C	538947020	538953819	-	C1
chr5C	539247020	539606419	+	C1
chr5C	539695920	539727219	-	C1
chr5C	539748120	539843919	+	C1
chr5C	539843520	541344519	+	C1
chr5C	543118120	543394719	-	C1
chr5C	542704520	543160219	-	C1
chr5C	541549820	542248919	+	C1
chr5C	541682320	541772919	-	C1
chr5C	542303920	542694819	-	C1
chr5D	450125841	450126840	-	C1
chr5D	15973341	16240840	+	C1
chr5D	458021641	458024040	-	C1
chr5D	410973841	410978040	-	C1
chr5D	387519141	387609040	-	C1
chr5D	396046741	396047740	+	C1
chr6C	362752301	362756100	-	C1
chr6C	117846501	117849900	+	C1
chr6C	153437101	153445800	-	C1
chr6C	551327301	551332200	+	C1
chr6C	295521001	295523200	-	C1
chr6C	65520701	65521700	+	C1
chr6C	430583001	430586700	+	C1
chr6C	172818001	172820800	-	C1
chr6C	537313901	537316200	+	C1
chr6C	339229401	339232500	+	C1
chr6C	440139901	440141600	+	C1
chr6C	484918201	484920400	+	C1
chr6C	186402101	186444300	+	C1
chr6C	511190101	511192600	+	C1
chr6C	187082901	187084300	-	C1
chr6C	32490201	32492000	+	C1
chr6C	109020101	109023000	+	C1
chr6C	83756501	83757600	+	C1
chr6C	8064801	8065700	+	C1
chr6C	347886101	347887500	+	C1
chr6C	158033201	158036500	-	C1
chr6C	439231101	439272000	-	C1
chr6C	482487701	482489700	+	C1
chr6C	92657801	92710200	+	C1
chr6C	43590601	43592600	+	C1
chr6C	34536101	34538200	+	C1
chr6C	318692401	318697000	+	C1
chr6D	335338901	335340900	+	C1
chr6D	107582301	107584700	+	C1
chr6D	32223701	32236400	+	C1
chr7D	456473663	456474362	-	C1
chr7D	391652363	392170062	-	C1
chr7D	391515163	391654962	-	C1
chr1D	321423160	321424259	+	chr2A
chr1D	386727560	386728559	+	chr2A
chr1D	429275360	430263259	-	chr2A
chr1D	429892160	429894059	+	chr2A
chr3C	403767101	403770200	-	chr2A
chr3C	517892501	517907100	-	chr2A
chr3D	328717901	328744800	-	chr2A
chr3D	187737101	189140800	+	chr2A
chr3D	186061601	186228200	-	chr2A
chr3D	100853701	100857000	-	chr2A
chr3D	93348001	93349100	-	chr2A
chr3D	182895001	182898300	-	chr2A
chr7C	10887601	10888800	-	chr2A
chr4D	406412765	406426264	-	chr2A
chr4D	449367465	449368764	+	chr2A
chr4D	406486665	406551764	-	chr2A
chr4D	406493465	407448464	-	chr2A
chr4D	407452765	407459664	+	chr2A
chr4D	407463665	408043264	-	chr2A
chr4D	225043765	225045164	-	chr2A
chr4D	389622765	389626264	+	chr2A
chr4D	343038365	343040264	+	chr2A
chr4D	299752965	299779964	+	chr2A
chr4D	382680665	382683664	+	chr2A
chr4D	186568265	186573164	+	chr2A
chr4D	232695265	233137364	+	chr2A
chr5C	46298820	46301819	+	chr2A
chr5D	370455741	370456540	-	chr2A
chr5D	264410041	264565540	-	chr2A
chr5D	168087341	168089140	-	chr2A
chr5D	127667241	127675340	+	chr2A
chr5D	126643541	126800940	-	chr2A
chr5D	126885941	126982940	+	chr2A
chr5D	126886141	127487640	-	chr2A
chr5D	126078241	126536940	+	chr2A
chr5D	356409341	356410240	+	chr2A
chr5D	2183541	2331640	+	chr2A
chr5D	3641941	3880440	-	chr2A
chr6C	410021001	410023600	-	chr2A
chr6C	118249401	118251300	-	chr2A
chr6C	373271401	373294200	+	chr2A
chr6D	54788301	54793000	+	chr2A
chr6D	100879501	100909900	-	chr2A
chr6D	154918201	155023200	-	chr2A
chr6D	330705901	330800700	+	chr2A
chr6D	285194301	285391200	-	chr2A
chr6D	111898201	111902200	-	chr2A
chr6D	395571401	395621900	-	chr2A
chr6D	250093701	250805400	-	chr2A
chr6D	250699101	251481100	-	chr2A
chr6D	176894001	176939900	+	chr2A
chr6D	175963601	176862000	-	chr2A
chr6D	175815401	175824300	+	chr2A
chr6D	85305801	85307800	+	chr2A
chr6D	175680301	175812700	+	chr2A
chr6D	174066701	175011300	-	chr2A
chr6D	171623001	173501300	+	chr2A
chr6D	171810901	171907100	+	chr2A
chr6D	170897901	171897600	+	chr2A
chr6D	169997201	170787400	+	chr2A
chr6D	168606001	168622500	-	chr2A
chr6D	157239401	157307900	-	chr2A
chr6D	166307101	167750000	+	chr2A
chr6D	165635401	166306700	-	chr2A
chr6D	165231401	165595700	+	chr2A
chr6D	165808301	166163300	-	chr2A
chr6D	165763801	165771100	-	chr2A
chr6D	163373401	164254200	+	chr2A
chr6D	162552301	163396200	+	chr2A
chr6D	157308501	159274600	+	chr2A
chr6D	167864901	168528000	-	chr2A
chr6D	168751401	169945500	+	chr2A
chr6D	168637001	168767600	+	chr2A
chr6D	150274001	156708700	+	chr2A
chr6D	144666801	150090800	+	chr2A
chr6D	143420101	144734800	+	chr2A
chr6D	67495301	67497400	-	chr2A
chr6D	141502801	143334700	-	chr2A
chr6D	138243001	141311400	+	chr2A
chr6D	137238401	138407500	+	chr2A
chr6D	137138201	137155800	-	chr2A
chr6D	135902301	137116900	+	chr2A
chr6D	135471501	135698000	-	chr2A
chr6D	124698601	135364300	+	chr2A
chr6D	127804401	127806200	-	chr2A
chr6D	127160701	127665400	-	chr2A
chr6D	120847101	124646800	+	chr2A
chr6D	121425501	121452300	-	chr2A
chr6D	117103101	120753300	+	chr2A
chr6D	116939601	117081800	-	chr2A
chr6D	112959701	116715900	+	chr2A
chr6D	111399201	112966500	+	chr2A
chr6D	111399701	111413200	+	chr2A
chr6D	106129301	111423900	+	chr2A
chr6D	104978101	106258800	+	chr2A
chr6D	103327301	104981900	+	chr2A
chr6D	103137501	103302100	-	chr2A
chr6D	102207901	103135500	+	chr2A
chr6D	102289101	102581600	-	chr2A
chr6D	114558901	115163600	+	chr2A
chr6D	100586001	101565300	+	chr2A
chr6D	100044601	101369500	+	chr2A
chr6D	99553801	99578100	-	chr2A
chr6D	99696001	99976100	+	chr2A
chr6D	70719701	70725700	-	chr2A
chr6D	95592901	99692200	+	chr2A
chr6D	95177701	95728100	+	chr2A
chr6D	77466901	77479100	-	chr2A
chr6D	76897201	76900300	-	chr2A
chr6D	90369301	95164800	+	chr2A
chr6D	89946501	89949700	-	chr2A
chr6D	89848101	89937900	+	chr2A
chr6D	89848301	89898500	+	chr2A
chr6D	88540801	89897300	+	chr2A
chr6D	88165101	88541300	+	chr2A
chr6D	82786901	88307100	+	chr2A
chr6D	78962001	79155800	-	chr2A
chr6D	79552501	79672000	+	chr2A
chr6D	79218401	80239000	-	chr2A
chr6D	109116201	109118500	-	chr2A
chr6D	80263501	80643100	-	chr2A
chr6D	80491901	80865100	-	chr2A
chr6D	80880901	80890300	+	chr2A
chr6D	80879701	81163400	-	chr2A
chr6D	80913201	81387700	-	chr2A
chr6D	158310001	158311200	-	chr2A
chr6D	81388101	82324000	-	chr2A
chr6D	78058901	78659300	+	chr2A
chr6D	78074201	78130100	+	chr2A
chr6D	78096001	78111800	+	chr2A
chr4C	63375101	63376500	-	chr2A
chr4C	44183101	44185000	-	chr2A
chr4C	59386301	59390900	-	chr2A
chr4C	24457101	24461000	-	chr2A
chr7D	168338763	168340762	+	chr2A
chr7D	100317363	100318362	-	chr2A
chr7D	375753563	377187462	-	chr2A
chr7D	331420063	331793462	+	chr2A
chr7D	382234463	382235462	-	chr2A
chr7D	348068663	348070662	+	chr2A
chr1C	422771359	422945558	-	C2
chr1C	406001659	406002458	-	C2
chr1C	336188659	336191658	-	C2
chr1C	484827959	484835158	-	C2
chr1C	116018459	116019958	-	C2
chr1C	141417159	142100658	-	C2
chr1C	141307159	141406058	+	C2
chr1C	363033859	363035958	-	C2
chr1C	231577659	231579258	-	C2
chr1C	248324059	248462858	+	C2
chr1C	507166859	507179458	-	C2
chr1C	426437259	426509658	-	C2
chr1C	52037659	52039558	-	C2
chr1D	394808860	394811159	-	C2
chr2C	13330151	13331550	+	C2
chr2C	462590151	462593850	-	C2
chr2C	133733751	133746150	+	C2
chr2C	352109551	352113150	-	C2
chr2C	113173951	113177050	-	C2
chr2C	489088851	489091050	+	C2
chr2C	63278051	63280750	-	C2
chr2C	613035551	613133450	-	C2
chr2C	53681651	53682950	+	C2
chr2C	471810451	471815350	+	C2
chr2C	176107651	176109950	-	C2
chr2C	613225551	613323250	-	C2
chr2C	136275751	136276950	+	C2
chr2C	278308951	278555450	-	C2
chr2C	253162651	253163950	+	C2
chr2C	490640151	491083150	-	C2
chr2D	386078155	386092254	-	C2
chr2D	13213455	13214854	-	C2
chr3C	267362501	267365100	+	C2
chr3C	215819601	215820700	+	C2
chr3C	229705501	229707900	+	C2
chr3C	73922801	73924100	+	C2
chr3C	266251501	266252600	+	C2
chr3C	341207701	341209000	+	C2
chr3C	378977401	379027100	-	C2
chr3C	276041101	276042700	+	C2
chr3C	207310801	207311900	-	C2
chr3C	100469301	100471800	+	C2
chr3C	459392901	459394000	+	C2
chr3C	119244601	119257300	+	C2
chr3C	182684601	182686500	+	C2
chr3D	27068201	27072200	-	C2
chr3D	426171801	426173000	+	C2
chr3D	22567401	22568500	-	C2
chr7C	200201	292800	-	C2
chr7C	491501	790600	+	C2
chr7C	776401	2210700	+	C2
chr7C	4317901	4853800	-	C2
chr7C	4354501	4530800	-	C2
chr7C	3327001	3328400	+	C2
chr7C	3753001	4352300	-	C2
chr7C	243323201	243328800	-	C2
chr7C	3347901	3714100	-	C2
chr7C	2886401	3348500	-	C2
chr7C	2540301	2548500	+	C2
chr7C	2254901	2830700	-	C2
chr7C	4891301	4930600	+	C2
chr7C	4931901	4976700	-	C2
chr7C	7566401	7634700	+	C2
chr7C	10537001	11040700	-	C2
chr7C	10446901	10449600	+	C2
chr7C	7824401	10372700	-	C2
chr7C	300451701	300453100	+	C2
chr7C	11214801	11505500	+	C2
chr7C	11510501	11532500	-	C2
chr7C	11537001	12271700	+	C2
chr7C	12312501	12360500	-	C2
chr7C	14679201	14777100	-	C2
chr7C	14695701	16031800	+	C2
chr7C	16016801	16144900	+	C2
chr7C	43898101	43938800	-	C2
chr7C	16147801	16369000	+	C2
chr7C	16375501	16382900	-	C2
chr7C	16540001	16610300	+	C2
chr7C	15737201	16768600	-	C2
chr7C	16659901	16758400	-	C2
chr7C	83069901	83295900	-	C2
chr7C	20714201	21006700	+	C2
chr7C	20997701	21080900	+	C2
chr7C	97803101	97807600	-	C2
chr7C	85224401	85226700	+	C2
chr7C	21118901	21121100	+	C2
chr7C	21746301	25191800	+	C2
chr7C	25154901	25493700	+	C2
chr7C	25361501	26595500	+	C2
chr7C	26582101	27748700	+	C2
chr7C	28319701	28337600	-	C2
chr7C	28522501	31953300	+	C2
chr7C	31884801	32374400	+	C2
chr7C	32371601	32998100	+	C2
chr7C	401522001	401529600	+	C2
chr7C	32998701	33800400	+	C2
chr7C	33791801	34133800	+	C2
chr7C	34123901	34475900	+	C2
chr7C	437299801	437316200	+	C2
chr7C	34488401	36097200	+	C2
chr7C	36078401	36268500	+	C2
chr7C	36135001	36267500	+	C2
chr7C	36134901	36522000	+	C2
chr7C	36477601	38991400	+	C2
chr7C	38987801	39207400	+	C2
chr7C	39199101	42745300	+	C2
chr7C	42733501	43841900	+	C2
chr7C	43663201	45672100	+	C2
chr7C	45672301	45856600	-	C2
chr7C	66556501	66559000	+	C2
chr7C	49797501	52562900	+	C2
chr7C	52791101	54147300	+	C2
chr7C	54018101	54633400	+	C2
chr7C	54679401	54685100	-	C2
chr7C	54698801	54735000	+	C2
chr7C	54708601	56113000	+	C2
chr7C	348211901	348212600	+	C2
chr7C	219865601	219867900	+	C2
chr7C	139200401	139202500	-	C2
chr7C	56218501	57234800	-	C2
chr7C	70170701	70172800	-	C2
chr7C	361858701	361859900	-	C2
chr7C	487777901	487780800	+	C2
chr7C	380119401	380129700	+	C2
chr7C	39549701	39562900	+	C2
chr7C	348251001	348259400	+	C2
chr7C	291224501	291228000	+	C2
chr7C	282224801	282256400	-	C2
chr7C	343816001	343817600	+	C2
chr4D	359123465	360330464	-	C2
chr4D	352313765	354942064	-	C2
chr4D	345550165	350687264	-	C2
chr4D	345380165	345381364	+	C2
chr4D	319329565	321304064	-	C2
chr4D	279323065	279324264	-	C2
chr4D	425483065	425484164	-	C2
chr4D	134534065	134539864	-	C2
chr5C	41309920	41312219	+	C2
chr5C	209764220	209767819	+	C2
chr5C	88979120	88993719	+	C2
chr5C	104036420	104039319	-	C2
chr5C	431337120	431361819	+	C2
chr5C	531712720	531714519	+	C2
chr5C	154241320	154242819	-	C2
chr5C	527785820	527790319	-	C2
chr5C	566150720	566191919	+	C2
chr5C	173220620	173222219	-	C2
chr5C	400319520	400321519	-	C2
chr5C	413808820	413828719	-	C2
chr5C	436220120	436221619	-	C2
chr5C	154217020	154218619	-	C2
chr5C	486166520	486170419	-	C2
chr5C	169551920	169556019	-	C2
chr5C	210331120	210336919	-	C2
chr5C	507824220	507825619	-	C2
chr5D	446668241	446669540	-	C2
chr5D	440638341	440642540	+	C2
chr5D	386263341	386266540	-	C2
chr5D	447176541	447182040	+	C2
chr5D	320718141	321258240	-	C2
chr5D	457210541	457225440	+	C2
chr4C	390895901	390905700	+	C2
chr4C	342315001	342320000	-	C2
chr4C	519536201	519539200	+	C2
chr4C	538488601	538491200	-	C2
chr4C	121663401	122723400	+	C2
chr4C	122715401	123643800	+	C2
chr4C	123557501	123621400	+	C2
chr4C	123739301	123811000	-	C2
chr4C	118926901	118929200	+	C2
chr4C	624597501	624600100	+	C2
chr4C	620219101	620220900	+	C2
chr4C	101522501	101523800	-	C2
chr4C	460100201	460102300	+	C2
chr4C	401060601	401090500	+	C2
chr4C	557045801	557047400	+	C2
chr4C	257656901	257658000	+	C2
chr4C	283891001	283899300	+	C2
chr4C	601808001	601809200	+	C2
chr4C	297691501	297692800	+	C2
chr4C	127500301	128597400	+	C2
chr4C	404561801	404585000	+	C2
chr4C	663171001	663173000	-	C2
chr4C	492029301	492032900	+	C2
chr4C	519965901	519968300	+	C2
chr4C	655541001	657525700	+	C2
chr7D	44986263	44988662	+	C2
chr7D	175048063	175051962	+	C2
chr7D	86731463	86734062	+	C2
chr1C	1895859	2178058	+	chr3A
chr1C	2210359	2237758	-	chr3A
chr1C	2253359	2532758	+	chr3A
chr1C	30242659	30358258	+	chr3A
chr1C	30426759	31369658	+	chr3A
chr1C	31368759	31451158	+	chr3A
chr1C	31429959	31853458	+	chr3A
chr1C	31824559	32625358	+	chr3A
chr1C	32358259	33202458	+	chr3A
chr1C	33027159	33039258	+	chr3A
chr1C	36704459	36816558	+	chr3A
chr1C	36749659	36771658	+	chr3A
chr1C	12109559	12117258	-	chr3A
chr1C	36753459	36817658	+	chr3A
chr1C	38969259	39062158	+	chr3A
chr1C	38705959	39244958	+	chr3A
chr1C	39968459	40434758	-	chr3A
chr1C	23583859	23677358	-	chr3A
chr1C	23440759	23496158	+	chr3A
chr1C	23284159	23292058	+	chr3A
chr1C	23558759	23570058	-	chr3A
chr1C	22407559	23303558	+	chr3A
chr1C	22056659	22416958	-	chr3A
chr1C	12703859	13351658	-	chr3A
chr1C	16388759	22133258	-	chr3A
chr1C	16358459	16476458	-	chr3A
chr1C	3171159	3172558	-	chr3A
chr1C	14484759	16339158	-	chr3A
chr1C	14438159	14439058	+	chr3A
chr1C	12667359	14483558	-	chr3A
chr1C	12352259	12353358	+	chr3A
chr1C	9445059	12671958	-	chr3A
chr1C	9479459	9484158	+	chr3A
chr1C	5700159	9531758	-	chr3A
chr1C	4737959	5698458	-	chr3A
chr1C	24233459	24242358	+	chr3A
chr1C	33168759	33383858	-	chr3A
chr1C	33237959	33267258	-	chr3A
chr1D	283333560	283340359	+	chr3A
chr1D	277035360	277055759	-	chr3A
chr1D	190728260	191195659	+	chr3A
chr1D	189797260	190541659	+	chr3A
chr1D	190428060	190587559	+	chr3A
chr1D	323976660	323977959	-	chr3A
chr1D	275311760	275688959	-	chr3A
chr1D	257648960	257650459	-	chr3A
chr1D	275236560	275311459	-	chr3A
chr1D	237219360	237225059	-	chr3A
chr1D	207044260	207849459	+	chr3A
chr1D	178237460	178947659	+	chr3A
chr1D	178907160	180903559	+	chr3A
chr1D	160239460	160361359	-	chr3A
chr1D	19960	105059	-	chr3A
chr1D	375665360	375667359	+	chr3A
chr1D	355908960	355913459	-	chr3A
chr1D	222370060	222375059	-	chr3A
chr1D	365419260	365424759	-	chr3A
chr2C	592429251	592430350	+	chr3A
chr2C	61783051	62334650	-	chr3A
chr2C	62124151	62129350	+	chr3A
chr2C	10949851	11287350	-	chr3A
chr2C	5862551	6666350	-	chr3A
chr2C	4912751	6034650	-	chr3A
chr2C	62334751	62363350	+	chr3A
chr2C	22897651	25756650	-	chr3A
chr2C	11457651	19574450	-	chr3A
chr2C	2380051	4618050	-	chr3A
chr2C	2863951	2990050	-	chr3A
chr2C	3348751	3353250	+	chr3A
chr2D	69796855	70560354	-	chr3A
chr2D	314823055	316772954	-	chr3A
chr2D	70278755	70339054	+	chr3A
chr2D	35789955	35791454	-	chr3A
chr4D	254945865	255919664	-	chr3A
chr4D	254950365	254955064	-	chr3A
chr4D	160354165	161174364	+	chr3A
chr4D	35092665	35448964	+	chr3A
chr4D	34699365	34772864	-	chr3A
chr4D	34974165	35032264	+	chr3A
chr4D	232409565	232411364	-	chr3A
chr4D	240752965	240756164	+	chr3A
chr4D	285323965	285335564	-	chr3A
chr4D	354135465	354138964	+	chr3A
chr4D	39871065	39877064	+	chr3A
chr4D	352078265	352129064	+	chr3A
chr4D	352176465	352201564	-	chr3A
chr4D	352214665	355557264	+	chr3A
chr4D	355553765	356209364	+	chr3A
chr4D	356147065	357344264	+	chr3A
chr4D	361925165	362845364	+	chr3A
chr4D	82455765	82457964	-	chr3A
chr4D	365791465	365796764	-	chr3A
chr4D	365797265	366087064	+	chr3A
chr4D	366068265	366383964	+	chr3A
chr4D	297353665	297356264	-	chr3A
chr4D	366706265	367514864	+	chr3A
chr4D	248769965	248779164	-	chr3A
chr5D	467303641	470263540	-	chr3A
chr5D	467097141	467102040	+	chr3A
chr5D	461262041	462412940	-	chr3A
chr5D	328315041	328317540	+	chr3A
chr5D	460183641	460185140	+	chr3A
chr5D	452977241	452988240	+	chr3A
chr5D	374444741	375111140	+	chr3A
chr5D	375160941	375164740	-	chr3A
chr5D	375634741	376049340	+	chr3A
chr5D	376024041	376150840	+	chr3A
chr5D	235212841	235214540	+	chr3A
chr5D	1005441	1216940	-	chr3A
chr5D	250126941	250130040	-	chr3A
chr5D	387716241	387718340	-	chr3A
chr6C	103788801	103799500	-	chr3A
chr6C	410774901	410778400	+	chr3A
chr6C	255754801	255802900	+	chr3A
chr6C	172115101	172117100	+	chr3A
chr6C	74867901	74872800	+	chr3A
chr6D	346385901	346386800	+	chr3A
chr6D	284915301	285104900	-	chr3A
chr6D	135364901	135367500	-	chr3A
chr6D	397637601	397638900	+	chr3A
chr6D	72756501	72758300	+	chr3A
chr6D	45144001	45145800	+	chr3A
chr6D	374767201	374951600	+	chr3A
chr4C	71228901	71232900	-	chr3A
chr4C	9471701	10366100	+	chr3A
chr4C	9893701	10594500	+	chr3A
chr4C	10566401	10703600	+	chr3A
chr4C	10525501	11354400	+	chr3A
chr4C	11384401	11485300	-	chr3A
chr4C	11426701	12066500	+	chr3A
chr4C	12040001	13651200	+	chr3A
chr4C	16082201	16124200	+	chr3A
chr4C	30070801	32500900	-	chr3A
chr4C	25035101	28756600	-	chr3A
chr4C	24954501	25034000	+	chr3A
chr4C	24854801	24870400	-	chr3A
chr4C	24484601	24487500	+	chr3A
chr4C	24736201	24795800	-	chr3A
chr4C	24533901	24609500	+	chr3A
chr4C	24450101	24730400	-	chr3A
chr4C	22884201	22975800	-	chr3A
chr4C	22893001	22895300	-	chr3A
chr4C	6876901	6878100	+	chr3A
chr4C	23108001	23226800	+	chr3A
chr4C	23120701	23294100	-	chr3A
chr4C	23328101	23336000	+	chr3A
chr4C	23338401	23478500	-	chr3A
chr4C	23500401	23547000	+	chr3A
chr4C	108601	261600	+	chr3A
chr4C	250001	388800	+	chr3A
chr4C	343401	483800	-	chr3A
chr4C	69997601	70003300	+	chr3A
chr4C	550701	897700	+	chr3A
chr4C	894001	1786300	+	chr3A
chr4C	1746501	1805800	+	chr3A
chr4C	1772701	1870400	+	chr3A
chr4C	8524001	8611000	+	chr3A
chr4C	16260301	16270300	+	chr3A
chr4C	17996401	18001200	-	chr3A
chr4C	18005201	18789800	+	chr3A
chr4C	18153701	18246300	+	chr3A
chr4C	18991301	19020700	-	chr3A
chr4C	18176201	18943800	+	chr3A
chr4C	18495201	18615700	-	chr3A
chr4C	19578601	20434900	+	chr3A
chr4C	64056101	64636100	-	chr3A
chr4C	64269701	64589200	-	chr3A
chr4C	20543801	20685600	+	chr3A
chr4C	20870001	20911800	-	chr3A
chr7D	379078863	379691862	+	chr3A
chr7D	1105663	1108562	-	chr3A
chr7D	479525063	479528362	+	chr3A
chr7D	18592163	18825862	-	chr3A
chr7D	18549763	18590862	+	chr3A
chr7D	16895963	18484362	-	chr3A
chr7D	16395263	16938362	-	chr3A
chr7D	219374363	219375762	+	chr3A
chr7D	321744463	321745962	-	chr3A
chr7D	382436063	383309662	+	chr3A
chr7D	383199063	383748962	+	chr3A
chr7D	383504263	383850762	+	chr3A
chr7D	208267963	208485062	+	chr3A
chr7D	479529863	479531562	-	chr3A
chr7D	7883663	8527862	+	chr3A
chr7D	94189963	94191662	+	chr3A
chr7D	128417963	128525062	-	chr3A
chr7D	466481963	466483162	-	chr3A
chr7D	94691063	94694162	-	chr3A
chr1C	356931759	356932858	+	C3
chr1C	180905059	180918458	+	C3
chr1C	295392059	295395058	+	C3
chr1C	56914759	56915958	-	C3
chr1C	105865459	105866258	-	C3
chr1C	371971459	371973858	-	C3
chr1C	267492259	267497058	-	C3
chr1C	80305759	80309158	-	C3
chr1C	376199059	376203958	+	C3
chr1C	435148359	435163258	+	C3
chr1C	449816859	449821058	-	C3
chr1C	242006759	242009558	+	C3
chr1C	325648359	325649658	-	C3
chr1C	392021959	392023258	-	C3
chr1C	15278059	16936558	-	C3
chr1C	86897459	86899058	-	C3
chr1C	19762259	20040858	-	C3
chr1C	28500259	31145058	+	C3
chr1C	24840759	24881658	-	C3
chr1C	12953759	12955458	+	C3
chr1C	2292159	2934058	-	C3
chr1D	429689060	429690459	-	C3
chr1D	217386760	217400159	+	C3
chr1D	49273560	49274959	-	C3
chr1D	442529360	453322559	+	C3
chr1D	454462760	456722859	-	C3
chr1D	427852860	427855959	+	C3
chr2C	425251551	425252950	-	C3
chr2C	227379551	227381850	+	C3
chr2C	458338051	458387050	+	C3
chr2C	212001051	212002550	-	C3
chr2C	243404351	243406650	-	C3
chr2C	113617651	113629250	-	C3
chr2C	147771951	147774150	-	C3
chr2C	362926051	362927650	+	C3
chr2C	223794251	223799550	-	C3
chr2C	488802751	488803850	-	C3
chr2C	298461651	298465450	-	C3
chr2C	247807751	247808850	+	C3
chr2C	281491051	281494750	-	C3
chr2C	311509951	311511750	-	C3
chr2C	432097651	432099850	+	C3
chr2D	286088755	286118654	-	C3
chr2D	40782855	40784254	+	C3
chr2D	29090755	29091454	+	C3
chr2D	471655	772754	-	C3
chr2D	640155	642154	-	C3
chr2D	194355	330754	+	C3
chr2D	319355	372954	+	C3
chr2D	15455	317854	-	C3
chr7C	304421001	304425800	+	C3
chr7C	277864901	278173900	-	C3
chr7C	32386101	32391400	-	C3
chr7C	300040501	300056200	+	C3
chr7C	341791201	341805100	+	C3
chr7C	242327201	242329200	+	C3
chr7C	78784001	78786400	+	C3
chr7C	113137701	113140100	+	C3
chr7C	41613201	41615200	+	C3
chr7C	312893601	312951900	-	C3
chr7C	330265401	330266800	+	C3
chr7C	421988601	421995200	+	C3
chr7C	249339701	249340800	+	C3
chr7C	185303101	185304200	+	C3
chr7C	361242101	361245700	+	C3
chr7C	6882201	6894700	+	C3
chr7C	219200301	219201200	+	C3
chr7C	26401501	26513200	-	C3
chr7C	496607101	496855700	-	C3
chr4D	445883365	445885164	-	C3
chr4D	389436265	389437164	-	C3
chr5C	548052820	548053919	+	C3
chr5C	260308320	260309519	-	C3
chr5C	215357020	215360419	+	C3
chr5C	115203620	115212919	+	C3
chr5C	559120620	561184919	+	C3
chr5C	453617420	453618819	+	C3
chr5C	291338620	291349419	-	C3
chr5C	442882420	442902119	-	C3
chr5C	165591320	165593119	-	C3
chr5C	191417820	191426719	-	C3
chr5C	290530120	290532319	-	C3
chr5C	362882620	362884119	-	C3
chr5C	500376720	500377619	-	C3
chr5C	273581420	273789319	-	C3
chr5C	158751620	158753119	+	C3
chr5C	201047920	201050319	-	C3
chr5C	537602820	537604619	-	C3
chr5C	502809920	502811419	-	C3
chr5C	313753520	313754819	+	C3
chr5C	515186120	515194719	+	C3
chr5C	78178920	78180219	+	C3
chr5D	306013141	306014940	-	C3
chr5D	442899241	442904040	-	C3
chr5D	2900441	2902540	-	C3
chr5D	398457141	398652140	-	C3
chr5D	401011841	402306140	-	C3
chr5D	400985441	401330740	-	C3
chr5D	400770541	401318640	-	C3
chr5D	400767141	400768140	+	C3
chr5D	400743441	400761340	+	C3
chr5D	399783341	400595540	-	C3
chr5D	399510341	399804340	-	C3
chr5D	399558541	399766840	-	C3
chr5D	399688141	399690340	-	C3
chr5D	398073141	398434240	+	C3
chr5D	402727741	407505740	+	C3
chr5D	407362441	416209940	+	C3
chr5D	416104841	417087840	+	C3
chr5D	417087541	419696440	+	C3
chr5D	419696241	423493840	+	C3
chr5D	423340141	424025540	+	C3
chr5D	424025641	424070740	-	C3
chr5D	424074541	425299240	+	C3
chr5D	425121841	427671840	+	C3
chr5D	427703741	427705540	-	C3
chr5D	427675541	428787140	+	C3
chr5D	428787541	428788840	-	C3
chr5D	428788841	429188140	+	C3
chr5D	429142841	431615940	+	C3
chr5D	431617041	431619540	-	C3
chr5D	431620041	432208840	+	C3
chr5D	432207241	434084140	+	C3
chr5D	434087641	434104040	-	C3
chr5D	434260841	434965240	+	C3
chr5D	435008741	435012040	-	C3
chr5D	434979941	435621640	+	C3
chr5D	435788841	435796840	-	C3
chr5D	435811041	436403240	+	C3
chr5D	201641841	201659740	-	C3
chr5D	436404641	440932040	+	C3
chr5D	441122041	441138140	-	C3
chr5D	441140541	441158940	+	C3
chr5D	441191041	441223540	-	C3
chr5D	441226741	444924240	+	C3
chr5D	444920241	445773440	+	C3
chr5D	444982341	446389340	+	C3
chr5D	446524741	446530440	-	C3
chr5D	446732341	446880140	+	C3
chr5D	446851241	447560540	+	C3
chr5D	447555141	448537240	+	C3
chr5D	453487541	453626340	-	C3
chr5D	451360841	451463040	-	C3
chr5D	448539341	451411740	-	C3
chr5D	453731741	454045040	+	C3
chr5D	453891741	454484240	+	C3
chr5D	454486141	454625840	-	C3
chr5D	454629441	456240940	+	C3
chr5D	456362641	456368340	-	C3
chr5D	456368741	456383440	+	C3
chr5D	456382541	456651440	+	C3
chr5D	467176541	467208740	-	C3
chr5D	456605041	456652740	-	C3
chr5D	457151541	458717040	+	C3
chr5D	458670041	458846040	+	C3
chr5D	458846041	458853040	-	C3
chr5D	458861441	459932240	+	C3
chr5D	455104941	455107840	+	C3
chr5D	459918941	460206540	+	C3
chr5D	470296341	470460940	-	C3
chr5D	432787841	432789340	-	C3
chr5D	470287141	470294040	-	C3
chr5D	470278541	470281240	+	C3
chr5D	470158641	470277640	-	C3
chr5D	469130541	470161940	-	C3
chr5D	465422041	465663040	-	C3
chr5D	465242741	465491640	-	C3
chr5D	464979041	465243240	-	C3
chr5D	464202841	465064640	-	C3
chr5D	464202141	464697940	-	C3
chr5D	464550641	464696140	-	C3
chr5D	464343141	464628640	-	C3
chr5D	464130441	464344040	-	C3
chr5D	463926341	464140640	-	C3
chr5D	463921741	463923940	+	C3
chr5D	462778841	463909140	-	C3
chr5D	462706241	462798440	-	C3
chr5D	462363741	462711540	-	C3
chr5D	462293941	462295140	+	C3
chr5D	460688841	462276940	-	C3
chr5D	470570041	470578840	+	C3
chr5D	470599141	470621340	-	C3
chr5D	470622641	470872940	+	C3
chr5D	470952341	470999740	-	C3
chr5D	471170341	473574540	+	C3
chr5D	473528741	473925640	-	C3
chr5D	473629241	473730840	-	C3
chr6C	23532601	23553800	-	C3
chr6C	126350701	126357900	+	C3
chr6C	319658901	319660600	-	C3
chr6C	133976801	133978100	-	C3
chr6C	571050101	571051500	+	C3
chr6C	358952201	359015200	+	C3
chr6C	393710601	393711500	+	C3
chr6C	467326701	467333000	+	C3
chr6C	427224201	427229100	-	C3
chr6C	112339401	112340700	+	C3
chr6C	144138601	144142000	-	C3
chr6C	189456601	189458400	+	C3
chr6C	557897001	557897900	-	C3
chr6C	190174901	190178300	+	C3
chr6C	577673101	577674900	+	C3
chr6C	246850901	246856200	+	C3
chr6C	142538401	142539400	+	C3
chr6C	271864501	271935300	-	C3
chr6C	176739601	176743300	-	C3
chr6C	180776201	180781600	+	C3
chr6C	192881201	192891300	+	C3
chr6C	108581101	108583300	+	C3
chr6D	31199701	31200800	+	C3
chr6D	14278001	14279800	+	C3
chr6D	23887001	23891300	+	C3
chr6D	388495901	388498200	-	C3
chr4C	463671001	463698200	+	C3
chr4C	101035101	101036100	+	C3
chr4C	445706101	446194500	+	C3
chr4C	445631501	445706100	-	C3
chr4C	74733001	74734400	+	C3
chr4C	418063101	418070800	-	C3
chr4C	290526201	290904300	+	C3
chr4C	98188701	98190400	-	C3
chr4C	319053301	319116800	-	C3
chr4C	363616001	363617600	+	C3
chr4C	443908401	443912600	+	C3
chr4C	543504101	543506700	+	C3
chr4C	614370301	614428000	-	C3
chr4C	614440301	618572300	+	C3
chr4C	619531701	620124100	-	C3
chr4C	618828501	619598600	-	C3
chr4C	620172101	628890100	+	C3
chr4C	628890301	628892500	-	C3
chr4C	628943101	631814700	+	C3
chr4C	631826401	631827700	-	C3
chr4C	631847101	642612100	+	C3
chr4C	673103401	673104900	+	C3
chr4C	642652501	643538900	+	C3
chr4C	643541801	643605900	-	C3
chr4C	643606201	656642100	+	C3
chr4C	656916401	657085600	-	C3
chr4C	657171201	666826100	+	C3
chr4C	666913301	666931000	-	C3
chr4C	667045801	670983800	+	C3
chr4C	671112401	671122300	-	C3
chr4C	671342301	672743300	+	C3
chr4C	672887401	672962500	-	C3
chr4C	673120601	677611600	+	C3
chr4C	120224801	121125800	-	C3
chr4C	118879201	120110200	+	C3
chr4C	115793801	118087900	-	C3
chr4C	114470801	115795500	-	C3
chr4C	112747501	113539200	+	C3
chr4C	112702801	112784100	-	C3
chr4C	112197101	112732100	-	C3
chr4C	111839701	112257300	-	C3
chr4C	111738201	111847700	-	C3
chr4C	111428701	111432200	+	C3
chr4C	109292801	111385100	-	C3
chr4C	105354801	109293300	-	C3
chr4C	105345501	105354100	+	C3
chr4C	104783901	105272000	-	C3
chr4C	103399101	103401900	+	C3
chr4C	104657001	104777600	-	C3
chr4C	103432201	103433200	+	C3
chr4C	104392801	104655800	-	C3
chr4C	103444701	104286400	+	C3
chr4C	254636901	254637700	+	C3
chr4C	103402001	103407800	+	C3
chr4C	100753101	103399500	-	C3
chr4C	100972801	100992200	+	C3
chr4C	98805701	99227600	+	C3
chr4C	99329401	99538100	-	C3
chr4C	99607901	100111100	+	C3
chr4C	100008501	100585400	+	C3
chr4C	96569501	98547900	-	C3
chr4C	96560001	96588300	-	C3
chr4C	96484201	96520000	+	C3
chr4C	96432301	96435200	+	C3
chr4C	91433501	95859900	-	C3
chr4C	91177301	91440400	-	C3
chr4C	91175301	91217600	-	C3
chr4C	76005601	76023200	+	C3
chr4C	90897001	91110100	-	C3
chr4C	90671101	90688000	+	C3
chr4C	89575001	90552900	-	C3
chr4C	89485701	89516700	+	C3
chr4C	89459401	89473400	-	C3
chr4C	89421901	89464200	-	C3
chr4C	88478501	89424800	-	C3
chr4C	77638801	77675300	+	C3
chr4C	77678301	77890400	-	C3
chr4C	76072001	76172800	+	C3
chr4C	74999201	75011800	+	C3
chr4C	74882501	74981200	-	C3
chr4C	74877201	74879400	+	C3
chr4C	74767901	74842800	-	C3
chr4C	74731001	74732200	+	C3
chr4C	74571601	74762100	-	C3
chr4C	74368701	74591900	-	C3
chr4C	73772801	74392200	-	C3
chr4C	72568001	73811500	-	C3
chr4C	72516601	72618900	+	C3
chr4C	71392901	72500000	-	C3
chr4C	121389601	121514800	-	C3
chr7D	15580763	15585362	-	C3
chr7D	444073663	444076162	+	C3
chr7D	91532163	91535462	-	C3
chr1C	22640559	22645658	+	chr4A
chr1C	14901459	14906658	-	chr4A
chr1C	11348759	11352858	-	chr4A
chr1C	13118659	13119858	-	chr4A
chr1C	9807159	9809658	-	chr4A
chr1C	34330259	34332558	-	chr4A
chr1C	470784959	470785858	-	chr4A
chr1C	35222659	35224558	-	chr4A
chr1D	83802260	83838559	-	chr4A
chr1D	262108660	262115059	+	chr4A
chr1D	459584160	459586759	-	chr4A
chr1D	290352460	290366659	+	chr4A
chr1D	136369260	136374459	+	chr4A
chr1D	314445860	314451059	-	chr4A
chr1D	33315260	33325559	-	chr4A
chr1D	368589360	368916759	+	chr4A
chr1D	289234460	289235259	-	chr4A
chr1D	368918960	369173559	+	chr4A
chr1D	369098960	370237659	+	chr4A
chr1D	439222860	439223659	-	chr4A
chr1D	432758960	432759959	+	chr4A
chr1D	318968260	319442959	+	chr4A
chr1D	321013960	321016259	-	chr4A
chr2C	571314251	575962850	-	chr4A
chr2C	535958851	535961650	-	chr4A
chr2C	99856751	99863450	-	chr4A
chr2D	37845655	37849754	-	chr4A
chr2D	341367255	341409954	+	chr4A
chr2D	18921955	21873454	-	chr4A
chr2D	169368555	169482054	-	chr4A
chr2D	67038255	68928254	-	chr4A
chr2D	66630955	67096554	-	chr4A
chr2D	115030855	115615454	+	chr4A
chr2D	364297555	364298654	-	chr4A
chr2D	346997455	346998754	-	chr4A
chr2D	297048955	297050354	-	chr4A
chr3C	356548201	356551600	-	chr4A
chr3C	314172901	314200800	-	chr4A
chr3C	515094801	515514400	-	chr4A
chr3C	516910401	517811300	+	chr4A
chr3C	519506601	519558100	-	chr4A
chr3C	515838401	516437600	+	chr4A
chr3D	304553801	304558900	+	chr4A
chr3D	14029701	14047700	+	chr4A
chr3D	441043201	441048200	+	chr4A
chr3D	318706301	318715700	-	chr4A
chr7C	393801001	393803300	+	chr4A
chr7C	142847501	147876600	-	chr4A
chr7C	51561101	51566200	+	chr4A
chr7C	123115401	124793400	-	chr4A
chr7C	107457201	111350900	-	chr4A
chr7C	105613001	107492900	-	chr4A
chr7C	95414901	102521700	-	chr4A
chr7C	84873101	90163200	-	chr4A
chr7C	72384801	72546600	-	chr4A
chr7C	67346701	70173800	-	chr4A
chr7C	62766401	67379400	-	chr4A
chr7C	61443201	62766700	-	chr4A
chr7C	53630901	57310900	-	chr4A
chr7C	46187101	48614300	-	chr4A
chr7C	36115801	37306300	-	chr4A
chr7C	29284501	36032500	-	chr4A
chr7C	23770201	26894900	-	chr4A
chr7C	15218601	21363400	-	chr4A
chr7C	9709301	10683200	+	chr4A
chr7C	2854701	7432800	-	chr4A
chr7C	2559201	2560300	+	chr4A
chr7C	1032301	2611200	-	chr4A
chr7C	480842801	480846500	+	chr4A
chr5C	485092620	486481619	+	chr4A
chr5C	484789220	484791419	-	chr4A
chr5C	561198120	561203419	-	chr4A
chr5C	96068820	96072619	-	chr4A
chr5C	442795520	442913719	+	chr4A
chr5C	471311120	471332919	+	chr4A
chr5C	491550320	491603819	-	chr4A
chr5C	491645020	497714519	+	chr4A
chr5C	497820420	497821319	-	chr4A
chr5C	498209020	498210219	+	chr4A
chr5C	499645220	500772019	+	chr4A
chr5C	507437020	518177019	+	chr4A
chr5C	521773820	522774719	+	chr4A
chr5C	528267320	531752719	+	chr4A
chr5C	537119520	537123819	+	chr4A
chr5C	543038520	543152119	+	chr4A
chr5D	364280541	364831740	+	chr4A
chr5D	364008641	364784340	+	chr4A
chr5D	32566341	32594540	+	chr4A
chr5D	29494541	30253940	-	chr4A
chr5D	180849241	183538640	-	chr4A
chr5D	89410841	89422540	-	chr4A
chr5D	213987541	213990640	-	chr4A
chr5D	388479141	388483240	-	chr4A
chr5D	218575541	220654640	-	chr4A
chr5D	334670541	338003240	+	chr4A
chr5D	337894241	337896040	-	chr4A
chr5D	338040341	339631340	+	chr4A
chr5D	16212641	16218740	+	chr4A
chr5D	355847941	355878540	+	chr4A
chr5D	356105841	357631040	-	chr4A
chr5D	355781141	356107240	-	chr4A
chr5D	353803241	355826540	-	chr4A
chr5D	353074441	353808040	-	chr4A
chr5D	348972841	349079040	-	chr4A
chr5D	351189841	352908240	-	chr4A
chr5D	349513041	351226340	-	chr4A
chr5D	349371641	349558740	-	chr4A
chr5D	348574941	349435240	-	chr4A
chr5D	347885841	348584240	-	chr4A
chr5D	347376741	348330540	-	chr4A
chr5D	343113641	347436340	-	chr4A
chr5D	342808641	343114440	-	chr4A
chr5D	341987141	342065540	+	chr4A
chr5D	340964241	341311740	+	chr4A
chr5D	341590441	341593140	-	chr4A
chr5D	341588441	341963440	+	chr4A
chr5D	340093241	342686940	-	chr4A
chr5D	340097141	340114840	-	chr4A
chr5D	340021441	340023940	+	chr4A
chr5D	339786141	340018640	-	chr4A
chr5D	359178841	360556240	-	chr4A
chr5D	357855341	359239440	-	chr4A
chr5D	361060141	362230840	+	chr4A
chr5D	362181041	366307240	+	chr4A
chr5D	393824041	393828040	+	chr4A
chr5D	370833141	371477340	+	chr4A
chr5D	371454341	371584340	+	chr4A
chr5D	287553641	287555340	-	chr4A
chr5D	373367341	376667640	+	chr4A
chr5D	390704441	390929940	+	chr4A
chr5D	394057641	394472640	-	chr4A
chr5D	335130041	335314640	+	chr4A
chr5D	392741841	394036340	-	chr4A
chr5D	392740641	392741640	+	chr4A
chr5D	392721441	392739040	+	chr4A
chr5D	392131341	392716440	-	chr4A
chr5D	392129241	392130440	+	chr4A
chr5D	391909641	392129040	-	chr4A
chr5D	394500941	394928840	-	chr4A
chr5D	92347641	92358040	-	chr4A
chr5D	398802141	398961240	+	chr4A
chr6C	101858401	101860000	-	chr4A
chr6C	213975201	213976100	+	chr4A
chr6C	49959801	49961000	+	chr4A
chr6D	334917101	334922200	+	chr4A
chr6D	84823701	85739200	+	chr4A
chr6D	393552501	393553500	+	chr4A
chr6D	383037101	383041100	-	chr4A
chr6D	168754701	168759500	+	chr4A
chr6D	92248201	93290000	-	chr4A
chr6D	92994401	93189000	-	chr4A
chr6D	129752101	130347300	-	chr4A
chr6D	129705701	130285300	-	chr4A
chr6D	128797101	130269600	-	chr4A
chr7D	15671263	15673162	-	chr4A
chr7D	42900163	44372362	-	chr4A
chr7D	427718863	427731562	-	chr4A
chr7D	79668963	79899562	-	chr4A
chr7D	459966863	459968362	+	chr4A
chr7D	456634863	456636462	+	chr4A
chr7D	469369463	469371362	+	chr4A
chr7D	18859163	19899162	+	chr4A
chr7D	122071663	122165962	+	chr4A
chr7D	447386963	447660062	+	chr4A
chr7D	464818863	464819962	-	chr4A
chr7D	447667563	448706862	+	chr4A
chr7D	462477363	462479262	-	chr4A
chr7D	448707163	449683962	+	chr4A
chr7D	446909063	447112062	+	chr4A
chr7D	447224363	447250162	-	chr4A
chr7D	447237063	447239662	-	chr4A
chr7D	447297263	447330062	+	chr4A
chr7D	312993663	314027262	-	chr4A
chr7D	37968563	39001962	-	chr4A
chr1C	76188059	76208458	+	C4
chr1C	83772859	83773658	+	C4
chr1C	129702859	129705558	-	C4
chr1C	290796359	290798358	+	C4
chr1C	205919359	205927758	-	C4
chr1C	15502859	15505658	-	C4
chr1C	512655759	512656658	-	C4
chr1C	57847059	57849158	-	C4
chr1C	481964259	481969858	+	C4
chr1C	537074059	537089558	+	C4
chr1C	399482059	399484658	-	C4
chr1C	209788759	209789558	-	C4
chr1D	450271360	450274159	-	C4
chr3C	195161201	195167700	-	C4
chr3C	378739601	378745900	+	C4
chr3C	285695301	285698000	-	C4
chr3C	158731101	158736100	-	C4
chr3C	368421701	368427300	-	C4
chr3C	280047701	280048500	+	C4
chr3C	143477901	144083900	-	C4
chr3C	398160301	398162800	+	C4
chr3C	379083901	379115000	+	C4
chr3C	375919801	375920700	-	C4
chr3C	504377301	504389800	+	C4
chr3C	44897001	44979600	-	C4
chr3C	208627001	208628300	+	C4
chr3C	46888501	46889400	-	C4
chr3C	137550301	137552200	+	C4
chr3D	440465301	441208900	-	C4
chr3D	440256801	440912200	-	C4
chr3D	382385901	382429200	+	C4
chr3D	417301301	417305700	+	C4
chr3D	381124501	381125800	+	C4
chr3D	438930601	438933500	-	C4
chr7C	496177001	496181700	-	C4
chr7C	496175501	496358000	+	C4
chr7C	494450801	496420300	-	C4
chr7C	494524301	494527600	-	C4
chr7C	486113701	486330800	+	C4
chr7C	412278801	412279700	-	C4
chr7C	401786001	401807900	-	C4
chr7C	193020401	193022500	-	C4
chr7C	382820601	382823200	+	C4
chr7C	315932401	315934100	-	C4
chr7C	226548101	226549400	-	C4
chr7C	264109901	264113000	+	C4
chr7C	166405901	166408100	+	C4
chr7C	324668701	324670700	+	C4
chr7C	6507101	6510900	+	C4
chr7C	254853601	254860100	+	C4
chr7C	49225101	49227400	-	C4
chr4D	148827065	148834764	-	C4
chr4D	446158665	446162164	-	C4
chr4D	334845765	334846664	+	C4
chr4D	356068465	356072864	-	C4
chr4D	436113565	436114564	-	C4
chr4D	230463065	230463964	-	C4
chr4D	248429265	248433364	-	C4
chr4D	455719165	455722064	-	C4
chr5C	432455720	433110519	-	C4
chr5C	457355620	457777719	-	C4
chr5C	457059820	457230819	+	C4
chr5C	455459620	457058219	-	C4
chr5C	454486620	455294119	+	C4
chr5C	451917320	452349719	-	C4
chr5C	453074920	453116619	+	C4
chr5C	453317720	453888619	-	C4
chr5C	453953920	454260719	+	C4
chr5C	487698320	487699219	+	C4
chr5C	454263520	454397119	+	C4
chr5C	451229820	451881519	-	C4
chr5C	129937620	129943919	-	C4
chr5C	450212820	451181519	-	C4
chr5C	447708320	450314019	-	C4
chr5C	444945120	447742719	-	C4
chr5C	444573620	445000119	-	C4
chr5C	443807720	444575319	-	C4
chr5C	439274020	443885219	-	C4
chr5C	439169420	439265319	+	C4
chr5C	437991820	438973419	-	C4
chr5C	337258120	337260919	-	C4
chr5C	436330320	437810719	-	C4
chr5C	571021120	571024619	+	C4
chr5C	435847420	436036419	-	C4
chr5C	434581620	435909519	-	C4
chr5C	140120820	140122119	+	C4
chr5C	433370220	434544919	-	C4
chr5C	431625220	433378719	-	C4
chr5C	431622520	431624319	+	C4
chr5C	431329720	431505519	-	C4
chr5C	410000220	410001419	-	C4
chr5C	430683720	431331219	-	C4
chr5C	429875520	430757519	-	C4
chr5C	48095920	48100219	-	C4
chr5C	426899620	429849419	-	C4
chr5C	426798320	427045719	-	C4
chr5C	426767020	426768319	+	C4
chr5C	422243820	426755419	-	C4
chr5C	422177020	422292819	+	C4
chr5C	420964820	422236919	-	C4
chr5C	420893520	420972319	-	C4
chr5C	420723220	420775719	+	C4
chr5C	419508920	420654519	-	C4
chr5C	417527820	419723719	-	C4
chr5C	417102720	417395619	+	C4
chr5C	413729420	417594819	-	C4
chr5C	412398720	413064219	+	C4
chr5C	412751620	413048219	-	C4
chr5C	411579720	413440719	-	C4
chr5C	114513720	114515919	+	C4
chr5C	409003220	411576919	-	C4
chr5C	428906920	428911219	-	C4
chr5C	407968620	408917219	-	C4
chr5C	406686120	408076019	-	C4
chr5C	403450720	403626519	-	C4
chr5C	404456020	406004519	-	C4
chr5C	404380920	404451319	+	C4
chr5C	403189720	404351219	-	C4
chr5C	402019420	403217319	-	C4
chr5C	399385420	402084519	-	C4
chr5C	178494520	178496619	-	C4
chr5C	398952420	399293319	-	C4
chr5C	398838520	398949219	+	C4
chr5C	397640220	398766719	-	C4
chr5C	397509020	397513119	+	C4
chr5C	396916620	397368619	-	C4
chr5C	362471420	362522719	-	C4
chr5C	387993320	396872719	-	C4
chr5C	364574420	364577519	+	C4
chr5C	385965920	387993319	-	C4
chr5C	383963920	384412119	+	C4
chr5C	383970220	384431119	+	C4
chr5C	384147620	385690019	+	C4
chr5C	377846820	383603919	-	C4
chr5C	381474220	381521319	-	C4
chr5C	374700220	377622219	-	C4
chr5C	369026320	369964519	+	C4
chr5C	389939920	389941519	-	C4
chr5C	370311020	370849319	+	C4
chr5C	370849520	370882119	-	C4
chr5C	370882120	371408319	+	C4
chr5C	452145620	452147719	-	C4
chr5C	371719320	372589519	+	C4
chr5C	40988520	40993019	-	C4
chr5C	372706120	373644219	+	C4
chr5C	368237520	368765519	-	C4
chr5C	368114220	368204419	+	C4
chr5C	364845720	368057119	-	C4
chr5C	365293020	365594819	+	C4
chr5C	358306520	363139819	-	C4
chr5C	357625820	358307019	-	C4
chr5C	139920020	139923519	-	C4
chr5C	356638920	357622519	-	C4
chr5C	356483020	356687719	-	C4
chr5C	354926620	356512519	-	C4
chr5C	143599520	143603819	+	C4
chr5C	542090220	542091819	+	C4
chr5C	416200720	416210519	-	C4
chr5C	360539320	360540619	-	C4
chr5C	204458620	204462719	+	C4
chr5C	219484620	219486419	-	C4
chr5C	459627220	459633719	+	C4
chr5C	44991120	44992819	+	C4
chr5C	200712620	200713719	+	C4
chr5C	561241420	561242819	-	C4
chr5C	494897720	494898919	-	C4
chr5C	48297320	48299019	-	C4
chr5C	428453220	428454919	-	C4
chr5D	417941641	417951240	-	C4
chr5D	459569541	459574140	-	C4
chr5D	448915841	448928040	+	C4
chr5D	393024841	393029340	+	C4
chr5D	420204041	420215440	-	C4
chr5D	416568441	416570440	-	C4
chr6C	20592901	22083500	-	C4
chr6C	20430601	20606100	-	C4
chr6C	20376001	20377600	+	C4
chr6C	20362201	20375800	-	C4
chr6C	20306701	20359700	+	C4
chr6C	20104801	20113400	-	C4
chr6C	330830001	330832600	-	C4
chr6C	19370601	20088900	-	C4
chr6C	19052601	19243100	+	C4
chr6C	582213601	582230700	+	C4
chr6C	135789801	135791200	+	C4
chr6C	199170901	199171600	-	C4
chr6C	350943001	350944000	-	C4
chr6C	225635401	225637800	+	C4
chr6C	155477001	155494300	-	C4
chr6C	243269801	243289300	+	C4
chr6C	553736601	553738200	-	C4
chr6C	201733701	201736000	+	C4
chr6C	372689301	372694200	+	C4
chr6C	88652201	88654100	+	C4
chr6C	91421001	91423400	+	C4
chr6C	59433801	59434600	+	C4
chr6C	184668201	184670900	+	C4
chr6C	297230301	297234100	-	C4
[truncated: 1,816 more rows]

## Sheet: Fig E7b_Homoeologous exchange
Sanfensan	start	end	strand	A.longiglumis plus A. insularis
chr1C	456972001	457013800	-	chr1A
chr1C	456754501	458522500	-	chr1A
chr1C	456581001	458279200	-	chr1A
chr1C	453596101	453660100	-	chr1A
chr1C	453583201	456171300	+	chr1A
chr1C	457675801	457766500	-	chr1A
chr1C	458967901	459014100	-	chr1A
chr1D	368218501	371026100	-	chr1A
chr1D	374070001	378128400	+	chr1A
chr1D	389500101	389978600	+	chr1A
chr1D	390406401	397333200	+	chr1A
chr1D	401704801	403337100	+	chr1A
chr1D	180132901	180305400	+	chr1A
chr1D	176948701	177184200	-	chr1A
chr1D	242019801	243008500	+	chr1A
chr1D	252199101	252301800	+	chr1A
chr1D	252746301	257833500	+	chr1A
chr1D	333160801	333181500	+	chr1A
chr1D	335728501	335775300	+	chr1A
chr1D	361098101	361117300	-	chr1A
chr1D	343603401	343621100	+	chr1A
chr1A	550444901	551441100	+	chr1C
chr1A	393956101	394512500	+	chr1C
chr1A	548649201	548909200	+	chr1C
chr1A	548226901	548901000	+	chr1C
chr1A	392675601	393105100	+	chr1C
chr1A	546855501	548146900	+	chr1C
chr1A	390643001	391476000	+	chr1C
chr1A	545332301	546073600	+	chr1C
chr1A	389763001	389799900	+	chr1C
chr1A	544732701	545308800	+	chr1C
chr1A	388960701	389451300	+	chr1C
chr1A	543976301	544474700	+	chr1C
chr1A	543467501	544004000	+	chr1C
chr1A	387805201	387823300	+	chr1C
chr1A	543375201	543460600	+	chr1C
chr1A	387249301	387692500	+	chr1C
chr1A	540943101	542910000	+	chr1C
chr1A	384918701	385478500	+	chr1C
chr1A	539406001	540692900	+	chr1C
chr1A	539393801	539404700	-	chr1C
chr1A	539160001	539382800	+	chr1C
chr1A	383293401	383535500	+	chr1C
chr1A	538637501	538796300	+	chr1C
chr1A	382226201	382691800	+	chr1C
chr1A	537538301	538243600	+	chr1C
chr1A	381154001	381433400	+	chr1C
chr1A	536932401	537267100	+	chr1C
chr1A	380819401	380836100	+	chr1C
chr1A	532350801	536928800	+	chr1C
chr1A	532245801	532344600	-	chr1C
chr1A	532114201	532245200	+	chr1C
chr1A	378653001	378654400	+	chr1C
chr1A	530504501	532113500	+	chr1C
chr1A	376011201	376607900	+	chr1C
chr1A	529831101	529838400	+	chr1C
chr1A	375899901	375961300	+	chr1C
chr1A	528761401	529801200	+	chr1C
chr1A	528746601	528752200	-	chr1C
chr1A	528639601	528708400	+	chr1C
chr1A	528628901	528630400	-	chr1C
chr1A	527124401	528637100	+	chr1C
chr1A	524583601	527266700	+	chr1C
chr1A	370780901	371517100	+	chr1C
chr1A	524019501	524053700	+	chr1C
chr1A	370187801	370924700	+	chr1C
chr1A	522797301	523668600	+	chr1C
chr1A	369957201	370117400	+	chr1C
chr1A	522523201	522641600	+	chr1C
chr1A	522411001	522538700	+	chr1C
chr1A	369681501	369835300	+	chr1C
chr1A	520686201	522285800	+	chr1C
chr1A	457899201	457974100	+	chr1C
chr1A	520311801	520659400	+	chr1C
chr1A	368161701	368367500	+	chr1C
chr1A	519998401	520147100	+	chr1C
chr1A	519831501	520011500	+	chr1C
chr1A	519715501	519720700	-	chr1C
chr1A	518328901	519667400	+	chr1C
chr1A	514513201	517613100	-	chr1C
chr1A	506561501	507931100	+	chr1C
chr1A	508004601	511324300	-	chr1C
chr1A	512375201	513549000	+	chr1C
chr1A	360512701	361059700	+	chr1C
chr1A	511469701	511914800	+	chr1C
chr1A	505271001	506524700	+	chr1C
chr1A	356920401	357270700	+	chr1C
chr1A	505095501	505180100	+	chr1C
chr1A	354366301	354495700	+	chr1C
chr1A	500825701	502323000	+	chr1C
chr1A	352844301	352852300	+	chr1C
chr1A	497781801	500746100	+	chr1C
chr1A	349552201	349559200	+	chr1C
chr1A	497734101	497758300	+	chr1C
chr1A	349258601	349552000	+	chr1C
chr1A	495795501	497541600	+	chr1C
chr1A	345561201	347466100	+	chr1C
chr1A	494743301	495175800	+	chr1C
chr1A	344698001	345071400	+	chr1C
chr1A	493809801	494113900	+	chr1C
chr1A	344441501	344498900	+	chr1C
chr1A	493117301	493738000	+	chr1C
chr1A	343897301	344142900	+	chr1C
chr1A	492432901	492454800	+	chr1C
chr1A	343660201	343856900	+	chr1C
chr1A	490870501	492104200	+	chr1C
chr1A	341961501	342191300	+	chr1C
chr1A	490327401	490396300	+	chr1C
chr1A	341736901	341858900	+	chr1C
chr1A	489534001	489991500	+	chr1C
chr1A	340957701	341599000	+	chr1C
chr1A	487390101	488530200	+	chr1C
chr1A	486940901	487330000	-	chr1C
chr1A	484263401	486937300	+	chr1C
chr1A	337436801	337923500	+	chr1C
chr1A	480316201	482982400	+	chr1C
chr1A	336218001	336618900	+	chr1C
chr1A	477073901	479826600	+	chr1C
chr1A	333739101	333821600	+	chr1C
chr1A	476668601	477053000	+	chr1C
chr1A	331971901	333450600	+	chr1C
chr1A	474121701	475454200	+	chr1C
chr1A	473974501	474123700	+	chr1C
chr1A	329345201	330860100	+	chr1C
chr1A	468402501	472348500	+	chr1C
chr1A	465628501	468849600	+	chr1C
chr1A	465975501	467530500	+	chr1C
chr1A	463563501	466119200	+	chr1C
chr1A	322488601	323606300	+	chr1C
chr1A	461646901	461765000	+	chr1C
chr1A	322030801	322396300	+	chr1C
chr1A	458177301	461224600	+	chr1C
chr1A	319784401	320582100	+	chr1C
chr1A	456440601	457310700	+	chr1C
chr1A	319045901	319388400	+	chr1C
chr1A	455381501	456010300	+	chr1C
chr1A	317046101	318445800	+	chr1C
chr1A	454739201	454893300	+	chr1C
chr1A	316717801	316924900	+	chr1C
chr1A	450202201	453773300	+	chr1C
chr1A	314133901	314903300	+	chr1C
chr1A	445460501	448950900	+	chr1C
chr1A	310634701	311718600	+	chr1C
chr1A	443376201	444377400	+	chr1C
chr1A	309225001	309889200	+	chr1C
chr1A	440689801	442608100	+	chr1C
chr1A	440672201	440687900	-	chr1C
chr1A	440654201	440671200	+	chr1C
chr1A	307827101	307899400	+	chr1C
chr1A	439539401	440558900	+	chr1C
chr1A	248565801	248567000	-	chr1C
chr1D	325981701	327689800	+	chr1C
chr1A	5833501	7549200	+	chr1D
chr1A	6939601	7363200	-	chr1D
chr1A	396345401	396743100	-	chr1D
chr1A	395775101	395900100	-	chr1D
chr1A	550165801	550599800	-	chr1D
chr1A	395504701	395565200	-	chr1D
chr1A	550160601	550164300	+	chr1D
chr1A	376042401	377600000	-	chr1D
chr1A	296168801	297269700	-	chr1D
chr1A	191184301	192269700	-	chr1D
chr1C	38460301	38720700	-	chr1D
chr1C	38486401	38600300	-	chr1D
chr2D	193779201	197499100	+	chr2A
chr2D	193626101	193683400	-	chr2A
chr2D	186924001	193623600	+	chr2A
chr2D	178292601	187044300	+	chr2A
chr2D	177564801	178293100	+	chr2A
chr2D	131303501	136154900	+	chr2A
chr2D	527719901	530261200	-	chr2A
chr2D	478638401	479658400	+	chr2A
chr2D	438943001	440802200	+	chr2A
chr2D	431379401	431476100	-	chr2A
chr2D	399228901	400810200	-	chr2A
chr2D	382896801	384369300	+	chr2A
chr2D	107351101	107523100	+	chr2A
chr2D	107275501	107456400	+	chr2A
chr2D	93693701	93899700	+	chr2A
chr2D	81403401	83214600	+	chr2A
chr2A	338360301	338361700	+	chr2C
chr2A	400181001	402205300	-	chr2D
chr2A	396921601	398805600	-	chr2D
chr2A	398792401	399685600	-	chr2D
chr2A	380865501	381534400	-	chr2D
chr2A	337496801	337537400	-	chr2D
chr2A	341884901	345847000	-	chr2D
chr2A	327679801	327723600	-	chr2D
chr2A	312225801	312226500	-	chr2D
chr2A	301253201	301392000	-	chr2D
chr2A	258257901	263543000	+	chr2D
chr2A	228904201	244032600	+	chr2D
chr2A	226930401	226976700	-	chr2D
chr2A	226889301	226930000	-	chr2D
chr2A	220265701	224707600	+	chr2D
chr2A	214790201	218039700	+	chr2D
chr2A	177524301	184655600	+	chr2D
chr2A	159717801	159741500	+	chr2D
chr2A	145337301	149768300	+	chr2D
chr2A	136119301	136152700	-	chr2D
chr2A	136810101	140412200	+	chr2D
chr2A	126038501	130662500	+	chr2D
chr2A	124459201	125688800	-	chr2D
chr2A	116863301	116978800	+	chr2D
chr2A	111402501	112818500	+	chr2D
chr2A	109314801	109315900	-	chr2D
chr2A	105653001	107974900	+	chr2D
chr2A	92524801	99297200	+	chr2D
chr2A	79871601	81213500	+	chr2D
chr2A	59532401	62546700	+	chr2D
chr2A	47637901	52990900	-	chr2D
chr2A	53147601	59446800	+	chr2D
chr2A	37657801	46596200	+	chr2D
chr2A	8154701	27856600	+	chr2D
chr2A	9040801	9101200	+	chr2D
chr2A	7814901	7899000	-	chr2D
chr2A	1443501	6305500	+	chr2D
chr2A	344219701	344230700	-	chr2D
chr3C	36739701	36742700	+	chr3A
chr3C	583277501	585157700	+	chr3A
chr3D	377047801	377614500	-	chr3A
chr3D	72434701	72459500	+	chr3A
chr3D	105459701	105501400	+	chr3A
chr3D	190874901	191235500	-	chr3A
chr3D	218098901	218869800	-	chr3A
chr3D	435708101	435711200	+	chr3C
chr3D	38848401	40276700	-	chr3C
chr3A	72093401	75452700	+	chr3D
chr3A	87754901	92861800	+	chr3D
chr3A	94032601	94100700	-	chr3D
chr3A	92903701	101738500	+	chr3D
chr3A	106109501	106433900	-	chr3D
chr3A	108959001	117475800	+	chr3D
chr3A	139518701	142891300	+	chr3D
chr3A	196481701	196838500	-	chr3D
chr3A	196853301	200319400	+	chr3D
chr3A	222129601	224472900	+	chr3D
chr3A	234949201	239724100	+	chr3D
chr3A	253198701	255732900	+	chr3D
chr3A	263055301	264853300	+	chr3D
chr3A	267956701	277495200	+	chr3D
chr3A	282133601	287494300	+	chr3D
chr3A	300386501	348749700	+	chr3D
chr3A	355927701	359951000	+	chr3D
chr3A	361975401	362352500	+	chr3D
chr3A	364727201	380277200	+	chr3D
chr3A	384093301	412567900	+	chr3D
chr3C	447036701	447510300	+	chr3D
chr4C	7557501	7562100	+	chr4A
chr4D	21715601	22751800	-	chr4A
chr4D	175901	238000	+	chr4A
chr4D	180301	2863900	+	chr4A
chr4D	2530401	2532200	-	chr4A
chr4D	2861301	5222900	+	chr4A
chr4D	22999301	26085300	-	chr4A
chr4D	27741001	32833800	+	chr4A
chr4D	33680401	39420500	+	chr4A
chr4D	39782401	39785800	-	chr4A
chr4D	40914301	40918300	+	chr4A
chr4D	42112001	49483500	+	chr4A
chr4D	52880801	54549400	+	chr4A
chr4D	90926001	90927000	-	chr4A
chr4D	74382401	75851300	+	chr4A
chr4D	72657001	73659200	+	chr4A
chr4D	130215201	130448100	+	chr4A
chr4D	121621401	124701400	+	chr4A
chr4D	186602601	189506400	+	chr4A
chr4D	193039401	197117800	-	chr4A
chr4D	211018201	211108500	+	chr4A
chr4D	210089301	210266500	-	chr4A
chr4D	225149701	226107500	+	chr4A
chr4D	261309101	261321000	-	chr4A
chr4D	385129101	385130500	-	chr4A
chr4D	232749501	241829400	+	chr4A
chr4D	252900701	265142500	+	chr4A
chr4D	265839901	273446000	+	chr4A
chr4D	274166901	282198500	+	chr4A
chr4D	291960301	300095000	+	chr4A
chr4D	304325701	310793200	+	chr4A
chr4D	319084801	329973800	+	chr4A
chr4D	329359301	332286400	+	chr4A
chr4D	332305001	336762900	+	chr4A
chr4D	342417901	348202800	+	chr4A
chr4D	9231601	14442200	-	chr4A
chr4A	459318501	466396400	-	chr4D
chr4A	445576901	451415600	-	chr4D
chr4A	453943701	457732000	-	chr4D
chr4A	453019201	455961100	+	chr4D
chr4A	453012401	453070800	+	chr4D
chr4A	452248201	452255100	-	chr4D
chr4A	451619901	451625900	-	chr4D
chr4A	445609001	445782500	-	chr4D
chr4A	295959801	297649400	+	chr4D
chr4A	237904201	237905800	-	chr4D
chr4A	257640801	262966400	+	chr4D
chr4A	257114101	257887300	+	chr4D
chr4A	256384801	256406400	-	chr4D
chr4A	255080501	255154700	-	chr4D
chr4A	252581701	255109300	+	chr4D
chr4A	247261601	247263100	+	chr4D
chr4A	242199901	242210300	-	chr4D
chr4A	239876101	242106000	+	chr4D
chr4A	233024201	238427500	+	chr4D
chr4A	221758701	229304900	+	chr4D
chr4A	218495201	219128500	-	chr4D
chr4A	297696101	297699500	-	chr4D
chr4A	211466801	216036700	+	chr4D
chr4A	173951401	173954100	+	chr4D
chr4A	166120201	166493500	+	chr4D
chr4A	147893001	150791900	+	chr4D
chr4A	132934201	133262000	+	chr4D
chr4A	154004601	154673000	-	chr4D
chr4A	102185601	115296500	-	chr4D
chr4A	96779001	97962800	+	chr4D
chr4A	98113701	99473100	-	chr4D
chr4A	85658501	87366300	+	chr4D
chr4A	55371401	70300700	+	chr4D
chr4A	41138101	41220900	-	chr4D
chr4A	31785501	40030000	+	chr4D
chr4A	13418801	29232800	+	chr4D
chr4A	7277601	11141400	+	chr4D
chr4A	4338601	6456100	+	chr4D
chr4A	201080501	201082400	-	chr4D
chr5D	81479801	81493400	+	chr5A
chr5D	410055201	410445700	-	chr5A
chr5D	46034001	47880300	-	chr5A
chr5D	290071001	290298500	-	chr5A
chr5D	282477601	283920200	-	chr5A
chr5A	331534501	332032100	+	chr5C
chr5A	40278201	40279300	+	chr5C
chr5A	482457701	482461000	+	chr5D
chr5A	469428401	469657800	-	chr5D
chr5A	465846201	469341300	-	chr5D
chr5A	406163001	407221700	-	chr5D
chr5A	407252001	407294900	+	chr5D
chr5A	407295301	427404000	-	chr5D
chr5A	388700501	389415900	-	chr5D
chr5A	386257701	387431500	-	chr5D
chr5A	364548201	374117300	-	chr5D
chr5A	374108501	374114000	-	chr5D
chr5A	364924501	364930100	+	chr5D
chr5A	328752701	329449300	-	chr5D
chr5A	279258401	282936200	-	chr5D
chr5A	134350101	134963600	-	chr5D
chr5A	121689101	121690200	-	chr5D
chr5A	106589301	108199000	-	chr5D
chr5A	53840301	54429000	-	chr5D
chr6C	103350901	103353000	+	chr6A
chr6D	291402001	291492300	+	chr6A
chr6D	285741401	287210900	+	chr6A
chr6D	282128001	282131500	-	chr6A
chr6D	268890001	270629800	+	chr6A
chr6D	268448801	268450300	-	chr6A
chr6D	241280001	241286800	-	chr6A
chr6D	238286401	241272700	+	chr6A
chr6D	231136501	238344300	+	chr6A
chr6D	227089601	230092400	+	chr6A
chr6D	155281701	155595900	+	chr6A
chr6D	119770501	122280200	+	chr6A
chr6D	115307301	117675000	+	chr6A
chr6D	110231401	111674100	+	chr6A
chr6D	85773901	88147600	+	chr6A
chr6D	291530001	293116000	+	chr6A
chr6A	337952301	338319300	-	chr6C
chr6A	449392501	449461400	+	chr6C
chr6A	139501	1250000	-	chr6D
chr6A	20413101	20549700	+	chr6D
chr6A	61117701	63315400	+	chr6D
chr6A	67514801	70984700	+	chr6D
chr6A	72026801	76477000	+	chr6D
chr6A	78774201	83954700	+	chr6D
chr6A	86171001	91193400	+	chr6D
chr6A	115943201	124578900	+	chr6D
chr6A	129107201	130055600	+	chr6D
chr6A	142554301	149016200	+	chr6D
chr6A	152358901	162897300	+	chr6D
chr6A	166787101	166963100	+	chr6D
chr6A	185733801	218860400	+	chr6D
chr6A	218815101	226237200	+	chr6D
chr6A	231193601	231268500	+	chr6D
chr6A	233514701	249027900	+	chr6D
chr6A	357294501	357298700	+	chr6D
chr6A	250693501	271827300	+	chr6D
chr6A	274493401	304059700	+	chr6D
chr6A	304020401	305691900	+	chr6D
chr6A	305763401	305764800	-	chr6D
chr6A	305793301	309420700	+	chr6D
chr6A	309325501	314446700	+	chr6D
chr6A	315809901	315830600	-	chr6D
chr6A	319953701	326960700	+	chr6D
chr6A	343523701	343528900	+	chr6D
chr6A	327075401	331389900	+	chr6D
chr7C	520761001	520764100	-	chr7A
chr7D	458729801	466001200	+	chr7A
chr7D	455349801	457087800	+	chr7A
chr7D	454263101	455359500	+	chr7A
chr7D	450464701	451682100	+	chr7A
chr7D	444703801	444712100	-	chr7A
chr7D	441558101	444386500	+	chr7A
chr7D	434777001	441600700	+	chr7A
chr7D	434753101	434844600	+	chr7A
chr7D	433313001	434812900	+	chr7A
chr7D	417419601	417783600	+	chr7A
chr7D	409625101	410006300	+	chr7A
chr7D	409567101	409648900	+	chr7A
chr7D	409031401	409465500	-	chr7A
chr7D	347669601	347674000	+	chr7A
chr7D	278331601	279127500	+	chr7A
chr7D	258186801	259550300	+	chr7A
chr7D	197850301	197967500	-	chr7A
chr7D	161124901	161659600	+	chr7A
chr7D	96716801	98730100	+	chr7A
chr7D	34220201	46639800	+	chr7A
chr7D	26381701	32849400	+	chr7A
chr7D	23190501	23307900	-	chr7A
chr7D	16041701	20093200	+	chr7A
chr7D	13083001	14705000	+	chr7A
chr7D	468828801	474048600	-	chr7A
chr7D	486896201	489379900	+	chr7A
chr7D	451733501	453376400	+	chr7A
chr7D	495425901	498881100	-	chr7A
chr4A	333846901	333848000	-	chr4C
chr4A	435304401	435305900	+	chr4C
chr4D	170155801	170206300	+	chr4C
chr4D	169309801	169319300	+	chr4C
chr4D	169467401	169529900	-	chr4C
chr4D	169449901	169481600	-	chr4C
chr4D	169551201	170065900	+	chr4C
chr7A	55478901	55487400	-	chr7D
chr7A	472782901	474248200	-	chr7D
chr7A	424293301	427778200	-	chr7D
chr7A	381242401	386872100	-	chr7D
chr7A	374141001	374671800	-	chr7D
chr7A	351965701	355714700	-	chr7D
chr7A	283037501	285255700	-	chr7D
chr7A	282101401	283015800	+	chr7D
chr7A	292982501	295354900	-	chr7D
chr7A	188540701	188751400	-	chr7D
chr7A	181952301	183272100	-	chr7D
chr7A	180900701	181692700	-	chr7D
chr7A	147224101	154200700	-	chr7D
chr7A	143293101	143581700	+	chr7D
chr7A	85737001	85899300	+	chr7D

## Sheet: Fig E7b_Non_Homo exchange
Sanfensan	start	end	strand	A.longiglumis plus A. insularis
chr2A	322017001	322018200	+	chr1A
chr2A	450908701	450914700	+	chr1A
chr2A	253253501	255161500	+	chr1A
chr2A	255193401	257832700	-	chr1A
chr2A	257926901	259042600	+	chr1A
chr2A	440735901	444237400	+	chr1A
chr2A	444237001	444362400	+	chr1A
chr2A	315734701	316769300	-	chr1A
chr2A	322000601	322253800	+	chr1A
chr2D	476349701	478429600	+	chr1A
chr2D	140276501	140283700	+	chr1A
chr2D	94424201	94426700	+	chr1A
chr2D	72842201	72847900	-	chr1A
chr2D	72250201	72581900	-	chr1A
chr2D	68289101	69685000	-	chr1A
chr2D	66010901	66496200	+	chr1A
chr2D	43053601	48182900	-	chr1A
chr3A	19629201	19631700	-	chr1A
chr3A	129337501	129339100	+	chr1A
chr3A	66764601	70365300	+	chr1A
chr3A	295052901	298385800	-	chr1A
chr3A	410378701	413086400	+	chr1A
chr3A	81178701	81405600	-	chr1A
chr3A	78523001	78644500	-	chr1A
chr3A	400611401	400649000	+	chr1A
chr3A	13539701	16594300	-	chr1A
chr3A	21714501	21718100	-	chr1A
chr3D	457963801	457967900	+	chr1A
chr3D	18053201	18060300	+	chr1A
chr3D	335149401	335154600	+	chr1A
chr3D	34659901	37176300	-	chr1A
chr4A	293685901	294847100	-	chr1A
chr4A	293646301	293654700	+	chr1A
chr4A	291383401	293621500	-	chr1A
chr4A	28765501	28766500	+	chr1A
chr4A	454673401	454694600	-	chr1A
chr4A	432838201	432865000	-	chr1A
chr4A	415267301	415270500	+	chr1A
chr4A	159795601	159798300	-	chr1A
chr4C	110182901	110184200	+	chr1A
chr4C	38641301	38642400	+	chr1A
chr4D	302516301	303595500	+	chr1A
chr4D	439581901	439585200	+	chr1A
chr5A	7642101	7643600	+	chr1A
chr5A	393152301	397011800	+	chr1A
chr5A	218907901	219741400	+	chr1A
chr5A	15864501	17490200	+	chr1A
chr5A	88928301	88932100	+	chr1A
chr5A	426539901	426541000	-	chr1A
chr7A	2951301	4903700	-	chr1A
chr7A	2717501	2724000	+	chr1A
chr7A	2018801	2721600	-	chr1A
chr7A	450001	752600	+	chr1A
chr7A	3006101	4694900	-	chr1A
chr7A	6239001	6263300	-	chr1A
chr7A	5904201	5912100	+	chr1A
chr7A	5525601	5955800	-	chr1A
chr7A	10633301	10650500	-	chr1A
chr7A	10769601	11350700	+	chr1A
chr7A	11334601	12955300	+	chr1A
chr7A	12939001	13041300	+	chr1A
chr7A	13037601	13723700	+	chr1A
chr7A	13626201	13725300	+	chr1A
chr7A	13676801	13887100	+	chr1A
chr7A	20474101	31050900	+	chr1A
chr7A	337821901	338355600	-	chr1A
chr7A	340512501	340948000	+	chr1A
chr7A	40660701	40766200	-	chr1A
chr7A	40820401	43935500	+	chr1A
chr7A	43934301	44531800	+	chr1A
chr7A	46310301	47539300	+	chr1A
chr7A	47396101	48630300	+	chr1A
chr7A	49073601	49137900	-	chr1A
chr7A	49272101	50769200	+	chr1A
chr7A	196011001	196272800	-	chr1A
chr7A	191274501	193559800	-	chr1A
chr7A	73492001	73814200	+	chr1A
chr7A	73691101	75809200	+	chr1A
chr7A	290688601	291480500	-	chr1A
chr7A	458527701	458529000	+	chr1A
chr7A	333651301	336668000	+	chr1A
chr7A	339096801	339447600	+	chr1A
chr7A	338524601	338681700	-	chr1A
chr7A	95597001	96282600	+	chr1A
chr7A	89682601	89685700	-	chr1A
chr7A	16301901	16303300	+	chr1A
chr7A	144366901	147065100	-	chr1A
chr7A	90460601	95234100	+	chr1A
chr7A	415896901	415898100	-	chr1A
chr7C	81344001	81345200	-	chr1A
chr7D	103430801	105629800	-	chr1A
chr7D	200110801	200126700	+	chr1A
chr2A	420243901	420317300	+	chr1C
chr2C	120753401	120926200	+	chr1C
chr3A	7095101	7123700	-	chr1C
chr3C	197772401	198577000	-	chr1C
chr3C	9930801	11651200	+	chr1C
chr4C	528714601	529138400	+	chr1C
chr4C	358782901	358864400	+	chr1C
chr5C	320609501	321210500	-	chr1C
chr5C	234793401	235168800	+	chr1C
chr5D	496929801	497380200	-	chr1C
chr5D	487572101	487728900	+	chr1C
chr6C	154696101	154697500	+	chr1C
chr7A	85566601	85575300	+	chr1C
chr2A	389975601	389977500	-	chr1D
chr2D	369620001	369626000	+	chr1D
chr3A	415307501	415467800	+	chr1D
chr3A	414222501	414497000	-	chr1D
chr3A	72104001	72130700	-	chr1D
chr3D	455416701	455468500	+	chr1D
chr4A	356414201	356420800	-	chr1D
chr4A	344205101	350898200	+	chr1D
chr4A	342674001	342802900	-	chr1D
chr4A	339829701	341893200	+	chr1D
chr4A	337259301	339834700	+	chr1D
chr4A	454909901	454915400	-	chr1D
chr4C	33495001	34006700	-	chr1D
chr4D	348050301	348066500	-	chr1D
chr5A	6626501	36170700	-	chr1D
chr5A	342762701	342766000	-	chr1D
chr5D	307403001	307649700	+	chr1D
chr6A	378713201	378716700	+	chr1D
chr6C	12962201	12964000	+	chr1D
chr6D	156407301	156492400	-	chr1D
chr7A	45020701	47740600	+	chr1D
chr7A	11328701	11331500	-	chr1D
chr7A	28832401	44634700	+	chr1D
chr7A	28720801	28754300	-	chr1D
chr7A	23042501	28602500	+	chr1D
chr7A	22986801	23036200	-	chr1D
chr7A	22438401	22935700	+	chr1D
chr7A	22622001	22646200	+	chr1D
chr7A	13495901	20100500	+	chr1D
chr7A	5095001	5096800	-	chr1D
chr7A	5538801	6529100	+	chr1D
chr7A	2954701	2962600	-	chr1D
chr7D	407680101	408173600	-	chr1D
chr1A	23637101	23691200	+	chr2A
chr3A	418162401	418338600	-	chr2A
chr3A	118782501	118783700	-	chr2A
chr3A	73269601	73272700	+	chr2A
chr3A	235088201	236147500	+	chr2A
chr3A	88733101	88737100	-	chr2A
chr3A	53027101	53035100	+	chr2A
chr3A	416961001	417304500	-	chr2A
chr3A	416114001	416138600	+	chr2A
chr3A	417648101	417683900	+	chr2A
chr4A	451099101	452855900	-	chr2A
chr4A	338570001	338573900	+	chr2A
chr4C	4211701	4214600	-	chr2A
chr4D	288725801	288727900	-	chr2A
chr5A	127597001	127603000	-	chr2A
chr5A	399468001	399470200	+	chr2A
chr5A	162730701	163261200	+	chr2A
chr5A	26038801	26040000	-	chr2A
chr5D	130663701	130999200	-	chr2A
chr5D	130421501	131298500	+	chr2A
chr5D	1741901	1810000	-	chr2A
chr6A	257974101	258505200	-	chr2A
chr6A	135416101	135620300	-	chr2A
chr6A	133455901	133464500	-	chr2A
chr6A	83781701	85576400	+	chr2A
chr6A	82396101	82931500	-	chr2A
chr6A	79197701	81672300	+	chr2A
chr6A	78284301	79080300	+	chr2A
chr6A	69859001	69947400	-	chr2A
chr6A	74851701	75719900	+	chr2A
chr6A	74200101	74848900	-	chr2A
chr6A	73927501	74118000	+	chr2A
chr6A	74476201	74555100	-	chr2A
chr6A	69961101	73198800	+	chr2A
chr6A	76464701	78221300	-	chr2A
chr6A	57735601	61332200	+	chr2A
chr6A	338955801	338957900	+	chr2A
chr6A	47191301	50807700	+	chr2A
chr6A	46885201	47091500	-	chr2A
chr6A	46783301	46857800	+	chr2A
chr6A	46689001	46754400	-	chr2A
chr6A	45385001	46628500	+	chr2A
chr6A	35626901	41577000	+	chr2A
chr6A	35136501	35148300	-	chr2A
chr6A	25023401	34920600	+	chr2A
chr6A	24751001	24761200	-	chr2A
chr6A	20890501	23716700	+	chr2A
chr6A	19837601	20538300	+	chr2A
chr6A	19846701	20004700	+	chr2A
chr6A	13476301	13481000	-	chr2A
chr6A	18058401	19843300	+	chr2A
chr6A	18002501	18057900	-	chr2A
chr6A	17276601	18002200	+	chr2A
chr6A	28297601	29016100	+	chr2A
chr6A	14752501	16634100	+	chr2A
chr6A	1130401	1137200	-	chr2A
chr6A	9037101	14680300	+	chr2A
chr6A	9029001	9036200	-	chr2A
chr6A	845701	8557000	+	chr2A
chr6A	121701	1464800	+	chr2A
chr6D	134446501	135716400	-	chr2A
chr6D	28441901	34071000	+	chr2A
chr6D	20928501	24978400	+	chr2A
chr6D	16152601	16826500	+	chr2A
chr7A	497171001	497400800	-	chr2A
chr7A	496031201	496040000	+	chr2A
chr7A	273004301	273008500	-	chr2A
chr7A	331065901	331179700	+	chr2A
chr7A	71474101	71475900	-	chr2A
chr1A	533285301	535022700	+	chr2C
chr3C	17512701	17523200	+	chr2C
chr3C	534240101	534661800	-	chr2C
chr3D	381592501	381842300	+	chr2C
chr3D	381890301	381924800	-	chr2C
chr3D	378125701	379612800	+	chr2C
chr3D	463657601	463734600	-	chr2C
chr4C	501221901	501317500	+	chr2C
chr4C	4862101	5774200	+	chr2C
chr5C	68581801	68722300	-	chr2C
chr5C	39550701	39755900	-	chr2C
chr5C	39768301	39778200	+	chr2C
chr5C	39801001	40215700	-	chr2C
chr5D	433531501	433671200	+	chr2C
chr5D	433527501	433530000	-	chr2C
chr5D	433209201	433527300	+	chr2C
chr5D	433847101	451111200	-	chr2C
chr5D	491158901	491167300	+	chr2C
chr5D	452446201	458229300	-	chr2C
chr5D	458261201	458285900	+	chr2C
chr5D	458388101	458678700	-	chr2C
chr5D	458829601	460007600	+	chr2C
chr5D	458805901	462260200	-	chr2C
chr5D	467447001	467449300	-	chr2C
chr5D	462262801	471864000	-	chr2C
chr5D	471881801	471939600	+	chr2C
chr5D	471941401	473609300	-	chr2C
chr5D	475929101	489295500	-	chr2C
chr5D	487829701	487999900	-	chr2C
chr5D	488455701	488900300	+	chr2C
chr5D	488000001	489400500	-	chr2C
chr5D	489476601	489478700	+	chr2C
chr5D	489547801	493534800	-	chr2C
chr5D	494686101	495266100	+	chr2C
chr5D	494558301	494746100	+	chr2C
chr5D	494363701	494365100	-	chr2C
chr5D	494447201	494547000	+	chr2C
chr5D	494429901	495496800	-	chr2C
chr5D	494164201	494348500	+	chr2C
chr5D	495535901	496171000	+	chr2C
chr5D	497831501	498335000	+	chr2C
chr5D	497758701	497840800	+	chr2C
chr6C	338768901	339254000	+	chr2C
chr6C	596077201	596079600	+	chr2C
chr6C	175747801	175749800	+	chr2C
chr6C	243506201	243924900	+	chr2C
chr6C	72373101	72471500	+	chr2C
chr7C	390621801	391115300	-	chr2C
chr1A	517581701	518167700	-	chr2D
chr1A	15118101	15158300	-	chr2D
chr3D	191603001	191685400	-	chr2D
chr3D	358474701	358512400	-	chr2D
chr4A	444496001	444498800	-	chr2D
chr4D	154555001	154562400	-	chr2D
chr5D	32355101	33100300	+	chr2D
chr6A	347418901	349814700	-	chr2D
chr6A	364208401	364855500	-	chr2D
chr6D	2482501	2575200	-	chr2D
chr6D	1468401	2137400	+	chr2D
chr7A	495569201	495953100	-	chr2D
chr7A	133927901	134721100	-	chr2D
chr7D	35021801	35241000	-	chr2D
chr1A	309040901	309535600	-	chr3A
chr1A	214838301	220248700	+	chr3A
chr1A	57202901	57206800	+	chr3A
chr1C	3331201	4606200	+	chr3A
chr1C	4674801	4690000	-	chr3A
chr1C	10810701	19738400	-	chr3A
chr1C	10718301	10746300	+	chr3A
chr1C	7051601	10714400	-	chr3A
chr2A	164017301	164021400	+	chr3A
chr2A	313157901	314719500	-	chr3A
chr2D	61245401	61246700	-	chr3A
chr2D	141303201	141304100	+	chr3A
chr2D	494878001	494881000	+	chr3A
chr4A	330286501	330350400	-	chr3A
chr4A	226407801	227607700	-	chr3A
chr4A	398431801	399121300	-	chr3A
chr4A	397813001	398447900	-	chr3A
chr4A	397809401	397886300	-	chr3A
chr4A	397770701	397772200	+	chr3A
chr4A	397406801	397778600	-	chr3A
chr4A	382356601	382760200	+	chr3A
chr4A	293319101	293320700	+	chr3A
chr4A	319014501	319056000	+	chr3A
chr4A	369176901	374803700	+	chr3A
chr4A	374785101	379803100	+	chr3A
chr4A	380395601	380428700	-	chr3A
chr4A	380451801	381835000	+	chr3A
chr4A	385091001	386505300	-	chr3A
chr4A	385092001	385142900	+	chr3A
chr4A	384841701	385088600	-	chr3A
chr4A	399123101	402956100	+	chr3A
chr4A	403057501	403086100	-	chr3A
chr4A	403093301	405365800	+	chr3A
chr4A	405784101	406462400	+	chr3A
chr4C	16036301	17708400	-	chr3A
chr4C	9976501	12639100	-	chr3A
chr4C	148201	1228600	-	chr3A
chr4D	336805201	341939000	+	chr3A
chr4D	168993601	170206500	+	chr3A
chr5A	446761901	447465100	+	chr3A
chr5A	447507201	447978000	-	chr3A
chr5A	447983001	448150300	+	chr3A
chr5D	9996201	9997700	-	chr3A
chr5D	190690901	190692600	+	chr3A
chr5D	495498001	495928200	+	chr3A
chr6A	273803201	273824700	+	chr3A
chr6A	449396001	450560400	+	chr3A
chr6A	425620701	425622800	+	chr3A
chr6A	407674501	407680600	-	chr3A
chr6A	415754301	419082100	+	chr3A
chr6A	418877201	419282500	+	chr3A
chr6A	421259301	421712200	+	chr3A
chr6A	421704801	421713100	-	chr3A
chr6A	421913201	423466700	+	chr3A
chr6A	423373001	423873500	+	chr3A
chr6A	424033101	426064100	+	chr3A
chr6A	425998101	428030400	+	chr3A
chr6A	428378901	428380300	-	chr3A
chr6A	428378001	431614200	+	chr3A
chr6A	446080201	447574600	+	chr3A
chr6A	433823001	434305100	+	chr3A
chr6A	447890501	449369600	+	chr3A
chr6A	309070701	309286900	+	chr3A
chr6A	456470301	456661100	+	chr3A
chr6A	438362801	438377100	-	chr3A
chr6A	435958401	435987300	+	chr3A
chr6A	435774401	435948400	+	chr3A
chr6A	453889801	455056200	-	chr3A
chr7A	65132401	66273600	-	chr3A
chr7A	459931701	461644700	+	chr3A
chr7D	338890401	338915800	+	chr3A
chr7D	482475201	483862700	+	chr3A
chr7D	350087201	350117300	+	chr3A
chr1A	548646501	549577900	-	chr3C
chr1A	549221201	549576100	-	chr3C
chr1C	42991701	43023400	-	chr3C
chr1C	312287901	312496000	-	chr3C
chr2C	183454201	183527000	-	chr3C
chr4C	545365601	545400200	-	chr3C
chr4C	293953301	293990000	-	chr3C
chr4D	356753901	356939400	-	chr3C
chr5A	488416101	488581200	-	chr3C
chr5D	428475601	429318900	+	chr3C
chr5D	431979201	432891500	+	chr3C
chr5D	429579601	430954200	+	chr3C
chr5D	431010401	431078400	-	chr3C
chr6C	22646001	22648400	+	chr3C
chr7C	498606501	498619500	+	chr3C
chr7C	333049201	333134600	-	chr3C
chr7C	196705001	196849300	+	chr3C
chr7C	196877901	197443100	+	chr3C
chr1C	392045501	392074800	+	chr3D
chr1D	312395201	312400800	-	chr3D
chr1D	412171501	412201400	+	chr3D
chr1D	453948101	453950600	+	chr3D
chr1D	370041401	370070500	-	chr3D
chr1D	2137701	2520100	+	chr3D
chr1D	2095801	2521600	+	chr3D
chr2C	43783401	44288700	+	chr3D
chr4A	369534901	380535300	+	chr3D
chr4A	385854901	385917900	-	chr3D
chr5A	448001	1150900	+	chr3D
chr5D	426511201	426513400	+	chr3D
chr6C	285380901	286848500	+	chr3D
chr6C	578871201	578924600	+	chr3D
chr7A	3157401	5003300	-	chr3D
chr7D	392438701	392834800	-	chr3D
chr1A	20438201	20445700	+	chr4A
chr1A	332687501	332690000	+	chr4A
chr1D	378129301	379753500	+	chr4A
chr2A	426589601	426592200	-	chr4A
chr2A	447832101	447840000	+	chr4A
chr2A	53137801	54712400	-	chr4A
chr2A	430285001	431555600	+	chr4A
chr2A	431426101	431739300	+	chr4A
chr2A	435397101	435398400	+	chr4A
chr2A	431851701	432254700	+	chr4A
chr2A	429895901	430226400	+	chr4A
chr2A	385905801	385927900	+	chr4A
chr2D	440886201	440890600	-	chr4A
chr2D	174883101	177493200	-	chr4A
chr2D	181721801	181723200	-	chr4A
chr2D	49938301	49941200	+	chr4A
chr3A	381302901	381306800	+	chr4A
chr3A	417349401	417482400	-	chr4A
chr3A	51568101	51571600	-	chr4A
chr3C	591051201	591055400	+	chr4A
chr5A	433575901	435423700	+	chr4A
chr5A	64540101	65278300	-	chr4A
chr5A	209612301	210187600	-	chr4A
chr5A	213082401	213877100	+	chr4A
chr5A	294567101	296555200	+	chr4A
chr5A	2252401	3890700	+	chr4A
chr5A	3079101	3949100	+	chr4A
chr5A	397012601	405054800	+	chr4A
chr5A	275551101	275553100	+	chr4A
chr5A	406162101	407683700	+	chr4A
chr5A	407688001	407694100	-	chr4A
chr5A	407698401	407963200	+	chr4A
chr5A	410194201	411121100	+	chr4A
chr5A	417200201	417277100	+	chr4A
chr5A	411367701	413966100	+	chr4A
chr5A	413933401	432575000	+	chr4A
chr5A	432545401	433549100	+	chr4A
chr5A	436481001	438029900	+	chr4A
chr5A	438474501	440714000	+	chr4A
chr5A	440974001	440977100	-	chr4A
chr5A	440920501	445604200	+	chr4A
chr5A	445574701	458321600	+	chr4A
chr5A	458248801	460425000	+	chr4A
chr5A	463827401	464485400	+	chr4A
chr5A	464662101	464666200	-	chr4A
chr5A	464522001	464696500	+	chr4A
chr5A	464423501	464705200	-	chr4A
chr5A	464762101	471984400	+	chr4A
chr5A	472128801	472293000	-	chr4A
chr5A	471992301	472152700	-	chr4A
chr5A	448343901	448344900	-	chr4A
chr5A	472329301	475198500	+	chr4A
chr5A	474898001	475337500	+	chr4A
chr5A	47831901	47970700	-	chr4A
chr5A	475479101	481823400	+	chr4A
chr5A	482958001	486274400	+	chr4A
chr5C	564758101	564769000	-	chr4A
chr5D	360550901	360934200	-	chr4A
chr5D	358996901	358998300	+	chr4A
chr5D	387740101	387789800	+	chr4A
chr5D	387852401	387884000	-	chr4A
chr5D	407671101	407700000	+	chr4A
chr5D	415867401	415869700	+	chr4A
chr5D	11699201	12933100	-	chr4A
chr5D	427788101	429066600	-	chr4A
chr5D	429578801	430998200	+	chr4A
chr6A	332690801	332750700	+	chr4A
chr6A	340113401	340156300	-	chr4A
chr6A	380438001	380439000	+	chr4A
chr6A	347233201	350679800	+	chr4A
chr6A	433747401	433849900	-	chr4A
chr6A	447240601	447484600	-	chr4A
chr6A	42009701	43205200	-	chr4A
chr6D	487501	488700	+	chr4A
chr6D	273633501	273638300	+	chr4A
chr7A	96330101	96430200	-	chr4A
chr7A	141171001	141246600	-	chr4A
chr7A	442571101	442576800	+	chr4A
chr7A	67538501	69787200	+	chr4A
chr7A	69488401	69490600	+	chr4A
chr7A	182841201	182927700	-	chr4A
chr7A	476711401	476715000	+	chr4A
chr7A	9254201	9256600	-	chr4A
chr7A	137001301	137002500	+	chr4A
chr7A	89690301	90447600	-	chr4A
chr7D	11756501	13075600	-	chr4A
chr7D	429306601	429316500	+	chr4A
chr7D	492227701	492231500	+	chr4A
chr7D	5306201	5583500	-	chr4A
chr1A	450910801	451700400	+	chr7C
chr1C	406855701	406877200	+	chr7C
chr3C	384850101	384946800	+	chr7C
chr4C	85709301	85857700	+	chr7C
chr4C	260050601	260051700	+	chr7C
chr4C	397750101	398206000	+	chr7C
chr4C	657940201	658192700	-	chr7C
chr4C	439421301	439540200	+	chr7C
chr5C	584123101	584125900	+	chr7C
chr5C	245786401	248351900	+	chr7C
chr5D	494710301	494712000	+	chr7C
chr6C	605209501	605284900	-	chr7C
chr6D	422901	1382400	+	chr7C
chr2A	388612101	388617500	+	chr4D
chr2C	529559201	529583300	+	chr4D
chr2D	83150601	83154100	+	chr4D
chr3C	25593401	25836200	-	chr4D
chr3D	324842901	324846400	-	chr4D
chr3D	3038201	3083200	-	chr4D
chr5A	135606201	135608600	+	chr4D
chr6A	17276301	17416300	+	chr4D
chr6C	143595101	143596100	+	chr4D
chr7A	23021501	23028700	-	chr4D
chr7A	21394901	21402400	+	chr4D
chr7C	350019101	350025300	-	chr4D
chr7C	447829601	448262300	+	chr4D
chr7D	7055901	7452800	+	chr4D
chr7D	442567601	442569200	+	chr4D
chr1A	395770001	395771900	+	chr5A
chr1A	348031101	348090300	+	chr5A
chr1A	147982101	147984300	+	chr5A
chr1A	355162301	356350700	-	chr5A
chr1A	355078101	355305500	-	chr5A
chr1A	354867601	354869400	+	chr5A
chr1D	470919201	470921600	-	chr5A
chr1D	472327001	472805100	+	chr5A
chr1D	473475201	473477600	-	chr5A
chr1D	458206101	460843900	-	chr5A
chr1D	447651501	447663800	-	chr5A
chr1D	307524401	307525500	-	chr5A
chr2A	446185101	446187600	+	chr5A
chr2A	143695701	144152800	+	chr5A
chr2A	143043901	143525700	-	chr5A
chr2A	131436401	131448600	+	chr5A
chr2A	405722401	405725700	-	chr5A
chr2A	400565901	400570700	+	chr5A
chr2D	440867201	440876400	+	chr5A
chr2D	140813101	141223000	-	chr5A
chr3A	415307701	415329700	-	chr5A
chr3A	414087001	414518800	+	chr5A
chr3A	294131101	294933900	-	chr5A
chr3A	417446101	417448100	+	chr5A
chr3A	64455701	64826600	+	chr5A
chr3A	64992701	65326800	-	chr5A
chr3A	65758601	65874000	+	chr5A
chr3D	248015501	248342800	-	chr5A
chr4A	368443101	368445900	-	chr5A
chr4A	366517601	369148500	-	chr5A
chr4A	365028101	366540800	-	chr5A
chr4A	364677201	364799000	+	chr5A
chr4A	361722101	364859500	-	chr5A
chr4A	361141701	361719900	+	chr5A
chr4A	358122301	361027100	-	chr5A
chr4A	357764601	358155000	-	chr5A
chr4A	352698401	352710500	+	chr5A
chr4A	350987601	352714200	-	chr5A
chr4A	348176901	350989200	-	chr5A
chr4A	397918701	397925400	+	chr5A
chr4A	345711401	348134600	-	chr5A
chr4A	345681001	345811400	-	chr5A
chr4A	344247701	345755700	-	chr5A
chr4A	343261501	344574400	-	chr5A
chr4A	267896201	267899800	+	chr5A
chr4A	341897301	343256000	-	chr5A
chr4A	405527101	405676100	+	chr5A
chr4A	337081901	341874800	-	chr5A
chr4A	334326001	338574000	-	chr5A
chr4A	334239401	334325100	+	chr5A
chr4A	334111901	334174700	-	chr5A
chr4A	441165801	441171300	-	chr5A
chr4A	363276201	363606800	-	chr5A
chr4A	382763401	384703600	-	chr5A
chr4A	382778301	383180200	+	chr5A
chr4A	95854501	95856000	+	chr5A
chr4A	422826301	422835900	-	chr5A
chr4A	415868601	415872700	+	chr5A
chr4D	353414101	353437200	+	chr5A
chr4D	259075201	259077800	+	chr5A
chr4D	209859901	211719600	+	chr5A
chr4D	2488601	2490400	-	chr5A
chr6A	307750601	309032500	+	chr5A
chr6A	316114501	316116200	-	chr5A
chr6A	316170401	318225500	+	chr5A
chr6A	318227301	318232700	-	chr5A
chr6A	318244601	319586100	+	chr5A
chr6A	318941001	319055400	+	chr5A
chr6A	319092401	319244000	-	chr5A
chr6A	319339001	319349000	+	chr5A
chr6A	446098101	446100300	+	chr5A
chr6A	378707401	379956500	-	chr5A
chr6A	378374401	378810400	-	chr5A
chr6A	237817101	239045200	-	chr5A
chr6A	373466601	373697800	-	chr5A
chr6A	67120501	67121400	+	chr5A
chr6A	405844601	405847600	-	chr5A
chr6D	272857201	273118100	+	chr5A
chr6D	273018901	273027000	-	chr5A
chr7A	441187101	441316900	+	chr5A
chr7A	440419401	441185700	-	chr5A
chr7A	110491301	111045400	-	chr5A
chr7A	108168101	108242100	-	chr5A
chr7C	518096901	518131500	-	chr5A
chr7D	339950201	340400600	-	chr5A
chr7D	436958201	436959600	+	chr5A
chr7D	410080901	417381600	-	chr5A
chr7D	23579501	25026100	-	chr5A
chr1A	4495701	4647500	+	chr5C
chr1A	1579401	1842500	-	chr5C
chr1C	457650401	457831900	+	chr5C
chr1C	458972701	459047300	+	chr5C
chr1C	458197501	458628300	-	chr5C
chr2C	561538701	561541200	+	chr5C
chr3C	330469501	330546100	-	chr5C
chr3C	330771601	332210000	+	chr5C
chr3C	256715601	257072700	-	chr5C
chr4C	272111201	272546200	-	chr5C
chr4D	399721401	399726000	-	chr5C
chr6C	354282101	355924700	-	chr5C
chr6C	355946901	355982700	+	chr5C
chr6C	356020701	356166400	-	chr5C
chr6C	356282001	357002100	+	chr5C
chr7C	446738701	447180300	-	chr5C
chr7C	343140901	343637600	+	chr5C
chr7C	413178201	413309600	+	chr5C
chr1A	396254301	397157900	-	chr5D
chr1D	447727401	447901800	+	chr5D
chr1D	382789601	382790600	-	chr5D
chr1D	361300301	361556800	-	chr5D
chr3A	26097001	27304300	-	chr5D
chr3A	31745801	34476500	-	chr5D
chr3A	172115201	172223400	-	chr5D
chr3C	422001	775700	+	chr5D
chr3C	1531601	8048200	-	chr5D
chr3C	8899501	8901500	+	chr5D
chr3C	8051001	8196600	-	chr5D
chr3C	8176601	9945200	-	chr5D
chr3C	9209601	9944700	-	chr5D
chr3C	9209801	11430800	-	chr5D
chr3C	11343201	14657800	-	chr5D
chr3C	14657901	14770900	+	chr5D
chr3C	14775001	18388100	-	chr5D
chr3C	18222201	18394300	-	chr5D
chr3C	18051701	18389400	-	chr5D
chr3C	17995501	20015900	-	chr5D
chr3C	20114601	20117300	+	chr5D
chr3C	21956801	22381800	+	chr5D
chr3C	22432801	25309400	-	chr5D
chr3C	23332501	23478200	-	chr5D
chr3C	23508201	23574800	+	chr5D
chr3C	23592301	24213800	-	chr5D
chr3C	23766501	25530600	-	chr5D
chr3C	27919701	29514500	-	chr5D
chr3C	34366101	42312100	-	chr5D
chr3C	42298401	46933800	-	chr5D
chr3C	46935401	46937900	+	chr5D
chr3C	46937901	53282700	-	chr5D
chr3C	53299301	53339800	+	chr5D
chr3C	53689801	62862600	-	chr5D
chr3C	62859401	80288800	-	chr5D
chr3C	80277601	80930000	+	chr5D
chr3D	137898401	137910300	+	chr5D
chr3D	176330401	176725700	+	chr5D
chr3D	460151301	460328100	-	chr5D
chr4A	342325801	342585300	+	chr5D
chr4C	23490101	23960600	+	chr5D
chr4D	369835501	369837300	+	chr5D
chr6A	135679601	135697900	-	chr5D
chr6C	162113001	162118400	-	chr5D
chr6D	267518101	267519800	-	chr5D
chr7C	525872101	525875900	+	chr5D
chr7D	242375001	242642700	+	chr5D
chr7D	107800201	108477900	+	chr5D
chr7D	385864301	386154900	+	chr5D
chr1A	377470701	377472500	-	chr6A
chr1A	334726601	334734000	-	chr6A
chr1A	40757101	41561800	-	chr6A
chr1A	41496001	41977200	-	chr6A
chr1A	44252501	44441300	+	chr6A
chr1A	22077101	22078900	-	chr6A
chr1C	4800001	5381100	-	chr6A
chr1D	307727601	309165300	+	chr6A
chr1D	25859301	26505900	-	chr6A
chr2A	225826301	225829700	-	chr6A
chr2A	247383401	250716500	+	chr6A
chr2A	246358101	246416700	-	chr6A
chr2A	243868601	246321900	+	chr6A
chr2A	1094301	3067100	-	chr6A
chr2A	250833901	251392700	-	chr6A
chr2A	251797801	252040900	+	chr6A
chr2A	251638001	252628000	-	chr6A
chr2A	116018001	116826400	-	chr6A
chr2A	117470301	118129500	+	chr6A
chr2A	109778301	109862900	-	chr6A
chr2A	36835801	41076900	+	chr6A
chr2A	10061001	33930400	+	chr6A
chr2A	4777501	6486900	+	chr6A
chr2A	3067901	4710300	+	chr6A
chr2D	212849501	214251500	+	chr6A
chr2D	250286301	251624200	-	chr6A
chr2D	232894401	232958800	+	chr6A
chr2D	230497001	230719600	+	chr6A
chr3D	363879701	364256400	+	chr6A
chr3D	324818001	324818900	+	chr6A
chr4A	457546601	457953900	-	chr6A
chr4A	457995001	458002700	+	chr6A
chr4A	458009601	463064300	-	chr6A
chr4A	464433401	464440500	+	chr6A
chr4A	464587101	465433100	-	chr6A
chr4A	457357601	457685100	-	chr6A
chr4A	457269501	457494700	+	chr6A
chr4A	457186001	457196100	-	chr6A
chr4A	453336901	457252000	+	chr6A
chr4A	453073001	453111000	-	chr6A
chr4A	452875701	453110200	+	chr6A
chr4A	440175701	440389300	+	chr6A
chr4A	411432101	413030800	-	chr6A
chr4A	430044201	430243400	+	chr6A
chr4A	427895701	430064700	+	chr6A
chr4A	374171701	374231000	+	chr6A
chr4A	374127701	374238700	+	chr6A
chr4A	431624601	432410200	+	chr6A
chr4A	430631801	431816600	+	chr6A
chr4A	280845201	283317700	-	chr6A
chr4C	24855801	39229600	-	chr6A
chr4C	45973801	46051200	-	chr6A
chr4D	402489901	403995100	-	chr6A
chr4D	384216101	393285700	+	chr6A
chr4D	383960101	384049000	+	chr6A
chr4D	383842401	383845800	-	chr6A
chr4D	381899601	383948800	+	chr6A
chr4D	381764601	381765500	-	chr6A
chr4D	377604301	380300300	+	chr6A
chr4D	376247301	376544700	+	chr6A
chr4D	419364201	419367100	+	chr6A
chr4D	355623101	366380700	+	chr6A
chr4D	254787301	254788400	+	chr6A
chr5A	161546601	162642300	-	chr6A
chr5A	407968301	410185600	-	chr6A
chr5D	986201	988000	+	chr6A
chr5D	129357601	129365900	-	chr6A
chr7A	20668501	20672000	-	chr6A
chr7A	19292601	19297400	+	chr6A
chr7A	147067701	147217400	-	chr6A
chr1A	512346701	512347900	+	chr6C
chr1C	80008301	80047500	-	chr6C
chr2A	454289301	454310300	+	chr6C
chr3C	586152601	586793400	+	chr6C
chr3C	609642401	609669600	-	chr6C
chr3C	26083201	27764600	+	chr6C
chr3D	435667701	435709200	+	chr6C
chr4D	379326401	379360200	+	chr6C
chr4D	432574101	433441000	+	chr6C
chr4D	442385001	442804100	+	chr6C
chr5C	466341501	466945200	+	chr6C
chr5D	496793401	496898900	-	chr6C
chr7C	507773201	507773900	+	chr6C
chr7D	459149101	459151600	-	chr6C
chr7D	459167301	459168600	-	chr6C
chr7D	491480001	491486900	+	chr6C
chr1A	432999301	433073600	-	chr6D
chr1A	433143101	433403200	+	chr6D
chr1A	430893401	431518300	+	chr6D
chr1A	427660201	430096400	-	chr6D
chr1A	427643701	427795100	+	chr6D
chr1A	425467601	427511900	-	chr6D
chr1A	413430701	414849600	+	chr6D
chr1D	297005201	297813000	-	chr6D
chr1D	469494801	469510000	+	chr6D
chr2D	1891401	1918500	+	chr6D
chr2D	1083801	1248500	+	chr6D
chr2D	332201	768100	-	chr6D
chr2D	89601	2307400	+	chr6D
chr2D	2286801	6252200	+	chr6D
chr2D	6160001	14505200	+	chr6D
chr2D	15078501	15943400	-	chr6D
chr2D	14911401	20248100	+	chr6D
chr2D	177887901	177890000	+	chr6D
chr2D	20248301	23892000	+	chr6D
chr2D	23865001	26588200	+	chr6D
chr2D	27068701	28784300	-	chr6D
chr2D	27055401	27064700	+	chr6D
chr2D	26618101	27031200	-	chr6D
chr2D	29067901	37219100	+	chr6D
chr2D	37005401	41775500	+	chr6D
chr2D	41484101	41925500	+	chr6D
chr2D	41948701	41956100	-	chr6D
chr2D	41981101	43047300	+	chr6D
chr2D	43041201	44088100	+	chr6D
chr2D	44044601	46295800	+	chr6D
chr2D	53429101	53598000	+	chr6D
chr2D	53484601	53625900	+	chr6D
chr2D	47882001	49428400	-	chr6D
chr2D	55969501	58960700	+	chr6D
chr2D	442681701	442683200	+	chr6D
chr2D	59688101	62766800	+	chr6D
chr2D	46381901	46383800	-	chr6D
chr2D	62766901	62857400	+	chr6D
chr2D	62944401	62971500	-	chr6D
chr2D	63139301	63149700	+	chr6D
chr2D	59976001	60420300	+	chr6D
chr2D	66501801	66634500	+	chr6D
chr2D	66636401	66815800	-	chr6D
chr2D	66852501	69918900	+	chr6D
chr2D	69996201	70280300	-	chr6D
chr2D	70299801	76495900	+	chr6D
chr2D	76480501	81759100	+	chr6D
chr2D	80489301	81312100	+	chr6D
chr2D	85570501	85772700	-	chr6D
chr2D	81346201	83298600	-	chr6D
chr2D	85776801	98953200	+	chr6D
chr2D	98240601	103108400	+	chr6D
chr2D	165247501	165286800	-	chr6D
chr2D	103354901	106973200	+	chr6D
chr2D	107234601	107758200	+	chr6D
chr2D	157299401	157302300	+	chr6D
chr2D	107761301	109314300	+	chr6D
chr2D	109103601	115637300	+	chr6D
chr2D	115695601	116290400	-	chr6D
chr2D	115691001	123369100	+	chr6D
chr2D	128112701	128324900	-	chr6D
chr3A	32051201	32055400	+	chr6D
chr4D	405886601	405889700	+	chr6D
chr4D	186564801	187433900	-	chr6D
chr5D	294641501	295043400	-	chr6D
chr5D	73951601	74228700	-	chr6D
chr7C	115486401	115800200	+	chr6D
chr7D	350424401	350835500	-	chr6D
chr1A	429693901	429696600	-	chr7A
chr1A	433817101	433820300	+	chr7A
chr1A	98329901	98333200	-	chr7A
chr1A	363218101	363220800	-	chr7A
chr1A	1396801	2045300	-	chr7A
chr2A	450611401	455722800	+	chr7A
chr2A	450602701	450688800	-	chr7A
chr2A	432970901	433040600	-	chr7A
chr2A	432547701	432589800	-	chr7A
chr2A	432292101	432687800	+	chr7A
chr2A	423221001	429387300	+	chr7A
chr2A	421614501	423340700	+	chr7A
chr2A	421412901	421416000	-	chr7A
chr2A	418792701	421414100	+	chr7A
chr2A	346643801	346644800	-	chr7A
chr2A	411038701	411058700	+	chr7A
chr2A	408814201	410239600	-	chr7A
chr2A	403121001	408190300	+	chr7A
chr2A	396171601	396173100	+	chr7A
chr2A	157883401	157894800	-	chr7A
chr2A	145369401	145641900	+	chr7A
chr2D	88736801	88938500	-	chr7A
chr2D	88738501	89150400	-	chr7A
chr2D	369495201	369498300	-	chr7A
chr2D	50685301	50694500	-	chr7A
chr2D	49885601	50658600	+	chr7A
chr2D	49692001	49997900	+	chr7A
chr2D	49702801	49781200	+	chr7A
chr2D	49517701	49673200	-	chr7A
chr2D	48290301	49534000	+	chr7A
chr3A	365721601	365724200	-	chr7A
chr3A	247075501	249472300	+	chr7A
chr3A	406557001	406559400	-	chr7A
chr4A	337647601	337664900	+	chr7A
chr4A	145802201	146096600	-	chr7A
chr4A	146164801	146412500	+	chr7A
chr4A	146539501	146712400	-	chr7A
chr4A	149789901	150045400	+	chr7A
chr4A	154491401	155616400	+	chr7A
chr4A	154354901	154438800	-	chr7A
chr4A	151027301	154184500	+	chr7A
chr4A	6398601	6469000	-	chr7A
chr4A	176709301	176712300	+	chr7A
chr4D	339860601	339862200	-	chr7A
chr5A	484302901	484307800	+	chr7A
chr5A	95915401	100574000	-	chr7A
chr5A	101352801	101724400	+	chr7A
chr5A	217516901	218746900	-	chr7A
chr5A	17512601	20491400	-	chr7A
chr5A	20382501	22816600	-	chr7A
chr5A	250060501	251144400	-	chr7A
chr5A	271554601	271559300	-	chr7A
chr5A	446809901	446811300	+	chr7A
chr5C	271433401	271447600	-	chr7A
chr5D	124202201	124203400	-	chr7A
chr6A	171326001	171515500	+	chr7A
chr6A	424114701	424375900	-	chr7A
chr6A	143995501	149003200	-	chr7A
chr6C	174322901	174323800	+	chr7A
chr6D	247903201	248966400	+	chr7A
chr6D	95556701	95609900	+	chr7A
chr1C	205100401	205858000	+	chr4C
chr1C	157765101	158116300	-	chr4C
chr1C	195256601	195760000	+	chr4C
chr1C	271506201	271730900	+	chr4C
chr2C	345228301	345288800	-	chr4C
chr2D	66310501	66354900	-	chr4C
chr2D	66290401	66295000	+	chr4C
chr3C	227830101	228217600	+	chr4C
chr3C	242659201	242801600	+	chr4C
chr3C	172498801	173149700	+	chr4C
chr3D	449771401	449773400	+	chr4C
chr5C	411593701	411684600	-	chr4C
chr5C	3483801	4223700	+	chr4C
chr5C	244389901	244653700	-	chr4C
chr5C	470835201	471479000	-	chr4C
chr6A	446078801	447913800	+	chr4C
chr6A	434349701	434352100	+	chr4C
chr6A	447916801	448333300	+	chr4C
chr6A	434731201	434736900	+	chr4C
chr6A	448357801	449838900	+	chr4C
chr6A	449492601	450551100	+	chr4C
chr6A	445891501	445902800	-	chr4C
chr6A	443053701	443112900	-	chr4C
chr6A	442591901	442597600	+	chr4C
chr6A	442366901	443040000	-	chr4C
chr6A	435980901	436222600	+	chr4C
chr6A	422767501	423033900	+	chr4C
chr6A	422914401	423682400	+	chr4C
chr6A	419890801	422728600	-	chr4C
chr6A	418973301	419892800	-	chr4C
chr6A	391906201	400521100	-	chr4C
chr6A	383120901	383129900	-	chr4C
chr6A	389268101	390890400	-	chr4C
chr6A	388797301	389172900	+	chr4C
chr6A	385446001	385704100	+	chr4C
chr6A	385419901	385434600	+	chr4C
chr6C	191773701	193265900	-	chr4C
chr6C	192368301	193166800	-	chr4C
chr7C	284745901	285156800	-	chr4C
chr7D	371450501	371566800	+	chr4C
chr2A	458931101	462073500	+	chr7D
chr2A	458532601	458773000	-	chr7D
chr2A	458125001	458173900	+	chr7D
chr2A	455304301	456914000	-	chr7D
chr2A	455279801	455289900	+	chr7D
chr2A	434775701	451295100	+	chr7D
chr2A	432545901	432735500	+	chr7D
chr2A	246699401	246780100	-	chr7D
chr2A	426715101	431403700	+	chr7D
chr2A	54485701	54487200	-	chr7D
chr2A	426533801	426618300	+	chr7D
chr2A	340588701	340590600	-	chr7D
chr2A	423052301	425891000	+	chr7D
chr2A	418349301	423142500	+	chr7D
chr2C	518745901	518784100	+	chr7D
chr3A	23525201	23526300	-	chr7D
chr3A	26553801	26554600	-	chr7D
chr3D	242064501	242203000	-	chr7D
chr4D	306484201	306485400	+	chr7D
chr5A	341433401	341435700	-	chr7D
chr5D	477232701	477237400	-	chr7D
chr5D	298005101	298253300	-	chr7D
chr5D	423495301	423496800	+	chr7D
chr6A	455180401	455182000	+	chr7D
chr6D	247800301	249061500	+	chr7D
chr6D	247758001	247761000	-	chr7D
chr6D	247665101	247794500	+	chr7D
