# Supplementary material for: Reference genome assemblies reveal the origin and evolution of allohexaploid oat
Source: Nat Genet. 2022 Jul 18;54(8):1248–58. doi: 10.1038/s41588-022-01127-7 (PMC9355876; doi:10.1038/s41588-022-01127-7)
Supplement: Source Data Extended Data Fig. 8 — Statistical Source Data. [file 41588_2022_1127_MOESM19_ESM.xlsx]

## Sheet: Fig E8a
ID	chr-subgenome	position
A.lon1A01G000009.1.chr1A-C.468526	chr1A-C	468526
A.lon1A01G000014.1.chr1A-C.605861	chr1A-C	605861
A.lon1A01G000021.1.chr1A-C.683049	chr1A-C	683049
A.lon1A01G000042.1.chr1A-C.1442541	chr1A-C	1442541
A.lon1A01G000066.1.chr1A-C.5198992	chr1A-C	5198992
A.lon1A01G000067.1.chr1A-C.5224495	chr1A-C	5224495
A.lon1A01G000069.1.chr1A-C.5251374	chr1A-C	5251374
A.lon1A01G000071.1.chr1A-C.5274358	chr1A-C	5274358
A.lon1A01G000087.1.chr1A-C.6275985	chr1A-C	6275985
A.lon1A01G000091.1.chr1A-C.6418299	chr1A-C	6418299
A.lon1A01G000109.1.chr1A-C.7171587	chr1A-C	7171587
A.lon1A01G000110.1.chr1A-C.7177410	chr1A-C	7177410
A.lon1A01G000111.1.chr1A-C.7295474	chr1A-C	7295474
A.lon1A01G000124.1.chr1A-C.8030533	chr1A-C	8030533
A.lon1A01G000131.1.chr1A-C.8113159	chr1A-C	8113159
A.lon1A01G000152.1.chr1A-C.8653405	chr1A-C	8653405
A.lon1A01G000167.1.chr1A-C.9181264	chr1A-C	9181264
A.lon1A01G000173.1.chr1A-C.9282712	chr1A-C	9282712
A.lon1A01G000187.1.chr1A-C.10082283	chr1A-C	10082283
A.lon1A01G000188.1.chr1A-C.10090021	chr1A-C	10090021
A.lon1A01G000190.1.chr1A-C.10406672	chr1A-C	10406672
A.lon1A01G000193.1.chr1A-C.10433972	chr1A-C	10433972
A.lon1A01G000194.1.chr1A-C.10464446	chr1A-C	10464446
A.lon1A01G000207.1.chr1A-C.10862814	chr1A-C	10862814
A.lon1A01G000209.1.chr1A-C.10915347	chr1A-C	10915347
A.lon1A01G000210.1.chr1A-C.10958986	chr1A-C	10958986
A.lon1A01G000211.1.chr1A-C.10971132	chr1A-C	10971132
A.lon1A01G000213.1.chr1A-C.11009070	chr1A-C	11009070
A.lon1A01G000215.1.chr1A-C.11046665	chr1A-C	11046665
A.lon1A01G000218.1.chr1A-C.11055499	chr1A-C	11055499
A.lon1A01G000220.1.chr1A-C.11102248	chr1A-C	11102248
A.lon1A01G000222.1.chr1A-C.11338122	chr1A-C	11338122
A.lon1A01G000228.1.chr1A-C.11430368	chr1A-C	11430368
A.lon1A01G000230.1.chr1A-C.11582063	chr1A-C	11582063
A.lon1A01G000232.1.chr1A-C.11597637	chr1A-C	11597637
A.lon1A01G000235.1.chr1A-C.11662697	chr1A-C	11662697
A.lon1A01G000237.1.chr1A-C.11691420	chr1A-C	11691420
A.lon1A01G000239.1.chr1A-C.11785585	chr1A-C	11785585
A.lon1A01G000240.1.chr1A-C.11791010	chr1A-C	11791010
A.lon1A01G000245.1.chr1A-C.12145148	chr1A-C	12145148
A.lon1A01G000246.1.chr1A-C.12147727	chr1A-C	12147727
A.lon1A01G000247.1.chr1A-C.12166123	chr1A-C	12166123
A.lon1A01G000248.1.chr1A-C.12223815	chr1A-C	12223815
A.lon1A01G000249.1.chr1A-C.12229361	chr1A-C	12229361
A.lon1A01G000255.1.chr1A-C.12671060	chr1A-C	12671060
A.lon1A01G000256.1.chr1A-C.12707400	chr1A-C	12707400
A.lon1A01G000264.1.chr1A-C.13069106	chr1A-C	13069106
A.lon1A01G000265.1.chr1A-C.13083571	chr1A-C	13083571
A.lon1A01G000281.1.chr1A-C.13754666	chr1A-C	13754666
A.lon1A01G000291.1.chr1A-C.14021211	chr1A-C	14021211
A.lon1A01G000292.1.chr1A-C.14024725	chr1A-C	14024725
A.lon1A01G000294.1.chr1A-C.14074389	chr1A-C	14074389
A.lon1A01G000313.1.chr1A-C.15618444	chr1A-C	15618444
A.lon1A01G000314.1.chr1A-C.15657588	chr1A-C	15657588
A.lon1A01G000332.1.chr1A-C.15898269	chr1A-C	15898269
A.lon1A01G000334.1.chr1A-C.15935813	chr1A-C	15935813
A.lon1A01G000338.1.chr1A-C.16295800	chr1A-C	16295800
A.lon1A01G000339.1.chr1A-C.16303106	chr1A-C	16303106
A.lon1A01G000346.1.chr1A-C.16693478	chr1A-C	16693478
A.lon1A01G000348.1.chr1A-C.16704872	chr1A-C	16704872
A.lon1A01G000353.1.chr1A-C.17037554	chr1A-C	17037554
A.lon1A01G000354.1.chr1A-C.17131172	chr1A-C	17131172
A.lon1A01G000355.1.chr1A-C.17136810	chr1A-C	17136810
A.lon1A01G000358.1.chr1A-C.17178903	chr1A-C	17178903
A.lon1A01G000360.1.chr1A-C.17303631	chr1A-C	17303631
A.lon1A01G000373.1.chr1A-C.18616922	chr1A-C	18616922
A.lon1A01G000374.1.chr1A-C.18646881	chr1A-C	18646881
A.lon1A01G000390.1.chr1A-C.19301935	chr1A-C	19301935
A.lon1A01G000391.1.chr1A-C.19322469	chr1A-C	19322469
A.lon1A01G000394.1.chr1A-C.19383927	chr1A-C	19383927
A.lon1A01G000395.1.chr1A-C.19389062	chr1A-C	19389062
A.lon1A01G000409.1.chr1A-C.20267757	chr1A-C	20267757
A.lon1A01G000423.1.chr1A-C.20575226	chr1A-C	20575226
A.lon1A01G000424.1.chr1A-C.20677166	chr1A-C	20677166
A.lon1A01G000425.1.chr1A-C.20685461	chr1A-C	20685461
A.lon1A01G000426.1.chr1A-C.20693592	chr1A-C	20693592
A.lon1A01G000427.1.chr1A-C.20699554	chr1A-C	20699554
A.lon1A01G000481.1.chr1A-C.22698132	chr1A-C	22698132
A.lon1A01G000486.1.chr1A-C.23011714	chr1A-C	23011714
A.lon1A01G000487.1.chr1A-C.23025991	chr1A-C	23025991
A.lon1A01G000489.1.chr1A-C.23114164	chr1A-C	23114164
A.lon1A01G000496.1.chr1A-C.23539852	chr1A-C	23539852
A.lon1A01G000502.1.chr1A-C.23848663	chr1A-C	23848663
A.lon1A01G000506.1.chr1A-C.23967328	chr1A-C	23967328
A.lon1A01G000507.1.chr1A-C.23970997	chr1A-C	23970997
A.lon1A01G000508.1.chr1A-C.23980533	chr1A-C	23980533
A.lon1A01G000515.1.chr1A-C.24333188	chr1A-C	24333188
A.lon1A01G000537.1.chr1A-C.25610844	chr1A-C	25610844
A.lon1A01G000538.1.chr1A-C.25651669	chr1A-C	25651669
A.lon1A01G000539.1.chr1A-C.25660984	chr1A-C	25660984
A.lon1A01G000540.1.chr1A-C.25840247	chr1A-C	25840247
A.lon1A01G000541.1.chr1A-C.25858773	chr1A-C	25858773
A.lon1A01G000552.1.chr1A-C.26305149	chr1A-C	26305149
A.lon1A01G000558.1.chr1A-C.26584134	chr1A-C	26584134
A.lon1A01G000559.1.chr1A-C.26767774	chr1A-C	26767774
A.lon1A01G000560.1.chr1A-C.26818455	chr1A-C	26818455
A.lon1A01G000561.1.chr1A-C.26827952	chr1A-C	26827952
A.lon1A01G000565.1.chr1A-C.26958445	chr1A-C	26958445
A.lon1A01G000569.1.chr1A-C.27111810	chr1A-C	27111810
A.lon1A01G000578.1.chr1A-C.27299105	chr1A-C	27299105
A.lon1A01G000579.1.chr1A-C.27310078	chr1A-C	27310078
A.lon1A01G000583.1.chr1A-C.27692978	chr1A-C	27692978
A.lon1A01G000584.1.chr1A-C.27704133	chr1A-C	27704133
A.lon1A01G000588.1.chr1A-C.28349742	chr1A-C	28349742
A.lon1A01G000591.1.chr1A-C.28475006	chr1A-C	28475006
A.lon1A01G000594.1.chr1A-C.28488817	chr1A-C	28488817
A.lon1A01G000608.1.chr1A-C.29064031	chr1A-C	29064031
A.lon1A01G000609.1.chr1A-C.29068894	chr1A-C	29068894
A.lon1A01G000611.1.chr1A-C.29090886	chr1A-C	29090886
A.lon1A01G000617.1.chr1A-C.29685537	chr1A-C	29685537
A.lon1A01G000618.1.chr1A-C.29699972	chr1A-C	29699972
A.lon1A01G000620.1.chr1A-C.29817911	chr1A-C	29817911
A.lon1A01G000622.1.chr1A-C.29915747	chr1A-C	29915747
A.lon1A01G000623.1.chr1A-C.29976627	chr1A-C	29976627
A.lon1A01G000624.1.chr1A-C.29995490	chr1A-C	29995490
A.lon1A01G000625.1.chr1A-C.30003122	chr1A-C	30003122
A.lon1A01G000632.1.chr1A-C.30230777	chr1A-C	30230777
A.lon1A01G000633.1.chr1A-C.30288720	chr1A-C	30288720
A.lon1A01G000645.1.chr1A-C.30818817	chr1A-C	30818817
A.lon1A01G000655.1.chr1A-C.31321119	chr1A-C	31321119
A.lon1A01G000657.1.chr1A-C.31404852	chr1A-C	31404852
A.lon1A01G000660.1.chr1A-C.31424624	chr1A-C	31424624
A.lon1A01G000661.1.chr1A-C.31539206	chr1A-C	31539206
A.lon1A01G000666.1.chr1A-C.31749576	chr1A-C	31749576
A.lon1A01G000673.1.chr1A-C.32207717	chr1A-C	32207717
A.lon1A01G000677.1.chr1A-C.32353547	chr1A-C	32353547
A.lon1A01G000692.1.chr1A-C.33465694	chr1A-C	33465694
A.lon1A01G000699.1.chr1A-C.33952688	chr1A-C	33952688
A.lon1A01G000700.1.chr1A-C.34055213	chr1A-C	34055213
A.lon1A01G000702.1.chr1A-C.34101739	chr1A-C	34101739
A.lon1A01G000703.1.chr1A-C.34233059	chr1A-C	34233059
A.lon1A01G000704.1.chr1A-C.34270305	chr1A-C	34270305
A.lon1A01G000711.1.chr1A-C.34372212	chr1A-C	34372212
A.lon1A01G000712.1.chr1A-C.34377404	chr1A-C	34377404
A.lon1A01G000713.1.chr1A-C.34589446	chr1A-C	34589446
A.lon1A01G000742.1.chr1A-C.38322774	chr1A-C	38322774
A.lon1A01G000744.1.chr1A-C.38422319	chr1A-C	38422319
A.lon1A01G000745.1.chr1A-C.38534865	chr1A-C	38534865
A.lon1A01G000746.1.chr1A-C.38605252	chr1A-C	38605252
A.lon1A01G000747.1.chr1A-C.38622268	chr1A-C	38622268
A.lon1A01G000748.1.chr1A-C.38626271	chr1A-C	38626271
A.lon1A01G000749.1.chr1A-C.38634034	chr1A-C	38634034
A.lon1A01G000757.1.chr1A-C.39838035	chr1A-C	39838035
A.lon1A01G000759.1.chr1A-C.40231989	chr1A-C	40231989
A.lon1A01G000772.1.chr1A-C.41351474	chr1A-C	41351474
A.lon1A01G000773.1.chr1A-C.41372948	chr1A-C	41372948
A.lon1A01G000775.1.chr1A-C.41609499	chr1A-C	41609499
A.lon1A01G000778.1.chr1A-C.41713749	chr1A-C	41713749
A.lon1A01G000790.1.chr1A-C.42987945	chr1A-C	42987945
A.lon1A01G000795.1.chr1A-C.43167056	chr1A-C	43167056
A.lon1A01G000798.1.chr1A-C.43512465	chr1A-C	43512465
A.lon1A01G000799.1.chr1A-C.43516570	chr1A-C	43516570
A.lon1A01G000801.1.chr1A-C.43531246	chr1A-C	43531246
A.lon1A01G000807.1.chr1A-C.43690365	chr1A-C	43690365
A.lon1A01G000812.1.chr1A-C.44451057	chr1A-C	44451057
A.lon1A01G000815.1.chr1A-C.44544511	chr1A-C	44544511
A.lon1A01G000821.1.chr1A-C.45060681	chr1A-C	45060681
A.lon1A01G000832.1.chr1A-C.45357866	chr1A-C	45357866
A.lon1A01G000833.1.chr1A-C.45400362	chr1A-C	45400362
A.lon1A01G000840.1.chr1A-C.45616764	chr1A-C	45616764
A.lon1A01G000841.1.chr1A-C.45660885	chr1A-C	45660885
A.lon1A01G000844.1.chr1A-C.45791758	chr1A-C	45791758
A.lon1A01G000851.1.chr1A-C.45966574	chr1A-C	45966574
A.lon1A01G000872.1.chr1A-C.47610625	chr1A-C	47610625
A.lon1A01G000880.1.chr1A-C.47934678	chr1A-C	47934678
A.lon1A01G000881.1.chr1A-C.47969322	chr1A-C	47969322
A.lon1A01G000886.1.chr1A-C.48184095	chr1A-C	48184095
A.lon1A01G000887.1.chr1A-C.48289946	chr1A-C	48289946
A.lon1A01G000889.1.chr1A-C.48360309	chr1A-C	48360309
A.lon1A01G000890.1.chr1A-C.48438174	chr1A-C	48438174
A.lon1A01G000894.1.chr1A-C.48620723	chr1A-C	48620723
A.lon1A01G000895.1.chr1A-C.48715128	chr1A-C	48715128
A.lon1A01G000896.1.chr1A-C.48720808	chr1A-C	48720808
A.lon1A01G000899.1.chr1A-C.49104483	chr1A-C	49104483
A.lon1A01G000904.1.chr1A-C.49488232	chr1A-C	49488232
A.lon1A01G000909.1.chr1A-C.49673430	chr1A-C	49673430
A.lon1A01G000915.1.chr1A-C.49837002	chr1A-C	49837002
A.lon1A01G000916.1.chr1A-C.49860947	chr1A-C	49860947
A.lon1A01G000917.1.chr1A-C.49914259	chr1A-C	49914259
A.lon1A01G000918.1.chr1A-C.50006822	chr1A-C	50006822
A.lon1A01G000920.1.chr1A-C.50044623	chr1A-C	50044623
A.lon1A01G000925.1.chr1A-C.50528943	chr1A-C	50528943
A.lon1A01G000930.1.chr1A-C.50951107	chr1A-C	50951107
A.lon1A01G000935.1.chr1A-C.51250243	chr1A-C	51250243
A.lon1A01G000937.1.chr1A-C.51357983	chr1A-C	51357983
A.lon1A01G000946.1.chr1A-C.52095862	chr1A-C	52095862
A.lon1A01G000948.1.chr1A-C.52467700	chr1A-C	52467700
A.lon1A01G000952.1.chr1A-C.53102466	chr1A-C	53102466
A.lon1A01G000966.1.chr1A-C.55572099	chr1A-C	55572099
A.lon1A01G000967.1.chr1A-C.55580902	chr1A-C	55580902
A.lon1A01G000979.1.chr1A-C.56434628	chr1A-C	56434628
A.lon1A01G000980.1.chr1A-C.56462403	chr1A-C	56462403
A.lon1A01G000989.1.chr1A-C.56876501	chr1A-C	56876501
A.lon1A01G001089.1.chr1A-C.60478461	chr1A-C	60478461
A.lon1A01G001096.1.chr1A-C.60910869	chr1A-C	60910869
A.lon1A01G001098.1.chr1A-C.61028949	chr1A-C	61028949
A.lon1A01G001100.1.chr1A-C.61163111	chr1A-C	61163111
A.lon1A01G001105.1.chr1A-C.61293217	chr1A-C	61293217
A.lon1A01G001117.1.chr1A-C.62158268	chr1A-C	62158268
A.lon1A01G001118.1.chr1A-C.62162056	chr1A-C	62162056
A.lon1A01G001135.1.chr1A-C.63242939	chr1A-C	63242939
A.lon1A01G001148.1.chr1A-C.64452800	chr1A-C	64452800
A.lon1A01G001153.1.chr1A-C.64859757	chr1A-C	64859757
A.lon1A01G001156.1.chr1A-C.64966069	chr1A-C	64966069
A.lon1A01G001157.1.chr1A-C.64972163	chr1A-C	64972163
A.lon1A01G001171.1.chr1A-C.66154808	chr1A-C	66154808
A.lon1A01G001181.1.chr1A-C.67261591	chr1A-C	67261591
A.lon1A01G001182.1.chr1A-C.67267560	chr1A-C	67267560
A.lon1A01G001183.1.chr1A-C.67298126	chr1A-C	67298126
A.lon1A01G001189.1.chr1A-C.67621864	chr1A-C	67621864
A.lon1A01G001190.1.chr1A-C.67627691	chr1A-C	67627691
A.lon1A01G001207.1.chr1A-C.68524174	chr1A-C	68524174
A.lon1A01G001211.1.chr1A-C.68709156	chr1A-C	68709156
A.lon1A01G001213.1.chr1A-C.68746377	chr1A-C	68746377
A.lon1A01G001215.1.chr1A-C.68833375	chr1A-C	68833375
A.lon1A01G001216.1.chr1A-C.68837237	chr1A-C	68837237
A.lon1A01G001217.1.chr1A-C.68953387	chr1A-C	68953387
A.lon1A01G001224.1.chr1A-C.69290383	chr1A-C	69290383
A.lon1A01G001227.1.chr1A-C.69493017	chr1A-C	69493017
A.lon1A01G001228.1.chr1A-C.69501840	chr1A-C	69501840
A.lon1A01G001229.1.chr1A-C.69504883	chr1A-C	69504883
A.lon1A01G001230.1.chr1A-C.69515836	chr1A-C	69515836
A.lon1A01G001235.1.chr1A-C.69869507	chr1A-C	69869507
A.lon1A01G001239.1.chr1A-C.70449317	chr1A-C	70449317
A.lon1A01G001240.1.chr1A-C.70496248	chr1A-C	70496248
A.lon1A01G001245.1.chr1A-C.71329173	chr1A-C	71329173
A.lon1A01G001247.1.chr1A-C.71415124	chr1A-C	71415124
A.lon1A01G001262.1.chr1A-C.73023934	chr1A-C	73023934
A.lon1A01G001271.1.chr1A-C.73319388	chr1A-C	73319388
A.lon1A01G001272.1.chr1A-C.73326203	chr1A-C	73326203
A.lon1A01G001285.1.chr1A-C.74941380	chr1A-C	74941380
A.lon1A01G001286.1.chr1A-C.75063398	chr1A-C	75063398
A.lon1A01G001287.1.chr1A-C.75068122	chr1A-C	75068122
A.lon1A01G001289.1.chr1A-C.75100645	chr1A-C	75100645
A.lon1A01G001290.1.chr1A-C.75187882	chr1A-C	75187882
A.lon1A01G001292.1.chr1A-C.75217422	chr1A-C	75217422
A.lon1A01G001293.1.chr1A-C.75279010	chr1A-C	75279010
A.lon1A01G001299.1.chr1A-C.75531615	chr1A-C	75531615
A.lon1A01G001300.1.chr1A-C.75539393	chr1A-C	75539393
A.lon1A01G001309.1.chr1A-C.76121946	chr1A-C	76121946
A.lon1A01G001418.1.chr1A-C.83535057	chr1A-C	83535057
A.lon1A01G001465.1.chr1A-C.88069769	chr1A-C	88069769
A.lon1A01G001498.1.chr1A-C.91642999	chr1A-C	91642999
A.lon1A01G001612.1.chr1A-C.113655328	chr1A-C	113655328
A.lon1A01G001644.1.chr1A-C.116358599	chr1A-C	116358599
A.lon1A01G001876.1.chr1A-C.183068711	chr1A-C	183068711
A.lon1A01G001900.1.chr1A-C.189209431	chr1A-C	189209431
A.lon1A01G001956.1.chr1A-C.191051757	chr1A-C	191051757
A.lon1A01G002010.1.chr1A-C.209419590	chr1A-C	209419590
A.lon1A01G002012.1.chr1A-C.209476095	chr1A-C	209476095
A.lon1A01G002024.1.chr1A-C.215737419	chr1A-C	215737419
A.lon1A01G002037.1.chr1A-C.217283460	chr1A-C	217283460
A.lon1A01G002061.1.chr1A-C.226277072	chr1A-C	226277072
A.lon1A01G002131.1.chr1A-C.250598916	chr1A-C	250598916
A.lon1A01G002150.1.chr1A-C.257567054	chr1A-C	257567054
A.lon1A01G002185.1.chr1A-C.265697605	chr1A-C	265697605
A.lon1A01G002186.1.chr1A-C.265724448	chr1A-C	265724448
A.lon1A01G002343.1.chr1A-C.304246222	chr1A-C	304246222
A.lon1A01G002344.1.chr1A-C.304256610	chr1A-C	304256610
A.lon1A01G002345.1.chr1A-C.304259952	chr1A-C	304259952
A.lon1A01G002375.1.chr1A-C.306437099	chr1A-C	306437099
A.lon1A01G002481.1.chr1A-C.322315492	chr1A-C	322315492
A.lon1A01G002613.1.chr1A-C.334988859	chr1A-C	334988859
A.lon1A01G002615.1.chr1A-C.335180247	chr1A-C	335180247
A.lon1A01G002649.1.chr1A-C.344317793	chr1A-C	344317793
A.lon1A01G002650.1.chr1A-C.344327493	chr1A-C	344327493
A.lon1A01G002652.1.chr1A-C.344486753	chr1A-C	344486753
A.lon1A01G002653.1.chr1A-C.344489160	chr1A-C	344489160
A.lon1A01G002654.1.chr1A-C.344530865	chr1A-C	344530865
A.lon1A01G002659.1.chr1A-C.344744237	chr1A-C	344744237
A.lon1A01G002661.1.chr1A-C.344813483	chr1A-C	344813483
A.lon1A01G002662.1.chr1A-C.344851743	chr1A-C	344851743
A.lon1A01G002663.1.chr1A-C.344915771	chr1A-C	344915771
A.lon1A01G002702.1.chr1A-C.352479067	chr1A-C	352479067
A.lon1A01G002852.1.chr1A-C.364614622	chr1A-C	364614622
A.lon1A01G002853.1.chr1A-C.364618186	chr1A-C	364618186
A.lon1A01G002905.1.chr1A-C.371489778	chr1A-C	371489778
A.lon1A01G002999.1.chr1A-C.381023747	chr1A-C	381023747
A.lon1A01G003010.1.chr1A-C.381773914	chr1A-C	381773914
A.lon1A01G003155.1.chr1A-C.398594140	chr1A-C	398594140
A.lon1A01G003256.1.chr1A-C.410462762	chr1A-C	410462762
A.lon1A01G003282.1.chr1A-C.412320725	chr1A-C	412320725
A.lon1A01G003390.1.chr1A-C.420600530	chr1A-C	420600530
A.lon1A01G003580.1.chr1A-C.433002280	chr1A-C	433002280
A.lon1A01G003869.1.chr1A-C.456174797	chr1A-C	456174797
A.lon1A01G003870.1.chr1A-C.456238454	chr1A-C	456238454
A.lon1A01G003872.1.chr1A-C.456466436	chr1A-C	456466436
A.lon1A01G003874.1.chr1A-C.456572521	chr1A-C	456572521
A.lon1A01G003976.1.chr1A-C.464170195	chr1A-C	464170195
A.lon1A01G004030.1.chr1A-C.468104881	chr1A-C	468104881
A.lon1A01G004045.1.chr1A-C.468485086	chr1A-C	468485086
A.lon1A01G004082.1.chr1A-C.471143752	chr1A-C	471143752
A.lon1A01G004125.1.chr1A-C.474120047	chr1A-C	474120047
A.lon1A01G004177.1.chr1A-C.477674295	chr1A-C	477674295
A.lon1A01G004196.1.chr1A-C.478994856	chr1A-C	478994856
A.lon1A01G004200.1.chr1A-C.479158817	chr1A-C	479158817
A.lon1A01G004297.1.chr1A-C.484155252	chr1A-C	484155252
A.lon1A01G004354.1.chr1A-C.487615017	chr1A-C	487615017
A.lon1A01G004355.1.chr1A-C.487879378	chr1A-C	487879378
A.lon1A01G004356.1.chr1A-C.487885789	chr1A-C	487885789
A.lon1A01G004530.1.chr1A-C.496879312	chr1A-C	496879312
A.lon1A01G004557.1.chr1A-C.497595220	chr1A-C	497595220
A.lon1A01G004682.1.chr1A-C.503559042	chr1A-C	503559042
A.lon1A01G004826.1.chr1A-C.513396869	chr1A-C	513396869
A.lon1A01G004835.1.chr1A-C.513612908	chr1A-C	513612908
A.lon1A01G004838.1.chr1A-C.513620242	chr1A-C	513620242
A.lon1A01G004840.1.chr1A-C.513679599	chr1A-C	513679599
A.lon1A01G004841.1.chr1A-C.513685836	chr1A-C	513685836
A.lon1A01G004849.1.chr1A-C.514042116	chr1A-C	514042116
A.lon1A01G004850.1.chr1A-C.514044237	chr1A-C	514044237
A.lon1A01G004851.1.chr1A-C.514217749	chr1A-C	514217749
A.lon1A01G004855.1.chr1A-C.514654319	chr1A-C	514654319
A.lon1A01G004856.1.chr1A-C.514656849	chr1A-C	514656849
A.lon1A01G004857.1.chr1A-C.514661002	chr1A-C	514661002
A.lon1A01G004864.1.chr1A-C.514885428	chr1A-C	514885428
A.lon1A01G004865.1.chr1A-C.514897681	chr1A-C	514897681
A.lon1A01G004867.1.chr1A-C.514930152	chr1A-C	514930152
A.lon1A01G004869.1.chr1A-C.514974435	chr1A-C	514974435
A.lon1A01G004870.1.chr1A-C.515040419	chr1A-C	515040419
A.lon1A01G004878.1.chr1A-C.515455195	chr1A-C	515455195
A.lon1A01G004881.1.chr1A-C.515571766	chr1A-C	515571766
A.lon1A01G004882.1.chr1A-C.515576978	chr1A-C	515576978
A.lon1A01G004883.1.chr1A-C.515630938	chr1A-C	515630938
A.lon1A01G004884.1.chr1A-C.515670910	chr1A-C	515670910
A.lon1A01G004889.1.chr1A-C.515980053	chr1A-C	515980053
A.lon1A01G004892.1.chr1A-C.516037351	chr1A-C	516037351
A.lon1A01G004897.1.chr1A-C.516283506	chr1A-C	516283506
A.lon1A01G004898.1.chr1A-C.516464573	chr1A-C	516464573
A.lon1A01G004899.1.chr1A-C.516469131	chr1A-C	516469131
A.lon1A01G004900.1.chr1A-C.516481593	chr1A-C	516481593
A.lon1A01G004902.1.chr1A-C.516575255	chr1A-C	516575255
A.lon1A01G004904.1.chr1A-C.516705592	chr1A-C	516705592
A.lon1A01G004908.1.chr1A-C.516818987	chr1A-C	516818987
A.lon1A01G004912.1.chr1A-C.516977259	chr1A-C	516977259
A.lon1A01G004915.1.chr1A-C.517172829	chr1A-C	517172829
A.lon1A01G004916.1.chr1A-C.517197258	chr1A-C	517197258
A.lon1A01G004917.1.chr1A-C.517254197	chr1A-C	517254197
A.lon1A01G005098.1.chr1A-C.527588430	chr1A-C	527588430
A.lon1A01G005099.1.chr1A-C.527641401	chr1A-C	527641401
A.lon1A01G005100.1.chr1A-C.527689146	chr1A-C	527689146
A.lon1A01G005101.1.chr1A-C.527695767	chr1A-C	527695767
A.lon1A01G005102.1.chr1A-C.527702125	chr1A-C	527702125
A.lon1A01G005104.1.chr1A-C.527717532	chr1A-C	527717532
A.lon1A01G005105.1.chr1A-C.527737179	chr1A-C	527737179
A.lon1A01G005106.1.chr1A-C.527746839	chr1A-C	527746839
A.lon1A01G005108.1.chr1A-C.527895020	chr1A-C	527895020
A.lon1A01G005111.1.chr1A-C.527972469	chr1A-C	527972469
A.lon1A01G005186.1.chr1A-C.531579325	chr1A-C	531579325
A.lon1A01G005189.1.chr1A-C.531647368	chr1A-C	531647368
A.lon1A01G005190.1.chr1A-C.531702638	chr1A-C	531702638
A.lon1A01G005192.1.chr1A-C.531733848	chr1A-C	531733848
A.lon1A01G005194.1.chr1A-C.531740570	chr1A-C	531740570
A.lon1A01G005195.1.chr1A-C.531747715	chr1A-C	531747715
A.lon1A01G005196.1.chr1A-C.531860718	chr1A-C	531860718
A.lon1A01G005197.1.chr1A-C.531970698	chr1A-C	531970698
A.lon1A01G005198.1.chr1A-C.531975931	chr1A-C	531975931
A.lon1A01G005238.1.chr1A-C.533201689	chr1A-C	533201689
A.lon1A01G005278.1.chr1A-C.534921391	chr1A-C	534921391
A.lon1A01G005324.1.chr1A-C.536301121	chr1A-C	536301121
A.lon1A01G005327.1.chr1A-C.536322907	chr1A-C	536322907
A.lon1A01G005389.1.chr1A-C.538943274	chr1A-C	538943274
A.lon1A01G005501.1.chr1A-C.542619309	chr1A-C	542619309
A.lon1A01G005743.1.chr1A-C.551225850	chr1A-C	551225850
A.lon1A01G005814.1.chr1A-C.552975185	chr1A-C	552975185
A.lon1A01G005857.1.chr1A-C.554104888	chr1A-C	554104888
A.lon1A01G005869.1.chr1A-C.554334439	chr1A-C	554334439
A.lon1A01G005877.1.chr1A-C.554517017	chr1A-C	554517017
A.lon1A01G006095.1.chr1A-C.561445986	chr1A-C	561445986
A.lon1A01G006159.1.chr1A-C.564781378	chr1A-C	564781378
A.lon1A01G006176.1.chr1A-C.565791552	chr1A-C	565791552
A.lon1A01G006367.1.chr1A-C.577305768	chr1A-C	577305768
A.lon1A01G006379.1.chr1A-C.578001647	chr1A-C	578001647
A.lon1A01G006407.1.chr1A-C.579382335	chr1A-C	579382335
A.lon1A01G006654.1.chr1A-C.591323462	chr1A-C	591323462
A.lon1A01G006698.1.chr1A-C.592567569	chr1A-C	592567569
A.lon1A01G006735.1.chr1A-C.594174078	chr1A-C	594174078
A.lon1A01G006781.1.chr1A-C.595434170	chr1A-C	595434170
A.lon1A01G006804.1.chr1A-C.596006620	chr1A-C	596006620
A.lon1A01G001324.1.chr1A-D.76678510	chr1A-D	76678510
A.lon1A01G001343.1.chr1A-D.77986410	chr1A-D	77986410
A.lon1A01G001370.1.chr1A-D.79877243	chr1A-D	79877243
A.lon1A01G001394.1.chr1A-D.81525083	chr1A-D	81525083
A.lon1A01G001458.1.chr1A-D.87316890	chr1A-D	87316890
A.lon1A01G001534.1.chr1A-D.95284249	chr1A-D	95284249
A.lon1A01G001540.1.chr1A-D.95942003	chr1A-D	95942003
A.lon1A01G001542.1.chr1A-D.96088497	chr1A-D	96088497
A.lon1A01G001543.1.chr1A-D.96184467	chr1A-D	96184467
A.lon1A01G001544.1.chr1A-D.96192202	chr1A-D	96192202
A.lon1A01G001545.1.chr1A-D.96199643	chr1A-D	96199643
A.lon1A01G001548.1.chr1A-D.96717494	chr1A-D	96717494
A.lon1A01G001549.1.chr1A-D.96721257	chr1A-D	96721257
A.lon1A01G001550.1.chr1A-D.97013834	chr1A-D	97013834
A.lon1A01G001581.1.chr1A-D.103472176	chr1A-D	103472176
A.lon1A01G001667.1.chr1A-D.121417452	chr1A-D	121417452
A.lon1A01G001834.1.chr1A-D.175759808	chr1A-D	175759808
A.lon1A01G001871.1.chr1A-D.181232887	chr1A-D	181232887
A.lon1A01G001891.1.chr1A-D.188188709	chr1A-D	188188709
A.lon1A01G002051.1.chr1A-D.222897801	chr1A-D	222897801
A.lon1A01G002257.1.chr1A-D.278202617	chr1A-D	278202617
A.lon1A01G002276.1.chr1A-D.283074413	chr1A-D	283074413
A.lon1A01G002279.1.chr1A-D.285411870	chr1A-D	285411870
A.lon1A01G002356.1.chr1A-D.305453404	chr1A-D	305453404
A.lon1A01G002420.1.chr1A-D.310044084	chr1A-D	310044084
A.lon1A01G002421.1.chr1A-D.310191782	chr1A-D	310191782
A.lon1A01G002422.1.chr1A-D.310214821	chr1A-D	310214821
A.lon1A01G002582.1.chr1A-D.325744490	chr1A-D	325744490
A.lon1A01G002618.1.chr1A-D.335648737	chr1A-D	335648737
A.lon1A01G002623.1.chr1A-D.336937541	chr1A-D	336937541
A.lon1A01G003002.1.chr1A-D.381256739	chr1A-D	381256739
A.lon1A01G003205.1.chr1A-D.403265562	chr1A-D	403265562
A.lon1A01G003206.1.chr1A-D.403271458	chr1A-D	403271458
A.lon1A01G003211.1.chr1A-D.403517101	chr1A-D	403517101
A.lon1A01G003214.1.chr1A-D.403736502	chr1A-D	403736502
A.lon1A01G003215.1.chr1A-D.403756165	chr1A-D	403756165
A.lon1A01G003217.1.chr1A-D.403883789	chr1A-D	403883789
A.lon1A01G003218.1.chr1A-D.403889848	chr1A-D	403889848
A.lon1A01G003228.1.chr1A-D.405125088	chr1A-D	405125088
A.lon1A01G003276.1.chr1A-D.411631425	chr1A-D	411631425
A.lon1A01G003327.1.chr1A-D.417264846	chr1A-D	417264846
A.lon1A01G003365.1.chr1A-D.418876385	chr1A-D	418876385
A.lon1A01G003678.1.chr1A-D.443437063	chr1A-D	443437063
A.lon1A01G003682.1.chr1A-D.443770987	chr1A-D	443770987
A.lon1A01G003778.1.chr1A-D.449720419	chr1A-D	449720419
A.lon1A01G003810.1.chr1A-D.451108308	chr1A-D	451108308
A.lon1A01G003835.1.chr1A-D.454204712	chr1A-D	454204712
A.lon1A01G003875.1.chr1A-D.456642672	chr1A-D	456642672
A.lon1A01G003881.1.chr1A-D.457353816	chr1A-D	457353816
A.lon1A01G003883.1.chr1A-D.457535938	chr1A-D	457535938
A.lon1A01G003949.1.chr1A-D.462152375	chr1A-D	462152375
A.lon1A01G003950.1.chr1A-D.462315635	chr1A-D	462315635
A.lon1A01G003951.1.chr1A-D.462317845	chr1A-D	462317845
A.lon1A01G003952.1.chr1A-D.462321501	chr1A-D	462321501
A.lon1A01G003955.1.chr1A-D.462599885	chr1A-D	462599885
A.lon1A01G003963.1.chr1A-D.463435380	chr1A-D	463435380
A.lon1A01G003964.1.chr1A-D.463437064	chr1A-D	463437064
A.lon1A01G004081.1.chr1A-D.470982433	chr1A-D	470982433
A.lon1A01G004106.1.chr1A-D.472903543	chr1A-D	472903543
A.lon1A01G004373.1.chr1A-D.488810792	chr1A-D	488810792
A.lon1A01G004383.1.chr1A-D.489274580	chr1A-D	489274580
A.lon1A01G004407.1.chr1A-D.490143344	chr1A-D	490143344
A.lon1A01G004410.1.chr1A-D.490715505	chr1A-D	490715505
A.lon1A01G004570.1.chr1A-D.498174940	chr1A-D	498174940
A.lon1A01G004571.1.chr1A-D.498348659	chr1A-D	498348659
A.lon1A01G004572.1.chr1A-D.498382203	chr1A-D	498382203
A.lon1A01G004666.1.chr1A-D.502436969	chr1A-D	502436969
A.lon1A01G004672.1.chr1A-D.502651005	chr1A-D	502651005
A.lon1A01G004691.1.chr1A-D.504312285	chr1A-D	504312285
A.lon1A01G004692.1.chr1A-D.504317754	chr1A-D	504317754
A.lon1A01G004697.1.chr1A-D.504749111	chr1A-D	504749111
A.lon1A01G004744.1.chr1A-D.508470096	chr1A-D	508470096
A.lon1A01G004823.1.chr1A-D.513284317	chr1A-D	513284317
A.lon1A01G004940.1.chr1A-D.519585536	chr1A-D	519585536
A.lon1A01G004957.1.chr1A-D.520080627	chr1A-D	520080627
A.lon1A01G005172.1.chr1A-D.531289850	chr1A-D	531289850
A.lon1A01G005268.1.chr1A-D.534351673	chr1A-D	534351673
A.lon1A01G005277.1.chr1A-D.534920059	chr1A-D	534920059
A.lon1A01G005409.1.chr1A-D.539375819	chr1A-D	539375819
A.lon1A01G005421.1.chr1A-D.539596415	chr1A-D	539596415
A.lon1A01G005478.1.chr1A-D.541795535	chr1A-D	541795535
A.lon1A01G005569.1.chr1A-D.544914913	chr1A-D	544914913
A.lon1A01G005756.1.chr1A-D.551548526	chr1A-D	551548526
A.lon1A01G005760.1.chr1A-D.551624535	chr1A-D	551624535
A.lon1A01G005794.1.chr1A-D.552462314	chr1A-D	552462314
A.lon1A01G005835.1.chr1A-D.553655080	chr1A-D	553655080
A.lon1A01G005840.1.chr1A-D.553764525	chr1A-D	553764525
A.lon1A01G005853.1.chr1A-D.554033921	chr1A-D	554033921
A.lon1A01G005932.1.chr1A-D.556034094	chr1A-D	556034094
A.lon1A01G006015.1.chr1A-D.558604889	chr1A-D	558604889
A.lon1A01G006035.1.chr1A-D.558878640	chr1A-D	558878640
A.lon1A01G006038.1.chr1A-D.558932367	chr1A-D	558932367
A.lon1A01G006040.1.chr1A-D.558948601	chr1A-D	558948601
A.lon1A01G006041.1.chr1A-D.558970761	chr1A-D	558970761
A.lon1A01G006332.1.chr1A-D.575569797	chr1A-D	575569797
A.lon1A01G006609.1.chr1A-D.589449202	chr1A-D	589449202
A.lon1A01G006611.1.chr1A-D.589477724	chr1A-D	589477724
A.lon1A01G006612.1.chr1A-D.589556511	chr1A-D	589556511
A.lon1A01G006614.1.chr1A-D.589575327	chr1A-D	589575327
A.lon1A01G006615.1.chr1A-D.589590698	chr1A-D	589590698
A.lon1A01G006616.1.chr1A-D.589595740	chr1A-D	589595740
A.lon1A01G006617.1.chr1A-D.589599214	chr1A-D	589599214
A.lon1A01G006618.1.chr1A-D.589630728	chr1A-D	589630728
A.lon1A01G006619.1.chr1A-D.589636839	chr1A-D	589636839
A.lon1A01G006620.1.chr1A-D.589642539	chr1A-D	589642539
A.lon1A01G006623.1.chr1A-D.589713171	chr1A-D	589713171
A.lon1A01G006624.1.chr1A-D.589735382	chr1A-D	589735382
A.lon1A01G006625.1.chr1A-D.589775252	chr1A-D	589775252
A.lon1A01G006627.1.chr1A-D.589858904	chr1A-D	589858904
A.lon1A01G006812.1.chr1A-D.596297101	chr1A-D	596297101
A.lon1A01G006847.1.chr1A-D.597220631	chr1A-D	597220631
A.lon1A01G006849.1.chr1A-D.597344459	chr1A-D	597344459
A.lon1A01G006898.1.chr1A-D.599305572	chr1A-D	599305572
A.lon1A01G006899.1.chr1A-D.599492291	chr1A-D	599492291
A.lon1A01G006900.1.chr1A-D.599522936	chr1A-D	599522936
A.lon1A01G006914.1.chr1A-D.600068122	chr1A-D	600068122
A.lon1A01G006915.1.chr1A-D.600153731	chr1A-D	600153731
A.lon1A01G006916.1.chr1A-D.600160582	chr1A-D	600160582
A.lon1A01G006917.1.chr1A-D.600170881	chr1A-D	600170881
A.lon1A01G007072.1.chr1A-D.605930793	chr1A-D	605930793
A.lon1A01G007168.1.chr1A-D.610820774	chr1A-D	610820774
A.lon1A01G007173.1.chr1A-D.611019164	chr1A-D	611019164
A.lon1A01G007174.1.chr1A-D.611065355	chr1A-D	611065355
A.lon1A01G007175.1.chr1A-D.611069967	chr1A-D	611069967
A.lon1A01G007197.1.chr1A-D.611589863	chr1A-D	611589863
A.lon1A01G007201.1.chr1A-D.611901568	chr1A-D	611901568
A.lon1A01G007202.1.chr1A-D.611906351	chr1A-D	611906351
A.lon1A01G007205.1.chr1A-D.611987638	chr1A-D	611987638
A.lon2A01G005014.1.chr2A-C.3015487	chr2A-C	3015487
A.lon2A01G004924.1.chr2A-C.8302505	chr2A-C	8302505
A.lon2A01G004892.1.chr2A-C.10023428	chr2A-C	10023428
A.lon2A01G004819.1.chr2A-C.15116804	chr2A-C	15116804
A.lon2A01G004795.1.chr2A-C.16011377	chr2A-C	16011377
A.lon2A01G004794.1.chr2A-C.16015898	chr2A-C	16015898
A.lon2A01G004703.1.chr2A-C.21335431	chr2A-C	21335431
A.lon2A01G004390.1.chr2A-C.52289777	chr2A-C	52289777
A.lon2A01G004356.1.chr2A-C.54300072	chr2A-C	54300072
A.lon2A01G004267.1.chr2A-C.62450805	chr2A-C	62450805
A.lon2A01G004264.1.chr2A-C.62942413	chr2A-C	62942413
A.lon2A01G004143.1.chr2A-C.83748417	chr2A-C	83748417
A.lon2A01G004062.1.chr2A-C.91604683	chr2A-C	91604683
A.lon2A01G003986.1.chr2A-C.103195626	chr2A-C	103195626
A.lon2A01G003933.1.chr2A-C.110294350	chr2A-C	110294350
A.lon2A01G003902.1.chr2A-C.114585898	chr2A-C	114585898
A.lon2A01G003852.1.chr2A-C.125284670	chr2A-C	125284670
A.lon2A01G003789.1.chr2A-C.137867945	chr2A-C	137867945
A.lon2A01G003785.1.chr2A-C.138617421	chr2A-C	138617421
A.lon2A01G003784.1.chr2A-C.139194652	chr2A-C	139194652
A.lon2A01G003774.1.chr2A-C.141164734	chr2A-C	141164734
A.lon2A01G003770.1.chr2A-C.141985739	chr2A-C	141985739
A.lon2A01G003653.1.chr2A-C.174529533	chr2A-C	174529533
A.lon2A01G003622.1.chr2A-C.183799791	chr2A-C	183799791
A.lon2A01G003410.1.chr2A-C.252414945	chr2A-C	252414945
A.lon2A01G003356.1.chr2A-C.266593049	chr2A-C	266593049
A.lon2A01G003264.1.chr2A-C.288759774	chr2A-C	288759774
A.lon2A01G003146.1.chr2A-C.306311658	chr2A-C	306311658
A.lon2A01G003072.1.chr2A-C.314243996	chr2A-C	314243996
A.lon2A01G003055.1.chr2A-C.316281761	chr2A-C	316281761
A.lon2A01G002998.1.chr2A-C.323584819	chr2A-C	323584819
A.lon2A01G002985.1.chr2A-C.324419393	chr2A-C	324419393
A.lon2A01G002832.1.chr2A-C.340475005	chr2A-C	340475005
A.lon2A01G002830.1.chr2A-C.340710930	chr2A-C	340710930
A.lon2A01G002754.1.chr2A-C.348085697	chr2A-C	348085697
A.lon2A01G002721.1.chr2A-C.350893959	chr2A-C	350893959
A.lon2A01G002565.1.chr2A-C.364437661	chr2A-C	364437661
A.lon2A01G002526.1.chr2A-C.368077818	chr2A-C	368077818
A.lon2A01G002402.1.chr2A-C.378278522	chr2A-C	378278522
A.lon2A01G002205.1.chr2A-C.398856559	chr2A-C	398856559
A.lon2A01G002114.1.chr2A-C.403682280	chr2A-C	403682280
A.lon2A01G001812.1.chr2A-C.420400273	chr2A-C	420400273
A.lon2A01G001776.1.chr2A-C.422709844	chr2A-C	422709844
A.lon2A01G001772.1.chr2A-C.422749560	chr2A-C	422749560
A.lon2A01G001590.1.chr2A-C.431826691	chr2A-C	431826691
A.lon2A01G001380.1.chr2A-C.440528845	chr2A-C	440528845
A.lon2A01G001363.1.chr2A-C.441305830	chr2A-C	441305830
A.lon2A01G001221.1.chr2A-C.448860969	chr2A-C	448860969
A.lon2A01G001151.1.chr2A-C.452525185	chr2A-C	452525185
A.lon2A01G000947.1.chr2A-C.460569856	chr2A-C	460569856
A.lon2A01G000944.1.chr2A-C.460682113	chr2A-C	460682113
A.lon2A01G000886.1.chr2A-C.462411336	chr2A-C	462411336
A.lon2A01G000812.1.chr2A-C.465298672	chr2A-C	465298672
A.lon2A01G000641.1.chr2A-C.470998719	chr2A-C	470998719
A.lon2A01G000610.1.chr2A-C.471659139	chr2A-C	471659139
A.lon2A01G000497.1.chr2A-C.474916011	chr2A-C	474916011
A.lon2A01G000471.1.chr2A-C.475877347	chr2A-C	475877347
A.lon2A01G000443.1.chr2A-C.476751241	chr2A-C	476751241
A.lon2A01G000442.1.chr2A-C.476763713	chr2A-C	476763713
A.lon2A01G000441.1.chr2A-C.476787126	chr2A-C	476787126
A.lon2A01G000418.1.chr2A-C.477813796	chr2A-C	477813796
A.lon2A01G000386.1.chr2A-C.479465012	chr2A-C	479465012
A.lon2A01G000385.1.chr2A-C.479472618	chr2A-C	479472618
A.lon2A01G000384.1.chr2A-C.479498652	chr2A-C	479498652
A.lon2A01G000305.1.chr2A-C.483015297	chr2A-C	483015297
A.lon2A01G000293.1.chr2A-C.483227904	chr2A-C	483227904
A.lon2A01G000143.1.chr2A-C.489376718	chr2A-C	489376718
A.lon2A01G000095.1.chr2A-C.491651499	chr2A-C	491651499
A.lon2A01G000060.1.chr2A-C.494057865	chr2A-C	494057865
A.lon2A01G000059.1.chr2A-C.494079678	chr2A-C	494079678
A.lon2A01G000056.1.chr2A-C.494094766	chr2A-C	494094766
A.lon2A01G000032.1.chr2A-C.494779349	chr2A-C	494779349
A.lon2A01G000031.1.chr2A-C.494797146	chr2A-C	494797146
A.lon2A01G000030.1.chr2A-C.494822474	chr2A-C	494822474
A.lon2A01G000024.1.chr2A-C.494996504	chr2A-C	494996504
A.lon2A01G004938.1.chr2A-D.7506050	chr2A-D	7506050
A.lon2A01G004833.1.chr2A-D.14389137	chr2A-D	14389137
A.lon2A01G004787.1.chr2A-D.16181507	chr2A-D	16181507
A.lon2A01G004730.1.chr2A-D.19815846	chr2A-D	19815846
A.lon2A01G004728.1.chr2A-D.19899301	chr2A-D	19899301
A.lon2A01G004727.1.chr2A-D.19909961	chr2A-D	19909961
A.lon2A01G004647.1.chr2A-D.25162458	chr2A-D	25162458
A.lon2A01G004503.1.chr2A-D.37866587	chr2A-D	37866587
A.lon2A01G004491.1.chr2A-D.38817839	chr2A-D	38817839
A.lon2A01G004482.1.chr2A-D.40152831	chr2A-D	40152831
A.lon2A01G004481.1.chr2A-D.40173790	chr2A-D	40173790
A.lon2A01G004433.1.chr2A-D.45161539	chr2A-D	45161539
A.lon2A01G004341.1.chr2A-D.55147927	chr2A-D	55147927
A.lon2A01G004125.1.chr2A-D.85340087	chr2A-D	85340087
A.lon2A01G004117.1.chr2A-D.85770718	chr2A-D	85770718
A.lon2A01G004116.1.chr2A-D.85807487	chr2A-D	85807487
A.lon2A01G004115.1.chr2A-D.85829274	chr2A-D	85829274
A.lon2A01G004114.1.chr2A-D.85832936	chr2A-D	85832936
A.lon2A01G004113.1.chr2A-D.85868406	chr2A-D	85868406
A.lon2A01G004110.1.chr2A-D.86729446	chr2A-D	86729446
A.lon2A01G004108.1.chr2A-D.87198771	chr2A-D	87198771
A.lon2A01G004105.1.chr2A-D.87230227	chr2A-D	87230227
A.lon2A01G004099.1.chr2A-D.87714543	chr2A-D	87714543
A.lon2A01G004086.1.chr2A-D.89668125	chr2A-D	89668125
A.lon2A01G003583.1.chr2A-D.196030211	chr2A-D	196030211
A.lon2A01G003477.1.chr2A-D.225659763	chr2A-D	225659763
A.lon2A01G003444.1.chr2A-D.236655023	chr2A-D	236655023
A.lon2A01G003437.1.chr2A-D.242410277	chr2A-D	242410277
A.lon2A01G003430.1.chr2A-D.246852329	chr2A-D	246852329
A.lon2A01G003387.1.chr2A-D.259213231	chr2A-D	259213231
A.lon2A01G003364.1.chr2A-D.264623617	chr2A-D	264623617
A.lon2A01G003288.1.chr2A-D.283689290	chr2A-D	283689290
A.lon2A01G003102.1.chr2A-D.310662421	chr2A-D	310662421
A.lon2A01G003101.1.chr2A-D.310666395	chr2A-D	310666395
A.lon2A01G003100.1.chr2A-D.310929049	chr2A-D	310929049
A.lon2A01G003099.1.chr2A-D.310939533	chr2A-D	310939533
A.lon2A01G003094.1.chr2A-D.311033595	chr2A-D	311033595
A.lon2A01G003091.1.chr2A-D.311305979	chr2A-D	311305979
A.lon2A01G003088.1.chr2A-D.311726410	chr2A-D	311726410
A.lon2A01G002999.1.chr2A-D.323498167	chr2A-D	323498167
A.lon2A01G002997.1.chr2A-D.323589308	chr2A-D	323589308
A.lon2A01G002942.1.chr2A-D.327985765	chr2A-D	327985765
A.lon2A01G002872.1.chr2A-D.334501531	chr2A-D	334501531
A.lon2A01G002764.1.chr2A-D.347135295	chr2A-D	347135295
A.lon2A01G002762.1.chr2A-D.347231081	chr2A-D	347231081
A.lon2A01G002551.1.chr2A-D.365695963	chr2A-D	365695963
A.lon2A01G002479.1.chr2A-D.371607397	chr2A-D	371607397
A.lon2A01G002478.1.chr2A-D.371630644	chr2A-D	371630644
A.lon2A01G002415.1.chr2A-D.377522442	chr2A-D	377522442
A.lon2A01G002390.1.chr2A-D.379503599	chr2A-D	379503599
A.lon2A01G002248.1.chr2A-D.393783136	chr2A-D	393783136
A.lon2A01G002194.1.chr2A-D.399153517	chr2A-D	399153517
A.lon2A01G002193.1.chr2A-D.399168952	chr2A-D	399168952
A.lon2A01G002192.1.chr2A-D.399172931	chr2A-D	399172931
A.lon2A01G002164.1.chr2A-D.400362335	chr2A-D	400362335
A.lon2A01G002076.1.chr2A-D.405574578	chr2A-D	405574578
A.lon2A01G001967.1.chr2A-D.412536584	chr2A-D	412536584
A.lon2A01G001921.1.chr2A-D.415611091	chr2A-D	415611091
A.lon2A01G001920.1.chr2A-D.415617480	chr2A-D	415617480
A.lon2A01G001919.1.chr2A-D.415623666	chr2A-D	415623666
A.lon2A01G001917.1.chr2A-D.415795778	chr2A-D	415795778
A.lon2A01G001915.1.chr2A-D.415983156	chr2A-D	415983156
A.lon2A01G001912.1.chr2A-D.416052613	chr2A-D	416052613
A.lon2A01G001907.1.chr2A-D.416199495	chr2A-D	416199495
A.lon2A01G001904.1.chr2A-D.416392869	chr2A-D	416392869
A.lon2A01G001902.1.chr2A-D.416453240	chr2A-D	416453240
A.lon2A01G001900.1.chr2A-D.416462966	chr2A-D	416462966
A.lon2A01G001896.1.chr2A-D.416592884	chr2A-D	416592884
A.lon2A01G001895.1.chr2A-D.416660216	chr2A-D	416660216
A.lon2A01G001894.1.chr2A-D.416696024	chr2A-D	416696024
A.lon2A01G001885.1.chr2A-D.416918209	chr2A-D	416918209
A.lon2A01G001884.1.chr2A-D.416989555	chr2A-D	416989555
A.lon2A01G001883.1.chr2A-D.416994258	chr2A-D	416994258
A.lon2A01G001882.1.chr2A-D.416998221	chr2A-D	416998221
A.lon2A01G001881.1.chr2A-D.417041485	chr2A-D	417041485
A.lon2A01G001858.1.chr2A-D.417976090	chr2A-D	417976090
A.lon2A01G001831.1.chr2A-D.419190496	chr2A-D	419190496
A.lon2A01G001766.1.chr2A-D.423395408	chr2A-D	423395408
A.lon2A01G001696.1.chr2A-D.427075907	chr2A-D	427075907
A.lon2A01G001694.1.chr2A-D.427104287	chr2A-D	427104287
A.lon2A01G001692.1.chr2A-D.427216165	chr2A-D	427216165
A.lon2A01G001691.1.chr2A-D.427263915	chr2A-D	427263915
A.lon2A01G001684.1.chr2A-D.427478289	chr2A-D	427478289
A.lon2A01G001679.1.chr2A-D.427789748	chr2A-D	427789748
A.lon2A01G001678.1.chr2A-D.427796866	chr2A-D	427796866
A.lon2A01G001676.1.chr2A-D.427898147	chr2A-D	427898147
A.lon2A01G001675.1.chr2A-D.427906187	chr2A-D	427906187
A.lon2A01G001674.1.chr2A-D.427908875	chr2A-D	427908875
A.lon2A01G001672.1.chr2A-D.428031675	chr2A-D	428031675
A.lon2A01G001671.1.chr2A-D.428067516	chr2A-D	428067516
A.lon2A01G001456.1.chr2A-D.437416970	chr2A-D	437416970
A.lon2A01G001436.1.chr2A-D.438171791	chr2A-D	438171791
A.lon2A01G001393.1.chr2A-D.440212483	chr2A-D	440212483
A.lon2A01G001389.1.chr2A-D.440411107	chr2A-D	440411107
A.lon2A01G001359.1.chr2A-D.441711995	chr2A-D	441711995
A.lon2A01G001232.1.chr2A-D.447785675	chr2A-D	447785675
A.lon2A01G001231.1.chr2A-D.447788346	chr2A-D	447788346
A.lon2A01G001230.1.chr2A-D.447836297	chr2A-D	447836297
A.lon2A01G001193.1.chr2A-D.451058561	chr2A-D	451058561
A.lon2A01G001157.1.chr2A-D.452356841	chr2A-D	452356841
A.lon2A01G001074.1.chr2A-D.455811061	chr2A-D	455811061
A.lon2A01G001051.1.chr2A-D.456654153	chr2A-D	456654153
A.lon2A01G001006.1.chr2A-D.458296159	chr2A-D	458296159
A.lon2A01G000995.1.chr2A-D.458866520	chr2A-D	458866520
A.lon2A01G000847.1.chr2A-D.463915566	chr2A-D	463915566
A.lon2A01G000824.1.chr2A-D.464949005	chr2A-D	464949005
A.lon2A01G000823.1.chr2A-D.464996958	chr2A-D	464996958
A.lon2A01G000762.1.chr2A-D.467602724	chr2A-D	467602724
A.lon2A01G000695.1.chr2A-D.469432384	chr2A-D	469432384
A.lon2A01G000483.1.chr2A-D.475264671	chr2A-D	475264671
A.lon2A01G000348.1.chr2A-D.481708323	chr2A-D	481708323
A.lon2A01G000239.1.chr2A-D.484528769	chr2A-D	484528769
A.lon3A01G000216.1.chr3A-C.10961032	chr3A-C	10961032
A.lon3A01G000319.1.chr3A-C.20725837	chr3A-C	20725837
A.lon3A01G000381.1.chr3A-C.23095300	chr3A-C	23095300
A.lon3A01G000393.1.chr3A-C.23663270	chr3A-C	23663270
A.lon3A01G000462.1.chr3A-C.26350718	chr3A-C	26350718
A.lon3A01G000525.1.chr3A-C.30051814	chr3A-C	30051814
A.lon3A01G000559.1.chr3A-C.31349204	chr3A-C	31349204
A.lon3A01G000569.1.chr3A-C.31579366	chr3A-C	31579366
A.lon3A01G000620.1.chr3A-C.32797597	chr3A-C	32797597
A.lon3A01G000650.1.chr3A-C.33842955	chr3A-C	33842955
A.lon3A01G000997.1.chr3A-C.47986636	chr3A-C	47986636
A.lon3A01G001007.1.chr3A-C.48243871	chr3A-C	48243871
A.lon3A01G001082.1.chr3A-C.51448160	chr3A-C	51448160
A.lon3A01G001088.1.chr3A-C.51685799	chr3A-C	51685799
A.lon3A01G001089.1.chr3A-C.51696553	chr3A-C	51696553
A.lon3A01G001091.1.chr3A-C.51721831	chr3A-C	51721831
A.lon3A01G001093.1.chr3A-C.51880100	chr3A-C	51880100
A.lon3A01G001096.1.chr3A-C.51937548	chr3A-C	51937548
A.lon3A01G001104.1.chr3A-C.52933753	chr3A-C	52933753
A.lon3A01G001108.1.chr3A-C.53037075	chr3A-C	53037075
A.lon3A01G001110.1.chr3A-C.53174206	chr3A-C	53174206
A.lon3A01G001112.1.chr3A-C.53298558	chr3A-C	53298558
A.lon3A01G001113.1.chr3A-C.53380014	chr3A-C	53380014
A.lon3A01G001114.1.chr3A-C.53381685	chr3A-C	53381685
A.lon3A01G001117.1.chr3A-C.53445687	chr3A-C	53445687
A.lon3A01G001119.1.chr3A-C.53506717	chr3A-C	53506717
A.lon3A01G001122.1.chr3A-C.53783731	chr3A-C	53783731
A.lon3A01G001123.1.chr3A-C.53854616	chr3A-C	53854616
A.lon3A01G001124.1.chr3A-C.53862714	chr3A-C	53862714
A.lon3A01G001125.1.chr3A-C.53866710	chr3A-C	53866710
A.lon3A01G001127.1.chr3A-C.53891190	chr3A-C	53891190
A.lon3A01G001128.1.chr3A-C.53894180	chr3A-C	53894180
A.lon3A01G001129.1.chr3A-C.54032807	chr3A-C	54032807
A.lon3A01G001130.1.chr3A-C.54121386	chr3A-C	54121386
A.lon3A01G001131.1.chr3A-C.54137755	chr3A-C	54137755
A.lon3A01G001132.1.chr3A-C.54153059	chr3A-C	54153059
A.lon3A01G001133.1.chr3A-C.54157359	chr3A-C	54157359
A.lon3A01G001135.1.chr3A-C.54195757	chr3A-C	54195757
A.lon3A01G001165.1.chr3A-C.55897464	chr3A-C	55897464
A.lon3A01G001180.1.chr3A-C.56428152	chr3A-C	56428152
A.lon3A01G001183.1.chr3A-C.56593386	chr3A-C	56593386
A.lon3A01G001187.1.chr3A-C.56625830	chr3A-C	56625830
A.lon3A01G001188.1.chr3A-C.56632637	chr3A-C	56632637
A.lon3A01G001189.1.chr3A-C.56641797	chr3A-C	56641797
A.lon3A01G001190.1.chr3A-C.56758453	chr3A-C	56758453
A.lon3A01G001191.1.chr3A-C.56762163	chr3A-C	56762163
A.lon3A01G001193.1.chr3A-C.56828482	chr3A-C	56828482
A.lon3A01G001194.1.chr3A-C.56856285	chr3A-C	56856285
A.lon3A01G001195.1.chr3A-C.57127413	chr3A-C	57127413
A.lon3A01G001196.1.chr3A-C.57163836	chr3A-C	57163836
A.lon3A01G001199.1.chr3A-C.57507801	chr3A-C	57507801
A.lon3A01G001201.1.chr3A-C.57602344	chr3A-C	57602344
A.lon3A01G001202.1.chr3A-C.57731735	chr3A-C	57731735
A.lon3A01G001203.1.chr3A-C.57858330	chr3A-C	57858330
A.lon3A01G001204.1.chr3A-C.57892650	chr3A-C	57892650
A.lon3A01G001207.1.chr3A-C.57900266	chr3A-C	57900266
A.lon3A01G001211.1.chr3A-C.58202855	chr3A-C	58202855
A.lon3A01G001226.1.chr3A-C.59170545	chr3A-C	59170545
A.lon3A01G001236.1.chr3A-C.59767923	chr3A-C	59767923
A.lon3A01G001238.1.chr3A-C.59913940	chr3A-C	59913940
A.lon3A01G001239.1.chr3A-C.59918562	chr3A-C	59918562
A.lon3A01G001244.1.chr3A-C.60174858	chr3A-C	60174858
A.lon3A01G001249.1.chr3A-C.60421348	chr3A-C	60421348
A.lon3A01G001251.1.chr3A-C.60626521	chr3A-C	60626521
A.lon3A01G001253.1.chr3A-C.60662150	chr3A-C	60662150
A.lon3A01G001258.1.chr3A-C.60797705	chr3A-C	60797705
A.lon3A01G001259.1.chr3A-C.61117089	chr3A-C	61117089
A.lon3A01G001261.1.chr3A-C.61380640	chr3A-C	61380640
A.lon3A01G001263.1.chr3A-C.61501692	chr3A-C	61501692
A.lon3A01G001264.1.chr3A-C.61690407	chr3A-C	61690407
A.lon3A01G001266.1.chr3A-C.62363159	chr3A-C	62363159
A.lon3A01G001267.1.chr3A-C.62379824	chr3A-C	62379824
A.lon3A01G001268.1.chr3A-C.62419507	chr3A-C	62419507
A.lon3A01G001269.1.chr3A-C.62424045	chr3A-C	62424045
A.lon3A01G001270.1.chr3A-C.62427673	chr3A-C	62427673
A.lon3A01G001271.1.chr3A-C.62471767	chr3A-C	62471767
A.lon3A01G001275.1.chr3A-C.62666094	chr3A-C	62666094
A.lon3A01G001279.1.chr3A-C.63200148	chr3A-C	63200148
A.lon3A01G001281.1.chr3A-C.63316870	chr3A-C	63316870
A.lon3A01G001282.1.chr3A-C.63454027	chr3A-C	63454027
A.lon3A01G001299.1.chr3A-C.64267497	chr3A-C	64267497
A.lon3A01G001300.1.chr3A-C.64269608	chr3A-C	64269608
A.lon3A01G001302.1.chr3A-C.64276673	chr3A-C	64276673
A.lon3A01G001308.1.chr3A-C.64467283	chr3A-C	64467283
A.lon3A01G001314.1.chr3A-C.64819664	chr3A-C	64819664
A.lon3A01G001315.1.chr3A-C.64840667	chr3A-C	64840667
A.lon3A01G001316.1.chr3A-C.64891001	chr3A-C	64891001
A.lon3A01G001317.1.chr3A-C.64896542	chr3A-C	64896542
A.lon3A01G001318.1.chr3A-C.64922433	chr3A-C	64922433
A.lon3A01G001319.1.chr3A-C.64933652	chr3A-C	64933652
A.lon3A01G001342.1.chr3A-C.67760627	chr3A-C	67760627
A.lon3A01G001343.1.chr3A-C.67762955	chr3A-C	67762955
A.lon3A01G001345.1.chr3A-C.67977584	chr3A-C	67977584
A.lon3A01G001346.1.chr3A-C.68014377	chr3A-C	68014377
A.lon3A01G001347.1.chr3A-C.68040901	chr3A-C	68040901
A.lon3A01G001348.1.chr3A-C.68045983	chr3A-C	68045983
A.lon3A01G001351.1.chr3A-C.68407082	chr3A-C	68407082
A.lon3A01G001353.1.chr3A-C.68449916	chr3A-C	68449916
A.lon3A01G001354.1.chr3A-C.68498373	chr3A-C	68498373
A.lon3A01G001356.1.chr3A-C.68586945	chr3A-C	68586945
A.lon3A01G001357.1.chr3A-C.68613192	chr3A-C	68613192
A.lon3A01G001360.1.chr3A-C.69013487	chr3A-C	69013487
A.lon3A01G001361.1.chr3A-C.69076112	chr3A-C	69076112
A.lon3A01G001362.1.chr3A-C.69302665	chr3A-C	69302665
A.lon3A01G001363.1.chr3A-C.69381956	chr3A-C	69381956
A.lon3A01G001364.1.chr3A-C.69397905	chr3A-C	69397905
A.lon3A01G001368.1.chr3A-C.69464589	chr3A-C	69464589
A.lon3A01G001369.1.chr3A-C.69465987	chr3A-C	69465987
A.lon3A01G001370.1.chr3A-C.69490793	chr3A-C	69490793
A.lon3A01G001371.1.chr3A-C.69498310	chr3A-C	69498310
A.lon3A01G001449.1.chr3A-C.72919477	chr3A-C	72919477
A.lon3A01G001452.1.chr3A-C.73008195	chr3A-C	73008195
A.lon3A01G001453.1.chr3A-C.73042091	chr3A-C	73042091
A.lon3A01G001454.1.chr3A-C.73147878	chr3A-C	73147878
A.lon3A01G001457.1.chr3A-C.73319062	chr3A-C	73319062
A.lon3A01G001460.1.chr3A-C.73623786	chr3A-C	73623786
A.lon3A01G001461.1.chr3A-C.73630890	chr3A-C	73630890
A.lon3A01G001464.1.chr3A-C.73724852	chr3A-C	73724852
A.lon3A01G001465.1.chr3A-C.73756058	chr3A-C	73756058
A.lon3A01G001466.1.chr3A-C.73762337	chr3A-C	73762337
A.lon3A01G001469.1.chr3A-C.73881729	chr3A-C	73881729
A.lon3A01G001470.1.chr3A-C.73884495	chr3A-C	73884495
A.lon3A01G001471.1.chr3A-C.73895634	chr3A-C	73895634
A.lon3A01G001472.1.chr3A-C.73915719	chr3A-C	73915719
A.lon3A01G001473.1.chr3A-C.74128649	chr3A-C	74128649
A.lon3A01G001474.1.chr3A-C.74264377	chr3A-C	74264377
A.lon3A01G001475.1.chr3A-C.74373028	chr3A-C	74373028
A.lon3A01G001477.1.chr3A-C.74429607	chr3A-C	74429607
A.lon3A01G001478.1.chr3A-C.74434035	chr3A-C	74434035
A.lon3A01G001479.1.chr3A-C.74713404	chr3A-C	74713404
A.lon3A01G001481.1.chr3A-C.75045465	chr3A-C	75045465
A.lon3A01G001484.1.chr3A-C.75223321	chr3A-C	75223321
A.lon3A01G001488.1.chr3A-C.75339553	chr3A-C	75339553
A.lon3A01G001490.1.chr3A-C.75417893	chr3A-C	75417893
A.lon3A01G001491.1.chr3A-C.75456283	chr3A-C	75456283
A.lon3A01G001493.1.chr3A-C.75590231	chr3A-C	75590231
A.lon3A01G001494.1.chr3A-C.75592606	chr3A-C	75592606
A.lon3A01G001495.1.chr3A-C.75597325	chr3A-C	75597325
A.lon3A01G001497.1.chr3A-C.75633124	chr3A-C	75633124
A.lon3A01G001498.1.chr3A-C.75670967	chr3A-C	75670967
A.lon3A01G001503.1.chr3A-C.75926935	chr3A-C	75926935
A.lon3A01G001504.1.chr3A-C.75960471	chr3A-C	75960471
A.lon3A01G001505.1.chr3A-C.76016629	chr3A-C	76016629
A.lon3A01G001507.1.chr3A-C.76092662	chr3A-C	76092662
A.lon3A01G001508.1.chr3A-C.76103280	chr3A-C	76103280
A.lon3A01G001509.1.chr3A-C.76194116	chr3A-C	76194116
A.lon3A01G001511.1.chr3A-C.76283636	chr3A-C	76283636
A.lon3A01G001514.1.chr3A-C.76410647	chr3A-C	76410647
A.lon3A01G001515.1.chr3A-C.76446996	chr3A-C	76446996
A.lon3A01G001522.1.chr3A-C.76719156	chr3A-C	76719156
A.lon3A01G001523.1.chr3A-C.76795387	chr3A-C	76795387
A.lon3A01G001524.1.chr3A-C.76797543	chr3A-C	76797543
A.lon3A01G001526.1.chr3A-C.76807343	chr3A-C	76807343
A.lon3A01G001527.1.chr3A-C.76816249	chr3A-C	76816249
A.lon3A01G001533.1.chr3A-C.77324282	chr3A-C	77324282
A.lon3A01G001538.1.chr3A-C.77549433	chr3A-C	77549433
A.lon3A01G001539.1.chr3A-C.77579939	chr3A-C	77579939
A.lon3A01G001540.1.chr3A-C.77585782	chr3A-C	77585782
A.lon3A01G001541.1.chr3A-C.77643508	chr3A-C	77643508
A.lon3A01G001543.1.chr3A-C.77688058	chr3A-C	77688058
A.lon3A01G001546.1.chr3A-C.77779846	chr3A-C	77779846
A.lon3A01G001547.1.chr3A-C.77785929	chr3A-C	77785929
A.lon3A01G001549.1.chr3A-C.77899199	chr3A-C	77899199
A.lon3A01G001551.1.chr3A-C.77974108	chr3A-C	77974108
A.lon3A01G001552.1.chr3A-C.78013791	chr3A-C	78013791
A.lon3A01G001558.1.chr3A-C.78236214	chr3A-C	78236214
A.lon3A01G001565.1.chr3A-C.78502306	chr3A-C	78502306
A.lon3A01G001570.1.chr3A-C.78753717	chr3A-C	78753717
A.lon3A01G001571.1.chr3A-C.78755911	chr3A-C	78755911
A.lon3A01G001572.1.chr3A-C.78862098	chr3A-C	78862098
A.lon3A01G001578.1.chr3A-C.79434701	chr3A-C	79434701
A.lon3A01G001579.1.chr3A-C.79437389	chr3A-C	79437389
A.lon3A01G001581.1.chr3A-C.79529618	chr3A-C	79529618
A.lon3A01G001584.1.chr3A-C.79640104	chr3A-C	79640104
A.lon3A01G001586.1.chr3A-C.79679009	chr3A-C	79679009
A.lon3A01G001588.1.chr3A-C.79742790	chr3A-C	79742790
A.lon3A01G001589.1.chr3A-C.79744765	chr3A-C	79744765
A.lon3A01G001590.1.chr3A-C.79754990	chr3A-C	79754990
A.lon3A01G001591.1.chr3A-C.79790855	chr3A-C	79790855
A.lon3A01G001592.1.chr3A-C.79834643	chr3A-C	79834643
A.lon3A01G001593.1.chr3A-C.79949146	chr3A-C	79949146
A.lon3A01G001594.1.chr3A-C.79977399	chr3A-C	79977399
A.lon3A01G001597.1.chr3A-C.80028385	chr3A-C	80028385
A.lon3A01G001599.1.chr3A-C.80281693	chr3A-C	80281693
A.lon3A01G001600.1.chr3A-C.80358936	chr3A-C	80358936
A.lon3A01G001602.1.chr3A-C.80366988	chr3A-C	80366988
A.lon3A01G001603.1.chr3A-C.80479744	chr3A-C	80479744
A.lon3A01G001604.1.chr3A-C.80687534	chr3A-C	80687534
A.lon3A01G001605.1.chr3A-C.80774106	chr3A-C	80774106
A.lon3A01G001623.1.chr3A-C.81986552	chr3A-C	81986552
A.lon3A01G001627.1.chr3A-C.82165757	chr3A-C	82165757
A.lon3A01G001863.1.chr3A-C.103007330	chr3A-C	103007330
A.lon3A01G002054.1.chr3A-C.116487030	chr3A-C	116487030
A.lon3A01G002080.1.chr3A-C.118182834	chr3A-C	118182834
A.lon3A01G002100.1.chr3A-C.119356020	chr3A-C	119356020
A.lon3A01G002387.1.chr3A-C.158221948	chr3A-C	158221948
A.lon3A01G002402.1.chr3A-C.162255152	chr3A-C	162255152
A.lon3A01G002407.1.chr3A-C.163109770	chr3A-C	163109770
A.lon3A01G002438.1.chr3A-C.174962317	chr3A-C	174962317
A.lon3A01G002451.1.chr3A-C.180960222	chr3A-C	180960222
A.lon3A01G002517.1.chr3A-C.195893931	chr3A-C	195893931
A.lon3A01G002765.1.chr3A-C.255783835	chr3A-C	255783835
A.lon3A01G002786.1.chr3A-C.262947572	chr3A-C	262947572
A.lon3A01G002883.1.chr3A-C.292419155	chr3A-C	292419155
A.lon3A01G002968.1.chr3A-C.316984125	chr3A-C	316984125
A.lon3A01G003084.1.chr3A-C.344588223	chr3A-C	344588223
A.lon3A01G003086.1.chr3A-C.345641303	chr3A-C	345641303
A.lon3A01G003108.1.chr3A-C.349362795	chr3A-C	349362795
A.lon3A01G003109.1.chr3A-C.349365655	chr3A-C	349365655
A.lon3A01G003112.1.chr3A-C.349767240	chr3A-C	349767240
A.lon3A01G003135.1.chr3A-C.356789066	chr3A-C	356789066
A.lon3A01G003251.1.chr3A-C.372708671	chr3A-C	372708671
A.lon3A01G003364.1.chr3A-C.385377497	chr3A-C	385377497
A.lon3A01G003438.1.chr3A-C.391738121	chr3A-C	391738121
A.lon3A01G003724.1.chr3A-C.418169775	chr3A-C	418169775
A.lon3A01G004006.1.chr3A-C.435011607	chr3A-C	435011607
A.lon3A01G004038.1.chr3A-C.436162313	chr3A-C	436162313
A.lon3A01G004080.1.chr3A-C.437475562	chr3A-C	437475562
A.lon3A01G004081.1.chr3A-C.437497616	chr3A-C	437497616
A.lon3A01G004087.1.chr3A-C.437616898	chr3A-C	437616898
A.lon3A01G004088.1.chr3A-C.437619200	chr3A-C	437619200
A.lon3A01G004089.1.chr3A-C.437625159	chr3A-C	437625159
A.lon3A01G004091.1.chr3A-C.437659103	chr3A-C	437659103
A.lon3A01G004093.1.chr3A-C.437682449	chr3A-C	437682449
A.lon3A01G004094.1.chr3A-C.437767863	chr3A-C	437767863
A.lon3A01G004097.1.chr3A-C.437783460	chr3A-C	437783460
A.lon3A01G004099.1.chr3A-C.437797711	chr3A-C	437797711
A.lon3A01G004379.1.chr3A-C.451076158	chr3A-C	451076158
A.lon3A01G004470.1.chr3A-C.457053495	chr3A-C	457053495
A.lon3A01G004482.1.chr3A-C.457838459	chr3A-C	457838459
A.lon3A01G004484.1.chr3A-C.457933081	chr3A-C	457933081
A.lon3A01G004620.1.chr3A-C.465388470	chr3A-C	465388470
A.lon3A01G004783.1.chr3A-C.477182086	chr3A-C	477182086
A.lon3A01G004862.1.chr3A-C.482834009	chr3A-C	482834009
A.lon3A01G004918.1.chr3A-C.485558923	chr3A-C	485558923
A.lon3A01G004982.1.chr3A-C.489464113	chr3A-C	489464113
A.lon3A01G005053.1.chr3A-C.493545910	chr3A-C	493545910
A.lon3A01G005120.1.chr3A-C.496222442	chr3A-C	496222442
A.lon3A01G005258.1.chr3A-C.501562180	chr3A-C	501562180
A.lon3A01G005311.1.chr3A-C.504001269	chr3A-C	504001269
A.lon3A01G005312.1.chr3A-C.504004554	chr3A-C	504004554
A.lon3A01G005402.1.chr3A-C.508731178	chr3A-C	508731178
A.lon3A01G005403.1.chr3A-C.508734043	chr3A-C	508734043
A.lon3A01G005404.1.chr3A-C.508740430	chr3A-C	508740430
A.lon3A01G005405.1.chr3A-C.508747583	chr3A-C	508747583
A.lon3A01G005407.1.chr3A-C.508781793	chr3A-C	508781793
A.lon3A01G006121.1.chr3A-C.540651433	chr3A-C	540651433
A.lon3A01G006126.1.chr3A-C.540739426	chr3A-C	540739426
A.lon3A01G006130.1.chr3A-C.540822622	chr3A-C	540822622
A.lon3A01G006131.1.chr3A-C.540915385	chr3A-C	540915385
A.lon3A01G006132.1.chr3A-C.541090171	chr3A-C	541090171
A.lon3A01G000082.1.chr3A-D.5204453	chr3A-D	5204453
A.lon3A01G000129.1.chr3A-D.8058469	chr3A-D	8058469
A.lon3A01G000130.1.chr3A-D.8065858	chr3A-D	8065858
A.lon3A01G000132.1.chr3A-D.8160718	chr3A-D	8160718
A.lon3A01G000246.1.chr3A-D.12631217	chr3A-D	12631217
A.lon3A01G000331.1.chr3A-D.21155268	chr3A-D	21155268
A.lon3A01G000638.1.chr3A-D.33478965	chr3A-D	33478965
A.lon3A01G000680.1.chr3A-D.34818360	chr3A-D	34818360
A.lon3A01G000808.1.chr3A-D.40531835	chr3A-D	40531835
A.lon3A01G000825.1.chr3A-D.41995882	chr3A-D	41995882
A.lon3A01G000863.1.chr3A-D.44399219	chr3A-D	44399219
A.lon3A01G001405.1.chr3A-D.71232799	chr3A-D	71232799
A.lon3A01G001407.1.chr3A-D.71261992	chr3A-D	71261992
A.lon3A01G001640.1.chr3A-D.83407657	chr3A-D	83407657
A.lon3A01G001641.1.chr3A-D.83529969	chr3A-D	83529969
A.lon3A01G001800.1.chr3A-D.99452507	chr3A-D	99452507
A.lon3A01G001802.1.chr3A-D.99494276	chr3A-D	99494276
A.lon3A01G001803.1.chr3A-D.99518475	chr3A-D	99518475
A.lon3A01G001816.1.chr3A-D.100091477	chr3A-D	100091477
A.lon3A01G001820.1.chr3A-D.100219789	chr3A-D	100219789
A.lon3A01G001926.1.chr3A-D.107333794	chr3A-D	107333794
A.lon3A01G001930.1.chr3A-D.107539456	chr3A-D	107539456
A.lon3A01G002038.1.chr3A-D.115886553	chr3A-D	115886553
A.lon3A01G002206.1.chr3A-D.127384302	chr3A-D	127384302
A.lon3A01G002232.1.chr3A-D.132619417	chr3A-D	132619417
A.lon3A01G002278.1.chr3A-D.139842185	chr3A-D	139842185
A.lon3A01G002339.1.chr3A-D.149243766	chr3A-D	149243766
A.lon3A01G002435.1.chr3A-D.173182960	chr3A-D	173182960
A.lon3A01G002657.1.chr3A-D.233053774	chr3A-D	233053774
A.lon3A01G002699.1.chr3A-D.242343049	chr3A-D	242343049
A.lon3A01G002745.1.chr3A-D.248752069	chr3A-D	248752069
A.lon3A01G002806.1.chr3A-D.266940182	chr3A-D	266940182
A.lon3A01G002810.1.chr3A-D.268044601	chr3A-D	268044601
A.lon3A01G002819.1.chr3A-D.272797320	chr3A-D	272797320
A.lon3A01G002840.1.chr3A-D.280105102	chr3A-D	280105102
A.lon3A01G002844.1.chr3A-D.281178896	chr3A-D	281178896
A.lon3A01G002845.1.chr3A-D.281320756	chr3A-D	281320756
A.lon3A01G003156.1.chr3A-D.359421159	chr3A-D	359421159
A.lon3A01G003171.1.chr3A-D.362124983	chr3A-D	362124983
A.lon3A01G003172.1.chr3A-D.362128394	chr3A-D	362128394
A.lon3A01G003174.1.chr3A-D.362378060	chr3A-D	362378060
A.lon3A01G003439.1.chr3A-D.391740281	chr3A-D	391740281
A.lon3A01G003505.1.chr3A-D.400597389	chr3A-D	400597389
A.lon3A01G003529.1.chr3A-D.402090142	chr3A-D	402090142
A.lon3A01G003530.1.chr3A-D.402117701	chr3A-D	402117701
A.lon3A01G003535.1.chr3A-D.402670096	chr3A-D	402670096
A.lon3A01G003833.1.chr3A-D.426112783	chr3A-D	426112783
A.lon3A01G003854.1.chr3A-D.428157915	chr3A-D	428157915
A.lon3A01G003909.1.chr3A-D.431725085	chr3A-D	431725085
A.lon3A01G003910.1.chr3A-D.431756866	chr3A-D	431756866
A.lon3A01G004123.1.chr3A-D.439537587	chr3A-D	439537587
A.lon3A01G004124.1.chr3A-D.439572091	chr3A-D	439572091
A.lon3A01G004128.1.chr3A-D.439688478	chr3A-D	439688478
A.lon3A01G004134.1.chr3A-D.440041265	chr3A-D	440041265
A.lon3A01G004139.1.chr3A-D.440142587	chr3A-D	440142587
A.lon3A01G004148.1.chr3A-D.440920334	chr3A-D	440920334
A.lon3A01G004156.1.chr3A-D.441831249	chr3A-D	441831249
A.lon3A01G004166.1.chr3A-D.442274200	chr3A-D	442274200
A.lon3A01G004168.1.chr3A-D.442302833	chr3A-D	442302833
A.lon3A01G004177.1.chr3A-D.442962251	chr3A-D	442962251
A.lon3A01G004178.1.chr3A-D.442972892	chr3A-D	442972892
A.lon3A01G004179.1.chr3A-D.443041935	chr3A-D	443041935
A.lon3A01G004183.1.chr3A-D.443096044	chr3A-D	443096044
A.lon3A01G004202.1.chr3A-D.443910810	chr3A-D	443910810
A.lon3A01G004203.1.chr3A-D.443944330	chr3A-D	443944330
A.lon3A01G004204.1.chr3A-D.443959704	chr3A-D	443959704
A.lon3A01G004205.1.chr3A-D.443961580	chr3A-D	443961580
A.lon3A01G004212.1.chr3A-D.444394958	chr3A-D	444394958
A.lon3A01G004215.1.chr3A-D.444414104	chr3A-D	444414104
A.lon3A01G004219.1.chr3A-D.444492420	chr3A-D	444492420
A.lon3A01G004222.1.chr3A-D.444630043	chr3A-D	444630043
A.lon3A01G004224.1.chr3A-D.444668318	chr3A-D	444668318
A.lon3A01G004227.1.chr3A-D.444838207	chr3A-D	444838207
A.lon3A01G004230.1.chr3A-D.444891354	chr3A-D	444891354
A.lon3A01G004233.1.chr3A-D.444930468	chr3A-D	444930468
A.lon3A01G004239.1.chr3A-D.445049738	chr3A-D	445049738
A.lon3A01G004240.1.chr3A-D.445061302	chr3A-D	445061302
A.lon3A01G004242.1.chr3A-D.445108436	chr3A-D	445108436
A.lon3A01G004244.1.chr3A-D.445127946	chr3A-D	445127946
A.lon3A01G004250.1.chr3A-D.445350346	chr3A-D	445350346
A.lon3A01G004253.1.chr3A-D.445419941	chr3A-D	445419941
A.lon3A01G004255.1.chr3A-D.445510060	chr3A-D	445510060
A.lon3A01G004263.1.chr3A-D.445780646	chr3A-D	445780646
A.lon3A01G004264.1.chr3A-D.445787846	chr3A-D	445787846
A.lon3A01G004266.1.chr3A-D.445886390	chr3A-D	445886390
A.lon3A01G004269.1.chr3A-D.445982223	chr3A-D	445982223
A.lon3A01G004278.1.chr3A-D.446335559	chr3A-D	446335559
A.lon3A01G004281.1.chr3A-D.446380230	chr3A-D	446380230
A.lon3A01G004283.1.chr3A-D.446408970	chr3A-D	446408970
A.lon3A01G004285.1.chr3A-D.446473744	chr3A-D	446473744
A.lon3A01G004287.1.chr3A-D.446669268	chr3A-D	446669268
A.lon3A01G004289.1.chr3A-D.446700118	chr3A-D	446700118
A.lon3A01G004292.1.chr3A-D.446766725	chr3A-D	446766725
A.lon3A01G004294.1.chr3A-D.446830109	chr3A-D	446830109
A.lon3A01G004299.1.chr3A-D.446935794	chr3A-D	446935794
A.lon3A01G004304.1.chr3A-D.447022022	chr3A-D	447022022
A.lon3A01G004305.1.chr3A-D.447054562	chr3A-D	447054562
A.lon3A01G004328.1.chr3A-D.447928094	chr3A-D	447928094
A.lon3A01G004331.1.chr3A-D.448222169	chr3A-D	448222169
A.lon3A01G004334.1.chr3A-D.448297480	chr3A-D	448297480
A.lon3A01G004338.1.chr3A-D.448557420	chr3A-D	448557420
A.lon3A01G004339.1.chr3A-D.448571511	chr3A-D	448571511
A.lon3A01G004340.1.chr3A-D.448575499	chr3A-D	448575499
A.lon3A01G004346.1.chr3A-D.448713302	chr3A-D	448713302
A.lon3A01G004356.1.chr3A-D.449240861	chr3A-D	449240861
A.lon3A01G004420.1.chr3A-D.453364514	chr3A-D	453364514
A.lon3A01G004457.1.chr3A-D.456393956	chr3A-D	456393956
A.lon3A01G004459.1.chr3A-D.456482682	chr3A-D	456482682
A.lon3A01G004475.1.chr3A-D.457477243	chr3A-D	457477243
A.lon3A01G004509.1.chr3A-D.459547367	chr3A-D	459547367
A.lon3A01G004551.1.chr3A-D.462017148	chr3A-D	462017148
A.lon3A01G004682.1.chr3A-D.469355682	chr3A-D	469355682
A.lon3A01G004683.1.chr3A-D.469495671	chr3A-D	469495671
A.lon3A01G004702.1.chr3A-D.470663772	chr3A-D	470663772
A.lon3A01G004748.1.chr3A-D.474601206	chr3A-D	474601206
A.lon3A01G004787.1.chr3A-D.477581222	chr3A-D	477581222
A.lon3A01G004788.1.chr3A-D.477586626	chr3A-D	477586626
A.lon3A01G004789.1.chr3A-D.477592799	chr3A-D	477592799
A.lon3A01G004790.1.chr3A-D.477600039	chr3A-D	477600039
A.lon3A01G004791.1.chr3A-D.477723364	chr3A-D	477723364
A.lon3A01G004792.1.chr3A-D.477922554	chr3A-D	477922554
A.lon3A01G004794.1.chr3A-D.478357791	chr3A-D	478357791
A.lon3A01G004797.1.chr3A-D.478491111	chr3A-D	478491111
A.lon3A01G004946.1.chr3A-D.487501850	chr3A-D	487501850
A.lon3A01G005063.1.chr3A-D.493769058	chr3A-D	493769058
A.lon3A01G005079.1.chr3A-D.494547257	chr3A-D	494547257
A.lon3A01G005166.1.chr3A-D.498206314	chr3A-D	498206314
A.lon3A01G005169.1.chr3A-D.498227204	chr3A-D	498227204
A.lon3A01G005170.1.chr3A-D.498272876	chr3A-D	498272876
A.lon3A01G005173.1.chr3A-D.498403587	chr3A-D	498403587
A.lon3A01G005174.1.chr3A-D.498408357	chr3A-D	498408357
A.lon3A01G005284.1.chr3A-D.502880003	chr3A-D	502880003
A.lon3A01G005285.1.chr3A-D.502920032	chr3A-D	502920032
A.lon3A01G005288.1.chr3A-D.503018276	chr3A-D	503018276
A.lon3A01G005289.1.chr3A-D.503043021	chr3A-D	503043021
A.lon3A01G005292.1.chr3A-D.503133959	chr3A-D	503133959
A.lon3A01G005293.1.chr3A-D.503153539	chr3A-D	503153539
A.lon3A01G005294.1.chr3A-D.503209601	chr3A-D	503209601
A.lon3A01G005378.1.chr3A-D.507814847	chr3A-D	507814847
A.lon3A01G005396.1.chr3A-D.508340252	chr3A-D	508340252
A.lon3A01G005400.1.chr3A-D.508469644	chr3A-D	508469644
A.lon3A01G005412.1.chr3A-D.509127432	chr3A-D	509127432
A.lon3A01G005413.1.chr3A-D.509138370	chr3A-D	509138370
A.lon3A01G005419.1.chr3A-D.509508079	chr3A-D	509508079
A.lon3A01G005421.1.chr3A-D.509524058	chr3A-D	509524058
A.lon3A01G005422.1.chr3A-D.509537000	chr3A-D	509537000
A.lon3A01G005424.1.chr3A-D.509592800	chr3A-D	509592800
A.lon3A01G005426.1.chr3A-D.509599241	chr3A-D	509599241
A.lon3A01G005428.1.chr3A-D.509780708	chr3A-D	509780708
A.lon3A01G005430.1.chr3A-D.509977719	chr3A-D	509977719
A.lon3A01G005432.1.chr3A-D.510221156	chr3A-D	510221156
A.lon3A01G005433.1.chr3A-D.510331705	chr3A-D	510331705
A.lon3A01G005435.1.chr3A-D.510539978	chr3A-D	510539978
A.lon3A01G005445.1.chr3A-D.510909799	chr3A-D	510909799
A.lon3A01G005450.1.chr3A-D.511189559	chr3A-D	511189559
A.lon3A01G005451.1.chr3A-D.511195993	chr3A-D	511195993
A.lon3A01G005452.1.chr3A-D.511199899	chr3A-D	511199899
A.lon3A01G005453.1.chr3A-D.511210700	chr3A-D	511210700
A.lon3A01G005456.1.chr3A-D.511323385	chr3A-D	511323385
A.lon3A01G005457.1.chr3A-D.511330802	chr3A-D	511330802
A.lon3A01G005462.1.chr3A-D.511456854	chr3A-D	511456854
A.lon3A01G005467.1.chr3A-D.511583896	chr3A-D	511583896
A.lon3A01G005470.1.chr3A-D.511689100	chr3A-D	511689100
A.lon3A01G005472.1.chr3A-D.511827501	chr3A-D	511827501
A.lon3A01G005474.1.chr3A-D.511834641	chr3A-D	511834641
A.lon3A01G005475.1.chr3A-D.511840549	chr3A-D	511840549
A.lon3A01G005480.1.chr3A-D.512102629	chr3A-D	512102629
A.lon3A01G005481.1.chr3A-D.512121557	chr3A-D	512121557
A.lon3A01G005482.1.chr3A-D.512161109	chr3A-D	512161109
A.lon3A01G005485.1.chr3A-D.512357000	chr3A-D	512357000
A.lon3A01G005486.1.chr3A-D.512379050	chr3A-D	512379050
A.lon3A01G005488.1.chr3A-D.512485087	chr3A-D	512485087
A.lon3A01G005494.1.chr3A-D.512575098	chr3A-D	512575098
A.lon3A01G005496.1.chr3A-D.512724082	chr3A-D	512724082
A.lon3A01G005497.1.chr3A-D.512727666	chr3A-D	512727666
A.lon3A01G005499.1.chr3A-D.512803962	chr3A-D	512803962
A.lon3A01G005511.1.chr3A-D.513286952	chr3A-D	513286952
A.lon3A01G005512.1.chr3A-D.513311609	chr3A-D	513311609
A.lon3A01G005513.1.chr3A-D.513340655	chr3A-D	513340655
A.lon3A01G005517.1.chr3A-D.513464788	chr3A-D	513464788
A.lon3A01G005523.1.chr3A-D.513608019	chr3A-D	513608019
A.lon3A01G005524.1.chr3A-D.513637754	chr3A-D	513637754
A.lon3A01G005526.1.chr3A-D.513652473	chr3A-D	513652473
A.lon3A01G005535.1.chr3A-D.515061857	chr3A-D	515061857
A.lon3A01G005536.1.chr3A-D.515148264	chr3A-D	515148264
A.lon3A01G005557.1.chr3A-D.516112397	chr3A-D	516112397
A.lon3A01G005563.1.chr3A-D.516330288	chr3A-D	516330288
A.lon3A01G005573.1.chr3A-D.516695751	chr3A-D	516695751
A.lon3A01G005574.1.chr3A-D.516701399	chr3A-D	516701399
A.lon3A01G005577.1.chr3A-D.516737546	chr3A-D	516737546
A.lon3A01G005582.1.chr3A-D.516824380	chr3A-D	516824380
A.lon3A01G005594.1.chr3A-D.517578930	chr3A-D	517578930
A.lon3A01G005597.1.chr3A-D.517669298	chr3A-D	517669298
A.lon3A01G005605.1.chr3A-D.517965495	chr3A-D	517965495
A.lon3A01G005607.1.chr3A-D.517994883	chr3A-D	517994883
A.lon3A01G005611.1.chr3A-D.518179173	chr3A-D	518179173
A.lon3A01G005614.1.chr3A-D.518364043	chr3A-D	518364043
A.lon3A01G005615.1.chr3A-D.518439906	chr3A-D	518439906
A.lon3A01G005617.1.chr3A-D.518456103	chr3A-D	518456103
A.lon3A01G005623.1.chr3A-D.518607903	chr3A-D	518607903
A.lon3A01G005624.1.chr3A-D.518633805	chr3A-D	518633805
A.lon3A01G005625.1.chr3A-D.518638805	chr3A-D	518638805
A.lon3A01G005632.1.chr3A-D.518961782	chr3A-D	518961782
A.lon3A01G005636.1.chr3A-D.519138765	chr3A-D	519138765
A.lon3A01G005637.1.chr3A-D.519156773	chr3A-D	519156773
A.lon3A01G005640.1.chr3A-D.519218904	chr3A-D	519218904
A.lon3A01G005651.1.chr3A-D.520169293	chr3A-D	520169293
A.lon3A01G005652.1.chr3A-D.520221867	chr3A-D	520221867
A.lon3A01G005659.1.chr3A-D.520535097	chr3A-D	520535097
A.lon3A01G005660.1.chr3A-D.520593167	chr3A-D	520593167
A.lon3A01G005662.1.chr3A-D.520614950	chr3A-D	520614950
A.lon3A01G005667.1.chr3A-D.521025452	chr3A-D	521025452
A.lon3A01G005691.1.chr3A-D.522978429	chr3A-D	522978429
A.lon3A01G005696.1.chr3A-D.523247796	chr3A-D	523247796
A.lon3A01G005701.1.chr3A-D.523296576	chr3A-D	523296576
A.lon3A01G005721.1.chr3A-D.524308291	chr3A-D	524308291
A.lon3A01G005732.1.chr3A-D.525015886	chr3A-D	525015886
A.lon3A01G005737.1.chr3A-D.525184567	chr3A-D	525184567
A.lon3A01G005738.1.chr3A-D.525260328	chr3A-D	525260328
A.lon3A01G005756.1.chr3A-D.526053844	chr3A-D	526053844
A.lon3A01G005783.1.chr3A-D.527199540	chr3A-D	527199540
A.lon3A01G005786.1.chr3A-D.527534078	chr3A-D	527534078
A.lon3A01G005787.1.chr3A-D.527604564	chr3A-D	527604564
A.lon3A01G005788.1.chr3A-D.527645021	chr3A-D	527645021
A.lon3A01G005795.1.chr3A-D.527874056	chr3A-D	527874056
A.lon3A01G005797.1.chr3A-D.527911993	chr3A-D	527911993
A.lon3A01G005798.1.chr3A-D.528048244	chr3A-D	528048244
A.lon3A01G005801.1.chr3A-D.528092549	chr3A-D	528092549
A.lon3A01G005826.1.chr3A-D.529131581	chr3A-D	529131581
A.lon3A01G005841.1.chr3A-D.530169604	chr3A-D	530169604
A.lon3A01G005845.1.chr3A-D.530270806	chr3A-D	530270806
A.lon3A01G005847.1.chr3A-D.530350468	chr3A-D	530350468
A.lon3A01G005851.1.chr3A-D.530518567	chr3A-D	530518567
A.lon3A01G005853.1.chr3A-D.530528925	chr3A-D	530528925
A.lon3A01G005854.1.chr3A-D.530585438	chr3A-D	530585438
A.lon3A01G005859.1.chr3A-D.530828418	chr3A-D	530828418
A.lon3A01G005863.1.chr3A-D.531081391	chr3A-D	531081391
A.lon3A01G005864.1.chr3A-D.531280527	chr3A-D	531280527
A.lon3A01G005866.1.chr3A-D.531291246	chr3A-D	531291246
A.lon3A01G005867.1.chr3A-D.531305622	chr3A-D	531305622
A.lon3A01G005874.1.chr3A-D.531549042	chr3A-D	531549042
A.lon3A01G005875.1.chr3A-D.531555524	chr3A-D	531555524
A.lon3A01G005886.1.chr3A-D.532010983	chr3A-D	532010983
A.lon3A01G005891.1.chr3A-D.532061377	chr3A-D	532061377
A.lon3A01G005893.1.chr3A-D.532166487	chr3A-D	532166487
A.lon3A01G005894.1.chr3A-D.532171141	chr3A-D	532171141
A.lon3A01G005899.1.chr3A-D.532368630	chr3A-D	532368630
A.lon3A01G005900.1.chr3A-D.532412566	chr3A-D	532412566
A.lon3A01G005902.1.chr3A-D.532443459	chr3A-D	532443459
A.lon3A01G005903.1.chr3A-D.532641841	chr3A-D	532641841
A.lon3A01G005908.1.chr3A-D.532848887	chr3A-D	532848887
A.lon3A01G005910.1.chr3A-D.532882453	chr3A-D	532882453
A.lon3A01G005913.1.chr3A-D.532935764	chr3A-D	532935764
A.lon3A01G005920.1.chr3A-D.533170465	chr3A-D	533170465
A.lon3A01G005921.1.chr3A-D.533184027	chr3A-D	533184027
A.lon3A01G005924.1.chr3A-D.533217079	chr3A-D	533217079
A.lon3A01G005927.1.chr3A-D.533309331	chr3A-D	533309331
A.lon3A01G005928.1.chr3A-D.533376433	chr3A-D	533376433
A.lon3A01G005932.1.chr3A-D.533441468	chr3A-D	533441468
A.lon3A01G005939.1.chr3A-D.533886610	chr3A-D	533886610
A.lon3A01G005941.1.chr3A-D.533904719	chr3A-D	533904719
A.lon3A01G005942.1.chr3A-D.533907121	chr3A-D	533907121
A.lon3A01G005943.1.chr3A-D.533919849	chr3A-D	533919849
A.lon3A01G005946.1.chr3A-D.534007665	chr3A-D	534007665
A.lon3A01G005947.1.chr3A-D.534071619	chr3A-D	534071619
A.lon3A01G005949.1.chr3A-D.534088053	chr3A-D	534088053
A.lon3A01G005953.1.chr3A-D.534158929	chr3A-D	534158929
A.lon3A01G005955.1.chr3A-D.534240307	chr3A-D	534240307
A.lon3A01G005957.1.chr3A-D.534283056	chr3A-D	534283056
A.lon3A01G005959.1.chr3A-D.534344131	chr3A-D	534344131
A.lon3A01G005960.1.chr3A-D.534377311	chr3A-D	534377311
A.lon3A01G005962.1.chr3A-D.534413265	chr3A-D	534413265
A.lon3A01G005975.1.chr3A-D.534964850	chr3A-D	534964850
A.lon3A01G005983.1.chr3A-D.535608118	chr3A-D	535608118
A.lon3A01G005997.1.chr3A-D.535977241	chr3A-D	535977241
A.lon3A01G006000.1.chr3A-D.536193381	chr3A-D	536193381
A.lon3A01G006007.1.chr3A-D.536593771	chr3A-D	536593771
A.lon3A01G006008.1.chr3A-D.536601061	chr3A-D	536601061
A.lon3A01G006009.1.chr3A-D.536653533	chr3A-D	536653533
A.lon3A01G006010.1.chr3A-D.536674136	chr3A-D	536674136
A.lon3A01G006011.1.chr3A-D.536678047	chr3A-D	536678047
A.lon3A01G006012.1.chr3A-D.536767028	chr3A-D	536767028
A.lon3A01G006019.1.chr3A-D.536952284	chr3A-D	536952284
A.lon3A01G006020.1.chr3A-D.536976753	chr3A-D	536976753
A.lon3A01G006022.1.chr3A-D.536984721	chr3A-D	536984721
A.lon3A01G006023.1.chr3A-D.536999276	chr3A-D	536999276
A.lon3A01G006029.1.chr3A-D.537215819	chr3A-D	537215819
A.lon3A01G006030.1.chr3A-D.537222014	chr3A-D	537222014
A.lon3A01G006031.1.chr3A-D.537338133	chr3A-D	537338133
A.lon3A01G006034.1.chr3A-D.537414206	chr3A-D	537414206
A.lon3A01G006039.1.chr3A-D.537649364	chr3A-D	537649364
A.lon3A01G006040.1.chr3A-D.537651734	chr3A-D	537651734
A.lon3A01G006041.1.chr3A-D.537654237	chr3A-D	537654237
A.lon3A01G006044.1.chr3A-D.537687434	chr3A-D	537687434
A.lon3A01G006076.1.chr3A-D.539268568	chr3A-D	539268568
A.lon3A01G006078.1.chr3A-D.539351439	chr3A-D	539351439
A.lon3A01G006086.1.chr3A-D.539714969	chr3A-D	539714969
A.lon3A01G006097.1.chr3A-D.539986521	chr3A-D	539986521
A.lon3A01G006098.1.chr3A-D.539997064	chr3A-D	539997064
A.lon3A01G006102.1.chr3A-D.540178998	chr3A-D	540178998
A.lon3A01G006147.1.chr3A-D.541682829	chr3A-D	541682829
A.lon3A01G006162.1.chr3A-D.542263098	chr3A-D	542263098
A.lon3A01G006170.1.chr3A-D.542863115	chr3A-D	542863115
A.lon3A01G006172.1.chr3A-D.542938430	chr3A-D	542938430
A.lon3A01G006183.1.chr3A-D.543131733	chr3A-D	543131733
A.lon3A01G006199.1.chr3A-D.543929621	chr3A-D	543929621
A.lon3A01G006217.1.chr3A-D.545488136	chr3A-D	545488136
A.lon4A01G000238.1.chr4A-C.16134430	chr4A-C	16134430
A.lon4A01G000433.1.chr4A-C.32723959	chr4A-C	32723959
A.lon4A01G000436.1.chr4A-C.32865403	chr4A-C	32865403
A.lon4A01G000437.1.chr4A-C.32880527	chr4A-C	32880527
A.lon4A01G000438.1.chr4A-C.32977175	chr4A-C	32977175
A.lon4A01G000441.1.chr4A-C.33078776	chr4A-C	33078776
A.lon4A01G000442.1.chr4A-C.33088951	chr4A-C	33088951
A.lon4A01G000445.1.chr4A-C.33137293	chr4A-C	33137293
A.lon4A01G000446.1.chr4A-C.33139339	chr4A-C	33139339
A.lon4A01G000452.1.chr4A-C.33388188	chr4A-C	33388188
A.lon4A01G000453.1.chr4A-C.33412279	chr4A-C	33412279
A.lon4A01G000454.1.chr4A-C.33535644	chr4A-C	33535644
A.lon4A01G000455.1.chr4A-C.33641930	chr4A-C	33641930
A.lon4A01G000459.1.chr4A-C.33737663	chr4A-C	33737663
A.lon4A01G000461.1.chr4A-C.33743245	chr4A-C	33743245
A.lon4A01G000462.1.chr4A-C.33757713	chr4A-C	33757713
A.lon4A01G000465.1.chr4A-C.33823942	chr4A-C	33823942
A.lon4A01G000500.1.chr4A-C.36241819	chr4A-C	36241819
A.lon4A01G000526.1.chr4A-C.38252341	chr4A-C	38252341
A.lon4A01G000528.1.chr4A-C.38457570	chr4A-C	38457570
A.lon4A01G000605.1.chr4A-C.53057972	chr4A-C	53057972
A.lon4A01G000632.1.chr4A-C.58726863	chr4A-C	58726863
A.lon4A01G000688.1.chr4A-C.74028387	chr4A-C	74028387
A.lon4A01G000769.1.chr4A-C.98056774	chr4A-C	98056774
A.lon4A01G000965.1.chr4A-C.128544344	chr4A-C	128544344
A.lon4A01G001208.1.chr4A-C.190182647	chr4A-C	190182647
A.lon4A01G001209.1.chr4A-C.190184151	chr4A-C	190184151
A.lon4A01G001210.1.chr4A-C.190191038	chr4A-C	190191038
A.lon4A01G001244.1.chr4A-C.198120694	chr4A-C	198120694
A.lon4A01G001385.1.chr4A-C.216689001	chr4A-C	216689001
A.lon4A01G001419.1.chr4A-C.222158436	chr4A-C	222158436
A.lon4A01G001424.1.chr4A-C.222565457	chr4A-C	222565457
A.lon4A01G001487.1.chr4A-C.228364915	chr4A-C	228364915
A.lon4A01G001558.1.chr4A-C.235097447	chr4A-C	235097447
A.lon4A01G001745.1.chr4A-C.254854306	chr4A-C	254854306
A.lon4A01G001752.1.chr4A-C.255151413	chr4A-C	255151413
A.lon4A01G001901.1.chr4A-C.265150666	chr4A-C	265150666
A.lon4A01G001951.1.chr4A-C.268287689	chr4A-C	268287689
A.lon4A01G001967.1.chr4A-C.270005761	chr4A-C	270005761
A.lon4A01G001984.1.chr4A-C.271057734	chr4A-C	271057734
A.lon4A01G002014.1.chr4A-C.272578559	chr4A-C	272578559
A.lon4A01G002244.1.chr4A-C.286818618	chr4A-C	286818618
A.lon4A01G002245.1.chr4A-C.286863987	chr4A-C	286863987
A.lon4A01G002296.1.chr4A-C.289584998	chr4A-C	289584998
A.lon4A01G002297.1.chr4A-C.289667650	chr4A-C	289667650
A.lon4A01G002298.1.chr4A-C.289724233	chr4A-C	289724233
A.lon4A01G002299.1.chr4A-C.289893692	chr4A-C	289893692
A.lon4A01G002302.1.chr4A-C.289953492	chr4A-C	289953492
A.lon4A01G002303.1.chr4A-C.289957745	chr4A-C	289957745
A.lon4A01G002304.1.chr4A-C.290094327	chr4A-C	290094327
A.lon4A01G002305.1.chr4A-C.290098263	chr4A-C	290098263
A.lon4A01G002306.1.chr4A-C.290109689	chr4A-C	290109689
A.lon4A01G002317.1.chr4A-C.291163785	chr4A-C	291163785
A.lon4A01G002324.1.chr4A-C.291287020	chr4A-C	291287020
A.lon4A01G002326.1.chr4A-C.291347520	chr4A-C	291347520
A.lon4A01G002327.1.chr4A-C.291386065	chr4A-C	291386065
A.lon4A01G002338.1.chr4A-C.292048864	chr4A-C	292048864
A.lon4A01G002503.1.chr4A-C.302381201	chr4A-C	302381201
A.lon4A01G002504.1.chr4A-C.302502094	chr4A-C	302502094
A.lon4A01G002505.1.chr4A-C.302512000	chr4A-C	302512000
A.lon4A01G002513.1.chr4A-C.302890635	chr4A-C	302890635
A.lon4A01G002517.1.chr4A-C.302985347	chr4A-C	302985347
A.lon4A01G002989.1.chr4A-C.329358810	chr4A-C	329358810
A.lon4A01G003015.1.chr4A-C.331592578	chr4A-C	331592578
A.lon4A01G003028.1.chr4A-C.332419582	chr4A-C	332419582
A.lon4A01G003119.1.chr4A-C.337010495	chr4A-C	337010495
A.lon4A01G003239.1.chr4A-C.341066911	chr4A-C	341066911
A.lon4A01G003240.1.chr4A-C.341068693	chr4A-C	341068693
A.lon4A01G003242.1.chr4A-C.341118659	chr4A-C	341118659
A.lon4A01G003243.1.chr4A-C.341127960	chr4A-C	341127960
A.lon4A01G003244.1.chr4A-C.341139223	chr4A-C	341139223
A.lon4A01G003245.1.chr4A-C.341144847	chr4A-C	341144847
A.lon4A01G003247.1.chr4A-C.341155679	chr4A-C	341155679
A.lon4A01G003249.1.chr4A-C.341219359	chr4A-C	341219359
A.lon4A01G003252.1.chr4A-C.341422500	chr4A-C	341422500
A.lon4A01G003253.1.chr4A-C.341431089	chr4A-C	341431089
A.lon4A01G003254.1.chr4A-C.341434220	chr4A-C	341434220
A.lon4A01G003256.1.chr4A-C.341534602	chr4A-C	341534602
A.lon4A01G003279.1.chr4A-C.342778014	chr4A-C	342778014
A.lon4A01G003313.1.chr4A-C.344569984	chr4A-C	344569984
A.lon4A01G003420.1.chr4A-C.348659428	chr4A-C	348659428
A.lon4A01G003421.1.chr4A-C.348736016	chr4A-C	348736016
A.lon4A01G003422.1.chr4A-C.348741002	chr4A-C	348741002
A.lon4A01G003429.1.chr4A-C.348998447	chr4A-C	348998447
A.lon4A01G003430.1.chr4A-C.349010128	chr4A-C	349010128
A.lon4A01G003431.1.chr4A-C.349155206	chr4A-C	349155206
A.lon4A01G003433.1.chr4A-C.349181619	chr4A-C	349181619
A.lon4A01G003438.1.chr4A-C.349348627	chr4A-C	349348627
A.lon4A01G003439.1.chr4A-C.349358059	chr4A-C	349358059
A.lon4A01G003443.1.chr4A-C.349483990	chr4A-C	349483990
A.lon4A01G003445.1.chr4A-C.349494323	chr4A-C	349494323
A.lon4A01G003448.1.chr4A-C.349559890	chr4A-C	349559890
A.lon4A01G003449.1.chr4A-C.349562638	chr4A-C	349562638
A.lon4A01G003450.1.chr4A-C.349570432	chr4A-C	349570432
A.lon4A01G003453.1.chr4A-C.349575598	chr4A-C	349575598
A.lon4A01G003459.1.chr4A-C.349825162	chr4A-C	349825162
A.lon4A01G003460.1.chr4A-C.349829571	chr4A-C	349829571
A.lon4A01G003462.1.chr4A-C.349967270	chr4A-C	349967270
A.lon4A01G003465.1.chr4A-C.349991314	chr4A-C	349991314
A.lon4A01G003466.1.chr4A-C.350001049	chr4A-C	350001049
A.lon4A01G003467.1.chr4A-C.350030712	chr4A-C	350030712
A.lon4A01G003470.1.chr4A-C.350081491	chr4A-C	350081491
A.lon4A01G003485.1.chr4A-C.350668796	chr4A-C	350668796
A.lon4A01G003486.1.chr4A-C.350672673	chr4A-C	350672673
A.lon4A01G003494.1.chr4A-C.350942894	chr4A-C	350942894
A.lon4A01G003496.1.chr4A-C.350999974	chr4A-C	350999974
A.lon4A01G003497.1.chr4A-C.351131537	chr4A-C	351131537
A.lon4A01G003498.1.chr4A-C.351177475	chr4A-C	351177475
A.lon4A01G003499.1.chr4A-C.351182949	chr4A-C	351182949
A.lon4A01G003500.1.chr4A-C.351227234	chr4A-C	351227234
A.lon4A01G003508.1.chr4A-C.351604963	chr4A-C	351604963
A.lon4A01G003514.1.chr4A-C.351641662	chr4A-C	351641662
A.lon4A01G003515.1.chr4A-C.351654622	chr4A-C	351654622
A.lon4A01G003577.1.chr4A-C.354438314	chr4A-C	354438314
A.lon4A01G003647.1.chr4A-C.356539588	chr4A-C	356539588
A.lon4A01G003726.1.chr4A-C.359098203	chr4A-C	359098203
A.lon4A01G003727.1.chr4A-C.359128437	chr4A-C	359128437
A.lon4A01G003747.1.chr4A-C.359769015	chr4A-C	359769015
A.lon4A01G003750.1.chr4A-C.359782980	chr4A-C	359782980
A.lon4A01G003751.1.chr4A-C.359786533	chr4A-C	359786533
A.lon4A01G003752.1.chr4A-C.359838368	chr4A-C	359838368
A.lon4A01G004104.1.chr4A-C.374016403	chr4A-C	374016403
A.lon4A01G004124.1.chr4A-C.374735632	chr4A-C	374735632
A.lon4A01G004125.1.chr4A-C.374753363	chr4A-C	374753363
A.lon4A01G004131.1.chr4A-C.374902580	chr4A-C	374902580
A.lon4A01G004222.1.chr4A-C.378126858	chr4A-C	378126858
A.lon4A01G004253.1.chr4A-C.378802273	chr4A-C	378802273
A.lon4A01G004270.1.chr4A-C.379297478	chr4A-C	379297478
A.lon4A01G004373.1.chr4A-C.383255794	chr4A-C	383255794
A.lon4A01G004514.1.chr4A-C.387393037	chr4A-C	387393037
A.lon4A01G004733.1.chr4A-C.394814185	chr4A-C	394814185
A.lon4A01G004858.1.chr4A-C.399963872	chr4A-C	399963872
A.lon4A01G004871.1.chr4A-C.400616171	chr4A-C	400616171
A.lon4A01G004904.1.chr4A-C.402263311	chr4A-C	402263311
A.lon4A01G004921.1.chr4A-C.402629212	chr4A-C	402629212
A.lon4A01G005026.1.chr4A-C.408419346	chr4A-C	408419346
A.lon4A01G005203.1.chr4A-C.423888079	chr4A-C	423888079
A.lon4A01G005223.1.chr4A-C.425238620	chr4A-C	425238620
A.lon4A01G005224.1.chr4A-C.425284567	chr4A-C	425284567
A.lon4A01G005234.1.chr4A-C.425906334	chr4A-C	425906334
A.lon4A01G005456.1.chr4A-C.441031584	chr4A-C	441031584
A.lon4A01G005491.1.chr4A-C.443124547	chr4A-C	443124547
A.lon4A01G005558.1.chr4A-C.445777626	chr4A-C	445777626
A.lon4A01G005567.1.chr4A-C.447628352	chr4A-C	447628352
A.lon4A01G005612.1.chr4A-C.450415471	chr4A-C	450415471
A.lon4A01G005651.1.chr4A-C.452039381	chr4A-C	452039381
A.lon4A01G005995.1.chr4A-C.467934455	chr4A-C	467934455
A.lon4A01G006012.1.chr4A-C.468569464	chr4A-C	468569464
A.lon4A01G006274.1.chr4A-C.477605385	chr4A-C	477605385
A.lon4A01G006318.1.chr4A-C.479898494	chr4A-C	479898494
A.lon4A01G006397.1.chr4A-C.482291065	chr4A-C	482291065
A.lon4A01G006459.1.chr4A-C.484760995	chr4A-C	484760995
A.lon4A01G006467.1.chr4A-C.485163860	chr4A-C	485163860
A.lon4A01G006545.1.chr4A-C.487912860	chr4A-C	487912860
A.lon4A01G006548.1.chr4A-C.488092496	chr4A-C	488092496
A.lon4A01G006549.1.chr4A-C.488101978	chr4A-C	488101978
A.lon4A01G006551.1.chr4A-C.488110068	chr4A-C	488110068
A.lon4A01G006831.1.chr4A-C.500396856	chr4A-C	500396856
A.lon4A01G006832.1.chr4A-C.500398973	chr4A-C	500398973
A.lon4A01G006841.1.chr4A-C.501314219	chr4A-C	501314219
A.lon4A01G006932.1.chr4A-C.504535101	chr4A-C	504535101
A.lon4A01G007013.1.chr4A-C.507308650	chr4A-C	507308650
A.lon4A01G007014.1.chr4A-C.507321531	chr4A-C	507321531
A.lon4A01G000026.1.chr4A-D.1202488	chr4A-D	1202488
A.lon4A01G000111.1.chr4A-D.7826379	chr4A-D	7826379
A.lon4A01G000114.1.chr4A-D.7987009	chr4A-D	7987009
A.lon4A01G000137.1.chr4A-D.10818986	chr4A-D	10818986
A.lon4A01G000334.1.chr4A-D.22548090	chr4A-D	22548090
A.lon4A01G000428.1.chr4A-D.32167846	chr4A-D	32167846
A.lon4A01G000562.1.chr4A-D.41761556	chr4A-D	41761556
A.lon4A01G000589.1.chr4A-D.49945826	chr4A-D	49945826
A.lon4A01G000905.1.chr4A-D.126228152	chr4A-D	126228152
A.lon4A01G000966.1.chr4A-D.128546952	chr4A-D	128546952
A.lon4A01G001090.1.chr4A-D.160240072	chr4A-D	160240072
A.lon4A01G001108.1.chr4A-D.165177719	chr4A-D	165177719
A.lon4A01G001113.1.chr4A-D.168313138	chr4A-D	168313138
A.lon4A01G001422.1.chr4A-D.222384237	chr4A-D	222384237
A.lon4A01G001540.1.chr4A-D.232974640	chr4A-D	232974640
A.lon4A01G001784.1.chr4A-D.256817895	chr4A-D	256817895
A.lon4A01G001819.1.chr4A-D.259323586	chr4A-D	259323586
A.lon4A01G002097.1.chr4A-D.276739519	chr4A-D	276739519
A.lon4A01G002177.1.chr4A-D.282929699	chr4A-D	282929699
A.lon4A01G002188.1.chr4A-D.283338263	chr4A-D	283338263
A.lon4A01G002199.1.chr4A-D.283992883	chr4A-D	283992883
A.lon4A01G002528.1.chr4A-D.303408417	chr4A-D	303408417
A.lon4A01G002946.1.chr4A-D.327435841	chr4A-D	327435841
A.lon4A01G003016.1.chr4A-D.331599395	chr4A-D	331599395
A.lon4A01G003017.1.chr4A-D.331696414	chr4A-D	331696414
A.lon4A01G003053.1.chr4A-D.333662121	chr4A-D	333662121
A.lon4A01G003278.1.chr4A-D.342775544	chr4A-D	342775544
A.lon4A01G003280.1.chr4A-D.342794102	chr4A-D	342794102
A.lon4A01G003552.1.chr4A-D.353406153	chr4A-D	353406153
A.lon4A01G003660.1.chr4A-D.356939852	chr4A-D	356939852
A.lon4A01G003661.1.chr4A-D.356943084	chr4A-D	356943084
A.lon4A01G003662.1.chr4A-D.356949010	chr4A-D	356949010
A.lon4A01G003663.1.chr4A-D.356992372	chr4A-D	356992372
A.lon4A01G003664.1.chr4A-D.357011012	chr4A-D	357011012
A.lon4A01G003665.1.chr4A-D.357015180	chr4A-D	357015180
A.lon4A01G003666.1.chr4A-D.357020338	chr4A-D	357020338
A.lon4A01G003668.1.chr4A-D.357215175	chr4A-D	357215175
A.lon4A01G003670.1.chr4A-D.357224394	chr4A-D	357224394
A.lon4A01G003671.1.chr4A-D.357350374	chr4A-D	357350374
A.lon4A01G003672.1.chr4A-D.357390140	chr4A-D	357390140
A.lon4A01G003673.1.chr4A-D.357394329	chr4A-D	357394329
A.lon4A01G003676.1.chr4A-D.357798915	chr4A-D	357798915
A.lon4A01G003677.1.chr4A-D.357928821	chr4A-D	357928821
A.lon4A01G003678.1.chr4A-D.357934373	chr4A-D	357934373
A.lon4A01G003679.1.chr4A-D.357967797	chr4A-D	357967797
A.lon4A01G003681.1.chr4A-D.357998526	chr4A-D	357998526
A.lon4A01G003682.1.chr4A-D.358003087	chr4A-D	358003087
A.lon4A01G003760.1.chr4A-D.359975379	chr4A-D	359975379
A.lon4A01G003761.1.chr4A-D.359990876	chr4A-D	359990876
A.lon4A01G003784.1.chr4A-D.360932044	chr4A-D	360932044
A.lon4A01G003785.1.chr4A-D.360979202	chr4A-D	360979202
A.lon4A01G003789.1.chr4A-D.361123631	chr4A-D	361123631
A.lon4A01G003790.1.chr4A-D.361142003	chr4A-D	361142003
A.lon4A01G003792.1.chr4A-D.361187684	chr4A-D	361187684
A.lon4A01G003793.1.chr4A-D.361191205	chr4A-D	361191205
A.lon4A01G003795.1.chr4A-D.361244865	chr4A-D	361244865
A.lon4A01G003870.1.chr4A-D.365316632	chr4A-D	365316632
A.lon4A01G003913.1.chr4A-D.366968375	chr4A-D	366968375
A.lon4A01G003932.1.chr4A-D.367504617	chr4A-D	367504617
A.lon4A01G004212.1.chr4A-D.377938457	chr4A-D	377938457
A.lon4A01G004257.1.chr4A-D.378934272	chr4A-D	378934272
A.lon4A01G004316.1.chr4A-D.381577819	chr4A-D	381577819
A.lon4A01G004371.1.chr4A-D.383239790	chr4A-D	383239790
A.lon4A01G004555.1.chr4A-D.388522503	chr4A-D	388522503
A.lon4A01G004629.1.chr4A-D.391873558	chr4A-D	391873558
A.lon4A01G004639.1.chr4A-D.392097324	chr4A-D	392097324
A.lon4A01G004789.1.chr4A-D.396992440	chr4A-D	396992440
A.lon4A01G004790.1.chr4A-D.396997799	chr4A-D	396997799
A.lon4A01G004793.1.chr4A-D.397145912	chr4A-D	397145912
A.lon4A01G004809.1.chr4A-D.397468798	chr4A-D	397468798
A.lon4A01G004810.1.chr4A-D.397478515	chr4A-D	397478515
A.lon4A01G004812.1.chr4A-D.397609295	chr4A-D	397609295
A.lon4A01G004820.1.chr4A-D.397793502	chr4A-D	397793502
A.lon4A01G004827.1.chr4A-D.398057349	chr4A-D	398057349
A.lon4A01G004972.1.chr4A-D.404995835	chr4A-D	404995835
A.lon4A01G005290.1.chr4A-D.431532751	chr4A-D	431532751
A.lon4A01G005365.1.chr4A-D.435986991	chr4A-D	435986991
A.lon4A01G005474.1.chr4A-D.442053353	chr4A-D	442053353
A.lon4A01G005478.1.chr4A-D.442166296	chr4A-D	442166296
A.lon4A01G005494.1.chr4A-D.443175264	chr4A-D	443175264
A.lon4A01G005496.1.chr4A-D.443308512	chr4A-D	443308512
A.lon4A01G005497.1.chr4A-D.443325611	chr4A-D	443325611
A.lon4A01G005498.1.chr4A-D.443491576	chr4A-D	443491576
A.lon4A01G005499.1.chr4A-D.443496576	chr4A-D	443496576
A.lon4A01G005501.1.chr4A-D.443598533	chr4A-D	443598533
A.lon4A01G005622.1.chr4A-D.451178183	chr4A-D	451178183
A.lon4A01G005623.1.chr4A-D.451209951	chr4A-D	451209951
A.lon4A01G005626.1.chr4A-D.451322453	chr4A-D	451322453
A.lon4A01G005628.1.chr4A-D.451387275	chr4A-D	451387275
A.lon4A01G005634.1.chr4A-D.451518665	chr4A-D	451518665
A.lon4A01G005636.1.chr4A-D.451632246	chr4A-D	451632246
A.lon4A01G005648.1.chr4A-D.451909069	chr4A-D	451909069
A.lon4A01G005726.1.chr4A-D.455758459	chr4A-D	455758459
A.lon4A01G005728.1.chr4A-D.455864380	chr4A-D	455864380
A.lon4A01G005797.1.chr4A-D.459621656	chr4A-D	459621656
A.lon4A01G005825.1.chr4A-D.460491834	chr4A-D	460491834
A.lon4A01G005850.1.chr4A-D.461450771	chr4A-D	461450771
A.lon4A01G005870.1.chr4A-D.462221230	chr4A-D	462221230
A.lon4A01G005872.1.chr4A-D.462292126	chr4A-D	462292126
A.lon4A01G005874.1.chr4A-D.462313832	chr4A-D	462313832
A.lon4A01G005999.1.chr4A-D.467961562	chr4A-D	467961562
A.lon4A01G006051.1.chr4A-D.469964036	chr4A-D	469964036
A.lon4A01G006248.1.chr4A-D.476981108	chr4A-D	476981108
A.lon4A01G006254.1.chr4A-D.477116288	chr4A-D	477116288
A.lon4A01G006255.1.chr4A-D.477164794	chr4A-D	477164794
A.lon4A01G006256.1.chr4A-D.477169225	chr4A-D	477169225
A.lon4A01G006257.1.chr4A-D.477205966	chr4A-D	477205966
A.lon4A01G006258.1.chr4A-D.477206854	chr4A-D	477206854
A.lon4A01G006259.1.chr4A-D.477211899	chr4A-D	477211899
A.lon4A01G006260.1.chr4A-D.477221139	chr4A-D	477221139
A.lon4A01G006261.1.chr4A-D.477276914	chr4A-D	477276914
A.lon4A01G006262.1.chr4A-D.477308505	chr4A-D	477308505
A.lon4A01G006268.1.chr4A-D.477419556	chr4A-D	477419556
A.lon4A01G006313.1.chr4A-D.479667451	chr4A-D	479667451
A.lon4A01G006341.1.chr4A-D.480274481	chr4A-D	480274481
A.lon4A01G006365.1.chr4A-D.481029782	chr4A-D	481029782
A.lon4A01G006379.1.chr4A-D.481773016	chr4A-D	481773016
A.lon4A01G006455.1.chr4A-D.484558961	chr4A-D	484558961
A.lon4A01G006493.1.chr4A-D.485980227	chr4A-D	485980227
A.lon4A01G006495.1.chr4A-D.486039637	chr4A-D	486039637
A.lon4A01G006544.1.chr4A-D.487900450	chr4A-D	487900450
A.lon4A01G006625.1.chr4A-D.490826704	chr4A-D	490826704
A.lon4A01G006629.1.chr4A-D.490933975	chr4A-D	490933975
A.lon4A01G006637.1.chr4A-D.491104754	chr4A-D	491104754
A.lon4A01G006638.1.chr4A-D.491113996	chr4A-D	491113996
A.lon4A01G006640.1.chr4A-D.491200934	chr4A-D	491200934
A.lon4A01G006642.1.chr4A-D.491206877	chr4A-D	491206877
A.lon4A01G006649.1.chr4A-D.491311519	chr4A-D	491311519
A.lon4A01G006662.1.chr4A-D.491593591	chr4A-D	491593591
A.lon4A01G006665.1.chr4A-D.491657206	chr4A-D	491657206
A.lon4A01G006666.1.chr4A-D.491678442	chr4A-D	491678442
A.lon4A01G006668.1.chr4A-D.491783569	chr4A-D	491783569
A.lon4A01G006669.1.chr4A-D.491939129	chr4A-D	491939129
A.lon4A01G006670.1.chr4A-D.491941849	chr4A-D	491941849
A.lon4A01G006675.1.chr4A-D.492272702	chr4A-D	492272702
A.lon4A01G006679.1.chr4A-D.492444051	chr4A-D	492444051
A.lon4A01G006682.1.chr4A-D.492590577	chr4A-D	492590577
A.lon4A01G006684.1.chr4A-D.492618264	chr4A-D	492618264
A.lon4A01G006689.1.chr4A-D.492788176	chr4A-D	492788176
A.lon4A01G006690.1.chr4A-D.492801166	chr4A-D	492801166
A.lon4A01G006692.1.chr4A-D.492811803	chr4A-D	492811803
A.lon4A01G006702.1.chr4A-D.493126274	chr4A-D	493126274
A.lon4A01G006703.1.chr4A-D.493130407	chr4A-D	493130407
A.lon4A01G006704.1.chr4A-D.493166633	chr4A-D	493166633
A.lon4A01G006710.1.chr4A-D.493239119	chr4A-D	493239119
A.lon4A01G006711.1.chr4A-D.493276781	chr4A-D	493276781
A.lon4A01G006713.1.chr4A-D.493324356	chr4A-D	493324356
A.lon4A01G006714.1.chr4A-D.493335597	chr4A-D	493335597
A.lon4A01G006726.1.chr4A-D.493541825	chr4A-D	493541825
A.lon4A01G006728.1.chr4A-D.493595366	chr4A-D	493595366
A.lon4A01G006740.1.chr4A-D.493801205	chr4A-D	493801205
A.lon4A01G006755.1.chr4A-D.494211393	chr4A-D	494211393
A.lon4A01G006756.1.chr4A-D.494213698	chr4A-D	494213698
A.lon4A01G006757.1.chr4A-D.494216444	chr4A-D	494216444
A.lon4A01G006760.1.chr4A-D.494246529	chr4A-D	494246529
A.lon4A01G006765.1.chr4A-D.494311050	chr4A-D	494311050
A.lon4A01G006777.1.chr4A-D.495088336	chr4A-D	495088336
A.lon4A01G006778.1.chr4A-D.495130847	chr4A-D	495130847
A.lon4A01G006786.1.chr4A-D.495430103	chr4A-D	495430103
A.lon4A01G006792.1.chr4A-D.495502931	chr4A-D	495502931
A.lon4A01G006796.1.chr4A-D.495698696	chr4A-D	495698696
A.lon4A01G006827.1.chr4A-D.500326620	chr4A-D	500326620
A.lon4A01G006911.1.chr4A-D.503874159	chr4A-D	503874159
A.lon4A01G006912.1.chr4A-D.503878094	chr4A-D	503878094
A.lon4A01G006937.1.chr4A-D.505037336	chr4A-D	505037336
A.lon4A01G006939.1.chr4A-D.505233583	chr4A-D	505233583
A.lon4A01G006953.1.chr4A-D.505564315	chr4A-D	505564315
A.lon4A01G006956.1.chr4A-D.505633556	chr4A-D	505633556
A.lon4A01G006957.1.chr4A-D.505637810	chr4A-D	505637810
A.lon4A01G006958.1.chr4A-D.505688306	chr4A-D	505688306
A.lon4A01G006959.1.chr4A-D.505713225	chr4A-D	505713225
A.lon4A01G006960.1.chr4A-D.505717688	chr4A-D	505717688
A.lon4A01G006961.1.chr4A-D.505722238	chr4A-D	505722238
A.lon4A01G006962.1.chr4A-D.505732690	chr4A-D	505732690
A.lon4A01G006968.1.chr4A-D.505820660	chr4A-D	505820660
A.lon4A01G006969.1.chr4A-D.505830380	chr4A-D	505830380
A.lon4A01G006974.1.chr4A-D.506000324	chr4A-D	506000324
A.lon4A01G006977.1.chr4A-D.506130652	chr4A-D	506130652
A.lon4A01G006978.1.chr4A-D.506144903	chr4A-D	506144903
A.lon4A01G006984.1.chr4A-D.506232590	chr4A-D	506232590
A.lon4A01G006993.1.chr4A-D.506494415	chr4A-D	506494415
A.lon4A01G007033.1.chr4A-D.508500669	chr4A-D	508500669
A.lon4A01G007048.1.chr4A-D.509550320	chr4A-D	509550320
A.lon4A01G007049.1.chr4A-D.509571336	chr4A-D	509571336
A.lon4A01G007050.1.chr4A-D.509576831	chr4A-D	509576831
A.lon4A01G007051.1.chr4A-D.509614908	chr4A-D	509614908
A.lon4A01G007053.1.chr4A-D.509687963	chr4A-D	509687963
A.lon4A01G007054.1.chr4A-D.509691684	chr4A-D	509691684
A.lon4A01G007058.1.chr4A-D.509911535	chr4A-D	509911535
A.lon4A01G007059.1.chr4A-D.509975435	chr4A-D	509975435
A.lon5A01G000013.1.chr5A-C.372646	chr5A-C	372646
A.lon5A01G000016.1.chr5A-C.409243	chr5A-C	409243
A.lon5A01G000018.1.chr5A-C.444992	chr5A-C	444992
A.lon5A01G000020.1.chr5A-C.627296	chr5A-C	627296
A.lon5A01G000023.1.chr5A-C.714206	chr5A-C	714206
A.lon5A01G000024.1.chr5A-C.717501	chr5A-C	717501
A.lon5A01G000199.1.chr5A-C.8006383	chr5A-C	8006383
A.lon5A01G000200.1.chr5A-C.8011331	chr5A-C	8011331
A.lon5A01G000202.1.chr5A-C.8056928	chr5A-C	8056928
A.lon5A01G000203.1.chr5A-C.8068940	chr5A-C	8068940
A.lon5A01G000209.1.chr5A-C.8378918	chr5A-C	8378918
A.lon5A01G000210.1.chr5A-C.8408224	chr5A-C	8408224
A.lon5A01G000211.1.chr5A-C.8432103	chr5A-C	8432103
A.lon5A01G000212.1.chr5A-C.8435624	chr5A-C	8435624
A.lon5A01G000214.1.chr5A-C.8448432	chr5A-C	8448432
A.lon5A01G000236.1.chr5A-C.8811124	chr5A-C	8811124
A.lon5A01G000246.1.chr5A-C.9132606	chr5A-C	9132606
A.lon5A01G000287.1.chr5A-C.10303555	chr5A-C	10303555
A.lon5A01G000380.1.chr5A-C.13432574	chr5A-C	13432574
A.lon5A01G000777.1.chr5A-C.31649028	chr5A-C	31649028
A.lon5A01G000788.1.chr5A-C.32169679	chr5A-C	32169679
A.lon5A01G000828.1.chr5A-C.34329507	chr5A-C	34329507
A.lon5A01G000876.1.chr5A-C.36135173	chr5A-C	36135173
A.lon5A01G000878.1.chr5A-C.36187385	chr5A-C	36187385
A.lon5A01G000879.1.chr5A-C.36201507	chr5A-C	36201507
A.lon5A01G000880.1.chr5A-C.36248814	chr5A-C	36248814
A.lon5A01G000882.1.chr5A-C.36336194	chr5A-C	36336194
A.lon5A01G001021.1.chr5A-C.42260311	chr5A-C	42260311
A.lon5A01G001022.1.chr5A-C.42274315	chr5A-C	42274315
A.lon5A01G001080.1.chr5A-C.44209839	chr5A-C	44209839
A.lon5A01G001097.1.chr5A-C.45752212	chr5A-C	45752212
A.lon5A01G001098.1.chr5A-C.45757173	chr5A-C	45757173
A.lon5A01G001099.1.chr5A-C.45765499	chr5A-C	45765499
A.lon5A01G001112.1.chr5A-C.46194796	chr5A-C	46194796
A.lon5A01G001343.1.chr5A-C.56184529	chr5A-C	56184529
A.lon5A01G001374.1.chr5A-C.57246616	chr5A-C	57246616
A.lon5A01G001582.1.chr5A-C.67933478	chr5A-C	67933478
A.lon5A01G001591.1.chr5A-C.68362393	chr5A-C	68362393
A.lon5A01G001688.1.chr5A-C.73203634	chr5A-C	73203634
A.lon5A01G001796.1.chr5A-C.79740522	chr5A-C	79740522
A.lon5A01G001797.1.chr5A-C.79746657	chr5A-C	79746657
A.lon5A01G001970.1.chr5A-C.90682781	chr5A-C	90682781
A.lon5A01G002089.1.chr5A-C.99399176	chr5A-C	99399176
A.lon5A01G002208.1.chr5A-C.107146633	chr5A-C	107146633
A.lon5A01G002311.1.chr5A-C.112184891	chr5A-C	112184891
A.lon5A01G002358.1.chr5A-C.115686097	chr5A-C	115686097
A.lon5A01G002360.1.chr5A-C.116038991	chr5A-C	116038991
A.lon5A01G002375.1.chr5A-C.117114668	chr5A-C	117114668
A.lon5A01G002377.1.chr5A-C.117420660	chr5A-C	117420660
A.lon5A01G002433.1.chr5A-C.121481283	chr5A-C	121481283
A.lon5A01G002439.1.chr5A-C.122122074	chr5A-C	122122074
A.lon5A01G002450.1.chr5A-C.123292406	chr5A-C	123292406
A.lon5A01G002507.1.chr5A-C.129290830	chr5A-C	129290830
A.lon5A01G002509.1.chr5A-C.129569819	chr5A-C	129569819
A.lon5A01G002511.1.chr5A-C.129913402	chr5A-C	129913402
A.lon5A01G002512.1.chr5A-C.130136023	chr5A-C	130136023
A.lon5A01G002630.1.chr5A-C.141145780	chr5A-C	141145780
A.lon5A01G002745.1.chr5A-C.153374486	chr5A-C	153374486
A.lon5A01G002945.1.chr5A-C.170258357	chr5A-C	170258357
A.lon5A01G002977.1.chr5A-C.173419125	chr5A-C	173419125
A.lon5A01G003030.1.chr5A-C.180161961	chr5A-C	180161961
A.lon5A01G003250.1.chr5A-C.204392530	chr5A-C	204392530
A.lon5A01G003295.1.chr5A-C.208961529	chr5A-C	208961529
A.lon5A01G003451.1.chr5A-C.227829352	chr5A-C	227829352
A.lon5A01G003455.1.chr5A-C.227933726	chr5A-C	227933726
A.lon5A01G003476.1.chr5A-C.228763420	chr5A-C	228763420
A.lon5A01G003743.1.chr5A-C.265778276	chr5A-C	265778276
A.lon5A01G003836.1.chr5A-C.292538845	chr5A-C	292538845
A.lon5A01G003925.1.chr5A-C.296721169	chr5A-C	296721169
A.lon5A01G003940.1.chr5A-C.297150492	chr5A-C	297150492
A.lon5A01G003945.1.chr5A-C.297242391	chr5A-C	297242391
A.lon5A01G004029.1.chr5A-C.303029189	chr5A-C	303029189
A.lon5A01G004030.1.chr5A-C.303084039	chr5A-C	303084039
A.lon5A01G004033.1.chr5A-C.303107766	chr5A-C	303107766
A.lon5A01G004183.1.chr5A-C.341974433	chr5A-C	341974433
A.lon5A01G004275.1.chr5A-C.364980093	chr5A-C	364980093
A.lon5A01G004394.1.chr5A-C.383121702	chr5A-C	383121702
A.lon5A01G004475.1.chr5A-C.391971913	chr5A-C	391971913
A.lon5A01G004497.1.chr5A-C.396291677	chr5A-C	396291677
A.lon5A01G004508.1.chr5A-C.396807960	chr5A-C	396807960
A.lon5A01G004564.1.chr5A-C.405624435	chr5A-C	405624435
A.lon5A01G004708.1.chr5A-C.418842904	chr5A-C	418842904
A.lon5A01G004716.1.chr5A-C.419422791	chr5A-C	419422791
A.lon5A01G004731.1.chr5A-C.420822361	chr5A-C	420822361
A.lon5A01G004827.1.chr5A-C.426017836	chr5A-C	426017836
A.lon5A01G004862.1.chr5A-C.428815354	chr5A-C	428815354
A.lon5A01G004863.1.chr5A-C.428886318	chr5A-C	428886318
A.lon5A01G004865.1.chr5A-C.428893797	chr5A-C	428893797
A.lon5A01G004866.1.chr5A-C.428964479	chr5A-C	428964479
A.lon5A01G004872.1.chr5A-C.429290239	chr5A-C	429290239
A.lon5A01G004873.1.chr5A-C.429295385	chr5A-C	429295385
A.lon5A01G004874.1.chr5A-C.429364358	chr5A-C	429364358
A.lon5A01G004878.1.chr5A-C.429454064	chr5A-C	429454064
A.lon5A01G004879.1.chr5A-C.429695688	chr5A-C	429695688
A.lon5A01G004880.1.chr5A-C.429701997	chr5A-C	429701997
A.lon5A01G004884.1.chr5A-C.429736121	chr5A-C	429736121
A.lon5A01G004886.1.chr5A-C.429741450	chr5A-C	429741450
A.lon5A01G004905.1.chr5A-C.430570038	chr5A-C	430570038
A.lon5A01G004952.1.chr5A-C.435207826	chr5A-C	435207826
A.lon5A01G004964.1.chr5A-C.436643659	chr5A-C	436643659
A.lon5A01G004972.1.chr5A-C.437031408	chr5A-C	437031408
A.lon5A01G004973.1.chr5A-C.437068575	chr5A-C	437068575
A.lon5A01G004975.1.chr5A-C.437113261	chr5A-C	437113261
A.lon5A01G004976.1.chr5A-C.437134624	chr5A-C	437134624
A.lon5A01G004978.1.chr5A-C.437188213	chr5A-C	437188213
A.lon5A01G004981.1.chr5A-C.437756103	chr5A-C	437756103
A.lon5A01G004983.1.chr5A-C.437847508	chr5A-C	437847508
A.lon5A01G004984.1.chr5A-C.437932960	chr5A-C	437932960
A.lon5A01G004985.1.chr5A-C.437937383	chr5A-C	437937383
A.lon5A01G004987.1.chr5A-C.438006098	chr5A-C	438006098
A.lon5A01G004988.1.chr5A-C.438099911	chr5A-C	438099911
A.lon5A01G004989.1.chr5A-C.438104647	chr5A-C	438104647
A.lon5A01G004990.1.chr5A-C.438217334	chr5A-C	438217334
A.lon5A01G004991.1.chr5A-C.438233416	chr5A-C	438233416
A.lon5A01G004996.1.chr5A-C.438393568	chr5A-C	438393568
A.lon5A01G004997.1.chr5A-C.438467624	chr5A-C	438467624
A.lon5A01G005002.1.chr5A-C.439086988	chr5A-C	439086988
A.lon5A01G005003.1.chr5A-C.439091730	chr5A-C	439091730
A.lon5A01G005004.1.chr5A-C.439097185	chr5A-C	439097185
A.lon5A01G005005.1.chr5A-C.439098237	chr5A-C	439098237
A.lon5A01G005007.1.chr5A-C.439219908	chr5A-C	439219908
A.lon5A01G005008.1.chr5A-C.439257281	chr5A-C	439257281
A.lon5A01G005009.1.chr5A-C.439330919	chr5A-C	439330919
A.lon5A01G005100.1.chr5A-C.449401402	chr5A-C	449401402
A.lon5A01G005141.1.chr5A-C.454091170	chr5A-C	454091170
A.lon5A01G005235.1.chr5A-C.462402239	chr5A-C	462402239
A.lon5A01G005432.1.chr5A-C.476745927	chr5A-C	476745927
A.lon5A01G000075.1.chr5A-D.2943621	chr5A-D	2943621
A.lon5A01G000119.1.chr5A-D.4954813	chr5A-D	4954813
A.lon5A01G000185.1.chr5A-D.6768749	chr5A-D	6768749
A.lon5A01G000288.1.chr5A-D.10334832	chr5A-D	10334832
A.lon5A01G000340.1.chr5A-D.12336500	chr5A-D	12336500
A.lon5A01G000356.1.chr5A-D.12693182	chr5A-D	12693182
A.lon5A01G000367.1.chr5A-D.12939083	chr5A-D	12939083
A.lon5A01G000384.1.chr5A-D.13602800	chr5A-D	13602800
A.lon5A01G000414.1.chr5A-D.14310536	chr5A-D	14310536
A.lon5A01G000516.1.chr5A-D.18177927	chr5A-D	18177927
A.lon5A01G000797.1.chr5A-D.32898029	chr5A-D	32898029
A.lon5A01G000798.1.chr5A-D.32900865	chr5A-D	32900865
A.lon5A01G000799.1.chr5A-D.32954026	chr5A-D	32954026
A.lon5A01G000800.1.chr5A-D.32964012	chr5A-D	32964012
A.lon5A01G000802.1.chr5A-D.32995120	chr5A-D	32995120
A.lon5A01G000805.1.chr5A-D.33202032	chr5A-D	33202032
A.lon5A01G000806.1.chr5A-D.33206638	chr5A-D	33206638
A.lon5A01G000810.1.chr5A-D.33395185	chr5A-D	33395185
A.lon5A01G000813.1.chr5A-D.33503809	chr5A-D	33503809
A.lon5A01G000814.1.chr5A-D.33511474	chr5A-D	33511474
A.lon5A01G000816.1.chr5A-D.33572936	chr5A-D	33572936
A.lon5A01G000836.1.chr5A-D.34570629	chr5A-D	34570629
A.lon5A01G000883.1.chr5A-D.36352046	chr5A-D	36352046
A.lon5A01G000930.1.chr5A-D.38406276	chr5A-D	38406276
A.lon5A01G001123.1.chr5A-D.46917387	chr5A-D	46917387
A.lon5A01G001125.1.chr5A-D.46953557	chr5A-D	46953557
A.lon5A01G001133.1.chr5A-D.47126197	chr5A-D	47126197
A.lon5A01G001134.1.chr5A-D.47201998	chr5A-D	47201998
A.lon5A01G001135.1.chr5A-D.47249191	chr5A-D	47249191
A.lon5A01G001136.1.chr5A-D.47380632	chr5A-D	47380632
A.lon5A01G001137.1.chr5A-D.47388841	chr5A-D	47388841
A.lon5A01G001139.1.chr5A-D.47394551	chr5A-D	47394551
A.lon5A01G001140.1.chr5A-D.47448375	chr5A-D	47448375
A.lon5A01G001141.1.chr5A-D.47464067	chr5A-D	47464067
A.lon5A01G001145.1.chr5A-D.47545465	chr5A-D	47545465
A.lon5A01G001147.1.chr5A-D.47624198	chr5A-D	47624198
A.lon5A01G001174.1.chr5A-D.48658930	chr5A-D	48658930
A.lon5A01G001201.1.chr5A-D.50039639	chr5A-D	50039639
A.lon5A01G001359.1.chr5A-D.56764762	chr5A-D	56764762
A.lon5A01G001771.1.chr5A-D.78053174	chr5A-D	78053174
A.lon5A01G001794.1.chr5A-D.79644661	chr5A-D	79644661
A.lon5A01G001934.1.chr5A-D.88617088	chr5A-D	88617088
A.lon5A01G001963.1.chr5A-D.90399133	chr5A-D	90399133
A.lon5A01G001976.1.chr5A-D.91337915	chr5A-D	91337915
A.lon5A01G001997.1.chr5A-D.92331839	chr5A-D	92331839
A.lon5A01G002006.1.chr5A-D.92818852	chr5A-D	92818852
A.lon5A01G002008.1.chr5A-D.92909428	chr5A-D	92909428
A.lon5A01G002009.1.chr5A-D.92955964	chr5A-D	92955964
A.lon5A01G002032.1.chr5A-D.94218394	chr5A-D	94218394
A.lon5A01G002033.1.chr5A-D.94224015	chr5A-D	94224015
A.lon5A01G002034.1.chr5A-D.94228161	chr5A-D	94228161
A.lon5A01G002037.1.chr5A-D.94927847	chr5A-D	94927847
A.lon5A01G002040.1.chr5A-D.95136062	chr5A-D	95136062
A.lon5A01G002267.1.chr5A-D.109806150	chr5A-D	109806150
A.lon5A01G002331.1.chr5A-D.113344990	chr5A-D	113344990
A.lon5A01G002332.1.chr5A-D.113441160	chr5A-D	113441160
A.lon5A01G002347.1.chr5A-D.114557704	chr5A-D	114557704
A.lon5A01G002354.1.chr5A-D.115296089	chr5A-D	115296089
A.lon5A01G002564.1.chr5A-D.134949431	chr5A-D	134949431
A.lon5A01G002565.1.chr5A-D.134955225	chr5A-D	134955225
A.lon5A01G002571.1.chr5A-D.135314697	chr5A-D	135314697
A.lon5A01G002572.1.chr5A-D.135326176	chr5A-D	135326176
A.lon5A01G002573.1.chr5A-D.135479785	chr5A-D	135479785
A.lon5A01G002574.1.chr5A-D.135563836	chr5A-D	135563836
A.lon5A01G002575.1.chr5A-D.135640395	chr5A-D	135640395
A.lon5A01G002711.1.chr5A-D.150783238	chr5A-D	150783238
A.lon5A01G002783.1.chr5A-D.156943834	chr5A-D	156943834
A.lon5A01G002798.1.chr5A-D.157962794	chr5A-D	157962794
A.lon5A01G002929.1.chr5A-D.169318375	chr5A-D	169318375
A.lon5A01G002979.1.chr5A-D.173535111	chr5A-D	173535111
A.lon5A01G003173.1.chr5A-D.194754799	chr5A-D	194754799
A.lon5A01G003190.1.chr5A-D.196113552	chr5A-D	196113552
A.lon5A01G003270.1.chr5A-D.206462045	chr5A-D	206462045
A.lon5A01G003299.1.chr5A-D.209189052	chr5A-D	209189052
A.lon5A01G003409.1.chr5A-D.223462770	chr5A-D	223462770
A.lon5A01G003459.1.chr5A-D.228401664	chr5A-D	228401664
A.lon5A01G003473.1.chr5A-D.228725755	chr5A-D	228725755
A.lon5A01G003611.1.chr5A-D.238525695	chr5A-D	238525695
A.lon5A01G003612.1.chr5A-D.238605856	chr5A-D	238605856
A.lon5A01G003613.1.chr5A-D.238612746	chr5A-D	238612746
A.lon5A01G003617.1.chr5A-D.239439093	chr5A-D	239439093
A.lon5A01G003619.1.chr5A-D.239576629	chr5A-D	239576629
A.lon5A01G003620.1.chr5A-D.239591780	chr5A-D	239591780
A.lon5A01G003621.1.chr5A-D.239600396	chr5A-D	239600396
A.lon5A01G003757.1.chr5A-D.268649586	chr5A-D	268649586
A.lon5A01G003767.1.chr5A-D.272364714	chr5A-D	272364714
A.lon5A01G003814.1.chr5A-D.284978776	chr5A-D	284978776
A.lon5A01G003826.1.chr5A-D.288612635	chr5A-D	288612635
A.lon5A01G004176.1.chr5A-D.340832359	chr5A-D	340832359
A.lon5A01G004177.1.chr5A-D.340841920	chr5A-D	340841920
A.lon5A01G004189.1.chr5A-D.342557380	chr5A-D	342557380
A.lon5A01G004261.1.chr5A-D.360351103	chr5A-D	360351103
A.lon5A01G004262.1.chr5A-D.360354591	chr5A-D	360354591
A.lon5A01G004265.1.chr5A-D.360896710	chr5A-D	360896710
A.lon5A01G004340.1.chr5A-D.375750550	chr5A-D	375750550
A.lon5A01G004342.1.chr5A-D.375829530	chr5A-D	375829530
A.lon5A01G004343.1.chr5A-D.375839207	chr5A-D	375839207
A.lon5A01G004354.1.chr5A-D.377920013	chr5A-D	377920013
A.lon5A01G004356.1.chr5A-D.378033269	chr5A-D	378033269
A.lon5A01G004514.1.chr5A-D.398035857	chr5A-D	398035857
A.lon5A01G004546.1.chr5A-D.401905349	chr5A-D	401905349
A.lon5A01G004651.1.chr5A-D.414676738	chr5A-D	414676738
A.lon5A01G004695.1.chr5A-D.418269338	chr5A-D	418269338
A.lon5A01G004771.1.chr5A-D.423394403	chr5A-D	423394403
A.lon5A01G004776.1.chr5A-D.423676331	chr5A-D	423676331
A.lon5A01G004793.1.chr5A-D.424753253	chr5A-D	424753253
A.lon5A01G004828.1.chr5A-D.426175905	chr5A-D	426175905
A.lon5A01G004829.1.chr5A-D.426177950	chr5A-D	426177950
A.lon5A01G004830.1.chr5A-D.426208606	chr5A-D	426208606
A.lon5A01G004841.1.chr5A-D.426829195	chr5A-D	426829195
A.lon5A01G004843.1.chr5A-D.427026242	chr5A-D	427026242
A.lon5A01G004844.1.chr5A-D.427029353	chr5A-D	427029353
A.lon5A01G004845.1.chr5A-D.427100564	chr5A-D	427100564
A.lon5A01G005144.1.chr5A-D.454388583	chr5A-D	454388583
A.lon5A01G005222.1.chr5A-D.461293356	chr5A-D	461293356
A.lon5A01G005310.1.chr5A-D.467036894	chr5A-D	467036894
A.lon5A01G005321.1.chr5A-D.467801136	chr5A-D	467801136
A.lon5A01G005327.1.chr5A-D.468381623	chr5A-D	468381623
A.lon5A01G005328.1.chr5A-D.468387652	chr5A-D	468387652
A.lon5A01G005329.1.chr5A-D.468421425	chr5A-D	468421425
A.lon5A01G005330.1.chr5A-D.468426565	chr5A-D	468426565
A.lon5A01G005331.1.chr5A-D.468467267	chr5A-D	468467267
A.lon5A01G005332.1.chr5A-D.468470786	chr5A-D	468470786
A.lon5A01G005333.1.chr5A-D.468837433	chr5A-D	468837433
A.lon6A01G006314.1.chr6A-C.24244733	chr6A-C	24244733
A.lon6A01G006312.1.chr6A-C.24387619	chr6A-C	24387619
A.lon6A01G006126.1.chr6A-C.57033312	chr6A-C	57033312
A.lon6A01G006125.1.chr6A-C.57042490	chr6A-C	57042490
A.lon6A01G005893.1.chr6A-C.118408120	chr6A-C	118408120
A.lon6A01G005828.1.chr6A-C.129072998	chr6A-C	129072998
A.lon6A01G005609.1.chr6A-C.154262426	chr6A-C	154262426
A.lon6A01G005560.1.chr6A-C.161484709	chr6A-C	161484709
A.lon6A01G005557.1.chr6A-C.161558431	chr6A-C	161558431
A.lon6A01G005556.1.chr6A-C.161567532	chr6A-C	161567532
A.lon6A01G005552.1.chr6A-C.161661016	chr6A-C	161661016
A.lon6A01G005546.1.chr6A-C.161910712	chr6A-C	161910712
A.lon6A01G005545.1.chr6A-C.161916925	chr6A-C	161916925
A.lon6A01G005525.1.chr6A-C.162783651	chr6A-C	162783651
A.lon6A01G005524.1.chr6A-C.162815819	chr6A-C	162815819
A.lon6A01G005523.1.chr6A-C.162942835	chr6A-C	162942835
A.lon6A01G005522.1.chr6A-C.162953463	chr6A-C	162953463
A.lon6A01G005482.1.chr6A-C.167552824	chr6A-C	167552824
A.lon6A01G005343.1.chr6A-C.190385376	chr6A-C	190385376
A.lon6A01G005122.1.chr6A-C.217982831	chr6A-C	217982831
A.lon6A01G005034.1.chr6A-C.226635709	chr6A-C	226635709
A.lon6A01G005001.1.chr6A-C.228998901	chr6A-C	228998901
A.lon6A01G004944.1.chr6A-C.234513991	chr6A-C	234513991
A.lon6A01G004822.1.chr6A-C.248950158	chr6A-C	248950158
A.lon6A01G004684.1.chr6A-C.260871693	chr6A-C	260871693
A.lon6A01G004547.1.chr6A-C.271384859	chr6A-C	271384859
A.lon6A01G004513.1.chr6A-C.273418015	chr6A-C	273418015
A.lon6A01G004441.1.chr6A-C.277594567	chr6A-C	277594567
A.lon6A01G004420.1.chr6A-C.278746491	chr6A-C	278746491
A.lon6A01G004349.1.chr6A-C.282275676	chr6A-C	282275676
A.lon6A01G004308.1.chr6A-C.283650771	chr6A-C	283650771
A.lon6A01G004277.1.chr6A-C.285099210	chr6A-C	285099210
A.lon6A01G004267.1.chr6A-C.285607338	chr6A-C	285607338
A.lon6A01G004085.1.chr6A-C.292354288	chr6A-C	292354288
A.lon6A01G004062.1.chr6A-C.293035690	chr6A-C	293035690
A.lon6A01G003996.1.chr6A-C.296088123	chr6A-C	296088123
A.lon6A01G003992.1.chr6A-C.296163370	chr6A-C	296163370
A.lon6A01G003991.1.chr6A-C.296251124	chr6A-C	296251124
A.lon6A01G003989.1.chr6A-C.296266879	chr6A-C	296266879
A.lon6A01G003857.1.chr6A-C.302976035	chr6A-C	302976035
A.lon6A01G003845.1.chr6A-C.303676517	chr6A-C	303676517
A.lon6A01G003843.1.chr6A-C.303728151	chr6A-C	303728151
A.lon6A01G003805.1.chr6A-C.304768663	chr6A-C	304768663
A.lon6A01G003739.1.chr6A-C.307546381	chr6A-C	307546381
A.lon6A01G003679.1.chr6A-C.310051725	chr6A-C	310051725
A.lon6A01G003410.1.chr6A-C.319491291	chr6A-C	319491291
A.lon6A01G003206.1.chr6A-C.328337295	chr6A-C	328337295
A.lon6A01G003121.1.chr6A-C.331600911	chr6A-C	331600911
A.lon6A01G003120.1.chr6A-C.331718830	chr6A-C	331718830
A.lon6A01G002932.1.chr6A-C.348636621	chr6A-C	348636621
A.lon6A01G002856.1.chr6A-C.355996057	chr6A-C	355996057
A.lon6A01G002700.1.chr6A-C.370204051	chr6A-C	370204051
A.lon6A01G002691.1.chr6A-C.370384487	chr6A-C	370384487
A.lon6A01G002688.1.chr6A-C.370459769	chr6A-C	370459769
A.lon6A01G002687.1.chr6A-C.370461103	chr6A-C	370461103
A.lon6A01G001541.1.chr6A-C.435381690	chr6A-C	435381690
A.lon6A01G001437.1.chr6A-C.439450285	chr6A-C	439450285
A.lon6A01G001417.1.chr6A-C.440434257	chr6A-C	440434257
A.lon6A01G001411.1.chr6A-C.440796160	chr6A-C	440796160
A.lon6A01G001410.1.chr6A-C.440802991	chr6A-C	440802991
A.lon6A01G001405.1.chr6A-C.440948383	chr6A-C	440948383
A.lon6A01G001404.1.chr6A-C.440989885	chr6A-C	440989885
A.lon6A01G001402.1.chr6A-C.441150656	chr6A-C	441150656
A.lon6A01G001400.1.chr6A-C.441205441	chr6A-C	441205441
A.lon6A01G001399.1.chr6A-C.441222462	chr6A-C	441222462
A.lon6A01G001396.1.chr6A-C.441564283	chr6A-C	441564283
A.lon6A01G001395.1.chr6A-C.441624105	chr6A-C	441624105
A.lon6A01G001394.1.chr6A-C.441646192	chr6A-C	441646192
A.lon6A01G001393.1.chr6A-C.441734251	chr6A-C	441734251
A.lon6A01G001391.1.chr6A-C.441742448	chr6A-C	441742448
A.lon6A01G001388.1.chr6A-C.441913809	chr6A-C	441913809
A.lon6A01G001387.1.chr6A-C.441918672	chr6A-C	441918672
A.lon6A01G001384.1.chr6A-C.442166791	chr6A-C	442166791
A.lon6A01G001383.1.chr6A-C.442171319	chr6A-C	442171319
A.lon6A01G001382.1.chr6A-C.442177018	chr6A-C	442177018
A.lon6A01G001380.1.chr6A-C.442291065	chr6A-C	442291065
A.lon6A01G001379.1.chr6A-C.442302342	chr6A-C	442302342
A.lon6A01G001378.1.chr6A-C.442311144	chr6A-C	442311144
A.lon6A01G001368.1.chr6A-C.442619153	chr6A-C	442619153
A.lon6A01G001364.1.chr6A-C.443035019	chr6A-C	443035019
A.lon6A01G001363.1.chr6A-C.443041681	chr6A-C	443041681
A.lon6A01G001361.1.chr6A-C.443105867	chr6A-C	443105867
A.lon6A01G001349.1.chr6A-C.443523201	chr6A-C	443523201
A.lon6A01G001345.1.chr6A-C.443598251	chr6A-C	443598251
A.lon6A01G001344.1.chr6A-C.443662972	chr6A-C	443662972
A.lon6A01G001342.1.chr6A-C.443677259	chr6A-C	443677259
A.lon6A01G001341.1.chr6A-C.443697793	chr6A-C	443697793
A.lon6A01G001339.1.chr6A-C.443848098	chr6A-C	443848098
A.lon6A01G001336.1.chr6A-C.443977372	chr6A-C	443977372
A.lon6A01G001331.1.chr6A-C.444156877	chr6A-C	444156877
A.lon6A01G001330.1.chr6A-C.444289428	chr6A-C	444289428
A.lon6A01G001327.1.chr6A-C.444543959	chr6A-C	444543959
A.lon6A01G001321.1.chr6A-C.444710032	chr6A-C	444710032
A.lon6A01G001320.1.chr6A-C.444720639	chr6A-C	444720639
A.lon6A01G001319.1.chr6A-C.444729911	chr6A-C	444729911
A.lon6A01G001318.1.chr6A-C.444739104	chr6A-C	444739104
A.lon6A01G001317.1.chr6A-C.444742052	chr6A-C	444742052
A.lon6A01G001315.1.chr6A-C.444777085	chr6A-C	444777085
A.lon6A01G001306.1.chr6A-C.445114043	chr6A-C	445114043
A.lon6A01G001305.1.chr6A-C.445179540	chr6A-C	445179540
A.lon6A01G001297.1.chr6A-C.445533085	chr6A-C	445533085
A.lon6A01G001296.1.chr6A-C.445538917	chr6A-C	445538917
A.lon6A01G001294.1.chr6A-C.445614881	chr6A-C	445614881
A.lon6A01G001289.1.chr6A-C.445841176	chr6A-C	445841176
A.lon6A01G001288.1.chr6A-C.446009248	chr6A-C	446009248
A.lon6A01G001287.1.chr6A-C.446016540	chr6A-C	446016540
A.lon6A01G001286.1.chr6A-C.446090331	chr6A-C	446090331
A.lon6A01G001285.1.chr6A-C.446401958	chr6A-C	446401958
A.lon6A01G001284.1.chr6A-C.446409819	chr6A-C	446409819
A.lon6A01G001281.1.chr6A-C.446426973	chr6A-C	446426973
A.lon6A01G001280.1.chr6A-C.446485758	chr6A-C	446485758
A.lon6A01G001279.1.chr6A-C.446488932	chr6A-C	446488932
A.lon6A01G001278.1.chr6A-C.446491509	chr6A-C	446491509
A.lon6A01G001267.1.chr6A-C.447004647	chr6A-C	447004647
A.lon6A01G001266.1.chr6A-C.447006849	chr6A-C	447006849
A.lon6A01G001264.1.chr6A-C.447011895	chr6A-C	447011895
A.lon6A01G001262.1.chr6A-C.447128632	chr6A-C	447128632
A.lon6A01G001261.1.chr6A-C.447134090	chr6A-C	447134090
A.lon6A01G001260.1.chr6A-C.447140289	chr6A-C	447140289
A.lon6A01G001259.1.chr6A-C.447265510	chr6A-C	447265510
A.lon6A01G001257.1.chr6A-C.447300618	chr6A-C	447300618
A.lon6A01G001250.1.chr6A-C.447573348	chr6A-C	447573348
A.lon6A01G001249.1.chr6A-C.447595684	chr6A-C	447595684
A.lon6A01G001248.1.chr6A-C.447626753	chr6A-C	447626753
A.lon6A01G001247.1.chr6A-C.447631068	chr6A-C	447631068
A.lon6A01G001246.1.chr6A-C.447640639	chr6A-C	447640639
A.lon6A01G001242.1.chr6A-C.447808460	chr6A-C	447808460
A.lon6A01G001235.1.chr6A-C.448373065	chr6A-C	448373065
A.lon6A01G001234.1.chr6A-C.448379319	chr6A-C	448379319
A.lon6A01G001231.1.chr6A-C.448512557	chr6A-C	448512557
A.lon6A01G001230.1.chr6A-C.448584241	chr6A-C	448584241
A.lon6A01G001229.1.chr6A-C.448593694	chr6A-C	448593694
A.lon6A01G001225.1.chr6A-C.448737066	chr6A-C	448737066
A.lon6A01G001224.1.chr6A-C.448742665	chr6A-C	448742665
A.lon6A01G001222.1.chr6A-C.448851016	chr6A-C	448851016
A.lon6A01G001221.1.chr6A-C.448929097	chr6A-C	448929097
A.lon6A01G001218.1.chr6A-C.449002983	chr6A-C	449002983
A.lon6A01G001217.1.chr6A-C.449007208	chr6A-C	449007208
A.lon6A01G001216.1.chr6A-C.449013413	chr6A-C	449013413
A.lon6A01G001215.1.chr6A-C.449064390	chr6A-C	449064390
A.lon6A01G001214.1.chr6A-C.449084592	chr6A-C	449084592
A.lon6A01G001206.1.chr6A-C.449440009	chr6A-C	449440009
A.lon6A01G001204.1.chr6A-C.449490345	chr6A-C	449490345
A.lon6A01G001203.1.chr6A-C.449501783	chr6A-C	449501783
[truncated: 934 more rows]

## Sheet: Fig E8b
ID	chr-subgenome	position
A.lon1A01G000091.1.chr1A-A.6418299	chr1A-A	6418299
A.lon1A01G000109.1.chr1A-A.7171587	chr1A-A	7171587
A.lon1A01G000110.1.chr1A-A.7177410	chr1A-A	7177410
A.lon1A01G000111.1.chr1A-A.7295474	chr1A-A	7295474
A.lon1A01G000222.1.chr1A-A.11338122	chr1A-A	11338122
A.lon1A01G000237.1.chr1A-A.11691420	chr1A-A	11691420
A.lon1A01G000266.1.chr1A-A.13091019	chr1A-A	13091019
A.lon1A01G000306.1.chr1A-A.15506607	chr1A-A	15506607
A.lon1A01G000353.1.chr1A-A.17037554	chr1A-A	17037554
A.lon1A01G000374.1.chr1A-A.18646881	chr1A-A	18646881
A.lon1A01G000386.1.chr1A-A.19084542	chr1A-A	19084542
A.lon1A01G000439.1.chr1A-A.21412649	chr1A-A	21412649
A.lon1A01G000453.1.chr1A-A.21767296	chr1A-A	21767296
A.lon1A01G000506.1.chr1A-A.23967328	chr1A-A	23967328
A.lon1A01G000507.1.chr1A-A.23970997	chr1A-A	23970997
A.lon1A01G000645.1.chr1A-A.30818817	chr1A-A	30818817
A.lon1A01G000699.1.chr1A-A.33952688	chr1A-A	33952688
A.lon1A01G000812.1.chr1A-A.44451057	chr1A-A	44451057
A.lon1A01G000841.1.chr1A-A.45660885	chr1A-A	45660885
A.lon1A01G000851.1.chr1A-A.45966574	chr1A-A	45966574
A.lon1A01G001011.1.chr1A-A.57653977	chr1A-A	57653977
A.lon1A01G001148.1.chr1A-A.64452800	chr1A-A	64452800
A.lon1A01G001213.1.chr1A-A.68746377	chr1A-A	68746377
A.lon1A01G001262.1.chr1A-A.73023934	chr1A-A	73023934
A.lon1A01G001360.1.chr1A-A.79342726	chr1A-A	79342726
A.lon1A01G001366.1.chr1A-A.79837260	chr1A-A	79837260
A.lon1A01G001415.1.chr1A-A.83416612	chr1A-A	83416612
A.lon1A01G001466.1.chr1A-A.88123389	chr1A-A	88123389
A.lon1A01G001678.1.chr1A-A.124557298	chr1A-A	124557298
A.lon1A01G001760.1.chr1A-A.147801572	chr1A-A	147801572
A.lon1A01G001806.1.chr1A-A.168770670	chr1A-A	168770670
A.lon1A01G001831.1.chr1A-A.175555404	chr1A-A	175555404
A.lon1A01G001850.1.chr1A-A.177136008	chr1A-A	177136008
A.lon1A01G001954.1.chr1A-A.190997127	chr1A-A	190997127
A.lon1A01G002128.1.chr1A-A.249163594	chr1A-A	249163594
A.lon1A01G002201.1.chr1A-A.267449904	chr1A-A	267449904
A.lon1A01G002227.1.chr1A-A.272116523	chr1A-A	272116523
A.lon1A01G002304.1.chr1A-A.290471824	chr1A-A	290471824
A.lon1A01G002399.1.chr1A-A.308054967	chr1A-A	308054967
A.lon1A01G002408.1.chr1A-A.308479328	chr1A-A	308479328
A.lon1A01G002421.1.chr1A-A.310191782	chr1A-A	310191782
A.lon1A01G002433.1.chr1A-A.313301734	chr1A-A	313301734
A.lon1A01G002521.1.chr1A-A.323404622	chr1A-A	323404622
A.lon1A01G002530.1.chr1A-A.323667284	chr1A-A	323667284
A.lon1A01G002570.1.chr1A-A.325029379	chr1A-A	325029379
A.lon1A01G002612.1.chr1A-A.334983869	chr1A-A	334983869
A.lon1A01G002704.1.chr1A-A.352494422	chr1A-A	352494422
A.lon1A01G002738.1.chr1A-A.356527683	chr1A-A	356527683
A.lon1A01G002749.1.chr1A-A.357745962	chr1A-A	357745962
A.lon1A01G003042.1.chr1A-A.387175934	chr1A-A	387175934
A.lon1A01G003109.1.chr1A-A.393820144	chr1A-A	393820144
A.lon1A01G003159.1.chr1A-A.399141378	chr1A-A	399141378
A.lon1A01G003201.1.chr1A-A.402961593	chr1A-A	402961593
A.lon1A01G003217.1.chr1A-A.403883789	chr1A-A	403883789
A.lon1A01G003312.1.chr1A-A.416153236	chr1A-A	416153236
A.lon1A01G003335.1.chr1A-A.417410758	chr1A-A	417410758
A.lon1A01G003580.1.chr1A-A.433002280	chr1A-A	433002280
A.lon1A01G003598.1.chr1A-A.434156066	chr1A-A	434156066
A.lon1A01G003637.1.chr1A-A.440275529	chr1A-A	440275529
A.lon1A01G003650.1.chr1A-A.441384708	chr1A-A	441384708
A.lon1A01G003658.1.chr1A-A.442209874	chr1A-A	442209874
A.lon1A01G003746.1.chr1A-A.447918435	chr1A-A	447918435
A.lon1A01G003807.1.chr1A-A.450950071	chr1A-A	450950071
A.lon1A01G003869.1.chr1A-A.456174797	chr1A-A	456174797
A.lon1A01G003872.1.chr1A-A.456466436	chr1A-A	456466436
A.lon1A01G003896.1.chr1A-A.457903076	chr1A-A	457903076
A.lon1A01G003949.1.chr1A-A.462152375	chr1A-A	462152375
A.lon1A01G003950.1.chr1A-A.462315635	chr1A-A	462315635
A.lon1A01G004082.1.chr1A-A.471143752	chr1A-A	471143752
A.lon1A01G004407.1.chr1A-A.490143344	chr1A-A	490143344
A.lon1A01G004691.1.chr1A-A.504312285	chr1A-A	504312285
A.lon1A01G005226.1.chr1A-A.532941938	chr1A-A	532941938
A.lon1A01G005758.1.chr1A-A.551601375	chr1A-A	551601375
A.lon1A01G006161.1.chr1A-A.565023408	chr1A-A	565023408
A.lon1A01G006305.1.chr1A-A.574624046	chr1A-A	574624046
A.lon1A01G006439.1.chr1A-A.581248857	chr1A-A	581248857
A.lon1A01G006553.1.chr1A-A.586163616	chr1A-A	586163616
A.lon1A01G006804.1.chr1A-A.596006620	chr1A-A	596006620
A.lon1A01G006812.1.chr1A-A.596297101	chr1A-A	596297101
A.lon1A01G007080.1.chr1A-A.606148490	chr1A-A	606148490
A.lon1A01G007108.1.chr1A-A.607496991	chr1A-A	607496991
A.lon1A01G007115.1.chr1A-A.607625974	chr1A-A	607625974
A.lon1A01G007125.1.chr1A-A.607972163	chr1A-A	607972163
A.lon1A01G007144.1.chr1A-A.609510741	chr1A-A	609510741
A.lon1A01G007145.1.chr1A-A.609514278	chr1A-A	609514278
A.lon1A01G007146.1.chr1A-A.609524505	chr1A-A	609524505
A.lon1A01G007147.1.chr1A-A.609535459	chr1A-A	609535459
A.lon1A01G007149.1.chr1A-A.609568170	chr1A-A	609568170
A.lon1A01G007168.1.chr1A-A.610820774	chr1A-A	610820774
A.lon1A01G007173.1.chr1A-A.611019164	chr1A-A	611019164
A.lon1A01G007174.1.chr1A-A.611065355	chr1A-A	611065355
A.lon1A01G007175.1.chr1A-A.611069967	chr1A-A	611069967
A.lon1A01G007197.1.chr1A-A.611589863	chr1A-A	611589863
A.lon1A01G007201.1.chr1A-A.611901568	chr1A-A	611901568
A.lon1A01G007202.1.chr1A-A.611906351	chr1A-A	611906351
A.lon1A01G007205.1.chr1A-A.611987638	chr1A-A	611987638
A.lon1A01G000009.1.chr1A-C.468526	chr1A-C	468526
A.lon1A01G000014.1.chr1A-C.605861	chr1A-C	605861
A.lon1A01G000021.1.chr1A-C.683049	chr1A-C	683049
A.lon1A01G000042.1.chr1A-C.1442541	chr1A-C	1442541
A.lon1A01G000053.1.chr1A-C.3473516	chr1A-C	3473516
A.lon1A01G000066.1.chr1A-C.5198992	chr1A-C	5198992
A.lon1A01G000067.1.chr1A-C.5224495	chr1A-C	5224495
A.lon1A01G000069.1.chr1A-C.5251374	chr1A-C	5251374
A.lon1A01G000071.1.chr1A-C.5274358	chr1A-C	5274358
A.lon1A01G000087.1.chr1A-C.6275985	chr1A-C	6275985
A.lon1A01G000091.1.chr1A-C.6418299	chr1A-C	6418299
A.lon1A01G000109.1.chr1A-C.7171587	chr1A-C	7171587
A.lon1A01G000110.1.chr1A-C.7177410	chr1A-C	7177410
A.lon1A01G000111.1.chr1A-C.7295474	chr1A-C	7295474
A.lon1A01G000124.1.chr1A-C.8030533	chr1A-C	8030533
A.lon1A01G000131.1.chr1A-C.8113159	chr1A-C	8113159
A.lon1A01G000152.1.chr1A-C.8653405	chr1A-C	8653405
A.lon1A01G000167.1.chr1A-C.9181264	chr1A-C	9181264
A.lon1A01G000173.1.chr1A-C.9282712	chr1A-C	9282712
A.lon1A01G000187.1.chr1A-C.10082283	chr1A-C	10082283
A.lon1A01G000188.1.chr1A-C.10090021	chr1A-C	10090021
A.lon1A01G000190.1.chr1A-C.10406672	chr1A-C	10406672
A.lon1A01G000193.1.chr1A-C.10433972	chr1A-C	10433972
A.lon1A01G000194.1.chr1A-C.10464446	chr1A-C	10464446
A.lon1A01G000207.1.chr1A-C.10862814	chr1A-C	10862814
A.lon1A01G000209.1.chr1A-C.10915347	chr1A-C	10915347
A.lon1A01G000210.1.chr1A-C.10958986	chr1A-C	10958986
A.lon1A01G000211.1.chr1A-C.10971132	chr1A-C	10971132
A.lon1A01G000213.1.chr1A-C.11009070	chr1A-C	11009070
A.lon1A01G000215.1.chr1A-C.11046665	chr1A-C	11046665
A.lon1A01G000218.1.chr1A-C.11055499	chr1A-C	11055499
A.lon1A01G000220.1.chr1A-C.11102248	chr1A-C	11102248
A.lon1A01G000222.1.chr1A-C.11338122	chr1A-C	11338122
A.lon1A01G000228.1.chr1A-C.11430368	chr1A-C	11430368
A.lon1A01G000230.1.chr1A-C.11582063	chr1A-C	11582063
A.lon1A01G000232.1.chr1A-C.11597637	chr1A-C	11597637
A.lon1A01G000235.1.chr1A-C.11662697	chr1A-C	11662697
A.lon1A01G000237.1.chr1A-C.11691420	chr1A-C	11691420
A.lon1A01G000239.1.chr1A-C.11785585	chr1A-C	11785585
A.lon1A01G000240.1.chr1A-C.11791010	chr1A-C	11791010
A.lon1A01G000245.1.chr1A-C.12145148	chr1A-C	12145148
A.lon1A01G000246.1.chr1A-C.12147727	chr1A-C	12147727
A.lon1A01G000247.1.chr1A-C.12166123	chr1A-C	12166123
A.lon1A01G000248.1.chr1A-C.12223815	chr1A-C	12223815
A.lon1A01G000249.1.chr1A-C.12229361	chr1A-C	12229361
A.lon1A01G000255.1.chr1A-C.12671060	chr1A-C	12671060
A.lon1A01G000256.1.chr1A-C.12707400	chr1A-C	12707400
A.lon1A01G000264.1.chr1A-C.13069106	chr1A-C	13069106
A.lon1A01G000265.1.chr1A-C.13083571	chr1A-C	13083571
A.lon1A01G000266.1.chr1A-C.13091019	chr1A-C	13091019
A.lon1A01G000270.1.chr1A-C.13186984	chr1A-C	13186984
A.lon1A01G000291.1.chr1A-C.14021211	chr1A-C	14021211
A.lon1A01G000306.1.chr1A-C.15506607	chr1A-C	15506607
A.lon1A01G000334.1.chr1A-C.15935813	chr1A-C	15935813
A.lon1A01G000338.1.chr1A-C.16295800	chr1A-C	16295800
A.lon1A01G000339.1.chr1A-C.16303106	chr1A-C	16303106
A.lon1A01G000346.1.chr1A-C.16693478	chr1A-C	16693478
A.lon1A01G000348.1.chr1A-C.16704872	chr1A-C	16704872
A.lon1A01G000353.1.chr1A-C.17037554	chr1A-C	17037554
A.lon1A01G000354.1.chr1A-C.17131172	chr1A-C	17131172
A.lon1A01G000355.1.chr1A-C.17136810	chr1A-C	17136810
A.lon1A01G000358.1.chr1A-C.17178903	chr1A-C	17178903
A.lon1A01G000360.1.chr1A-C.17303631	chr1A-C	17303631
A.lon1A01G000373.1.chr1A-C.18616922	chr1A-C	18616922
A.lon1A01G000374.1.chr1A-C.18646881	chr1A-C	18646881
A.lon1A01G000386.1.chr1A-C.19084542	chr1A-C	19084542
A.lon1A01G000391.1.chr1A-C.19322469	chr1A-C	19322469
A.lon1A01G000394.1.chr1A-C.19383927	chr1A-C	19383927
A.lon1A01G000395.1.chr1A-C.19389062	chr1A-C	19389062
A.lon1A01G000409.1.chr1A-C.20267757	chr1A-C	20267757
A.lon1A01G000424.1.chr1A-C.20677166	chr1A-C	20677166
A.lon1A01G000425.1.chr1A-C.20685461	chr1A-C	20685461
A.lon1A01G000426.1.chr1A-C.20693592	chr1A-C	20693592
A.lon1A01G000427.1.chr1A-C.20699554	chr1A-C	20699554
A.lon1A01G000455.1.chr1A-C.21817173	chr1A-C	21817173
A.lon1A01G000486.1.chr1A-C.23011714	chr1A-C	23011714
A.lon1A01G000487.1.chr1A-C.23025991	chr1A-C	23025991
A.lon1A01G000489.1.chr1A-C.23114164	chr1A-C	23114164
A.lon1A01G000496.1.chr1A-C.23539852	chr1A-C	23539852
A.lon1A01G000502.1.chr1A-C.23848663	chr1A-C	23848663
A.lon1A01G000506.1.chr1A-C.23967328	chr1A-C	23967328
A.lon1A01G000507.1.chr1A-C.23970997	chr1A-C	23970997
A.lon1A01G000508.1.chr1A-C.23980533	chr1A-C	23980533
A.lon1A01G000515.1.chr1A-C.24333188	chr1A-C	24333188
A.lon1A01G000537.1.chr1A-C.25610844	chr1A-C	25610844
A.lon1A01G000538.1.chr1A-C.25651669	chr1A-C	25651669
A.lon1A01G000539.1.chr1A-C.25660984	chr1A-C	25660984
A.lon1A01G000540.1.chr1A-C.25840247	chr1A-C	25840247
A.lon1A01G000541.1.chr1A-C.25858773	chr1A-C	25858773
A.lon1A01G000552.1.chr1A-C.26305149	chr1A-C	26305149
A.lon1A01G000558.1.chr1A-C.26584134	chr1A-C	26584134
A.lon1A01G000559.1.chr1A-C.26767774	chr1A-C	26767774
A.lon1A01G000560.1.chr1A-C.26818455	chr1A-C	26818455
A.lon1A01G000561.1.chr1A-C.26827952	chr1A-C	26827952
A.lon1A01G000565.1.chr1A-C.26958445	chr1A-C	26958445
A.lon1A01G000569.1.chr1A-C.27111810	chr1A-C	27111810
A.lon1A01G000578.1.chr1A-C.27299105	chr1A-C	27299105
A.lon1A01G000579.1.chr1A-C.27310078	chr1A-C	27310078
A.lon1A01G000583.1.chr1A-C.27692978	chr1A-C	27692978
A.lon1A01G000584.1.chr1A-C.27704133	chr1A-C	27704133
A.lon1A01G000588.1.chr1A-C.28349742	chr1A-C	28349742
A.lon1A01G000591.1.chr1A-C.28475006	chr1A-C	28475006
A.lon1A01G000594.1.chr1A-C.28488817	chr1A-C	28488817
A.lon1A01G000608.1.chr1A-C.29064031	chr1A-C	29064031
A.lon1A01G000609.1.chr1A-C.29068894	chr1A-C	29068894
A.lon1A01G000611.1.chr1A-C.29090886	chr1A-C	29090886
A.lon1A01G000617.1.chr1A-C.29685537	chr1A-C	29685537
A.lon1A01G000618.1.chr1A-C.29699972	chr1A-C	29699972
A.lon1A01G000620.1.chr1A-C.29817911	chr1A-C	29817911
A.lon1A01G000622.1.chr1A-C.29915747	chr1A-C	29915747
A.lon1A01G000623.1.chr1A-C.29976627	chr1A-C	29976627
A.lon1A01G000624.1.chr1A-C.29995490	chr1A-C	29995490
A.lon1A01G000625.1.chr1A-C.30003122	chr1A-C	30003122
A.lon1A01G000632.1.chr1A-C.30230777	chr1A-C	30230777
A.lon1A01G000633.1.chr1A-C.30288720	chr1A-C	30288720
A.lon1A01G000645.1.chr1A-C.30818817	chr1A-C	30818817
A.lon1A01G000655.1.chr1A-C.31321119	chr1A-C	31321119
A.lon1A01G000657.1.chr1A-C.31404852	chr1A-C	31404852
A.lon1A01G000660.1.chr1A-C.31424624	chr1A-C	31424624
A.lon1A01G000661.1.chr1A-C.31539206	chr1A-C	31539206
A.lon1A01G000666.1.chr1A-C.31749576	chr1A-C	31749576
A.lon1A01G000673.1.chr1A-C.32207717	chr1A-C	32207717
A.lon1A01G000677.1.chr1A-C.32353547	chr1A-C	32353547
A.lon1A01G000687.1.chr1A-C.32725979	chr1A-C	32725979
A.lon1A01G000699.1.chr1A-C.33952688	chr1A-C	33952688
A.lon1A01G000700.1.chr1A-C.34055213	chr1A-C	34055213
A.lon1A01G000702.1.chr1A-C.34101739	chr1A-C	34101739
A.lon1A01G000704.1.chr1A-C.34270305	chr1A-C	34270305
A.lon1A01G000711.1.chr1A-C.34372212	chr1A-C	34372212
A.lon1A01G000712.1.chr1A-C.34377404	chr1A-C	34377404
A.lon1A01G000713.1.chr1A-C.34589446	chr1A-C	34589446
A.lon1A01G000742.1.chr1A-C.38322774	chr1A-C	38322774
A.lon1A01G000744.1.chr1A-C.38422319	chr1A-C	38422319
A.lon1A01G000745.1.chr1A-C.38534865	chr1A-C	38534865
A.lon1A01G000746.1.chr1A-C.38605252	chr1A-C	38605252
A.lon1A01G000747.1.chr1A-C.38622268	chr1A-C	38622268
A.lon1A01G000748.1.chr1A-C.38626271	chr1A-C	38626271
A.lon1A01G000749.1.chr1A-C.38634034	chr1A-C	38634034
A.lon1A01G000757.1.chr1A-C.39838035	chr1A-C	39838035
A.lon1A01G000759.1.chr1A-C.40231989	chr1A-C	40231989
A.lon1A01G000772.1.chr1A-C.41351474	chr1A-C	41351474
A.lon1A01G000773.1.chr1A-C.41372948	chr1A-C	41372948
A.lon1A01G000775.1.chr1A-C.41609499	chr1A-C	41609499
A.lon1A01G000778.1.chr1A-C.41713749	chr1A-C	41713749
A.lon1A01G000795.1.chr1A-C.43167056	chr1A-C	43167056
A.lon1A01G000798.1.chr1A-C.43512465	chr1A-C	43512465
A.lon1A01G000799.1.chr1A-C.43516570	chr1A-C	43516570
A.lon1A01G000801.1.chr1A-C.43531246	chr1A-C	43531246
A.lon1A01G000807.1.chr1A-C.43690365	chr1A-C	43690365
A.lon1A01G000812.1.chr1A-C.44451057	chr1A-C	44451057
A.lon1A01G000815.1.chr1A-C.44544511	chr1A-C	44544511
A.lon1A01G000821.1.chr1A-C.45060681	chr1A-C	45060681
A.lon1A01G000832.1.chr1A-C.45357866	chr1A-C	45357866
A.lon1A01G000833.1.chr1A-C.45400362	chr1A-C	45400362
A.lon1A01G000840.1.chr1A-C.45616764	chr1A-C	45616764
A.lon1A01G000841.1.chr1A-C.45660885	chr1A-C	45660885
A.lon1A01G000844.1.chr1A-C.45791758	chr1A-C	45791758
A.lon1A01G000851.1.chr1A-C.45966574	chr1A-C	45966574
A.lon1A01G000872.1.chr1A-C.47610625	chr1A-C	47610625
A.lon1A01G000880.1.chr1A-C.47934678	chr1A-C	47934678
A.lon1A01G000881.1.chr1A-C.47969322	chr1A-C	47969322
A.lon1A01G000885.1.chr1A-C.48178237	chr1A-C	48178237
A.lon1A01G000886.1.chr1A-C.48184095	chr1A-C	48184095
A.lon1A01G000887.1.chr1A-C.48289946	chr1A-C	48289946
A.lon1A01G000889.1.chr1A-C.48360309	chr1A-C	48360309
A.lon1A01G000890.1.chr1A-C.48438174	chr1A-C	48438174
A.lon1A01G000894.1.chr1A-C.48620723	chr1A-C	48620723
A.lon1A01G000895.1.chr1A-C.48715128	chr1A-C	48715128
A.lon1A01G000896.1.chr1A-C.48720808	chr1A-C	48720808
A.lon1A01G000899.1.chr1A-C.49104483	chr1A-C	49104483
A.lon1A01G000904.1.chr1A-C.49488232	chr1A-C	49488232
A.lon1A01G000909.1.chr1A-C.49673430	chr1A-C	49673430
A.lon1A01G000915.1.chr1A-C.49837002	chr1A-C	49837002
A.lon1A01G000916.1.chr1A-C.49860947	chr1A-C	49860947
A.lon1A01G000917.1.chr1A-C.49914259	chr1A-C	49914259
A.lon1A01G000918.1.chr1A-C.50006822	chr1A-C	50006822
A.lon1A01G000920.1.chr1A-C.50044623	chr1A-C	50044623
A.lon1A01G000925.1.chr1A-C.50528943	chr1A-C	50528943
A.lon1A01G000930.1.chr1A-C.50951107	chr1A-C	50951107
A.lon1A01G000935.1.chr1A-C.51250243	chr1A-C	51250243
A.lon1A01G000937.1.chr1A-C.51357983	chr1A-C	51357983
A.lon1A01G000946.1.chr1A-C.52095862	chr1A-C	52095862
A.lon1A01G000948.1.chr1A-C.52467700	chr1A-C	52467700
A.lon1A01G000952.1.chr1A-C.53102466	chr1A-C	53102466
A.lon1A01G000966.1.chr1A-C.55572099	chr1A-C	55572099
A.lon1A01G000967.1.chr1A-C.55580902	chr1A-C	55580902
A.lon1A01G000979.1.chr1A-C.56434628	chr1A-C	56434628
A.lon1A01G000989.1.chr1A-C.56876501	chr1A-C	56876501
A.lon1A01G001083.1.chr1A-C.60269565	chr1A-C	60269565
A.lon1A01G001096.1.chr1A-C.60910869	chr1A-C	60910869
A.lon1A01G001098.1.chr1A-C.61028949	chr1A-C	61028949
A.lon1A01G001100.1.chr1A-C.61163111	chr1A-C	61163111
A.lon1A01G001105.1.chr1A-C.61293217	chr1A-C	61293217
A.lon1A01G001117.1.chr1A-C.62158268	chr1A-C	62158268
A.lon1A01G001118.1.chr1A-C.62162056	chr1A-C	62162056
A.lon1A01G001135.1.chr1A-C.63242939	chr1A-C	63242939
A.lon1A01G001148.1.chr1A-C.64452800	chr1A-C	64452800
A.lon1A01G001153.1.chr1A-C.64859757	chr1A-C	64859757
A.lon1A01G001156.1.chr1A-C.64966069	chr1A-C	64966069
A.lon1A01G001157.1.chr1A-C.64972163	chr1A-C	64972163
A.lon1A01G001171.1.chr1A-C.66154808	chr1A-C	66154808
A.lon1A01G001181.1.chr1A-C.67261591	chr1A-C	67261591
A.lon1A01G001182.1.chr1A-C.67267560	chr1A-C	67267560
A.lon1A01G001183.1.chr1A-C.67298126	chr1A-C	67298126
A.lon1A01G001189.1.chr1A-C.67621864	chr1A-C	67621864
A.lon1A01G001190.1.chr1A-C.67627691	chr1A-C	67627691
A.lon1A01G001207.1.chr1A-C.68524174	chr1A-C	68524174
A.lon1A01G001213.1.chr1A-C.68746377	chr1A-C	68746377
A.lon1A01G001215.1.chr1A-C.68833375	chr1A-C	68833375
A.lon1A01G001216.1.chr1A-C.68837237	chr1A-C	68837237
A.lon1A01G001217.1.chr1A-C.68953387	chr1A-C	68953387
A.lon1A01G001224.1.chr1A-C.69290383	chr1A-C	69290383
A.lon1A01G001227.1.chr1A-C.69493017	chr1A-C	69493017
A.lon1A01G001228.1.chr1A-C.69501840	chr1A-C	69501840
A.lon1A01G001229.1.chr1A-C.69504883	chr1A-C	69504883
A.lon1A01G001230.1.chr1A-C.69515836	chr1A-C	69515836
A.lon1A01G001235.1.chr1A-C.69869507	chr1A-C	69869507
A.lon1A01G001239.1.chr1A-C.70449317	chr1A-C	70449317
A.lon1A01G001240.1.chr1A-C.70496248	chr1A-C	70496248
A.lon1A01G001245.1.chr1A-C.71329173	chr1A-C	71329173
A.lon1A01G001247.1.chr1A-C.71415124	chr1A-C	71415124
A.lon1A01G001262.1.chr1A-C.73023934	chr1A-C	73023934
A.lon1A01G001271.1.chr1A-C.73319388	chr1A-C	73319388
A.lon1A01G001272.1.chr1A-C.73326203	chr1A-C	73326203
A.lon1A01G001285.1.chr1A-C.74941380	chr1A-C	74941380
A.lon1A01G001286.1.chr1A-C.75063398	chr1A-C	75063398
A.lon1A01G001287.1.chr1A-C.75068122	chr1A-C	75068122
A.lon1A01G001289.1.chr1A-C.75100645	chr1A-C	75100645
A.lon1A01G001290.1.chr1A-C.75187882	chr1A-C	75187882
A.lon1A01G001292.1.chr1A-C.75217422	chr1A-C	75217422
A.lon1A01G001293.1.chr1A-C.75279010	chr1A-C	75279010
A.lon1A01G001299.1.chr1A-C.75531615	chr1A-C	75531615
A.lon1A01G001300.1.chr1A-C.75539393	chr1A-C	75539393
A.lon1A01G001309.1.chr1A-C.76121946	chr1A-C	76121946
A.lon1A01G001358.1.chr1A-C.79137444	chr1A-C	79137444
A.lon1A01G001360.1.chr1A-C.79342726	chr1A-C	79342726
A.lon1A01G001371.1.chr1A-C.79880883	chr1A-C	79880883
A.lon1A01G001391.1.chr1A-C.81057397	chr1A-C	81057397
A.lon1A01G001415.1.chr1A-C.83416612	chr1A-C	83416612
A.lon1A01G001488.1.chr1A-C.90647588	chr1A-C	90647588
A.lon1A01G001498.1.chr1A-C.91642999	chr1A-C	91642999
A.lon1A01G001501.1.chr1A-C.91955616	chr1A-C	91955616
A.lon1A01G001514.1.chr1A-C.93738779	chr1A-C	93738779
A.lon1A01G001539.1.chr1A-C.95615591	chr1A-C	95615591
A.lon1A01G001644.1.chr1A-C.116358599	chr1A-C	116358599
A.lon1A01G001672.1.chr1A-C.122932088	chr1A-C	122932088
A.lon1A01G001678.1.chr1A-C.124557298	chr1A-C	124557298
A.lon1A01G001876.1.chr1A-C.183068711	chr1A-C	183068711
A.lon1A01G001956.1.chr1A-C.191051757	chr1A-C	191051757
A.lon1A01G001972.1.chr1A-C.197108549	chr1A-C	197108549
A.lon1A01G002061.1.chr1A-C.226277072	chr1A-C	226277072
A.lon1A01G002375.1.chr1A-C.306437099	chr1A-C	306437099
A.lon1A01G002428.1.chr1A-C.312086979	chr1A-C	312086979
A.lon1A01G002433.1.chr1A-C.313301734	chr1A-C	313301734
A.lon1A01G002615.1.chr1A-C.335180247	chr1A-C	335180247
A.lon1A01G002649.1.chr1A-C.344317793	chr1A-C	344317793
A.lon1A01G002650.1.chr1A-C.344327493	chr1A-C	344327493
A.lon1A01G002652.1.chr1A-C.344486753	chr1A-C	344486753
A.lon1A01G002653.1.chr1A-C.344489160	chr1A-C	344489160
A.lon1A01G002654.1.chr1A-C.344530865	chr1A-C	344530865
A.lon1A01G002659.1.chr1A-C.344744237	chr1A-C	344744237
A.lon1A01G002661.1.chr1A-C.344813483	chr1A-C	344813483
A.lon1A01G002662.1.chr1A-C.344851743	chr1A-C	344851743
A.lon1A01G002663.1.chr1A-C.344915771	chr1A-C	344915771
A.lon1A01G002678.1.chr1A-C.348312764	chr1A-C	348312764
A.lon1A01G002705.1.chr1A-C.352624150	chr1A-C	352624150
A.lon1A01G002738.1.chr1A-C.356527683	chr1A-C	356527683
A.lon1A01G002834.1.chr1A-C.363885345	chr1A-C	363885345
A.lon1A01G002852.1.chr1A-C.364614622	chr1A-C	364614622
A.lon1A01G002853.1.chr1A-C.364618186	chr1A-C	364618186
A.lon1A01G002923.1.chr1A-C.373215727	chr1A-C	373215727
A.lon1A01G002970.1.chr1A-C.377263266	chr1A-C	377263266
A.lon1A01G003125.1.chr1A-C.394644050	chr1A-C	394644050
A.lon1A01G003155.1.chr1A-C.398594140	chr1A-C	398594140
A.lon1A01G003194.1.chr1A-C.402232363	chr1A-C	402232363
A.lon1A01G003217.1.chr1A-C.403883789	chr1A-C	403883789
A.lon1A01G003239.1.chr1A-C.406053538	chr1A-C	406053538
A.lon1A01G003240.1.chr1A-C.406081891	chr1A-C	406081891
A.lon1A01G003312.1.chr1A-C.416153236	chr1A-C	416153236
A.lon1A01G003390.1.chr1A-C.420600530	chr1A-C	420600530
A.lon1A01G003392.1.chr1A-C.420725926	chr1A-C	420725926
A.lon1A01G003590.1.chr1A-C.433457221	chr1A-C	433457221
A.lon1A01G003629.1.chr1A-C.439710738	chr1A-C	439710738
A.lon1A01G003650.1.chr1A-C.441384708	chr1A-C	441384708
A.lon1A01G003658.1.chr1A-C.442209874	chr1A-C	442209874
A.lon1A01G003717.1.chr1A-C.446659767	chr1A-C	446659767
A.lon1A01G003757.1.chr1A-C.448504471	chr1A-C	448504471
A.lon1A01G003760.1.chr1A-C.448613497	chr1A-C	448613497
A.lon1A01G003930.1.chr1A-C.460185576	chr1A-C	460185576
A.lon1A01G003963.1.chr1A-C.463435380	chr1A-C	463435380
A.lon1A01G003964.1.chr1A-C.463437064	chr1A-C	463437064
A.lon1A01G003966.1.chr1A-C.463447137	chr1A-C	463447137
A.lon1A01G003968.1.chr1A-C.463458909	chr1A-C	463458909
A.lon1A01G003969.1.chr1A-C.463479412	chr1A-C	463479412
A.lon1A01G003973.1.chr1A-C.463953596	chr1A-C	463953596
A.lon1A01G003976.1.chr1A-C.464170195	chr1A-C	464170195
A.lon1A01G003977.1.chr1A-C.464297016	chr1A-C	464297016
A.lon1A01G003978.1.chr1A-C.464320124	chr1A-C	464320124
A.lon1A01G003987.1.chr1A-C.464677080	chr1A-C	464677080
A.lon1A01G003988.1.chr1A-C.464695359	chr1A-C	464695359
A.lon1A01G003991.1.chr1A-C.464769569	chr1A-C	464769569
A.lon1A01G003992.1.chr1A-C.465079130	chr1A-C	465079130
A.lon1A01G003998.1.chr1A-C.465460035	chr1A-C	465460035
A.lon1A01G003999.1.chr1A-C.465469739	chr1A-C	465469739
A.lon1A01G004006.1.chr1A-C.465856966	chr1A-C	465856966
A.lon1A01G004011.1.chr1A-C.466320371	chr1A-C	466320371
A.lon1A01G004017.1.chr1A-C.466809704	chr1A-C	466809704
A.lon1A01G004019.1.chr1A-C.467062722	chr1A-C	467062722
A.lon1A01G004028.1.chr1A-C.467912660	chr1A-C	467912660
A.lon1A01G004029.1.chr1A-C.468031348	chr1A-C	468031348
A.lon1A01G004030.1.chr1A-C.468104881	chr1A-C	468104881
A.lon1A01G004032.1.chr1A-C.468219403	chr1A-C	468219403
A.lon1A01G004034.1.chr1A-C.468227698	chr1A-C	468227698
A.lon1A01G004036.1.chr1A-C.468300220	chr1A-C	468300220
A.lon1A01G004041.1.chr1A-C.468413133	chr1A-C	468413133
A.lon1A01G004042.1.chr1A-C.468456791	chr1A-C	468456791
A.lon1A01G004043.1.chr1A-C.468466006	chr1A-C	468466006
A.lon1A01G004044.1.chr1A-C.468481545	chr1A-C	468481545
A.lon1A01G004045.1.chr1A-C.468485086	chr1A-C	468485086
A.lon1A01G004059.1.chr1A-C.469544079	chr1A-C	469544079
A.lon1A01G004063.1.chr1A-C.469903077	chr1A-C	469903077
A.lon1A01G004064.1.chr1A-C.469954543	chr1A-C	469954543
A.lon1A01G004066.1.chr1A-C.470182725	chr1A-C	470182725
A.lon1A01G004078.1.chr1A-C.470815697	chr1A-C	470815697
A.lon1A01G004079.1.chr1A-C.470844944	chr1A-C	470844944
A.lon1A01G004080.1.chr1A-C.470947711	chr1A-C	470947711
A.lon1A01G004081.1.chr1A-C.470982433	chr1A-C	470982433
A.lon1A01G004082.1.chr1A-C.471143752	chr1A-C	471143752
A.lon1A01G004085.1.chr1A-C.471343186	chr1A-C	471343186
A.lon1A01G004089.1.chr1A-C.471417168	chr1A-C	471417168
A.lon1A01G004090.1.chr1A-C.471431515	chr1A-C	471431515
A.lon1A01G004091.1.chr1A-C.471520394	chr1A-C	471520394
A.lon1A01G004097.1.chr1A-C.472349227	chr1A-C	472349227
A.lon1A01G004101.1.chr1A-C.472573678	chr1A-C	472573678
A.lon1A01G004106.1.chr1A-C.472903543	chr1A-C	472903543
A.lon1A01G004108.1.chr1A-C.473049918	chr1A-C	473049918
A.lon1A01G004112.1.chr1A-C.473355338	chr1A-C	473355338
A.lon1A01G004113.1.chr1A-C.473391062	chr1A-C	473391062
A.lon1A01G004114.1.chr1A-C.473403377	chr1A-C	473403377
A.lon1A01G004115.1.chr1A-C.473525374	chr1A-C	473525374
A.lon1A01G004125.1.chr1A-C.474120047	chr1A-C	474120047
A.lon1A01G004126.1.chr1A-C.474220708	chr1A-C	474220708
A.lon1A01G004127.1.chr1A-C.474325733	chr1A-C	474325733
A.lon1A01G004129.1.chr1A-C.474336375	chr1A-C	474336375
A.lon1A01G004130.1.chr1A-C.474348120	chr1A-C	474348120
A.lon1A01G004131.1.chr1A-C.474385258	chr1A-C	474385258
A.lon1A01G004137.1.chr1A-C.474566050	chr1A-C	474566050
A.lon1A01G004139.1.chr1A-C.474738225	chr1A-C	474738225
A.lon1A01G004142.1.chr1A-C.474979472	chr1A-C	474979472
A.lon1A01G004143.1.chr1A-C.474985189	chr1A-C	474985189
A.lon1A01G004153.1.chr1A-C.476034318	chr1A-C	476034318
A.lon1A01G004154.1.chr1A-C.476040959	chr1A-C	476040959
A.lon1A01G004155.1.chr1A-C.476205075	chr1A-C	476205075
A.lon1A01G004158.1.chr1A-C.476263829	chr1A-C	476263829
A.lon1A01G004159.1.chr1A-C.476318035	chr1A-C	476318035
A.lon1A01G004161.1.chr1A-C.476447844	chr1A-C	476447844
A.lon1A01G004162.1.chr1A-C.476557152	chr1A-C	476557152
A.lon1A01G004164.1.chr1A-C.476815063	chr1A-C	476815063
A.lon1A01G004166.1.chr1A-C.476832705	chr1A-C	476832705
A.lon1A01G004168.1.chr1A-C.476916076	chr1A-C	476916076
A.lon1A01G004170.1.chr1A-C.477040532	chr1A-C	477040532
A.lon1A01G004171.1.chr1A-C.477050430	chr1A-C	477050430
A.lon1A01G004175.1.chr1A-C.477409079	chr1A-C	477409079
A.lon1A01G004177.1.chr1A-C.477674295	chr1A-C	477674295
A.lon1A01G004178.1.chr1A-C.477677195	chr1A-C	477677195
A.lon1A01G004179.1.chr1A-C.477682138	chr1A-C	477682138
A.lon1A01G004180.1.chr1A-C.477746208	chr1A-C	477746208
A.lon1A01G004181.1.chr1A-C.477755151	chr1A-C	477755151
A.lon1A01G004188.1.chr1A-C.478462788	chr1A-C	478462788
A.lon1A01G004193.1.chr1A-C.478894313	chr1A-C	478894313
A.lon1A01G004196.1.chr1A-C.478994856	chr1A-C	478994856
A.lon1A01G004200.1.chr1A-C.479158817	chr1A-C	479158817
A.lon1A01G004204.1.chr1A-C.479454065	chr1A-C	479454065
A.lon1A01G004221.1.chr1A-C.479966669	chr1A-C	479966669
A.lon1A01G004222.1.chr1A-C.479980044	chr1A-C	479980044
A.lon1A01G004223.1.chr1A-C.480058932	chr1A-C	480058932
A.lon1A01G004224.1.chr1A-C.480074017	chr1A-C	480074017
A.lon1A01G004230.1.chr1A-C.480556267	chr1A-C	480556267
A.lon1A01G004231.1.chr1A-C.480593606	chr1A-C	480593606
A.lon1A01G004232.1.chr1A-C.480661774	chr1A-C	480661774
A.lon1A01G004239.1.chr1A-C.480927418	chr1A-C	480927418
A.lon1A01G004240.1.chr1A-C.480954669	chr1A-C	480954669
A.lon1A01G004249.1.chr1A-C.481665511	chr1A-C	481665511
A.lon1A01G004251.1.chr1A-C.481868033	chr1A-C	481868033
A.lon1A01G004252.1.chr1A-C.481874996	chr1A-C	481874996
A.lon1A01G004253.1.chr1A-C.481931317	chr1A-C	481931317
A.lon1A01G004254.1.chr1A-C.481982355	chr1A-C	481982355
A.lon1A01G004255.1.chr1A-C.481985034	chr1A-C	481985034
A.lon1A01G004256.1.chr1A-C.482021106	chr1A-C	482021106
A.lon1A01G004273.1.chr1A-C.483196707	chr1A-C	483196707
A.lon1A01G004274.1.chr1A-C.483203663	chr1A-C	483203663
A.lon1A01G004277.1.chr1A-C.483417197	chr1A-C	483417197
A.lon1A01G004290.1.chr1A-C.483908912	chr1A-C	483908912
A.lon1A01G004291.1.chr1A-C.483954165	chr1A-C	483954165
A.lon1A01G004296.1.chr1A-C.484122229	chr1A-C	484122229
A.lon1A01G004297.1.chr1A-C.484155252	chr1A-C	484155252
A.lon1A01G004298.1.chr1A-C.484191823	chr1A-C	484191823
A.lon1A01G004303.1.chr1A-C.484303421	chr1A-C	484303421
A.lon1A01G004310.1.chr1A-C.484552432	chr1A-C	484552432
A.lon1A01G004312.1.chr1A-C.484674947	chr1A-C	484674947
A.lon1A01G004313.1.chr1A-C.484713212	chr1A-C	484713212
A.lon1A01G004314.1.chr1A-C.484883192	chr1A-C	484883192
A.lon1A01G004319.1.chr1A-C.485074966	chr1A-C	485074966
A.lon1A01G004320.1.chr1A-C.485077506	chr1A-C	485077506
A.lon1A01G004334.1.chr1A-C.486294192	chr1A-C	486294192
A.lon1A01G004344.1.chr1A-C.487166476	chr1A-C	487166476
A.lon1A01G004347.1.chr1A-C.487333617	chr1A-C	487333617
A.lon1A01G004348.1.chr1A-C.487371583	chr1A-C	487371583
A.lon1A01G004351.1.chr1A-C.487561186	chr1A-C	487561186
A.lon1A01G004352.1.chr1A-C.487572103	chr1A-C	487572103
A.lon1A01G004354.1.chr1A-C.487615017	chr1A-C	487615017
A.lon1A01G004355.1.chr1A-C.487879378	chr1A-C	487879378
A.lon1A01G004356.1.chr1A-C.487885789	chr1A-C	487885789
A.lon1A01G004358.1.chr1A-C.487939608	chr1A-C	487939608
A.lon1A01G004365.1.chr1A-C.488365562	chr1A-C	488365562
A.lon1A01G004367.1.chr1A-C.488504616	chr1A-C	488504616
A.lon1A01G004371.1.chr1A-C.488651097	chr1A-C	488651097
A.lon1A01G004372.1.chr1A-C.488737123	chr1A-C	488737123
A.lon1A01G004373.1.chr1A-C.488810792	chr1A-C	488810792
A.lon1A01G004377.1.chr1A-C.489128211	chr1A-C	489128211
A.lon1A01G004381.1.chr1A-C.489230790	chr1A-C	489230790
A.lon1A01G004382.1.chr1A-C.489250018	chr1A-C	489250018
A.lon1A01G004383.1.chr1A-C.489274580	chr1A-C	489274580
A.lon1A01G004384.1.chr1A-C.489329561	chr1A-C	489329561
A.lon1A01G004385.1.chr1A-C.489435962	chr1A-C	489435962
A.lon1A01G004386.1.chr1A-C.489473531	chr1A-C	489473531
A.lon1A01G004390.1.chr1A-C.489620476	chr1A-C	489620476
A.lon1A01G004391.1.chr1A-C.489664827	chr1A-C	489664827
A.lon1A01G004392.1.chr1A-C.489673277	chr1A-C	489673277
A.lon1A01G004395.1.chr1A-C.489697657	chr1A-C	489697657
A.lon1A01G004396.1.chr1A-C.489716148	chr1A-C	489716148
A.lon1A01G004397.1.chr1A-C.489729338	chr1A-C	489729338
A.lon1A01G004398.1.chr1A-C.489834519	chr1A-C	489834519
A.lon1A01G004401.1.chr1A-C.489935605	chr1A-C	489935605
A.lon1A01G004402.1.chr1A-C.489960743	chr1A-C	489960743
A.lon1A01G004403.1.chr1A-C.490056229	chr1A-C	490056229
A.lon1A01G004405.1.chr1A-C.490096327	chr1A-C	490096327
A.lon1A01G004407.1.chr1A-C.490143344	chr1A-C	490143344
A.lon1A01G004410.1.chr1A-C.490715505	chr1A-C	490715505
A.lon1A01G004416.1.chr1A-C.491147028	chr1A-C	491147028
A.lon1A01G004419.1.chr1A-C.491206986	chr1A-C	491206986
A.lon1A01G004426.1.chr1A-C.491930372	chr1A-C	491930372
A.lon1A01G004427.1.chr1A-C.491979393	chr1A-C	491979393
A.lon1A01G004428.1.chr1A-C.491990512	chr1A-C	491990512
A.lon1A01G004431.1.chr1A-C.492044698	chr1A-C	492044698
A.lon1A01G004432.1.chr1A-C.492050284	chr1A-C	492050284
A.lon1A01G004444.1.chr1A-C.492943268	chr1A-C	492943268
A.lon1A01G004445.1.chr1A-C.492953205	chr1A-C	492953205
A.lon1A01G004451.1.chr1A-C.493154726	chr1A-C	493154726
A.lon1A01G004452.1.chr1A-C.493312141	chr1A-C	493312141
A.lon1A01G004454.1.chr1A-C.493328726	chr1A-C	493328726
A.lon1A01G004455.1.chr1A-C.493372128	chr1A-C	493372128
A.lon1A01G004459.1.chr1A-C.493661432	chr1A-C	493661432
A.lon1A01G004460.1.chr1A-C.493670871	chr1A-C	493670871
A.lon1A01G004461.1.chr1A-C.493711709	chr1A-C	493711709
A.lon1A01G004462.1.chr1A-C.493749833	chr1A-C	493749833
A.lon1A01G004463.1.chr1A-C.493784719	chr1A-C	493784719
A.lon1A01G004464.1.chr1A-C.493798456	chr1A-C	493798456
A.lon1A01G004483.1.chr1A-C.494718400	chr1A-C	494718400
A.lon1A01G004494.1.chr1A-C.495408331	chr1A-C	495408331
A.lon1A01G004496.1.chr1A-C.495414707	chr1A-C	495414707
A.lon1A01G004511.1.chr1A-C.496005974	chr1A-C	496005974
A.lon1A01G004515.1.chr1A-C.496293174	chr1A-C	496293174
A.lon1A01G004516.1.chr1A-C.496303292	chr1A-C	496303292
A.lon1A01G004519.1.chr1A-C.496475031	chr1A-C	496475031
A.lon1A01G004522.1.chr1A-C.496541529	chr1A-C	496541529
A.lon1A01G004523.1.chr1A-C.496633989	chr1A-C	496633989
A.lon1A01G004527.1.chr1A-C.496670604	chr1A-C	496670604
A.lon1A01G004528.1.chr1A-C.496675206	chr1A-C	496675206
A.lon1A01G004530.1.chr1A-C.496879312	chr1A-C	496879312
A.lon1A01G004532.1.chr1A-C.496888737	chr1A-C	496888737
A.lon1A01G004535.1.chr1A-C.496977683	chr1A-C	496977683
A.lon1A01G004536.1.chr1A-C.496992412	chr1A-C	496992412
A.lon1A01G004537.1.chr1A-C.496996420	chr1A-C	496996420
A.lon1A01G004538.1.chr1A-C.496999371	chr1A-C	496999371
A.lon1A01G004539.1.chr1A-C.497014254	chr1A-C	497014254
A.lon1A01G004540.1.chr1A-C.497018636	chr1A-C	497018636
A.lon1A01G004543.1.chr1A-C.497078924	chr1A-C	497078924
A.lon1A01G004546.1.chr1A-C.497182254	chr1A-C	497182254
A.lon1A01G004547.1.chr1A-C.497209458	chr1A-C	497209458
A.lon1A01G004551.1.chr1A-C.497290876	chr1A-C	497290876
A.lon1A01G004554.1.chr1A-C.497494891	chr1A-C	497494891
A.lon1A01G004556.1.chr1A-C.497543342	chr1A-C	497543342
A.lon1A01G004557.1.chr1A-C.497595220	chr1A-C	497595220
A.lon1A01G004558.1.chr1A-C.497597725	chr1A-C	497597725
A.lon1A01G004559.1.chr1A-C.497615256	chr1A-C	497615256
A.lon1A01G004560.1.chr1A-C.497661337	chr1A-C	497661337
A.lon1A01G004562.1.chr1A-C.497833760	chr1A-C	497833760
A.lon1A01G004563.1.chr1A-C.497839557	chr1A-C	497839557
A.lon1A01G004570.1.chr1A-C.498174940	chr1A-C	498174940
A.lon1A01G004571.1.chr1A-C.498348659	chr1A-C	498348659
A.lon1A01G004572.1.chr1A-C.498382203	chr1A-C	498382203
A.lon1A01G004576.1.chr1A-C.498628207	chr1A-C	498628207
A.lon1A01G004577.1.chr1A-C.498687082	chr1A-C	498687082
A.lon1A01G004578.1.chr1A-C.498700065	chr1A-C	498700065
A.lon1A01G004581.1.chr1A-C.498746679	chr1A-C	498746679
A.lon1A01G004592.1.chr1A-C.499573485	chr1A-C	499573485
A.lon1A01G004593.1.chr1A-C.499752756	chr1A-C	499752756
A.lon1A01G004597.1.chr1A-C.499780963	chr1A-C	499780963
A.lon1A01G004598.1.chr1A-C.499785673	chr1A-C	499785673
A.lon1A01G004601.1.chr1A-C.500016289	chr1A-C	500016289
A.lon1A01G004606.1.chr1A-C.500186963	chr1A-C	500186963
A.lon1A01G004607.1.chr1A-C.500326564	chr1A-C	500326564
A.lon1A01G004611.1.chr1A-C.500641508	chr1A-C	500641508
A.lon1A01G004612.1.chr1A-C.500772976	chr1A-C	500772976
A.lon1A01G004616.1.chr1A-C.500810637	chr1A-C	500810637
A.lon1A01G004617.1.chr1A-C.500836379	chr1A-C	500836379
A.lon1A01G004620.1.chr1A-C.500896019	chr1A-C	500896019
A.lon1A01G004624.1.chr1A-C.501091684	chr1A-C	501091684
A.lon1A01G004629.1.chr1A-C.501215185	chr1A-C	501215185
A.lon1A01G004630.1.chr1A-C.501233729	chr1A-C	501233729
A.lon1A01G004631.1.chr1A-C.501265763	chr1A-C	501265763
A.lon1A01G004632.1.chr1A-C.501269227	chr1A-C	501269227
A.lon1A01G004633.1.chr1A-C.501317313	chr1A-C	501317313
A.lon1A01G004634.1.chr1A-C.501385822	chr1A-C	501385822
A.lon1A01G004635.1.chr1A-C.501390522	chr1A-C	501390522
A.lon1A01G004649.1.chr1A-C.501909038	chr1A-C	501909038
A.lon1A01G004651.1.chr1A-C.501930636	chr1A-C	501930636
A.lon1A01G004656.1.chr1A-C.502073481	chr1A-C	502073481
A.lon1A01G004657.1.chr1A-C.502122979	chr1A-C	502122979
A.lon1A01G004658.1.chr1A-C.502128859	chr1A-C	502128859
A.lon1A01G004660.1.chr1A-C.502164229	chr1A-C	502164229
A.lon1A01G004661.1.chr1A-C.502185615	chr1A-C	502185615
A.lon1A01G004662.1.chr1A-C.502220288	chr1A-C	502220288
A.lon1A01G004663.1.chr1A-C.502333813	chr1A-C	502333813
A.lon1A01G004665.1.chr1A-C.502426891	chr1A-C	502426891
A.lon1A01G004666.1.chr1A-C.502436969	chr1A-C	502436969
A.lon1A01G004667.1.chr1A-C.502437586	chr1A-C	502437586
A.lon1A01G004671.1.chr1A-C.502493014	chr1A-C	502493014
A.lon1A01G004672.1.chr1A-C.502651005	chr1A-C	502651005
A.lon1A01G004682.1.chr1A-C.503559042	chr1A-C	503559042
A.lon1A01G004705.1.chr1A-C.505964747	chr1A-C	505964747
A.lon1A01G004714.1.chr1A-C.506692079	chr1A-C	506692079
A.lon1A01G004716.1.chr1A-C.506806203	chr1A-C	506806203
A.lon1A01G004717.1.chr1A-C.506810410	chr1A-C	506810410
A.lon1A01G004723.1.chr1A-C.507327231	chr1A-C	507327231
A.lon1A01G004725.1.chr1A-C.507593719	chr1A-C	507593719
A.lon1A01G004729.1.chr1A-C.507836870	chr1A-C	507836870
A.lon1A01G004730.1.chr1A-C.507919533	chr1A-C	507919533
A.lon1A01G004732.1.chr1A-C.508010721	chr1A-C	508010721
A.lon1A01G004736.1.chr1A-C.508049706	chr1A-C	508049706
A.lon1A01G004739.1.chr1A-C.508259082	chr1A-C	508259082
A.lon1A01G004755.1.chr1A-C.509110256	chr1A-C	509110256
A.lon1A01G004760.1.chr1A-C.509438554	chr1A-C	509438554
A.lon1A01G004763.1.chr1A-C.509534149	chr1A-C	509534149
A.lon1A01G004765.1.chr1A-C.509584197	chr1A-C	509584197
A.lon1A01G004770.1.chr1A-C.510392799	chr1A-C	510392799
A.lon1A01G004773.1.chr1A-C.510418567	chr1A-C	510418567
A.lon1A01G004775.1.chr1A-C.510516452	chr1A-C	510516452
A.lon1A01G004781.1.chr1A-C.511231043	chr1A-C	511231043
A.lon1A01G004782.1.chr1A-C.511234329	chr1A-C	511234329
A.lon1A01G004783.1.chr1A-C.511263156	chr1A-C	511263156
A.lon1A01G004784.1.chr1A-C.511265617	chr1A-C	511265617
A.lon1A01G004788.1.chr1A-C.511507922	chr1A-C	511507922
A.lon1A01G004789.1.chr1A-C.511525668	chr1A-C	511525668
A.lon1A01G004795.1.chr1A-C.512189534	chr1A-C	512189534
A.lon1A01G004797.1.chr1A-C.512321451	chr1A-C	512321451
A.lon1A01G004798.1.chr1A-C.512455936	chr1A-C	512455936
A.lon1A01G004799.1.chr1A-C.512480263	chr1A-C	512480263
A.lon1A01G004800.1.chr1A-C.512483365	chr1A-C	512483365
A.lon1A01G004826.1.chr1A-C.513396869	chr1A-C	513396869
A.lon1A01G004835.1.chr1A-C.513612908	chr1A-C	513612908
A.lon1A01G004838.1.chr1A-C.513620242	chr1A-C	513620242
A.lon1A01G004840.1.chr1A-C.513679599	chr1A-C	513679599
A.lon1A01G004841.1.chr1A-C.513685836	chr1A-C	513685836
A.lon1A01G004849.1.chr1A-C.514042116	chr1A-C	514042116
A.lon1A01G004850.1.chr1A-C.514044237	chr1A-C	514044237
A.lon1A01G004851.1.chr1A-C.514217749	chr1A-C	514217749
A.lon1A01G004855.1.chr1A-C.514654319	chr1A-C	514654319
A.lon1A01G004856.1.chr1A-C.514656849	chr1A-C	514656849
A.lon1A01G004857.1.chr1A-C.514661002	chr1A-C	514661002
A.lon1A01G004864.1.chr1A-C.514885428	chr1A-C	514885428
A.lon1A01G004865.1.chr1A-C.514897681	chr1A-C	514897681
A.lon1A01G004867.1.chr1A-C.514930152	chr1A-C	514930152
A.lon1A01G004869.1.chr1A-C.514974435	chr1A-C	514974435
A.lon1A01G004870.1.chr1A-C.515040419	chr1A-C	515040419
A.lon1A01G004878.1.chr1A-C.515455195	chr1A-C	515455195
A.lon1A01G004881.1.chr1A-C.515571766	chr1A-C	515571766
A.lon1A01G004882.1.chr1A-C.515576978	chr1A-C	515576978
A.lon1A01G004883.1.chr1A-C.515630938	chr1A-C	515630938
A.lon1A01G004884.1.chr1A-C.515670910	chr1A-C	515670910
A.lon1A01G004889.1.chr1A-C.515980053	chr1A-C	515980053
A.lon1A01G004892.1.chr1A-C.516037351	chr1A-C	516037351
A.lon1A01G004897.1.chr1A-C.516283506	chr1A-C	516283506
A.lon1A01G004898.1.chr1A-C.516464573	chr1A-C	516464573
A.lon1A01G004899.1.chr1A-C.516469131	chr1A-C	516469131
A.lon1A01G004900.1.chr1A-C.516481593	chr1A-C	516481593
A.lon1A01G004902.1.chr1A-C.516575255	chr1A-C	516575255
A.lon1A01G004904.1.chr1A-C.516705592	chr1A-C	516705592
A.lon1A01G004908.1.chr1A-C.516818987	chr1A-C	516818987
A.lon1A01G004912.1.chr1A-C.516977259	chr1A-C	516977259
A.lon1A01G004915.1.chr1A-C.517172829	chr1A-C	517172829
A.lon1A01G004916.1.chr1A-C.517197258	chr1A-C	517197258
A.lon1A01G004917.1.chr1A-C.517254197	chr1A-C	517254197
A.lon1A01G004923.1.chr1A-C.517826765	chr1A-C	517826765
A.lon1A01G004935.1.chr1A-C.519396613	chr1A-C	519396613
A.lon1A01G004940.1.chr1A-C.519585536	chr1A-C	519585536
A.lon1A01G004947.1.chr1A-C.519751424	chr1A-C	519751424
A.lon1A01G004952.1.chr1A-C.519974556	chr1A-C	519974556
A.lon1A01G004953.1.chr1A-C.520030835	chr1A-C	520030835
A.lon1A01G004956.1.chr1A-C.520070395	chr1A-C	520070395
A.lon1A01G004957.1.chr1A-C.520080627	chr1A-C	520080627
A.lon1A01G004958.1.chr1A-C.520091109	chr1A-C	520091109
A.lon1A01G004966.1.chr1A-C.520761687	chr1A-C	520761687
A.lon1A01G004968.1.chr1A-C.520849409	chr1A-C	520849409
A.lon1A01G004972.1.chr1A-C.521003390	chr1A-C	521003390
A.lon1A01G004973.1.chr1A-C.521018186	chr1A-C	521018186
A.lon1A01G004975.1.chr1A-C.521063895	chr1A-C	521063895
A.lon1A01G004976.1.chr1A-C.521065731	chr1A-C	521065731
A.lon1A01G004990.1.chr1A-C.522084792	chr1A-C	522084792
A.lon1A01G005008.1.chr1A-C.523271618	chr1A-C	523271618
A.lon1A01G005011.1.chr1A-C.523356312	chr1A-C	523356312
A.lon1A01G005013.1.chr1A-C.523370818	chr1A-C	523370818
A.lon1A01G005015.1.chr1A-C.523587334	chr1A-C	523587334
A.lon1A01G005027.1.chr1A-C.524907141	chr1A-C	524907141
A.lon1A01G005028.1.chr1A-C.524926906	chr1A-C	524926906
A.lon1A01G005029.1.chr1A-C.524939222	chr1A-C	524939222
A.lon1A01G005030.1.chr1A-C.525123339	chr1A-C	525123339
A.lon1A01G005033.1.chr1A-C.525199657	chr1A-C	525199657
A.lon1A01G005036.1.chr1A-C.525327078	chr1A-C	525327078
A.lon1A01G005039.1.chr1A-C.525338414	chr1A-C	525338414
A.lon1A01G005044.1.chr1A-C.525575527	chr1A-C	525575527
A.lon1A01G005045.1.chr1A-C.525580468	chr1A-C	525580468
A.lon1A01G005047.1.chr1A-C.525623915	chr1A-C	525623915
A.lon1A01G005052.1.chr1A-C.525858722	chr1A-C	525858722
A.lon1A01G005058.1.chr1A-C.526129861	chr1A-C	526129861
A.lon1A01G005060.1.chr1A-C.526141015	chr1A-C	526141015
A.lon1A01G005067.1.chr1A-C.526321923	chr1A-C	526321923
A.lon1A01G005068.1.chr1A-C.526443807	chr1A-C	526443807
A.lon1A01G005073.1.chr1A-C.526663976	chr1A-C	526663976
A.lon1A01G005077.1.chr1A-C.526809946	chr1A-C	526809946
A.lon1A01G005087.1.chr1A-C.527024008	chr1A-C	527024008
A.lon1A01G005089.1.chr1A-C.527151420	chr1A-C	527151420
A.lon1A01G005091.1.chr1A-C.527386766	chr1A-C	527386766
A.lon1A01G005093.1.chr1A-C.527468277	chr1A-C	527468277
A.lon1A01G005094.1.chr1A-C.527483487	chr1A-C	527483487
A.lon1A01G005095.1.chr1A-C.527485721	chr1A-C	527485721
A.lon1A01G005098.1.chr1A-C.527588430	chr1A-C	527588430
A.lon1A01G005099.1.chr1A-C.527641401	chr1A-C	527641401
A.lon1A01G005100.1.chr1A-C.527689146	chr1A-C	527689146
A.lon1A01G005101.1.chr1A-C.527695767	chr1A-C	527695767
A.lon1A01G005102.1.chr1A-C.527702125	chr1A-C	527702125
A.lon1A01G005104.1.chr1A-C.527717532	chr1A-C	527717532
A.lon1A01G005105.1.chr1A-C.527737179	chr1A-C	527737179
A.lon1A01G005106.1.chr1A-C.527746839	chr1A-C	527746839
A.lon1A01G005108.1.chr1A-C.527895020	chr1A-C	527895020
A.lon1A01G005110.1.chr1A-C.527936362	chr1A-C	527936362
A.lon1A01G005111.1.chr1A-C.527972469	chr1A-C	527972469
A.lon1A01G005117.1.chr1A-C.528220519	chr1A-C	528220519
A.lon1A01G005119.1.chr1A-C.528358049	chr1A-C	528358049
A.lon1A01G005127.1.chr1A-C.528784676	chr1A-C	528784676
A.lon1A01G005130.1.chr1A-C.528978326	chr1A-C	528978326
A.lon1A01G005131.1.chr1A-C.529040951	chr1A-C	529040951
A.lon1A01G005134.1.chr1A-C.529108668	chr1A-C	529108668
A.lon1A01G005138.1.chr1A-C.529276504	chr1A-C	529276504
A.lon1A01G005150.1.chr1A-C.529752245	chr1A-C	529752245
A.lon1A01G005151.1.chr1A-C.529756921	chr1A-C	529756921
A.lon1A01G005152.1.chr1A-C.529776735	chr1A-C	529776735
A.lon1A01G005154.1.chr1A-C.529826302	chr1A-C	529826302
A.lon1A01G005155.1.chr1A-C.529887667	chr1A-C	529887667
A.lon1A01G005157.1.chr1A-C.529924666	chr1A-C	529924666
A.lon1A01G005158.1.chr1A-C.529930636	chr1A-C	529930636
A.lon1A01G005160.1.chr1A-C.530048625	chr1A-C	530048625
A.lon1A01G005163.1.chr1A-C.530175180	chr1A-C	530175180
A.lon1A01G005164.1.chr1A-C.530204460	chr1A-C	530204460
A.lon1A01G005172.1.chr1A-C.531289850	chr1A-C	531289850
A.lon1A01G005176.1.chr1A-C.531356484	chr1A-C	531356484
A.lon1A01G005177.1.chr1A-C.531364433	chr1A-C	531364433
A.lon1A01G005179.1.chr1A-C.531409387	chr1A-C	531409387
A.lon1A01G005180.1.chr1A-C.531452825	chr1A-C	531452825
A.lon1A01G005182.1.chr1A-C.531467645	chr1A-C	531467645
A.lon1A01G005183.1.chr1A-C.531471543	chr1A-C	531471543
A.lon1A01G005184.1.chr1A-C.531517576	chr1A-C	531517576
A.lon1A01G005186.1.chr1A-C.531579325	chr1A-C	531579325
A.lon1A01G005189.1.chr1A-C.531647368	chr1A-C	531647368
A.lon1A01G005190.1.chr1A-C.531702638	chr1A-C	531702638
A.lon1A01G005194.1.chr1A-C.531740570	chr1A-C	531740570
A.lon1A01G005195.1.chr1A-C.531747715	chr1A-C	531747715
A.lon1A01G005196.1.chr1A-C.531860718	chr1A-C	531860718
A.lon1A01G005197.1.chr1A-C.531970698	chr1A-C	531970698
A.lon1A01G005198.1.chr1A-C.531975931	chr1A-C	531975931
A.lon1A01G005206.1.chr1A-C.532126371	chr1A-C	532126371
A.lon1A01G005215.1.chr1A-C.532427687	chr1A-C	532427687
A.lon1A01G005226.1.chr1A-C.532941938	chr1A-C	532941938
A.lon1A01G005232.1.chr1A-C.533059599	chr1A-C	533059599
A.lon1A01G005235.1.chr1A-C.533161087	chr1A-C	533161087
A.lon1A01G005236.1.chr1A-C.533176155	chr1A-C	533176155
A.lon1A01G005237.1.chr1A-C.533179684	chr1A-C	533179684
A.lon1A01G005238.1.chr1A-C.533201689	chr1A-C	533201689
A.lon1A01G005240.1.chr1A-C.533211515	chr1A-C	533211515
A.lon1A01G005241.1.chr1A-C.533248656	chr1A-C	533248656
A.lon1A01G005251.1.chr1A-C.533572796	chr1A-C	533572796
A.lon1A01G005252.1.chr1A-C.533590614	chr1A-C	533590614
A.lon1A01G005255.1.chr1A-C.533735577	chr1A-C	533735577
A.lon1A01G005257.1.chr1A-C.533779039	chr1A-C	533779039
A.lon1A01G005258.1.chr1A-C.534058141	chr1A-C	534058141
A.lon1A01G005259.1.chr1A-C.534091568	chr1A-C	534091568
A.lon1A01G005268.1.chr1A-C.534351673	chr1A-C	534351673
A.lon1A01G005269.1.chr1A-C.534525518	chr1A-C	534525518
A.lon1A01G005270.1.chr1A-C.534528641	chr1A-C	534528641
A.lon1A01G005271.1.chr1A-C.534600153	chr1A-C	534600153
A.lon1A01G005273.1.chr1A-C.534751094	chr1A-C	534751094
A.lon1A01G005277.1.chr1A-C.534920059	chr1A-C	534920059
A.lon1A01G005278.1.chr1A-C.534921391	chr1A-C	534921391
A.lon1A01G005279.1.chr1A-C.534939726	chr1A-C	534939726
A.lon1A01G005280.1.chr1A-C.534962115	chr1A-C	534962115
A.lon1A01G005284.1.chr1A-C.535113436	chr1A-C	535113436
A.lon1A01G005285.1.chr1A-C.535117339	chr1A-C	535117339
A.lon1A01G005286.1.chr1A-C.535165585	chr1A-C	535165585
A.lon1A01G005287.1.chr1A-C.535188382	chr1A-C	535188382
A.lon1A01G005288.1.chr1A-C.535371069	chr1A-C	535371069
A.lon1A01G005289.1.chr1A-C.535375509	chr1A-C	535375509
A.lon1A01G005290.1.chr1A-C.535383569	chr1A-C	535383569
A.lon1A01G005292.1.chr1A-C.535588038	chr1A-C	535588038
A.lon1A01G005293.1.chr1A-C.535640112	chr1A-C	535640112
A.lon1A01G005296.1.chr1A-C.535812931	chr1A-C	535812931
A.lon1A01G005297.1.chr1A-C.535820174	chr1A-C	535820174
A.lon1A01G005302.1.chr1A-C.535865825	chr1A-C	535865825
A.lon1A01G005303.1.chr1A-C.535869732	chr1A-C	535869732
A.lon1A01G005304.1.chr1A-C.535967163	chr1A-C	535967163
A.lon1A01G005309.1.chr1A-C.536103718	chr1A-C	536103718
A.lon1A01G005310.1.chr1A-C.536109736	chr1A-C	536109736
A.lon1A01G005312.1.chr1A-C.536232506	chr1A-C	536232506
A.lon1A01G005317.1.chr1A-C.536257240	chr1A-C	536257240
A.lon1A01G005324.1.chr1A-C.536301121	chr1A-C	536301121
A.lon1A01G005325.1.chr1A-C.536305314	chr1A-C	536305314
A.lon1A01G005326.1.chr1A-C.536319286	chr1A-C	536319286
A.lon1A01G005327.1.chr1A-C.536322907	chr1A-C	536322907
A.lon1A01G005331.1.chr1A-C.536507254	chr1A-C	536507254
A.lon1A01G005333.1.chr1A-C.536519083	chr1A-C	536519083
A.lon1A01G005334.1.chr1A-C.536536929	chr1A-C	536536929
A.lon1A01G005342.1.chr1A-C.536693171	chr1A-C	536693171
A.lon1A01G005344.1.chr1A-C.536781205	chr1A-C	536781205
A.lon1A01G005345.1.chr1A-C.536789726	chr1A-C	536789726
A.lon1A01G005354.1.chr1A-C.537284286	chr1A-C	537284286
A.lon1A01G005355.1.chr1A-C.537301230	chr1A-C	537301230
A.lon1A01G005362.1.chr1A-C.537623899	chr1A-C	537623899
A.lon1A01G005363.1.chr1A-C.537632859	chr1A-C	537632859
A.lon1A01G005367.1.chr1A-C.537738436	chr1A-C	537738436
A.lon1A01G005368.1.chr1A-C.537743822	chr1A-C	537743822
A.lon1A01G005381.1.chr1A-C.538790963	chr1A-C	538790963
A.lon1A01G005382.1.chr1A-C.538807456	chr1A-C	538807456
A.lon1A01G005383.1.chr1A-C.538816328	chr1A-C	538816328
A.lon1A01G005384.1.chr1A-C.538830766	chr1A-C	538830766
A.lon1A01G005385.1.chr1A-C.538857325	chr1A-C	538857325
A.lon1A01G005386.1.chr1A-C.538872855	chr1A-C	538872855
A.lon1A01G005387.1.chr1A-C.538879086	chr1A-C	538879086
A.lon1A01G005388.1.chr1A-C.538936585	chr1A-C	538936585
A.lon1A01G005389.1.chr1A-C.538943274	chr1A-C	538943274
A.lon1A01G005400.1.chr1A-C.539204424	chr1A-C	539204424
A.lon1A01G005402.1.chr1A-C.539225483	chr1A-C	539225483
A.lon1A01G005403.1.chr1A-C.539291496	chr1A-C	539291496
A.lon1A01G005405.1.chr1A-C.539302953	chr1A-C	539302953
A.lon1A01G005408.1.chr1A-C.539356250	chr1A-C	539356250
A.lon1A01G005409.1.chr1A-C.539375819	chr1A-C	539375819
A.lon1A01G005419.1.chr1A-C.539479406	chr1A-C	539479406
A.lon1A01G005420.1.chr1A-C.539572438	chr1A-C	539572438
A.lon1A01G005421.1.chr1A-C.539596415	chr1A-C	539596415
A.lon1A01G005423.1.chr1A-C.539606338	chr1A-C	539606338
A.lon1A01G005432.1.chr1A-C.540248580	chr1A-C	540248580
A.lon1A01G005433.1.chr1A-C.540290801	chr1A-C	540290801
A.lon1A01G005436.1.chr1A-C.540488349	chr1A-C	540488349
A.lon1A01G005439.1.chr1A-C.540562567	chr1A-C	540562567
A.lon1A01G005440.1.chr1A-C.540568425	chr1A-C	540568425
A.lon1A01G005453.1.chr1A-C.540925691	chr1A-C	540925691
A.lon1A01G005463.1.chr1A-C.541319893	chr1A-C	541319893
A.lon1A01G005464.1.chr1A-C.541345250	chr1A-C	541345250
A.lon1A01G005465.1.chr1A-C.541347945	chr1A-C	541347945
A.lon1A01G005477.1.chr1A-C.541728089	chr1A-C	541728089
A.lon1A01G005478.1.chr1A-C.541795535	chr1A-C	541795535
A.lon1A01G005479.1.chr1A-C.541802856	chr1A-C	541802856
A.lon1A01G005480.1.chr1A-C.541830168	chr1A-C	541830168
A.lon1A01G005481.1.chr1A-C.541841270	chr1A-C	541841270
A.lon1A01G005491.1.chr1A-C.542403146	chr1A-C	542403146
A.lon1A01G005493.1.chr1A-C.542435710	chr1A-C	542435710
A.lon1A01G005494.1.chr1A-C.542481190	chr1A-C	542481190
A.lon1A01G005500.1.chr1A-C.542615991	chr1A-C	542615991
A.lon1A01G005501.1.chr1A-C.542619309	chr1A-C	542619309
A.lon1A01G005511.1.chr1A-C.542911054	chr1A-C	542911054
A.lon1A01G005513.1.chr1A-C.543013743	chr1A-C	543013743
A.lon1A01G005514.1.chr1A-C.543021138	chr1A-C	543021138
A.lon1A01G005527.1.chr1A-C.543346681	chr1A-C	543346681
A.lon1A01G005528.1.chr1A-C.543352009	chr1A-C	543352009
A.lon1A01G005537.1.chr1A-C.543892068	chr1A-C	543892068
A.lon1A01G005538.1.chr1A-C.543897223	chr1A-C	543897223
A.lon1A01G005539.1.chr1A-C.543899485	chr1A-C	543899485
A.lon1A01G005541.1.chr1A-C.544016337	chr1A-C	544016337
A.lon1A01G005544.1.chr1A-C.544062061	chr1A-C	544062061
A.lon1A01G005547.1.chr1A-C.544170970	chr1A-C	544170970
A.lon1A01G005554.1.chr1A-C.544476502	chr1A-C	544476502
A.lon1A01G005555.1.chr1A-C.544480388	chr1A-C	544480388
A.lon1A01G005557.1.chr1A-C.544493116	chr1A-C	544493116
A.lon1A01G005558.1.chr1A-C.544498803	chr1A-C	544498803
A.lon1A01G005559.1.chr1A-C.544501783	chr1A-C	544501783
A.lon1A01G005560.1.chr1A-C.544507576	chr1A-C	544507576
A.lon1A01G005562.1.chr1A-C.544573679	chr1A-C	544573679
A.lon1A01G005565.1.chr1A-C.544837177	chr1A-C	544837177
A.lon1A01G005569.1.chr1A-C.544914913	chr1A-C	544914913
A.lon1A01G005576.1.chr1A-C.545029101	chr1A-C	545029101
A.lon1A01G005591.1.chr1A-C.545368185	chr1A-C	545368185
A.lon1A01G005592.1.chr1A-C.545397171	chr1A-C	545397171
A.lon1A01G005595.1.chr1A-C.545684887	chr1A-C	545684887
A.lon1A01G005598.1.chr1A-C.545842788	chr1A-C	545842788
A.lon1A01G005608.1.chr1A-C.546647212	chr1A-C	546647212
A.lon1A01G005609.1.chr1A-C.546684221	chr1A-C	546684221
A.lon1A01G005610.1.chr1A-C.546690356	chr1A-C	546690356
A.lon1A01G005613.1.chr1A-C.546738952	chr1A-C	546738952
A.lon1A01G005615.1.chr1A-C.546795724	chr1A-C	546795724
A.lon1A01G005616.1.chr1A-C.546812130	chr1A-C	546812130
A.lon1A01G005622.1.chr1A-C.546933773	chr1A-C	546933773
A.lon1A01G005626.1.chr1A-C.546964807	chr1A-C	546964807
A.lon1A01G005629.1.chr1A-C.547058059	chr1A-C	547058059
A.lon1A01G005630.1.chr1A-C.547095791	chr1A-C	547095791
A.lon1A01G005631.1.chr1A-C.547115302	chr1A-C	547115302
A.lon1A01G005633.1.chr1A-C.547236459	chr1A-C	547236459
A.lon1A01G005634.1.chr1A-C.547278528	chr1A-C	547278528
A.lon1A01G005635.1.chr1A-C.547335252	chr1A-C	547335252
A.lon1A01G005636.1.chr1A-C.547340291	chr1A-C	547340291
A.lon1A01G005637.1.chr1A-C.547346335	chr1A-C	547346335
A.lon1A01G005638.1.chr1A-C.547436885	chr1A-C	547436885
A.lon1A01G005639.1.chr1A-C.547443144	chr1A-C	547443144
A.lon1A01G005642.1.chr1A-C.547772918	chr1A-C	547772918
A.lon1A01G005644.1.chr1A-C.547899193	chr1A-C	547899193
A.lon1A01G005645.1.chr1A-C.547906878	chr1A-C	547906878
A.lon1A01G005646.1.chr1A-C.547925469	chr1A-C	547925469
A.lon1A01G005647.1.chr1A-C.547949479	chr1A-C	547949479
A.lon1A01G005648.1.chr1A-C.547954557	chr1A-C	547954557
A.lon1A01G005649.1.chr1A-C.547958185	chr1A-C	547958185
A.lon1A01G005653.1.chr1A-C.548134698	chr1A-C	548134698
A.lon1A01G005655.1.chr1A-C.548185254	chr1A-C	548185254
A.lon1A01G005675.1.chr1A-C.548530832	chr1A-C	548530832
A.lon1A01G005676.1.chr1A-C.548557218	chr1A-C	548557218
A.lon1A01G005677.1.chr1A-C.548590193	chr1A-C	548590193
A.lon1A01G005679.1.chr1A-C.548617694	chr1A-C	548617694
A.lon1A01G005684.1.chr1A-C.548722980	chr1A-C	548722980
A.lon1A01G005685.1.chr1A-C.548745506	chr1A-C	548745506
A.lon1A01G005690.1.chr1A-C.549198967	chr1A-C	549198967
A.lon1A01G005691.1.chr1A-C.549280100	chr1A-C	549280100
A.lon1A01G005692.1.chr1A-C.549286535	chr1A-C	549286535
A.lon1A01G005695.1.chr1A-C.549611858	chr1A-C	549611858
A.lon1A01G005697.1.chr1A-C.549727243	chr1A-C	549727243
A.lon1A01G005699.1.chr1A-C.549761797	chr1A-C	549761797
A.lon1A01G005700.1.chr1A-C.549771284	chr1A-C	549771284
A.lon1A01G005707.1.chr1A-C.550410137	chr1A-C	550410137
A.lon1A01G005711.1.chr1A-C.550555575	chr1A-C	550555575
A.lon1A01G005723.1.chr1A-C.550808369	chr1A-C	550808369
A.lon1A01G005724.1.chr1A-C.550847202	chr1A-C	550847202
A.lon1A01G005725.1.chr1A-C.550850897	chr1A-C	550850897
A.lon1A01G005726.1.chr1A-C.550854213	chr1A-C	550854213
A.lon1A01G005727.1.chr1A-C.550905922	chr1A-C	550905922
A.lon1A01G005728.1.chr1A-C.550916735	chr1A-C	550916735
A.lon1A01G005732.1.chr1A-C.550984130	chr1A-C	550984130
A.lon1A01G005733.1.chr1A-C.550988790	chr1A-C	550988790
A.lon1A01G005735.1.chr1A-C.551025553	chr1A-C	551025553
A.lon1A01G005739.1.chr1A-C.551116994	chr1A-C	551116994
A.lon1A01G005743.1.chr1A-C.551225850	chr1A-C	551225850
A.lon1A01G005744.1.chr1A-C.551274789	chr1A-C	551274789
A.lon1A01G005750.1.chr1A-C.551510194	chr1A-C	551510194
A.lon1A01G005756.1.chr1A-C.551548526	chr1A-C	551548526
A.lon1A01G005759.1.chr1A-C.551614921	chr1A-C	551614921
A.lon1A01G005760.1.chr1A-C.551624535	chr1A-C	551624535
A.lon1A01G005764.1.chr1A-C.551678793	chr1A-C	551678793
A.lon1A01G005773.1.chr1A-C.551937298	chr1A-C	551937298
A.lon1A01G005774.1.chr1A-C.551946831	chr1A-C	551946831
A.lon1A01G005775.1.chr1A-C.551952597	chr1A-C	551952597
A.lon1A01G005776.1.chr1A-C.551995883	chr1A-C	551995883
A.lon1A01G005779.1.chr1A-C.552005366	chr1A-C	552005366
A.lon1A01G005783.1.chr1A-C.552079897	chr1A-C	552079897
A.lon1A01G005787.1.chr1A-C.552169691	chr1A-C	552169691
A.lon1A01G005791.1.chr1A-C.552382197	chr1A-C	552382197
A.lon1A01G005793.1.chr1A-C.552394519	chr1A-C	552394519
A.lon1A01G005794.1.chr1A-C.552462314	chr1A-C	552462314
A.lon1A01G005795.1.chr1A-C.552467894	chr1A-C	552467894
A.lon1A01G005797.1.chr1A-C.552578237	chr1A-C	552578237
A.lon1A01G005806.1.chr1A-C.552833045	chr1A-C	552833045
A.lon1A01G005807.1.chr1A-C.552840566	chr1A-C	552840566
A.lon1A01G005808.1.chr1A-C.552855730	chr1A-C	552855730
A.lon1A01G005814.1.chr1A-C.552975185	chr1A-C	552975185
A.lon1A01G005819.1.chr1A-C.553102081	chr1A-C	553102081
A.lon1A01G005820.1.chr1A-C.553144953	chr1A-C	553144953
A.lon1A01G005822.1.chr1A-C.553156710	chr1A-C	553156710
A.lon1A01G005829.1.chr1A-C.553389022	chr1A-C	553389022
A.lon1A01G005832.1.chr1A-C.553526405	chr1A-C	553526405
A.lon1A01G005835.1.chr1A-C.553655080	chr1A-C	553655080
A.lon1A01G005836.1.chr1A-C.553657225	chr1A-C	553657225
A.lon1A01G005837.1.chr1A-C.553722239	chr1A-C	553722239
A.lon1A01G005838.1.chr1A-C.553728917	chr1A-C	553728917
A.lon1A01G005841.1.chr1A-C.553787050	chr1A-C	553787050
A.lon1A01G005844.1.chr1A-C.553874131	chr1A-C	553874131
A.lon1A01G005846.1.chr1A-C.553915850	chr1A-C	553915850
A.lon1A01G005851.1.chr1A-C.554010581	chr1A-C	554010581
A.lon1A01G005858.1.chr1A-C.554158146	chr1A-C	554158146
A.lon1A01G005859.1.chr1A-C.554166365	chr1A-C	554166365
A.lon1A01G005863.1.chr1A-C.554218656	chr1A-C	554218656
A.lon1A01G005864.1.chr1A-C.554267154	chr1A-C	554267154
A.lon1A01G005869.1.chr1A-C.554334439	chr1A-C	554334439
A.lon1A01G005870.1.chr1A-C.554398180	chr1A-C	554398180
A.lon1A01G005872.1.chr1A-C.554433243	chr1A-C	554433243
A.lon1A01G005874.1.chr1A-C.554459158	chr1A-C	554459158
A.lon1A01G005875.1.chr1A-C.554488221	chr1A-C	554488221
A.lon1A01G005876.1.chr1A-C.554513610	chr1A-C	554513610
A.lon1A01G005877.1.chr1A-C.554517017	chr1A-C	554517017
A.lon1A01G005878.1.chr1A-C.554523114	chr1A-C	554523114
A.lon1A01G005886.1.chr1A-C.554700094	chr1A-C	554700094
A.lon1A01G005887.1.chr1A-C.554709416	chr1A-C	554709416
A.lon1A01G005899.1.chr1A-C.555103845	chr1A-C	555103845
A.lon1A01G005905.1.chr1A-C.555277031	chr1A-C	555277031
A.lon1A01G005915.1.chr1A-C.555620288	chr1A-C	555620288
A.lon1A01G005917.1.chr1A-C.555716624	chr1A-C	555716624
A.lon1A01G005919.1.chr1A-C.555785867	chr1A-C	555785867
A.lon1A01G005922.1.chr1A-C.555842023	chr1A-C	555842023
A.lon1A01G005925.1.chr1A-C.555909839	chr1A-C	555909839
A.lon1A01G005926.1.chr1A-C.555940004	chr1A-C	555940004
A.lon1A01G005927.1.chr1A-C.555946365	chr1A-C	555946365
A.lon1A01G005934.1.chr1A-C.556054891	chr1A-C	556054891
A.lon1A01G005938.1.chr1A-C.556091426	chr1A-C	556091426
A.lon1A01G005947.1.chr1A-C.556222485	chr1A-C	556222485
A.lon1A01G005953.1.chr1A-C.556512031	chr1A-C	556512031
A.lon1A01G005954.1.chr1A-C.556516004	chr1A-C	556516004
A.lon1A01G005966.1.chr1A-C.556882343	chr1A-C	556882343
A.lon1A01G005967.1.chr1A-C.556885197	chr1A-C	556885197
A.lon1A01G005974.1.chr1A-C.557515402	chr1A-C	557515402
A.lon1A01G005978.1.chr1A-C.557582698	chr1A-C	557582698
A.lon1A01G005987.1.chr1A-C.557993584	chr1A-C	557993584
A.lon1A01G005988.1.chr1A-C.558006068	chr1A-C	558006068
A.lon1A01G005991.1.chr1A-C.558029167	chr1A-C	558029167
A.lon1A01G005994.1.chr1A-C.558126346	chr1A-C	558126346
A.lon1A01G005996.1.chr1A-C.558145513	chr1A-C	558145513
A.lon1A01G006005.1.chr1A-C.558313634	chr1A-C	558313634
A.lon1A01G006008.1.chr1A-C.558356750	chr1A-C	558356750
A.lon1A01G006014.1.chr1A-C.558577017	chr1A-C	558577017
A.lon1A01G006015.1.chr1A-C.558604889	chr1A-C	558604889
A.lon1A01G006022.1.chr1A-C.558706871	chr1A-C	558706871
A.lon1A01G006025.1.chr1A-C.558762026	chr1A-C	558762026
A.lon1A01G006032.1.chr1A-C.558811496	chr1A-C	558811496
A.lon1A01G006033.1.chr1A-C.558817731	chr1A-C	558817731
A.lon1A01G006035.1.chr1A-C.558878640	chr1A-C	558878640
A.lon1A01G006038.1.chr1A-C.558932367	chr1A-C	558932367
A.lon1A01G006040.1.chr1A-C.558948601	chr1A-C	558948601
A.lon1A01G006041.1.chr1A-C.558970761	chr1A-C	558970761
A.lon1A01G006043.1.chr1A-C.559087086	chr1A-C	559087086
A.lon1A01G006053.1.chr1A-C.559602556	chr1A-C	559602556
A.lon1A01G006054.1.chr1A-C.559667103	chr1A-C	559667103
A.lon1A01G006065.1.chr1A-C.559881919	chr1A-C	559881919
A.lon1A01G006068.1.chr1A-C.559975277	chr1A-C	559975277
A.lon1A01G006079.1.chr1A-C.560606194	chr1A-C	560606194
A.lon1A01G006080.1.chr1A-C.560619402	chr1A-C	560619402
A.lon1A01G006081.1.chr1A-C.560627028	chr1A-C	560627028
A.lon1A01G006082.1.chr1A-C.560693437	chr1A-C	560693437
A.lon1A01G006083.1.chr1A-C.560734884	chr1A-C	560734884
A.lon1A01G006086.1.chr1A-C.560860895	chr1A-C	560860895
A.lon1A01G006095.1.chr1A-C.561445986	chr1A-C	561445986
A.lon1A01G006097.1.chr1A-C.561503730	chr1A-C	561503730
A.lon1A01G006098.1.chr1A-C.561525565	chr1A-C	561525565
A.lon1A01G006103.1.chr1A-C.561660369	chr1A-C	561660369
A.lon1A01G006107.1.chr1A-C.561712309	chr1A-C	561712309
A.lon1A01G006108.1.chr1A-C.561717511	chr1A-C	561717511
A.lon1A01G006109.1.chr1A-C.562005893	chr1A-C	562005893
A.lon1A01G006111.1.chr1A-C.562030883	chr1A-C	562030883
A.lon1A01G006112.1.chr1A-C.562036134	chr1A-C	562036134
A.lon1A01G006132.1.chr1A-C.563239649	chr1A-C	563239649
A.lon1A01G006134.1.chr1A-C.563681225	chr1A-C	563681225
A.lon1A01G006142.1.chr1A-C.564074412	chr1A-C	564074412
A.lon1A01G006143.1.chr1A-C.564079453	chr1A-C	564079453
A.lon1A01G006153.1.chr1A-C.564329980	chr1A-C	564329980
A.lon1A01G006154.1.chr1A-C.564335556	chr1A-C	564335556
A.lon1A01G006155.1.chr1A-C.564412262	chr1A-C	564412262
A.lon1A01G006157.1.chr1A-C.564438475	chr1A-C	564438475
A.lon1A01G006159.1.chr1A-C.564781378	chr1A-C	564781378
A.lon1A01G006281.1.chr1A-C.573418079	chr1A-C	573418079
A.lon1A01G006468.1.chr1A-C.582686132	chr1A-C	582686132
A.lon1A01G006534.1.chr1A-C.585591953	chr1A-C	585591953
A.lon1A01G006572.1.chr1A-C.587707854	chr1A-C	587707854
A.lon1A01G006654.1.chr1A-C.591323462	chr1A-C	591323462
A.lon1A01G006676.1.chr1A-C.591800096	chr1A-C	591800096
A.lon1A01G006680.1.chr1A-C.591996765	chr1A-C	591996765
A.lon1A01G006729.1.chr1A-C.593719360	chr1A-C	593719360
A.lon1A01G006776.1.chr1A-C.595289797	chr1A-C	595289797
A.lon1A01G006887.1.chr1A-C.599121967	chr1A-C	599121967
A.lon1A01G007062.1.chr1A-C.605601288	chr1A-C	605601288
A.lon1A01G000291.1.chr1A-D.14021211	chr1A-D	14021211
A.lon1A01G000294.1.chr1A-D.14074389	chr1A-D	14074389
A.lon1A01G001083.1.chr1A-D.60269565	chr1A-D	60269565
A.lon1A01G001343.1.chr1A-D.77986410	chr1A-D	77986410
A.lon1A01G001366.1.chr1A-D.79837260	chr1A-D	79837260
A.lon1A01G001371.1.chr1A-D.79880883	chr1A-D	79880883
A.lon1A01G001379.1.chr1A-D.80422752	chr1A-D	80422752
A.lon1A01G001383.1.chr1A-D.80531970	chr1A-D	80531970
A.lon1A01G001388.1.chr1A-D.80707708	chr1A-D	80707708
A.lon1A01G001389.1.chr1A-D.80734738	chr1A-D	80734738
A.lon1A01G001390.1.chr1A-D.80738670	chr1A-D	80738670
A.lon1A01G001498.1.chr1A-D.91642999	chr1A-D	91642999
A.lon1A01G001504.1.chr1A-D.92645718	chr1A-D	92645718
A.lon1A01G001505.1.chr1A-D.92646833	chr1A-D	92646833
A.lon1A01G001531.1.chr1A-D.95047545	chr1A-D	95047545
A.lon1A01G001562.1.chr1A-D.98430430	chr1A-D	98430430
A.lon1A01G001635.1.chr1A-D.115608419	chr1A-D	115608419
A.lon1A01G001672.1.chr1A-D.122932088	chr1A-D	122932088
A.lon1A01G001696.1.chr1A-D.127945466	chr1A-D	127945466
A.lon1A01G001710.1.chr1A-D.133296912	chr1A-D	133296912
A.lon1A01G001795.1.chr1A-D.164530754	chr1A-D	164530754
A.lon1A01G001954.1.chr1A-D.190997127	chr1A-D	190997127
A.lon1A01G002128.1.chr1A-D.249163594	chr1A-D	249163594
A.lon1A01G002242.1.chr1A-D.273600034	chr1A-D	273600034
A.lon1A01G002304.1.chr1A-D.290471824	chr1A-D	290471824
A.lon1A01G002399.1.chr1A-D.308054967	chr1A-D	308054967
A.lon1A01G002469.1.chr1A-D.321870745	chr1A-D	321870745
A.lon1A01G002470.1.chr1A-D.321918581	chr1A-D	321918581
A.lon1A01G002476.1.chr1A-D.322153476	chr1A-D	322153476
A.lon1A01G002477.1.chr1A-D.322270424	chr1A-D	322270424
A.lon1A01G002478.1.chr1A-D.322275499	chr1A-D	322275499
A.lon1A01G002482.1.chr1A-D.322339040	chr1A-D	322339040
A.lon1A01G002499.1.chr1A-D.322707094	chr1A-D	322707094
A.lon1A01G002503.1.chr1A-D.322920423	chr1A-D	322920423
A.lon1A01G002504.1.chr1A-D.322952122	chr1A-D	322952122
A.lon1A01G002507.1.chr1A-D.323074655	chr1A-D	323074655
A.lon1A01G002508.1.chr1A-D.323104621	chr1A-D	323104621
A.lon1A01G002509.1.chr1A-D.323116764	chr1A-D	323116764
A.lon1A01G002513.1.chr1A-D.323272778	chr1A-D	323272778
A.lon1A01G002518.1.chr1A-D.323366318	chr1A-D	323366318
A.lon1A01G002521.1.chr1A-D.323404622	chr1A-D	323404622
A.lon1A01G002522.1.chr1A-D.323409528	chr1A-D	323409528
A.lon1A01G002530.1.chr1A-D.323667284	chr1A-D	323667284
A.lon1A01G002532.1.chr1A-D.323686974	chr1A-D	323686974
A.lon1A01G002570.1.chr1A-D.325029379	chr1A-D	325029379
A.lon1A01G002612.1.chr1A-D.334983869	chr1A-D	334983869
A.lon1A01G002642.1.chr1A-D.342626237	chr1A-D	342626237
A.lon1A01G002704.1.chr1A-D.352494422	chr1A-D	352494422
A.lon1A01G002705.1.chr1A-D.352624150	chr1A-D	352624150
A.lon1A01G002748.1.chr1A-D.357739526	chr1A-D	357739526
A.lon1A01G002749.1.chr1A-D.357745962	chr1A-D	357745962
A.lon1A01G002848.1.chr1A-D.364528103	chr1A-D	364528103
A.lon1A01G002943.1.chr1A-D.374004966	chr1A-D	374004966
A.lon1A01G002951.1.chr1A-D.374686682	chr1A-D	374686682
A.lon1A01G002985.1.chr1A-D.380078557	chr1A-D	380078557
A.lon1A01G003009.1.chr1A-D.381771312	chr1A-D	381771312
A.lon1A01G003042.1.chr1A-D.387175934	chr1A-D	387175934
A.lon1A01G003106.1.chr1A-D.393564768	chr1A-D	393564768
A.lon1A01G003156.1.chr1A-D.398608209	chr1A-D	398608209
A.lon1A01G003205.1.chr1A-D.403265562	chr1A-D	403265562
A.lon1A01G003218.1.chr1A-D.403889848	chr1A-D	403889848
A.lon1A01G003270.1.chr1A-D.411302566	chr1A-D	411302566
A.lon1A01G003326.1.chr1A-D.417247043	chr1A-D	417247043
A.lon1A01G003335.1.chr1A-D.417410758	chr1A-D	417410758
A.lon1A01G003355.1.chr1A-D.418578463	chr1A-D	418578463
A.lon1A01G003372.1.chr1A-D.419358563	chr1A-D	419358563
A.lon1A01G003379.1.chr1A-D.420013441	chr1A-D	420013441
A.lon1A01G003392.1.chr1A-D.420725926	chr1A-D	420725926
A.lon1A01G003410.1.chr1A-D.422218227	chr1A-D	422218227
A.lon1A01G003580.1.chr1A-D.433002280	chr1A-D	433002280
A.lon1A01G003590.1.chr1A-D.433457221	chr1A-D	433457221
A.lon1A01G003598.1.chr1A-D.434156066	chr1A-D	434156066
A.lon1A01G003623.1.chr1A-D.439395487	chr1A-D	439395487
A.lon1A01G003637.1.chr1A-D.440275529	chr1A-D	440275529
A.lon1A01G003746.1.chr1A-D.447918435	chr1A-D	447918435
A.lon1A01G003757.1.chr1A-D.448504471	chr1A-D	448504471
A.lon1A01G003807.1.chr1A-D.450950071	chr1A-D	450950071
A.lon1A01G003837.1.chr1A-D.454289547	chr1A-D	454289547
A.lon1A01G003869.1.chr1A-D.456174797	chr1A-D	456174797
A.lon1A01G003949.1.chr1A-D.462152375	chr1A-D	462152375
A.lon1A01G003976.1.chr1A-D.464170195	chr1A-D	464170195
A.lon1A01G004188.1.chr1A-D.478462788	chr1A-D	478462788
A.lon1A01G004223.1.chr1A-D.480058932	chr1A-D	480058932
A.lon1A01G004231.1.chr1A-D.480593606	chr1A-D	480593606
A.lon1A01G004232.1.chr1A-D.480661774	chr1A-D	480661774
A.lon1A01G004240.1.chr1A-D.480954669	chr1A-D	480954669
A.lon1A01G004273.1.chr1A-D.483196707	chr1A-D	483196707
A.lon1A01G004303.1.chr1A-D.484303421	chr1A-D	484303421
A.lon1A01G004373.1.chr1A-D.488810792	chr1A-D	488810792
A.lon1A01G004382.1.chr1A-D.489250018	chr1A-D	489250018
A.lon1A01G004383.1.chr1A-D.489274580	chr1A-D	489274580
A.lon1A01G004397.1.chr1A-D.489729338	chr1A-D	489729338
A.lon1A01G004445.1.chr1A-D.492953205	chr1A-D	492953205
A.lon1A01G004604.1.chr1A-D.500144800	chr1A-D	500144800
A.lon1A01G004691.1.chr1A-D.504312285	chr1A-D	504312285
A.lon1A01G004730.1.chr1A-D.507919533	chr1A-D	507919533
A.lon1A01G004744.1.chr1A-D.508470096	chr1A-D	508470096
A.lon1A01G004765.1.chr1A-D.509584197	chr1A-D	509584197
A.lon1A01G004798.1.chr1A-D.512455936	chr1A-D	512455936
A.lon1A01G004800.1.chr1A-D.512483365	chr1A-D	512483365
A.lon1A01G004923.1.chr1A-D.517826765	chr1A-D	517826765
A.lon1A01G004976.1.chr1A-D.521065731	chr1A-D	521065731
A.lon1A01G005157.1.chr1A-D.529924666	chr1A-D	529924666
A.lon1A01G005158.1.chr1A-D.529930636	chr1A-D	529930636
A.lon1A01G005160.1.chr1A-D.530048625	chr1A-D	530048625
A.lon1A01G005270.1.chr1A-D.534528641	chr1A-D	534528641
A.lon1A01G005271.1.chr1A-D.534600153	chr1A-D	534600153
A.lon1A01G005284.1.chr1A-D.535113436	chr1A-D	535113436
A.lon1A01G005409.1.chr1A-D.539375819	chr1A-D	539375819
A.lon1A01G005528.1.chr1A-D.543352009	chr1A-D	543352009
A.lon1A01G005622.1.chr1A-D.546933773	chr1A-D	546933773
A.lon1A01G005648.1.chr1A-D.547954557	chr1A-D	547954557
A.lon1A01G005679.1.chr1A-D.548617694	chr1A-D	548617694
A.lon1A01G005690.1.chr1A-D.549198967	chr1A-D	549198967
A.lon1A01G005794.1.chr1A-D.552462314	chr1A-D	552462314
A.lon1A01G005932.1.chr1A-D.556034094	chr1A-D	556034094
A.lon1A01G005947.1.chr1A-D.556222485	chr1A-D	556222485
A.lon1A01G006014.1.chr1A-D.558577017	chr1A-D	558577017
A.lon1A01G006095.1.chr1A-D.561445986	chr1A-D	561445986
A.lon1A01G006281.1.chr1A-D.573418079	chr1A-D	573418079
A.lon1A01G006306.1.chr1A-D.574634419	chr1A-D	574634419
A.lon1A01G006330.1.chr1A-D.575427275	chr1A-D	575427275
A.lon1A01G006331.1.chr1A-D.575559367	chr1A-D	575559367
A.lon1A01G006332.1.chr1A-D.575569797	chr1A-D	575569797
A.lon1A01G006333.1.chr1A-D.575580167	chr1A-D	575580167
A.lon1A01G006334.1.chr1A-D.575718530	chr1A-D	575718530
A.lon1A01G006335.1.chr1A-D.575723320	chr1A-D	575723320
A.lon1A01G006339.1.chr1A-D.575787494	chr1A-D	575787494
A.lon1A01G006340.1.chr1A-D.575792647	chr1A-D	575792647
A.lon1A01G006341.1.chr1A-D.575803902	chr1A-D	575803902
A.lon1A01G006342.1.chr1A-D.575816283	chr1A-D	575816283
A.lon1A01G006351.1.chr1A-D.576711977	chr1A-D	576711977
A.lon1A01G006353.1.chr1A-D.576807745	chr1A-D	576807745
A.lon1A01G006361.1.chr1A-D.577109164	chr1A-D	577109164
A.lon1A01G006367.1.chr1A-D.577305768	chr1A-D	577305768
A.lon1A01G006371.1.chr1A-D.577529006	chr1A-D	577529006
A.lon1A01G006379.1.chr1A-D.578001647	chr1A-D	578001647
A.lon1A01G006387.1.chr1A-D.578303531	chr1A-D	578303531
A.lon1A01G006439.1.chr1A-D.581248857	chr1A-D	581248857
A.lon1A01G006467.1.chr1A-D.582651474	chr1A-D	582651474
A.lon1A01G006534.1.chr1A-D.585591953	chr1A-D	585591953
A.lon1A01G006781.1.chr1A-D.595434170	chr1A-D	595434170
A.lon1A01G006887.1.chr1A-D.599121967	chr1A-D	599121967
A.lon1A01G007147.1.chr1A-D.609535459	chr1A-D	609535459
A.lon1A01G007168.1.chr1A-D.610820774	chr1A-D	610820774
A.lon1A01G007173.1.chr1A-D.611019164	chr1A-D	611019164
A.lon1A01G007174.1.chr1A-D.611065355	chr1A-D	611065355
A.lon1A01G007175.1.chr1A-D.611069967	chr1A-D	611069967
A.lon1A01G007197.1.chr1A-D.611589863	chr1A-D	611589863
A.lon1A01G007201.1.chr1A-D.611901568	chr1A-D	611901568
A.lon1A01G007202.1.chr1A-D.611906351	chr1A-D	611906351
A.lon1A01G007205.1.chr1A-D.611987638	chr1A-D	611987638
A.lon2A01G004966.1.chr2A-A.5755423	chr2A-A	5755423
A.lon2A01G004860.1.chr2A-A.12142118	chr2A-A	12142118
A.lon2A01G004792.1.chr2A-A.16070717	chr2A-A	16070717
A.lon2A01G004787.1.chr2A-A.16181507	chr2A-A	16181507
A.lon2A01G004769.1.chr2A-A.17439078	chr2A-A	17439078
A.lon2A01G004674.1.chr2A-A.23157043	chr2A-A	23157043
A.lon2A01G004515.1.chr2A-A.37530672	chr2A-A	37530672
A.lon2A01G004504.1.chr2A-A.37858116	chr2A-A	37858116
A.lon2A01G004356.1.chr2A-A.54300072	chr2A-A	54300072
A.lon2A01G004086.1.chr2A-A.89668125	chr2A-A	89668125
A.lon2A01G004075.1.chr2A-A.90596666	chr2A-A	90596666
A.lon2A01G004069.1.chr2A-A.90921167	chr2A-A	90921167
A.lon2A01G004055.1.chr2A-A.93026247	chr2A-A	93026247
A.lon2A01G003915.1.chr2A-A.112202795	chr2A-A	112202795
A.lon2A01G003909.1.chr2A-A.113203962	chr2A-A	113203962
A.lon2A01G003885.1.chr2A-A.118408494	chr2A-A	118408494
A.lon2A01G003811.1.chr2A-A.133895532	chr2A-A	133895532
A.lon2A01G003748.1.chr2A-A.146106325	chr2A-A	146106325
A.lon2A01G003700.1.chr2A-A.158684672	chr2A-A	158684672
A.lon2A01G003699.1.chr2A-A.158697246	chr2A-A	158697246
A.lon2A01G003685.1.chr2A-A.165419082	chr2A-A	165419082
A.lon2A01G003467.1.chr2A-A.228330528	chr2A-A	228330528
A.lon2A01G003393.1.chr2A-A.257233580	chr2A-A	257233580
A.lon2A01G003389.1.chr2A-A.257908791	chr2A-A	257908791
A.lon2A01G003323.1.chr2A-A.275933608	chr2A-A	275933608
A.lon2A01G003305.1.chr2A-A.281804438	chr2A-A	281804438
A.lon2A01G003300.1.chr2A-A.282179429	chr2A-A	282179429
A.lon2A01G003216.1.chr2A-A.297676429	chr2A-A	297676429
A.lon2A01G003044.1.chr2A-A.317236418	chr2A-A	317236418
A.lon2A01G002986.1.chr2A-A.324400689	chr2A-A	324400689
A.lon2A01G002985.1.chr2A-A.324419393	chr2A-A	324419393
A.lon2A01G002903.1.chr2A-A.332158534	chr2A-A	332158534
A.lon2A01G002670.1.chr2A-A.354430135	chr2A-A	354430135
A.lon2A01G002663.1.chr2A-A.354978112	chr2A-A	354978112
A.lon2A01G002572.1.chr2A-A.362981566	chr2A-A	362981566
A.lon2A01G002534.1.chr2A-A.367066261	chr2A-A	367066261
A.lon2A01G002441.1.chr2A-A.374410203	chr2A-A	374410203
A.lon2A01G002428.1.chr2A-A.376935888	chr2A-A	376935888
A.lon2A01G002390.1.chr2A-A.379503599	chr2A-A	379503599
A.lon2A01G002377.1.chr2A-A.381948975	chr2A-A	381948975
A.lon2A01G002305.1.chr2A-A.388950557	chr2A-A	388950557
A.lon2A01G002164.1.chr2A-A.400362335	chr2A-A	400362335
A.lon2A01G002134.1.chr2A-A.402279721	chr2A-A	402279721
A.lon2A01G001987.1.chr2A-A.411440385	chr2A-A	411440385
A.lon2A01G001929.1.chr2A-A.415022906	chr2A-A	415022906
A.lon2A01G001736.1.chr2A-A.424989820	chr2A-A	424989820
A.lon2A01G001642.1.chr2A-A.429445848	chr2A-A	429445848
A.lon2A01G001634.1.chr2A-A.429695764	chr2A-A	429695764
A.lon2A01G001604.1.chr2A-A.431324391	chr2A-A	431324391
A.lon2A01G001522.1.chr2A-A.434907048	chr2A-A	434907048
A.lon2A01G001459.1.chr2A-A.437312014	chr2A-A	437312014
A.lon2A01G001429.1.chr2A-A.438481329	chr2A-A	438481329
A.lon2A01G001303.1.chr2A-A.443836177	chr2A-A	443836177
A.lon2A01G001258.1.chr2A-A.446367037	chr2A-A	446367037
A.lon2A01G001234.1.chr2A-A.447669527	chr2A-A	447669527
A.lon2A01G001194.1.chr2A-A.450950427	chr2A-A	450950427
A.lon2A01G001176.1.chr2A-A.451654675	chr2A-A	451654675
A.lon2A01G001170.1.chr2A-A.451849781	chr2A-A	451849781
A.lon2A01G001115.1.chr2A-A.453963140	chr2A-A	453963140
A.lon2A01G001093.1.chr2A-A.454814147	chr2A-A	454814147
A.lon2A01G001077.1.chr2A-A.455537249	chr2A-A	455537249
A.lon2A01G001043.1.chr2A-A.457000836	chr2A-A	457000836
A.lon2A01G000994.1.chr2A-A.458870994	chr2A-A	458870994
A.lon2A01G000965.1.chr2A-A.459948613	chr2A-A	459948613
A.lon2A01G000667.1.chr2A-A.470154801	chr2A-A	470154801
A.lon2A01G000541.1.chr2A-A.473489497	chr2A-A	473489497
A.lon2A01G000498.1.chr2A-A.474852674	chr2A-A	474852674
A.lon2A01G000483.1.chr2A-A.475264671	chr2A-A	475264671
A.lon2A01G000366.1.chr2A-A.480967833	chr2A-A	480967833
A.lon2A01G000365.1.chr2A-A.480976499	chr2A-A	480976499
A.lon2A01G000364.1.chr2A-A.480983331	chr2A-A	480983331
A.lon2A01G000360.1.chr2A-A.481169623	chr2A-A	481169623
A.lon2A01G000359.1.chr2A-A.481231216	chr2A-A	481231216
A.lon2A01G000357.1.chr2A-A.481305610	chr2A-A	481305610
A.lon2A01G000351.1.chr2A-A.481517846	chr2A-A	481517846
A.lon2A01G000350.1.chr2A-A.481525861	chr2A-A	481525861
A.lon2A01G000348.1.chr2A-A.481708323	chr2A-A	481708323
A.lon2A01G000347.1.chr2A-A.481743563	chr2A-A	481743563
A.lon2A01G000346.1.chr2A-A.481799311	chr2A-A	481799311
A.lon2A01G000345.1.chr2A-A.481809120	chr2A-A	481809120
A.lon2A01G000343.1.chr2A-A.481823040	chr2A-A	481823040
A.lon2A01G000342.1.chr2A-A.481831878	chr2A-A	481831878
A.lon2A01G000341.1.chr2A-A.481842833	chr2A-A	481842833
A.lon2A01G000335.1.chr2A-A.481941959	chr2A-A	481941959
A.lon2A01G000331.1.chr2A-A.481996760	chr2A-A	481996760
A.lon2A01G000327.1.chr2A-A.482166671	chr2A-A	482166671
A.lon2A01G000325.1.chr2A-A.482264830	chr2A-A	482264830
A.lon2A01G000320.1.chr2A-A.482339587	chr2A-A	482339587
A.lon2A01G000305.1.chr2A-A.483015297	chr2A-A	483015297
A.lon2A01G000288.1.chr2A-A.483369466	chr2A-A	483369466
A.lon2A01G000144.1.chr2A-A.489366608	chr2A-A	489366608
A.lon2A01G000095.1.chr2A-A.491651499	chr2A-A	491651499
A.lon2A01G005057.1.chr2A-C.383098	chr2A-C	383098
A.lon2A01G005051.1.chr2A-C.884716	chr2A-C	884716
A.lon2A01G005022.1.chr2A-C.2623915	chr2A-C	2623915
A.lon2A01G005014.1.chr2A-C.3015487	chr2A-C	3015487
A.lon2A01G004892.1.chr2A-C.10023428	chr2A-C	10023428
A.lon2A01G004820.1.chr2A-C.15035168	chr2A-C	15035168
A.lon2A01G004804.1.chr2A-C.15754536	chr2A-C	15754536
A.lon2A01G004753.1.chr2A-C.18306980	chr2A-C	18306980
A.lon2A01G004728.1.chr2A-C.19899301	chr2A-C	19899301
A.lon2A01G004674.1.chr2A-C.23157043	chr2A-C	23157043
A.lon2A01G004494.1.chr2A-C.38299540	chr2A-C	38299540
A.lon2A01G004482.1.chr2A-C.40152831	chr2A-C	40152831
A.lon2A01G004481.1.chr2A-C.40173790	chr2A-C	40173790
A.lon2A01G004479.1.chr2A-C.40254202	chr2A-C	40254202
A.lon2A01G004477.1.chr2A-C.40305585	chr2A-C	40305585
A.lon2A01G004443.1.chr2A-C.44267955	chr2A-C	44267955
A.lon2A01G004390.1.chr2A-C.52289777	chr2A-C	52289777
A.lon2A01G004356.1.chr2A-C.54300072	chr2A-C	54300072
A.lon2A01G004113.1.chr2A-C.85868406	chr2A-C	85868406
A.lon2A01G004037.1.chr2A-C.95356874	chr2A-C	95356874
A.lon2A01G004033.1.chr2A-C.96070486	chr2A-C	96070486
A.lon2A01G004012.1.chr2A-C.99244048	chr2A-C	99244048
A.lon2A01G003990.1.chr2A-C.102627148	chr2A-C	102627148
A.lon2A01G003940.1.chr2A-C.109464405	chr2A-C	109464405
A.lon2A01G003931.1.chr2A-C.110496641	chr2A-C	110496641
A.lon2A01G003909.1.chr2A-C.113203962	chr2A-C	113203962
A.lon2A01G003897.1.chr2A-C.114718278	chr2A-C	114718278
A.lon2A01G003888.1.chr2A-C.116763833	chr2A-C	116763833
A.lon2A01G003852.1.chr2A-C.125284670	chr2A-C	125284670
A.lon2A01G003788.1.chr2A-C.137870790	chr2A-C	137870790
A.lon2A01G003761.1.chr2A-C.143678502	chr2A-C	143678502
A.lon2A01G003731.1.chr2A-C.150913485	chr2A-C	150913485
A.lon2A01G003706.1.chr2A-C.156969198	chr2A-C	156969198
A.lon2A01G003697.1.chr2A-C.159507357	chr2A-C	159507357
A.lon2A01G003696.1.chr2A-C.159672695	chr2A-C	159672695
A.lon2A01G003674.1.chr2A-C.169283169	chr2A-C	169283169
A.lon2A01G003622.1.chr2A-C.183799791	chr2A-C	183799791
A.lon2A01G003531.1.chr2A-C.212321430	chr2A-C	212321430
A.lon2A01G003410.1.chr2A-C.252414945	chr2A-C	252414945
A.lon2A01G003264.1.chr2A-C.288759774	chr2A-C	288759774
A.lon2A01G002974.1.chr2A-C.325107109	chr2A-C	325107109
A.lon2A01G002928.1.chr2A-C.329283958	chr2A-C	329283958
A.lon2A01G002809.1.chr2A-C.342277826	chr2A-C	342277826
A.lon2A01G002714.1.chr2A-C.351143567	chr2A-C	351143567
A.lon2A01G002670.1.chr2A-C.354430135	chr2A-C	354430135
A.lon2A01G002663.1.chr2A-C.354978112	chr2A-C	354978112
A.lon2A01G002648.1.chr2A-C.355771003	chr2A-C	355771003
A.lon2A01G002485.1.chr2A-C.371281842	chr2A-C	371281842
A.lon2A01G002440.1.chr2A-C.374412735	chr2A-C	374412735
A.lon2A01G002428.1.chr2A-C.376935888	chr2A-C	376935888
A.lon2A01G002377.1.chr2A-C.381948975	chr2A-C	381948975
A.lon2A01G002360.1.chr2A-C.384897718	chr2A-C	384897718
A.lon2A01G002313.1.chr2A-C.387962693	chr2A-C	387962693
A.lon2A01G002305.1.chr2A-C.388950557	chr2A-C	388950557
A.lon2A01G002226.1.chr2A-C.397080180	chr2A-C	397080180
A.lon2A01G002205.1.chr2A-C.398856559	chr2A-C	398856559
A.lon2A01G002164.1.chr2A-C.400362335	chr2A-C	400362335
A.lon2A01G002127.1.chr2A-C.402564196	chr2A-C	402564196
A.lon2A01G002114.1.chr2A-C.403682280	chr2A-C	403682280
A.lon2A01G001976.1.chr2A-C.412058006	chr2A-C	412058006
A.lon2A01G001963.1.chr2A-C.412916785	chr2A-C	412916785
A.lon2A01G001929.1.chr2A-C.415022906	chr2A-C	415022906
A.lon2A01G001838.1.chr2A-C.418624667	chr2A-C	418624667
A.lon2A01G001815.1.chr2A-C.420267240	chr2A-C	420267240
A.lon2A01G001779.1.chr2A-C.422539939	chr2A-C	422539939
A.lon2A01G001676.1.chr2A-C.427898147	chr2A-C	427898147
A.lon2A01G001675.1.chr2A-C.427906187	chr2A-C	427906187
A.lon2A01G001674.1.chr2A-C.427908875	chr2A-C	427908875
A.lon2A01G001642.1.chr2A-C.429445848	chr2A-C	429445848
A.lon2A01G001625.1.chr2A-C.429923371	chr2A-C	429923371
A.lon2A01G001616.1.chr2A-C.430162036	chr2A-C	430162036
A.lon2A01G001604.1.chr2A-C.431324391	chr2A-C	431324391
A.lon2A01G001573.1.chr2A-C.432662060	chr2A-C	432662060
A.lon2A01G001522.1.chr2A-C.434907048	chr2A-C	434907048
A.lon2A01G001519.1.chr2A-C.435117616	chr2A-C	435117616
A.lon2A01G001517.1.chr2A-C.435134556	chr2A-C	435134556
A.lon2A01G001493.1.chr2A-C.436411242	chr2A-C	436411242
A.lon2A01G001430.1.chr2A-C.438469185	chr2A-C	438469185
A.lon2A01G001293.1.chr2A-C.444193725	chr2A-C	444193725
A.lon2A01G001258.1.chr2A-C.446367037	chr2A-C	446367037
A.lon2A01G001253.1.chr2A-C.446602992	chr2A-C	446602992
A.lon2A01G001191.1.chr2A-C.451074739	chr2A-C	451074739
A.lon2A01G001154.1.chr2A-C.452443469	chr2A-C	452443469
A.lon2A01G001024.1.chr2A-C.457575115	chr2A-C	457575115
A.lon2A01G000944.1.chr2A-C.460682113	chr2A-C	460682113
A.lon2A01G000943.1.chr2A-C.460686200	chr2A-C	460686200
A.lon2A01G000812.1.chr2A-C.465298672	chr2A-C	465298672
A.lon2A01G000776.1.chr2A-C.467005417	chr2A-C	467005417
A.lon2A01G000719.1.chr2A-C.468708595	chr2A-C	468708595
A.lon2A01G000642.1.chr2A-C.470986397	chr2A-C	470986397
A.lon2A01G000638.1.chr2A-C.471013552	chr2A-C	471013552
A.lon2A01G000522.1.chr2A-C.474349981	chr2A-C	474349981
A.lon2A01G000497.1.chr2A-C.474916011	chr2A-C	474916011
A.lon2A01G000494.1.chr2A-C.474941070	chr2A-C	474941070
A.lon2A01G000305.1.chr2A-C.483015297	chr2A-C	483015297
A.lon2A01G000118.1.chr2A-C.490907922	chr2A-C	490907922
A.lon2A01G000116.1.chr2A-C.490959933	chr2A-C	490959933
A.lon2A01G000107.1.chr2A-C.491306021	chr2A-C	491306021
A.lon2A01G000095.1.chr2A-C.491651499	chr2A-C	491651499
A.lon2A01G000060.1.chr2A-C.494057865	chr2A-C	494057865
A.lon2A01G000059.1.chr2A-C.494079678	chr2A-C	494079678
A.lon2A01G000056.1.chr2A-C.494094766	chr2A-C	494094766
A.lon2A01G000054.1.chr2A-C.494259295	chr2A-C	494259295
A.lon2A01G000032.1.chr2A-C.494779349	chr2A-C	494779349
A.lon2A01G000031.1.chr2A-C.494797146	chr2A-C	494797146
A.lon2A01G000030.1.chr2A-C.494822474	chr2A-C	494822474
A.lon2A01G000024.1.chr2A-C.494996504	chr2A-C	494996504
A.lon2A01G005022.1.chr2A-D.2623915	chr2A-D	2623915
A.lon2A01G005014.1.chr2A-D.3015487	chr2A-D	3015487
A.lon2A01G004820.1.chr2A-D.15035168	chr2A-D	15035168
A.lon2A01G004804.1.chr2A-D.15754536	chr2A-D	15754536
A.lon2A01G004769.1.chr2A-D.17439078	chr2A-D	17439078
A.lon2A01G004611.1.chr2A-D.28442265	chr2A-D	28442265
A.lon2A01G004515.1.chr2A-D.37530672	chr2A-D	37530672
A.lon2A01G004378.1.chr2A-D.53209633	chr2A-D	53209633
A.lon2A01G004075.1.chr2A-D.90596666	chr2A-D	90596666
A.lon2A01G004037.1.chr2A-D.95356874	chr2A-D	95356874
A.lon2A01G004012.1.chr2A-D.99244048	chr2A-D	99244048
A.lon2A01G003915.1.chr2A-D.112202795	chr2A-D	112202795
A.lon2A01G003842.1.chr2A-D.127293632	chr2A-D	127293632
A.lon2A01G003811.1.chr2A-D.133895532	chr2A-D	133895532
A.lon2A01G003531.1.chr2A-D.212321430	chr2A-D	212321430
A.lon2A01G003467.1.chr2A-D.228330528	chr2A-D	228330528
A.lon2A01G003387.1.chr2A-D.259213231	chr2A-D	259213231
A.lon2A01G003286.1.chr2A-D.284063874	chr2A-D	284063874
A.lon2A01G003237.1.chr2A-D.293820145	chr2A-D	293820145
A.lon2A01G003209.1.chr2A-D.299309660	chr2A-D	299309660
A.lon2A01G003101.1.chr2A-D.310666395	chr2A-D	310666395
A.lon2A01G002904.1.chr2A-D.332153235	chr2A-D	332153235
A.lon2A01G002903.1.chr2A-D.332158534	chr2A-D	332158534
A.lon2A01G002759.1.chr2A-D.347652736	chr2A-D	347652736
A.lon2A01G002648.1.chr2A-D.355771003	chr2A-D	355771003
A.lon2A01G002623.1.chr2A-D.358409485	chr2A-D	358409485
A.lon2A01G002622.1.chr2A-D.358412806	chr2A-D	358412806
A.lon2A01G002524.1.chr2A-D.368209713	chr2A-D	368209713
A.lon2A01G002519.1.chr2A-D.368636977	chr2A-D	368636977
A.lon2A01G002485.1.chr2A-D.371281842	chr2A-D	371281842
A.lon2A01G002441.1.chr2A-D.374410203	chr2A-D	374410203
A.lon2A01G002390.1.chr2A-D.379503599	chr2A-D	379503599
A.lon2A01G002333.1.chr2A-D.386328541	chr2A-D	386328541
A.lon2A01G002286.1.chr2A-D.389892800	chr2A-D	389892800
A.lon2A01G002279.1.chr2A-D.390422286	chr2A-D	390422286
A.lon2A01G002226.1.chr2A-D.397080180	chr2A-D	397080180
A.lon2A01G002076.1.chr2A-D.405574578	chr2A-D	405574578
A.lon2A01G002043.1.chr2A-D.408177038	chr2A-D	408177038
A.lon2A01G001972.1.chr2A-D.412252973	chr2A-D	412252973
A.lon2A01G001967.1.chr2A-D.412536584	chr2A-D	412536584
A.lon2A01G001881.1.chr2A-D.417041485	chr2A-D	417041485
A.lon2A01G001847.1.chr2A-D.418406952	chr2A-D	418406952
A.lon2A01G001638.1.chr2A-D.429612294	chr2A-D	429612294
A.lon2A01G001625.1.chr2A-D.429923371	chr2A-D	429923371
A.lon2A01G001563.1.chr2A-D.433456875	chr2A-D	433456875
A.lon2A01G001519.1.chr2A-D.435117616	chr2A-D	435117616
A.lon2A01G001517.1.chr2A-D.435134556	chr2A-D	435134556
A.lon2A01G001493.1.chr2A-D.436411242	chr2A-D	436411242
A.lon2A01G001487.1.chr2A-D.436486697	chr2A-D	436486697
A.lon2A01G001430.1.chr2A-D.438469185	chr2A-D	438469185
A.lon2A01G001280.1.chr2A-D.445169797	chr2A-D	445169797
A.lon2A01G001253.1.chr2A-D.446602992	chr2A-D	446602992
A.lon2A01G001199.1.chr2A-D.450610793	chr2A-D	450610793
A.lon2A01G001194.1.chr2A-D.450950427	chr2A-D	450950427
A.lon2A01G001191.1.chr2A-D.451074739	chr2A-D	451074739
A.lon2A01G001176.1.chr2A-D.451654675	chr2A-D	451654675
A.lon2A01G001115.1.chr2A-D.453963140	chr2A-D	453963140
A.lon2A01G001111.1.chr2A-D.454215861	chr2A-D	454215861
A.lon2A01G000994.1.chr2A-D.458870994	chr2A-D	458870994
A.lon2A01G000965.1.chr2A-D.459948613	chr2A-D	459948613
A.lon2A01G000964.1.chr2A-D.459958694	chr2A-D	459958694
A.lon2A01G000951.1.chr2A-D.460409883	chr2A-D	460409883
A.lon2A01G000950.1.chr2A-D.460468348	chr2A-D	460468348
A.lon2A01G000947.1.chr2A-D.460569856	chr2A-D	460569856
A.lon2A01G000944.1.chr2A-D.460682113	chr2A-D	460682113
A.lon2A01G000943.1.chr2A-D.460686200	chr2A-D	460686200
A.lon2A01G000932.1.chr2A-D.460989248	chr2A-D	460989248
A.lon2A01G000849.1.chr2A-D.463579859	chr2A-D	463579859
A.lon2A01G000762.1.chr2A-D.467602724	chr2A-D	467602724
A.lon2A01G000719.1.chr2A-D.468708595	chr2A-D	468708595
A.lon2A01G000667.1.chr2A-D.470154801	chr2A-D	470154801
A.lon2A01G000641.1.chr2A-D.470998719	chr2A-D	470998719
A.lon2A01G000541.1.chr2A-D.473489497	chr2A-D	473489497
A.lon2A01G000494.1.chr2A-D.474941070	chr2A-D	474941070
A.lon2A01G000223.1.chr2A-D.485137882	chr2A-D	485137882
A.lon2A01G000135.1.chr2A-D.489687130	chr2A-D	489687130
A.lon3A01G000044.1.chr3A-A.2797762	chr3A-A	2797762
A.lon3A01G000132.1.chr3A-A.8160718	chr3A-A	8160718
A.lon3A01G000231.1.chr3A-A.12101056	chr3A-A	12101056
A.lon3A01G000319.1.chr3A-A.20725837	chr3A-A	20725837
A.lon3A01G000486.1.chr3A-A.28552476	chr3A-A	28552476
A.lon3A01G000524.1.chr3A-A.30002898	chr3A-A	30002898
A.lon3A01G000529.1.chr3A-A.30141562	chr3A-A	30141562
A.lon3A01G000620.1.chr3A-A.32797597	chr3A-A	32797597
A.lon3A01G000668.1.chr3A-A.34367564	chr3A-A	34367564
A.lon3A01G000825.1.chr3A-A.41995882	chr3A-A	41995882
A.lon3A01G001007.1.chr3A-A.48243871	chr3A-A	48243871
A.lon3A01G001037.1.chr3A-A.49766471	chr3A-A	49766471
A.lon3A01G001056.1.chr3A-A.50473378	chr3A-A	50473378
A.lon3A01G001110.1.chr3A-A.53174206	chr3A-A	53174206
A.lon3A01G001129.1.chr3A-A.54032807	chr3A-A	54032807
A.lon3A01G001415.1.chr3A-A.71555050	chr3A-A	71555050
A.lon3A01G001464.1.chr3A-A.73724852	chr3A-A	73724852
A.lon3A01G001727.1.chr3A-A.88943485	chr3A-A	88943485
A.lon3A01G001741.1.chr3A-A.89649227	chr3A-A	89649227
A.lon3A01G001749.1.chr3A-A.90060669	chr3A-A	90060669
A.lon3A01G001767.1.chr3A-A.93805611	chr3A-A	93805611
A.lon3A01G001771.1.chr3A-A.94074268	chr3A-A	94074268
A.lon3A01G001854.1.chr3A-A.102292653	chr3A-A	102292653
A.lon3A01G001984.1.chr3A-A.111665862	chr3A-A	111665862
A.lon3A01G002022.1.chr3A-A.114370999	chr3A-A	114370999
A.lon3A01G002037.1.chr3A-A.115879898	chr3A-A	115879898
A.lon3A01G002064.1.chr3A-A.117025276	chr3A-A	117025276
A.lon3A01G002074.1.chr3A-A.117387739	chr3A-A	117387739
A.lon3A01G002080.1.chr3A-A.118182834	chr3A-A	118182834
A.lon3A01G002101.1.chr3A-A.119363287	chr3A-A	119363287
A.lon3A01G002128.1.chr3A-A.120148546	chr3A-A	120148546
A.lon3A01G002151.1.chr3A-A.120774680	chr3A-A	120774680
A.lon3A01G002502.1.chr3A-A.192531699	chr3A-A	192531699
A.lon3A01G002553.1.chr3A-A.206042780	chr3A-A	206042780
A.lon3A01G002631.1.chr3A-A.224418918	chr3A-A	224418918
A.lon3A01G002705.1.chr3A-A.242540052	chr3A-A	242540052
A.lon3A01G003158.1.chr3A-A.359511068	chr3A-A	359511068
A.lon3A01G003210.1.chr3A-A.368936850	chr3A-A	368936850
A.lon3A01G003219.1.chr3A-A.370082614	chr3A-A	370082614
A.lon3A01G003247.1.chr3A-A.371563005	chr3A-A	371563005
A.lon3A01G003426.1.chr3A-A.390607764	chr3A-A	390607764
A.lon3A01G003438.1.chr3A-A.391738121	chr3A-A	391738121
A.lon3A01G003465.1.chr3A-A.397610655	chr3A-A	397610655
A.lon3A01G003557.1.chr3A-A.404542338	chr3A-A	404542338
A.lon3A01G003635.1.chr3A-A.410893532	chr3A-A	410893532
A.lon3A01G003709.1.chr3A-A.416273689	chr3A-A	416273689
A.lon3A01G003740.1.chr3A-A.418920563	chr3A-A	418920563
A.lon3A01G003784.1.chr3A-A.422162365	chr3A-A	422162365
A.lon3A01G003785.1.chr3A-A.422193206	chr3A-A	422193206
A.lon3A01G003879.1.chr3A-A.429361687	chr3A-A	429361687
A.lon3A01G004038.1.chr3A-A.436162313	chr3A-A	436162313
A.lon3A01G004124.1.chr3A-A.439572091	chr3A-A	439572091
A.lon3A01G004204.1.chr3A-A.443959704	chr3A-A	443959704
A.lon3A01G004457.1.chr3A-A.456393956	chr3A-A	456393956
A.lon3A01G004502.1.chr3A-A.459252689	chr3A-A	459252689
A.lon3A01G004539.1.chr3A-A.461740085	chr3A-A	461740085
A.lon3A01G004540.1.chr3A-A.461750382	chr3A-A	461750382
A.lon3A01G004551.1.chr3A-A.462017148	chr3A-A	462017148
A.lon3A01G004579.1.chr3A-A.463156597	chr3A-A	463156597
A.lon3A01G004608.1.chr3A-A.464715934	chr3A-A	464715934
A.lon3A01G004620.1.chr3A-A.465388470	chr3A-A	465388470
A.lon3A01G004793.1.chr3A-A.478295986	chr3A-A	478295986
A.lon3A01G004832.1.chr3A-A.481311631	chr3A-A	481311631
A.lon3A01G004841.1.chr3A-A.481513058	chr3A-A	481513058
A.lon3A01G004868.1.chr3A-A.483022239	chr3A-A	483022239
A.lon3A01G004875.1.chr3A-A.483299574	chr3A-A	483299574
A.lon3A01G004882.1.chr3A-A.483839280	chr3A-A	483839280
A.lon3A01G004908.1.chr3A-A.485243651	chr3A-A	485243651
A.lon3A01G004929.1.chr3A-A.486266708	chr3A-A	486266708
A.lon3A01G004982.1.chr3A-A.489464113	chr3A-A	489464113
A.lon3A01G005005.1.chr3A-A.490921408	chr3A-A	490921408
A.lon3A01G005016.1.chr3A-A.491440812	chr3A-A	491440812
A.lon3A01G005029.1.chr3A-A.491820250	chr3A-A	491820250
A.lon3A01G005091.1.chr3A-A.494754242	chr3A-A	494754242
A.lon3A01G005115.1.chr3A-A.496001681	chr3A-A	496001681
A.lon3A01G005245.1.chr3A-A.500949661	chr3A-A	500949661
A.lon3A01G005258.1.chr3A-A.501562180	chr3A-A	501562180
A.lon3A01G005278.1.chr3A-A.502760464	chr3A-A	502760464
A.lon3A01G005284.1.chr3A-A.502880003	chr3A-A	502880003
A.lon3A01G005298.1.chr3A-A.503473747	chr3A-A	503473747
A.lon3A01G005323.1.chr3A-A.504906105	chr3A-A	504906105
A.lon3A01G005488.1.chr3A-A.512485087	chr3A-A	512485087
A.lon3A01G005732.1.chr3A-A.525015886	chr3A-A	525015886
A.lon3A01G005737.1.chr3A-A.525184567	chr3A-A	525184567
A.lon3A01G005738.1.chr3A-A.525260328	chr3A-A	525260328
A.lon3A01G005891.1.chr3A-A.532061377	chr3A-A	532061377
A.lon3A01G005955.1.chr3A-A.534240307	chr3A-A	534240307
A.lon3A01G006048.1.chr3A-A.537926100	chr3A-A	537926100
A.lon3A01G006057.1.chr3A-A.538178921	chr3A-A	538178921
A.lon3A01G006097.1.chr3A-A.539986521	chr3A-A	539986521
A.lon3A01G006147.1.chr3A-A.541682829	chr3A-A	541682829
A.lon3A01G000008.1.chr3A-C.771216	chr3A-C	771216
A.lon3A01G000011.1.chr3A-C.782389	chr3A-C	782389
A.lon3A01G000203.1.chr3A-C.10538934	chr3A-C	10538934
A.lon3A01G000525.1.chr3A-C.30051814	chr3A-C	30051814
A.lon3A01G001091.1.chr3A-C.51721831	chr3A-C	51721831
A.lon3A01G001129.1.chr3A-C.54032807	chr3A-C	54032807
A.lon3A01G001187.1.chr3A-C.56625830	chr3A-C	56625830
A.lon3A01G001229.1.chr3A-C.59249394	chr3A-C	59249394
A.lon3A01G001269.1.chr3A-C.62424045	chr3A-C	62424045
A.lon3A01G001282.1.chr3A-C.63454027	chr3A-C	63454027
A.lon3A01G001314.1.chr3A-C.64819664	chr3A-C	64819664
A.lon3A01G001316.1.chr3A-C.64891001	chr3A-C	64891001
A.lon3A01G001405.1.chr3A-C.71232799	chr3A-C	71232799
A.lon3A01G001477.1.chr3A-C.74429607	chr3A-C	74429607
A.lon3A01G001478.1.chr3A-C.74434035	chr3A-C	74434035
A.lon3A01G001684.1.chr3A-C.86618334	chr3A-C	86618334
A.lon3A01G001741.1.chr3A-C.89649227	chr3A-C	89649227
A.lon3A01G001749.1.chr3A-C.90060669	chr3A-C	90060669
A.lon3A01G001803.1.chr3A-C.99518475	chr3A-C	99518475
A.lon3A01G001863.1.chr3A-C.103007330	chr3A-C	103007330
A.lon3A01G001916.1.chr3A-C.106711786	chr3A-C	106711786
A.lon3A01G001943.1.chr3A-C.108189201	chr3A-C	108189201
A.lon3A01G001970.1.chr3A-C.110161699	chr3A-C	110161699
A.lon3A01G001983.1.chr3A-C.111639293	chr3A-C	111639293
A.lon3A01G002008.1.chr3A-C.113849070	chr3A-C	113849070
A.lon3A01G002035.1.chr3A-C.115638808	chr3A-C	115638808
A.lon3A01G002049.1.chr3A-C.116325462	chr3A-C	116325462
A.lon3A01G002053.1.chr3A-C.116460639	chr3A-C	116460639
A.lon3A01G002080.1.chr3A-C.118182834	chr3A-C	118182834
A.lon3A01G002198.1.chr3A-C.126326938	chr3A-C	126326938
A.lon3A01G002275.1.chr3A-C.139597358	chr3A-C	139597358
A.lon3A01G002276.1.chr3A-C.139624308	chr3A-C	139624308
A.lon3A01G002494.1.chr3A-C.189724378	chr3A-C	189724378
A.lon3A01G002553.1.chr3A-C.206042780	chr3A-C	206042780
A.lon3A01G002596.1.chr3A-C.216912497	chr3A-C	216912497
A.lon3A01G002597.1.chr3A-C.216915477	chr3A-C	216915477
A.lon3A01G002664.1.chr3A-C.234458216	chr3A-C	234458216
A.lon3A01G002675.1.chr3A-C.238790047	chr3A-C	238790047
A.lon3A01G002746.1.chr3A-C.249208218	chr3A-C	249208218
A.lon3A01G002786.1.chr3A-C.262947572	chr3A-C	262947572
A.lon3A01G002801.1.chr3A-C.264868067	chr3A-C	264868067
A.lon3A01G002810.1.chr3A-C.268044601	chr3A-C	268044601
A.lon3A01G002818.1.chr3A-C.271968819	chr3A-C	271968819
A.lon3A01G002833.1.chr3A-C.278255885	chr3A-C	278255885
A.lon3A01G002928.1.chr3A-C.305378572	chr3A-C	305378572
A.lon3A01G002968.1.chr3A-C.316984125	chr3A-C	316984125
A.lon3A01G003041.1.chr3A-C.335477366	chr3A-C	335477366
A.lon3A01G003058.1.chr3A-C.341204601	chr3A-C	341204601
A.lon3A01G003062.1.chr3A-C.342002363	chr3A-C	342002363
A.lon3A01G003084.1.chr3A-C.344588223	chr3A-C	344588223
A.lon3A01G003086.1.chr3A-C.345641303	chr3A-C	345641303
A.lon3A01G003135.1.chr3A-C.356789066	chr3A-C	356789066
A.lon3A01G003301.1.chr3A-C.378990633	chr3A-C	378990633
A.lon3A01G003364.1.chr3A-C.385377497	chr3A-C	385377497
A.lon3A01G003421.1.chr3A-C.390210615	chr3A-C	390210615
A.lon3A01G003443.1.chr3A-C.393582889	chr3A-C	393582889
A.lon3A01G003463.1.chr3A-C.397462141	chr3A-C	397462141
A.lon3A01G003505.1.chr3A-C.400597389	chr3A-C	400597389
A.lon3A01G003522.1.chr3A-C.401645061	chr3A-C	401645061
A.lon3A01G003910.1.chr3A-C.431756866	chr3A-C	431756866
A.lon3A01G004101.1.chr3A-C.437902620	chr3A-C	437902620
A.lon3A01G004103.1.chr3A-C.437908592	chr3A-C	437908592
A.lon3A01G004109.1.chr3A-C.438420105	chr3A-C	438420105
A.lon3A01G004117.1.chr3A-C.438674234	chr3A-C	438674234
A.lon3A01G004124.1.chr3A-C.439572091	chr3A-C	439572091
A.lon3A01G004134.1.chr3A-C.440041265	chr3A-C	440041265
A.lon3A01G004139.1.chr3A-C.440142587	chr3A-C	440142587
A.lon3A01G004148.1.chr3A-C.440920334	chr3A-C	440920334
A.lon3A01G004156.1.chr3A-C.441831249	chr3A-C	441831249
A.lon3A01G004166.1.chr3A-C.442274200	chr3A-C	442274200
A.lon3A01G004168.1.chr3A-C.442302833	chr3A-C	442302833
A.lon3A01G004177.1.chr3A-C.442962251	chr3A-C	442962251
A.lon3A01G004178.1.chr3A-C.442972892	chr3A-C	442972892
A.lon3A01G004183.1.chr3A-C.443096044	chr3A-C	443096044
A.lon3A01G004202.1.chr3A-C.443910810	chr3A-C	443910810
A.lon3A01G004203.1.chr3A-C.443944330	chr3A-C	443944330
A.lon3A01G004204.1.chr3A-C.443959704	chr3A-C	443959704
A.lon3A01G004205.1.chr3A-C.443961580	chr3A-C	443961580
A.lon3A01G004212.1.chr3A-C.444394958	chr3A-C	444394958
A.lon3A01G004215.1.chr3A-C.444414104	chr3A-C	444414104
A.lon3A01G004219.1.chr3A-C.444492420	chr3A-C	444492420
A.lon3A01G004222.1.chr3A-C.444630043	chr3A-C	444630043
A.lon3A01G004224.1.chr3A-C.444668318	chr3A-C	444668318
A.lon3A01G004227.1.chr3A-C.444838207	chr3A-C	444838207
A.lon3A01G004230.1.chr3A-C.444891354	chr3A-C	444891354
A.lon3A01G004233.1.chr3A-C.444930468	chr3A-C	444930468
A.lon3A01G004239.1.chr3A-C.445049738	chr3A-C	445049738
A.lon3A01G004240.1.chr3A-C.445061302	chr3A-C	445061302
A.lon3A01G004242.1.chr3A-C.445108436	chr3A-C	445108436
A.lon3A01G004244.1.chr3A-C.445127946	chr3A-C	445127946
A.lon3A01G004253.1.chr3A-C.445419941	chr3A-C	445419941
A.lon3A01G004255.1.chr3A-C.445510060	chr3A-C	445510060
A.lon3A01G004263.1.chr3A-C.445780646	chr3A-C	445780646
A.lon3A01G004264.1.chr3A-C.445787846	chr3A-C	445787846
A.lon3A01G004266.1.chr3A-C.445886390	chr3A-C	445886390
A.lon3A01G004278.1.chr3A-C.446335559	chr3A-C	446335559
A.lon3A01G004281.1.chr3A-C.446380230	chr3A-C	446380230
A.lon3A01G004283.1.chr3A-C.446408970	chr3A-C	446408970
A.lon3A01G004287.1.chr3A-C.446669268	chr3A-C	446669268
A.lon3A01G004289.1.chr3A-C.446700118	chr3A-C	446700118
A.lon3A01G004292.1.chr3A-C.446766725	chr3A-C	446766725
A.lon3A01G004294.1.chr3A-C.446830109	chr3A-C	446830109
A.lon3A01G004299.1.chr3A-C.446935794	chr3A-C	446935794
A.lon3A01G004304.1.chr3A-C.447022022	chr3A-C	447022022
A.lon3A01G004305.1.chr3A-C.447054562	chr3A-C	447054562
A.lon3A01G004328.1.chr3A-C.447928094	chr3A-C	447928094
A.lon3A01G004331.1.chr3A-C.448222169	chr3A-C	448222169
A.lon3A01G004334.1.chr3A-C.448297480	chr3A-C	448297480
A.lon3A01G004338.1.chr3A-C.448557420	chr3A-C	448557420
A.lon3A01G004339.1.chr3A-C.448571511	chr3A-C	448571511
A.lon3A01G004340.1.chr3A-C.448575499	chr3A-C	448575499
A.lon3A01G004346.1.chr3A-C.448713302	chr3A-C	448713302
A.lon3A01G004366.1.chr3A-C.449768353	chr3A-C	449768353
A.lon3A01G004385.1.chr3A-C.451422977	chr3A-C	451422977
A.lon3A01G004398.1.chr3A-C.452132638	chr3A-C	452132638
A.lon3A01G004470.1.chr3A-C.457053495	chr3A-C	457053495
A.lon3A01G004484.1.chr3A-C.457933081	chr3A-C	457933081
A.lon3A01G004590.1.chr3A-C.464156447	chr3A-C	464156447
A.lon3A01G004606.1.chr3A-C.464667889	chr3A-C	464667889
A.lon3A01G004608.1.chr3A-C.464715934	chr3A-C	464715934
A.lon3A01G004620.1.chr3A-C.465388470	chr3A-C	465388470
A.lon3A01G004650.1.chr3A-C.466751281	chr3A-C	466751281
A.lon3A01G004685.1.chr3A-C.469775587	chr3A-C	469775587
A.lon3A01G004690.1.chr3A-C.470006399	chr3A-C	470006399
A.lon3A01G004698.1.chr3A-C.470396479	chr3A-C	470396479
A.lon3A01G004746.1.chr3A-C.474527753	chr3A-C	474527753
A.lon3A01G004793.1.chr3A-C.478295986	chr3A-C	478295986
A.lon3A01G004832.1.chr3A-C.481311631	chr3A-C	481311631
A.lon3A01G004875.1.chr3A-C.483299574	chr3A-C	483299574
A.lon3A01G004936.1.chr3A-C.486701786	chr3A-C	486701786
A.lon3A01G004983.1.chr3A-C.489468712	chr3A-C	489468712
A.lon3A01G005005.1.chr3A-C.490921408	chr3A-C	490921408
A.lon3A01G005010.1.chr3A-C.491112782	chr3A-C	491112782
A.lon3A01G005029.1.chr3A-C.491820250	chr3A-C	491820250
A.lon3A01G005033.1.chr3A-C.491993645	chr3A-C	491993645
A.lon3A01G005063.1.chr3A-C.493769058	chr3A-C	493769058
A.lon3A01G005078.1.chr3A-C.494493702	chr3A-C	494493702
A.lon3A01G005090.1.chr3A-C.494749440	chr3A-C	494749440
A.lon3A01G005096.1.chr3A-C.494976831	chr3A-C	494976831
A.lon3A01G005245.1.chr3A-C.500949661	chr3A-C	500949661
A.lon3A01G005284.1.chr3A-C.502880003	chr3A-C	502880003
A.lon3A01G005311.1.chr3A-C.504001269	chr3A-C	504001269
A.lon3A01G005317.1.chr3A-C.504239553	chr3A-C	504239553
A.lon3A01G005378.1.chr3A-C.507814847	chr3A-C	507814847
A.lon3A01G005399.1.chr3A-C.508464076	chr3A-C	508464076
A.lon3A01G005402.1.chr3A-C.508731178	chr3A-C	508731178
A.lon3A01G005451.1.chr3A-C.511195993	chr3A-C	511195993
A.lon3A01G005488.1.chr3A-C.512485087	chr3A-C	512485087
A.lon3A01G005891.1.chr3A-C.532061377	chr3A-C	532061377
A.lon3A01G005983.1.chr3A-C.535608118	chr3A-C	535608118
A.lon3A01G005997.1.chr3A-C.535977241	chr3A-C	535977241
A.lon3A01G006000.1.chr3A-C.536193381	chr3A-C	536193381
A.lon3A01G006007.1.chr3A-C.536593771	chr3A-C	536593771
A.lon3A01G006008.1.chr3A-C.536601061	chr3A-C	536601061
A.lon3A01G006009.1.chr3A-C.536653533	chr3A-C	536653533
A.lon3A01G006010.1.chr3A-C.536674136	chr3A-C	536674136
A.lon3A01G006011.1.chr3A-C.536678047	chr3A-C	536678047
A.lon3A01G006012.1.chr3A-C.536767028	chr3A-C	536767028
A.lon3A01G006019.1.chr3A-C.536952284	chr3A-C	536952284
A.lon3A01G006020.1.chr3A-C.536976753	chr3A-C	536976753
A.lon3A01G006021.1.chr3A-C.536980944	chr3A-C	536980944
A.lon3A01G006022.1.chr3A-C.536984721	chr3A-C	536984721
A.lon3A01G006023.1.chr3A-C.536999276	chr3A-C	536999276
A.lon3A01G006029.1.chr3A-C.537215819	chr3A-C	537215819
A.lon3A01G006030.1.chr3A-C.537222014	chr3A-C	537222014
A.lon3A01G006031.1.chr3A-C.537338133	chr3A-C	537338133
A.lon3A01G006034.1.chr3A-C.537414206	chr3A-C	537414206
A.lon3A01G006039.1.chr3A-C.537649364	chr3A-C	537649364
A.lon3A01G006040.1.chr3A-C.537651734	chr3A-C	537651734
A.lon3A01G006041.1.chr3A-C.537654237	chr3A-C	537654237
A.lon3A01G006044.1.chr3A-C.537687434	chr3A-C	537687434
A.lon3A01G006048.1.chr3A-C.537926100	chr3A-C	537926100
A.lon3A01G006076.1.chr3A-C.539268568	chr3A-C	539268568
A.lon3A01G006078.1.chr3A-C.539351439	chr3A-C	539351439
A.lon3A01G006086.1.chr3A-C.539714969	chr3A-C	539714969
A.lon3A01G006097.1.chr3A-C.539986521	chr3A-C	539986521
A.lon3A01G006098.1.chr3A-C.539997064	chr3A-C	539997064
A.lon3A01G006102.1.chr3A-C.540178998	chr3A-C	540178998
A.lon3A01G006147.1.chr3A-C.541682829	chr3A-C	541682829
A.lon3A01G006162.1.chr3A-C.542263098	chr3A-C	542263098
A.lon3A01G006170.1.chr3A-C.542863115	chr3A-C	542863115
A.lon3A01G006172.1.chr3A-C.542938430	chr3A-C	542938430
A.lon3A01G006183.1.chr3A-C.543131733	chr3A-C	543131733
A.lon3A01G006217.1.chr3A-C.545488136	chr3A-C	545488136
A.lon3A01G000044.1.chr3A-D.2797762	chr3A-D	2797762
A.lon3A01G000048.1.chr3A-D.2988788	chr3A-D	2988788
A.lon3A01G000077.1.chr3A-D.5014459	chr3A-D	5014459
A.lon3A01G000081.1.chr3A-D.5195996	chr3A-D	5195996
A.lon3A01G000082.1.chr3A-D.5204453	chr3A-D	5204453
A.lon3A01G000083.1.chr3A-D.5207562	chr3A-D	5207562
A.lon3A01G000129.1.chr3A-D.8058469	chr3A-D	8058469
A.lon3A01G000130.1.chr3A-D.8065858	chr3A-D	8065858
A.lon3A01G000132.1.chr3A-D.8160718	chr3A-D	8160718
A.lon3A01G000140.1.chr3A-D.8226407	chr3A-D	8226407
A.lon3A01G000147.1.chr3A-D.8384923	chr3A-D	8384923
A.lon3A01G000148.1.chr3A-D.8437491	chr3A-D	8437491
A.lon3A01G000150.1.chr3A-D.8448662	chr3A-D	8448662
A.lon3A01G000154.1.chr3A-D.8742486	chr3A-D	8742486
A.lon3A01G000156.1.chr3A-D.8756531	chr3A-D	8756531
A.lon3A01G000163.1.chr3A-D.8896772	chr3A-D	8896772
A.lon3A01G000166.1.chr3A-D.8962259	chr3A-D	8962259
A.lon3A01G000180.1.chr3A-D.9876271	chr3A-D	9876271
A.lon3A01G000181.1.chr3A-D.9881901	chr3A-D	9881901
A.lon3A01G000196.1.chr3A-D.10455185	chr3A-D	10455185
A.lon3A01G000197.1.chr3A-D.10483435	chr3A-D	10483435
A.lon3A01G000198.1.chr3A-D.10488028	chr3A-D	10488028
A.lon3A01G000202.1.chr3A-D.10533156	chr3A-D	10533156
A.lon3A01G000203.1.chr3A-D.10538934	chr3A-D	10538934
A.lon3A01G000204.1.chr3A-D.10574523	chr3A-D	10574523
A.lon3A01G000205.1.chr3A-D.10578860	chr3A-D	10578860
A.lon3A01G000216.1.chr3A-D.10961032	chr3A-D	10961032
A.lon3A01G000218.1.chr3A-D.11003379	chr3A-D	11003379
A.lon3A01G000222.1.chr3A-D.11482818	chr3A-D	11482818
A.lon3A01G000226.1.chr3A-D.11604513	chr3A-D	11604513
A.lon3A01G000231.1.chr3A-D.12101056	chr3A-D	12101056
A.lon3A01G000235.1.chr3A-D.12247591	chr3A-D	12247591
A.lon3A01G000236.1.chr3A-D.12254488	chr3A-D	12254488
A.lon3A01G000242.1.chr3A-D.12508313	chr3A-D	12508313
A.lon3A01G000246.1.chr3A-D.12631217	chr3A-D	12631217
A.lon3A01G000258.1.chr3A-D.13097339	chr3A-D	13097339
A.lon3A01G000305.1.chr3A-D.19964357	chr3A-D	19964357
A.lon3A01G000307.1.chr3A-D.19994135	chr3A-D	19994135
A.lon3A01G000319.1.chr3A-D.20725837	chr3A-D	20725837
A.lon3A01G000320.1.chr3A-D.20781876	chr3A-D	20781876
A.lon3A01G000324.1.chr3A-D.20859576	chr3A-D	20859576
A.lon3A01G000325.1.chr3A-D.20975940	chr3A-D	20975940
A.lon3A01G000328.1.chr3A-D.20991285	chr3A-D	20991285
A.lon3A01G000329.1.chr3A-D.21074684	chr3A-D	21074684
A.lon3A01G000330.1.chr3A-D.21081356	chr3A-D	21081356
A.lon3A01G000331.1.chr3A-D.21155268	chr3A-D	21155268
A.lon3A01G000335.1.chr3A-D.21212560	chr3A-D	21212560
A.lon3A01G000338.1.chr3A-D.21313292	chr3A-D	21313292
A.lon3A01G000342.1.chr3A-D.21452523	chr3A-D	21452523
A.lon3A01G000346.1.chr3A-D.21665930	chr3A-D	21665930
A.lon3A01G000347.1.chr3A-D.21706155	chr3A-D	21706155
A.lon3A01G000352.1.chr3A-D.21925984	chr3A-D	21925984
A.lon3A01G000353.1.chr3A-D.21946275	chr3A-D	21946275
A.lon3A01G000359.1.chr3A-D.22184764	chr3A-D	22184764
A.lon3A01G000363.1.chr3A-D.22386568	chr3A-D	22386568
A.lon3A01G000365.1.chr3A-D.22570753	chr3A-D	22570753
A.lon3A01G000366.1.chr3A-D.22613342	chr3A-D	22613342
A.lon3A01G000369.1.chr3A-D.22727927	chr3A-D	22727927
A.lon3A01G000370.1.chr3A-D.22734977	chr3A-D	22734977
A.lon3A01G000371.1.chr3A-D.22929556	chr3A-D	22929556
A.lon3A01G000373.1.chr3A-D.22970699	chr3A-D	22970699
A.lon3A01G000381.1.chr3A-D.23095300	chr3A-D	23095300
A.lon3A01G000393.1.chr3A-D.23663270	chr3A-D	23663270
A.lon3A01G000398.1.chr3A-D.23708067	chr3A-D	23708067
A.lon3A01G000420.1.chr3A-D.24671281	chr3A-D	24671281
A.lon3A01G000421.1.chr3A-D.24676062	chr3A-D	24676062
A.lon3A01G000422.1.chr3A-D.24683302	chr3A-D	24683302
A.lon3A01G000430.1.chr3A-D.24914660	chr3A-D	24914660
A.lon3A01G000434.1.chr3A-D.25340603	chr3A-D	25340603
A.lon3A01G000444.1.chr3A-D.25666928	chr3A-D	25666928
A.lon3A01G000447.1.chr3A-D.25687410	chr3A-D	25687410
A.lon3A01G000448.1.chr3A-D.25786853	chr3A-D	25786853
A.lon3A01G000461.1.chr3A-D.26276052	chr3A-D	26276052
A.lon3A01G000462.1.chr3A-D.26350718	chr3A-D	26350718
A.lon3A01G000469.1.chr3A-D.26641657	chr3A-D	26641657
A.lon3A01G000475.1.chr3A-D.26843647	chr3A-D	26843647
A.lon3A01G000476.1.chr3A-D.26857157	chr3A-D	26857157
A.lon3A01G000477.1.chr3A-D.26887086	chr3A-D	26887086
A.lon3A01G000478.1.chr3A-D.26894743	chr3A-D	26894743
A.lon3A01G000499.1.chr3A-D.28754289	chr3A-D	28754289
A.lon3A01G000502.1.chr3A-D.28881043	chr3A-D	28881043
A.lon3A01G000503.1.chr3A-D.29012196	chr3A-D	29012196
A.lon3A01G000517.1.chr3A-D.29846227	chr3A-D	29846227
A.lon3A01G000522.1.chr3A-D.29916525	chr3A-D	29916525
A.lon3A01G000524.1.chr3A-D.30002898	chr3A-D	30002898
A.lon3A01G000525.1.chr3A-D.30051814	chr3A-D	30051814
A.lon3A01G000529.1.chr3A-D.30141562	chr3A-D	30141562
A.lon3A01G000539.1.chr3A-D.30452669	chr3A-D	30452669
A.lon3A01G000540.1.chr3A-D.30455360	chr3A-D	30455360
A.lon3A01G000541.1.chr3A-D.30459190	chr3A-D	30459190
A.lon3A01G000545.1.chr3A-D.30631717	chr3A-D	30631717
A.lon3A01G000555.1.chr3A-D.31133492	chr3A-D	31133492
A.lon3A01G000556.1.chr3A-D.31233504	chr3A-D	31233504
A.lon3A01G000557.1.chr3A-D.31242753	chr3A-D	31242753
A.lon3A01G000558.1.chr3A-D.31346165	chr3A-D	31346165
A.lon3A01G000559.1.chr3A-D.31349204	chr3A-D	31349204
A.lon3A01G000569.1.chr3A-D.31579366	chr3A-D	31579366
A.lon3A01G000580.1.chr3A-D.31869978	chr3A-D	31869978
A.lon3A01G000592.1.chr3A-D.32158904	chr3A-D	32158904
A.lon3A01G000599.1.chr3A-D.32577762	chr3A-D	32577762
A.lon3A01G000637.1.chr3A-D.33452414	chr3A-D	33452414
A.lon3A01G000644.1.chr3A-D.33609140	chr3A-D	33609140
A.lon3A01G000645.1.chr3A-D.33625999	chr3A-D	33625999
A.lon3A01G000650.1.chr3A-D.33842955	chr3A-D	33842955
A.lon3A01G000656.1.chr3A-D.34099746	chr3A-D	34099746
A.lon3A01G000658.1.chr3A-D.34142452	chr3A-D	34142452
A.lon3A01G000660.1.chr3A-D.34153614	chr3A-D	34153614
A.lon3A01G000661.1.chr3A-D.34156919	chr3A-D	34156919
A.lon3A01G000662.1.chr3A-D.34168122	chr3A-D	34168122
A.lon3A01G000668.1.chr3A-D.34367564	chr3A-D	34367564
A.lon3A01G000673.1.chr3A-D.34491277	chr3A-D	34491277
A.lon3A01G000677.1.chr3A-D.34728857	chr3A-D	34728857
A.lon3A01G000678.1.chr3A-D.34771856	chr3A-D	34771856
A.lon3A01G000686.1.chr3A-D.34965373	chr3A-D	34965373
A.lon3A01G000688.1.chr3A-D.35081934	chr3A-D	35081934
A.lon3A01G000713.1.chr3A-D.36364989	chr3A-D	36364989
A.lon3A01G000719.1.chr3A-D.36556860	chr3A-D	36556860
A.lon3A01G000725.1.chr3A-D.36936626	chr3A-D	36936626
A.lon3A01G000727.1.chr3A-D.36959023	chr3A-D	36959023
A.lon3A01G000745.1.chr3A-D.37273538	chr3A-D	37273538
A.lon3A01G000751.1.chr3A-D.37506355	chr3A-D	37506355
A.lon3A01G000754.1.chr3A-D.37549159	chr3A-D	37549159
A.lon3A01G000756.1.chr3A-D.37663361	chr3A-D	37663361
A.lon3A01G000762.1.chr3A-D.38138618	chr3A-D	38138618
A.lon3A01G000764.1.chr3A-D.38177354	chr3A-D	38177354
A.lon3A01G000771.1.chr3A-D.38360854	chr3A-D	38360854
A.lon3A01G000772.1.chr3A-D.38405316	chr3A-D	38405316
A.lon3A01G000774.1.chr3A-D.38744545	chr3A-D	38744545
A.lon3A01G000776.1.chr3A-D.38846786	chr3A-D	38846786
A.lon3A01G000780.1.chr3A-D.39102892	chr3A-D	39102892
A.lon3A01G000781.1.chr3A-D.39111176	chr3A-D	39111176
A.lon3A01G000783.1.chr3A-D.39250770	chr3A-D	39250770
A.lon3A01G000785.1.chr3A-D.39537641	chr3A-D	39537641
A.lon3A01G000791.1.chr3A-D.39863807	chr3A-D	39863807
A.lon3A01G000792.1.chr3A-D.39898944	chr3A-D	39898944
A.lon3A01G000795.1.chr3A-D.39950279	chr3A-D	39950279
A.lon3A01G000796.1.chr3A-D.40034189	chr3A-D	40034189
A.lon3A01G000797.1.chr3A-D.40043158	chr3A-D	40043158
A.lon3A01G000808.1.chr3A-D.40531835	chr3A-D	40531835
A.lon3A01G000811.1.chr3A-D.40595940	chr3A-D	40595940
A.lon3A01G000825.1.chr3A-D.41995882	chr3A-D	41995882
A.lon3A01G000827.1.chr3A-D.42267381	chr3A-D	42267381
A.lon3A01G000831.1.chr3A-D.42364625	chr3A-D	42364625
A.lon3A01G000834.1.chr3A-D.42653099	chr3A-D	42653099
A.lon3A01G000835.1.chr3A-D.42706107	chr3A-D	42706107
A.lon3A01G000836.1.chr3A-D.42783051	chr3A-D	42783051
A.lon3A01G000842.1.chr3A-D.43118006	chr3A-D	43118006
A.lon3A01G000845.1.chr3A-D.43240101	chr3A-D	43240101
A.lon3A01G000846.1.chr3A-D.43602528	chr3A-D	43602528
A.lon3A01G000859.1.chr3A-D.44163741	chr3A-D	44163741
A.lon3A01G000860.1.chr3A-D.44173249	chr3A-D	44173249
A.lon3A01G000861.1.chr3A-D.44195732	chr3A-D	44195732
A.lon3A01G000863.1.chr3A-D.44399219	chr3A-D	44399219
A.lon3A01G000868.1.chr3A-D.44504832	chr3A-D	44504832
A.lon3A01G000876.1.chr3A-D.44764214	chr3A-D	44764214
A.lon3A01G000913.1.chr3A-D.45715198	chr3A-D	45715198
A.lon3A01G000916.1.chr3A-D.45806639	chr3A-D	45806639
A.lon3A01G000917.1.chr3A-D.45863537	chr3A-D	45863537
A.lon3A01G000973.1.chr3A-D.47290069	chr3A-D	47290069
A.lon3A01G000974.1.chr3A-D.47292646	chr3A-D	47292646
A.lon3A01G000976.1.chr3A-D.47302904	chr3A-D	47302904
A.lon3A01G000980.1.chr3A-D.47413899	chr3A-D	47413899
A.lon3A01G000985.1.chr3A-D.47494568	chr3A-D	47494568
A.lon3A01G000986.1.chr3A-D.47613919	chr3A-D	47613919
A.lon3A01G000989.1.chr3A-D.47710604	chr3A-D	47710604
A.lon3A01G000990.1.chr3A-D.47740375	chr3A-D	47740375
A.lon3A01G000997.1.chr3A-D.47986636	chr3A-D	47986636
A.lon3A01G001007.1.chr3A-D.48243871	chr3A-D	48243871
A.lon3A01G001010.1.chr3A-D.48301641	chr3A-D	48301641
A.lon3A01G001014.1.chr3A-D.48437777	chr3A-D	48437777
A.lon3A01G001025.1.chr3A-D.49005961	chr3A-D	49005961
A.lon3A01G001028.1.chr3A-D.49192977	chr3A-D	49192977
A.lon3A01G001029.1.chr3A-D.49201329	chr3A-D	49201329
A.lon3A01G001030.1.chr3A-D.49205133	chr3A-D	49205133
A.lon3A01G001031.1.chr3A-D.49223741	chr3A-D	49223741
A.lon3A01G001032.1.chr3A-D.49232694	chr3A-D	49232694
A.lon3A01G001033.1.chr3A-D.49285100	chr3A-D	49285100
A.lon3A01G001037.1.chr3A-D.49766471	chr3A-D	49766471
A.lon3A01G001042.1.chr3A-D.49851710	chr3A-D	49851710
A.lon3A01G001048.1.chr3A-D.50241002	chr3A-D	50241002
A.lon3A01G001049.1.chr3A-D.50249640	chr3A-D	50249640
A.lon3A01G001056.1.chr3A-D.50473378	chr3A-D	50473378
A.lon3A01G001067.1.chr3A-D.50807711	chr3A-D	50807711
A.lon3A01G001069.1.chr3A-D.50847545	chr3A-D	50847545
A.lon3A01G001122.1.chr3A-D.53783731	chr3A-D	53783731
A.lon3A01G001147.1.chr3A-D.55047853	chr3A-D	55047853
A.lon3A01G001150.1.chr3A-D.55179521	chr3A-D	55179521
A.lon3A01G001151.1.chr3A-D.55187176	chr3A-D	55187176
A.lon3A01G001152.1.chr3A-D.55191122	chr3A-D	55191122
A.lon3A01G001153.1.chr3A-D.55209431	chr3A-D	55209431
A.lon3A01G001159.1.chr3A-D.55505435	chr3A-D	55505435
A.lon3A01G001161.1.chr3A-D.55633236	chr3A-D	55633236
A.lon3A01G001162.1.chr3A-D.55640891	chr3A-D	55640891
A.lon3A01G001165.1.chr3A-D.55897464	chr3A-D	55897464
A.lon3A01G001187.1.chr3A-D.56625830	chr3A-D	56625830
A.lon3A01G001364.1.chr3A-D.69397905	chr3A-D	69397905
A.lon3A01G001398.1.chr3A-D.70838681	chr3A-D	70838681
A.lon3A01G001433.1.chr3A-D.72362359	chr3A-D	72362359
A.lon3A01G001478.1.chr3A-D.74434035	chr3A-D	74434035
A.lon3A01G001526.1.chr3A-D.76807343	chr3A-D	76807343
A.lon3A01G001616.1.chr3A-D.81326975	chr3A-D	81326975
A.lon3A01G001626.1.chr3A-D.82111671	chr3A-D	82111671
A.lon3A01G001684.1.chr3A-D.86618334	chr3A-D	86618334
A.lon3A01G001717.1.chr3A-D.88543261	chr3A-D	88543261
A.lon3A01G001828.1.chr3A-D.100850341	chr3A-D	100850341
A.lon3A01G001844.1.chr3A-D.101622613	chr3A-D	101622613
A.lon3A01G001916.1.chr3A-D.106711786	chr3A-D	106711786
A.lon3A01G001983.1.chr3A-D.111639293	chr3A-D	111639293
A.lon3A01G001984.1.chr3A-D.111665862	chr3A-D	111665862
A.lon3A01G002008.1.chr3A-D.113849070	chr3A-D	113849070
A.lon3A01G002022.1.chr3A-D.114370999	chr3A-D	114370999
A.lon3A01G002064.1.chr3A-D.117025276	chr3A-D	117025276
A.lon3A01G002074.1.chr3A-D.117387739	chr3A-D	117387739
A.lon3A01G002101.1.chr3A-D.119363287	chr3A-D	119363287
A.lon3A01G002128.1.chr3A-D.120148546	chr3A-D	120148546
A.lon3A01G002221.1.chr3A-D.130519216	chr3A-D	130519216
A.lon3A01G002228.1.chr3A-D.132253078	chr3A-D	132253078
A.lon3A01G002229.1.chr3A-D.132289713	chr3A-D	132289713
A.lon3A01G002232.1.chr3A-D.132619417	chr3A-D	132619417
A.lon3A01G002281.1.chr3A-D.140049249	chr3A-D	140049249
A.lon3A01G002338.1.chr3A-D.148945623	chr3A-D	148945623
[truncated: 2,237 more rows]

## Sheet: Fig E8c
Sanfensan_Chromosome	Start	End	Density
chr1A	1	1000000	0.0714286
chr1A	1000001	2000000	0.0909091
chr1A	2000001	3000000	0.2
chr1A	3000001	4000000	0.4
chr1A	4000001	5000000	0.125
chr1A	5000001	6000000	0.318182
chr1A	6000001	7000000	1.5
chr1A	7000001	8000000	0.416667
chr1A	8000001	9000000	0.318182
chr1A	9000001	10000000	0.238095
chr1A	10000001	11000000	0.875
chr1A	11000001	12000000	0.705882
chr1A	12000001	13000000	0.25
chr1A	13000001	14000000	0.333333
chr1A	14000001	15000000	0.434783
chr1A	15000001	16000000	0.333333
chr1A	16000001	17000000	0.0666667
chr1A	17000001	18000000	0.5
chr1A	18000001	19000000	0.642857
chr1A	19000001	20000000	0.8
chr1A	20000001	21000000	0.75
chr1A	21000001	22000000	0.583333
chr1A	22000001	23000000	0.636364
chr1A	23000001	24000000	0.583333
chr1A	24000001	25000000	0.35
chr1A	25000001	26000000	0.333333
chr1A	26000001	27000000	0.888889
chr1A	27000001	28000000	1.5
chr1A	28000001	29000000	2.5
chr1A	29000001	30000000	2.25
chr1A	30000001	31000000	1.5
chr1A	31000001	32000000	0.5
chr1A	32000001	33000000	1.5
chr1A	33000001	34000000	1.2
chr1A	34000001	35000000	1.66667
chr1A	35000001	36000000	0.833333
chr1A	36000001	37000000	0
chr1A	37000001	38000000	0
chr1A	38000001	39000000	0.666667
chr1A	39000001	40000000	1.75
chr1A	40000001	41000000	1.14286
chr1A	41000001	42000000	2.5
chr1A	42000001	43000000	0.375
chr1A	43000001	44000000	0.875
chr1A	44000001	45000000	0.8
chr1A	45000001	46000000	0.714286
chr1A	46000001	47000000	0.666667
chr1A	47000001	48000000	0.6
chr1A	48000001	49000000	0.625
chr1A	49000001	50000000	0.75
chr1A	50000001	51000000	0.454545
chr1A	51000001	52000000	0.6
chr1A	52000001	53000000	0.444444
chr1A	53000001	54000000	2
chr1A	54000001	55000000	0.5
chr1A	55000001	56000000	2
chr1A	56000001	57000000	0.8
chr1A	57000001	58000000	0.5
chr1A	58000001	59000000	2.33333
chr1A	59000001	60000000	0.5
chr1A	60000001	61000000	1.6
chr1A	61000001	62000000	0
chr1A	62000001	63000000	2.5
chr1A	63000001	64000000	0.4
chr1A	64000001	65000000	2.66667
chr1A	65000001	66000000	0
chr1A	66000001	67000000	2
chr1A	67000001	68000000	1
chr1A	68000001	69000000	2
chr1A	69000001	70000000	0
chr1A	70000001	71000000	1
chr1A	71000001	72000000	7
chr1A	72000001	73000000	2
chr1A	73000001	74000000	1
chr1A	74000001	75000000	0.5
chr1A	75000001	76000000	0.2
chr1A	76000001	77000000	0.666667
chr1A	77000001	78000000	0.75
chr1A	78000001	79000000	0.5
chr1A	79000001	80000000	1
chr1A	80000001	81000000	0.5
chr1A	81000001	82000000	4.5
chr1A	82000001	83000000	1
chr1A	83000001	84000000	1.16667
chr1A	84000001	85000000	1
chr1A	85000001	86000000	0
chr1A	86000001	87000000	1
chr1A	87000001	88000000	1
chr1A	88000001	89000000	2.33333
chr1A	89000001	90000000	4.5
chr1A	90000001	91000000	2
chr1A	91000001	92000000	0.6
chr1A	92000001	93000000	4
chr1A	93000001	94000000	1
chr1A	94000001	95000000	3.5
chr1A	95000001	96000000	0
chr1A	96000001	97000000	1.75
chr1A	97000001	98000000	0.4
chr1A	98000001	99000000	3
chr1A	99000001	100000000	3.5
chr1A	100000001	101000000	2
chr1A	101000001	102000000	1.11111
chr1A	102000001	103000000	1
chr1A	103000001	104000000	0.75
chr1A	104000001	105000000	1.5
chr1A	105000001	106000000	1.33333
chr1A	106000001	107000000	1.4
chr1A	107000001	108000000	1
chr1A	108000001	109000000	2.5
chr1A	109000001	110000000	5
chr1A	110000001	111000000	0.5
chr1A	111000001	112000000	0.3
chr1A	112000001	113000000	4
chr1A	113000001	114000000	0.25
chr1A	114000001	115000000	0.5
chr1A	115000001	116000000	1.2
chr1A	116000001	117000000	1
chr1A	117000001	118000000	6
chr1A	118000001	119000000	1.5
chr1A	119000001	120000000	6
chr1A	120000001	121000000	4
chr1A	121000001	122000000	1.42857
chr1A	122000001	123000000	0.3
chr1A	123000001	124000000	6
chr1A	124000001	125000000	2.5
chr1A	125000001	126000000	1.25
chr1A	126000001	127000000	4
chr1A	127000001	128000000	0.25
chr1A	128000001	129000000	0.5
chr1A	129000001	130000000	1.5
chr1A	130000001	131000000	0.5
chr1A	131000001	132000000	1.5
chr1A	132000001	133000000	1
chr1A	133000001	134000000	4.5
chr1A	134000001	135000000	0.285714
chr1A	135000001	136000000	0.8
chr1A	136000001	137000000	0.571429
chr1A	137000001	138000000	3.5
chr1A	138000001	139000000	3.5
chr1A	139000001	140000000	0.285714
chr1A	140000001	141000000	1
chr1A	141000001	142000000	0
chr1A	142000001	143000000	6
chr1A	143000001	144000000	1
chr1A	144000001	145000000	1.66667
chr1A	145000001	146000000	2
chr1A	146000001	147000000	1
chr1A	147000001	148000000	0.25
chr1A	148000001	149000000	1.5
chr1A	149000001	150000000	4
chr1A	150000001	151000000	0
chr1A	151000001	152000000	1.33333
chr1A	152000001	153000000	0.666667
chr1A	153000001	154000000	0
chr1A	154000001	155000000	0.571429
chr1A	155000001	156000000	1
chr1A	156000001	157000000	2
chr1A	157000001	158000000	0
chr1A	158000001	159000000	2
chr1A	159000001	160000000	1.33333
chr1A	160000001	161000000	0.6
chr1A	161000001	162000000	1.5
chr1A	162000001	163000000	0
chr1A	163000001	164000000	1
chr1A	164000001	165000000	1
chr1A	165000001	166000000	2
chr1A	166000001	167000000	0.8
chr1A	167000001	168000000	0.333333
chr1A	168000001	169000000	1.5
chr1A	169000001	170000000	0.333333
chr1A	170000001	171000000	1.5
chr1A	171000001	172000000	1.5
chr1A	172000001	173000000	0.5
chr1A	173000001	174000000	2.33333
chr1A	174000001	175000000	0
chr1A	175000001	176000000	2
chr1A	176000001	177000000	0
chr1A	177000001	178000000	6
chr1A	178000001	179000000	1
chr1A	179000001	180000000	0
chr1A	180000001	181000000	3
chr1A	181000001	182000000	3
chr1A	182000001	183000000	2
chr1A	183000001	184000000	0
chr1A	184000001	185000000	1.33333
chr1A	185000001	186000000	1
chr1A	186000001	187000000	0.5
chr1A	187000001	188000000	0
chr1A	188000001	189000000	0.666667
chr1A	189000001	190000000	1.1
chr1A	190000001	191000000	1
chr1A	191000001	192000000	1
chr1A	192000001	193000000	0
chr1A	193000001	194000000	11
chr1A	194000001	195000000	0
chr1A	195000001	196000000	1.2
chr1A	196000001	197000000	2
chr1A	197000001	198000000	1.14286
chr1A	198000001	199000000	0.5
chr1A	199000001	200000000	0.5
chr1A	200000001	201000000	1.25
chr1A	201000001	202000000	1
chr1A	202000001	203000000	3.33333
chr1A	203000001	204000000	2.66667
chr1A	204000001	205000000	1
chr1A	205000001	206000000	1
chr1A	206000001	207000000	0
chr1A	207000001	208000000	0
chr1A	208000001	209000000	0
chr1A	209000001	210000000	8
chr1A	210000001	211000000	3
chr1A	211000001	212000000	0.666667
chr1A	212000001	213000000	1.33333
chr1A	213000001	214000000	0.8
chr1A	214000001	215000000	0.6
chr1A	215000001	216000000	1
chr1A	216000001	217000000	1
chr1A	217000001	218000000	2
chr1A	218000001	219000000	0.1875
chr1A	219000001	220000000	1.25
chr1A	220000001	221000000	1.22222
chr1A	221000001	222000000	0.625
chr1A	222000001	223000000	0.3
chr1A	223000001	224000000	2
chr1A	224000001	225000000	0.363636
chr1A	225000001	226000000	0.555556
chr1A	226000001	227000000	0.75
chr1A	227000001	228000000	1.25
chr1A	228000001	229000000	0.0666667
chr1A	229000001	230000000	0.25
chr1A	230000001	231000000	0.833333
chr1A	231000001	232000000	0.0909091
chr1A	232000001	233000000	0.571429
chr1A	233000001	234000000	1.57143
chr1A	234000001	235000000	1.6
chr1A	235000001	236000000	0.333333
chr1A	236000001	237000000	0.75
chr1A	237000001	238000000	0.125
chr1A	238000001	239000000	0.0909091
chr1A	239000001	240000000	0.45
chr1A	240000001	241000000	0.133333
chr1A	241000001	242000000	0.857143
chr1A	242000001	243000000	0.181818
chr1A	243000001	244000000	1.28571
chr1A	244000001	245000000	0.8
chr1A	245000001	246000000	0
chr1A	246000001	247000000	0.631579
chr1A	247000001	248000000	0.75
chr1A	248000001	249000000	0.416667
chr1A	249000001	250000000	0.111111
chr1A	250000001	251000000	0.714286
chr1A	251000001	252000000	0.666667
chr1A	252000001	253000000	0.8
chr1A	253000001	254000000	0.571429
chr1A	254000001	255000000	0.909091
chr1A	255000001	256000000	0.5
chr1A	256000001	257000000	0.75
chr1A	257000001	258000000	0.533333
chr1A	258000001	259000000	0.615385
chr1A	259000001	260000000	0.25
chr1A	260000001	261000000	0.285714
chr1A	261000001	262000000	0.384615
chr1A	262000001	263000000	0.636364
chr1A	263000001	264000000	0.545455
chr1A	264000001	265000000	0.388889
chr1A	265000001	266000000	0.318182
chr1A	266000001	267000000	0.294118
chr1A	267000001	268000000	0.1875
chr1A	268000001	269000000	0.473684
chr1A	269000001	270000000	0.777778
chr1A	270000001	271000000	0.384615
chr1A	271000001	272000000	0.5
chr1A	272000001	273000000	0.1875
chr1A	273000001	274000000	0.125
chr1A	274000001	275000000	0.375
chr1A	275000001	276000000	0
chr1A	276000001	277000000	0
chr1A	277000001	278000000	0
chr1A	278000001	279000000	1
chr1A	279000001	280000000	2.5
chr1A	280000001	281000000	2
chr1A	281000001	282000000	1
chr1A	282000001	283000000	0.153846
chr1A	283000001	284000000	3.5
chr1A	284000001	285000000	0.357143
chr1A	285000001	286000000	0.388889
chr1A	286000001	287000000	0.642857
chr1A	287000001	288000000	0.5625
chr1A	288000001	289000000	0.5
chr1A	289000001	290000000	0.411765
chr1A	290000001	291000000	0.136364
chr1A	291000001	292000000	0.333333
chr1A	292000001	293000000	0.333333
chr1A	293000001	294000000	0.269231
chr1A	294000001	295000000	0.428571
chr1A	295000001	296000000	1
chr1A	296000001	297000000	0.772727
chr1A	297000001	298000000	1
chr1A	298000001	299000000	0.333333
chr1A	299000001	300000000	0.1875
chr1A	300000001	301000000	0.375
chr1A	301000001	302000000	1.22222
chr1A	302000001	303000000	0.25
chr1A	303000001	304000000	0.454545
chr1A	304000001	305000000	0.444444
chr1A	305000001	306000000	1
chr1A	306000001	307000000	0.416667
chr1A	307000001	308000000	0.344828
chr1A	308000001	309000000	0.5
chr1A	309000001	310000000	0.142857
chr1A	310000001	311000000	1.08333
chr1A	311000001	312000000	0.466667
chr1A	312000001	313000000	0.315789
chr1A	313000001	314000000	0.529412
chr1A	314000001	315000000	0.470588
chr1A	315000001	316000000	0.5
chr1A	316000001	317000000	0.35
chr1A	317000001	318000000	0.0769231
chr1A	318000001	319000000	1.5
chr1A	319000001	320000000	0.352941
chr1A	320000001	321000000	0.347826
chr1A	321000001	322000000	0.26087
chr1A	322000001	323000000	0.4
chr1A	323000001	324000000	0.636364
chr1A	324000001	325000000	0.222222
chr1A	325000001	326000000	0.4
chr1A	326000001	327000000	0.666667
chr1A	327000001	328000000	0.75
chr1A	328000001	329000000	0.166667
chr1A	329000001	330000000	0.916667
chr1A	330000001	331000000	0.241379
chr1A	331000001	332000000	0.4
chr1A	332000001	333000000	0.625
chr1A	333000001	334000000	0.647059
chr1A	334000001	335000000	0.64
chr1A	335000001	336000000	0.304348
chr1A	336000001	337000000	0.344828
chr1A	337000001	338000000	0.37037
chr1A	338000001	339000000	0.3
chr1A	339000001	340000000	0.678571
chr1A	340000001	341000000	0.782609
chr1A	341000001	342000000	0.666667
chr1A	342000001	343000000	0.928571
chr1A	343000001	344000000	0.529412
chr1A	344000001	345000000	0.444444
chr1A	345000001	346000000	0.333333
chr1A	346000001	347000000	2
chr1A	347000001	348000000	0.2
chr1A	348000001	349000000	0.636364
chr1A	349000001	350000000	0.28
chr1A	350000001	351000000	0.541667
chr1A	351000001	352000000	0.6
chr1A	352000001	353000000	0.625
chr1A	353000001	354000000	0.777778
chr1A	354000001	355000000	0.681818
chr1A	355000001	356000000	0.647059
chr1A	356000001	357000000	0.366667
chr1A	357000001	358000000	0.4
chr1A	358000001	359000000	1.66667
chr1A	359000001	360000000	0.882353
chr1A	360000001	361000000	0.2
chr1A	361000001	362000000	0.6
chr1A	362000001	363000000	0.294118
chr1A	363000001	364000000	0.714286
chr1A	364000001	365000000	0.333333
chr1A	365000001	366000000	0.294118
chr1A	366000001	367000000	0.384615
chr1A	367000001	368000000	0.625
chr1A	368000001	369000000	0.344828
chr1A	369000001	370000000	0.428571
chr1A	370000001	371000000	0.634146
chr1A	371000001	372000000	0.458333
chr1A	372000001	373000000	0.375
chr1A	373000001	374000000	0.708333
chr1A	374000001	375000000	0.793103
chr1A	375000001	376000000	0.482759
chr1A	376000001	377000000	0.351351
chr1A	377000001	378000000	0.428571
chr1A	378000001	379000000	0.419355
chr1A	379000001	380000000	0.516129
chr1A	380000001	381000000	0.777778
chr1A	381000001	382000000	0.375
chr1A	382000001	383000000	0.944444
chr1A	383000001	384000000	0.48
chr1A	384000001	385000000	0.333333
chr1A	385000001	386000000	0.571429
chr1A	386000001	387000000	0.422222
chr1A	387000001	388000000	0.793103
chr1A	388000001	389000000	0.294118
chr1A	389000001	390000000	0.655172
chr1A	390000001	391000000	0.3125
chr1A	391000001	392000000	0.695652
chr1A	392000001	393000000	0.472222
chr1A	393000001	394000000	0.475
chr1A	394000001	395000000	0.526316
chr1A	395000001	396000000	1.42857
chr1A	396000001	397000000	1.875
chr1A	397000001	398000000	2
chr1A	398000001	399000000	0.25
chr1A	399000001	400000000	0.647059
chr1A	400000001	401000000	1.08333
chr1A	401000001	402000000	0.5
chr1A	402000001	403000000	0.5625
chr1A	403000001	404000000	0.571429
chr1A	404000001	405000000	0.727273
chr1A	405000001	406000000	0.5
chr1A	406000001	407000000	0.323529
chr1A	407000001	408000000	0.740741
chr1A	408000001	409000000	0.266667
chr1A	409000001	410000000	0.551724
chr1A	410000001	411000000	0.459459
chr1A	411000001	412000000	0.631579
chr1A	412000001	413000000	0.4375
chr1A	413000001	414000000	0.454545
chr1A	414000001	415000000	0.428571
chr1A	415000001	416000000	0.230769
chr1A	416000001	417000000	0.72
chr1A	417000001	418000000	0.451613
chr1A	418000001	419000000	0.448276
chr1A	419000001	420000000	0.733333
chr1A	420000001	421000000	0.181818
chr1A	421000001	422000000	0.517241
chr1A	422000001	423000000	0.914286
chr1A	423000001	424000000	0.368421
chr1A	424000001	425000000	0.4
chr1A	425000001	426000000	2.05556
chr1A	426000001	427000000	6.25
chr1A	427000001	428000000	1.34783
chr1A	428000001	429000000	0.904762
chr1A	429000001	430000000	0.6
chr1A	430000001	431000000	0.310345
chr1A	431000001	432000000	1.25
chr1A	432000001	433000000	0.354839
chr1A	433000001	434000000	0.209302
chr1A	434000001	435000000	0.16129
chr1A	435000001	436000000	0.857143
chr1A	436000001	437000000	0.846154
chr1A	437000001	438000000	1.33333
chr1A	438000001	439000000	1.03846
chr1A	439000001	440000000	0.541667
chr1A	440000001	441000000	0.5625
chr1A	441000001	442000000	0.692308
chr1A	442000001	443000000	2.5
chr1A	443000001	444000000	0.454545
chr1A	444000001	445000000	0.333333
chr1A	445000001	446000000	0.555556
chr1A	446000001	447000000	0.545455
chr1A	447000001	448000000	1.6
chr1A	448000001	449000000	1.2
chr1A	449000001	450000000	0.3
chr1A	450000001	451000000	0.2
chr1A	451000001	452000000	0.5
chr1A	452000001	453000000	1.3
chr1A	453000001	454000000	0.466667
chr1A	454000001	455000000	0.875
chr1A	455000001	456000000	1.25
chr1A	456000001	457000000	0.181818
chr1A	457000001	458000000	0.35
chr1A	458000001	459000000	0.583333
chr1A	459000001	460000000	0.857143
chr1A	460000001	461000000	0.631579
chr1A	461000001	462000000	0.375
chr1A	462000001	463000000	0.384615
chr1A	463000001	464000000	1.13333
chr1A	464000001	465000000	0.333333
chr1A	465000001	466000000	0.3
chr1A	466000001	467000000	0
chr1A	467000001	468000000	0.909091
chr1A	468000001	469000000	0.7
chr1A	469000001	470000000	1.5
chr1A	470000001	471000000	0.5
chr1A	471000001	472000000	0.4
chr1A	472000001	473000000	0.578947
chr1A	473000001	474000000	0.391304
chr1A	474000001	475000000	0.9375
chr1A	475000001	476000000	1
chr1A	476000001	477000000	0.47619
chr1A	477000001	478000000	0.761905
chr1A	478000001	479000000	0.48
chr1A	479000001	480000000	0.5
chr1A	480000001	481000000	0.6
chr1A	481000001	482000000	0.4
chr1A	482000001	483000000	0.176471
chr1A	483000001	484000000	0.454545
chr1A	484000001	485000000	0.166667
chr1A	485000001	486000000	0.611111
chr1A	486000001	487000000	0.625
chr1A	487000001	488000000	0.652174
chr1A	488000001	489000000	0.428571
chr1A	489000001	490000000	0.611111
chr1A	490000001	491000000	0.666667
chr1A	491000001	492000000	1.33333
chr1A	492000001	493000000	0.5625
chr1A	493000001	494000000	0.583333
chr1A	494000001	495000000	0.733333
chr1A	495000001	496000000	0.296296
chr1A	496000001	497000000	0.5
chr1A	497000001	498000000	0.714286
chr1A	498000001	499000000	0.35
chr1A	499000001	500000000	3.66667
chr1A	500000001	501000000	0.375
chr1A	501000001	502000000	4.4
chr1A	502000001	503000000	0.636364
chr1A	503000001	504000000	0.478261
chr1A	504000001	505000000	1.26667
chr1A	505000001	506000000	1.06667
chr1A	506000001	507000000	3
chr1A	507000001	508000000	0.5
chr1A	508000001	509000000	1
chr1A	509000001	510000000	0
chr1A	510000001	511000000	0
chr1A	511000001	512000000	0.473684
chr1A	512000001	513000000	0.391304
chr1A	513000001	514000000	0.3
chr1A	514000001	515000000	0.588235
chr1A	515000001	516000000	0.571429
chr1A	516000001	517000000	0.190476
chr1A	517000001	518000000	0.409091
chr1A	518000001	519000000	0.8
chr1A	519000001	520000000	0.466667
chr1A	520000001	521000000	1.18182
chr1A	521000001	522000000	0.454545
chr1A	522000001	523000000	0.558824
chr1A	523000001	524000000	1.07692
chr1A	524000001	525000000	0.4
chr1A	525000001	526000000	0.545455
chr1A	526000001	527000000	0.565217
chr1A	527000001	528000000	0.53125
chr1A	528000001	529000000	0.818182
chr1A	529000001	530000000	0.64
chr1A	530000001	531000000	0.454545
chr1A	531000001	532000000	0.441176
chr1A	532000001	533000000	0.62069
chr1A	533000001	534000000	0.555556
chr1A	534000001	535000000	0.75
chr1A	535000001	536000000	0.619048
chr1A	536000001	537000000	0.25
chr1A	537000001	538000000	0.459459
chr1A	538000001	539000000	0.3
chr1A	539000001	540000000	0.625
chr1A	540000001	541000000	0.269231
chr1A	541000001	542000000	0.488889
chr1A	542000001	543000000	0.583333
chr1A	543000001	544000000	0.393939
chr1A	544000001	545000000	0.45
chr1A	545000001	546000000	0.5
chr1A	546000001	547000000	0.27907
chr1A	547000001	548000000	0.62069
chr1A	548000001	549000000	0.344828
chr1A	549000001	550000000	1
chr1A	550000001	551000000	0.588235
chr1A	551000001	552000000	0.636364
chr1C	1	1000000	0.5
chr1C	1000001	2000000	0.6
chr1C	2000001	3000000	0.4
chr1C	3000001	4000000	0.333333
chr1C	4000001	5000000	0.636364
chr1C	5000001	6000000	0.565217
chr1C	6000001	7000000	0.5
chr1C	7000001	8000000	0.827586
chr1C	8000001	9000000	0.393939
chr1C	9000001	10000000	0.56
chr1C	10000001	11000000	0.388889
chr1C	11000001	12000000	0.44
chr1C	12000001	13000000	0.222222
chr1C	13000001	14000000	0.310345
chr1C	14000001	15000000	0.333333
chr1C	15000001	16000000	0.352941
chr1C	16000001	17000000	0.407407
chr1C	17000001	18000000	0.392857
chr1C	18000001	19000000	0.217391
chr1C	19000001	20000000	0.454545
chr1C	20000001	21000000	0.305556
chr1C	21000001	22000000	0.46875
chr1C	22000001	23000000	0.818182
chr1C	23000001	24000000	0.5625
chr1C	24000001	25000000	0.192308
chr1C	25000001	26000000	0.318182
chr1C	26000001	27000000	0.5
chr1C	27000001	28000000	0.538462
chr1C	28000001	29000000	0.454545
chr1C	29000001	30000000	0.4
chr1C	30000001	31000000	0.653846
chr1C	31000001	32000000	0.904762
chr1C	32000001	33000000	0.714286
chr1C	33000001	34000000	0.521739
chr1C	34000001	35000000	0.578947
chr1C	35000001	36000000	0.432432
chr1C	36000001	37000000	0.535714
chr1C	37000001	38000000	0.5
chr1C	38000001	39000000	0.53125
chr1C	39000001	40000000	1.07143
chr1C	40000001	41000000	0.666667
chr1C	41000001	42000000	0.483871
chr1C	42000001	43000000	0.516129
chr1C	43000001	44000000	0.666667
chr1C	44000001	45000000	0
chr1C	45000001	46000000	0
chr1C	46000001	47000000	0.6
chr1C	47000001	48000000	0.777778
chr1C	48000001	49000000	0.625
chr1C	49000001	50000000	0.25
chr1C	50000001	51000000	0.583333
chr1C	51000001	52000000	0.285714
chr1C	52000001	53000000	1.25
chr1C	53000001	54000000	0.714286
chr1C	54000001	55000000	0.555556
chr1C	55000001	56000000	1.4
chr1C	56000001	57000000	1.6
chr1C	57000001	58000000	1
chr1C	58000001	59000000	1
chr1C	59000001	60000000	1
chr1C	60000001	61000000	0.8125
chr1C	61000001	62000000	0.777778
chr1C	62000001	63000000	0.5
chr1C	63000001	64000000	0.4
chr1C	64000001	65000000	1
chr1C	65000001	66000000	0.375
chr1C	66000001	67000000	3.33333
chr1C	67000001	68000000	1.11111
chr1C	68000001	69000000	1.5
chr1C	69000001	70000000	0.666667
chr1C	70000001	71000000	0.285714
chr1C	71000001	72000000	0.5
chr1C	72000001	73000000	0.666667
chr1C	73000001	74000000	1.5
chr1C	74000001	75000000	0.857143
chr1C	75000001	76000000	0.888889
chr1C	76000001	77000000	0.8
chr1C	77000001	78000000	0.5
chr1C	78000001	79000000	0.5
chr1C	79000001	80000000	1.33333
chr1C	80000001	81000000	0.888889
chr1C	81000001	82000000	1.5
chr1C	82000001	83000000	0
chr1C	83000001	84000000	1.33333
chr1C	84000001	85000000	0.875
chr1C	85000001	86000000	1.2
chr1C	86000001	87000000	1.4
chr1C	87000001	88000000	2
chr1C	88000001	89000000	3
chr1C	89000001	90000000	4.2
chr1C	90000001	91000000	0.875
chr1C	91000001	92000000	1
chr1C	92000001	93000000	2
chr1C	93000001	94000000	4
chr1C	94000001	95000000	0
chr1C	95000001	96000000	0.857143
chr1C	96000001	97000000	0.25
chr1C	97000001	98000000	0
chr1C	98000001	99000000	1
chr1C	99000001	100000000	1.2
chr1C	100000001	101000000	1
chr1C	101000001	102000000	1
chr1C	102000001	103000000	0
chr1C	103000001	104000000	1
chr1C	104000001	105000000	4
chr1C	105000001	106000000	0
chr1C	106000001	107000000	2
chr1C	107000001	108000000	3
chr1C	108000001	109000000	1.6
chr1C	109000001	110000000	0.375
chr1C	110000001	111000000	3
chr1C	111000001	112000000	1
chr1C	112000001	113000000	0.5
chr1C	113000001	114000000	0.75
chr1C	114000001	115000000	3.33333
chr1C	115000001	116000000	0.333333
chr1C	116000001	117000000	6
chr1C	117000001	118000000	0
chr1C	118000001	119000000	0
chr1C	119000001	120000000	7.5
chr1C	120000001	121000000	0
chr1C	121000001	122000000	0
chr1C	122000001	123000000	0
chr1C	123000001	124000000	0.857143
chr1C	124000001	125000000	0.571429
chr1C	125000001	126000000	2
chr1C	126000001	127000000	1.6
chr1C	127000001	128000000	1
chr1C	128000001	129000000	1
chr1C	129000001	130000000	9
chr1C	130000001	131000000	2
chr1C	131000001	132000000	0.75
chr1C	132000001	133000000	1.5
chr1C	133000001	134000000	1
chr1C	134000001	135000000	2
chr1C	135000001	136000000	3
chr1C	136000001	137000000	6
chr1C	137000001	138000000	6
chr1C	138000001	139000000	2
chr1C	139000001	140000000	2
chr1C	140000001	141000000	3
chr1C	141000001	142000000	3
chr1C	142000001	143000000	12
chr1C	143000001	144000000	3.75
chr1C	144000001	145000000	0
chr1C	145000001	146000000	1
chr1C	146000001	147000000	2
chr1C	147000001	148000000	1.5
chr1C	148000001	149000000	0
chr1C	149000001	150000000	7
chr1C	150000001	151000000	3
chr1C	151000001	152000000	0.25
chr1C	152000001	153000000	0.5
chr1C	153000001	154000000	0
chr1C	154000001	155000000	3
chr1C	155000001	156000000	6.5
chr1C	156000001	157000000	0.8
chr1C	157000001	158000000	0
chr1C	158000001	159000000	0.666667
chr1C	159000001	160000000	0.4
chr1C	160000001	161000000	2
chr1C	161000001	162000000	3
chr1C	162000001	163000000	2.75
chr1C	163000001	164000000	0
chr1C	164000001	165000000	4
chr1C	165000001	166000000	3
chr1C	166000001	167000000	2
chr1C	167000001	168000000	1.5
chr1C	168000001	169000000	10
chr1C	169000001	170000000	0
chr1C	170000001	171000000	2.5
chr1C	171000001	172000000	0
chr1C	172000001	173000000	7
chr1C	173000001	174000000	4
chr1C	174000001	175000000	5
chr1C	175000001	176000000	2.33333
chr1C	176000001	177000000	5
chr1C	177000001	178000000	3.33333
chr1C	178000001	179000000	2.33333
chr1C	179000001	180000000	2.5
chr1C	180000001	181000000	4
chr1C	181000001	182000000	0.75
chr1C	182000001	183000000	3
chr1C	183000001	184000000	1
chr1C	184000001	185000000	2.66667
chr1C	185000001	186000000	0
chr1C	186000001	187000000	1
chr1C	187000001	188000000	0
chr1C	188000001	189000000	3
chr1C	189000001	190000000	16
chr1C	190000001	191000000	6
chr1C	191000001	192000000	0
chr1C	192000001	193000000	5
chr1C	193000001	194000000	2.66667
chr1C	194000001	195000000	1
chr1C	195000001	196000000	4.5
chr1C	196000001	197000000	8
chr1C	197000001	198000000	6
chr1C	198000001	199000000	5
chr1C	199000001	200000000	3.5
chr1C	200000001	201000000	0
chr1C	201000001	202000000	2.5
chr1C	202000001	203000000	2.33333
chr1C	203000001	204000000	0
chr1C	204000001	205000000	1
chr1C	205000001	206000000	1.8
chr1C	206000001	207000000	0
chr1C	207000001	208000000	0
chr1C	208000001	209000000	0
chr1C	209000001	210000000	3
chr1C	210000001	211000000	0
chr1C	211000001	212000000	1.5
chr1C	212000001	213000000	2.75
chr1C	213000001	214000000	0
chr1C	214000001	215000000	1
chr1C	215000001	216000000	2
chr1C	216000001	217000000	1.5
chr1C	217000001	218000000	1
chr1C	218000001	219000000	2
chr1C	219000001	220000000	1.5
chr1C	220000001	221000000	0.5
chr1C	221000001	222000000	0.714286
chr1C	222000001	223000000	1
chr1C	223000001	224000000	2
chr1C	224000001	225000000	0
chr1C	225000001	226000000	1.66667
chr1C	226000001	227000000	1.5
chr1C	227000001	228000000	0
chr1C	228000001	229000000	1.5
chr1C	229000001	230000000	2.5
chr1C	230000001	231000000	2
chr1C	231000001	232000000	0.833333
chr1C	232000001	233000000	1.5
chr1C	233000001	234000000	4
chr1C	234000001	235000000	1.33333
chr1C	235000001	236000000	3
chr1C	236000001	237000000	1
chr1C	237000001	238000000	2.66667
chr1C	238000001	239000000	5
chr1C	239000001	240000000	7
chr1C	240000001	241000000	0
chr1C	241000001	242000000	0
chr1C	242000001	243000000	4.66667
chr1C	243000001	244000000	0
chr1C	244000001	245000000	1.25
chr1C	245000001	246000000	1
chr1C	246000001	247000000	1.66667
chr1C	247000001	248000000	2
chr1C	248000001	249000000	2
chr1C	249000001	250000000	1.4
chr1C	250000001	251000000	1
chr1C	251000001	252000000	3.33333
chr1C	252000001	253000000	1.5
chr1C	253000001	254000000	0
chr1C	254000001	255000000	2
chr1C	255000001	256000000	0.6
chr1C	256000001	257000000	2
chr1C	257000001	258000000	0
chr1C	258000001	259000000	2.5
chr1C	259000001	260000000	0.75
chr1C	260000001	261000000	2.33333
chr1C	261000001	262000000	2
chr1C	262000001	263000000	0
chr1C	263000001	264000000	1.5
chr1C	264000001	265000000	1.25
chr1C	265000001	266000000	0
chr1C	266000001	267000000	0.333333
chr1C	267000001	268000000	0
chr1C	268000001	269000000	8
chr1C	269000001	270000000	2
chr1C	270000001	271000000	1.66667
chr1C	271000001	272000000	5
chr1C	272000001	273000000	0.333333
chr1C	273000001	274000000	0.4
chr1C	274000001	275000000	0
chr1C	275000001	276000000	0.833333
chr1C	276000001	277000000	2
chr1C	277000001	278000000	1.5
chr1C	278000001	279000000	1.66667
chr1C	279000001	280000000	0
chr1C	280000001	281000000	0
chr1C	281000001	282000000	1
chr1C	282000001	283000000	2
chr1C	283000001	284000000	7
chr1C	284000001	285000000	2
chr1C	285000001	286000000	0.666667
chr1C	286000001	287000000	0
chr1C	287000001	288000000	0.25
chr1C	288000001	289000000	0.25
chr1C	289000001	290000000	0
chr1C	290000001	291000000	5
chr1C	291000001	292000000	2
chr1C	292000001	293000000	5
chr1C	293000001	294000000	6
chr1C	294000001	295000000	2.66667
chr1C	295000001	296000000	1.25
chr1C	296000001	297000000	0.75
chr1C	297000001	298000000	2.75
chr1C	298000001	299000000	2.5
chr1C	299000001	300000000	2
chr1C	300000001	301000000	3.5
chr1C	301000001	302000000	1.5
chr1C	302000001	303000000	3
chr1C	303000001	304000000	2
chr1C	304000001	305000000	2.2
chr1C	305000001	306000000	1.5
chr1C	306000001	307000000	1.75
chr1C	307000001	308000000	0.666667
chr1C	308000001	309000000	0.5
chr1C	309000001	310000000	0.666667
chr1C	310000001	311000000	0.714286
chr1C	311000001	312000000	1
chr1C	312000001	313000000	0.5
chr1C	313000001	314000000	3
chr1C	314000001	315000000	0.5
chr1C	315000001	316000000	1
chr1C	316000001	317000000	1.5
chr1C	317000001	318000000	0.5
chr1C	318000001	319000000	1
chr1C	319000001	320000000	1
chr1C	320000001	321000000	0.421053
chr1C	321000001	322000000	0.454545
chr1C	322000001	323000000	0.75
chr1C	323000001	324000000	0.363636
chr1C	324000001	325000000	1.4
chr1C	325000001	326000000	0.833333
chr1C	326000001	327000000	1
chr1C	327000001	328000000	1
chr1C	328000001	329000000	1.25
chr1C	329000001	330000000	0.25
chr1C	330000001	331000000	0.5
chr1C	331000001	332000000	0.5
chr1C	332000001	333000000	0
chr1C	333000001	334000000	2.6
chr1C	334000001	335000000	0.666667
chr1C	335000001	336000000	0.222222
chr1C	336000001	337000000	0.75
chr1C	337000001	338000000	1
chr1C	338000001	339000000	0.555556
chr1C	339000001	340000000	0.666667
chr1C	340000001	341000000	1.14286
chr1C	341000001	342000000	1.11111
chr1C	342000001	343000000	2.33333
chr1C	343000001	344000000	0.5
chr1C	344000001	345000000	1.5
chr1C	345000001	346000000	1.57143
chr1C	346000001	347000000	2.5
chr1C	347000001	348000000	0.5
chr1C	348000001	349000000	1.6
chr1C	349000001	350000000	1
chr1C	350000001	351000000	2.66667
chr1C	351000001	352000000	2
chr1C	352000001	353000000	1.875
chr1C	353000001	354000000	3
chr1C	354000001	355000000	1.83333
chr1C	355000001	356000000	0.5
chr1C	356000001	357000000	1
chr1C	357000001	358000000	1
chr1C	358000001	359000000	0.5
chr1C	359000001	360000000	0.8
chr1C	360000001	361000000	0.25
chr1C	361000001	362000000	0.272727
chr1C	362000001	363000000	0.5
chr1C	363000001	364000000	0.363636
chr1C	364000001	365000000	0.5
chr1C	365000001	366000000	0.0833333
chr1C	366000001	367000000	0.5
chr1C	367000001	368000000	1.2
chr1C	368000001	369000000	3.5
chr1C	369000001	370000000	0.529412
chr1C	370000001	371000000	0.5
chr1C	371000001	372000000	1
chr1C	372000001	373000000	0.2
chr1C	373000001	374000000	0.25
chr1C	374000001	375000000	0.375
chr1C	375000001	376000000	1.25
chr1C	376000001	377000000	1
chr1C	377000001	378000000	0.545455
chr1C	378000001	379000000	0.5
chr1C	379000001	380000000	0.714286
chr1C	380000001	381000000	3
chr1C	381000001	382000000	2.4
chr1C	382000001	383000000	1
chr1C	383000001	384000000	1.09091
chr1C	384000001	385000000	1.77778
chr1C	385000001	386000000	0.555556
chr1C	386000001	387000000	1.4
chr1C	387000001	388000000	0.823529
chr1C	388000001	389000000	0.769231
chr1C	389000001	390000000	0.75
chr1C	390000001	391000000	0.692308
chr1C	391000001	392000000	0.857143
chr1C	392000001	393000000	0.266667
chr1C	393000001	394000000	1
chr1C	394000001	395000000	1.08333
chr1C	395000001	396000000	0.555556
chr1C	396000001	397000000	1.5
chr1C	397000001	398000000	0.2
chr1C	398000001	399000000	0.222222
chr1C	399000001	400000000	0.642857
chr1C	400000001	401000000	0.8
chr1C	401000001	402000000	2
chr1C	402000001	403000000	0.466667
chr1C	403000001	404000000	0.375
chr1C	404000001	405000000	0.166667
chr1C	405000001	406000000	0.625
chr1C	406000001	407000000	0.875
chr1C	407000001	408000000	1
chr1C	408000001	409000000	2.33333
chr1C	409000001	410000000	0.571429
chr1C	410000001	411000000	0.866667
chr1C	411000001	412000000	0
chr1C	412000001	413000000	1
chr1C	413000001	414000000	1.08333
chr1C	414000001	415000000	0.818182
chr1C	415000001	416000000	0.857143
chr1C	416000001	417000000	1.28571
chr1C	417000001	418000000	0.875
chr1C	418000001	419000000	0.818182
chr1C	419000001	420000000	0.727273
chr1C	420000001	421000000	0.461538
chr1C	421000001	422000000	0.8
chr1C	422000001	423000000	1.66667
chr1C	423000001	424000000	0.375
chr1C	424000001	425000000	1.14286
chr1C	425000001	426000000	2.33333
chr1C	426000001	427000000	0.428571
chr1C	427000001	428000000	0.357143
chr1C	428000001	429000000	0.5
chr1C	429000001	430000000	0.6
chr1C	430000001	431000000	0.833333
chr1C	431000001	432000000	0.285714
chr1C	432000001	433000000	0.444444
chr1C	433000001	434000000	1
chr1C	434000001	435000000	0.352941
chr1C	435000001	436000000	0.777778
chr1C	436000001	437000000	2.33333
chr1C	437000001	438000000	0.25
chr1C	438000001	439000000	0.625
chr1C	439000001	440000000	1
chr1C	440000001	441000000	0.230769
chr1C	441000001	442000000	0.666667
chr1C	442000001	443000000	0.8
chr1C	443000001	444000000	0.583333
chr1C	444000001	445000000	0.4
chr1C	445000001	446000000	0.666667
chr1C	446000001	447000000	0.5
chr1C	447000001	448000000	0.133333
chr1C	448000001	449000000	1.5
chr1C	449000001	450000000	0.769231
chr1C	450000001	451000000	0.6875
chr1C	451000001	452000000	0.5625
chr1C	452000001	453000000	0.37931
chr1C	453000001	454000000	0.310345
chr1C	454000001	455000000	0.642857
chr1C	455000001	456000000	0.473684
chr1C	456000001	457000000	0.125
chr1C	457000001	458000000	0.25
chr1C	458000001	459000000	0.222222
chr1C	459000001	460000000	1
chr1D	1	1000000	0.5
chr1D	1000001	2000000	0.9
chr1D	2000001	3000000	1.07692
chr1D	3000001	4000000	1.4
chr1D	4000001	5000000	1.13333
chr1D	5000001	6000000	0.454545
chr1D	6000001	7000000	0.764706
chr1D	7000001	8000000	0.461538
chr1D	8000001	9000000	0.8
chr1D	9000001	10000000	0.545455
chr1D	10000001	11000000	0.52381
chr1D	11000001	12000000	0.411765
chr1D	12000001	13000000	0.545455
chr1D	13000001	14000000	0.285714
chr1D	14000001	15000000	0.2
chr1D	15000001	16000000	0.538462
chr1D	16000001	17000000	0.1875
chr1D	17000001	18000000	0.153846
chr1D	18000001	19000000	0.4
chr1D	19000001	20000000	0.6875
chr1D	20000001	21000000	0.375
chr1D	21000001	22000000	0.111111
chr1D	22000001	23000000	0.466667
chr1D	23000001	24000000	0.153846
chr1D	24000001	25000000	0.642857
chr1D	25000001	26000000	0.75
chr1D	26000001	27000000	0.272727
chr1D	27000001	28000000	0.583333
chr1D	28000001	29000000	1.5
chr1D	29000001	30000000	0.8
chr1D	30000001	31000000	6
chr1D	31000001	32000000	1
chr1D	32000001	33000000	0
chr1D	33000001	34000000	1.66667
chr1D	34000001	35000000	0.666667
chr1D	35000001	36000000	2
chr1D	36000001	37000000	0.833333
chr1D	37000001	38000000	1
chr1D	38000001	39000000	0
chr1D	39000001	40000000	1
chr1D	40000001	41000000	1.28571
chr1D	41000001	42000000	1
chr1D	42000001	43000000	1
chr1D	43000001	44000000	3
chr1D	44000001	45000000	1.33333
chr1D	45000001	46000000	4
chr1D	46000001	47000000	1.66667
chr1D	47000001	48000000	1
chr1D	48000001	49000000	1
chr1D	49000001	50000000	1
chr1D	50000001	51000000	1.5
chr1D	51000001	52000000	0.714286
chr1D	52000001	53000000	0.6
chr1D	53000001	54000000	4
chr1D	54000001	55000000	6
chr1D	55000001	56000000	3
chr1D	56000001	57000000	1
chr1D	57000001	58000000	2
chr1D	58000001	59000000	2.5
chr1D	59000001	60000000	0.333333
chr1D	60000001	61000000	5
chr1D	61000001	62000000	0.2
chr1D	62000001	63000000	2
chr1D	63000001	64000000	0.25
chr1D	64000001	65000000	0
chr1D	65000001	66000000	0
chr1D	66000001	67000000	1.5
chr1D	67000001	68000000	2.66667
chr1D	68000001	69000000	3
chr1D	69000001	70000000	0
chr1D	70000001	71000000	1.5
chr1D	71000001	72000000	0.5
chr1D	72000001	73000000	2.33333
chr1D	73000001	74000000	3
chr1D	74000001	75000000	0
chr1D	75000001	76000000	0
chr1D	76000001	77000000	1.4
chr1D	77000001	78000000	1
chr1D	78000001	79000000	2
chr1D	79000001	80000000	8
chr1D	80000001	81000000	0.4
chr1D	81000001	82000000	0.6
chr1D	82000001	83000000	3
chr1D	83000001	84000000	2.5
chr1D	84000001	85000000	4
chr1D	85000001	86000000	5.66667
chr1D	86000001	87000000	3
chr1D	87000001	88000000	0.5
chr1D	88000001	89000000	1
chr1D	89000001	90000000	1.6
chr1D	90000001	91000000	1.5
chr1D	91000001	92000000	0.666667
chr1D	92000001	93000000	0.333333
chr1D	93000001	94000000	0
chr1D	94000001	95000000	4
chr1D	95000001	96000000	0.285714
chr1D	96000001	97000000	1.25
chr1D	97000001	98000000	0
chr1D	98000001	99000000	0.8
chr1D	99000001	100000000	3
chr1D	100000001	101000000	2.25
chr1D	101000001	102000000	0.25
chr1D	102000001	103000000	0.777778
chr1D	103000001	104000000	0
chr1D	104000001	105000000	1
chr1D	105000001	106000000	1.25
chr1D	106000001	107000000	0.571429
chr1D	107000001	108000000	1
chr1D	108000001	109000000	1.25
chr1D	109000001	110000000	0.714286
chr1D	110000001	111000000	2
chr1D	111000001	112000000	4
chr1D	112000001	113000000	1
chr1D	113000001	114000000	1
chr1D	114000001	115000000	1.66667
chr1D	115000001	116000000	1.75
chr1D	116000001	117000000	0.4
chr1D	117000001	118000000	9
chr1D	118000001	119000000	2
chr1D	119000001	120000000	4.5
chr1D	120000001	121000000	1.33333
chr1D	121000001	122000000	0.4
chr1D	122000001	123000000	3
chr1D	123000001	124000000	2
chr1D	124000001	125000000	2
chr1D	125000001	126000000	6
chr1D	126000001	127000000	1
chr1D	127000001	128000000	0.333333
chr1D	128000001	129000000	1
chr1D	129000001	130000000	1.5
chr1D	130000001	131000000	1
chr1D	131000001	132000000	0
chr1D	132000001	133000000	1.66667
chr1D	133000001	134000000	2.5
chr1D	134000001	135000000	4
chr1D	135000001	136000000	1.2
chr1D	136000001	137000000	0.888889
chr1D	137000001	138000000	1
chr1D	138000001	139000000	1.28571
chr1D	139000001	140000000	4
chr1D	140000001	141000000	1
chr1D	141000001	142000000	2
chr1D	142000001	143000000	3
chr1D	143000001	144000000	0.666667
chr1D	144000001	145000000	2
chr1D	145000001	146000000	2
chr1D	146000001	147000000	0
chr1D	147000001	148000000	0
chr1D	148000001	149000000	0
chr1D	149000001	150000000	1
chr1D	150000001	151000000	0.333333
chr1D	151000001	152000000	0.333333
chr1D	152000001	153000000	1.33333
chr1D	153000001	154000000	1.66667
chr1D	154000001	155000000	2
chr1D	155000001	156000000	1.33333
chr1D	156000001	157000000	2.6
chr1D	157000001	158000000	0.8
chr1D	158000001	159000000	1
chr1D	159000001	160000000	2
chr1D	160000001	161000000	2.33333
chr1D	161000001	162000000	4
chr1D	162000001	163000000	2.33333
chr1D	163000001	164000000	1.25
chr1D	164000001	165000000	3.5
chr1D	165000001	166000000	2
chr1D	166000001	167000000	1
chr1D	167000001	168000000	0
chr1D	168000001	169000000	0
chr1D	169000001	170000000	8
chr1D	170000001	171000000	1.66667
chr1D	171000001	172000000	1
chr1D	172000001	173000000	0
chr1D	173000001	174000000	2.33333
chr1D	174000001	175000000	1.33333
chr1D	175000001	176000000	1.5
chr1D	176000001	177000000	2.5
chr1D	177000001	178000000	0.857143
chr1D	178000001	179000000	1.75
chr1D	179000001	180000000	2
chr1D	180000001	181000000	3
chr1D	181000001	182000000	1.33333
chr1D	182000001	183000000	1
chr1D	183000001	184000000	0
chr1D	184000001	185000000	1
chr1D	185000001	186000000	0
chr1D	186000001	187000000	0
chr1D	187000001	188000000	6
chr1D	188000001	189000000	11
chr1D	189000001	190000000	0.666667
chr1D	190000001	191000000	3.25
chr1D	191000001	192000000	1
chr1D	192000001	193000000	0.333333
chr1D	193000001	194000000	1
chr1D	194000001	195000000	1
chr1D	195000001	196000000	0.75
chr1D	196000001	197000000	0.272727
chr1D	197000001	198000000	1.5
chr1D	198000001	199000000	2.75
chr1D	199000001	200000000	1.8
chr1D	200000001	201000000	0.7
chr1D	201000001	202000000	1
chr1D	202000001	203000000	0.272727
chr1D	203000001	204000000	0.714286
chr1D	204000001	205000000	0.909091
chr1D	205000001	206000000	0.5
chr1D	206000001	207000000	0.235294
chr1D	207000001	208000000	0.5
chr1D	208000001	209000000	1
chr1D	209000001	210000000	0.461538
chr1D	210000001	211000000	1
chr1D	211000001	212000000	4
chr1D	212000001	213000000	1.5
chr1D	213000001	214000000	0.5
chr1D	214000001	215000000	1.07692
chr1D	215000001	216000000	0.666667
chr1D	216000001	217000000	0.142857
chr1D	217000001	218000000	0.875
chr1D	218000001	219000000	0.5
chr1D	219000001	220000000	0.454545
chr1D	220000001	221000000	1.16667
chr1D	221000001	222000000	0.4
chr1D	222000001	223000000	1.4
chr1D	223000001	224000000	1
chr1D	224000001	225000000	0.428571
chr1D	225000001	226000000	0.409091
chr1D	226000001	227000000	0.454545
chr1D	227000001	228000000	0.5
chr1D	228000001	229000000	0.461538
chr1D	229000001	230000000	0.625
chr1D	230000001	231000000	0.4
chr1D	231000001	232000000	0.833333
chr1D	232000001	233000000	0.583333
chr1D	233000001	234000000	0.625
chr1D	234000001	235000000	0.2
chr1D	235000001	236000000	1.25
chr1D	236000001	237000000	0.411765
chr1D	237000001	238000000	1.07692
chr1D	238000001	239000000	0.571429
chr1D	239000001	240000000	0.5
chr1D	240000001	241000000	0.769231
chr1D	241000001	242000000	0.375
chr1D	242000001	243000000	2.66667
chr1D	243000001	244000000	0.590909
chr1D	244000001	245000000	0.571429
chr1D	245000001	246000000	0.352941
chr1D	246000001	247000000	0.647059
chr1D	247000001	248000000	0.3125
chr1D	248000001	249000000	0.461538
chr1D	249000001	250000000	0.555556
chr1D	250000001	251000000	0.25
chr1D	251000001	252000000	0.296296
chr1D	252000001	253000000	0.181818
chr1D	253000001	254000000	0.25
chr1D	254000001	255000000	0.538462
chr1D	255000001	256000000	0.846154
chr1D	256000001	257000000	0.416667
chr1D	257000001	258000000	0.666667
chr1D	258000001	259000000	0.909091
chr1D	259000001	260000000	0.315789
chr1D	260000001	261000000	0.454545
chr1D	261000001	262000000	0.304348
chr1D	262000001	263000000	0.4
chr1D	263000001	264000000	0.181818
chr1D	264000001	265000000	0.25
chr1D	265000001	266000000	0.266667
chr1D	266000001	267000000	3
chr1D	267000001	268000000	0.444444
chr1D	268000001	269000000	0.428571
chr1D	269000001	270000000	0.695652
chr1D	270000001	271000000	0.571429
chr1D	271000001	272000000	0.888889
chr1D	272000001	273000000	0.315789
chr1D	273000001	274000000	0.235294
chr1D	274000001	275000000	0.368421
chr1D	275000001	276000000	0.173913
chr1D	276000001	277000000	0.666667
chr1D	277000001	278000000	0.333333
chr1D	278000001	279000000	1.5
chr1D	279000001	280000000	0.7
chr1D	280000001	281000000	0.391304
chr1D	281000001	282000000	0.526316
chr1D	282000001	283000000	0.416667
chr1D	283000001	284000000	1.25
chr1D	284000001	285000000	0.785714
chr1D	285000001	286000000	0.409091
chr1D	286000001	287000000	0.25
chr1D	287000001	288000000	0.304348
chr1D	288000001	289000000	0.727273
chr1D	289000001	290000000	0.538462
chr1D	290000001	291000000	3
chr1D	291000001	292000000	2.5
chr1D	292000001	293000000	0.307692
chr1D	293000001	294000000	0.8
chr1D	294000001	295000000	0.6
chr1D	295000001	296000000	0.548387
chr1D	296000001	297000000	0.44
chr1D	297000001	298000000	0.684211
chr1D	298000001	299000000	0.35
chr1D	299000001	300000000	0.653846
chr1D	300000001	301000000	0.384615
chr1D	301000001	302000000	1.66667
chr1D	302000001	303000000	0.64
chr1D	303000001	304000000	0.409091
chr1D	304000001	305000000	0.5
chr1D	305000001	306000000	0.380952
chr1D	306000001	307000000	0.9375
chr1D	307000001	308000000	0.454545
chr1D	308000001	309000000	0.423077
chr1D	309000001	310000000	0.612903
chr1D	310000001	311000000	0.409091
chr1D	311000001	312000000	0.378378
chr1D	312000001	313000000	0.740741
chr1D	313000001	314000000	0.5
chr1D	314000001	315000000	0.294118
chr1D	315000001	316000000	0.681818
chr1D	316000001	317000000	0.64
chr1D	317000001	318000000	0.241379
chr1D	318000001	319000000	0.3
chr1D	319000001	320000000	0.263158
chr1D	320000001	321000000	0.722222
chr1D	321000001	322000000	0.318182
chr1D	322000001	323000000	0.277778
chr1D	323000001	324000000	0.545455
chr1D	324000001	325000000	1
chr1D	325000001	326000000	1.72727
chr1D	326000001	327000000	0.730769
chr1D	327000001	328000000	0.666667
chr1D	328000001	329000000	0.923077
chr1D	329000001	330000000	1.33333
chr1D	330000001	331000000	0.3
chr1D	331000001	332000000	0.705882
chr1D	332000001	333000000	0.666667
chr1D	333000001	334000000	0.432432
chr1D	334000001	335000000	0.4
chr1D	335000001	336000000	0.588235
chr1D	336000001	337000000	0.5
chr1D	337000001	338000000	0.388889
chr1D	338000001	339000000	0.607143
chr1D	339000001	340000000	0.454545
chr1D	340000001	341000000	0.432432
chr1D	341000001	342000000	0.488372
chr1D	342000001	343000000	0.434783
chr1D	343000001	344000000	0.30303
chr1D	344000001	345000000	0.390244
chr1D	345000001	346000000	0.558824
chr1D	346000001	347000000	0.351852
chr1D	347000001	348000000	0.261905
chr1D	348000001	349000000	0.395349
chr1D	349000001	350000000	0.653846
chr1D	350000001	351000000	0.323529
chr1D	351000001	352000000	0.36
chr1D	352000001	353000000	0.22
chr1D	353000001	354000000	0.285714
chr1D	354000001	355000000	0.444444
chr1D	355000001	356000000	0.482759
chr1D	356000001	357000000	0.8
chr1D	357000001	358000000	0.636364
chr1D	358000001	359000000	0.454545
chr1D	359000001	360000000	0.64
chr1D	360000001	361000000	1.66667
chr1D	361000001	362000000	1
chr1D	362000001	363000000	0.7
chr1D	363000001	364000000	0.333333
chr1D	364000001	365000000	0.37037
chr1D	365000001	366000000	0.789474
chr1D	366000001	367000000	0.352941
chr1D	367000001	368000000	0.344828
chr1D	368000001	369000000	0.9
chr1D	369000001	370000000	0.65625
chr1D	370000001	371000000	0.392857
chr1D	371000001	372000000	0.5
chr1D	372000001	373000000	0.818182
chr1D	373000001	374000000	0.666667
chr1D	374000001	375000000	0.473684
chr1D	375000001	376000000	0.545455
chr1D	376000001	377000000	0.6
chr1D	377000001	378000000	0.642857
chr1D	378000001	379000000	0.75
chr1D	379000001	380000000	0.296296
chr1D	380000001	381000000	0.565217
chr1D	381000001	382000000	0.344828
chr1D	382000001	383000000	0.26087
chr1D	383000001	384000000	0.318182
chr1D	384000001	385000000	0.592593
chr1D	385000001	386000000	0.25
chr1D	386000001	387000000	0.142857
chr1D	387000001	388000000	0.611111
chr1D	388000001	389000000	1.18182
chr1D	389000001	390000000	0.529412
chr1D	390000001	391000000	0.526316
chr1D	391000001	392000000	0.636364
chr1D	392000001	393000000	0.5
chr1D	393000001	394000000	0.560976
chr1D	394000001	395000000	0.5625
chr1D	395000001	396000000	0.565217
chr1D	396000001	397000000	0.75
chr1D	397000001	398000000	0.380952
chr1D	398000001	399000000	0.25
chr1D	399000001	400000000	1.3
chr1D	400000001	401000000	1.85714
chr1D	401000001	402000000	0.571429
chr1D	402000001	403000000	0.571429
chr1D	403000001	404000000	0.909091
chr1D	404000001	405000000	0.666667
chr1D	405000001	406000000	0.428571
chr1D	406000001	407000000	0.6
chr1D	407000001	408000000	0.923077
chr1D	408000001	409000000	0.666667
chr1D	409000001	410000000	0.571429
chr1D	410000001	411000000	0.380952
chr1D	411000001	412000000	0.333333
chr1D	412000001	413000000	0.928571
chr1D	413000001	414000000	0.15
chr1D	414000001	415000000	0.473684
chr1D	415000001	416000000	0.2
chr1D	416000001	417000000	0.434783
chr1D	417000001	418000000	0.5625
chr1D	418000001	419000000	0.238095
chr1D	419000001	420000000	0.227273
chr1D	420000001	421000000	0.208333
chr1D	421000001	422000000	0.407407
chr1D	422000001	423000000	0.388889
chr1D	423000001	424000000	0.304348
chr1D	424000001	425000000	0.714286
chr1D	425000001	426000000	0.666667
chr1D	426000001	427000000	0.25
chr1D	427000001	428000000	0.392857
chr1D	428000001	429000000	0.3
chr1D	429000001	430000000	0.44
chr1D	430000001	431000000	0.535714
chr1D	431000001	432000000	0.282051
chr1D	432000001	433000000	0.322581
chr1D	433000001	434000000	0.423077
chr1D	434000001	435000000	0.166667
chr1D	435000001	436000000	0.6
chr1D	436000001	437000000	0.310345
chr1D	437000001	438000000	0.46875
chr1D	438000001	439000000	0.419355
chr1D	439000001	440000000	0.454545
chr1D	440000001	441000000	0.44
chr1D	441000001	442000000	1
chr1D	442000001	443000000	0.464286
chr1D	443000001	444000000	0.313725
chr1D	444000001	445000000	0.384615
chr1D	445000001	446000000	0.7
chr1D	446000001	447000000	0.206897
chr1D	447000001	448000000	0.333333
chr1D	448000001	449000000	0.184211
chr1D	449000001	450000000	0.178571
chr1D	450000001	451000000	0.291667
chr1D	451000001	452000000	0.285714
chr1D	452000001	453000000	0.25
chr1D	453000001	454000000	0.285714
chr1D	454000001	455000000	0.782609
chr1D	455000001	456000000	0.375
chr1D	456000001	457000000	0.586207
chr1D	457000001	458000000	0.333333
chr1D	458000001	459000000	0.357143
chr1D	459000001	460000000	0.277778
chr1D	460000001	461000000	0.642857
chr1D	461000001	462000000	0.425532
chr1D	462000001	463000000	0.518519
chr1D	463000001	464000000	0.526316
chr1D	464000001	465000000	0.512821
chr1D	465000001	466000000	0.848485
chr1D	466000001	467000000	1.52239
chr1D	467000001	468000000	0.46875
chr1D	468000001	469000000	0.552632
chr1D	469000001	470000000	0.487179
chr1D	470000001	471000000	0.409091
chr1D	471000001	472000000	0.37037
chr1D	472000001	473000000	0.461538
chr1D	473000001	474000000	0.222222
chr2A	1	1000000	0.625
chr2A	1000001	2000000	0.5
chr2A	2000001	3000000	0.3
chr2A	3000001	4000000	0.5
chr2A	4000001	5000000	0.294118
chr2A	5000001	6000000	0.5
chr2A	6000001	7000000	0.636364
chr2A	7000001	8000000	1.5
chr2A	8000001	9000000	0.4
chr2A	9000001	10000000	1.25
chr2A	10000001	11000000	0.294118
chr2A	11000001	12000000	0.636364
chr2A	12000001	13000000	0.909091
chr2A	13000001	14000000	0.4375
chr2A	14000001	15000000	1.2
chr2A	15000001	16000000	0.133333
chr2A	16000001	17000000	0.545455
chr2A	17000001	18000000	0.6
chr2A	18000001	19000000	0.357143
chr2A	19000001	20000000	0.875
chr2A	20000001	21000000	0.7
chr2A	21000001	22000000	1.42857
chr2A	22000001	23000000	0.142857
chr2A	23000001	24000000	1.5
chr2A	24000001	25000000	0.666667
chr2A	25000001	26000000	0.2
chr2A	26000001	27000000	0.428571
chr2A	27000001	28000000	0.333333
chr2A	28000001	29000000	0.666667
chr2A	29000001	30000000	1.25
chr2A	30000001	31000000	0.625
chr2A	31000001	32000000	1
chr2A	32000001	33000000	0
chr2A	33000001	34000000	1.5
chr2A	34000001	35000000	0
chr2A	35000001	36000000	0.25
chr2A	36000001	37000000	1.2
chr2A	37000001	38000000	1.5
chr2A	38000001	39000000	0.75
chr2A	39000001	40000000	2
chr2A	40000001	41000000	0.375
chr2A	41000001	42000000	0.5
chr2A	42000001	43000000	1.33333
chr2A	43000001	44000000	1.2
chr2A	44000001	45000000	0.3
chr2A	45000001	46000000	3
chr2A	46000001	47000000	1.33333
chr2A	47000001	48000000	1
chr2A	48000001	49000000	0
chr2A	49000001	50000000	1
chr2A	50000001	51000000	0.333333
chr2A	51000001	52000000	2.25
chr2A	52000001	53000000	0.75
chr2A	53000001	54000000	1
chr2A	54000001	55000000	0.777778
chr2A	55000001	56000000	1
chr2A	56000001	57000000	1.14286
chr2A	57000001	58000000	0.454545
chr2A	58000001	59000000	6
chr2A	59000001	60000000	0.428571
chr2A	60000001	61000000	1
chr2A	61000001	62000000	0.833333
chr2A	62000001	63000000	0.666667
chr2A	63000001	64000000	0.75
chr2A	64000001	65000000	1
chr2A	65000001	66000000	3.33333
chr2A	66000001	67000000	2
chr2A	67000001	68000000	1.4
chr2A	68000001	69000000	0.8
chr2A	69000001	70000000	3
chr2A	70000001	71000000	0.8
chr2A	71000001	72000000	4
chr2A	72000001	73000000	1.5
chr2A	73000001	74000000	3.66667
chr2A	74000001	75000000	0.333333
chr2A	75000001	76000000	2.28571
chr2A	76000001	77000000	6
chr2A	77000001	78000000	1
chr2A	78000001	79000000	1.11111
chr2A	79000001	80000000	4
chr2A	80000001	81000000	2
chr2A	81000001	82000000	1.5
chr2A	82000001	83000000	0
chr2A	83000001	84000000	3
chr2A	84000001	85000000	6
chr2A	85000001	86000000	2.5
chr2A	86000001	87000000	2.5
chr2A	87000001	88000000	0.8
chr2A	88000001	89000000	1
chr2A	89000001	90000000	2.5
chr2A	90000001	91000000	1
chr2A	91000001	92000000	0.666667
chr2A	92000001	93000000	1
chr2A	93000001	94000000	4
chr2A	94000001	95000000	1.5
chr2A	95000001	96000000	0.666667
chr2A	96000001	97000000	1
chr2A	97000001	98000000	1.4
chr2A	98000001	99000000	2
chr2A	99000001	100000000	2
chr2A	100000001	101000000	3
chr2A	101000001	102000000	1
chr2A	102000001	103000000	1.14286
chr2A	103000001	104000000	0
chr2A	104000001	105000000	0.6
chr2A	105000001	106000000	4
chr2A	106000001	107000000	0.666667
chr2A	107000001	108000000	7
chr2A	108000001	109000000	1
chr2A	109000001	110000000	1.33333
chr2A	110000001	111000000	2
chr2A	111000001	112000000	2
chr2A	112000001	113000000	6
chr2A	113000001	114000000	1
chr2A	114000001	115000000	0
chr2A	115000001	116000000	2.33333
chr2A	116000001	117000000	1
chr2A	117000001	118000000	1
chr2A	118000001	119000000	5
chr2A	119000001	120000000	2
chr2A	120000001	121000000	0.5
chr2A	121000001	122000000	1.66667
chr2A	122000001	123000000	2.25
chr2A	123000001	124000000	0.666667
chr2A	124000001	125000000	2
chr2A	125000001	126000000	0.5
chr2A	126000001	127000000	0.4
chr2A	127000001	128000000	1.5
chr2A	128000001	129000000	1.4
chr2A	129000001	130000000	0
chr2A	130000001	131000000	1.5
chr2A	131000001	132000000	1.33333
chr2A	132000001	133000000	0.5
chr2A	133000001	134000000	2.66667
chr2A	134000001	135000000	3.33333
chr2A	135000001	136000000	1.25
chr2A	136000001	137000000	1.5
chr2A	137000001	138000000	4.5
chr2A	138000001	139000000	1
chr2A	139000001	140000000	0.75
chr2A	140000001	141000000	0
chr2A	141000001	142000000	1.66667
chr2A	142000001	143000000	1.33333
chr2A	143000001	144000000	1
chr2A	144000001	145000000	4
chr2A	145000001	146000000	4
chr2A	146000001	147000000	1.8
chr2A	147000001	148000000	1.5
chr2A	148000001	149000000	1
chr2A	149000001	150000000	1
chr2A	150000001	151000000	0.333333
chr2A	151000001	152000000	1.33333
chr2A	152000001	153000000	1.5
chr2A	153000001	154000000	0
chr2A	154000001	155000000	3
chr2A	155000001	156000000	0
chr2A	156000001	157000000	0
chr2A	157000001	158000000	2
chr2A	158000001	159000000	0.333333
chr2A	159000001	160000000	2
chr2A	160000001	161000000	0
chr2A	161000001	162000000	1.5
chr2A	162000001	163000000	0.75
chr2A	163000001	164000000	2
chr2A	164000001	165000000	0.833333
chr2A	165000001	166000000	3
chr2A	166000001	167000000	1.33333
chr2A	167000001	168000000	1
chr2A	168000001	169000000	1.2
chr2A	169000001	170000000	0.2
chr2A	170000001	171000000	4
chr2A	171000001	172000000	0
chr2A	172000001	173000000	0.5
chr2A	173000001	174000000	1.5
chr2A	174000001	175000000	0.833333
chr2A	175000001	176000000	2
chr2A	176000001	177000000	0.571429
chr2A	177000001	178000000	0.2
chr2A	178000001	179000000	0
chr2A	179000001	180000000	1.4
chr2A	180000001	181000000	1
chr2A	181000001	182000000	5
chr2A	182000001	183000000	1
chr2A	183000001	184000000	2.4
chr2A	184000001	185000000	3
chr2A	185000001	186000000	3.5
chr2A	186000001	187000000	4.66667
chr2A	187000001	188000000	1.25
chr2A	188000001	189000000	0
chr2A	189000001	190000000	2
chr2A	190000001	191000000	3
chr2A	191000001	192000000	1.25
chr2A	192000001	193000000	0.666667
chr2A	193000001	194000000	11
chr2A	194000001	195000000	1.5
chr2A	195000001	196000000	0.5
chr2A	196000001	197000000	2.5
chr2A	197000001	198000000	1
chr2A	198000001	199000000	0.4
chr2A	199000001	200000000	0.75
chr2A	200000001	201000000	0.875
chr2A	201000001	202000000	1.42857
chr2A	202000001	203000000	0.8
chr2A	203000001	204000000	0.5
chr2A	204000001	205000000	0.833333
chr2A	205000001	206000000	0.666667
chr2A	206000001	207000000	0.75
chr2A	207000001	208000000	2.33333
chr2A	208000001	209000000	2.33333
chr2A	209000001	210000000	0.833333
chr2A	210000001	211000000	0.8
chr2A	211000001	212000000	0.5
chr2A	212000001	213000000	1.5
chr2A	213000001	214000000	0.833333
chr2A	214000001	215000000	0.444444
chr2A	215000001	216000000	0
chr2A	216000001	217000000	2
chr2A	217000001	218000000	0.5
chr2A	218000001	219000000	0.8
chr2A	219000001	220000000	0.384615
chr2A	220000001	221000000	0.571429
chr2A	221000001	222000000	2
chr2A	222000001	223000000	0.857143
chr2A	223000001	224000000	0.266667
chr2A	224000001	225000000	1.28571
chr2A	225000001	226000000	1.16667
chr2A	226000001	227000000	0.5
chr2A	227000001	228000000	0.8
chr2A	228000001	229000000	0.6
chr2A	229000001	230000000	0.5
chr2A	230000001	231000000	0.4
chr2A	231000001	232000000	0.916667
chr2A	232000001	233000000	0.777778
chr2A	233000001	234000000	1.83333
chr2A	234000001	235000000	1.28571
chr2A	235000001	236000000	0.6
chr2A	236000001	237000000	1.30769
chr2A	237000001	238000000	0.857143
chr2A	238000001	239000000	0.25
chr2A	239000001	240000000	1.33333
chr2A	240000001	241000000	1
chr2A	241000001	242000000	0.529412
chr2A	242000001	243000000	0.384615
chr2A	243000001	244000000	1.17647
chr2A	244000001	245000000	1.2
chr2A	245000001	246000000	0.875
chr2A	246000001	247000000	1.25
chr2A	247000001	248000000	0.357143
chr2A	248000001	249000000	0.5
chr2A	249000001	250000000	0.357143
chr2A	250000001	251000000	1.4
chr2A	251000001	252000000	0.933333
chr2A	252000001	253000000	1.63636
chr2A	253000001	254000000	0.545455
chr2A	254000001	255000000	0.666667
chr2A	255000001	256000000	0.5
chr2A	256000001	257000000	0.777778
chr2A	257000001	258000000	0.571429
chr2A	258000001	259000000	1.28571
chr2A	259000001	260000000	0.625
chr2A	260000001	261000000	1.4
chr2A	261000001	262000000	0.473684
chr2A	262000001	263000000	1.33333
chr2A	263000001	264000000	0.666667
chr2A	264000001	265000000	0.230769
chr2A	265000001	266000000	1.5
chr2A	266000001	267000000	0.5
chr2A	267000001	268000000	0.0909091
chr2A	268000001	269000000	0.0909091
chr2A	269000001	270000000	0.583333
chr2A	270000001	271000000	0.538462
chr2A	271000001	272000000	0.461538
chr2A	272000001	273000000	0.25
chr2A	273000001	274000000	0.75
chr2A	274000001	275000000	0.181818
chr2A	275000001	276000000	0.555556
chr2A	276000001	277000000	0.538462
chr2A	277000001	278000000	0.8
chr2A	278000001	279000000	0.25
chr2A	279000001	280000000	0.3125
chr2A	280000001	281000000	0.181818
chr2A	281000001	282000000	0.5
chr2A	282000001	283000000	0.5625
chr2A	283000001	284000000	0.666667
chr2A	284000001	285000000	0.625
chr2A	285000001	286000000	0.0454545
chr2A	286000001	287000000	0.454545
chr2A	287000001	288000000	0.333333
chr2A	288000001	289000000	1
chr2A	289000001	290000000	0.5
chr2A	290000001	291000000	0.181818
chr2A	291000001	292000000	0.363636
chr2A	292000001	293000000	0.5
chr2A	293000001	294000000	1.125
chr2A	294000001	295000000	0.529412
chr2A	295000001	296000000	0.133333
chr2A	296000001	297000000	0.421053
chr2A	297000001	298000000	0.5
chr2A	298000001	299000000	0.6
chr2A	299000001	300000000	0.263158
chr2A	300000001	301000000	0.238095
chr2A	301000001	302000000	0.5
chr2A	302000001	303000000	1
chr2A	303000001	304000000	0.833333
chr2A	304000001	305000000	1.16667
chr2A	305000001	306000000	0.0909091
chr2A	306000001	307000000	0.307692
chr2A	307000001	308000000	0.5
chr2A	308000001	309000000	1.71429
chr2A	309000001	310000000	0.2
chr2A	310000001	311000000	0.25
chr2A	311000001	312000000	0.357143
chr2A	312000001	313000000	2
chr2A	313000001	314000000	0.26087
chr2A	314000001	315000000	0.5
chr2A	315000001	316000000	0.470588
chr2A	316000001	317000000	0.210526
chr2A	317000001	318000000	0.7
chr2A	318000001	319000000	1.08333
chr2A	319000001	320000000	0.4
chr2A	320000001	321000000	0.75
chr2A	321000001	322000000	0.727273
chr2A	322000001	323000000	0.333333
chr2A	323000001	324000000	0.846154
chr2A	324000001	325000000	0.333333
chr2A	325000001	326000000	0.75
chr2A	326000001	327000000	0.333333
chr2A	327000001	328000000	0.466667
chr2A	328000001	329000000	0.611111
chr2A	329000001	330000000	0.4
chr2A	330000001	331000000	0.5
chr2A	331000001	332000000	0.631579
chr2A	332000001	333000000	0.555556
chr2A	333000001	334000000	0.590909
chr2A	334000001	335000000	0.714286
chr2A	335000001	336000000	0.36
chr2A	336000001	337000000	0.409091
chr2A	337000001	338000000	0.545455
chr2A	338000001	339000000	0.2
chr2A	339000001	340000000	0.388889
chr2A	340000001	341000000	0.473684
chr2A	341000001	342000000	0.217391
chr2A	342000001	343000000	0.55
chr2A	343000001	344000000	0.529412
chr2A	344000001	345000000	0.193548
chr2A	345000001	346000000	0.291667
chr2A	346000001	347000000	0.36
chr2A	347000001	348000000	0.55
chr2A	348000001	349000000	0.413793
chr2A	349000001	350000000	0.545455
chr2A	350000001	351000000	0.681818
chr2A	351000001	352000000	0.35
chr2A	352000001	353000000	0.433333
chr2A	353000001	354000000	0.391304
chr2A	354000001	355000000	0.151515
chr2A	355000001	356000000	0.205882
chr2A	356000001	357000000	0.375
chr2A	357000001	358000000	0.318182
chr2A	358000001	359000000	0.307692
chr2A	359000001	360000000	0.416667
chr2A	360000001	361000000	0.416667
chr2A	361000001	362000000	0.555556
chr2A	362000001	363000000	0.59375
chr2A	363000001	364000000	0.321429
chr2A	364000001	365000000	0.1
chr2A	365000001	366000000	1.46154
chr2A	366000001	367000000	0.352941
chr2A	367000001	368000000	0.269231
chr2A	368000001	369000000	0.217391
chr2A	369000001	370000000	0.619048
chr2A	370000001	371000000	0.137931
chr2A	371000001	372000000	0.5
chr2A	372000001	373000000	0.451613
chr2A	373000001	374000000	0.580645
chr2A	374000001	375000000	0.28
chr2A	375000001	376000000	0.44
chr2A	376000001	377000000	0.4
chr2A	377000001	378000000	0.3
chr2A	378000001	379000000	0.333333
chr2A	379000001	380000000	0.375
chr2A	380000001	381000000	0.36
chr2A	381000001	382000000	0.814815
chr2A	382000001	383000000	0.5
chr2A	383000001	384000000	0.285714
chr2A	384000001	385000000	0.444444
chr2A	385000001	386000000	0.386364
chr2A	386000001	387000000	0.272727
chr2A	387000001	388000000	0.214286
chr2A	388000001	389000000	0.363636
chr2A	389000001	390000000	0.425
chr2A	390000001	391000000	0.421053
chr2A	391000001	392000000	0.4
chr2A	392000001	393000000	0.324324
chr2A	393000001	394000000	0.545455
chr2A	394000001	395000000	0.64
chr2A	395000001	396000000	0.428571
chr2A	396000001	397000000	0.590909
chr2A	397000001	398000000	0.264151
chr2A	398000001	399000000	0.266667
chr2A	399000001	400000000	0.55
chr2A	400000001	401000000	0.413793
chr2A	401000001	402000000	0.272727
chr2A	402000001	403000000	0.764706
chr2A	403000001	404000000	0.5
chr2A	404000001	405000000	0.411765
chr2A	405000001	406000000	0.3
chr2A	406000001	407000000	0.473684
chr2A	407000001	408000000	0.4375
chr2A	408000001	409000000	1
chr2A	409000001	410000000	1
chr2A	410000001	411000000	0.181818
chr2A	411000001	412000000	0.3
chr2A	412000001	413000000	0.454545
chr2A	413000001	414000000	0.235294
chr2A	414000001	415000000	0.545455
chr2A	415000001	416000000	0.46875
chr2A	416000001	417000000	0.470588
chr2A	417000001	418000000	0.181818
chr2A	418000001	419000000	0.416667
chr2A	419000001	420000000	0.227273
chr2A	420000001	421000000	0.333333
chr2A	421000001	422000000	0.4
chr2A	422000001	423000000	0.1
chr2A	423000001	424000000	1.5
chr2A	424000001	425000000	0.75
chr2A	425000001	426000000	0.636364
chr2A	426000001	427000000	0.4375
chr2A	427000001	428000000	0.7
chr2A	428000001	429000000	0.391304
chr2A	429000001	430000000	0.625
chr2A	430000001	431000000	0.5625
chr2A	431000001	432000000	0.529412
chr2A	432000001	433000000	0.538462
chr2A	433000001	434000000	0.555556
chr2A	434000001	435000000	1
chr2A	435000001	436000000	0.833333
chr2A	436000001	437000000	0.423077
chr2A	437000001	438000000	0.666667
chr2A	438000001	439000000	1.1
chr2A	439000001	440000000	0.842105
chr2A	440000001	441000000	0.37037
chr2A	441000001	442000000	0.416667
chr2A	442000001	443000000	0.571429
chr2A	443000001	444000000	0.692308
chr2A	444000001	445000000	0.727273
chr2A	445000001	446000000	0.6
chr2A	446000001	447000000	0.625
chr2A	447000001	448000000	0.5
chr2A	448000001	449000000	0.631579
chr2A	449000001	450000000	1.25
chr2A	450000001	451000000	0.583333
chr2A	451000001	452000000	0.785714
chr2A	452000001	453000000	0.785714
chr2A	453000001	454000000	0.56
chr2A	454000001	455000000	0.428571
chr2A	455000001	456000000	0.625
chr2A	456000001	457000000	0.242424
chr2A	457000001	458000000	0.457143
chr2A	458000001	459000000	0.28
chr2A	459000001	460000000	0.4
chr2A	460000001	461000000	0.527778
chr2A	461000001	462000000	0.538462
chr2A	462000001	463000000	0.4
chr2C	1	1000000	0.8
chr2C	1000001	2000000	0.916667
chr2C	2000001	3000000	0.5
chr2C	3000001	4000000	0.8
chr2C	4000001	5000000	0.421053
chr2C	5000001	6000000	0.714286
chr2C	6000001	7000000	0.52381
chr2C	7000001	8000000	1.6
chr2C	8000001	9000000	1.35714
chr2C	9000001	10000000	0.294118
chr2C	10000001	11000000	0.578947
chr2C	11000001	12000000	0.35
chr2C	12000001	13000000	0.65
chr2C	13000001	14000000	0.733333
chr2C	14000001	15000000	0.538462
chr2C	15000001	16000000	0.714286
chr2C	16000001	17000000	0.769231
chr2C	17000001	18000000	1.5
chr2C	18000001	19000000	0.47619
chr2C	19000001	20000000	0.615385
chr2C	20000001	21000000	0.375
chr2C	21000001	22000000	0.24
chr2C	22000001	23000000	0.916667
chr2C	23000001	24000000	0.75
chr2C	24000001	25000000	0.529412
chr2C	25000001	26000000	0.357143
chr2C	26000001	27000000	0.333333
chr2C	27000001	28000000	0.142857
chr2C	28000001	29000000	0.769231
chr2C	29000001	30000000	0.545455
chr2C	30000001	31000000	1.57143
chr2C	31000001	32000000	3
chr2C	32000001	33000000	0.25
chr2C	33000001	34000000	1.5
chr2C	34000001	35000000	0.8
chr2C	35000001	36000000	0.294118
chr2C	36000001	37000000	1.5
chr2C	37000001	38000000	1.25
chr2C	38000001	39000000	0.857143
chr2C	39000001	40000000	0.875
chr2C	40000001	41000000	0.588235
chr2C	41000001	42000000	0.916667
chr2C	42000001	43000000	0.727273
chr2C	43000001	44000000	0.428571
chr2C	44000001	45000000	1
chr2C	45000001	46000000	0.928571
chr2C	46000001	47000000	0.555556
chr2C	47000001	48000000	1
chr2C	48000001	49000000	0.777778
chr2C	49000001	50000000	1.16667
[truncated: 8,665 more rows]

## Sheet: Fig E8d
Species	Expaned	Contracted
A. atlantia	386	332
A. longiglumis	409	219
Sanfensan_A	903	569
A. eriantha	501	349
A. insularis_C	663	605
Sanfensan_C	458	1100
A. insularis_D	611	899
Sanfensan_D	325	535
H.vulgare	291	257

## Sheet: Fig E8e
subgenome	value	A.longiglumis
Sanfensan_A	11	38
Sanfensan_C	13	38
Sanfensan_D	3	38
Sanfensan_A	25	4
Sanfensan_C	32	4
Sanfensan_D	43	4
Sanfensan_A	51	5
Sanfensan_C	59	5
Sanfensan_D	48	5
Sanfensan_A	30	25
Sanfensan_C	17	25
Sanfensan_D	26	25
Sanfensan_A	32	23
Sanfensan_C	25	23
Sanfensan_D	25	23
Sanfensan_A	27	11
Sanfensan_C	26	11
Sanfensan_D	29	11
Sanfensan_A	90	29
Sanfensan_C	54	29
Sanfensan_D	112	29
Sanfensan_A	22	26
Sanfensan_C	22	26
Sanfensan_D	30	26
Sanfensan_A	0	1
Sanfensan_C	0	1
Sanfensan_D	0	1
Sanfensan_A	99	10
Sanfensan_C	85	10
Sanfensan_D	119	10
Sanfensan_A	19	18
Sanfensan_C	14	18
Sanfensan_D	25	18
Sanfensan_A	86	20
Sanfensan_C	58	20
Sanfensan_D	81	20
Sanfensan_A	26	24
Sanfensan_C	27	24
Sanfensan_D	26	24
Sanfensan_A	83	77
Sanfensan_C	38	77
Sanfensan_D	82	77
Sanfensan_A	2	8
Sanfensan_C	0	8
Sanfensan_D	0	8
Sanfensan_A	0	3
Sanfensan_C	1	3
Sanfensan_D	0	3
Sanfensan_A	2	11
Sanfensan_C	0	11
Sanfensan_D	1	11
Sanfensan_A	25	53
Sanfensan_C	16	53
Sanfensan_D	33	53
Sanfensan_A	26	27
Sanfensan_C	11	27
Sanfensan_D	44	27
Sanfensan_A	53	5
Sanfensan_C	17	5
Sanfensan_D	45	5
Sanfensan_A	14	14
Sanfensan_C	12	14
Sanfensan_D	18	14
Sanfensan_A	3	18
Sanfensan_C	7	18
Sanfensan_D	3	18
Sanfensan_A	36	32
Sanfensan_C	11	32
Sanfensan_D	33	32
Sanfensan_A	1	43
Sanfensan_C	9	43
Sanfensan_D	5	43
Sanfensan_A	20	21
Sanfensan_C	8	21
Sanfensan_D	31	21
Sanfensan_A	22	32
Sanfensan_C	16	32
Sanfensan_D	39	32
Sanfensan_A	9	14
Sanfensan_C	10	14
Sanfensan_D	17	14
Sanfensan_A	16	19
Sanfensan_C	28	19
Sanfensan_D	9	19
Sanfensan_A	123	28
Sanfensan_C	59	28
Sanfensan_D	119	28
Sanfensan_A	31	31
Sanfensan_C	44	31
Sanfensan_D	29	31
Sanfensan_A	3	8
Sanfensan_C	4	8
Sanfensan_D	2	8
Sanfensan_A	24	28
Sanfensan_C	28	28
Sanfensan_D	6	28
Sanfensan_A	10	10
Sanfensan_C	12	10
Sanfensan_D	17	10
Sanfensan_A	39	23
Sanfensan_C	17	23
Sanfensan_D	29	23
Sanfensan_A	0	302
Sanfensan_C	1	302
Sanfensan_D	1	302
Sanfensan_A	18	17
Sanfensan_C	14	17
Sanfensan_D	18	17
Sanfensan_A	28	24
Sanfensan_C	20	24
Sanfensan_D	21	24
Sanfensan_A	0	1
Sanfensan_C	0	1
Sanfensan_D	1	1
Sanfensan_A	27	31
Sanfensan_C	33	31
Sanfensan_D	24	31
Sanfensan_A	66	54
Sanfensan_C	39	54
Sanfensan_D	38	54
Sanfensan_A	84	56
Sanfensan_C	38	56
Sanfensan_D	69	56
Sanfensan_A	10	14
Sanfensan_C	7	14
Sanfensan_D	16	14
Sanfensan_A	4	1
Sanfensan_C	2	1
Sanfensan_D	5	1
Sanfensan_A	16	24
Sanfensan_C	10	24
Sanfensan_D	20	24
Sanfensan_A	16	11
Sanfensan_C	5	11
Sanfensan_D	22	11
Sanfensan_A	6	17
Sanfensan_C	2	17
Sanfensan_D	11	17
Sanfensan_A	5	5
Sanfensan_C	3	5
Sanfensan_D	2	5
Sanfensan_A	27	24
Sanfensan_C	14	24
Sanfensan_D	25	24
Sanfensan_A	15	15
Sanfensan_C	19	15
Sanfensan_D	13	15
Sanfensan_A	30	42
Sanfensan_C	34	42
Sanfensan_D	26	42
Sanfensan_A	4	4
Sanfensan_C	2	4
Sanfensan_D	1	4
Sanfensan_A	6	19
Sanfensan_C	6	19
Sanfensan_D	11	19
Sanfensan_A	17	14
Sanfensan_C	12	14
Sanfensan_D	19	14
Sanfensan_A	17	12
Sanfensan_C	14	12
Sanfensan_D	12	12
Sanfensan_A	0	6
Sanfensan_C	0	6
Sanfensan_D	0	6
Sanfensan_A	12	7
Sanfensan_C	1	7
Sanfensan_D	7	7
Sanfensan_A	30	36
Sanfensan_C	15	36
Sanfensan_D	41	36
Sanfensan_A	13	16
Sanfensan_C	12	16
Sanfensan_D	11	16
Sanfensan_A	13	15
Sanfensan_C	13	15
Sanfensan_D	12	15
Sanfensan_A	75	33
Sanfensan_C	6	33
Sanfensan_D	92	33
Sanfensan_A	63	64
Sanfensan_C	30	64
Sanfensan_D	60	64
Sanfensan_A	14	10
Sanfensan_C	10	10
Sanfensan_D	18	10
Sanfensan_A	0	4
Sanfensan_C	1	4
Sanfensan_D	1	4
Sanfensan_A	35	24
Sanfensan_C	24	24
Sanfensan_D	37	24
Sanfensan_A	7	1
Sanfensan_C	4	1
Sanfensan_D	5	1
Sanfensan_A	5	6
Sanfensan_C	2	6
Sanfensan_D	9	6
Sanfensan_A	11	11
Sanfensan_C	13	11
Sanfensan_D	7	11
Sanfensan_A	2	4
Sanfensan_C	4	4
Sanfensan_D	5	4
Sanfensan_A	0	4
Sanfensan_C	1	4
Sanfensan_D	0	4
Sanfensan_A	5	4
Sanfensan_C	7	4
Sanfensan_D	5	4
Sanfensan_A	2	9
Sanfensan_C	3	9
Sanfensan_D	5	9
Sanfensan_A	17	11
Sanfensan_C	18	11
Sanfensan_D	21	11
Sanfensan_A	24	22
Sanfensan_C	6	22
Sanfensan_D	32	22
Sanfensan_A	22	18
Sanfensan_C	14	18
Sanfensan_D	19	18
Sanfensan_A	0	1
Sanfensan_C	0	1
Sanfensan_D	0	1
Sanfensan_A	50	13
Sanfensan_C	53	13
Sanfensan_D	59	13
Sanfensan_A	15	14
Sanfensan_C	23	14
Sanfensan_D	3	14
Sanfensan_A	10	18
Sanfensan_C	18	18
Sanfensan_D	12	18
Sanfensan_A	27	42
Sanfensan_C	10	42
Sanfensan_D	23	42
Sanfensan_A	11	8
Sanfensan_C	15	8
Sanfensan_D	14	8
Sanfensan_A	23	22
Sanfensan_C	16	22
Sanfensan_D	11	22
Sanfensan_A	1	1
Sanfensan_C	0	1
Sanfensan_D	0	1
Sanfensan_A	7	5
Sanfensan_C	2	5
Sanfensan_D	5	5
Sanfensan_A	28	34
Sanfensan_C	33	34
Sanfensan_D	30	34
Sanfensan_A	15	48
Sanfensan_C	12	48
Sanfensan_D	26	48
Sanfensan_A	25	37
Sanfensan_C	41	37
Sanfensan_D	25	37
Sanfensan_A	17	15
Sanfensan_C	15	15
Sanfensan_D	8	15
Sanfensan_A	18	14
Sanfensan_C	8	14
Sanfensan_D	12	14
Sanfensan_A	78	50
Sanfensan_C	9	50
Sanfensan_D	84	50
Sanfensan_A	15	11
Sanfensan_C	12	11
Sanfensan_D	14	11
Sanfensan_A	9	7
Sanfensan_C	8	7
Sanfensan_D	12	7
Sanfensan_A	48	56
Sanfensan_C	23	56
Sanfensan_D	62	56
Sanfensan_A	27	2
Sanfensan_C	54	2
Sanfensan_D	33	2
Sanfensan_A	5	6
Sanfensan_C	9	6
Sanfensan_D	6	6
Sanfensan_A	10	14
Sanfensan_C	10	14
Sanfensan_D	13	14
Sanfensan_A	19	21
Sanfensan_C	18	21
Sanfensan_D	17	21
Sanfensan_A	5	4
Sanfensan_C	6	4
Sanfensan_D	7	4
Sanfensan_A	1	4
Sanfensan_C	0	4
Sanfensan_D	2	4
Sanfensan_A	13	20
Sanfensan_C	10	20
Sanfensan_D	7	20
Sanfensan_A	6	5
Sanfensan_C	8	5
Sanfensan_D	6	5
Sanfensan_A	18	9
Sanfensan_C	16	9
Sanfensan_D	18	9
Sanfensan_A	8	9
Sanfensan_C	4	9
Sanfensan_D	10	9
Sanfensan_A	12	13
Sanfensan_C	15	13
Sanfensan_D	11	13
Sanfensan_A	5	8
Sanfensan_C	1	8
Sanfensan_D	8	8
Sanfensan_A	5	10
Sanfensan_C	4	10
Sanfensan_D	4	10
Sanfensan_A	14	15
Sanfensan_C	11	15
Sanfensan_D	19	15
Sanfensan_A	21	44
Sanfensan_C	10	44
Sanfensan_D	22	44
Sanfensan_A	8	4
Sanfensan_C	18	4
Sanfensan_D	7	4
Sanfensan_A	45	44
Sanfensan_C	10	44
Sanfensan_D	97	44
Sanfensan_A	5	4
Sanfensan_C	13	4
Sanfensan_D	6	4
Sanfensan_A	2	1
Sanfensan_C	1	1
Sanfensan_D	1	1
Sanfensan_A	2	3
Sanfensan_C	2	3
Sanfensan_D	1	3
Sanfensan_A	5	3
Sanfensan_C	2	3
Sanfensan_D	5	3
Sanfensan_A	21	106
Sanfensan_C	6	106
Sanfensan_D	25	106
Sanfensan_A	0	1
Sanfensan_C	0	1
Sanfensan_D	0	1
Sanfensan_A	14	16
Sanfensan_C	13	16
Sanfensan_D	11	16
Sanfensan_A	33	25
Sanfensan_C	14	25
Sanfensan_D	35	25
Sanfensan_A	62	64
Sanfensan_C	14	64
Sanfensan_D	61	64
Sanfensan_A	4	11
Sanfensan_C	4	11
Sanfensan_D	1	11
Sanfensan_A	20	16
Sanfensan_C	8	16
Sanfensan_D	17	16
Sanfensan_A	2	7
Sanfensan_C	7	7
Sanfensan_D	2	7
Sanfensan_A	10	11
Sanfensan_C	6	11
Sanfensan_D	5	11
Sanfensan_A	32	30
Sanfensan_C	19	30
Sanfensan_D	28	30
Sanfensan_A	11	12
Sanfensan_C	5	12
Sanfensan_D	16	12
Sanfensan_A	10	11
Sanfensan_C	11	11
Sanfensan_D	10	11
Sanfensan_A	12	29
Sanfensan_C	2	29
Sanfensan_D	11	29
Sanfensan_A	1	8
Sanfensan_C	2	8
Sanfensan_D	1	8
Sanfensan_A	7	9
Sanfensan_C	11	9
Sanfensan_D	8	9
Sanfensan_A	1	3
Sanfensan_C	2	3
Sanfensan_D	2	3
Sanfensan_A	8	9
Sanfensan_C	4	9
Sanfensan_D	10	9
Sanfensan_A	12	14
Sanfensan_C	11	14
Sanfensan_D	10	14
Sanfensan_A	4	4
Sanfensan_C	8	4
Sanfensan_D	5	4
Sanfensan_A	10	8
Sanfensan_C	7	8
Sanfensan_D	14	8
Sanfensan_A	0	6
Sanfensan_C	0	6
Sanfensan_D	0	6
Sanfensan_A	3	20
Sanfensan_C	28	20
Sanfensan_D	5	20
Sanfensan_A	6	5
Sanfensan_C	6	5
Sanfensan_D	3	5
Sanfensan_A	9	12
Sanfensan_C	11	12
Sanfensan_D	19	12
Sanfensan_A	10	5
Sanfensan_C	6	5
Sanfensan_D	9	5
Sanfensan_A	7	4
Sanfensan_C	83	4
Sanfensan_D	22	4
Sanfensan_A	5	8
Sanfensan_C	6	8
Sanfensan_D	5	8
Sanfensan_A	3	2
Sanfensan_C	4	2
Sanfensan_D	9	2
Sanfensan_A	9	7
Sanfensan_C	11	7
Sanfensan_D	9	7
Sanfensan_A	7	35
Sanfensan_C	3	35
Sanfensan_D	3	35
Sanfensan_A	1	6
Sanfensan_C	1	6
Sanfensan_D	1	6
Sanfensan_A	8	6
Sanfensan_C	5	6
Sanfensan_D	8	6
Sanfensan_A	10	10
Sanfensan_C	7	10
Sanfensan_D	8	10
Sanfensan_A	8	9
Sanfensan_C	16	9
Sanfensan_D	8	9
Sanfensan_A	11	15
Sanfensan_C	4	15
Sanfensan_D	24	15
Sanfensan_A	11	16
Sanfensan_C	4	16
Sanfensan_D	11	16
Sanfensan_A	17	18
Sanfensan_C	7	18
Sanfensan_D	10	18
Sanfensan_A	10	14
Sanfensan_C	4	14
Sanfensan_D	8	14
Sanfensan_A	3	6
Sanfensan_C	3	6
Sanfensan_D	5	6
Sanfensan_A	25	9
Sanfensan_C	18	9
Sanfensan_D	28	9
Sanfensan_A	9	12
Sanfensan_C	11	12
Sanfensan_D	10	12
Sanfensan_A	3	6
Sanfensan_C	17	6
Sanfensan_D	10	6
Sanfensan_A	2	2
Sanfensan_C	2	2
Sanfensan_D	5	2
Sanfensan_A	2	10
Sanfensan_C	1	10
Sanfensan_D	1	10
Sanfensan_A	10	10
Sanfensan_C	7	10
Sanfensan_D	10	10
Sanfensan_A	8	9
Sanfensan_C	6	9
Sanfensan_D	7	9
Sanfensan_A	9	23
Sanfensan_C	10	23
Sanfensan_D	8	23
Sanfensan_A	10	7
Sanfensan_C	10	7
Sanfensan_D	10	7
Sanfensan_A	0	4
Sanfensan_C	1	4
Sanfensan_D	0	4
Sanfensan_A	13	15
Sanfensan_C	3	15
Sanfensan_D	23	15
Sanfensan_A	6	9
Sanfensan_C	2	9
Sanfensan_D	3	9
Sanfensan_A	10	11
Sanfensan_C	21	11
Sanfensan_D	17	11
Sanfensan_A	43	36
Sanfensan_C	42	36
Sanfensan_D	34	36
Sanfensan_A	48	2
Sanfensan_C	43	2
Sanfensan_D	37	2
Sanfensan_A	3	12
Sanfensan_C	4	12
Sanfensan_D	10	12
Sanfensan_A	5	12
Sanfensan_C	1	12
Sanfensan_D	3	12
Sanfensan_A	21	11
Sanfensan_C	31	11
Sanfensan_D	14	11
Sanfensan_A	8	6
Sanfensan_C	8	6
Sanfensan_D	8	6
Sanfensan_A	11	4
Sanfensan_C	4	4
Sanfensan_D	6	4
Sanfensan_A	3	2
Sanfensan_C	3	2
Sanfensan_D	4	2
Sanfensan_A	28	8
Sanfensan_C	55	8
Sanfensan_D	18	8
Sanfensan_A	7	9
Sanfensan_C	7	9
Sanfensan_D	9	9
Sanfensan_A	9	9
Sanfensan_C	11	9
Sanfensan_D	7	9
Sanfensan_A	11	8
Sanfensan_C	6	8
Sanfensan_D	12	8
Sanfensan_A	8	5
Sanfensan_C	12	5
Sanfensan_D	4	5
Sanfensan_A	11	9
Sanfensan_C	7	9
Sanfensan_D	9	9
Sanfensan_A	2	3
Sanfensan_C	6	3
Sanfensan_D	2	3
Sanfensan_A	28	23
Sanfensan_C	25	23
Sanfensan_D	31	23
Sanfensan_A	0	14
Sanfensan_C	9	14
Sanfensan_D	29	14
Sanfensan_A	12	10
Sanfensan_C	11	10
Sanfensan_D	18	10
Sanfensan_A	5	9
Sanfensan_C	8	9
Sanfensan_D	9	9
Sanfensan_A	21	16
Sanfensan_C	1	16
Sanfensan_D	27	16
Sanfensan_A	8	13
Sanfensan_C	7	13
Sanfensan_D	10	13
Sanfensan_A	0	2
Sanfensan_C	1	2
Sanfensan_D	0	2
Sanfensan_A	20	11
Sanfensan_C	10	11
Sanfensan_D	18	11
Sanfensan_A	12	17
Sanfensan_C	12	17
Sanfensan_D	6	17
Sanfensan_A	1	1
Sanfensan_C	18	1
Sanfensan_D	3	1
Sanfensan_A	4	7
Sanfensan_C	1	7
Sanfensan_D	8	7
Sanfensan_A	13	11
Sanfensan_C	4	11
Sanfensan_D	12	11
Sanfensan_A	9	6
Sanfensan_C	8	6
Sanfensan_D	8	6
Sanfensan_A	5	7
Sanfensan_C	9	7
Sanfensan_D	11	7
Sanfensan_A	8	8
Sanfensan_C	9	8
Sanfensan_D	7	8
Sanfensan_A	0	1
Sanfensan_C	0	1
Sanfensan_D	0	1
Sanfensan_A	17	101
Sanfensan_C	12	101
Sanfensan_D	13	101
Sanfensan_A	21	81
Sanfensan_C	11	81
Sanfensan_D	27	81
Sanfensan_A	6	7
Sanfensan_C	5	7
Sanfensan_D	11	7
Sanfensan_A	8	9
Sanfensan_C	2	9
Sanfensan_D	16	9
Sanfensan_A	20	19
Sanfensan_C	25	19
Sanfensan_D	19	19
Sanfensan_A	36	7
Sanfensan_C	20	7
Sanfensan_D	44	7
Sanfensan_A	32	25
Sanfensan_C	13	25
Sanfensan_D	52	25
Sanfensan_A	8	4
Sanfensan_C	6	4
Sanfensan_D	3	4
Sanfensan_A	36	25
Sanfensan_C	22	25
Sanfensan_D	27	25
Sanfensan_A	10	9
Sanfensan_C	20	9
Sanfensan_D	13	9
Sanfensan_A	8	7
Sanfensan_C	7	7
Sanfensan_D	7	7
Sanfensan_A	13	15
Sanfensan_C	11	15
Sanfensan_D	12	15
Sanfensan_A	15	13
Sanfensan_C	12	13
Sanfensan_D	16	13
Sanfensan_A	7	10
Sanfensan_C	7	10
Sanfensan_D	8	10
Sanfensan_A	0	3
Sanfensan_C	1	3
Sanfensan_D	0	3
Sanfensan_A	9	7
Sanfensan_C	6	7
Sanfensan_D	9	7
Sanfensan_A	11	13
Sanfensan_C	13	13
Sanfensan_D	11	13
Sanfensan_A	25	23
Sanfensan_C	18	23
Sanfensan_D	33	23
Sanfensan_A	5	4
Sanfensan_C	6	4
Sanfensan_D	5	4
Sanfensan_A	9	10
Sanfensan_C	8	10
Sanfensan_D	11	10
Sanfensan_A	9	7
Sanfensan_C	6	7
Sanfensan_D	11	7
Sanfensan_A	9	8
Sanfensan_C	7	8
Sanfensan_D	8	8
Sanfensan_A	7	5
Sanfensan_C	1	5
Sanfensan_D	9	5
Sanfensan_A	10	13
Sanfensan_C	11	13
Sanfensan_D	9	13
Sanfensan_A	3	7
Sanfensan_C	6	7
Sanfensan_D	0	7
Sanfensan_A	7	6
Sanfensan_C	4	6
Sanfensan_D	7	6
Sanfensan_A	21	17
Sanfensan_C	1	17
Sanfensan_D	25	17
Sanfensan_A	6	1
Sanfensan_C	96	1
Sanfensan_D	7	1
Sanfensan_A	15	11
Sanfensan_C	20	11
Sanfensan_D	8	11
Sanfensan_A	11	13
Sanfensan_C	7	13
Sanfensan_D	12	13
Sanfensan_A	13	9
Sanfensan_C	0	9
Sanfensan_D	7	9
Sanfensan_A	12	5
Sanfensan_C	8	5
Sanfensan_D	7	5
Sanfensan_A	2	4
Sanfensan_C	4	4
Sanfensan_D	3	4
Sanfensan_A	12	14
Sanfensan_C	26	14
Sanfensan_D	9	14
Sanfensan_A	10	11
Sanfensan_C	4	11
Sanfensan_D	16	11
Sanfensan_A	9	7
Sanfensan_C	6	7
Sanfensan_D	8	7
Sanfensan_A	9	8
Sanfensan_C	3	8
Sanfensan_D	18	8
Sanfensan_A	1	5
Sanfensan_C	2	5
Sanfensan_D	2	5
Sanfensan_A	13	9
Sanfensan_C	10	9
Sanfensan_D	5	9
Sanfensan_A	1	1
Sanfensan_C	1	1
Sanfensan_D	2	1
Sanfensan_A	11	10
Sanfensan_C	5	10
Sanfensan_D	12	10
Sanfensan_A	12	8
Sanfensan_C	4	8
Sanfensan_D	4	8
Sanfensan_A	11	11
Sanfensan_C	16	11
Sanfensan_D	14	11
Sanfensan_A	15	11
Sanfensan_C	17	11
Sanfensan_D	15	11
Sanfensan_A	5	5
Sanfensan_C	1	5
Sanfensan_D	3	5
Sanfensan_A	7	4
Sanfensan_C	4	4
Sanfensan_D	6	4
Sanfensan_A	7	3
Sanfensan_C	1	3
Sanfensan_D	6	3
Sanfensan_A	20	2
Sanfensan_C	16	2
Sanfensan_D	31	2
Sanfensan_A	20	10
Sanfensan_C	5	10
Sanfensan_D	11	10
Sanfensan_A	4	5
Sanfensan_C	3	5
Sanfensan_D	3	5
Sanfensan_A	1	5
Sanfensan_C	0	5
Sanfensan_D	1	5
Sanfensan_A	12	5
Sanfensan_C	7	5
Sanfensan_D	11	5
Sanfensan_A	2	2
Sanfensan_C	2	2
Sanfensan_D	0	2
Sanfensan_A	9	9
Sanfensan_C	9	9
Sanfensan_D	11	9
Sanfensan_A	8	8
Sanfensan_C	6	8
Sanfensan_D	8	8
Sanfensan_A	2	5
Sanfensan_C	2	5
Sanfensan_D	2	5
Sanfensan_A	3	4
Sanfensan_C	7	4
Sanfensan_D	8	4
Sanfensan_A	5	5
Sanfensan_C	4	5
Sanfensan_D	12	5
Sanfensan_A	18	5
Sanfensan_C	7	5
Sanfensan_D	12	5
Sanfensan_A	1	160
Sanfensan_C	0	160
Sanfensan_D	0	160
Sanfensan_A	25	4
Sanfensan_C	6	4
Sanfensan_D	26	4
Sanfensan_A	2	20
Sanfensan_C	7	20
Sanfensan_D	4	20
Sanfensan_A	9	9
Sanfensan_C	3	9
Sanfensan_D	22	9
Sanfensan_A	9	3
Sanfensan_C	12	3
Sanfensan_D	10	3
Sanfensan_A	8	7
Sanfensan_C	9	7
Sanfensan_D	6	7
Sanfensan_A	0	2
Sanfensan_C	0	2
Sanfensan_D	0	2
Sanfensan_A	26	34
Sanfensan_C	13	34
Sanfensan_D	18	34
Sanfensan_A	1	6
Sanfensan_C	6	6
Sanfensan_D	1	6
Sanfensan_A	0	4
Sanfensan_C	3	4
Sanfensan_D	2	4
Sanfensan_A	8	11
Sanfensan_C	9	11
Sanfensan_D	7	11
Sanfensan_A	6	6
Sanfensan_C	5	6
Sanfensan_D	6	6
Sanfensan_A	3	88
Sanfensan_C	4	88
Sanfensan_D	3	88
Sanfensan_A	5	7
Sanfensan_C	1	7
Sanfensan_D	4	7
Sanfensan_A	2	3
Sanfensan_C	0	3
Sanfensan_D	1	3
Sanfensan_A	0	5
Sanfensan_C	2	5
Sanfensan_D	0	5
Sanfensan_A	0	13
Sanfensan_C	2	13
Sanfensan_D	2	13
Sanfensan_A	5	2
Sanfensan_C	4	2
Sanfensan_D	3	2
Sanfensan_A	4	5
Sanfensan_C	4	5
Sanfensan_D	2	5
Sanfensan_A	4	6
Sanfensan_C	5	6
Sanfensan_D	6	6
Sanfensan_A	9	8
Sanfensan_C	10	8
Sanfensan_D	11	8
Sanfensan_A	3	11
Sanfensan_C	3	11
Sanfensan_D	0	11
Sanfensan_A	8	5
Sanfensan_C	2	5
Sanfensan_D	7	5
Sanfensan_A	5	7
Sanfensan_C	6	7
Sanfensan_D	4	7
Sanfensan_A	3	1
Sanfensan_C	3	1
Sanfensan_D	4	1
Sanfensan_A	13	13
Sanfensan_C	8	13
Sanfensan_D	13	13
Sanfensan_A	2	1
Sanfensan_C	2	1
Sanfensan_D	0	1
Sanfensan_A	7	6
Sanfensan_C	6	6
Sanfensan_D	6	6
Sanfensan_A	6	5
Sanfensan_C	3	5
Sanfensan_D	5	5
Sanfensan_A	7	8
Sanfensan_C	5	8
Sanfensan_D	13	8
Sanfensan_A	12	14
Sanfensan_C	5	14
Sanfensan_D	19	14
Sanfensan_A	7	8
Sanfensan_C	8	8
Sanfensan_D	7	8
Sanfensan_A	5	8
Sanfensan_C	0	8
Sanfensan_D	12	8
Sanfensan_A	9	16
Sanfensan_C	8	16
Sanfensan_D	8	16
Sanfensan_A	9	9
Sanfensan_C	4	9
Sanfensan_D	9	9
Sanfensan_A	31	2
Sanfensan_C	65	2
Sanfensan_D	38	2
Sanfensan_A	5	5
Sanfensan_C	3	5
Sanfensan_D	2	5
Sanfensan_A	3	2
Sanfensan_C	4	2
Sanfensan_D	2	2
Sanfensan_A	14	19
Sanfensan_C	10	19
Sanfensan_D	8	19
Sanfensan_A	1	3
Sanfensan_C	2	3
Sanfensan_D	2	3
Sanfensan_A	2	4
Sanfensan_C	5	4
Sanfensan_D	4	4
Sanfensan_A	9	10
Sanfensan_C	8	10
Sanfensan_D	10	10
Sanfensan_A	32	15
Sanfensan_C	7	15
Sanfensan_D	33	15
Sanfensan_A	0	14
Sanfensan_C	1	14
Sanfensan_D	0	14
Sanfensan_A	6	11
Sanfensan_C	3	11
Sanfensan_D	7	11
Sanfensan_A	2	4
Sanfensan_C	3	4
Sanfensan_D	2	4
Sanfensan_A	3	3
Sanfensan_C	2	3
Sanfensan_D	4	3
Sanfensan_A	41	38
Sanfensan_C	21	38
Sanfensan_D	22	38
Sanfensan_A	3	6
Sanfensan_C	5	6
Sanfensan_D	9	6
Sanfensan_A	5	6
Sanfensan_C	5	6
Sanfensan_D	6	6
Sanfensan_A	9	11
Sanfensan_C	4	11
Sanfensan_D	12	11
Sanfensan_A	5	3
Sanfensan_C	5	3
Sanfensan_D	3	3
Sanfensan_A	0	1
Sanfensan_C	1	1
Sanfensan_D	1	1
Sanfensan_A	33	19
Sanfensan_C	3	19
Sanfensan_D	36	19
Sanfensan_A	0	1
Sanfensan_C	0	1
Sanfensan_D	0	1
Sanfensan_A	0	2
Sanfensan_C	1	2
Sanfensan_D	1	2
Sanfensan_A	15	13
Sanfensan_C	10	13
Sanfensan_D	15	13
Sanfensan_A	4	8
Sanfensan_C	5	8
Sanfensan_D	8	8
Sanfensan_A	14	17
Sanfensan_C	2	17
Sanfensan_D	10	17
Sanfensan_A	7	8
Sanfensan_C	1	8
Sanfensan_D	6	8
Sanfensan_A	3	6
Sanfensan_C	4	6
Sanfensan_D	1	6
Sanfensan_A	16	11
Sanfensan_C	20	11
Sanfensan_D	14	11
Sanfensan_A	3	3
Sanfensan_C	0	3
Sanfensan_D	1	3
Sanfensan_A	6	6
Sanfensan_C	5	6
Sanfensan_D	5	6
Sanfensan_A	4	3
Sanfensan_C	4	3
Sanfensan_D	4	3
Sanfensan_A	4	3
Sanfensan_C	2	3
Sanfensan_D	3	3
Sanfensan_A	5	4
Sanfensan_C	4	4
Sanfensan_D	4	4
Sanfensan_A	0	15
Sanfensan_C	0	15
Sanfensan_D	1	15
Sanfensan_A	13	11
Sanfensan_C	2	11
Sanfensan_D	16	11
Sanfensan_A	4	4
Sanfensan_C	1	4
Sanfensan_D	3	4
Sanfensan_A	6	8
Sanfensan_C	5	8
Sanfensan_D	6	8
Sanfensan_A	10	7
Sanfensan_C	6	7
Sanfensan_D	7	7
Sanfensan_A	2	5
Sanfensan_C	2	5
Sanfensan_D	0	5
Sanfensan_A	9	12
Sanfensan_C	8	12
Sanfensan_D	8	12
Sanfensan_A	3	3
Sanfensan_C	8	3
Sanfensan_D	6	3
Sanfensan_A	2	4
Sanfensan_C	3	4
Sanfensan_D	3	4
Sanfensan_A	5	4
Sanfensan_C	4	4
Sanfensan_D	4	4
Sanfensan_A	4	7
Sanfensan_C	9	7
Sanfensan_D	8	7
Sanfensan_A	7	12
Sanfensan_C	11	12
Sanfensan_D	3	12
Sanfensan_A	7	5
Sanfensan_C	5	5
Sanfensan_D	7	5
Sanfensan_A	4	3
Sanfensan_C	1	3
Sanfensan_D	6	3
Sanfensan_A	1	2
Sanfensan_C	1	2
Sanfensan_D	1	2
Sanfensan_A	18	69
Sanfensan_C	16	69
Sanfensan_D	16	69
Sanfensan_A	5	18
Sanfensan_C	4	18
Sanfensan_D	7	18
Sanfensan_A	13	10
Sanfensan_C	2	10
Sanfensan_D	5	10
Sanfensan_A	0	3
Sanfensan_C	0	3
Sanfensan_D	2	3
Sanfensan_A	1	2
Sanfensan_C	1	2
Sanfensan_D	1	2
Sanfensan_A	11	9
Sanfensan_C	5	9
Sanfensan_D	12	9
Sanfensan_A	5	5
Sanfensan_C	0	5
Sanfensan_D	6	5
Sanfensan_A	0	45
Sanfensan_C	0	45
Sanfensan_D	0	45
Sanfensan_A	13	7
Sanfensan_C	9	7
Sanfensan_D	8	7
Sanfensan_A	10	9
Sanfensan_C	1	9
Sanfensan_D	12	9
Sanfensan_A	3	5
Sanfensan_C	2	5
Sanfensan_D	3	5
Sanfensan_A	6	5
Sanfensan_C	8	5
Sanfensan_D	6	5
Sanfensan_A	8	9
Sanfensan_C	5	9
Sanfensan_D	7	9
Sanfensan_A	4	7
Sanfensan_C	1	7
Sanfensan_D	3	7
Sanfensan_A	22	24
Sanfensan_C	23	24
Sanfensan_D	20	24
Sanfensan_A	6	5
Sanfensan_C	1	5
Sanfensan_D	6	5
Sanfensan_A	8	9
Sanfensan_C	6	9
Sanfensan_D	7	9
Sanfensan_A	6	6
Sanfensan_C	1	6
Sanfensan_D	13	6
Sanfensan_A	13	17
Sanfensan_C	10	17
Sanfensan_D	12	17
Sanfensan_A	2	14
Sanfensan_C	3	14
Sanfensan_D	1	14
Sanfensan_A	6	11
Sanfensan_C	4	11
Sanfensan_D	7	11
Sanfensan_A	5	3
Sanfensan_C	3	3
Sanfensan_D	3	3
Sanfensan_A	6	6
Sanfensan_C	8	6
Sanfensan_D	6	6
Sanfensan_A	11	10
Sanfensan_C	5	10
Sanfensan_D	7	10
Sanfensan_A	6	12
Sanfensan_C	4	12
Sanfensan_D	7	12
Sanfensan_A	15	7
Sanfensan_C	2	7
Sanfensan_D	8	7
Sanfensan_A	7	7
Sanfensan_C	6	7
Sanfensan_D	8	7
Sanfensan_A	2	3
Sanfensan_C	5	3
Sanfensan_D	2	3
Sanfensan_A	4	4
Sanfensan_C	2	4
Sanfensan_D	8	4
Sanfensan_A	1	3
Sanfensan_C	1	3
Sanfensan_D	1	3
Sanfensan_A	3	7
Sanfensan_C	4	7
Sanfensan_D	7	7
Sanfensan_A	8	13
Sanfensan_C	6	13
Sanfensan_D	7	13
Sanfensan_A	4	5
Sanfensan_C	5	5
Sanfensan_D	1	5
Sanfensan_A	2	5
Sanfensan_C	2	5
Sanfensan_D	6	5
Sanfensan_A	12	9
Sanfensan_C	11	9
Sanfensan_D	11	9
Sanfensan_A	11	10
Sanfensan_C	5	10
Sanfensan_D	5	10
Sanfensan_A	4	6
Sanfensan_C	8	6
Sanfensan_D	5	6
Sanfensan_A	4	4
Sanfensan_C	1	4
Sanfensan_D	3	4
Sanfensan_A	3	4
Sanfensan_C	3	4
Sanfensan_D	2	4
Sanfensan_A	4	6
Sanfensan_C	6	6
Sanfensan_D	11	6
Sanfensan_A	2	1
Sanfensan_C	3	1
Sanfensan_D	2	1
Sanfensan_A	4	8
Sanfensan_C	1	8
Sanfensan_D	9	8
Sanfensan_A	5	4
Sanfensan_C	3	4
Sanfensan_D	4	4
Sanfensan_A	4	6
Sanfensan_C	4	6
Sanfensan_D	4	6
Sanfensan_A	5	8
Sanfensan_C	8	8
Sanfensan_D	10	8
Sanfensan_A	9	9
Sanfensan_C	13	9
Sanfensan_D	9	9
Sanfensan_A	5	4
Sanfensan_C	1	4
Sanfensan_D	5	4
Sanfensan_A	8	6
Sanfensan_C	6	6
Sanfensan_D	10	6
Sanfensan_A	6	4
Sanfensan_C	7	4
Sanfensan_D	8	4
Sanfensan_A	10	10
Sanfensan_C	3	10
Sanfensan_D	14	10
Sanfensan_A	7	7
Sanfensan_C	8	7
Sanfensan_D	6	7
Sanfensan_A	0	1
Sanfensan_C	0	1
Sanfensan_D	0	1
Sanfensan_A	10	18
Sanfensan_C	0	18
Sanfensan_D	9	18
Sanfensan_A	11	9
Sanfensan_C	8	9
Sanfensan_D	8	9
Sanfensan_A	5	3
Sanfensan_C	2	3
Sanfensan_D	5	3
Sanfensan_A	8	7
Sanfensan_C	7	7
Sanfensan_D	5	7
Sanfensan_A	5	6
Sanfensan_C	3	6
Sanfensan_D	4	6
Sanfensan_A	6	6
Sanfensan_C	0	6
Sanfensan_D	9	6
Sanfensan_A	4	3
Sanfensan_C	2	3
Sanfensan_D	3	3
Sanfensan_A	14	12
Sanfensan_C	15	12
Sanfensan_D	11	12
Sanfensan_A	1	5
Sanfensan_C	5	5
Sanfensan_D	0	5
Sanfensan_A	0	1
Sanfensan_C	0	1
Sanfensan_D	0	1
Sanfensan_A	4	5
Sanfensan_C	5	5
Sanfensan_D	3	5
Sanfensan_A	2	4
Sanfensan_C	2	4
Sanfensan_D	2	4
Sanfensan_A	7	9
Sanfensan_C	6	9
Sanfensan_D	6	9
Sanfensan_A	5	5
Sanfensan_C	8	5
Sanfensan_D	2	5
Sanfensan_A	6	5
Sanfensan_C	3	5
Sanfensan_D	7	5
Sanfensan_A	6	12
Sanfensan_C	12	12
Sanfensan_D	6	12
Sanfensan_A	2	2
Sanfensan_C	3	2
Sanfensan_D	0	2
Sanfensan_A	4	8
Sanfensan_C	10	8
Sanfensan_D	7	8
Sanfensan_A	71	10
Sanfensan_C	2	10
Sanfensan_D	32	10
Sanfensan_A	5	7
Sanfensan_C	7	7
Sanfensan_D	7	7
Sanfensan_A	19	6
Sanfensan_C	15	6
Sanfensan_D	7	6
Sanfensan_A	7	7
Sanfensan_C	13	7
Sanfensan_D	8	7
Sanfensan_A	4	4
Sanfensan_C	6	4
Sanfensan_D	3	4
Sanfensan_A	11	7
Sanfensan_C	17	7
Sanfensan_D	1	7
Sanfensan_A	2	2
Sanfensan_C	2	2
Sanfensan_D	2	2
Sanfensan_A	38	2
Sanfensan_C	11	2
Sanfensan_D	51	2
Sanfensan_A	0	130
Sanfensan_C	0	130
Sanfensan_D	0	130
Sanfensan_A	9	14
Sanfensan_C	6	14
Sanfensan_D	8	14
Sanfensan_A	7	6
Sanfensan_C	6	6
Sanfensan_D	6	6
Sanfensan_A	11	4
Sanfensan_C	4	4
Sanfensan_D	9	4
Sanfensan_A	4	4
Sanfensan_C	1	4
Sanfensan_D	7	4
Sanfensan_A	0	13
Sanfensan_C	2	13
Sanfensan_D	0	13
Sanfensan_A	4	6
Sanfensan_C	7	6
Sanfensan_D	1	6
Sanfensan_A	27	9
Sanfensan_C	56	9
Sanfensan_D	24	9
Sanfensan_A	10	1
Sanfensan_C	1	1
Sanfensan_D	7	1
Sanfensan_A	2	4
Sanfensan_C	9	4
Sanfensan_D	7	4
Sanfensan_A	8	8
Sanfensan_C	4	8
Sanfensan_D	7	8
Sanfensan_A	12	8
Sanfensan_C	12	8
Sanfensan_D	8	8
Sanfensan_A	7	7
Sanfensan_C	7	7
Sanfensan_D	7	7
Sanfensan_A	35	37
Sanfensan_C	0	37
Sanfensan_D	3	37
Sanfensan_A	11	11
Sanfensan_C	15	11
Sanfensan_D	13	11
Sanfensan_A	14	16
Sanfensan_C	5	16
Sanfensan_D	10	16
Sanfensan_A	6	5
Sanfensan_C	5	5
Sanfensan_D	3	5
Sanfensan_A	9	10
Sanfensan_C	8	10
Sanfensan_D	6	10
Sanfensan_A	7	7
Sanfensan_C	1	7
Sanfensan_D	13	7
Sanfensan_A	4	4
Sanfensan_C	0	4
Sanfensan_D	10	4
Sanfensan_A	5	4
Sanfensan_C	7	4
Sanfensan_D	3	4
Sanfensan_A	7	8
Sanfensan_C	4	8
Sanfensan_D	4	8
Sanfensan_A	0	3
Sanfensan_C	0	3
Sanfensan_D	1	3
Sanfensan_A	0	18
Sanfensan_C	0	18
Sanfensan_D	0	18
Sanfensan_A	25	4
Sanfensan_C	7	4
Sanfensan_D	7	4
Sanfensan_A	4	5
Sanfensan_C	3	5
Sanfensan_D	3	5
Sanfensan_A	4	5
Sanfensan_C	5	5
Sanfensan_D	4	5
Sanfensan_A	6	5
Sanfensan_C	3	5
Sanfensan_D	7	5
Sanfensan_A	7	5
Sanfensan_C	5	5
Sanfensan_D	5	5
Sanfensan_A	5	10
Sanfensan_C	5	10
Sanfensan_D	8	10
Sanfensan_A	7	9
Sanfensan_C	4	9
Sanfensan_D	14	9
Sanfensan_A	2	2
Sanfensan_C	1	2
Sanfensan_D	4	2
Sanfensan_A	8	11
Sanfensan_C	8	11
Sanfensan_D	9	11
Sanfensan_A	5	3
Sanfensan_C	5	3
Sanfensan_D	1	3
Sanfensan_A	12	7
Sanfensan_C	8	7
Sanfensan_D	15	7
Sanfensan_A	30	1
Sanfensan_C	40	1
Sanfensan_D	26	1
Sanfensan_A	3	2
Sanfensan_C	0	2
Sanfensan_D	2	2
Sanfensan_A	7	6
Sanfensan_C	5	6
Sanfensan_D	5	6
Sanfensan_A	11	10
Sanfensan_C	6	10
Sanfensan_D	12	10
Sanfensan_A	9	10
Sanfensan_C	4	10
Sanfensan_D	11	10
Sanfensan_A	12	16
Sanfensan_C	20	16
Sanfensan_D	12	16
Sanfensan_A	8	6
Sanfensan_C	5	6
Sanfensan_D	6	6
Sanfensan_A	5	3
Sanfensan_C	1	3
Sanfensan_D	8	3
Sanfensan_A	3	2
Sanfensan_C	1	2
Sanfensan_D	3	2
Sanfensan_A	5	7
Sanfensan_C	3	7
Sanfensan_D	4	7
Sanfensan_A	4	7
Sanfensan_C	1	7
Sanfensan_D	3	7
Sanfensan_A	9	8
Sanfensan_C	2	8
Sanfensan_D	10	8
Sanfensan_A	4	5
Sanfensan_C	3	5
Sanfensan_D	4	5
Sanfensan_A	6	4
Sanfensan_C	5	4
Sanfensan_D	4	4
Sanfensan_A	9	4
Sanfensan_C	5	4
Sanfensan_D	6	4
Sanfensan_A	2	3
Sanfensan_C	1	3
Sanfensan_D	1	3
Sanfensan_A	1	7
Sanfensan_C	2	7
Sanfensan_D	2	7
Sanfensan_A	0	18
Sanfensan_C	0	18
Sanfensan_D	0	18
Sanfensan_A	32	1
Sanfensan_C	7	1
Sanfensan_D	21	1
Sanfensan_A	2	4
Sanfensan_C	6	4
Sanfensan_D	2	4
Sanfensan_A	0	1
Sanfensan_C	0	1
Sanfensan_D	0	1
Sanfensan_A	2	4
Sanfensan_C	3	4
Sanfensan_D	3	4
Sanfensan_A	4	7
Sanfensan_C	11	7
Sanfensan_D	5	7
Sanfensan_A	20	48
Sanfensan_C	18	48
Sanfensan_D	15	48
Sanfensan_A	25	1
Sanfensan_C	13	1
Sanfensan_D	19	1
Sanfensan_A	6	6
Sanfensan_C	5	6
Sanfensan_D	6	6
Sanfensan_A	3	5
Sanfensan_C	2	5
Sanfensan_D	7	5
Sanfensan_A	11	12
Sanfensan_C	6	12
Sanfensan_D	12	12
Sanfensan_A	8	5
Sanfensan_C	1	5
Sanfensan_D	3	5
Sanfensan_A	4	2
Sanfensan_C	2	2
Sanfensan_D	5	2
Sanfensan_A	11	10
Sanfensan_C	4	10
Sanfensan_D	14	10
Sanfensan_A	5	6
Sanfensan_C	5	6
Sanfensan_D	6	6
Sanfensan_A	5	5
Sanfensan_C	6	5
Sanfensan_D	4	5
Sanfensan_A	1	1
Sanfensan_C	4	1
Sanfensan_D	2	1
Sanfensan_A	1	1
Sanfensan_C	1	1
Sanfensan_D	2	1
Sanfensan_A	3	4
Sanfensan_C	5	4
Sanfensan_D	2	4
Sanfensan_A	6	7
Sanfensan_C	0	7
Sanfensan_D	12	7
Sanfensan_A	0	1
Sanfensan_C	0	1
Sanfensan_D	0	1
Sanfensan_A	6	4
Sanfensan_C	5	4
Sanfensan_D	3	4
Sanfensan_A	12	4
Sanfensan_C	0	4
Sanfensan_D	4	4
Sanfensan_A	6	7
Sanfensan_C	12	7
Sanfensan_D	3	7
Sanfensan_A	6	5
Sanfensan_C	13	5
Sanfensan_D	14	5
Sanfensan_A	5	10
Sanfensan_C	7	10
Sanfensan_D	8	10
Sanfensan_A	6	6
Sanfensan_C	6	6
Sanfensan_D	5	6
Sanfensan_A	3	3
Sanfensan_C	2	3
Sanfensan_D	6	3
Sanfensan_A	12	6
Sanfensan_C	1	6
Sanfensan_D	3	6
Sanfensan_A	8	10
Sanfensan_C	9	10
Sanfensan_D	13	10
Sanfensan_A	7	7
Sanfensan_C	6	7
Sanfensan_D	4	7
Sanfensan_A	10	16
Sanfensan_C	21	16
Sanfensan_D	9	16
Sanfensan_A	5	6
Sanfensan_C	5	6
Sanfensan_D	5	6
Sanfensan_A	20	5
Sanfensan_C	20	5
Sanfensan_D	21	5
Sanfensan_A	1	9
Sanfensan_C	3	9
Sanfensan_D	0	9
Sanfensan_A	5	5
Sanfensan_C	7	5
Sanfensan_D	3	5
Sanfensan_A	4	5
Sanfensan_C	3	5
Sanfensan_D	4	5
Sanfensan_A	22	1
Sanfensan_C	29	1
Sanfensan_D	22	1
Sanfensan_A	1	4
Sanfensan_C	0	4
Sanfensan_D	2	4
Sanfensan_A	2	4
Sanfensan_C	3	4
Sanfensan_D	4	4
Sanfensan_A	11	3
Sanfensan_C	4	3
Sanfensan_D	2	3
Sanfensan_A	43	12
Sanfensan_C	4	12
Sanfensan_D	31	12
Sanfensan_A	4	6
Sanfensan_C	1	6
Sanfensan_D	2	6
Sanfensan_A	5	5
Sanfensan_C	3	5
Sanfensan_D	5	5
Sanfensan_A	3	2
Sanfensan_C	2	2
Sanfensan_D	3	2
Sanfensan_A	8	9
Sanfensan_C	4	9
Sanfensan_D	7	9
Sanfensan_A	5	8
Sanfensan_C	5	8
Sanfensan_D	4	8
Sanfensan_A	10	9
Sanfensan_C	8	9
Sanfensan_D	8	9
Sanfensan_A	3	5
Sanfensan_C	3	5
Sanfensan_D	3	5
Sanfensan_A	4	6
Sanfensan_C	5	6
Sanfensan_D	5	6
Sanfensan_A	5	6
Sanfensan_C	3	6
Sanfensan_D	6	6
Sanfensan_A	7	6
Sanfensan_C	6	6
Sanfensan_D	5	6
Sanfensan_A	4	5
Sanfensan_C	0	5
Sanfensan_D	8	5
Sanfensan_A	8	13
Sanfensan_C	14	13
Sanfensan_D	5	13
Sanfensan_A	10	11
Sanfensan_C	12	11
Sanfensan_D	10	11
Sanfensan_A	11	3
Sanfensan_C	38	3
Sanfensan_D	13	3
Sanfensan_A	5	6
Sanfensan_C	2	6
Sanfensan_D	6	6
Sanfensan_A	11	5
Sanfensan_C	1	5
Sanfensan_D	7	5
Sanfensan_A	7	5
Sanfensan_C	3	5
Sanfensan_D	7	5
Sanfensan_A	3	3
Sanfensan_C	3	3
Sanfensan_D	2	3
Sanfensan_A	5	5
Sanfensan_C	7	5
Sanfensan_D	5	5
Sanfensan_A	6	9
Sanfensan_C	7	9
Sanfensan_D	10	9
Sanfensan_A	7	8
Sanfensan_C	0	8
Sanfensan_D	6	8
Sanfensan_A	9	9
Sanfensan_C	6	9
Sanfensan_D	9	9
Sanfensan_A	8	6
Sanfensan_C	6	6
Sanfensan_D	14	6
Sanfensan_A	3	3
Sanfensan_C	4	3
Sanfensan_D	0	3
Sanfensan_A	1	1
Sanfensan_C	0	1
Sanfensan_D	1	1
Sanfensan_A	6	6
Sanfensan_C	3	6
Sanfensan_D	3	6
Sanfensan_A	4	5
Sanfensan_C	0	5
Sanfensan_D	13	5
Sanfensan_A	4	2
Sanfensan_C	4	2
Sanfensan_D	8	2
Sanfensan_A	4	6
Sanfensan_C	7	6
Sanfensan_D	2	6
Sanfensan_A	0	1
Sanfensan_C	1	1
Sanfensan_D	0	1
Sanfensan_A	8	7
Sanfensan_C	10	7
Sanfensan_D	6	7
Sanfensan_A	6	8
Sanfensan_C	11	8
Sanfensan_D	7	8
Sanfensan_A	3	6
Sanfensan_C	3	6
Sanfensan_D	0	6
Sanfensan_A	12	11
Sanfensan_C	12	11
Sanfensan_D	14	11
Sanfensan_A	6	5
Sanfensan_C	1	5
Sanfensan_D	10	5
Sanfensan_A	8	6
Sanfensan_C	4	6
Sanfensan_D	6	6
Sanfensan_A	1	1
Sanfensan_C	1	1
Sanfensan_D	2	1
Sanfensan_A	6	5
Sanfensan_C	4	5
Sanfensan_D	8	5
Sanfensan_A	14	6
Sanfensan_C	23	6
Sanfensan_D	6	6
Sanfensan_A	5	5
Sanfensan_C	4	5
Sanfensan_D	4	5
Sanfensan_A	5	5
Sanfensan_C	4	5
Sanfensan_D	6	5
Sanfensan_A	7	15
Sanfensan_C	10	15
Sanfensan_D	9	15
Sanfensan_A	1	1
Sanfensan_C	4	1
Sanfensan_D	1	1
Sanfensan_A	8	6
Sanfensan_C	3	6
Sanfensan_D	7	6
Sanfensan_A	7	7
Sanfensan_C	4	7
Sanfensan_D	6	7
Sanfensan_A	8	16
Sanfensan_C	8	16
Sanfensan_D	7	16
Sanfensan_A	3	1
Sanfensan_C	4	1
Sanfensan_D	2	1
Sanfensan_A	2	3
Sanfensan_C	2	3
Sanfensan_D	7	3
Sanfensan_A	3	3
Sanfensan_C	2	3
Sanfensan_D	2	3
Sanfensan_A	4	4
Sanfensan_C	4	4
Sanfensan_D	4	4
Sanfensan_A	20	12
Sanfensan_C	2	12
Sanfensan_D	17	12
Sanfensan_A	6	5
Sanfensan_C	5	5
Sanfensan_D	5	5
Sanfensan_A	5	4
Sanfensan_C	6	4
Sanfensan_D	6	4
Sanfensan_A	7	5
Sanfensan_C	5	5
Sanfensan_D	4	5
Sanfensan_A	5	5
Sanfensan_C	6	5
Sanfensan_D	8	5
Sanfensan_A	3	11
Sanfensan_C	0	11
Sanfensan_D	3	11
Sanfensan_A	7	9
Sanfensan_C	4	9
Sanfensan_D	27	9
Sanfensan_A	9	12
Sanfensan_C	6	12
Sanfensan_D	11	12
Sanfensan_A	3	4
Sanfensan_C	6	4
Sanfensan_D	4	4
Sanfensan_A	2	2
Sanfensan_C	2	2
Sanfensan_D	2	2
Sanfensan_A	0	1
Sanfensan_C	0	1
Sanfensan_D	0	1
Sanfensan_A	33	3
Sanfensan_C	6	3
Sanfensan_D	29	3
Sanfensan_A	0	11
Sanfensan_C	0	11
Sanfensan_D	0	11
Sanfensan_A	4	5
Sanfensan_C	4	5
Sanfensan_D	4	5
Sanfensan_A	0	2
Sanfensan_C	0	2
Sanfensan_D	0	2
Sanfensan_A	10	2
Sanfensan_C	7	2
Sanfensan_D	22	2
Sanfensan_A	2	4
Sanfensan_C	4	4
Sanfensan_D	9	4
Sanfensan_A	4	4
Sanfensan_C	2	4
Sanfensan_D	1	4
Sanfensan_A	14	8
Sanfensan_C	7	8
Sanfensan_D	12	8
Sanfensan_A	0	1
Sanfensan_C	1	1
Sanfensan_D	2	1
Sanfensan_A	8	4
Sanfensan_C	1	4
Sanfensan_D	10	4
Sanfensan_A	3	3
Sanfensan_C	4	3
Sanfensan_D	5	3
Sanfensan_A	9	8
Sanfensan_C	7	8
Sanfensan_D	6	8
Sanfensan_A	5	14
Sanfensan_C	10	14
Sanfensan_D	12	14
Sanfensan_A	4	3
Sanfensan_C	2	3
Sanfensan_D	3	3
Sanfensan_A	4	14
Sanfensan_C	6	14
Sanfensan_D	8	14
Sanfensan_A	9	9
Sanfensan_C	7	9
Sanfensan_D	7	9
Sanfensan_A	0	1
Sanfensan_C	1	1
Sanfensan_D	0	1
Sanfensan_A	4	4
Sanfensan_C	1	4
Sanfensan_D	7	4
Sanfensan_A	4	5
Sanfensan_C	6	5
Sanfensan_D	3	5
Sanfensan_A	5	5
Sanfensan_C	4	5
Sanfensan_D	6	5
Sanfensan_A	7	3
Sanfensan_C	5	3
Sanfensan_D	10	3
Sanfensan_A	4	6
Sanfensan_C	6	6
Sanfensan_D	4	6
Sanfensan_A	0	7
Sanfensan_C	0	7
Sanfensan_D	0	7
Sanfensan_A	6	2
Sanfensan_C	1	2
Sanfensan_D	3	2
Sanfensan_A	8	10
Sanfensan_C	9	10
Sanfensan_D	8	10
Sanfensan_A	5	6
Sanfensan_C	3	6
Sanfensan_D	5	6
Sanfensan_A	6	5
Sanfensan_C	3	5
Sanfensan_D	4	5
Sanfensan_A	2	4
Sanfensan_C	5	4
Sanfensan_D	4	4
Sanfensan_A	2	2
Sanfensan_C	4	2
Sanfensan_D	2	2
Sanfensan_A	6	11
Sanfensan_C	13	11
Sanfensan_D	7	11
Sanfensan_A	6	6
Sanfensan_C	4	6
Sanfensan_D	7	6
Sanfensan_A	4	6
Sanfensan_C	7	6
Sanfensan_D	8	6
Sanfensan_A	27	18
Sanfensan_C	17	18
Sanfensan_D	28	18
Sanfensan_A	0	2
Sanfensan_C	0	2
Sanfensan_D	0	2
Sanfensan_A	5	18
Sanfensan_C	0	18
Sanfensan_D	5	18
Sanfensan_A	10	3
Sanfensan_C	1	3
Sanfensan_D	5	3
Sanfensan_A	6	7
Sanfensan_C	7	7
Sanfensan_D	4	7
Sanfensan_A	4	15
Sanfensan_C	5	15
Sanfensan_D	5	15
Sanfensan_A	3	8
Sanfensan_C	1	8
Sanfensan_D	4	8
Sanfensan_A	5	2
Sanfensan_C	4	2
Sanfensan_D	5	2
Sanfensan_A	7	5
Sanfensan_C	4	5
Sanfensan_D	4	5
Sanfensan_A	3	4
Sanfensan_C	6	4
Sanfensan_D	8	4
Sanfensan_A	6	2
Sanfensan_C	7	2
Sanfensan_D	2	2
Sanfensan_A	9	13
Sanfensan_C	7	13
Sanfensan_D	10	13
Sanfensan_A	5	7
Sanfensan_C	5	7
Sanfensan_D	3	7
Sanfensan_A	33	31
Sanfensan_C	2	31
Sanfensan_D	16	31
Sanfensan_A	2	2
Sanfensan_C	5	2
Sanfensan_D	0	2
Sanfensan_A	10	9
Sanfensan_C	3	9
Sanfensan_D	4	9
Sanfensan_A	5	4
Sanfensan_C	3	4
Sanfensan_D	4	4
Sanfensan_A	0	3
Sanfensan_C	40	3
Sanfensan_D	4	3
Sanfensan_A	10	10
Sanfensan_C	5	10
Sanfensan_D	15	10
Sanfensan_A	15	15
Sanfensan_C	11	15
Sanfensan_D	12	15
Sanfensan_A	5	4
Sanfensan_C	5	4
Sanfensan_D	3	4
Sanfensan_A	6	5
Sanfensan_C	3	5
Sanfensan_D	5	5
Sanfensan_A	6	6
Sanfensan_C	10	6
Sanfensan_D	1	6
Sanfensan_A	3	5
Sanfensan_C	2	5
Sanfensan_D	5	5
Sanfensan_A	2	3
Sanfensan_C	1	3
Sanfensan_D	3	3
Sanfensan_A	6	8
Sanfensan_C	8	8
Sanfensan_D	5	8
Sanfensan_A	4	5
Sanfensan_C	2	5
Sanfensan_D	10	5
Sanfensan_A	16	12
Sanfensan_C	10	12
Sanfensan_D	6	12
Sanfensan_A	2	2
Sanfensan_C	2	2
Sanfensan_D	2	2
Sanfensan_A	3	2
Sanfensan_C	3	2
Sanfensan_D	1	2
Sanfensan_A	9	13
Sanfensan_C	0	13
Sanfensan_D	16	13
Sanfensan_A	5	1
Sanfensan_C	5	1
Sanfensan_D	5	1
Sanfensan_A	2	3
Sanfensan_C	2	3
Sanfensan_D	0	3
Sanfensan_A	0	1
Sanfensan_C	0	1
Sanfensan_D	0	1
Sanfensan_A	0	26
Sanfensan_C	0	26
Sanfensan_D	0	26
Sanfensan_A	0	1
Sanfensan_C	1	1
Sanfensan_D	0	1
Sanfensan_A	0	10
Sanfensan_C	1	10
Sanfensan_D	0	10
Sanfensan_A	5	5
Sanfensan_C	4	5
Sanfensan_D	4	5
Sanfensan_A	6	8
Sanfensan_C	5	8
Sanfensan_D	6	8
Sanfensan_A	12	8
Sanfensan_C	8	8
Sanfensan_D	7	8
Sanfensan_A	3	4
Sanfensan_C	5	4
Sanfensan_D	3	4
Sanfensan_A	1	4
Sanfensan_C	1	4
Sanfensan_D	0	4
Sanfensan_A	1	1
Sanfensan_C	1	1
Sanfensan_D	1	1
Sanfensan_A	3	4
Sanfensan_C	3	4
Sanfensan_D	5	4
Sanfensan_A	4	5
Sanfensan_C	5	5
Sanfensan_D	5	5
Sanfensan_A	1	1
Sanfensan_C	1	1
Sanfensan_D	0	1
Sanfensan_A	3	5
Sanfensan_C	4	5
Sanfensan_D	6	5
Sanfensan_A	4	4
Sanfensan_C	0	4
Sanfensan_D	10	4
Sanfensan_A	1	3
Sanfensan_C	0	3
Sanfensan_D	0	3
Sanfensan_A	0	1
Sanfensan_C	0	1
Sanfensan_D	0	1
Sanfensan_A	9	15
Sanfensan_C	7	15
Sanfensan_D	13	15
Sanfensan_A	3	3
Sanfensan_C	3	3
Sanfensan_D	3	3
Sanfensan_A	9	8
Sanfensan_C	9	8
Sanfensan_D	5	8
Sanfensan_A	6	8
Sanfensan_C	10	8
Sanfensan_D	8	8
Sanfensan_A	12	12
Sanfensan_C	5	12
Sanfensan_D	14	12
Sanfensan_A	1	1
Sanfensan_C	2	1
Sanfensan_D	1	1
Sanfensan_A	5	6
Sanfensan_C	4	6
Sanfensan_D	3	6
Sanfensan_A	6	3
Sanfensan_C	7	3
Sanfensan_D	4	3
Sanfensan_A	3	2
Sanfensan_C	3	2
Sanfensan_D	0	2
Sanfensan_A	0	1
Sanfensan_C	0	1
Sanfensan_D	0	1
Sanfensan_A	6	6
Sanfensan_C	4	6
Sanfensan_D	9	6
Sanfensan_A	0	4
Sanfensan_C	1	4
Sanfensan_D	1	4
Sanfensan_A	7	5
Sanfensan_C	6	5
Sanfensan_D	6	5
Sanfensan_A	2	4
Sanfensan_C	2	4
Sanfensan_D	1	4
Sanfensan_A	1	15
[truncated: 66,728 more rows]

## Sheet: Fig E8f
subgenome	value	A. eriantha
Sanfensan_A	11	81
Sanfensan_C	13	81
Sanfensan_D	3	81
Sanfensan_A	25	26
Sanfensan_C	32	26
Sanfensan_D	43	26
Sanfensan_A	30	26
Sanfensan_C	17	26
Sanfensan_D	26	26
Sanfensan_A	32	18
Sanfensan_C	25	18
Sanfensan_D	25	18
Sanfensan_A	27	23
Sanfensan_C	26	23
Sanfensan_D	29	23
Sanfensan_A	90	17
Sanfensan_C	54	17
Sanfensan_D	112	17
Sanfensan_A	22	25
Sanfensan_C	22	25
Sanfensan_D	30	25
Sanfensan_A	99	9
Sanfensan_C	85	9
Sanfensan_D	119	9
Sanfensan_A	19	36
Sanfensan_C	14	36
Sanfensan_D	25	36
Sanfensan_A	86	7
Sanfensan_C	58	7
Sanfensan_D	81	7
Sanfensan_A	26	27
Sanfensan_C	27	27
Sanfensan_D	26	27
Sanfensan_A	83	1
Sanfensan_C	38	1
Sanfensan_D	82	1
Sanfensan_A	2	75
Sanfensan_C	0	75
Sanfensan_D	0	75
Sanfensan_A	0	7
Sanfensan_C	1	7
Sanfensan_D	0	7
Sanfensan_A	2	4
Sanfensan_C	0	4
Sanfensan_D	1	4
Sanfensan_A	25	24
Sanfensan_C	16	24
Sanfensan_D	33	24
Sanfensan_A	26	24
Sanfensan_C	11	24
Sanfensan_D	44	24
Sanfensan_A	53	37
Sanfensan_C	17	37
Sanfensan_D	45	37
Sanfensan_A	14	1
Sanfensan_C	12	1
Sanfensan_D	18	1
Sanfensan_A	3	43
Sanfensan_C	7	43
Sanfensan_D	3	43
Sanfensan_A	36	18
Sanfensan_C	11	18
Sanfensan_D	33	18
Sanfensan_A	1	3
Sanfensan_C	9	3
Sanfensan_D	5	3
Sanfensan_A	20	23
Sanfensan_C	8	23
Sanfensan_D	31	23
Sanfensan_A	22	54
Sanfensan_C	16	54
Sanfensan_D	39	54
Sanfensan_A	9	18
Sanfensan_C	10	18
Sanfensan_D	17	18
Sanfensan_A	16	15
Sanfensan_C	28	15
Sanfensan_D	9	15
Sanfensan_A	31	5
Sanfensan_C	44	5
Sanfensan_D	29	5
Sanfensan_A	3	105
Sanfensan_C	4	105
Sanfensan_D	2	105
Sanfensan_A	24	15
Sanfensan_C	28	15
Sanfensan_D	6	15
Sanfensan_A	10	17
Sanfensan_C	12	17
Sanfensan_D	17	17
Sanfensan_A	39	12
Sanfensan_C	17	12
Sanfensan_D	29	12
Sanfensan_A	18	19
Sanfensan_C	14	19
Sanfensan_D	18	19
Sanfensan_A	28	17
Sanfensan_C	20	17
Sanfensan_D	21	17
Sanfensan_A	0	40
Sanfensan_C	0	40
Sanfensan_D	1	40
Sanfensan_A	27	37
Sanfensan_C	33	37
Sanfensan_D	24	37
Sanfensan_A	66	22
Sanfensan_C	39	22
Sanfensan_D	38	22
Sanfensan_A	10	16
Sanfensan_C	7	16
Sanfensan_D	16	16
Sanfensan_A	4	6
Sanfensan_C	2	6
Sanfensan_D	5	6
Sanfensan_A	8	1
Sanfensan_C	46	1
Sanfensan_D	10	1
Sanfensan_A	16	33
Sanfensan_C	10	33
Sanfensan_D	20	33
Sanfensan_A	16	6
Sanfensan_C	5	6
Sanfensan_D	22	6
Sanfensan_A	5	9
Sanfensan_C	3	9
Sanfensan_D	2	9
Sanfensan_A	27	25
Sanfensan_C	14	25
Sanfensan_D	25	25
Sanfensan_A	15	16
Sanfensan_C	19	16
Sanfensan_D	13	16
Sanfensan_A	30	3
Sanfensan_C	34	3
Sanfensan_D	26	3
Sanfensan_A	4	79
Sanfensan_C	2	79
Sanfensan_D	1	79
Sanfensan_A	6	21
Sanfensan_C	6	21
Sanfensan_D	11	21
Sanfensan_A	17	23
Sanfensan_C	12	23
Sanfensan_D	19	23
Sanfensan_A	17	14
Sanfensan_C	14	14
Sanfensan_D	12	14
Sanfensan_A	0	79
Sanfensan_C	0	79
Sanfensan_D	0	79
Sanfensan_A	12	7
Sanfensan_C	1	7
Sanfensan_D	7	7
Sanfensan_A	30	18
Sanfensan_C	15	18
Sanfensan_D	41	18
Sanfensan_A	13	2
Sanfensan_C	12	2
Sanfensan_D	11	2
Sanfensan_A	13	9
Sanfensan_C	13	9
Sanfensan_D	12	9
Sanfensan_A	14	15
Sanfensan_C	10	15
Sanfensan_D	18	15
Sanfensan_A	0	19
Sanfensan_C	1	19
Sanfensan_D	1	19
Sanfensan_A	35	21
Sanfensan_C	24	21
Sanfensan_D	37	21
Sanfensan_A	7	4
Sanfensan_C	4	4
Sanfensan_D	5	4
Sanfensan_A	5	8
Sanfensan_C	2	8
Sanfensan_D	9	8
Sanfensan_A	11	5
Sanfensan_C	13	5
Sanfensan_D	7	5
Sanfensan_A	2	13
Sanfensan_C	4	13
Sanfensan_D	5	13
Sanfensan_A	0	11
Sanfensan_C	1	11
Sanfensan_D	0	11
Sanfensan_A	5	36
Sanfensan_C	7	36
Sanfensan_D	5	36
Sanfensan_A	2	18
Sanfensan_C	3	18
Sanfensan_D	5	18
Sanfensan_A	17	11
Sanfensan_C	18	11
Sanfensan_D	21	11
Sanfensan_A	24	12
Sanfensan_C	6	12
Sanfensan_D	32	12
Sanfensan_A	22	15
Sanfensan_C	14	15
Sanfensan_D	19	15
Sanfensan_A	15	17
Sanfensan_C	23	17
Sanfensan_D	3	17
Sanfensan_A	10	26
Sanfensan_C	18	26
Sanfensan_D	12	26
Sanfensan_A	27	36
Sanfensan_C	10	36
Sanfensan_D	23	36
Sanfensan_A	11	15
Sanfensan_C	15	15
Sanfensan_D	14	15
Sanfensan_A	23	1
Sanfensan_C	16	1
Sanfensan_D	11	1
Sanfensan_A	1	6
Sanfensan_C	0	6
Sanfensan_D	0	6
Sanfensan_A	7	12
Sanfensan_C	2	12
Sanfensan_D	5	12
Sanfensan_A	28	10
Sanfensan_C	33	10
Sanfensan_D	30	10
Sanfensan_A	15	23
Sanfensan_C	12	23
Sanfensan_D	26	23
Sanfensan_A	25	10
Sanfensan_C	41	10
Sanfensan_D	25	10
Sanfensan_A	17	16
Sanfensan_C	15	16
Sanfensan_D	8	16
Sanfensan_A	18	19
Sanfensan_C	8	19
Sanfensan_D	12	19
Sanfensan_A	15	14
Sanfensan_C	12	14
Sanfensan_D	14	14
Sanfensan_A	9	28
Sanfensan_C	8	28
Sanfensan_D	12	28
Sanfensan_A	5	5
Sanfensan_C	9	5
Sanfensan_D	6	5
Sanfensan_A	10	10
Sanfensan_C	10	10
Sanfensan_D	13	10
Sanfensan_A	19	14
Sanfensan_C	18	14
Sanfensan_D	17	14
Sanfensan_A	5	9
Sanfensan_C	6	9
Sanfensan_D	7	9
Sanfensan_A	1	6
Sanfensan_C	0	6
Sanfensan_D	2	6
Sanfensan_A	13	7
Sanfensan_C	10	7
Sanfensan_D	7	7
Sanfensan_A	6	14
Sanfensan_C	8	14
Sanfensan_D	6	14
Sanfensan_A	18	79
Sanfensan_C	16	79
Sanfensan_D	18	79
Sanfensan_A	8	11
Sanfensan_C	4	11
Sanfensan_D	10	11
Sanfensan_A	12	17
Sanfensan_C	15	17
Sanfensan_D	11	17
Sanfensan_A	5	36
Sanfensan_C	1	36
Sanfensan_D	8	36
Sanfensan_A	5	38
Sanfensan_C	4	38
Sanfensan_D	4	38
Sanfensan_A	14	13
Sanfensan_C	11	13
Sanfensan_D	19	13
Sanfensan_A	21	21
Sanfensan_C	10	21
Sanfensan_D	22	21
Sanfensan_A	8	5
Sanfensan_C	18	5
Sanfensan_D	7	5
Sanfensan_A	5	4
Sanfensan_C	13	4
Sanfensan_D	6	4
Sanfensan_A	2	6
Sanfensan_C	1	6
Sanfensan_D	1	6
Sanfensan_A	2	77
Sanfensan_C	2	77
Sanfensan_D	1	77
Sanfensan_A	0	43
Sanfensan_C	1	43
Sanfensan_D	1	43
Sanfensan_A	5	9
Sanfensan_C	2	9
Sanfensan_D	5	9
Sanfensan_A	14	23
Sanfensan_C	13	23
Sanfensan_D	11	23
Sanfensan_A	33	3
Sanfensan_C	14	3
Sanfensan_D	35	3
Sanfensan_A	4	41
Sanfensan_C	4	41
Sanfensan_D	1	41
Sanfensan_A	20	15
Sanfensan_C	8	15
Sanfensan_D	17	15
Sanfensan_A	2	14
Sanfensan_C	7	14
Sanfensan_D	2	14
Sanfensan_A	10	15
Sanfensan_C	6	15
Sanfensan_D	5	15
Sanfensan_A	32	29
Sanfensan_C	19	29
Sanfensan_D	28	29
Sanfensan_A	11	17
Sanfensan_C	5	17
Sanfensan_D	16	17
Sanfensan_A	10	11
Sanfensan_C	11	11
Sanfensan_D	10	11
Sanfensan_A	12	14
Sanfensan_C	2	14
Sanfensan_D	11	14
Sanfensan_A	1	70
Sanfensan_C	2	70
Sanfensan_D	1	70
Sanfensan_A	7	6
Sanfensan_C	11	6
Sanfensan_D	8	6
Sanfensan_A	1	14
Sanfensan_C	2	14
Sanfensan_D	2	14
Sanfensan_A	8	6
Sanfensan_C	4	6
Sanfensan_D	10	6
Sanfensan_A	12	2
Sanfensan_C	11	2
Sanfensan_D	10	2
Sanfensan_A	4	7
Sanfensan_C	8	7
Sanfensan_D	5	7
Sanfensan_A	10	8
Sanfensan_C	7	8
Sanfensan_D	14	8
Sanfensan_A	0	57
Sanfensan_C	0	57
Sanfensan_D	0	57
Sanfensan_A	3	35
Sanfensan_C	28	35
Sanfensan_D	5	35
Sanfensan_A	6	20
Sanfensan_C	6	20
Sanfensan_D	3	20
Sanfensan_A	9	10
Sanfensan_C	11	10
Sanfensan_D	19	10
Sanfensan_A	10	2
Sanfensan_C	6	2
Sanfensan_D	9	2
Sanfensan_A	7	1
Sanfensan_C	83	1
Sanfensan_D	22	1
Sanfensan_A	5	6
Sanfensan_C	6	6
Sanfensan_D	5	6
Sanfensan_A	3	5
Sanfensan_C	4	5
Sanfensan_D	9	5
Sanfensan_A	9	12
Sanfensan_C	11	12
Sanfensan_D	9	12
Sanfensan_A	3	1
Sanfensan_C	1	1
Sanfensan_D	1	1
Sanfensan_A	7	13
Sanfensan_C	3	13
Sanfensan_D	3	13
Sanfensan_A	1	39
Sanfensan_C	1	39
Sanfensan_D	1	39
Sanfensan_A	8	5
Sanfensan_C	5	5
Sanfensan_D	8	5
Sanfensan_A	10	16
Sanfensan_C	7	16
Sanfensan_D	8	16
Sanfensan_A	8	12
Sanfensan_C	16	12
Sanfensan_D	8	12
Sanfensan_A	11	18
Sanfensan_C	4	18
Sanfensan_D	24	18
Sanfensan_A	11	10
Sanfensan_C	4	10
Sanfensan_D	11	10
Sanfensan_A	17	10
Sanfensan_C	7	10
Sanfensan_D	10	10
Sanfensan_A	10	6
Sanfensan_C	4	6
Sanfensan_D	8	6
Sanfensan_A	3	10
Sanfensan_C	3	10
Sanfensan_D	5	10
Sanfensan_A	9	6
Sanfensan_C	11	6
Sanfensan_D	10	6
Sanfensan_A	3	13
Sanfensan_C	17	13
Sanfensan_D	10	13
Sanfensan_A	2	10
Sanfensan_C	2	10
Sanfensan_D	5	10
Sanfensan_A	2	51
Sanfensan_C	1	51
Sanfensan_D	1	51
Sanfensan_A	10	12
Sanfensan_C	7	12
Sanfensan_D	10	12
Sanfensan_A	8	4
Sanfensan_C	6	4
Sanfensan_D	7	4
Sanfensan_A	9	19
Sanfensan_C	10	19
Sanfensan_D	8	19
Sanfensan_A	10	6
Sanfensan_C	10	6
Sanfensan_D	10	6
Sanfensan_A	0	84
Sanfensan_C	1	84
Sanfensan_D	0	84
Sanfensan_A	13	9
Sanfensan_C	3	9
Sanfensan_D	23	9
Sanfensan_A	6	8
Sanfensan_C	2	8
Sanfensan_D	3	8
Sanfensan_A	10	64
Sanfensan_C	21	64
Sanfensan_D	17	64
Sanfensan_A	43	6
Sanfensan_C	42	6
Sanfensan_D	34	6
Sanfensan_A	48	9
Sanfensan_C	43	9
Sanfensan_D	37	9
Sanfensan_A	3	14
Sanfensan_C	4	14
Sanfensan_D	10	14
Sanfensan_A	5	6
Sanfensan_C	1	6
Sanfensan_D	3	6
Sanfensan_A	21	2
Sanfensan_C	31	2
Sanfensan_D	14	2
Sanfensan_A	8	8
Sanfensan_C	8	8
Sanfensan_D	8	8
Sanfensan_A	11	2
Sanfensan_C	4	2
Sanfensan_D	6	2
Sanfensan_A	3	1
Sanfensan_C	3	1
Sanfensan_D	4	1
Sanfensan_A	7	8
Sanfensan_C	7	8
Sanfensan_D	9	8
Sanfensan_A	9	10
Sanfensan_C	11	10
Sanfensan_D	7	10
Sanfensan_A	11	10
Sanfensan_C	6	10
Sanfensan_D	12	10
Sanfensan_A	8	15
Sanfensan_C	12	15
Sanfensan_D	4	15
Sanfensan_A	11	5
Sanfensan_C	7	5
Sanfensan_D	9	5
Sanfensan_A	2	3
Sanfensan_C	6	3
Sanfensan_D	2	3
Sanfensan_A	28	14
Sanfensan_C	25	14
Sanfensan_D	31	14
Sanfensan_A	0	13
Sanfensan_C	9	13
Sanfensan_D	29	13
Sanfensan_A	12	10
Sanfensan_C	11	10
Sanfensan_D	18	10
Sanfensan_A	5	4
Sanfensan_C	8	4
Sanfensan_D	9	4
Sanfensan_A	21	17
Sanfensan_C	1	17
Sanfensan_D	27	17
Sanfensan_A	8	11
Sanfensan_C	7	11
Sanfensan_D	10	11
Sanfensan_A	0	7
Sanfensan_C	1	7
Sanfensan_D	0	7
Sanfensan_A	12	11
Sanfensan_C	12	11
Sanfensan_D	6	11
Sanfensan_A	1	4
Sanfensan_C	18	4
Sanfensan_D	3	4
Sanfensan_A	4	5
Sanfensan_C	1	5
Sanfensan_D	8	5
Sanfensan_A	13	37
Sanfensan_C	4	37
Sanfensan_D	12	37
Sanfensan_A	9	6
Sanfensan_C	8	6
Sanfensan_D	8	6
Sanfensan_A	5	6
Sanfensan_C	9	6
Sanfensan_D	11	6
Sanfensan_A	8	9
Sanfensan_C	9	9
Sanfensan_D	7	9
Sanfensan_A	0	39
Sanfensan_C	0	39
Sanfensan_D	0	39
Sanfensan_A	6	5
Sanfensan_C	5	5
Sanfensan_D	11	5
Sanfensan_A	8	6
Sanfensan_C	2	6
Sanfensan_D	16	6
Sanfensan_A	20	3
Sanfensan_C	25	3
Sanfensan_D	19	3
Sanfensan_A	36	18
Sanfensan_C	20	18
Sanfensan_D	44	18
Sanfensan_A	8	7
Sanfensan_C	6	7
Sanfensan_D	3	7
Sanfensan_A	10	11
Sanfensan_C	20	11
Sanfensan_D	13	11
Sanfensan_A	8	8
Sanfensan_C	7	8
Sanfensan_D	7	8
Sanfensan_A	13	10
Sanfensan_C	11	10
Sanfensan_D	12	10
Sanfensan_A	15	8
Sanfensan_C	12	8
Sanfensan_D	16	8
Sanfensan_A	7	13
Sanfensan_C	7	13
Sanfensan_D	8	13
Sanfensan_A	0	3
Sanfensan_C	1	3
Sanfensan_D	0	3
Sanfensan_A	9	7
Sanfensan_C	6	7
Sanfensan_D	9	7
Sanfensan_A	11	13
Sanfensan_C	13	13
Sanfensan_D	11	13
Sanfensan_A	25	3
Sanfensan_C	18	3
Sanfensan_D	33	3
Sanfensan_A	5	8
Sanfensan_C	6	8
Sanfensan_D	5	8
Sanfensan_A	9	10
Sanfensan_C	8	10
Sanfensan_D	11	10
Sanfensan_A	9	8
Sanfensan_C	6	8
Sanfensan_D	11	8
Sanfensan_A	9	8
Sanfensan_C	7	8
Sanfensan_D	8	8
Sanfensan_A	7	5
Sanfensan_C	1	5
Sanfensan_D	9	5
Sanfensan_A	10	12
Sanfensan_C	11	12
Sanfensan_D	9	12
Sanfensan_A	3	4
Sanfensan_C	6	4
Sanfensan_D	0	4
Sanfensan_A	7	4
Sanfensan_C	4	4
Sanfensan_D	7	4
Sanfensan_A	21	17
Sanfensan_C	1	17
Sanfensan_D	25	17
Sanfensan_A	15	26
Sanfensan_C	20	26
Sanfensan_D	8	26
Sanfensan_A	11	9
Sanfensan_C	7	9
Sanfensan_D	12	9
Sanfensan_A	13	7
Sanfensan_C	0	7
Sanfensan_D	7	7
Sanfensan_A	12	11
Sanfensan_C	8	11
Sanfensan_D	7	11
Sanfensan_A	2	3
Sanfensan_C	4	3
Sanfensan_D	3	3
Sanfensan_A	12	28
Sanfensan_C	26	28
Sanfensan_D	9	28
Sanfensan_A	0	13
Sanfensan_C	0	13
Sanfensan_D	1	13
Sanfensan_A	10	4
Sanfensan_C	4	4
Sanfensan_D	16	4
Sanfensan_A	0	28
Sanfensan_C	0	28
Sanfensan_D	0	28
Sanfensan_A	9	8
Sanfensan_C	6	8
Sanfensan_D	8	8
Sanfensan_A	9	11
Sanfensan_C	3	11
Sanfensan_D	18	11
Sanfensan_A	1	21
Sanfensan_C	2	21
Sanfensan_D	2	21
Sanfensan_A	13	7
Sanfensan_C	10	7
Sanfensan_D	5	7
Sanfensan_A	1	9
Sanfensan_C	1	9
Sanfensan_D	2	9
Sanfensan_A	11	7
Sanfensan_C	5	7
Sanfensan_D	12	7
Sanfensan_A	12	20
Sanfensan_C	4	20
Sanfensan_D	4	20
Sanfensan_A	11	4
Sanfensan_C	16	4
Sanfensan_D	14	4
Sanfensan_A	15	23
Sanfensan_C	17	23
Sanfensan_D	15	23
Sanfensan_A	5	4
Sanfensan_C	1	4
Sanfensan_D	3	4
Sanfensan_A	7	8
Sanfensan_C	4	8
Sanfensan_D	6	8
Sanfensan_A	7	12
Sanfensan_C	1	12
Sanfensan_D	6	12
Sanfensan_A	20	5
Sanfensan_C	16	5
Sanfensan_D	31	5
Sanfensan_A	20	8
Sanfensan_C	5	8
Sanfensan_D	11	8
Sanfensan_A	4	8
Sanfensan_C	3	8
Sanfensan_D	3	8
Sanfensan_A	1	32
Sanfensan_C	0	32
Sanfensan_D	1	32
Sanfensan_A	12	14
Sanfensan_C	7	14
Sanfensan_D	11	14
Sanfensan_A	2	11
Sanfensan_C	2	11
Sanfensan_D	0	11
Sanfensan_A	9	1
Sanfensan_C	9	1
Sanfensan_D	11	1
Sanfensan_A	8	4
Sanfensan_C	6	4
Sanfensan_D	8	4
Sanfensan_A	2	7
Sanfensan_C	2	7
Sanfensan_D	2	7
Sanfensan_A	3	4
Sanfensan_C	7	4
Sanfensan_D	8	4
Sanfensan_A	5	5
Sanfensan_C	4	5
Sanfensan_D	12	5
Sanfensan_A	25	10
Sanfensan_C	6	10
Sanfensan_D	26	10
Sanfensan_A	2	18
Sanfensan_C	7	18
Sanfensan_D	4	18
Sanfensan_A	9	7
Sanfensan_C	3	7
Sanfensan_D	22	7
Sanfensan_A	9	11
Sanfensan_C	12	11
Sanfensan_D	10	11
Sanfensan_A	8	8
Sanfensan_C	9	8
Sanfensan_D	6	8
Sanfensan_A	26	8
Sanfensan_C	13	8
Sanfensan_D	18	8
Sanfensan_A	1	43
Sanfensan_C	6	43
Sanfensan_D	1	43
Sanfensan_A	0	106
Sanfensan_C	3	106
Sanfensan_D	2	106
Sanfensan_A	8	8
Sanfensan_C	9	8
Sanfensan_D	7	8
Sanfensan_A	6	4
Sanfensan_C	5	4
Sanfensan_D	6	4
Sanfensan_A	5	4
Sanfensan_C	1	4
Sanfensan_D	4	4
Sanfensan_A	2	69
Sanfensan_C	0	69
Sanfensan_D	1	69
Sanfensan_A	0	6
Sanfensan_C	2	6
Sanfensan_D	0	6
Sanfensan_A	0	14
Sanfensan_C	2	14
Sanfensan_D	2	14
Sanfensan_A	5	4
Sanfensan_C	4	4
Sanfensan_D	3	4
Sanfensan_A	4	5
Sanfensan_C	4	5
Sanfensan_D	2	5
Sanfensan_A	4	7
Sanfensan_C	5	7
Sanfensan_D	6	7
Sanfensan_A	9	5
Sanfensan_C	10	5
Sanfensan_D	11	5
Sanfensan_A	0	4
Sanfensan_C	0	4
Sanfensan_D	1	4
Sanfensan_A	3	30
Sanfensan_C	3	30
Sanfensan_D	0	30
Sanfensan_A	8	4
Sanfensan_C	2	4
Sanfensan_D	7	4
Sanfensan_A	5	5
Sanfensan_C	6	5
Sanfensan_D	4	5
Sanfensan_A	3	2
Sanfensan_C	3	2
Sanfensan_D	4	2
Sanfensan_A	13	11
Sanfensan_C	8	11
Sanfensan_D	13	11
Sanfensan_A	2	10
Sanfensan_C	2	10
Sanfensan_D	0	10
Sanfensan_A	7	5
Sanfensan_C	6	5
Sanfensan_D	6	5
Sanfensan_A	6	4
Sanfensan_C	3	4
Sanfensan_D	5	4
Sanfensan_A	7	7
Sanfensan_C	5	7
Sanfensan_D	13	7
Sanfensan_A	12	16
Sanfensan_C	5	16
Sanfensan_D	19	16
Sanfensan_A	7	7
Sanfensan_C	8	7
Sanfensan_D	7	7
Sanfensan_A	5	5
Sanfensan_C	0	5
Sanfensan_D	12	5
Sanfensan_A	9	6
Sanfensan_C	8	6
Sanfensan_D	8	6
Sanfensan_A	9	16
Sanfensan_C	4	16
Sanfensan_D	9	16
Sanfensan_A	31	14
Sanfensan_C	65	14
Sanfensan_D	38	14
Sanfensan_A	5	3
Sanfensan_C	3	3
Sanfensan_D	2	3
Sanfensan_A	3	9
Sanfensan_C	4	9
Sanfensan_D	2	9
Sanfensan_A	14	7
Sanfensan_C	10	7
Sanfensan_D	8	7
Sanfensan_A	1	6
Sanfensan_C	2	6
Sanfensan_D	2	6
Sanfensan_A	2	3
Sanfensan_C	5	3
Sanfensan_D	4	3
Sanfensan_A	9	6
Sanfensan_C	8	6
Sanfensan_D	10	6
Sanfensan_A	0	39
Sanfensan_C	1	39
Sanfensan_D	0	39
Sanfensan_A	6	8
Sanfensan_C	3	8
Sanfensan_D	7	8
Sanfensan_A	2	5
Sanfensan_C	3	5
Sanfensan_D	2	5
Sanfensan_A	3	3
Sanfensan_C	2	3
Sanfensan_D	4	3
Sanfensan_A	41	4
Sanfensan_C	21	4
Sanfensan_D	22	4
Sanfensan_A	0	11
Sanfensan_C	0	11
Sanfensan_D	0	11
Sanfensan_A	3	8
Sanfensan_C	5	8
Sanfensan_D	9	8
Sanfensan_A	5	7
Sanfensan_C	5	7
Sanfensan_D	6	7
Sanfensan_A	9	7
Sanfensan_C	4	7
Sanfensan_D	12	7
Sanfensan_A	5	4
Sanfensan_C	5	4
Sanfensan_D	3	4
Sanfensan_A	0	2
Sanfensan_C	1	2
Sanfensan_D	1	2
Sanfensan_A	33	2
Sanfensan_C	3	2
Sanfensan_D	36	2
Sanfensan_A	0	24
Sanfensan_C	0	24
Sanfensan_D	0	24
Sanfensan_A	0	1
Sanfensan_C	1	1
Sanfensan_D	1	1
Sanfensan_A	15	5
Sanfensan_C	10	5
Sanfensan_D	15	5
Sanfensan_A	4	5
Sanfensan_C	5	5
Sanfensan_D	8	5
Sanfensan_A	14	9
Sanfensan_C	2	9
Sanfensan_D	10	9
Sanfensan_A	7	7
Sanfensan_C	1	7
Sanfensan_D	6	7
Sanfensan_A	0	1
Sanfensan_C	0	1
Sanfensan_D	0	1
Sanfensan_A	3	40
Sanfensan_C	4	40
Sanfensan_D	1	40
Sanfensan_A	16	2
Sanfensan_C	20	2
Sanfensan_D	14	2
Sanfensan_A	3	7
Sanfensan_C	0	7
Sanfensan_D	1	7
Sanfensan_A	6	5
Sanfensan_C	5	5
Sanfensan_D	5	5
Sanfensan_A	4	4
Sanfensan_C	4	4
Sanfensan_D	4	4
Sanfensan_A	4	5
Sanfensan_C	2	5
Sanfensan_D	3	5
Sanfensan_A	5	4
Sanfensan_C	4	4
Sanfensan_D	4	4
Sanfensan_A	0	12
Sanfensan_C	0	12
Sanfensan_D	1	12
Sanfensan_A	13	4
Sanfensan_C	2	4
Sanfensan_D	16	4
Sanfensan_A	4	9
Sanfensan_C	1	9
Sanfensan_D	3	9
Sanfensan_A	6	27
Sanfensan_C	5	27
Sanfensan_D	6	27
Sanfensan_A	10	7
Sanfensan_C	6	7
Sanfensan_D	7	7
Sanfensan_A	2	35
Sanfensan_C	2	35
Sanfensan_D	0	35
Sanfensan_A	9	7
Sanfensan_C	8	7
Sanfensan_D	8	7
Sanfensan_A	3	6
Sanfensan_C	8	6
Sanfensan_D	6	6
Sanfensan_A	2	4
Sanfensan_C	3	4
Sanfensan_D	3	4
Sanfensan_A	5	4
Sanfensan_C	4	4
Sanfensan_D	4	4
Sanfensan_A	4	7
Sanfensan_C	9	7
Sanfensan_D	8	7
Sanfensan_A	7	8
Sanfensan_C	11	8
Sanfensan_D	3	8
Sanfensan_A	7	5
Sanfensan_C	5	5
Sanfensan_D	7	5
Sanfensan_A	4	4
Sanfensan_C	1	4
Sanfensan_D	6	4
Sanfensan_A	1	3
Sanfensan_C	1	3
Sanfensan_D	1	3
Sanfensan_A	5	13
Sanfensan_C	4	13
Sanfensan_D	7	13
Sanfensan_A	13	9
Sanfensan_C	2	9
Sanfensan_D	5	9
Sanfensan_A	1	57
Sanfensan_C	1	57
Sanfensan_D	1	57
Sanfensan_A	11	13
Sanfensan_C	5	13
Sanfensan_D	12	13
Sanfensan_A	0	8
Sanfensan_C	0	8
Sanfensan_D	0	8
Sanfensan_A	5	9
Sanfensan_C	0	9
Sanfensan_D	6	9
Sanfensan_A	0	5
Sanfensan_C	0	5
Sanfensan_D	0	5
Sanfensan_A	13	8
Sanfensan_C	9	8
Sanfensan_D	8	8
Sanfensan_A	10	7
Sanfensan_C	1	7
Sanfensan_D	12	7
Sanfensan_A	3	2
Sanfensan_C	2	2
Sanfensan_D	3	2
Sanfensan_A	6	6
Sanfensan_C	8	6
Sanfensan_D	6	6
Sanfensan_A	8	3
Sanfensan_C	5	3
Sanfensan_D	7	3
Sanfensan_A	4	5
Sanfensan_C	1	5
Sanfensan_D	3	5
Sanfensan_A	6	2
Sanfensan_C	1	2
Sanfensan_D	6	2
Sanfensan_A	8	6
Sanfensan_C	6	6
Sanfensan_D	7	6
Sanfensan_A	6	7
Sanfensan_C	1	7
Sanfensan_D	13	7
Sanfensan_A	13	10
Sanfensan_C	10	10
Sanfensan_D	12	10
Sanfensan_A	2	7
Sanfensan_C	3	7
Sanfensan_D	1	7
Sanfensan_A	6	12
Sanfensan_C	4	12
Sanfensan_D	7	12
Sanfensan_A	5	12
Sanfensan_C	3	12
Sanfensan_D	3	12
Sanfensan_A	6	4
Sanfensan_C	8	4
Sanfensan_D	6	4
Sanfensan_A	6	12
Sanfensan_C	4	12
Sanfensan_D	7	12
Sanfensan_A	15	9
Sanfensan_C	2	9
Sanfensan_D	8	9
Sanfensan_A	7	12
Sanfensan_C	6	12
Sanfensan_D	8	12
Sanfensan_A	2	3
Sanfensan_C	5	3
Sanfensan_D	2	3
Sanfensan_A	4	3
Sanfensan_C	2	3
Sanfensan_D	8	3
Sanfensan_A	0	29
Sanfensan_C	0	29
Sanfensan_D	0	29
Sanfensan_A	1	4
Sanfensan_C	1	4
Sanfensan_D	1	4
Sanfensan_A	3	5
Sanfensan_C	4	5
Sanfensan_D	7	5
Sanfensan_A	8	5
Sanfensan_C	6	5
Sanfensan_D	7	5
Sanfensan_A	4	2
Sanfensan_C	5	2
Sanfensan_D	1	2
Sanfensan_A	2	3
Sanfensan_C	2	3
Sanfensan_D	6	3
Sanfensan_A	12	1
Sanfensan_C	11	1
Sanfensan_D	11	1
Sanfensan_A	11	7
Sanfensan_C	5	7
Sanfensan_D	5	7
Sanfensan_A	4	7
Sanfensan_C	8	7
Sanfensan_D	5	7
Sanfensan_A	4	2
Sanfensan_C	1	2
Sanfensan_D	3	2
Sanfensan_A	31	11
Sanfensan_C	16	11
Sanfensan_D	25	11
Sanfensan_A	3	5
Sanfensan_C	3	5
Sanfensan_D	2	5
Sanfensan_A	4	5
Sanfensan_C	6	5
Sanfensan_D	11	5
Sanfensan_A	2	3
Sanfensan_C	3	3
Sanfensan_D	2	3
Sanfensan_A	4	9
Sanfensan_C	1	9
Sanfensan_D	9	9
Sanfensan_A	5	3
Sanfensan_C	3	3
Sanfensan_D	4	3
Sanfensan_A	4	5
Sanfensan_C	4	5
Sanfensan_D	4	5
Sanfensan_A	5	4
Sanfensan_C	8	4
Sanfensan_D	10	4
Sanfensan_A	0	45
Sanfensan_C	1	45
Sanfensan_D	0	45
Sanfensan_A	9	11
Sanfensan_C	13	11
Sanfensan_D	9	11
Sanfensan_A	5	5
Sanfensan_C	1	5
Sanfensan_D	5	5
Sanfensan_A	8	8
Sanfensan_C	6	8
Sanfensan_D	10	8
Sanfensan_A	6	8
Sanfensan_C	7	8
Sanfensan_D	8	8
Sanfensan_A	10	7
Sanfensan_C	3	7
Sanfensan_D	14	7
Sanfensan_A	7	6
Sanfensan_C	8	6
Sanfensan_D	6	6
Sanfensan_A	0	30
Sanfensan_C	0	30
Sanfensan_D	0	30
Sanfensan_A	10	32
Sanfensan_C	0	32
Sanfensan_D	9	32
Sanfensan_A	11	9
Sanfensan_C	8	9
Sanfensan_D	8	9
Sanfensan_A	0	2
Sanfensan_C	2	2
Sanfensan_D	0	2
Sanfensan_A	5	4
Sanfensan_C	2	4
Sanfensan_D	5	4
Sanfensan_A	8	5
Sanfensan_C	7	5
Sanfensan_D	5	5
Sanfensan_A	5	4
Sanfensan_C	3	4
Sanfensan_D	4	4
Sanfensan_A	6	4
Sanfensan_C	0	4
Sanfensan_D	9	4
Sanfensan_A	4	3
Sanfensan_C	2	3
Sanfensan_D	3	3
Sanfensan_A	14	12
Sanfensan_C	15	12
Sanfensan_D	11	12
Sanfensan_A	1	6
Sanfensan_C	5	6
Sanfensan_D	0	6
Sanfensan_A	0	51
Sanfensan_C	0	51
Sanfensan_D	0	51
Sanfensan_A	4	5
Sanfensan_C	5	5
Sanfensan_D	3	5
Sanfensan_A	2	3
Sanfensan_C	2	3
Sanfensan_D	2	3
Sanfensan_A	7	3
Sanfensan_C	6	3
Sanfensan_D	6	3
Sanfensan_A	5	6
Sanfensan_C	8	6
Sanfensan_D	2	6
Sanfensan_A	6	5
Sanfensan_C	3	5
Sanfensan_D	7	5
Sanfensan_A	6	6
Sanfensan_C	12	6
Sanfensan_D	6	6
Sanfensan_A	0	3
Sanfensan_C	0	3
Sanfensan_D	0	3
Sanfensan_A	2	5
Sanfensan_C	3	5
Sanfensan_D	0	5
Sanfensan_A	4	6
Sanfensan_C	10	6
Sanfensan_D	7	6
Sanfensan_A	5	7
Sanfensan_C	7	7
Sanfensan_D	7	7
Sanfensan_A	19	2
Sanfensan_C	15	2
Sanfensan_D	7	2
Sanfensan_A	7	9
Sanfensan_C	13	9
Sanfensan_D	8	9
Sanfensan_A	4	3
Sanfensan_C	6	3
Sanfensan_D	3	3
Sanfensan_A	11	12
Sanfensan_C	17	12
Sanfensan_D	1	12
Sanfensan_A	0	23
Sanfensan_C	0	23
Sanfensan_D	0	23
Sanfensan_A	2	1
Sanfensan_C	2	1
Sanfensan_D	2	1
Sanfensan_A	9	15
Sanfensan_C	6	15
Sanfensan_D	8	15
Sanfensan_A	7	6
Sanfensan_C	6	6
Sanfensan_D	6	6
Sanfensan_A	11	7
Sanfensan_C	4	7
Sanfensan_D	9	7
Sanfensan_A	4	4
Sanfensan_C	1	4
Sanfensan_D	7	4
Sanfensan_A	0	6
Sanfensan_C	2	6
Sanfensan_D	0	6
Sanfensan_A	4	5
Sanfensan_C	7	5
Sanfensan_D	1	5
Sanfensan_A	27	4
Sanfensan_C	56	4
Sanfensan_D	24	4
Sanfensan_A	10	36
Sanfensan_C	1	36
Sanfensan_D	7	36
Sanfensan_A	2	8
Sanfensan_C	9	8
Sanfensan_D	7	8
Sanfensan_A	8	8
Sanfensan_C	4	8
Sanfensan_D	7	8
Sanfensan_A	12	11
Sanfensan_C	12	11
Sanfensan_D	8	11
Sanfensan_A	7	6
Sanfensan_C	7	6
Sanfensan_D	7	6
Sanfensan_A	11	11
Sanfensan_C	15	11
Sanfensan_D	13	11
Sanfensan_A	14	18
Sanfensan_C	5	18
Sanfensan_D	10	18
Sanfensan_A	6	5
Sanfensan_C	5	5
Sanfensan_D	3	5
Sanfensan_A	9	9
Sanfensan_C	8	9
Sanfensan_D	6	9
Sanfensan_A	7	5
Sanfensan_C	1	5
Sanfensan_D	13	5
Sanfensan_A	4	6
Sanfensan_C	0	6
Sanfensan_D	10	6
Sanfensan_A	5	5
Sanfensan_C	7	5
Sanfensan_D	3	5
Sanfensan_A	7	3
Sanfensan_C	4	3
Sanfensan_D	4	3
Sanfensan_A	0	18
Sanfensan_C	0	18
Sanfensan_D	1	18
Sanfensan_A	0	26
Sanfensan_C	0	26
Sanfensan_D	0	26
Sanfensan_A	25	8
Sanfensan_C	7	8
Sanfensan_D	7	8
Sanfensan_A	4	6
Sanfensan_C	3	6
Sanfensan_D	3	6
Sanfensan_A	4	4
Sanfensan_C	5	4
Sanfensan_D	4	4
Sanfensan_A	6	4
Sanfensan_C	3	4
Sanfensan_D	7	4
Sanfensan_A	7	4
Sanfensan_C	5	4
Sanfensan_D	5	4
Sanfensan_A	5	5
Sanfensan_C	5	5
Sanfensan_D	8	5
Sanfensan_A	7	9
Sanfensan_C	4	9
Sanfensan_D	14	9
Sanfensan_A	2	3
Sanfensan_C	1	3
Sanfensan_D	4	3
Sanfensan_A	8	9
Sanfensan_C	8	9
Sanfensan_D	9	9
Sanfensan_A	6	6
Sanfensan_C	25	6
Sanfensan_D	1	6
Sanfensan_A	5	3
Sanfensan_C	5	3
Sanfensan_D	1	3
Sanfensan_A	12	10
Sanfensan_C	8	10
Sanfensan_D	15	10
Sanfensan_A	30	2
Sanfensan_C	40	2
Sanfensan_D	26	2
Sanfensan_A	3	3
Sanfensan_C	0	3
Sanfensan_D	2	3
Sanfensan_A	7	5
Sanfensan_C	5	5
Sanfensan_D	5	5
Sanfensan_A	11	6
Sanfensan_C	6	6
Sanfensan_D	12	6
Sanfensan_A	9	8
Sanfensan_C	4	8
Sanfensan_D	11	8
Sanfensan_A	12	6
Sanfensan_C	20	6
Sanfensan_D	12	6
Sanfensan_A	8	3
Sanfensan_C	5	3
Sanfensan_D	6	3
Sanfensan_A	5	2
Sanfensan_C	1	2
Sanfensan_D	8	2
Sanfensan_A	0	56
Sanfensan_C	0	56
Sanfensan_D	0	56
Sanfensan_A	3	5
Sanfensan_C	1	5
Sanfensan_D	3	5
Sanfensan_A	5	3
Sanfensan_C	3	3
Sanfensan_D	4	3
Sanfensan_A	4	2
Sanfensan_C	1	2
Sanfensan_D	3	2
Sanfensan_A	9	5
Sanfensan_C	2	5
Sanfensan_D	10	5
Sanfensan_A	4	4
Sanfensan_C	3	4
Sanfensan_D	4	4
Sanfensan_A	6	6
Sanfensan_C	5	6
Sanfensan_D	4	6
Sanfensan_A	9	5
Sanfensan_C	5	5
Sanfensan_D	6	5
Sanfensan_A	2	5
Sanfensan_C	1	5
Sanfensan_D	1	5
Sanfensan_A	1	23
Sanfensan_C	2	23
Sanfensan_D	2	23
Sanfensan_A	0	13
Sanfensan_C	0	13
Sanfensan_D	0	13
Sanfensan_A	32	1
Sanfensan_C	7	1
Sanfensan_D	21	1
Sanfensan_A	2	6
Sanfensan_C	6	6
Sanfensan_D	2	6
Sanfensan_A	0	8
Sanfensan_C	0	8
Sanfensan_D	0	8
Sanfensan_A	2	6
Sanfensan_C	3	6
Sanfensan_D	3	6
Sanfensan_A	4	6
Sanfensan_C	11	6
Sanfensan_D	5	6
Sanfensan_A	7	1
Sanfensan_C	23	1
Sanfensan_D	7	1
Sanfensan_A	25	2
Sanfensan_C	13	2
Sanfensan_D	19	2
Sanfensan_A	3	22
Sanfensan_C	3	22
Sanfensan_D	3	22
Sanfensan_A	6	5
Sanfensan_C	5	5
Sanfensan_D	6	5
Sanfensan_A	3	3
Sanfensan_C	2	3
Sanfensan_D	7	3
Sanfensan_A	11	5
Sanfensan_C	6	5
Sanfensan_D	12	5
Sanfensan_A	8	7
Sanfensan_C	1	7
Sanfensan_D	3	7
Sanfensan_A	4	2
Sanfensan_C	2	2
Sanfensan_D	5	2
Sanfensan_A	11	15
Sanfensan_C	4	15
Sanfensan_D	14	15
Sanfensan_A	5	6
Sanfensan_C	5	6
Sanfensan_D	6	6
Sanfensan_A	5	5
Sanfensan_C	6	5
Sanfensan_D	4	5
Sanfensan_A	1	3
Sanfensan_C	4	3
Sanfensan_D	2	3
Sanfensan_A	1	1
Sanfensan_C	1	1
Sanfensan_D	2	1
Sanfensan_A	0	8
Sanfensan_C	0	8
Sanfensan_D	0	8
Sanfensan_A	3	9
Sanfensan_C	5	9
Sanfensan_D	2	9
Sanfensan_A	6	10
Sanfensan_C	0	10
Sanfensan_D	12	10
Sanfensan_A	0	49
Sanfensan_C	0	49
Sanfensan_D	0	49
Sanfensan_A	6	5
Sanfensan_C	5	5
Sanfensan_D	3	5
Sanfensan_A	12	3
Sanfensan_C	0	3
Sanfensan_D	4	3
Sanfensan_A	6	7
Sanfensan_C	12	7
Sanfensan_D	3	7
Sanfensan_A	6	6
Sanfensan_C	13	6
Sanfensan_D	14	6
Sanfensan_A	5	10
Sanfensan_C	7	10
Sanfensan_D	8	10
Sanfensan_A	6	5
Sanfensan_C	6	5
Sanfensan_D	5	5
Sanfensan_A	3	4
Sanfensan_C	2	4
Sanfensan_D	6	4
Sanfensan_A	12	6
Sanfensan_C	1	6
Sanfensan_D	3	6
Sanfensan_A	8	10
Sanfensan_C	9	10
Sanfensan_D	13	10
Sanfensan_A	7	5
Sanfensan_C	6	5
Sanfensan_D	4	5
Sanfensan_A	10	12
Sanfensan_C	21	12
Sanfensan_D	9	12
Sanfensan_A	5	4
Sanfensan_C	5	4
Sanfensan_D	5	4
Sanfensan_A	20	5
Sanfensan_C	20	5
Sanfensan_D	21	5
Sanfensan_A	1	7
Sanfensan_C	3	7
Sanfensan_D	0	7
Sanfensan_A	5	3
Sanfensan_C	7	3
Sanfensan_D	3	3
Sanfensan_A	4	5
Sanfensan_C	3	5
Sanfensan_D	4	5
Sanfensan_A	22	1
Sanfensan_C	29	1
Sanfensan_D	22	1
Sanfensan_A	1	11
Sanfensan_C	0	11
Sanfensan_D	2	11
Sanfensan_A	2	7
Sanfensan_C	3	7
Sanfensan_D	4	7
Sanfensan_A	11	4
Sanfensan_C	4	4
Sanfensan_D	2	4
Sanfensan_A	0	27
Sanfensan_C	0	27
Sanfensan_D	0	27
Sanfensan_A	4	5
Sanfensan_C	1	5
Sanfensan_D	2	5
Sanfensan_A	5	3
Sanfensan_C	3	3
Sanfensan_D	5	3
Sanfensan_A	3	1
Sanfensan_C	2	1
Sanfensan_D	3	1
Sanfensan_A	8	5
Sanfensan_C	4	5
Sanfensan_D	7	5
Sanfensan_A	5	11
Sanfensan_C	5	11
Sanfensan_D	4	11
Sanfensan_A	10	5
Sanfensan_C	8	5
Sanfensan_D	8	5
Sanfensan_A	3	4
Sanfensan_C	3	4
Sanfensan_D	3	4
Sanfensan_A	4	7
Sanfensan_C	5	7
Sanfensan_D	5	7
Sanfensan_A	5	45
Sanfensan_C	3	45
Sanfensan_D	6	45
Sanfensan_A	7	8
Sanfensan_C	6	8
Sanfensan_D	5	8
Sanfensan_A	4	4
Sanfensan_C	0	4
Sanfensan_D	8	4
Sanfensan_A	8	9
Sanfensan_C	14	9
Sanfensan_D	5	9
Sanfensan_A	10	8
Sanfensan_C	12	8
Sanfensan_D	10	8
Sanfensan_A	5	3
Sanfensan_C	2	3
Sanfensan_D	6	3
Sanfensan_A	11	7
Sanfensan_C	1	7
Sanfensan_D	7	7
Sanfensan_A	7	3
Sanfensan_C	3	3
Sanfensan_D	7	3
Sanfensan_A	3	2
Sanfensan_C	3	2
Sanfensan_D	2	2
Sanfensan_A	5	5
Sanfensan_C	7	5
Sanfensan_D	5	5
Sanfensan_A	6	11
Sanfensan_C	7	11
Sanfensan_D	10	11
Sanfensan_A	7	8
Sanfensan_C	0	8
Sanfensan_D	6	8
Sanfensan_A	9	5
Sanfensan_C	6	5
Sanfensan_D	9	5
Sanfensan_A	8	10
Sanfensan_C	6	10
Sanfensan_D	14	10
Sanfensan_A	3	4
Sanfensan_C	4	4
Sanfensan_D	0	4
Sanfensan_A	1	6
Sanfensan_C	0	6
Sanfensan_D	1	6
Sanfensan_A	6	4
Sanfensan_C	3	4
Sanfensan_D	3	4
Sanfensan_A	4	3
Sanfensan_C	0	3
Sanfensan_D	13	3
Sanfensan_A	4	5
Sanfensan_C	4	5
Sanfensan_D	8	5
Sanfensan_A	4	5
Sanfensan_C	7	5
Sanfensan_D	2	5
Sanfensan_A	8	6
Sanfensan_C	10	6
Sanfensan_D	6	6
Sanfensan_A	6	8
Sanfensan_C	11	8
Sanfensan_D	7	8
Sanfensan_A	3	5
Sanfensan_C	3	5
Sanfensan_D	0	5
Sanfensan_A	12	6
Sanfensan_C	12	6
Sanfensan_D	14	6
Sanfensan_A	6	6
Sanfensan_C	1	6
Sanfensan_D	10	6
Sanfensan_A	8	7
Sanfensan_C	4	7
Sanfensan_D	6	7
Sanfensan_A	6	2
Sanfensan_C	4	2
Sanfensan_D	8	2
Sanfensan_A	0	26
Sanfensan_C	0	26
Sanfensan_D	0	26
Sanfensan_A	5	5
Sanfensan_C	4	5
Sanfensan_D	4	5
Sanfensan_A	5	5
Sanfensan_C	4	5
Sanfensan_D	6	5
Sanfensan_A	7	2
Sanfensan_C	10	2
Sanfensan_D	9	2
Sanfensan_A	8	4
Sanfensan_C	3	4
Sanfensan_D	7	4
Sanfensan_A	7	9
Sanfensan_C	4	9
Sanfensan_D	6	9
Sanfensan_A	8	1
Sanfensan_C	8	1
Sanfensan_D	7	1
Sanfensan_A	0	4
Sanfensan_C	0	4
Sanfensan_D	0	4
Sanfensan_A	3	5
Sanfensan_C	4	5
Sanfensan_D	2	5
Sanfensan_A	2	3
Sanfensan_C	2	3
Sanfensan_D	7	3
Sanfensan_A	3	2
Sanfensan_C	2	2
Sanfensan_D	2	2
Sanfensan_A	4	2
Sanfensan_C	4	2
Sanfensan_D	4	2
Sanfensan_A	20	13
Sanfensan_C	2	13
Sanfensan_D	17	13
Sanfensan_A	6	4
Sanfensan_C	5	4
Sanfensan_D	5	4
Sanfensan_A	0	11
Sanfensan_C	0	11
Sanfensan_D	0	11
Sanfensan_A	5	5
Sanfensan_C	6	5
Sanfensan_D	6	5
Sanfensan_A	7	6
Sanfensan_C	5	6
Sanfensan_D	4	6
Sanfensan_A	5	4
Sanfensan_C	6	4
Sanfensan_D	8	4
Sanfensan_A	3	23
Sanfensan_C	0	23
Sanfensan_D	3	23
Sanfensan_A	7	8
Sanfensan_C	4	8
Sanfensan_D	27	8
Sanfensan_A	9	9
Sanfensan_C	6	9
Sanfensan_D	11	9
Sanfensan_A	3	6
Sanfensan_C	6	6
Sanfensan_D	4	6
Sanfensan_A	2	1
Sanfensan_C	2	1
Sanfensan_D	2	1
Sanfensan_A	0	109
Sanfensan_C	0	109
Sanfensan_D	0	109
Sanfensan_A	33	5
Sanfensan_C	6	5
Sanfensan_D	29	5
Sanfensan_A	0	28
Sanfensan_C	0	28
Sanfensan_D	0	28
Sanfensan_A	4	3
Sanfensan_C	4	3
Sanfensan_D	4	3
Sanfensan_A	0	33
Sanfensan_C	0	33
Sanfensan_D	0	33
Sanfensan_A	10	6
Sanfensan_C	7	6
Sanfensan_D	22	6
Sanfensan_A	2	5
Sanfensan_C	4	5
Sanfensan_D	9	5
Sanfensan_A	4	3
Sanfensan_C	2	3
Sanfensan_D	1	3
Sanfensan_A	14	4
Sanfensan_C	7	4
Sanfensan_D	12	4
Sanfensan_A	0	7
Sanfensan_C	1	7
Sanfensan_D	2	7
Sanfensan_A	8	5
Sanfensan_C	1	5
Sanfensan_D	10	5
Sanfensan_A	3	3
Sanfensan_C	4	3
Sanfensan_D	5	3
Sanfensan_A	9	4
Sanfensan_C	7	4
Sanfensan_D	6	4
Sanfensan_A	5	7
Sanfensan_C	10	7
Sanfensan_D	12	7
Sanfensan_A	4	23
Sanfensan_C	6	23
Sanfensan_D	8	23
Sanfensan_A	9	9
Sanfensan_C	7	9
Sanfensan_D	7	9
Sanfensan_A	0	9
Sanfensan_C	1	9
Sanfensan_D	0	9
Sanfensan_A	4	3
Sanfensan_C	1	3
Sanfensan_D	7	3
Sanfensan_A	4	4
Sanfensan_C	6	4
Sanfensan_D	3	4
Sanfensan_A	5	6
Sanfensan_C	4	6
Sanfensan_D	6	6
Sanfensan_A	7	6
Sanfensan_C	5	6
Sanfensan_D	10	6
Sanfensan_A	0	11
Sanfensan_C	0	11
Sanfensan_D	0	11
Sanfensan_A	4	3
Sanfensan_C	6	3
Sanfensan_D	4	3
Sanfensan_A	0	6
Sanfensan_C	0	6
Sanfensan_D	0	6
Sanfensan_A	6	3
Sanfensan_C	1	3
Sanfensan_D	3	3
Sanfensan_A	8	9
Sanfensan_C	9	9
Sanfensan_D	8	9
Sanfensan_A	5	3
Sanfensan_C	3	3
Sanfensan_D	5	3
Sanfensan_A	6	4
Sanfensan_C	3	4
Sanfensan_D	4	4
Sanfensan_A	2	6
Sanfensan_C	5	6
Sanfensan_D	4	6
Sanfensan_A	2	2
Sanfensan_C	4	2
Sanfensan_D	2	2
Sanfensan_A	6	8
Sanfensan_C	13	8
Sanfensan_D	7	8
Sanfensan_A	6	4
Sanfensan_C	4	4
Sanfensan_D	7	4
Sanfensan_A	4	4
Sanfensan_C	7	4
Sanfensan_D	8	4
Sanfensan_A	27	3
Sanfensan_C	17	3
Sanfensan_D	28	3
Sanfensan_A	0	22
Sanfensan_C	0	22
Sanfensan_D	0	22
Sanfensan_A	5	6
Sanfensan_C	0	6
Sanfensan_D	5	6
Sanfensan_A	10	6
Sanfensan_C	1	6
Sanfensan_D	5	6
Sanfensan_A	6	5
Sanfensan_C	7	5
Sanfensan_D	4	5
Sanfensan_A	4	11
Sanfensan_C	5	11
Sanfensan_D	5	11
Sanfensan_A	3	6
Sanfensan_C	1	6
Sanfensan_D	4	6
Sanfensan_A	5	3
Sanfensan_C	4	3
Sanfensan_D	5	3
Sanfensan_A	7	6
Sanfensan_C	4	6
Sanfensan_D	4	6
Sanfensan_A	3	6
Sanfensan_C	6	6
Sanfensan_D	8	6
Sanfensan_A	6	6
Sanfensan_C	7	6
Sanfensan_D	2	6
Sanfensan_A	5	6
Sanfensan_C	5	6
Sanfensan_D	3	6
Sanfensan_A	2	2
Sanfensan_C	5	2
Sanfensan_D	0	2
Sanfensan_A	10	9
Sanfensan_C	3	9
Sanfensan_D	4	9
Sanfensan_A	5	4
Sanfensan_C	3	4
Sanfensan_D	4	4
Sanfensan_A	10	5
Sanfensan_C	5	5
Sanfensan_D	15	5
Sanfensan_A	15	10
Sanfensan_C	11	10
Sanfensan_D	12	10
Sanfensan_A	5	5
Sanfensan_C	5	5
Sanfensan_D	3	5
Sanfensan_A	6	2
Sanfensan_C	3	2
Sanfensan_D	5	2
Sanfensan_A	6	4
Sanfensan_C	10	4
Sanfensan_D	1	4
Sanfensan_A	3	3
Sanfensan_C	2	3
Sanfensan_D	5	3
Sanfensan_A	2	2
Sanfensan_C	1	2
Sanfensan_D	3	2
Sanfensan_A	6	7
Sanfensan_C	8	7
Sanfensan_D	5	7
Sanfensan_A	4	4
Sanfensan_C	2	4
Sanfensan_D	10	4
Sanfensan_A	16	7
Sanfensan_C	10	7
Sanfensan_D	6	7
Sanfensan_A	2	1
Sanfensan_C	2	1
Sanfensan_D	2	1
Sanfensan_A	9	1
Sanfensan_C	0	1
Sanfensan_D	16	1
Sanfensan_A	5	5
Sanfensan_C	5	5
Sanfensan_D	5	5
Sanfensan_A	2	4
Sanfensan_C	2	4
Sanfensan_D	0	4
Sanfensan_A	0	19
Sanfensan_C	0	19
Sanfensan_D	0	19
Sanfensan_A	0	35
Sanfensan_C	0	35
Sanfensan_D	0	35
Sanfensan_A	0	18
Sanfensan_C	1	18
Sanfensan_D	0	18
Sanfensan_A	0	36
Sanfensan_C	1	36
Sanfensan_D	0	36
Sanfensan_A	5	6
Sanfensan_C	4	6
Sanfensan_D	4	6
Sanfensan_A	6	8
Sanfensan_C	5	8
Sanfensan_D	6	8
Sanfensan_A	12	3
Sanfensan_C	8	3
Sanfensan_D	7	3
Sanfensan_A	0	15
Sanfensan_C	0	15
Sanfensan_D	0	15
Sanfensan_A	3	4
Sanfensan_C	5	4
Sanfensan_D	3	4
Sanfensan_A	1	13
Sanfensan_C	1	13
Sanfensan_D	0	13
Sanfensan_A	0	19
Sanfensan_C	0	19
Sanfensan_D	0	19
Sanfensan_A	1	12
Sanfensan_C	1	12
Sanfensan_D	1	12
Sanfensan_A	3	5
Sanfensan_C	3	5
Sanfensan_D	5	5
Sanfensan_A	4	8
Sanfensan_C	5	8
Sanfensan_D	5	8
Sanfensan_A	3	5
Sanfensan_C	4	5
Sanfensan_D	6	5
Sanfensan_A	4	7
Sanfensan_C	0	7
Sanfensan_D	10	7
Sanfensan_A	1	7
Sanfensan_C	0	7
Sanfensan_D	0	7
Sanfensan_A	0	2
Sanfensan_C	0	2
Sanfensan_D	0	2
Sanfensan_A	9	4
Sanfensan_C	7	4
Sanfensan_D	13	4
Sanfensan_A	3	3
Sanfensan_C	3	3
Sanfensan_D	3	3
Sanfensan_A	9	8
Sanfensan_C	9	8
Sanfensan_D	5	8
Sanfensan_A	6	5
Sanfensan_C	10	5
Sanfensan_D	8	5
Sanfensan_A	12	5
Sanfensan_C	5	5
Sanfensan_D	14	5
Sanfensan_A	1	3
Sanfensan_C	2	3
Sanfensan_D	1	3
Sanfensan_A	5	5
Sanfensan_C	4	5
Sanfensan_D	3	5
Sanfensan_A	6	4
Sanfensan_C	7	4
Sanfensan_D	4	4
Sanfensan_A	6	6
Sanfensan_C	4	6
Sanfensan_D	9	6
Sanfensan_A	0	3
Sanfensan_C	1	3
Sanfensan_D	1	3
Sanfensan_A	7	9
Sanfensan_C	6	9
Sanfensan_D	6	9
Sanfensan_A	2	8
Sanfensan_C	2	8
Sanfensan_D	1	8
Sanfensan_A	1	18
Sanfensan_C	4	18
Sanfensan_D	4	18
Sanfensan_A	3	7
Sanfensan_C	1	7
Sanfensan_D	2	7
Sanfensan_A	8	4
Sanfensan_C	3	4
Sanfensan_D	9	4
Sanfensan_A	5	4
Sanfensan_C	4	4
Sanfensan_D	5	4
Sanfensan_A	5	4
Sanfensan_C	2	4
Sanfensan_D	6	4
Sanfensan_A	6	4
Sanfensan_C	5	4
Sanfensan_D	4	4
Sanfensan_A	0	7
Sanfensan_C	5	7
Sanfensan_D	1	7
Sanfensan_A	5	4
Sanfensan_C	4	4
Sanfensan_D	1	4
Sanfensan_A	4	4
Sanfensan_C	2	4
Sanfensan_D	7	4
Sanfensan_A	4	2
Sanfensan_C	3	2
Sanfensan_D	4	2
Sanfensan_A	1	5
Sanfensan_C	3	5
Sanfensan_D	1	5
Sanfensan_A	4	7
Sanfensan_C	5	7
Sanfensan_D	0	7
Sanfensan_A	4	6
Sanfensan_C	6	6
Sanfensan_D	4	6
Sanfensan_A	3	3
Sanfensan_C	3	3
Sanfensan_D	3	3
Sanfensan_A	3	3
Sanfensan_C	5	3
Sanfensan_D	4	3
Sanfensan_A	9	2
Sanfensan_C	4	2
Sanfensan_D	8	2
Sanfensan_A	5	3
Sanfensan_C	2	3
Sanfensan_D	4	3
Sanfensan_A	5	4
Sanfensan_C	3	4
Sanfensan_D	5	4
Sanfensan_A	2	31
Sanfensan_C	3	31
Sanfensan_D	1	31
Sanfensan_A	3	3
Sanfensan_C	3	3
Sanfensan_D	3	3
Sanfensan_A	4	7
Sanfensan_C	11	7
Sanfensan_D	5	7
Sanfensan_A	5	5
Sanfensan_C	5	5
Sanfensan_D	4	5
Sanfensan_A	4	5
Sanfensan_C	4	5
Sanfensan_D	3	5
Sanfensan_A	10	11
Sanfensan_C	4	11
Sanfensan_D	8	11
Sanfensan_A	1	5
Sanfensan_C	4	5
Sanfensan_D	5	5
Sanfensan_A	4	4
Sanfensan_C	3	4
Sanfensan_D	5	4
Sanfensan_A	5	4
[truncated: 66,437 more rows]
