# Supplementary material for: Reference genome assemblies reveal the origin and evolution of allohexaploid oat
Source: Nat Genet. 2022 Jul 18;54(8):1248–58. doi: 10.1038/s41588-022-01127-7 (PMC9355876; doi:10.1038/s41588-022-01127-7)
Supplement: Source Data Extended Data Fig. 9 — Statistical Source Data. [file 41588_2022_1127_MOESM20_ESM.xlsx]

## Sheet: Peng_SourceData_Extended_Fig9
cluser	species	t	N	S	dN/dS	dN	dS	N*dN	S*dS
Cluster10000	Aeria	0.018	1118.1	297.9	0.1418	0.0027	0.0188	3	5.6
Cluster10000	AnudaC	0.002	1118.1	297.9	999	0.0009	0	1	0
Cluster10000	AinsuC	0.004	1118.1	297.9	999	0.0018	0	2	0
Cluster10000	Along	0.016	1118.1	297.9	0.1834	0.0027	0.0146	3	4.4
Cluster10000	Aatla	0.017	1118.1	297.9	0.2532	0.0036	0.0141	4	4.2
Cluster10000	AnudaA	0.018	1118.1	297.9	0.0001	0	0.0287	0	8.6
Cluster10000	AinsuD	0.007	1118.1	297.9	0.1251	0.0009	0.0071	1	2.1
Cluster10000	AnudaD	0.008	1118.1	297.9	999	0.0036	0	4	0
Cluster10000	Hvulg	0.377	1118.1	297.9	0.3047	0.0849	0.2785	94.9	83
Cluster10001	Aeria	0.011	901	269	0.0925	0.0011	0.0116	1	3.1
Cluster10001	AnudaC	0	901	269	0.0001	0	0	0	0
Cluster10001	AinsuC	0	901	269	0.0001	0	0	0	0
Cluster10001	Along	0.003	901	269	999	0.0011	0	1	0
Cluster10001	Aatla	0.003	901	269	0.0001	0	0.0039	0	1
Cluster10001	AnudaA	0.003	901	269	999	0.0011	0	1	0
Cluster10001	AinsuD	0	901	269	0.0001	0	0	0	0
Cluster10001	AnudaD	0.005	901	269	0.0001	0	0.0078	0	2.1
Cluster10001	Hvulg	0.418	901	269	0.0331	0.0181	0.5453	16.3	146.7
Cluster10003	Aeria	0.048	1597.5	172.5	0.0045	0.0007	0.1566	1.1	27
Cluster10003	AnudaC	0.002	1597.5	172.5	0.0001	0	0.006	0	1
Cluster10003	AinsuC	0	1597.5	172.5	1.7785	0	0	0	0
Cluster10003	Along	0.03	1597.5	172.5	0.0061	0.0006	0.0976	1	16.8
Cluster10003	Aatla	0.007	1597.5	172.5	0.087	0.0012	0.0132	1.8	2.3
Cluster10003	AnudaA	0.027	1597.5	172.5	0.0146	0.0012	0.0821	1.9	14.2
Cluster10003	AinsuD	0.002	1597.5	172.5	2.4538	0.0006	0.0002	0.9	0
Cluster10003	AnudaD	0.002	1597.5	172.5	2.2434	0.0006	0.0003	0.9	0
Cluster10003	Hvulg	0.3	1597.5	172.5	0.0485	0.0344	0.7092	55	122.3
Cluster10004	Aeria	0.013	1025.7	384.3	0.0709	0.001	0.0137	1	5.3
Cluster10004	AnudaC	0	1025.7	384.3	0.8199	0	0	0	0
Cluster10004	AinsuC	0	1025.7	384.3	1.3247	0	0	0	0
Cluster10004	Along	0.002	1025.7	384.3	0.0001	0	0.0027	0	1.1
Cluster10004	Aatla	0.002	1025.7	384.3	0.0001	0	0.0027	0	1
Cluster10004	AnudaA	0.053	1025.7	384.3	0.0327	0.0019	0.0595	2	22.9
Cluster10004	AinsuD	0.002	1025.7	384.3	999	0.001	0	1	0
Cluster10004	AnudaD	0.004	1025.7	384.3	0.3556	0.001	0.0027	1	1.1
Cluster10004	Hvulg	0.218	1025.7	384.3	0.0502	0.0118	0.2348	12.1	90.3
Cluster10005	Aeria	0.04	821.3	243.7	0.1197	0.005	0.0414	4.1	10.1
Cluster10005	AnudaC	0.003	821.3	243.7	0.0001	0	0.0042	0	1
Cluster10005	AinsuC	0	821.3	243.7	1.7494	0	0	0	0
Cluster10005	Along	0.014	821.3	243.7	0.1907	0.0024	0.0128	2	3.1
Cluster10005	Aatla	0.012	821.3	243.7	0.095	0.0012	0.0129	1	3.1
Cluster10005	AnudaA	0.026	821.3	243.7	0.0814	0.0025	0.0302	2	7.4
Cluster10005	AinsuD	0.005	821.3	243.7	0.0001	0	0.0079	0	1.9
Cluster10005	AnudaD	0.065	821.3	243.7	0.3285	0.0148	0.0451	12.2	11
Cluster10005	Hvulg	0.345	821.3	243.7	0.2108	0.062	0.2941	50.9	71.7
Cluster10006	Aeria	0.014	1319.7	459.3	0.5546	0.0038	0.0068	5	3.1
Cluster10006	AnudaC	0.007	1319.7	459.3	0.3325	0.0015	0.0045	2	2.1
Cluster10006	AinsuC	0.003	1319.7	459.3	999	0.0015	0	2	0
Cluster10006	Along	0.005	1319.7	459.3	0.0001	0	0.0069	0	3.2
Cluster10006	Aatla	0.009	1319.7	459.3	0.2215	0.0015	0.0069	2	3.1
Cluster10006	AnudaA	0.009	1319.7	459.3	0.2218	0.0015	0.0068	2	3.1
Cluster10006	AinsuD	0.003	1319.7	459.3	0.3341	0.0008	0.0023	1	1
Cluster10006	AnudaD	0.009	1319.7	459.3	0.4999	0.0023	0.0046	3	2.1
Cluster10006	Hvulg	0.427	1319.7	459.3	0.2657	0.083	0.3123	109.5	143.4
Cluster10007	Aeria	0.022	771.7	284.3	0.2249	0.0038	0.0167	2.9	4.8
Cluster10007	AnudaC	0.003	771.7	284.3	999	0.0013	0	1	0
Cluster10007	AinsuC	0	771.7	284.3	40.3833	0	0	0	0
Cluster10007	Along	0.032	771.7	284.3	0.0784	0.0026	0.0331	2	9.4
Cluster10007	Aatla	0.025	771.7	284.3	0.0001	0	0.0305	0	8.7
Cluster10007	AnudaA	0.039	771.7	284.3	0.1529	0.0052	0.0339	4	9.6
Cluster10007	AinsuD	0	771.7	284.3	0.0001	0	0	0	0
Cluster10007	AnudaD	0.003	771.7	284.3	0.0001	0	0.0036	0	1
Cluster10007	Hvulg	0.291	771.7	284.3	0.1589	0.0399	0.2513	30.8	71.4
Cluster10008	Aeria	0.022	415.5	124.5	0.0001	0	0.0322	0	4
Cluster10008	AnudaC	0.019	415.5	124.5	0.1179	0.0024	0.0201	1	2.5
Cluster10008	AinsuC	2.624	415.5	124.5	0.4887	0.7047	1.4419	292.8	179.5
Cluster10008	Along	0.023	415.5	124.5	0.0919	0.0024	0.0259	1	3.2
Cluster10008	Aatla	0.036	415.5	124.5	0.0539	0.0024	0.0441	1	5.5
Cluster10008	AnudaA	0	415.5	124.5	1.1663	0	0	0	0
Cluster10008	AinsuD	0	415.5	124.5	1.1002	0	0	0	0
Cluster10008	AnudaD	0.006	415.5	124.5	0.0001	0	0.0086	0	1.1
Cluster10008	Hvulg	0.269	415.5	124.5	0.21	0.0481	0.2289	20	28.5
Cluster10009	Aeria	0.047	291.9	107.1	0.1774	0.007	0.0396	2	4.2
Cluster10009	AnudaC	0.008	291.9	107.1	999	0.0035	0	1	0
Cluster10009	AinsuC	0	291.9	107.1	1.7438	0	0	0	0
Cluster10009	Along	0.038	291.9	107.1	0.5402	0.0104	0.0193	3	2.1
Cluster10009	Aatla	0.008	291.9	107.1	0.0001	0	0.0095	0	1
Cluster10009	AnudaA	0	291.9	107.1	0.0001	0	0	0	0
Cluster10009	AinsuD	0.031	291.9	107.1	0.1183	0.0034	0.0291	1	3.1
Cluster10009	AnudaD	0	291.9	107.1	0.0001	0	0	0	0
Cluster10009	Hvulg	0.303	291.9	107.1	0.4079	0.0726	0.178	21.2	19.1
Cluster10010	Aeria	0.013	1193.7	396.3	0.3621	0.003	0.0082	3.6	3.3
Cluster10010	AnudaC	0.004	1193.7	396.3	999	0.0017	0	2	0
Cluster10010	AinsuC	0.004	1193.7	396.3	0.0001	0	0.0052	0	2.1
Cluster10010	Along	0.019	1193.7	396.3	0.7448	0.0059	0.008	7.1	3.2
Cluster10010	Aatla	0.01	1193.7	396.3	0.2073	0.0017	0.008	2	3.2
Cluster10010	AnudaA	0.013	1193.7	396.3	1.917	0.0051	0.0027	6.1	1.1
Cluster10010	AinsuD	0.008	1193.7	396.3	0.9599	0.0025	0.0027	3	1.1
Cluster10010	AnudaD	0.023	1193.7	396.3	0.9506	0.0076	0.008	9	3.2
Cluster10010	Hvulg	0.545	1193.7	396.3	0.3208	0.1188	0.3704	141.8	146.8
Cluster10011	Aeria	0.009	1999.7	691.3	0.335	0.002	0.0059	4	4.1
Cluster10011	AnudaC	0.002	1999.7	691.3	999	0.001	0	2	0
Cluster10011	AinsuC	0.002	1999.7	691.3	0.3272	0.0005	0.0015	1	1.1
Cluster10011	Along	0.043	1999.7	691.3	0.1971	0.007	0.0355	14	24.5
Cluster10011	Aatla	0.013	1999.7	691.3	0.0391	0.0006	0.0146	1.1	10.1
Cluster10011	AnudaA	0.015	1999.7	691.3	0.0642	0.0011	0.0167	2.1	11.5
Cluster10011	AinsuD	0.037	1999.7	691.3	0.1967	0.0061	0.0308	12.1	21.3
Cluster10011	AnudaD	0.012	1999.7	691.3	0.0001	0	0.016	0	11.1
Cluster10011	Hvulg	0.263	1999.7	691.3	0.1427	0.0344	0.2413	68.9	166.8
Cluster10012	Aeria	0.019	1231.2	325.8	0.0001	0	0.0309	0	10.1
Cluster10012	AnudaC	0.004	1231.2	325.8	0.246	0.0008	0.0033	1	1.1
Cluster10012	AinsuC	0.004	1231.2	325.8	999	0.0016	0	2	0
Cluster10012	Along	0.014	1231.2	325.8	0.0402	0.0008	0.02	1	6.5
Cluster10012	Aatla	0.019	1231.2	325.8	0.0001	0	0.03	0	9.8
Cluster10012	AnudaA	0.037	1231.2	325.8	0.0304	0.0016	0.0532	2	17.3
Cluster10012	AinsuD	0.004	1231.2	325.8	0.2485	0.0008	0.0033	1	1.1
Cluster10012	AnudaD	0.002	1231.2	325.8	0.0001	0	0.0032	0	1.1
Cluster10012	Hvulg	0.364	1231.2	325.8	0.0974	0.0413	0.4243	50.9	138.2
Cluster10055	Aeria	0.023	265.4	25.6	0.0001	0	0.0859	0	2.2
Cluster10055	AnudaC	0	265.4	25.6	2.2204	0	0	0	0
Cluster10055	AinsuC	0	265.4	25.6	1.9193	0	0	0	0
Cluster10055	Along	0.012	265.4	25.6	0.0001	0	0.0448	0	1.1
Cluster10055	Aatla	0	265.4	25.6	0.0001	0	0	0	0
Cluster10055	AnudaA	0.011	265.4	25.6	0.0001	0	0.0432	0	1.1
Cluster10055	AinsuD	0	265.4	25.6	3.2179	0	0	0	0
Cluster10055	AnudaD	0	265.4	25.6	2.3254	0	0	0	0
Cluster10055	Hvulg	0.421	265.4	25.6	0.0508	0.0532	1.0462	14.1	26.8
Cluster10068	Aeria	0.017	1092.5	383.5	0.1135	0.0019	0.0164	2	6.3
Cluster10068	AnudaC	0.205	1092.5	383.5	1.0067	0.0684	0.068	74.7	26.1
Cluster10068	AinsuC	0.004	1092.5	383.5	999	0.0017	0	1.8	0
Cluster10068	Along	0.034	1092.5	383.5	0.1508	0.0046	0.0303	5	11.6
Cluster10068	Aatla	0.002	1092.5	383.5	999	0.0009	0	1	0
Cluster10068	AnudaA	0.006	1092.5	383.5	0.6744	0.0018	0.0027	2	1
Cluster10068	AinsuD	0	1092.5	383.5	0.0001	0	0	0	0
Cluster10068	AnudaD	0.002	1092.5	383.5	0.0001	0	0.0027	0	1
Cluster10068	Hvulg	0.449	1092.5	383.5	0.4451	0.1131	0.2541	123.6	97.5
Cluster10069	Aeria	0.025	1139.3	234.7	0.0314	0.0013	0.0417	1.5	9.8
Cluster10069	AnudaC	0.002	1139.3	234.7	0.0001	0	0.0043	0	1
Cluster10069	AinsuC	0.005	1139.3	234.7	0.0001	0	0.0089	0	2.1
Cluster10069	Along	0.041	1139.3	234.7	0.0552	0.0035	0.0638	4	15
Cluster10069	Aatla	0.002	1139.3	234.7	0.0001	0	0.0044	0	1
Cluster10069	AnudaA	0.002	1139.3	234.7	999	0.0009	0	1	0
Cluster10069	AinsuD	0.01	1139.3	234.7	0.1755	0.0018	0.01	2	2.4
Cluster10069	AnudaD	0.022	1139.3	234.7	0.1381	0.0035	0.0256	4	6
Cluster10069	Hvulg	0.388	1139.3	234.7	0.1314	0.0607	0.462	69.2	108.4
Cluster10070	Aeria	0.01	892.4	349.6	0.4491	0.0026	0.0057	2.3	2
Cluster10070	AnudaC	0	892.4	349.6	1.4294	0	0	0	0
Cluster10070	AinsuC	0	892.4	349.6	1.7699	0	0	0	0
Cluster10070	Along	0.032	892.4	349.6	0.2431	0.0057	0.0234	5.1	8.2
Cluster10070	Aatla	0.002	892.4	349.6	999	0.0011	0	1	0
Cluster10070	AnudaA	0.015	892.4	349.6	0.0001	0	0.0175	0	6.1
Cluster10070	AinsuD	0.009	892.4	349.6	999	0.0043	0	3.8	0
Cluster10070	AnudaD	0.035	892.4	349.6	0.1121	0.0036	0.0325	3.3	11.4
Cluster10070	Hvulg	0.612	892.4	349.6	0.2877	0.1202	0.4178	107.2	146.1
Cluster10072	Aeria	0.035	1181.5	417.5	0.1383	0.0044	0.032	5.2	13.4
Cluster10072	AnudaC	0.004	1181.5	417.5	999	0.0017	0	2	0
Cluster10072	AinsuC	0.01	1181.5	417.5	0.2312	0.0017	0.0074	2	3.1
Cluster10072	Along	0.033	1181.5	417.5	0.1041	0.0034	0.0326	4	13.6
Cluster10072	Aatla	0.029	1181.5	417.5	0.1831	0.0044	0.0241	5.2	10.1
Cluster10072	AnudaA	0.008	1181.5	417.5	0.1117	0.0008	0.0076	1	3.2
Cluster10072	AinsuD	0	1181.5	417.5	0.0001	0	0	0	0
Cluster10072	AnudaD	0.009	1181.5	417.5	1.3881	0.0034	0.0024	4	1
Cluster10072	Hvulg	0.393	1181.5	417.5	0.4188	0.0962	0.2297	113.6	95.9
Cluster10074	Aeria	0.019	1450.3	469.7	0.1632	0.0028	0.0172	4.1	8.1
Cluster10074	AnudaC	0.003	1450.3	469.7	0.3163	0.0007	0.0022	1	1
Cluster10074	AinsuC	0.048	1450.3	469.7	0.7168	0.0146	0.0204	21.2	9.6
Cluster10074	Along	0.007	1450.3	469.7	0.265	0.0014	0.0052	2	2.5
Cluster10074	Aatla	0.004	1450.3	469.7	0.1739	0.0007	0.004	1	1.9
Cluster10074	AnudaA	0.028	1450.3	469.7	0.267	0.0056	0.0208	8.1	9.8
Cluster10074	AinsuD	0.008	1450.3	469.7	0.2176	0.0014	0.0064	2	3
Cluster10074	AnudaD	0.012	1450.3	469.7	0.1201	0.0014	0.0115	2	5.4
Cluster10074	Hvulg	0.226	1450.3	469.7	0.161	0.0331	0.2056	48	96.6
Cluster10075	Aeria	0.027	2804.8	984.2	0.1444	0.0035	0.0243	9.8	23.9
Cluster10075	AnudaC	0.003	2804.8	984.2	0.3422	0.0007	0.0021	2	2.1
Cluster10075	AinsuC	0.004	2804.8	984.2	0.5195	0.0011	0.0021	3	2
Cluster10075	Along	0.011	2804.8	984.2	0.25	0.0021	0.0086	6	8.4
Cluster10075	Aatla	0.005	2804.8	984.2	0.0692	0.0004	0.0052	1	5.1
Cluster10075	AnudaA	0.012	2804.8	984.2	0.0246	0.0004	0.0145	1	14.3
Cluster10075	AinsuD	0.008	2804.8	984.2	0.1483	0.0011	0.0072	3	7.1
Cluster10075	AnudaD	0.013	2804.8	984.2	0.0475	0.0007	0.015	2	14.8
Cluster10075	Hvulg	0.316	2804.8	984.2	0.1898	0.0499	0.2628	140	258.7
Cluster10076	Aeria	0.004	1231.1	481.9	0.3808	0.0008	0.0021	1	1
Cluster10076	AnudaC	0.002	1231.1	481.9	999	0.0008	0	1	0
Cluster10076	AinsuC	0.005	1231.1	481.9	0.7592	0.0016	0.0021	2	1
Cluster10076	Along	0.018	1231.1	481.9	0.246	0.0032	0.013	4	6.3
Cluster10076	Aatla	0.016	1231.1	481.9	0.4778	0.0042	0.0087	5.1	4.2
Cluster10076	AnudaA	0.015	1231.1	481.9	0.6649	0.0043	0.0064	5.3	3.1
Cluster10076	AinsuD	0.028	1231.1	481.9	0.5032	0.0072	0.0143	8.8	6.9
Cluster10076	AnudaD	0.089	1231.1	481.9	0.4985	0.0232	0.0465	28.5	22.4
Cluster10076	Hvulg	0.274	1231.1	481.9	0.4483	0.0679	0.1514	83.6	73
Cluster10082	Aeria	0.018	1208.8	468.2	0.167	0.0025	0.0149	3	7
Cluster10082	AnudaC	0.004	1208.8	468.2	0.3683	0.0008	0.0022	1	1.1
Cluster10082	AinsuC	0.002	1208.8	468.2	0.0001	0	0.0022	0	1.1
Cluster10082	Along	0.015	1208.8	468.2	0.3595	0.0033	0.0093	4	4.3
Cluster10082	Aatla	0.021	1208.8	468.2	0.0824	0.0017	0.0202	2	9.5
Cluster10082	AnudaA	0.022	1208.8	468.2	0.1225	0.0025	0.0204	3	9.5
Cluster10082	AinsuD	0.035	1208.8	468.2	0.1003	0.0033	0.0332	4	15.5
Cluster10082	AnudaD	0.021	1208.8	468.2	0.1307	0.0025	0.0191	3	9
Cluster10082	Hvulg	0.233	1208.8	468.2	0.2684	0.0442	0.1646	53.4	77.1
Cluster10083	Aeria	0.035	846.3	290.7	0.0574	0.0022	0.0386	1.9	11.2
Cluster10083	AnudaC	0.016	846.3	290.7	0.0001	0	0.0203	0	5.9
Cluster10083	AinsuC	0.026	846.3	290.7	0.0001	0	0.0336	0	9.8
Cluster10083	Along	0.027	846.3	290.7	0.0372	0.0012	0.0316	1	9.2
Cluster10083	Aatla	0.02	846.3	290.7	0.2198	0.0035	0.016	3	4.7
Cluster10083	AnudaA	0.02	846.3	290.7	0.0001	0	0.0264	0	7.7
Cluster10083	AinsuD	0.025	846.3	290.7	0.0899	0.0023	0.0261	2	7.6
Cluster10083	AnudaD	0.021	846.3	290.7	0.0478	0.0012	0.0246	1	7.2
Cluster10083	Hvulg	0.331	846.3	290.7	0.1053	0.0348	0.3303	29.4	96
Cluster10084	Aeria	0.07	576.6	188.4	0.0419	0.0035	0.084	2	15.8
Cluster10084	AnudaC	0.037	576.6	188.4	0.0894	0.0035	0.0393	2	7.4
Cluster10084	AinsuC	0.043	576.6	188.4	0.0733	0.0035	0.048	2	9
Cluster10084	Along	0.024	576.6	188.4	0.0001	0	0.0323	0	6.1
Cluster10084	Aatla	0.035	576.6	188.4	0.0415	0.0018	0.0423	1	8
Cluster10084	AnudaA	0.043	576.6	188.4	0.0738	0.0035	0.0471	2	8.9
Cluster10084	AinsuD	0.049	576.6	188.4	0.0636	0.0035	0.0555	2	10.4
Cluster10084	AnudaD	0.026	576.6	188.4	0.0001	0	0.0356	0	6.7
Cluster10084	Hvulg	0.474	576.6	188.4	0.0959	0.0476	0.4958	27.4	93.4
Cluster10086	Aeria	0.018	886.6	310.4	0.5067	0.0048	0.0094	4.2	2.9
Cluster10086	AnudaC	0	886.6	310.4	1.4343	0	0	0	0
Cluster10086	AinsuC	0.005	886.6	310.4	0.3349	0.0011	0.0034	1	1
Cluster10086	Along	0.027	886.6	310.4	0.2111	0.0046	0.0217	4.1	6.7
Cluster10086	Aatla	0.015	886.6	310.4	0.182	0.0023	0.0124	2	3.8
Cluster10086	AnudaA	0.026	886.6	310.4	0.1456	0.0034	0.0233	3	7.2
Cluster10086	AinsuD	0.026	886.6	310.4	0.0839	0.0022	0.0267	2	8.3
Cluster10086	AnudaD	0.039	886.6	310.4	0.0533	0.0023	0.043	2	13.3
Cluster10086	Hvulg	0.707	886.6	310.4	0.3794	0.1654	0.4359	146.6	135.3
Cluster10125	Aeria	0.025	1177.4	481.6	0.1185	0.0026	0.022	3.1	10.6
Cluster10125	AnudaC	0	1177.4	481.6	16.2491	0	0	0	0
Cluster10125	AinsuC	0.002	1177.4	481.6	999	0.0009	0	1	0
Cluster10125	Along	0	1177.4	481.6	13.3722	0	0	0	0
Cluster10125	Aatla	0.006	1177.4	481.6	0.2057	0.0009	0.0042	1	2
Cluster10125	AnudaA	0.031	1177.4	481.6	0.2266	0.0052	0.0231	6.2	11.1
Cluster10125	AinsuD	0	1177.4	481.6	3.8149	0	0	0	0
Cluster10125	AnudaD	0.004	1177.4	481.6	0.4151	0.0009	0.0021	1	1
Cluster10125	Hvulg	0.333	1177.4	481.6	0.3074	0.0671	0.2183	79	105.1
Cluster10127	Aeria	0.022	341	73	0.1054	0.003	0.0281	1	2
Cluster10127	AnudaC	0.007	341	73	0.0001	0	0.0138	0	1
Cluster10127	AinsuC	0	341	73	0.0001	0	0	0	0
Cluster10127	Along	0.041	341	73	0.0459	0.0029	0.064	1	4.7
Cluster10127	Aatla	0.051	341	73	0.0356	0.003	0.0832	1	6.1
Cluster10127	AnudaA	0.015	341	73	0.1842	0.0029	0.0157	1	1.1
Cluster10127	AinsuD	0	341	73	0.97	0	0	0	0
Cluster10127	AnudaD	0	341	73	1.046	0	0	0	0
Cluster10127	Hvulg	0.401	341	73	0.1766	0.0734	0.4157	25	30.4
Cluster10128	Aeria	0.016	1034.6	306.4	0.049	0.001	0.02	1	6.1
Cluster10128	AnudaC	0	1034.6	306.4	1.0062	0	0	0	0
Cluster10128	AinsuC	0.018	1034.6	306.4	0.4987	0.005	0.0099	5.1	3
Cluster10128	Along	0.005	1034.6	306.4	0.0001	0	0.0067	0	2
Cluster10128	Aatla	0.025	1034.6	306.4	0.0298	0.001	0.0334	1	10.2
Cluster10128	AnudaA	0.014	1034.6	306.4	0.0001	0	0.0207	0	6.3
Cluster10128	AinsuD	0.005	1034.6	306.4	999	0.002	0	2.1	0
Cluster10128	AnudaD	0.002	1034.6	306.4	891.187	0.001	0	1	0
Cluster10128	Hvulg	0.299	1034.6	306.4	0.1165	0.0364	0.3128	37.7	95.8
Cluster10129	Aeria	0.01	1537.5	601.5	0.1452	0.0013	0.009	2	5.4
Cluster10129	AnudaC	0.004	1537.5	601.5	411.962	0.002	0	3	0
Cluster10129	AinsuC	0.001	1537.5	601.5	276.813	0.0007	0	1	0
Cluster10129	Along	0.003	1537.5	601.5	0.0001	0	0.0036	0	2.1
Cluster10129	Aatla	0.028	1537.5	601.5	0.1357	0.0033	0.0243	5.1	14.6
Cluster10129	AnudaA	0.003	1537.5	601.5	0.3538	0.0007	0.0018	1	1.1
Cluster10129	AinsuD	0.011	1537.5	601.5	0.1319	0.0013	0.0099	2	5.9
Cluster10129	AnudaD	0.009	1537.5	601.5	0.0706	0.0007	0.0092	1	5.6
Cluster10129	Hvulg	0.296	1537.5	601.5	0.1331	0.0348	0.2613	53.5	157.2
Cluster10130	Aeria	0.003	963	324	0.0001	0	0.0044	0	1.4
Cluster10130	AnudaC	0	963	324	0.2356	0	0	0	0
Cluster10130	AinsuC	0	963	324	4.6322	0	0	0	0
Cluster10130	Along	0.036	963	324	0.2161	0.0063	0.0292	6.1	9.5
Cluster10130	Aatla	0.012	963	324	999	0.0052	0	5	0
Cluster10130	AnudaA	0.012	963	324	0.494	0.0031	0.0064	3	2.1
Cluster10130	AinsuD	0	963	324	1.4789	0	0	0	0
Cluster10130	AnudaD	0.007	963	324	0.1631	0.001	0.0064	1	2.1
Cluster10130	Hvulg	0.373	963	324	0.1814	0.0582	0.3207	56	103.9
Cluster10131	Aeria	0.026	1923.3	779.7	0.085	0.0021	0.0245	4	19.1
Cluster10131	AnudaC	0.002	1923.3	779.7	0.0001	0	0.0027	0	2.1
Cluster10131	AinsuC	0.003	1923.3	779.7	0.1898	0.0005	0.0027	1	2.1
Cluster10131	Along	0.019	1923.3	779.7	0.2287	0.0032	0.0142	6.2	11.1
Cluster10131	Aatla	0.03	1923.3	779.7	0.1731	0.0042	0.0241	8	18.8
Cluster10131	AnudaA	0.016	1923.3	779.7	0.0001	0	0.0189	0	14.7
Cluster10131	AinsuD	0	1923.3	779.7	0.0001	0	0	0	0
Cluster10131	AnudaD	0	1923.3	779.7	0.7245	0	0	0	0
Cluster10131	Hvulg	0.31	1923.3	779.7	0.2516	0.0557	0.2212	107	172.5
Cluster10132	Aeria	0.012	1516.5	574.5	0.6259	0.0033	0.0053	5.1	3.1
Cluster10132	AnudaC	0.009	1516.5	574.5	0.3763	0.002	0.0053	3	3.1
Cluster10132	AinsuC	0	1516.5	574.5	1.6446	0	0	0	0
Cluster10132	Along	0.006	1516.5	574.5	1.1252	0.002	0.0018	3	1
Cluster10132	Aatla	0.003	1516.5	574.5	0.3743	0.0007	0.0018	1	1
Cluster10132	AnudaA	0.006	1516.5	574.5	0.3735	0.0013	0.0036	2	2
Cluster10132	AinsuD	0.003	1516.5	574.5	0.3744	0.0007	0.0018	1	1
Cluster10132	AnudaD	0.003	1516.5	574.5	999	0.0013	0	2	0
Cluster10132	Hvulg	0.32	1516.5	574.5	0.4878	0.0828	0.1698	125.6	97.5
Cluster10160	Aeria	0.002	1241.5	513.5	344.639	0.0008	0	1	0
Cluster10160	AnudaC	0.002	1241.5	513.5	0.0001	0	0.002	0	1
Cluster10160	AinsuC	0.002	1241.5	513.5	328.67	0.0008	0	1	0
Cluster10160	Along	0.016	1241.5	513.5	0.2108	0.0025	0.012	3.2	6.2
Cluster10160	Aatla	0.031	1241.5	513.5	0.4813	0.008	0.0166	9.9	8.5
Cluster10160	AnudaA	0.007	1241.5	513.5	1.115	0.0023	0.0021	2.9	1.1
Cluster10160	AinsuD	0.009	1241.5	513.5	0.5819	0.0024	0.0042	3	2.1
Cluster10160	AnudaD	0.007	1241.5	513.5	0.0001	0	0.0079	0	4.1
Cluster10160	Hvulg	0.317	1241.5	513.5	0.2294	0.0533	0.2325	66.2	119.4
Cluster10161	Aeria	0.094	478.3	133.7	0.0982	0.0105	0.1064	5	14.2
Cluster10161	AnudaC	0	478.3	133.7	1.0842	0	0	0	0
Cluster10161	AinsuC	0.005	478.3	133.7	0.0001	0	0.0077	0	1
Cluster10161	Along	0.005	478.3	133.7	999	0.0021	0	1	0
Cluster10161	Aatla	0.048	478.3	133.7	0.0324	0.0021	0.0653	1	8.7
Cluster10161	AnudaA	0.144	478.3	133.7	0.4934	0.0391	0.0792	18.7	10.6
Cluster10161	AinsuD	0.031	478.3	133.7	0.2561	0.0063	0.0245	3	3.3
Cluster10161	AnudaD	0.021	478.3	133.7	0.0855	0.0021	0.0246	1	3.3
Cluster10161	Hvulg	0.292	478.3	133.7	0.1749	0.0479	0.2741	22.9	36.7
Cluster10162	Aeria	0.03	1365.6	467.4	0.0981	0.0029	0.0301	4	14.1
Cluster10162	AnudaC	0	1365.6	467.4	0.0001	0	0	0	0
Cluster10162	AinsuC	0.002	1365.6	467.4	999	0.0007	0	1	0
Cluster10162	Along	0.007	1365.6	467.4	0.0001	0	0.009	0	4.2
Cluster10162	Aatla	0.03	1365.6	467.4	0.0426	0.0015	0.0344	2	16.1
Cluster10162	AnudaA	0.007	1365.6	467.4	0.9521	0.0022	0.0023	3	1.1
Cluster10162	AinsuD	0	1365.6	467.4	0.0001	0	0	0	0
Cluster10162	AnudaD	0.003	1365.6	467.4	999	0.0015	0	2	0
Cluster10162	Hvulg	0.346	1365.6	467.4	0.1489	0.0469	0.3149	64.1	147.2
Cluster10163	Aeria	0.019	1416.9	551.1	0.2593	0.0035	0.0137	5	7.5
Cluster10163	AnudaC	0.005	1416.9	551.1	999	0.0021	0	3	0
Cluster10163	AinsuC	0.003	1416.9	551.1	0.3755	0.0007	0.0019	1	1
Cluster10163	Along	0.014	1416.9	551.1	0.1079	0.0014	0.0132	2	7.3
Cluster10163	Aatla	0.003	1416.9	551.1	0.0001	0	0.004	0	2.2
Cluster10163	AnudaA	0.003	1416.9	551.1	0.0001	0	0.004	0	2.2
Cluster10163	AinsuD	0.002	1416.9	551.1	0.0001	0	0.0019	0	1
Cluster10163	AnudaD	0.002	1416.9	551.1	999	0.0007	0	1	0
Cluster10163	Hvulg	0.272	1416.9	551.1	0.1374	0.0328	0.239	46.5	131.7
Cluster10164	Aeria	0.011	907.8	343.2	0.172	0.0016	0.0091	1.4	3.1
Cluster10164	AnudaC	0.002	907.8	343.2	999	0.0011	0	1	0
Cluster10164	AinsuC	0	907.8	343.2	0.0001	0	0	0	0
Cluster10164	Along	0	907.8	343.2	0.0001	0	0	0	0
Cluster10164	Aatla	0.002	907.8	343.2	999	0.0011	0	1	0
Cluster10164	AnudaA	0.018	907.8	343.2	0.0001	0	0.0222	0	7.6
Cluster10164	AinsuD	0	907.8	343.2	0.0001	0	0	0	0
Cluster10164	AnudaD	0.091	907.8	343.2	0.4965	0.0237	0.0477	21.5	16.4
Cluster10164	Hvulg	0.29	907.8	343.2	0.157	0.039	0.2488	35.4	85.4
Cluster10165	Aeria	0.015	678.2	293.8	0.0579	0.0009	0.0147	0.6	4.3
Cluster10165	AnudaC	0	678.2	293.8	0.0001	0	0	0	0
Cluster10165	AinsuC	0	678.2	293.8	0.0001	0	0	0	0
Cluster10165	Along	0	678.2	293.8	0.0001	0	0	0	0
Cluster10165	Aatla	0	678.2	293.8	0.0001	0	0	0	0
Cluster10165	AnudaA	0	678.2	293.8	0.0001	0	0	0	0
Cluster10165	AinsuD	0	678.2	293.8	0.0001	0	0	0	0
Cluster10165	AnudaD	0	678.2	293.8	0.0001	0	0	0	0
Cluster10165	Hvulg	0.179	678.2	293.8	0.1115	0.0175	0.1571	11.9	46.1
Cluster10166	Aeria	0.013	656.2	84.8	0.0001	0	0.0381	0	3.2
Cluster10166	AnudaC	0.004	656.2	84.8	999	0.0015	0	1	0
Cluster10166	AinsuC	0	656.2	84.8	1.758	0	0	0	0
Cluster10166	Along	0	656.2	84.8	0.822	0	0	0	0
Cluster10166	Aatla	0	656.2	84.8	1.5172	0	0	0	0
Cluster10166	AnudaA	0	656.2	84.8	1.2224	0	0	0	0
Cluster10166	AinsuD	0	656.2	84.8	1.582	0	0	0	0
Cluster10166	AnudaD	0	656.2	84.8	0.8436	0	0	0	0
Cluster10166	Hvulg	0.145	656.2	84.8	0.0684	0.0189	0.2762	12.4	23.4
Cluster10167	Aeria	0.029	674.1	111.9	0.047	0.0025	0.0529	1.7	5.9
Cluster10167	AnudaC	0.008	674.1	111.9	0.0001	0	0.0179	0	2
Cluster10167	AinsuC	0	674.1	111.9	1.7725	0	0	0	0
Cluster10167	Along	0.056	674.1	111.9	0.1589	0.0106	0.0667	7.1	7.5
Cluster10167	Aatla	0.016	674.1	111.9	0.0001	0	0.0374	0	4.2
Cluster10167	AnudaA	0.024	674.1	111.9	0.0311	0.0015	0.0478	1	5.4
Cluster10167	AinsuD	0.131	674.1	111.9	0.3748	0.0354	0.0944	23.8	10.6
Cluster10167	AnudaD	0.014	674.1	111.9	0.2036	0.0031	0.015	2.1	1.7
Cluster10167	Hvulg	0.477	674.1	111.9	0.1432	0.0859	0.5995	57.9	67.1
Cluster10168	Aeria	0.024	604.6	94.4	0.0001	0	0.0598	0	5.6
Cluster10168	AnudaC	0.013	604.6	94.4	196.836	0.005	0	3	0
Cluster10168	AinsuC	0	604.6	94.4	188.618	0	0	0	0
Cluster10168	Along	0.05	604.6	94.4	0.0335	0.0034	0.1007	2	9.5
Cluster10168	Aatla	0.004	604.6	94.4	0.0001	0	0.0107	0	1
Cluster10168	AnudaA	0	604.6	94.4	0.0001	0	0	0	0
Cluster10168	AinsuD	0.025	604.6	94.4	0.0001	0	0.0628	0	5.9
Cluster10168	AnudaD	0.01	604.6	94.4	0.0001	0	0.024	0	2.3
Cluster10168	Hvulg	0.292	604.6	94.4	0.1207	0.0492	0.4072	29.7	38.4
Cluster10170	Aeria	0.015	662.3	258.7	0.0001	0	0.0183	0	4.7
Cluster10170	AnudaC	0	662.3	258.7	0.0001	0	0	0	0
Cluster10170	AinsuC	0.003	662.3	258.7	999	0.0015	0	1	0
Cluster10170	Along	0	662.3	258.7	0.0001	0	0	0	0
Cluster10170	Aatla	0.027	662.3	258.7	0.359	0.006	0.0168	4	4.4
Cluster10170	AnudaA	0.13	662.3	258.7	0.9642	0.0429	0.0445	28.4	11.5
Cluster10170	AinsuD	0.004	662.3	258.7	0.0001	0	0.0042	0	1.1
Cluster10170	AnudaD	0.003	662.3	258.7	999	0.0015	0	1	0
Cluster10170	Hvulg	0.22	662.3	258.7	0.0852	0.0183	0.2143	12.1	55.4
Cluster10171	Aeria	0.03	1447.3	199.7	0.0981	0.0047	0.0482	6.8	9.6
Cluster10171	AnudaC	0	1447.3	199.7	0.0001	0	0	0	0
Cluster10171	AinsuC	0	1447.3	199.7	11.0456	0	0	0	0
Cluster10171	Along	0.011	1447.3	199.7	0.2673	0.0028	0.0105	4.1	2.1
Cluster10171	Aatla	0.027	1447.3	199.7	0.0001	0	0.0734	0	14.7
Cluster10171	AnudaA	0.009	1447.3	199.7	0.5121	0.0028	0.0055	4	1.1
Cluster10171	AinsuD	0	1447.3	199.7	0.0001	0	0	0	0
Cluster10171	AnudaD	0.002	1447.3	199.7	388.202	0.0007	0	1	0
Cluster10171	Hvulg	0.328	1447.3	199.7	0.136	0.0618	0.4541	89.4	90.7
Cluster10173	Aeria	0.076	585.7	104.3	0.0252	0.0037	0.1466	2.2	15.3
Cluster10173	AnudaC	0.009	585.7	104.3	0.0001	0	0.0192	0	2
Cluster10173	AinsuC	0.004	585.7	104.3	999	0.0017	0	1	0
Cluster10173	Along	0.027	585.7	104.3	0.0843	0.0034	0.0406	2	4.2
Cluster10173	Aatla	0.032	585.7	104.3	0.0673	0.0034	0.0508	2	5.3
Cluster10173	AnudaA	0.009	585.7	104.3	0.0001	0	0.0188	0	2
Cluster10173	AinsuD	0.004	585.7	104.3	0.0001	0	0.0098	0	1
Cluster10173	AnudaD	0	585.7	104.3	0.0001	0	0	0	0
Cluster10173	Hvulg	0.291	585.7	104.3	0.1008	0.0414	0.4101	24.2	42.8
Cluster10174	Aeria	0.015	1006.7	397.3	0.5029	0.004	0.0079	4	3.2
Cluster10174	AnudaC	0.002	1006.7	397.3	999	0.001	0	1	0
Cluster10174	AinsuC	0.002	1006.7	397.3	999	0.001	0	1	0
Cluster10174	Along	0.037	1006.7	397.3	0.0245	0.001	0.0406	1	16.1
Cluster10174	Aatla	0.007	1006.7	397.3	0.7545	0.002	0.0026	2	1
Cluster10174	AnudaA	0.002	1006.7	397.3	999	0.001	0	1	0
Cluster10174	AinsuD	0.002	1006.7	397.3	999	0.001	0	1	0
Cluster10174	AnudaD	0.004	1006.7	397.3	999	0.002	0	2	0
Cluster10174	Hvulg	0.438	1006.7	397.3	0.1285	0.05	0.3892	50.3	154.6
Cluster10175	Aeria	0.059	364.7	106.3	0.2374	0.0114	0.048	4.2	5.1
Cluster10175	AnudaC	0	364.7	106.3	50.7121	0	0	0	0
Cluster10175	AinsuC	0	364.7	106.3	29.2439	0	0	0	0
Cluster10175	Along	0.037	364.7	106.3	0.1607	0.0056	0.0351	2.1	3.7
Cluster10175	Aatla	0.014	364.7	106.3	0.0001	0	0.0209	0	2.2
Cluster10175	AnudaA	0.028	364.7	106.3	0.09	0.0028	0.0311	1	3.3
Cluster10175	AinsuD	0	364.7	106.3	30.805	0	0	0	0
Cluster10175	AnudaD	0	364.7	106.3	79.4063	0	0	0	0
Cluster10175	Hvulg	0.362	364.7	106.3	0.1016	0.0403	0.3966	14.7	42.2
Cluster10176	Aeria	0.015	758.6	99.4	0.0001	0	0.0423	0	4.2
Cluster10176	AnudaC	0.004	758.6	99.4	999	0.0013	0	1	0
Cluster10176	AinsuC	0	758.6	99.4	1.9348	0	0	0	0
Cluster10176	Along	0.018	758.6	99.4	0.0001	0	0.0526	0	5.2
Cluster10176	Aatla	0.015	758.6	99.4	0.0001	0	0.0417	0	4.2
Cluster10176	AnudaA	0.022	758.6	99.4	0.0001	0	0.0621	0	6.2
Cluster10176	AinsuD	0	758.6	99.4	1.8299	0	0	0	0
Cluster10176	AnudaD	0.004	758.6	99.4	0.0001	0	0.0103	0	1
Cluster10176	Hvulg	0.194	758.6	99.4	0.0131	0.0066	0.5078	5	50.5
Cluster10177	Aeria	0.057	567.2	95.8	0.0001	0	0.1312	0	12.6
Cluster10177	AnudaC	0	567.2	95.8	1.5445	0	0	0	0
Cluster10177	AinsuC	0.005	567.2	95.8	0.0001	0	0.0104	0	1
Cluster10177	Along	0.029	567.2	95.8	0.0001	0	0.0667	0	6.4
Cluster10177	Aatla	0	567.2	95.8	0.0001	0	0	0	0
Cluster10177	AnudaA	0	567.2	95.8	0.0001	0	0	0	0
Cluster10177	AinsuD	0	567.2	95.8	1.6445	0	0	0	0
Cluster10177	AnudaD	0	567.2	95.8	1.0268	0	0	0	0
Cluster10177	Hvulg	0.276	567.2	95.8	0.0467	0.0233	0.4996	13.2	47.9
Cluster10178	Aeria	0.088	3827.6	1410.4	0.4199	0.0213	0.0506	81.4	71.4
Cluster10178	AnudaC	0.002	3827.6	1410.4	0.1768	0.0003	0.0015	1	2.1
Cluster10178	AinsuC	0.001	3827.6	1410.4	999	0.0003	0	1	0
Cluster10178	Along	0.005	3827.6	1410.4	0.3512	0.001	0.003	4	4.2
Cluster10178	Aatla	0.002	3827.6	1410.4	999	0.0008	0	3	0
Cluster10178	AnudaA	0.006	3827.6	1410.4	3.1673	0.0024	0.0007	9	1
Cluster10178	AinsuD	0.002	3827.6	1410.4	0.8988	0.0005	0.0006	2	0.8
Cluster10178	AnudaD	0.004	3827.6	1410.4	0.3275	0.0008	0.0024	3	3.4
Cluster10178	Hvulg	0.464	3827.6	1410.4	0.3174	0.0981	0.3089	375.3	435.7
Cluster10179	Aeria	0.044	720.4	131.6	0.1531	0.0079	0.0514	5.7	6.8
Cluster10179	AnudaC	0.02	720.4	131.6	0.3528	0.0051	0.0144	3.7	1.9
Cluster10179	AinsuC	0.06	720.4	131.6	0.0297	0.0033	0.1107	2.4	14.6
Cluster10179	Along	0.049	720.4	131.6	0.0514	0.0042	0.0817	3	10.8
Cluster10179	Aatla	0.052	720.4	131.6	0.1271	0.0084	0.0665	6.1	8.7
Cluster10179	AnudaA	0.045	720.4	131.6	0.0001	0	0.0971	0	12.8
Cluster10179	AinsuD	0.077	720.4	131.6	0.094	0.0103	0.1099	7.4	14.5
Cluster10179	AnudaD	0.046	720.4	131.6	0.2085	0.0096	0.0459	6.9	6
Cluster10179	Hvulg	0.802	720.4	131.6	0.1024	0.1136	1.1095	81.8	146.1
Cluster10180	Aeria	0.117	415	92	0.163	0.0202	0.1238	8.4	11.4
Cluster10180	AnudaC	0	415	92	81.4691	0	0	0	0
Cluster10180	AinsuC	0	415	92	55.3702	0	0	0	0
Cluster10180	Along	0.012	415	92	0.2241	0.0024	0.0108	1	1
Cluster10180	Aatla	0.093	415	92	0.4135	0.0245	0.0593	10.2	5.5
Cluster10180	AnudaA	0.013	415	92	0.0001	0	0.0233	0	2.1
Cluster10180	AinsuD	0.031	415	92	0.1406	0.0049	0.0345	2	3.2
Cluster10180	AnudaD	0.03	415	92	0.0555	0.0024	0.0439	1	4
Cluster10180	Hvulg	0.378	415	92	0.0645	0.0347	0.5383	14.4	49.5
Cluster10181	Aeria	0.029	848.3	312.7	0.1449	0.0037	0.0254	3.1	8
Cluster10181	AnudaC	0	848.3	312.7	1.423	0	0	0	0
Cluster10181	AinsuC	0.005	848.3	312.7	0.3816	0.0012	0.0032	1	1
Cluster10181	Along	0.038	848.3	312.7	0.0276	0.0012	0.0434	1	13.6
Cluster10181	Aatla	0.013	848.3	312.7	0.2636	0.0024	0.0091	2	2.9
Cluster10181	AnudaA	0.031	848.3	312.7	0.1263	0.0036	0.0288	3.1	9
Cluster10181	AinsuD	0	848.3	312.7	1.8058	0	0	0	0
Cluster10181	AnudaD	0	848.3	312.7	1.2484	0	0	0	0
Cluster10181	Hvulg	0.609	848.3	312.7	0.1551	0.0822	0.5303	69.8	165.8
Cluster10182	Aeria	0.044	697.8	118.2	0.0595	0.0044	0.0741	3.1	8.8
Cluster10182	AnudaC	0.008	697.8	118.2	0.1687	0.0015	0.0087	1	1
Cluster10182	AinsuC	0.003	697.8	118.2	0.0001	0	0.0078	0	0.9
Cluster10182	Along	0.045	697.8	118.2	0.0831	0.0058	0.0695	4	8.2
Cluster10182	Aatla	0.045	697.8	118.2	0.1696	0.0088	0.0519	6.1	6.1
Cluster10182	AnudaA	0.028	697.8	118.2	0.1172	0.0044	0.0379	3.1	4.5
Cluster10182	AinsuD	0	697.8	118.2	1.7974	0	0	0	0
Cluster10182	AnudaD	0.004	697.8	118.2	394.224	0.0014	0	1	0
Cluster10182	Hvulg	0.542	697.8	118.2	0.0793	0.0674	0.8498	47	100.5
Cluster10183	Aeria	0.009	757.1	298.9	0.0001	0	0.0106	0	3.2
Cluster10183	AnudaC	0	757.1	298.9	0.0001	0	0	0	0
Cluster10183	AinsuC	0.006	757.1	298.9	0.3747	0.0013	0.0035	1	1.1
Cluster10183	Along	0.012	757.1	298.9	0.0001	0	0.0144	0	4.3
Cluster10183	Aatla	0.018	757.1	298.9	0.0001	0	0.0218	0	6.5
Cluster10183	AnudaA	0.015	757.1	298.9	0.0934	0.0013	0.0142	1	4.2
Cluster10183	AinsuD	0	757.1	298.9	0.0001	0	0	0	0
Cluster10183	AnudaD	0	757.1	298.9	0.0001	0	0	0	0
Cluster10183	Hvulg	0.244	757.1	298.9	0.1417	0.0299	0.2111	22.6	63.1
Cluster10184	Aeria	0.247	551.1	165.9	0.6098	0.0716	0.1175	39.5	19.5
Cluster10184	AnudaC	0.021	551.1	165.9	1.1619	0.0073	0.0063	4	1
Cluster10184	AinsuC	0	551.1	165.9	142.399	0	0	0	0
Cluster10184	Along	0.008	551.1	165.9	0.3129	0.0018	0.0059	1	1
Cluster10184	Aatla	0.009	551.1	165.9	0.0001	0	0.0129	0	2.1
Cluster10184	AnudaA	0.017	551.1	165.9	0.8275	0.0055	0.0066	3	1.1
Cluster10184	AinsuD	0.004	551.1	165.9	0.0001	0	0.0062	0	1
Cluster10184	AnudaD	0	551.1	165.9	0.0001	0	0	0	0
Cluster10184	Hvulg	0.337	551.1	165.9	0.1312	0.0443	0.3378	24.4	56
Cluster10185	Aeria	0.024	1410.9	587.1	0.415	0.0056	0.0135	7.9	7.9
Cluster10185	AnudaC	0.019	1410.9	587.1	0.3709	0.0042	0.0113	5.9	6.6
Cluster10185	AinsuC	0.016	1410.9	587.1	0.1793	0.0023	0.0126	3.2	7.4
Cluster10185	Along	0.004	1410.9	587.1	0.213	0.0007	0.0033	1	2
Cluster10185	Aatla	0.003	1410.9	587.1	0.3624	0.0007	0.002	1	1.1
Cluster10185	AnudaA	0.005	1410.9	587.1	0.1914	0.0007	0.0037	1	2.2
Cluster10185	AinsuD	0.006	1410.9	587.1	1.2133	0.0021	0.0018	3	1
Cluster10185	AnudaD	0.015	1410.9	587.1	0.1857	0.0023	0.0122	3.2	7.1
Cluster10185	Hvulg	0.373	1410.9	587.1	0.2667	0.0688	0.2579	97	151.4
Cluster10187	Aeria	0.036	2151	771	0.2391	0.0066	0.0275	14.1	21.2
Cluster10187	AnudaC	0.001	2151	771	0.0001	0	0.0013	0	1
Cluster10187	AinsuC	0.001	2151	771	0.0001	0	0.0014	0	1
Cluster10187	Along	0.01	2151	771	0.3869	0.0024	0.0061	5.1	4.7
Cluster10187	Aatla	0.013	2151	771	0.3176	0.0028	0.0087	5.9	6.7
Cluster10187	AnudaA	0.006	2151	771	0.2435	0.0011	0.0046	2.4	3.6
Cluster10187	AinsuD	0.02	2151	771	0.1994	0.0033	0.0165	7.1	12.7
Cluster10187	AnudaD	0.013	2151	771	0.168	0.0019	0.0111	4	8.6
Cluster10187	Hvulg	0.325	2151	771	0.237	0.0586	0.2474	126.1	190.8
Cluster10188	Aeria	0.016	304.3	67.7	999	0.0065	0	2	0
Cluster10188	AnudaC	0.013	304.3	67.7	0.321	0.0032	0.0101	1	0.7
Cluster10188	AinsuC	0.047	304.3	67.7	0.0458	0.0032	0.0707	1	4.8
Cluster10188	Along	0.008	304.3	67.7	0.0001	0	0.014	0	0.9
Cluster10188	Aatla	0.049	304.3	67.7	0.0001	0	0.0904	0	6.1
Cluster10188	AnudaA	0.016	304.3	67.7	0.237	0.0034	0.0144	1	1
Cluster10188	AinsuD	0.033	304.3	67.7	0.0774	0.0034	0.0444	1	3
Cluster10188	AnudaD	0.066	304.3	67.7	0.0755	0.0068	0.0905	2.1	6.1
Cluster10188	Hvulg	0.261	304.3	67.7	0.0418	0.0168	0.4024	5.1	27.2
Cluster10190	Aeria	0.037	984.8	200.2	0.0143	0.001	0.0685	1	13.7
Cluster10190	AnudaC	0.005	984.8	200.2	0.0001	0	0.0105	0	2.1
Cluster10190	AinsuC	0	984.8	200.2	0.0001	0	0	0	0
Cluster10190	Along	0.028	984.8	200.2	0.0201	0.001	0.0507	1	10.1
Cluster10190	Aatla	0.017	984.8	200.2	0.0001	0	0.0326	0	6.5
Cluster10190	AnudaA	0.016	984.8	200.2	0.0001	0	0.0325	0	6.5
Cluster10190	AinsuD	0.008	984.8	200.2	0.0001	0	0.0165	0	3.3
Cluster10190	AnudaD	0.021	984.8	200.2	0.0642	0.0021	0.032	2	6.4
Cluster10190	Hvulg	0.564	984.8	200.2	0.0857	0.0672	0.7834	66.2	156.8
Cluster10191	Aeria	0.049	919.3	403.7	0.0718	0.0033	0.0458	3	18.5
Cluster10191	AnudaC	0.005	919.3	403.7	999	0.0022	0	2	0
Cluster10191	AinsuC	0	919.3	403.7	0.0001	0	0	0	0
Cluster10191	Along	0.012	919.3	403.7	0.0001	0	0.013	0	5.2
Cluster10191	Aatla	0.117	919.3	403.7	0.1075	0.0111	0.1031	10.2	41.6
Cluster10191	AnudaA	0	919.3	403.7	0.0001	0	0	0	0
Cluster10191	AinsuD	0.002	919.3	403.7	0.0001	0	0.0025	0	1
Cluster10191	AnudaD	0.005	919.3	403.7	999	0.0022	0	2	0
Cluster10191	Hvulg	0.283	919.3	403.7	0.1575	0.0359	0.2278	33	91.9
Cluster10192	Aeria	0.02	955.7	346.3	0.1125	0.0022	0.0195	2.1	6.7
Cluster10192	AnudaC	0.002	955.7	346.3	999	0.001	0	1	0
Cluster10192	AinsuC	0.002	955.7	346.3	0.0001	0	0.003	0	1
Cluster10192	Along	0.035	955.7	346.3	0.1317	0.0042	0.0318	4	11
Cluster10192	Aatla	0.026	955.7	346.3	0.0786	0.0021	0.0266	2	9.2
Cluster10192	AnudaA	0.014	955.7	346.3	0.1797	0.0021	0.0116	2	4
Cluster10192	AinsuD	0.054	955.7	346.3	0.0746	0.0042	0.0561	4	19.4
Cluster10192	AnudaD	0.005	955.7	346.3	0.0001	0	0.0067	0	2.3
Cluster10192	Hvulg	0.239	955.7	346.3	0.145	0.031	0.2136	29.6	73.9
Cluster10193	Aeria	0.036	1088.8	423.2	0.1499	0.0046	0.0308	5	13
Cluster10193	AnudaC	0.002	1088.8	423.2	999	0.0009	0	1	0
Cluster10193	AinsuC	0	1088.8	423.2	0.0001	0	0	0	0
Cluster10193	Along	0.013	1088.8	423.2	0.0001	0	0.015	0	6.4
Cluster10193	Aatla	0.008	1088.8	423.2	0.0001	0	0.01	0	4.2
Cluster10193	AnudaA	0.004	1088.8	423.2	999	0.0018	0	2	0
Cluster10193	AinsuD	0.002	1088.8	423.2	0.0001	0	0.0025	0	1
Cluster10193	AnudaD	0.002	1088.8	423.2	999	0.0009	0	1	0
Cluster10193	Hvulg	0.344	1088.8	423.2	0.408	0.0815	0.1998	88.8	84.6
Cluster10194	Aeria	0.049	639	195	0.0243	0.0016	0.065	1	12.7
Cluster10194	AnudaC	0	639	195	3.4592	0	0	0	0
Cluster10194	AinsuC	0	639	195	0.5413	0	0	0	0
Cluster10194	Along	0.019	639	195	0.0713	0.0016	0.0222	1	4.3
Cluster10194	Aatla	0.011	639	195	0.0001	0	0.0154	0	3
Cluster10194	AnudaA	0.012	639	195	0.0001	0	0.017	0	3.3
Cluster10194	AinsuD	0.015	639	195	0.0001	0	0.0212	0	4.1
Cluster10194	AnudaD	0	639	195	0.0001	0	0	0	0
Cluster10194	Hvulg	0.272	639	195	0.1506	0.0391	0.2599	25	50.7
Cluster10195	Aeria	0.036	1161.9	212.1	0.0289	0.0019	0.0673	2.3	14.3
Cluster10195	AnudaC	0.073	1161.9	212.1	0.4662	0.0207	0.0444	24	9.4
Cluster10195	AinsuC	0.002	1161.9	212.1	0.0001	0	0.0046	0	1
Cluster10195	Along	0.053	1161.9	212.1	0.0167	0.0018	0.1048	2	22.2
Cluster10195	Aatla	0.045	1161.9	212.1	0.0446	0.0035	0.078	4	16.5
Cluster10195	AnudaA	0.038	1161.9	212.1	0.0111	0.0009	0.0783	1	16.6
Cluster10195	AinsuD	0.002	1161.9	212.1	0.0001	0	0.005	0	1.1
Cluster10195	AnudaD	0.007	1161.9	212.1	0.0931	0.0009	0.0094	1	2
Cluster10195	Hvulg	0.35	1161.9	212.1	0.1127	0.0526	0.4668	61.1	99
Cluster10196	Aeria	0.02	3866.9	1467.1	0.2505	0.0037	0.0149	14.5	21.9
Cluster10196	AnudaC	0.007	3866.9	1467.1	0.3861	0.0016	0.004	6	5.9
Cluster10196	AinsuC	0.011	3866.9	1467.1	0.3189	0.0023	0.0074	9.1	10.8
Cluster10196	Along	0.018	3866.9	1467.1	0.1744	0.0026	0.0149	10	21.8
Cluster10196	Aatla	0.013	3866.9	1467.1	0.2344	0.0024	0.0101	9.2	14.8
Cluster10196	AnudaA	0.015	3866.9	1467.1	0.1966	0.0023	0.0119	9	17.4
Cluster10196	AinsuD	0.014	3866.9	1467.1	0.299	0.0029	0.0095	11	14
Cluster10196	AnudaD	0.019	3866.9	1467.1	0.2379	0.0034	0.0142	13.1	20.8
Cluster10196	Hvulg	0.231	3866.9	1467.1	0.2171	0.0386	0.1777	149.2	260.8
Cluster10198	Aeria	0.017	970.5	355.5	0.4455	0.0042	0.0094	4.1	3.3
Cluster10198	AnudaC	0	970.5	355.5	0.0001	0	0	0	0
Cluster10198	AinsuC	0.005	970.5	355.5	0.0001	0	0.0059	0	2.1
Cluster10198	Along	0.031	970.5	355.5	0.0289	0.001	0.0357	1	12.7
Cluster10198	Aatla	0.043	970.5	355.5	0.3607	0.0096	0.0267	9.3	9.5
Cluster10198	AnudaA	0.025	970.5	355.5	0.0001	0	0.0311	0	11
Cluster10198	AinsuD	0	970.5	355.5	1.6622	0	0	0	0
Cluster10198	AnudaD	0	970.5	355.5	0.8786	0	0	0	0
Cluster10198	Hvulg	0.385	970.5	355.5	0.1609	0.0535	0.3324	51.9	118.2
Cluster10199	Aeria	0.017	2385.7	845.3	0.0773	0.0014	0.0177	3.3	15
Cluster10199	AnudaC	0.002	2385.7	845.3	0.3383	0.0004	0.0012	1	1
Cluster10199	AinsuC	0	2385.7	845.3	1.7828	0	0	0	0
Cluster10199	Along	0.037	2385.7	845.3	0.2634	0.0072	0.0272	17.1	23
Cluster10199	Aatla	0.008	2385.7	845.3	0.0001	0	0.0106	0	8.9
Cluster10199	AnudaA	0.011	2385.7	845.3	0.0321	0.0004	0.0131	1	11
Cluster10199	AinsuD	0.008	2385.7	845.3	0.053	0.0005	0.0087	1.1	7.3
Cluster10199	AnudaD	0.042	2385.7	845.3	0.1618	0.0059	0.0367	14.2	31
Cluster10199	Hvulg	0.258	2385.7	845.3	0.2312	0.046	0.1991	109.8	168.3
Cluster10200	Aeria	0.018	2833.9	988.1	0.38	0.0043	0.0114	12.2	11.2
Cluster10200	AnudaC	0	2833.9	988.1	0.0001	0	0	0	0
Cluster10200	AinsuC	0.002	2833.9	988.1	0.3376	0.0004	0.001	1	1
Cluster10200	Along	0.018	2833.9	988.1	0.2328	0.0032	0.0137	9	13.5
Cluster10200	Aatla	0.013	2833.9	988.1	0.2051	0.0022	0.0105	6.1	10.4
Cluster10200	AnudaA	0.01	2833.9	988.1	1.0016	0.0032	0.0032	9	3.1
Cluster10200	AinsuD	0.01	2833.9	988.1	0.1601	0.0014	0.0089	4	8.8
Cluster10200	AnudaD	0.016	2833.9	988.1	0.4371	0.0039	0.0089	11.1	8.8
Cluster10200	Hvulg	0.403	2833.9	988.1	0.3266	0.0877	0.2686	248.6	265.4
Cluster10201	Aeria	0.036	2766.9	1028.1	0.1066	0.0036	0.0342	10.1	35.2
Cluster10201	AnudaC	0.001	2766.9	1028.1	0.0001	0	0.001	0	1
Cluster10201	AinsuC	0.001	2766.9	1028.1	999	0.0004	0	1	0
Cluster10201	Along	0.003	2766.9	1028.1	0.2117	0.0005	0.0024	1.4	2.5
Cluster10201	Aatla	0.008	2766.9	1028.1	0.1939	0.0013	0.0067	3.6	6.9
Cluster10201	AnudaA	0.022	2766.9	1028.1	0.1449	0.0028	0.0191	7.7	19.6
Cluster10201	AinsuD	0.021	2766.9	1028.1	0.3877	0.0049	0.0126	13.5	12.9
Cluster10201	AnudaD	0.031	2766.9	1028.1	0.1404	0.0039	0.0275	10.7	28.2
Cluster10201	Hvulg	0.322	2766.9	1028.1	0.2101	0.0532	0.2534	147.3	260.6
Cluster10202	Aeria	0.031	1378.5	565.5	0.0713	0.0022	0.0303	3	17.2
Cluster10202	AnudaC	0.003	1378.5	565.5	0.0001	0	0.0037	0	2.1
Cluster10202	AinsuC	0	1378.5	565.5	0.0001	0	0	0	0
Cluster10202	Along	0.023	1378.5	565.5	0.0649	0.0015	0.0226	2	12.8
Cluster10202	Aatla	0.022	1378.5	565.5	0.0678	0.0015	0.0217	2	12.2
Cluster10202	AnudaA	0.023	1378.5	565.5	0.2089	0.0037	0.0176	5.1	10
Cluster10202	AinsuD	0.002	1378.5	565.5	0.0001	0	0.0018	0	1
Cluster10202	AnudaD	0	1378.5	565.5	0.0001	0	0	0	0
Cluster10202	Hvulg	0.392	1378.5	565.5	0.2033	0.061	0.3003	84.1	169.8
Cluster10204	Aeria	0.025	1005.1	125.9	0.0562	0.0029	0.0522	2.9	6.6
Cluster10204	AnudaC	0	1005.1	125.9	1.4392	0	0	0	0
Cluster10204	AinsuC	0	1005.1	125.9	1.7723	0	0	0	0
Cluster10204	Along	0.04	1005.1	125.9	0.0456	0.004	0.0878	4	11
Cluster10204	Aatla	0.034	1005.1	125.9	0.0804	0.005	0.0623	5	7.8
Cluster10204	AnudaA	0.018	1005.1	125.9	0.0001	0	0.0545	0	6.9
Cluster10204	AinsuD	0.023	1005.1	125.9	0.0163	0.001	0.0614	1	7.7
Cluster10204	AnudaD	0.042	1005.1	125.9	0.0297	0.003	0.1011	3	12.7
Cluster10204	Hvulg	0.263	1005.1	125.9	0.0679	0.0347	0.511	34.9	64.3
Cluster10205	Aeria	0.019	1470.6	533.4	0.1749	0.0027	0.0157	4	8.4
Cluster10205	AnudaC	0.006	1470.6	533.4	999	0.0028	0	4	0
Cluster10205	AinsuC	0	1470.6	533.4	0.0001	0	0	0	0
Cluster10205	Along	0.006	1470.6	533.4	0.1393	0.0008	0.0054	1.1	2.9
Cluster10205	Aatla	0.066	1470.6	533.4	0.5563	0.0181	0.0325	26.6	17.3
Cluster10205	AnudaA	0.017	1470.6	533.4	0.1014	0.0017	0.0164	2.4	8.7
Cluster10205	AinsuD	0	1470.6	533.4	0.0001	0	0	0	0
Cluster10205	AnudaD	0	1470.6	533.4	0.0001	0	0	0	0
Cluster10205	Hvulg	0.278	1470.6	533.4	0.1664	0.0397	0.2388	58.4	127.4
Cluster10206	Aeria	0.038	1209.5	299.5	0.1401	0.0058	0.0412	7	12.3
Cluster10206	AnudaC	0.002	1209.5	299.5	999	0.0008	0	1	0
Cluster10206	AinsuC	0.004	1209.5	299.5	0.0001	0	0.0068	0	2
Cluster10206	Along	0.039	1209.5	299.5	0.2114	0.0074	0.0352	9	10.5
Cluster10206	Aatla	0.059	1209.5	299.5	0.2333	0.0119	0.0508	14.3	15.2
Cluster10206	AnudaA	0.024	1209.5	299.5	0.0567	0.0018	0.0326	2.2	9.8
Cluster10206	AinsuD	0.021	1209.5	299.5	0.2231	0.0042	0.0189	5.1	5.7
Cluster10206	AnudaD	0.044	1209.5	299.5	0.4086	0.0114	0.0278	13.8	8.3
Cluster10206	Hvulg	0.497	1209.5	299.5	0.2084	0.0945	0.4535	114.3	135.8
Cluster10207	Aeria	0.015	3801.4	1376.6	0.5564	0.0041	0.0073	15.4	10
Cluster10207	AnudaC	0.002	3801.4	1376.6	1.074	0.0008	0.0007	3	1
Cluster10207	AinsuC	0.001	3801.4	1376.6	999	0.0003	0	1	0
Cluster10207	Along	0.001	3801.4	1376.6	0.3564	0.0003	0.0007	1	1
Cluster10207	Aatla	0.002	3801.4	1376.6	1.0695	0.0008	0.0007	3	1
Cluster10207	AnudaA	0.004	3801.4	1376.6	0.0593	0.0003	0.0045	1	6.2
Cluster10207	AinsuD	0.001	3801.4	1376.6	999	0.0003	0	1	0
Cluster10207	AnudaD	0.005	3801.4	1376.6	0.5959	0.0013	0.0022	5.1	3.1
Cluster10207	Hvulg	0.208	3801.4	1376.6	0.302	0.043	0.1423	163.3	195.8
Cluster10208	Aeria	0.035	1280.4	495.6	0.1232	0.0039	0.0315	5	15.6
Cluster10208	AnudaC	0.004	1280.4	495.6	0.0001	0	0.0043	0	2.1
Cluster10208	AinsuC	0.002	1280.4	495.6	0.0001	0	0.002	0	1
Cluster10208	Along	0.029	1280.4	495.6	0.0406	0.0013	0.0313	1.6	15.5
Cluster10208	Aatla	0.016	1280.4	495.6	0.3446	0.0034	0.01	4.4	5
Cluster10208	AnudaA	0.057	1280.4	495.6	0.2433	0.0102	0.0419	13	20.7
Cluster10208	AinsuD	0.022	1280.4	495.6	0.1157	0.0024	0.0204	3	10.1
Cluster10208	AnudaD	0.008	1280.4	495.6	0.0001	0	0.0093	0	4.6
Cluster10208	Hvulg	0.384	1280.4	495.6	0.1213	0.0424	0.3497	54.3	173.3
Cluster10209	Aeria	0.038	407.2	132.8	0.1321	0.0049	0.037	2	4.9
Cluster10209	AnudaC	0.258	407.2	132.8	1.1406	0.0886	0.0777	36.1	10.3
Cluster10209	AinsuC	0.012	407.2	132.8	0.2908	0.0024	0.0084	1	1.1
Cluster10209	Along	0.046	407.2	132.8	0.0448	0.0024	0.0544	1	7.2
Cluster10209	Aatla	0.023	407.2	132.8	0.0001	0	0.0318	0	4.2
Cluster10209	AnudaA	0.019	407.2	132.8	0.0001	0	0.0255	0	3.4
Cluster10209	AinsuD	0	407.2	132.8	1.7933	0	0	0	0
Cluster10209	AnudaD	0	407.2	132.8	1.2451	0	0	0	0
Cluster10209	Hvulg	0.298	407.2	132.8	0.1591	0.0432	0.2716	17.6	36.1
Cluster10213	Aeria	0.018	1284.1	503.9	0.2303	0.0031	0.0137	4	6.9
Cluster10213	AnudaC	0	1284.1	503.9	1.0737	0	0	0	0
Cluster10213	AinsuC	0.003	1284.1	503.9	999	0.0016	0	2	0
Cluster10213	Along	0.009	1284.1	503.9	0.0894	0.0007	0.0084	1	4.2
Cluster10213	Aatla	0.024	1284.1	503.9	0.3682	0.0054	0.0146	6.9	7.4
Cluster10213	AnudaA	0.02	1284.1	503.9	0.0646	0.0013	0.0202	1.7	10.2
Cluster10213	AinsuD	0	1284.1	503.9	0.0001	0	0	0	0
Cluster10213	AnudaD	0	1284.1	503.9	0.0001	0	0	0	0
Cluster10213	Hvulg	0.265	1284.1	503.9	0.1978	0.0412	0.2082	52.9	104.9
Cluster10215	Aeria	0.021	429.7	32.3	0.0001	0	0.1018	0	3.3
Cluster10215	AnudaC	0.006	429.7	32.3	0.0001	0	0.0284	0	0.9
Cluster10215	AinsuC	0.014	429.7	32.3	0.0692	0.0023	0.0339	1	1.1
Cluster10215	Along	0.014	429.7	32.3	0.0001	0	0.0661	0	2.1
Cluster10215	Aatla	0	429.7	32.3	1.7305	0	0	0	0
Cluster10215	AnudaA	0.007	429.7	32.3	0.0001	0	0.0318	0	1
Cluster10215	AinsuD	0	429.7	32.3	1.7853	0	0	0	0
Cluster10215	AnudaD	0.006	429.7	32.3	999	0.0023	0	1	0
Cluster10215	Hvulg	0.426	429.7	32.3	0.0342	0.0478	1.3981	20.5	45.1
Cluster10216	Aeria	0.034	2164	803	0.3146	0.0071	0.0225	15.3	18.1
Cluster10216	AnudaC	0	2164	803	2.0808	0	0	0	0
Cluster10216	AinsuC	0.003	2164	803	0.1801	0.0005	0.0026	1	2.1
Cluster10216	Along	0.022	2164	803	0.3627	0.0051	0.014	11	11.3
Cluster10216	Aatla	0.011	2164	803	0.9317	0.0037	0.004	8	3.2
Cluster10216	AnudaA	0.026	2164	803	0.1364	0.0032	0.0238	7	19.1
Cluster10216	AinsuD	0.031	2164	803	0.1558	0.0043	0.0273	9.2	21.9
Cluster10216	AnudaD	0.016	2164	803	0.3688	0.0037	0.01	8	8.1
Cluster10216	Hvulg	0.276	2164	803	0.2094	0.0455	0.2173	98.5	174.5
Cluster10217	Aeria	0.018	584.4	108.6	0.0001	0	0.0383	0	4.2
Cluster10217	AnudaC	0.009	584.4	108.6	0.0001	0	0.019	0	2.1
Cluster10217	AinsuC	0.03	584.4	108.6	0.0326	0.0018	0.0543	1	5.9
Cluster10217	Along	0.014	584.4	108.6	0.0001	0	0.0289	0	3.1
Cluster10217	Aatla	0.026	584.4	108.6	0.5617	0.0078	0.0138	4.5	1.5
Cluster10217	AnudaA	0.036	584.4	108.6	0.0254	0.0017	0.0676	1	7.3
Cluster10217	AinsuD	0.004	584.4	108.6	0.0001	0	0.0093	0	1
Cluster10217	AnudaD	0	584.4	108.6	0.902	0	0	0	0
Cluster10217	Hvulg	0.169	584.4	108.6	0.1107	0.025	0.2257	14.6	24.5
Cluster10218	Aeria	0.044	375.4	83.6	0.0377	0.0026	0.0695	1	5.8
Cluster10218	AnudaC	0	375.4	83.6	0.0001	0	0	0	0
Cluster10218	AinsuC	0	375.4	83.6	1.1676	0	0	0	0
Cluster10218	Along	0	375.4	83.6	0.9029	0	0	0	0
Cluster10218	Aatla	0	375.4	83.6	1.6829	0	0	0	0
Cluster10218	AnudaA	0.082	375.4	83.6	0.0196	0.0027	0.1379	1	11.5
Cluster10218	AinsuD	0	375.4	83.6	1.5364	0	0	0	0
Cluster10218	AnudaD	0.007	375.4	83.6	999	0.0027	0	1	0
Cluster10218	Hvulg	0.324	375.4	83.6	0.1176	0.0457	0.3884	17.1	32.5
Cluster10219	Aeria	0.041	1667.4	348.6	0.0778	0.0045	0.0581	7.5	20.2
Cluster10219	AnudaC	0.004	1667.4	348.6	203.873	0.0018	0	3	0
Cluster10219	AinsuC	0.005	1667.4	348.6	0.0001	0	0.0089	0	3.1
Cluster10219	Along	0.026	1667.4	348.6	0.0655	0.0025	0.0383	4.2	13.3
Cluster10219	Aatla	0.047	1667.4	348.6	0.0694	0.0047	0.0682	7.9	23.8
Cluster10219	AnudaA	0.021	1667.4	348.6	0.0864	0.0025	0.0285	4.1	10
Cluster10219	AinsuD	0.047	1667.4	348.6	0.0327	0.0025	0.0775	4.2	27
Cluster10219	AnudaD	0.045	1667.4	348.6	0.0397	0.0029	0.0724	4.8	25.2
Cluster10219	Hvulg	0.346	1667.4	348.6	0.0907	0.0422	0.4654	70.4	162.2
Cluster10220	Aeria	0.02	707.9	39.1	0.0001	0	0.129	0	5
Cluster10220	AnudaC	0	707.9	39.1	2.7392	0	0	0	0
Cluster10220	AinsuC	0	707.9	39.1	2.6605	0	0	0	0
Cluster10220	Along	0.016	707.9	39.1	999	0.0057	0	4	0
Cluster10220	Aatla	0.017	707.9	39.1	0.0504	0.0029	0.0568	2	2.2
Cluster10220	AnudaA	0.031	707.9	39.1	0.0082	0.0014	0.1744	1	6.8
Cluster10220	AinsuD	0	707.9	39.1	0.0001	0	0	0	0
Cluster10220	AnudaD	0	707.9	39.1	0.0001	0	0	0	0
Cluster10220	Hvulg	0.329	707.9	39.1	0.0378	0.0469	1.2423	33.2	48.6
Cluster10222	Aeria	0.04	1943	265	0.0751	0.0053	0.0708	10.3	18.8
Cluster10222	AnudaC	0.001	1943	265	0.0001	0	0.0038	0	1
Cluster10222	AinsuC	0.003	1943	265	999	0.001	0	2	0
Cluster10222	Along	0.042	1943	265	0.0564	0.0047	0.083	9.1	22
Cluster10222	Aatla	0.003	1943	265	0.0001	0	0.0094	0	2.5
Cluster10222	AnudaA	0.008	1943	265	0.6608	0.0026	0.0039	5	1
Cluster10222	AinsuD	0.003	1943	265	0.1311	0.0005	0.0039	1	1
Cluster10222	AnudaD	0	1943	265	0.0001	0	0	0	0
Cluster10222	Hvulg	0.298	1943	265	0.1215	0.0533	0.4385	103.5	116.2
Cluster10224	Aeria	0.043	794.9	189.1	0.0648	0.0038	0.0589	3	11.1
Cluster10224	AnudaC	0.006	794.9	189.1	0.0001	0	0.0109	0	2.1
Cluster10224	AinsuC	0	794.9	189.1	0.0001	0	0	0	0
Cluster10224	Along	0.003	794.9	189.1	999	0.0012	0	1	0
Cluster10224	Aatla	0.039	794.9	189.1	0.1091	0.005	0.046	4	8.7
Cluster10224	AnudaA	0.016	794.9	189.1	0.3039	0.0038	0.0124	3	2.3
Cluster10224	AinsuD	0.003	794.9	189.1	999	0.0013	0	1	0
Cluster10224	AnudaD	0.003	794.9	189.1	999	0.0013	0	1	0
Cluster10224	Hvulg	0.428	794.9	189.1	0.0917	0.0491	0.5356	39.1	101.3
Cluster10225	Aeria	0.018	1646.4	744.6	0.1182	0.0018	0.0154	3	11.4
Cluster10225	AnudaC	0.002	1646.4	744.6	999	0.0009	0	1.6	0
Cluster10225	AinsuC	0.003	1646.4	744.6	0.6778	0.0009	0.0014	1.5	1
Cluster10225	Along	0.007	1646.4	744.6	0.0001	0	0.007	0	5.2
Cluster10225	Aatla	0.001	1646.4	744.6	0.0001	0	0.0014	0	1
Cluster10225	AnudaA	0.005	1646.4	744.6	0.1568	0.0006	0.0039	1	2.9
Cluster10225	AinsuD	0.008	1646.4	744.6	0.197	0.0012	0.0062	2	4.6
Cluster10225	AnudaD	0.011	1646.4	744.6	0.1338	0.0012	0.0092	2	6.8
Cluster10225	Hvulg	0.261	1646.4	744.6	0.1342	0.0289	0.2156	47.6	160.5
Cluster10228	Aeria	0.014	632.5	276.5	0.4107	0.0032	0.0079	2	2.2
Cluster10228	AnudaC	0	632.5	276.5	12.8168	0	0	0	0
Cluster10228	AinsuC	0.003	632.5	276.5	999	0.0016	0	1	0
Cluster10228	Along	0.027	632.5	276.5	0.0619	0.0016	0.0261	1	7.2
Cluster10228	Aatla	0.003	632.5	276.5	0.0001	0	0.0037	0	1
Cluster10228	AnudaA	0.003	632.5	276.5	999	0.0016	0	1	0
Cluster10228	AinsuD	0.01	632.5	276.5	0.2198	0.0016	0.0073	1	2
Cluster10228	AnudaD	0.013	632.5	276.5	1.3187	0.0048	0.0037	3.1	1
Cluster10228	Hvulg	0.518	632.5	276.5	0.1806	0.0726	0.4017	45.9	111.1
Cluster10229	Aeria	0.026	909.9	176.1	0.0236	0.0011	0.0477	1	8.4
Cluster10229	AnudaC	0.006	909.9	176.1	999	0.0022	0	2	0
Cluster10229	AinsuC	0.003	909.9	176.1	999	0.0011	0	1	0
Cluster10229	Along	0.003	909.9	176.1	999	0.0011	0	1	0
Cluster10229	Aatla	0.003	909.9	176.1	999	0.0011	0	1	0
Cluster10229	AnudaA	0.006	909.9	176.1	0.2106	0.0012	0.0058	1.1	1
Cluster10229	AinsuD	0	909.9	176.1	1.8396	0	0	0	0
Cluster10229	AnudaD	0	909.9	176.1	1.1155	0	0	0	0
Cluster10229	Hvulg	0.254	909.9	176.1	0.1081	0.0362	0.3346	32.9	58.9
Cluster10230	Aeria	0.018	507	177	0.968	0.0059	0.0061	3	1.1
Cluster10230	AnudaC	0.009	507	177	999	0.0039	0	2	0
Cluster10230	AinsuC	0	507	177	1.2387	0	0	0	0
Cluster10230	Along	0.014	507	177	0.1662	0.002	0.0119	1	2.1
Cluster10230	Aatla	0.005	507	177	0.0001	0	0.0063	0	1.1
Cluster10230	AnudaA	0.056	507	177	0.1592	0.0079	0.0497	4	8.8
Cluster10230	AinsuD	0.004	507	177	999	0.002	0	1	0
Cluster10230	AnudaD	0.004	507	177	999	0.002	0	1	0
Cluster10230	Hvulg	0.316	507	177	0.3061	0.0663	0.2167	33.6	38.3
Cluster10231	Aeria	0.026	1001	325	0.8495	0.0083	0.0098	8.3	3.2
Cluster10231	AnudaC	0.011	1001	325	999	0.005	0	5	0
Cluster10231	AinsuC	0	1001	325	0.0001	0	0	0	0
Cluster10231	Along	0.005	1001	325	999	0.002	0	2	0
Cluster10231	Aatla	0.009	1001	325	0.9645	0.003	0.0032	3	1
Cluster10231	AnudaA	0.007	1001	325	999	0.003	0	3	0
Cluster10231	AinsuD	0	1001	325	0.0001	0	0	0	0
Cluster10231	AnudaD	0.007	1001	325	0.6413	0.002	0.0032	2	1
Cluster10231	Hvulg	0.417	1001	325	0.464	0.1084	0.2336	108.5	75.9
Cluster10233	Aeria	0.02	256.8	37.2	0.1538	0.004	0.0257	1	1
Cluster10233	AnudaC	0.009	256.8	37.2	999	0.0035	0	0.9	0
Cluster10233	AinsuC	0.449	256.8	37.2	0.2099	0.1015	0.4835	26.1	18
Cluster10233	Along	0.031	256.8	37.2	999	0.0117	0	3	0
Cluster10233	Aatla	0	256.8	37.2	0.0001	0	0	0	0
Cluster10233	AnudaA	0	256.8	37.2	1.9398	0	0	0	0
Cluster10233	AinsuD	0	256.8	37.2	1.6742	0	0	0	0
Cluster10233	AnudaD	0	256.8	37.2	1.7208	0	0	0	0
Cluster10233	Hvulg	0.329	256.8	37.2	0.0943	0.0495	0.5247	12.7	19.5
Cluster10234	Aeria	0.041	849.8	152.2	0.0774	0.0048	0.0623	4.1	9.5
Cluster10234	AnudaC	0	849.8	152.2	1.5278	0	0	0	0
Cluster10234	AinsuC	0.003	849.8	152.2	999	0.0012	0	1	0
Cluster10234	Along	0.03	849.8	152.2	0.1942	0.006	0.0311	5.1	4.7
Cluster10234	Aatla	0.028	849.8	152.2	0.085	0.0036	0.0424	3.1	6.4
Cluster10234	AnudaA	0.007	849.8	152.2	0.1432	0.0012	0.0084	1	1.3
Cluster10234	AinsuD	0.003	849.8	152.2	0.0001	0	0.0064	0	1
Cluster10234	AnudaD	0.009	849.8	152.2	0.3508	0.0024	0.0068	2	1
Cluster10234	Hvulg	0.277	849.8	152.2	0.0676	0.0298	0.4409	25.3	67.1
Cluster10235	Aeria	0.037	1583.6	561.4	0.1951	0.0059	0.0303	9.4	17
Cluster10235	AnudaC	0.001	1583.6	561.4	999	0.0006	0	1	0
Cluster10235	AinsuC	0.001	1583.6	561.4	999	0.0006	0	1	0
Cluster10235	Along	0.026	1583.6	561.4	0.3737	0.006	0.0161	9.5	9
Cluster10235	Aatla	0.014	1583.6	561.4	0.5192	0.0038	0.0072	6	4.1
Cluster10235	AnudaA	0.025	1583.6	561.4	0.2819	0.0051	0.0181	8.1	10.1
Cluster10235	AinsuD	0	1583.6	561.4	1.8069	0	0	0	0
Cluster10235	AnudaD	0.001	1583.6	561.4	999	0.0006	0	1	0
Cluster10235	Hvulg	0.428	1583.6	561.4	0.2401	0.078	0.3249	123.5	182.4
Cluster10236	Aeria	0.056	329.5	75.5	0.0353	0.0031	0.0867	1	6.6
Cluster10236	AnudaC	0	329.5	75.5	0.0001	0	0	0	0
Cluster10236	AinsuC	0	329.5	75.5	0.0001	0	0	0	0
Cluster10236	Along	0	329.5	75.5	0.0001	0	0	0	0
Cluster10236	Aatla	0	329.5	75.5	0.0001	0	0	0	0
Cluster10236	AnudaA	0.016	329.5	75.5	0.0001	0	0.0286	0	2.2
Cluster10236	AinsuD	0.008	329.5	75.5	0.0001	0	0.014	0	1.1
Cluster10236	AnudaD	0	329.5	75.5	0.0001	0	0	0	0
Cluster10236	Hvulg	0.284	329.5	75.5	0.1767	0.0506	0.2865	16.7	21.6
Cluster10237	Aeria	0.062	329.5	75.5	0.0769	0.0064	0.083	2.1	6.3
Cluster10237	AnudaC	0.008	329.5	75.5	0.0001	0	0.0134	0	1
Cluster10237	AinsuC	0	329.5	75.5	31.4713	0	0	0	0
Cluster10237	Along	0.01	329.5	75.5	0.0001	0	0.0173	0	1.3
Cluster10237	Aatla	0.014	329.5	75.5	0.0001	0	0.0253	0	1.9
Cluster10237	AnudaA	0.024	329.5	75.5	0.1054	0.0031	0.0292	1	2.2
Cluster10237	AinsuD	0	329.5	75.5	43.2405	0	0	0	0
Cluster10237	AnudaD	0	329.5	75.5	69.5252	0	0	0	0
Cluster10237	Hvulg	0.31	329.5	75.5	0.0642	0.0278	0.433	9.2	32.7
Cluster10238	Aeria	0.045	728.6	216.4	0.32	0.0101	0.0315	7.3	6.8
Cluster10238	AnudaC	0.006	728.6	216.4	999	0.0028	0	2	0
Cluster10238	AinsuC	0	728.6	216.4	1.5361	0	0	0	0
Cluster10238	Along	0.027	728.6	216.4	0.0945	0.0028	0.0293	2	6.3
Cluster10238	Aatla	0.016	728.6	216.4	0.1877	0.0028	0.0147	2	3.2
Cluster10238	AnudaA	0.016	728.6	216.4	0.1915	0.0028	0.0145	2	3.1
Cluster10238	AinsuD	0	728.6	216.4	0.0001	0	0	0	0
Cluster10238	AnudaD	0.003	728.6	216.4	999	0.0014	0	1	0
Cluster10238	Hvulg	0.346	728.6	216.4	0.1462	0.0493	0.3375	35.9	73
Cluster10239	Aeria	0.041	1558.3	253.7	0.0792	0.0052	0.0657	8.1	16.7
Cluster10239	AnudaC	0.002	1558.3	253.7	999	0.0006	0	1	0
Cluster10239	AinsuC	0	1558.3	253.7	1.5058	0	0	0	0
Cluster10239	Along	0.008	1558.3	253.7	0.0325	0.0005	0.0167	0.8	4.2
Cluster10239	Aatla	0.022	1558.3	253.7	0.1834	0.0046	0.0251	7.2	6.4
Cluster10239	AnudaA	0.04	1558.3	253.7	0.1397	0.0072	0.0512	11.1	13
Cluster10239	AinsuD	0.002	1558.3	253.7	999	0.0006	0	1	0
Cluster10239	AnudaD	0.008	1558.3	253.7	0.6161	0.0026	0.0042	4	1.1
Cluster10239	Hvulg	0.29	1558.3	253.7	0.1181	0.0473	0.4002	73.7	101.5
Cluster10241	Aeria	0.016	1314.9	452.1	0.1834	0.0025	0.0138	3.3	6.2
Cluster10241	AnudaC	0.003	1314.9	452.1	0.3319	0.0008	0.0023	1	1
Cluster10241	AinsuC	0.002	1314.9	452.1	999	0.0008	0	1	0
Cluster10241	Along	0.002	1314.9	452.1	999	0.0008	0	1	0
Cluster10241	Aatla	0.019	1314.9	452.1	0.1866	0.003	0.0163	4	7.4
Cluster10241	AnudaA	0	1314.9	452.1	0.0001	0	0	0	0
Cluster10241	AinsuD	0.003	1314.9	452.1	0.3302	0.0008	0.0023	1	1
Cluster10241	AnudaD	0.003	1314.9	452.1	0.3307	0.0008	0.0023	1	1
Cluster10241	Hvulg	0.244	1314.9	452.1	0.3043	0.0514	0.1689	67.6	76.4
Cluster10242	Aeria	0.03	1186.8	421.2	0.0509	0.0017	0.0335	2	14.1
Cluster10242	AnudaC	0.002	1186.8	421.2	0.0001	0	0.0024	0	1
Cluster10242	AinsuC	0.002	1186.8	421.2	999	0.0009	0	1	0
Cluster10242	Along	0.033	1186.8	421.2	0.0001	0	0.042	0	17.7
Cluster10242	Aatla	0.02	1186.8	421.2	0.0001	0	0.0256	0	10.8
Cluster10242	AnudaA	0.007	1186.8	421.2	0.0001	0	0.0084	0	3.6
Cluster10242	AinsuD	0.002	1186.8	421.2	999	0.0008	0	1	0
Cluster10242	AnudaD	0.004	1186.8	421.2	0.0001	0	0.0049	0	2.1
Cluster10242	Hvulg	0.284	1186.8	421.2	0.1096	0.0303	0.2762	35.9	116.3
Cluster10243	Aeria	0.363	560.9	189.1	0.6894	0.1087	0.1576	60.9	29.8
Cluster10243	AnudaC	0	560.9	189.1	1.4195	0	0	0	0
Cluster10243	AinsuC	0	560.9	189.1	1.745	0	0	0	0
Cluster10243	Along	0.012	560.9	189.1	0.0001	0	0.0163	0	3.1
Cluster10243	Aatla	0.004	560.9	189.1	0.0001	0	0.0055	0	1
Cluster10243	AnudaA	0.012	560.9	189.1	0.0001	0	0.0163	0	3.1
Cluster10243	AinsuD	0.004	560.9	189.1	0.0001	0	0.0054	0	1
Cluster10243	AnudaD	0.004	560.9	189.1	999	0.0018	0	1	0
Cluster10243	Hvulg	0.342	560.9	189.1	0.2241	0.0608	0.2714	34.1	51.3
Cluster10244	Aeria	0.007	641.3	270.7	0.3896	0.0016	0.004	1	1.1
Cluster10244	AnudaC	0.003	641.3	270.7	999	0.0016	0	1	0
Cluster10244	AinsuC	0.086	641.3	270.7	1.4192	0.0313	0.022	20	6
Cluster10244	Along	0.054	641.3	270.7	0.0581	0.0031	0.0536	2	14.5
Cluster10244	Aatla	0.014	641.3	270.7	0.0001	0	0.0161	0	4.4
Cluster10244	AnudaA	0.007	641.3	270.7	0.0001	0	0.0078	0	2.1
Cluster10244	AinsuD	0	641.3	270.7	1.779	0	0	0	0
Cluster10244	AnudaD	0.003	641.3	270.7	999	0.0016	0	1	0
Cluster10244	Hvulg	0.302	641.3	270.7	0.0989	0.0272	0.2745	17.4	74.3
Cluster10245	Aeria	0.029	982.8	298.2	0.1431	0.0041	0.0285	4	8.5
Cluster10245	AnudaC	0	982.8	298.2	1.4324	0	0	0	0
Cluster10245	AinsuC	0	982.8	298.2	1.7657	0	0	0	0
Cluster10245	Along	0.029	982.8	298.2	0.0001	0	0.0415	0	12.4
Cluster10245	Aatla	0.018	982.8	298.2	0.2041	0.0031	0.015	3	4.5
Cluster10245	AnudaA	0.009	982.8	298.2	0.299	0.002	0.0068	2	2
Cluster10245	AinsuD	0	982.8	298.2	1.8023	0	0	0	0
Cluster10245	AnudaD	0	982.8	298.2	1.2541	0	0	0	0
Cluster10245	Hvulg	0.336	982.8	298.2	0.0741	0.0287	0.387	28.2	115.4
Cluster10246	Aeria	0.036	712.9	130.1	0.0798	0.0043	0.0543	3.1	7.1
Cluster10246	AnudaC	0	712.9	130.1	1.499	0	0	0	0
Cluster10246	AinsuC	0	712.9	130.1	1.7091	0	0	0	0
Cluster10246	Along	0.015	712.9	130.1	0.1782	0.0028	0.0159	2	2.1
Cluster10246	Aatla	0.025	712.9	130.1	0.4534	0.0071	0.0157	5.1	2
Cluster10246	AnudaA	0.02	712.9	130.1	0.2115	0.0042	0.02	3	2.6
Cluster10246	AinsuD	0	712.9	130.1	1.7838	0	0	0	0
Cluster10246	AnudaD	0.004	712.9	130.1	634.668	0.0014	0	1	0
Cluster10246	Hvulg	0.428	712.9	130.1	0.1956	0.0873	0.4466	62.3	58.1
Cluster10247	Aeria	0.141	577.3	223.7	0.7363	0.0428	0.0582	24.7	13
Cluster10247	AnudaC	0.008	577.3	223.7	0.3934	0.0018	0.0045	1	1
Cluster10247	AinsuC	0	577.3	223.7	1.7601	0	0	0	0
Cluster10247	Along	0.008	577.3	223.7	0.0001	0	0.0091	0	2
Cluster10247	Aatla	0.008	577.3	223.7	0.0001	0	0.0091	0	2
Cluster10247	AnudaA	0.004	577.3	223.7	0.0001	0	0.0045	0	1
Cluster10247	AinsuD	0	577.3	223.7	1.8066	0	0	0	0
Cluster10247	AnudaD	0.004	577.3	223.7	0.0001	0	0.0045	0	1
Cluster10247	Hvulg	0.228	577.3	223.7	0.2771	0.044	0.1588	25.4	35.5
Cluster10248	Aeria	0.013	359.6	114.4	0.0001	0	0.0176	0	2
Cluster10248	AnudaC	0.046	359.6	114.4	0.9131	0.015	0.0164	5.4	1.9
Cluster10248	AinsuC	0	359.6	114.4	8.6056	0	0	0	0
Cluster10248	Along	0.321	359.6	114.4	0.573	0.0907	0.1583	32.6	18.1
Cluster10248	Aatla	0.006	359.6	114.4	0.0001	0	0.0086	0	1
Cluster10248	AnudaA	0.025	359.6	114.4	999	0.0112	0	4	0
Cluster10248	AinsuD	0	359.6	114.4	0.0001	0	0	0	0
Cluster10248	AnudaD	0.006	359.6	114.4	999	0.0028	0	1	0
Cluster10248	Hvulg	0.165	359.6	114.4	0.0604	0.0115	0.191	4.2	21.9
Cluster10249	Aeria	0.042	1260.8	161.2	0.0441	0.0041	0.0922	5.1	14.9
Cluster10249	AnudaC	0	1260.8	161.2	1.1861	0	0	0	0
Cluster10249	AinsuC	0	1260.8	161.2	1.6012	0	0	0	0
Cluster10249	Along	0	1260.8	161.2	0.0001	0	0	0	0
Cluster10249	Aatla	0.014	1260.8	161.2	0.0001	0	0.0402	0	6.5
Cluster10249	AnudaA	0.013	1260.8	161.2	0.1185	0.0024	0.0201	3	3.2
Cluster10249	AinsuD	0.006	1260.8	161.2	0.2419	0.0016	0.0066	2	1.1
Cluster10249	AnudaD	0.004	1260.8	161.2	999	0.0016	0	2	0
Cluster10249	Hvulg	0.248	1260.8	161.2	0.1029	0.0416	0.4039	52.4	65.1
Cluster10251	Aeria	0	602.9	237.1	0.0001	0	0	0	0
Cluster10251	AnudaC	0.007	602.9	237.1	0.3717	0.0017	0.0044	1	1.1
Cluster10251	AinsuC	0	602.9	237.1	0.0001	0	0	0	0
Cluster10251	Along	0	602.9	237.1	0.0001	0	0	0	0
Cluster10251	Aatla	0.008	602.9	237.1	0.0001	0	0.0089	0	2.1
Cluster10251	AnudaA	0.007	602.9	237.1	0.372	0.0016	0.0044	1	1.1
Cluster10251	AinsuD	0	602.9	237.1	0.0001	0	0	0	0
Cluster10251	AnudaD	0	602.9	237.1	0.0001	0	0	0	0
Cluster10251	Hvulg	0.182	602.9	237.1	0.0975	0.0168	0.1718	10.1	40.7
Cluster10252	Aeria	0.021	760	257	0.4333	0.0053	0.0121	4	3.1
Cluster10252	AnudaC	0	760	257	0.0001	0	0	0	0
Cluster10252	AinsuC	0	760	257	1.8156	0	0	0	0
Cluster10252	Along	0.015	760	257	0.4951	0.004	0.008	3	2.1
Cluster10252	Aatla	0	760	257	1.8017	0	0	0	0
Cluster10252	AnudaA	0.007	760	257	0.4307	0.0018	0.0042	1.4	1.1
Cluster10252	AinsuD	0	760	257	1.6232	0	0	0	0
Cluster10252	AnudaD	0	760	257	0.0001	0	0	0	0
Cluster10252	Hvulg	0.339	760	257	0.1736	0.0512	0.2951	38.9	75.8
Cluster10253	Aeria	0.027	548.1	105.9	0.4609	0.0076	0.0166	4.2	1.8
Cluster10253	AnudaC	0	548.1	105.9	2.99	0	0	0	0
Cluster10253	AinsuC	0	548.1	105.9	2.7708	0	0	0	0
Cluster10253	Along	0	548.1	105.9	0.6761	0	0	0	0
Cluster10253	Aatla	0.024	548.1	105.9	0.0443	0.0018	0.0409	1	4.3
Cluster10253	AnudaA	0.014	548.1	105.9	0.3713	0.0037	0.0099	2	1
Cluster10253	AinsuD	0	548.1	105.9	2.0063	0	0	0	0
Cluster10253	AnudaD	0	548.1	105.9	1.0728	0	0	0	0
Cluster10253	Hvulg	0.413	548.1	105.9	0.1573	0.0737	0.4687	40.4	49.6
Cluster10255	Aeria	0.008	1364.5	552.5	0.0001	0	0.0096	0	5.3
Cluster10255	AnudaC	0.002	1364.5	552.5	999	0.0007	0	1	0
Cluster10255	AinsuC	0	1364.5	552.5	0.0001	0	0	0	0
Cluster10255	Along	0.01	1364.5	552.5	0.0773	0.0007	0.0095	1	5.3
Cluster10255	Aatla	0.071	1364.5	552.5	1.3326	0.0255	0.0192	34.8	10.6
Cluster10255	AnudaA	0.006	1364.5	552.5	0.3885	0.0015	0.0038	2	2.1
Cluster10255	AinsuD	0.003	1364.5	552.5	0.3873	0.0007	0.0019	1	1
Cluster10255	AnudaD	0.003	1364.5	552.5	0.3878	0.0007	0.0019	1	1
Cluster10255	Hvulg	0.291	1364.5	552.5	0.2188	0.0478	0.2187	65.3	120.8
Cluster10256	Aeria	0.01	488.4	135.6	0.2944	0.0021	0.0072	1	1
Cluster10256	AnudaC	0	488.4	135.6	55.1891	0	0	0	0
Cluster10256	AinsuC	0.005	488.4	135.6	999	0.0021	0	1	0
Cluster10256	Along	0	488.4	135.6	53.3384	0	0	0	0
Cluster10256	Aatla	0.01	488.4	135.6	0.2963	0.0021	0.0071	1	1
Cluster10256	AnudaA	0.009	488.4	135.6	0.2967	0.0021	0.007	1	1
Cluster10256	AinsuD	0	488.4	135.6	36.0731	0	0	0	0
Cluster10256	AnudaD	0	488.4	135.6	53.7399	0	0	0	0
Cluster10256	Hvulg	0.245	488.4	135.6	0.1664	0.0391	0.2349	19.1	31.9
Cluster10257	Aeria	0.024	780.5	137.5	0.1239	0.0039	0.0312	3	4.3
Cluster10257	AnudaC	0	780.5	137.5	0.0001	0	0	0	0
Cluster10257	AinsuC	0.003	780.5	137.5	662.694	0.0013	0	1	0
Cluster10257	Along	0.014	780.5	137.5	0.1664	0.0026	0.0156	2	2.1
Cluster10257	Aatla	0.014	780.5	137.5	0.0563	0.0013	0.0231	1	3.2
Cluster10257	AnudaA	0.01	780.5	137.5	0.3086	0.0026	0.0085	2	1.2
Cluster10257	AinsuD	0	780.5	137.5	0.0001	0	0	0	0
Cluster10257	AnudaD	0.003	780.5	137.5	657.106	0.0013	0	1	0
Cluster10257	Hvulg	0.352	780.5	137.5	0.0833	0.0443	0.532	34.6	73.2
Cluster10258	Aeria	0.014	1436.4	567.6	0.3096	0.0028	0.009	4	5.1
Cluster10258	AnudaC	0.005	1436.4	567.6	0.7564	0.0014	0.0018	2	1
Cluster10258	AinsuC	0	1436.4	567.6	1.7071	0	0	0	0
Cluster10258	Along	0.006	1436.4	567.6	0.9966	0.0018	0.0018	2.6	1
Cluster10258	Aatla	0.002	1436.4	567.6	999	0.001	0	1.4	0
Cluster10258	AnudaA	0.01	1436.4	567.6	0.1227	0.0011	0.0093	1.6	5.3
Cluster10258	AinsuD	0.003	1436.4	567.6	0.0001	0	0.0037	0	2.1
Cluster10258	AnudaD	0.003	1436.4	567.6	999	0.0014	0	2	0
Cluster10258	Hvulg	0.288	1436.4	567.6	0.2543	0.0525	0.2063	75.3	117.1
Cluster10259	Aeria	0.009	2026.5	724.5	0.1087	0.001	0.0091	2	6.6
Cluster10259	AnudaC	0.003	2026.5	724.5	0.1684	0.0005	0.0029	1	2.1
Cluster10259	AinsuC	0.001	2026.5	724.5	0.0001	0	0.0015	0	1.1
Cluster10259	Along	0.007	2026.5	724.5	0.3404	0.0015	0.0043	3	3.1
Cluster10259	Aatla	0.002	2026.5	724.5	0.0001	0	0.003	0	2.2
Cluster10259	AnudaA	0.01	2026.5	724.5	0.283	0.002	0.0072	4.1	5.2
Cluster10259	AinsuD	0.001	2026.5	724.5	643.786	0.0005	0	1	0
Cluster10259	AnudaD	0.003	2026.5	724.5	0.0001	0	0.0044	0	3.2
Cluster10259	Hvulg	0.278	2026.5	724.5	0.1832	0.0427	0.2328	86.5	168.7
Cluster10261	Aeria	0.016	928.7	391.3	0.5189	0.0043	0.0082	4	3.2
Cluster10261	AnudaC	0.007	928.7	391.3	0.198	0.0011	0.0054	1	2.1
Cluster10261	AinsuC	0	928.7	391.3	0.0001	0	0	0	0
Cluster10261	Along	0.002	928.7	391.3	999	0.0011	0	1	0
Cluster10261	Aatla	0.002	928.7	391.3	999	0.0011	0	1	0
Cluster10261	AnudaA	0.005	928.7	391.3	999	0.0021	0	2	0
Cluster10261	AinsuD	0.005	928.7	391.3	999	0.0021	0	2	0
Cluster10261	AnudaD	0	928.7	391.3	0.0001	0	0	0	0
Cluster10261	Hvulg	0.316	928.7	391.3	0.1294	0.0352	0.2721	32.7	106.5
Cluster10263	Aeria	0	574.2	214.8	0.0001	0	0	0	0
Cluster10263	AnudaC	0	574.2	214.8	0.9959	0	0	0	0
Cluster10263	AinsuC	0	574.2	214.8	1.466	0	0	0	0
Cluster10263	Along	0.019	574.2	214.8	0.2404	0.0035	0.0145	2	3.1
Cluster10263	Aatla	0.008	574.2	214.8	0.3255	0.0017	0.0053	1	1.1
Cluster10263	AnudaA	0.004	574.2	214.8	0.0001	0	0.0053	0	1.1
Cluster10263	AinsuD	0	574.2	214.8	1.4215	0	0	0	0
Cluster10263	AnudaD	0	574.2	214.8	0.5709	0	0	0	0
Cluster10263	Hvulg	0.316	574.2	214.8	0.217	0.0532	0.2451	30.5	52.7
Cluster10267	Aeria	0.011	847.1	181.9	0.0814	0.0013	0.0157	1.1	2.9
Cluster10267	AnudaC	0.006	847.1	181.9	0.2055	0.0012	0.0058	1	1.1
Cluster10267	AinsuC	0	847.1	181.9	1.9616	0	0	0	0
Cluster10267	Along	0.024	847.1	181.9	0.3643	0.0061	0.0166	5.1	3
Cluster10267	Aatla	0.015	847.1	181.9	0.1437	0.0024	0.0168	2	3.1
Cluster10267	AnudaA	0	847.1	181.9	0.0001	0	0	0	0
Cluster10267	AinsuD	0	847.1	181.9	2.0324	0	0	0	0
Cluster10267	AnudaD	0	847.1	181.9	1.5448	0	0	0	0
Cluster10267	Hvulg	0.569	847.1	181.9	0.1939	0.1094	0.5642	92.7	102.6
Cluster10268	Aeria	0.036	344.1	87.9	1.0588	0.0121	0.0115	4.2	1
Cluster10268	AnudaC	0	344.1	87.9	1.4493	0	0	0	0
Cluster10268	AinsuC	0.007	344.1	87.9	999	0.0029	0	1	0
Cluster10268	Along	0.028	344.1	87.9	0.254	0.0059	0.0233	2	2
Cluster10268	Aatla	0	344.1	87.9	1.7449	0	0	0	0
Cluster10268	AnudaA	0	344.1	87.9	1.5012	0	0	0	0
Cluster10268	AinsuD	0	344.1	87.9	1.8078	0	0	0	0
Cluster10268	AnudaD	0	344.1	87.9	1.2734	0	0	0	0
Cluster10268	Hvulg	0.56	344.1	87.9	0.0796	0.0556	0.6987	19.1	61.4
Cluster10270	Aeria	0.03	875.5	165.5	0.1877	0.0059	0.0317	5.2	5.2
Cluster10270	AnudaC	0.003	875.5	165.5	999	0.0011	0	1	0
Cluster10270	AinsuC	0	875.5	165.5	0.0001	0	0	0	0
Cluster10270	Along	0.003	875.5	165.5	999	0.0011	0	1	0
Cluster10270	Aatla	0.006	875.5	165.5	0.1756	0.0011	0.0065	1	1.1
Cluster10270	AnudaA	0.012	875.5	165.5	0.0001	0	0.026	0	4.3
Cluster10270	AinsuD	0.006	875.5	165.5	999	0.0023	0	2	0
Cluster10270	AnudaD	0.006	875.5	165.5	0.1777	0.0011	0.0064	1	1.1
Cluster10270	Hvulg	0.73	875.5	165.5	0.1127	0.1081	0.9595	94.6	158.8
Cluster10271	Aeria	0.015	790.7	313.3	0.9664	0.0051	0.0053	4	1.7
Cluster10271	AnudaC	0.008	790.7	313.3	0.7664	0.0025	0.0033	2	1
Cluster10271	AinsuC	0.008	790.7	313.3	0.769	0.0025	0.0033	2	1
Cluster10271	Along	0.053	790.7	313.3	0.8167	0.0167	0.0204	13.2	6.4
Cluster10271	Aatla	0.011	790.7	313.3	0.3886	0.0026	0.0066	2	2.1
Cluster10271	AnudaA	0.005	790.7	313.3	999	0.0025	0	2	0
Cluster10271	AinsuD	0	790.7	313.3	1.0885	0	0	0	0
Cluster10271	AnudaD	0	790.7	313.3	0.0001	0	0	0	0
Cluster10271	Hvulg	0.29	790.7	313.3	0.1816	0.0424	0.2333	33.5	73.1
Cluster10272	Aeria	0.009	1119.3	251.7	0.069	0.0009	0.0131	1	3.3
Cluster10272	AnudaC	0.002	1119.3	251.7	0.0001	0	0.004	0	1
Cluster10272	AinsuC	0	1119.3	251.7	2.745	0	0	0	0
Cluster10272	Along	0.039	1119.3	251.7	0.0649	0.0036	0.0556	4	14
Cluster10272	Aatla	0.023	1119.3	251.7	0.1438	0.0036	0.0252	4.1	6.3
Cluster10272	AnudaA	0.004	1119.3	251.7	0.0001	0	0.0081	0	2
Cluster10272	AinsuD	0	1119.3	251.7	1.1628	0	0	0	0
Cluster10272	AnudaD	0	1119.3	251.7	0.0001	0	0	0	0
Cluster10272	Hvulg	0.335	1119.3	251.7	0.0707	0.0327	0.4631	36.6	116.6
Cluster10273	Aeria	0.011	1247.6	564.4	0.4141	0.0026	0.0062	3.2	3.5
Cluster10273	AnudaC	0.003	1247.6	564.4	0.4609	0.0008	0.0018	1	1
Cluster10273	AinsuC	0.002	1247.6	564.4	0.0001	0	0.0019	0	1.1
Cluster10273	Along	0	1247.6	564.4	1.2205	0	0	0	0
Cluster10273	Aatla	0.003	1247.6	564.4	0.0001	0	0.0036	0	2
Cluster10273	AnudaA	0	1247.6	564.4	1.5264	0	0	0	0
Cluster10273	AinsuD	0.005	1247.6	564.4	0.2253	0.0008	0.0036	1	2
Cluster10273	AnudaD	0.003	1247.6	564.4	0.0001	0	0.0036	0	2
Cluster10273	Hvulg	0.299	1247.6	564.4	0.1698	0.0394	0.2323	49.2	131.1
Cluster10274	Aeria	0.021	1501.2	493.8	0.4223	0.0053	0.0126	8	6.2
Cluster10274	AnudaC	0	1501.2	493.8	27.4457	0	0	0	0
Cluster10274	AinsuC	0.003	1501.2	493.8	0.317	0.0007	0.0021	1	1
Cluster10274	Along	0.002	1501.2	493.8	0.0001	0	0.0021	0	1
Cluster10274	Aatla	0.028	1501.2	493.8	0.1588	0.004	0.0255	6.1	12.6
Cluster10274	AnudaA	0	1501.2	493.8	0.7808	0	0	0	0
Cluster10274	AinsuD	0	1501.2	493.8	1.185	0	0	0	0
Cluster10274	AnudaD	0.017	1501.2	493.8	0.5613	0.0047	0.0084	7.1	4.2
Cluster10274	Hvulg	0.263	1501.2	493.8	0.2201	0.0467	0.2124	70.2	104.9
Cluster10275	Aeria	0.008	786.5	311.5	0.1889	0.0013	0.0067	1	2.1
Cluster10275	AnudaC	0.003	786.5	311.5	0.0001	0	0.0033	0	1
Cluster10275	AinsuC	0.009	786.5	311.5	0.0001	0	0.0101	0	3.1
Cluster10275	Along	0	786.5	311.5	0.0001	0	0	0	0
Cluster10275	Aatla	0	786.5	311.5	1.3715	0	0	0	0
Cluster10275	AnudaA	0.006	786.5	311.5	0.0001	0	0.0067	0	2.1
Cluster10275	AinsuD	0.003	786.5	311.5	999	0.0013	0	1	0
Cluster10275	AnudaD	0	786.5	311.5	0.0001	0	0	0	0
Cluster10275	Hvulg	0.342	786.5	311.5	0.3614	0.076	0.2104	59.8	65.5
Cluster10277	Aeria	0.023	425.8	99.2	0.2342	0.0048	0.0206	2.1	2
Cluster10277	AnudaC	0.006	425.8	99.2	0.0001	0	0.0097	0	1
Cluster10277	AinsuC	0	425.8	99.2	3.3156	0	0	0	0
Cluster10277	Along	0.006	425.8	99.2	0.0001	0	0.0101	0	1
Cluster10277	Aatla	0.029	425.8	99.2	0.1557	0.0048	0.0306	2	3
Cluster10277	AnudaA	0.011	425.8	99.2	0.2369	0.0024	0.01	1	1
Cluster10277	AinsuD	0	425.8	99.2	77.938	0	0	0	0
Cluster10277	AnudaD	0.169	425.8	99.2	0.601	0.0501	0.0833	21.3	8.3
Cluster10277	Hvulg	0.419	425.8	99.2	0.3237	0.1001	0.3093	42.6	30.7
Cluster10278	Aeria	0.023	525	180	0.079	0.0019	0.024	1	4.3
Cluster10278	AnudaC	0.004	525	180	999	0.0019	0	1	0
Cluster10278	AinsuC	0.004	525	180	999	0.0019	0	1	0
Cluster10278	Along	0.023	525	180	0.0001	0	0.0303	0	5.5
Cluster10278	Aatla	0.018	525	180	0.0001	0	0.0238	0	4.3
Cluster10278	AnudaA	0.009	525	180	0.0001	0	0.012	0	2.2
Cluster10278	AinsuD	0.382	525	180	0.7946	0.1195	0.1504	62.8	27.1
Cluster10278	AnudaD	0.024	525	180	0.074	0.0019	0.0257	1	4.6
Cluster10278	Hvulg	0.237	525	180	0.097	0.0234	0.2409	12.3	43.4
Cluster10279	Aeria	0.039	809.5	120.5	0.051	0.0038	0.0746	3.1	9
Cluster10279	AnudaC	0	809.5	120.5	1.4341	0	0	0	0
Cluster10279	AinsuC	0	809.5	120.5	1.7656	0	0	0	0
Cluster10279	Along	0.031	809.5	120.5	0.0394	0.0025	0.0638	2	7.7
Cluster10279	Aatla	0.021	809.5	120.5	0.1259	0.0037	0.0291	3	3.5
Cluster10279	AnudaA	0.026	809.5	120.5	0.0503	0.0025	0.0502	2	6.1
Cluster10279	AinsuD	0.039	809.5	120.5	0.0138	0.0013	0.0927	1	11.2
Cluster10279	AnudaD	0.01	809.5	120.5	197.922	0.0037	0	3	0
Cluster10279	Hvulg	0.431	809.5	120.5	0.0788	0.0571	0.7244	46.2	87.3
Cluster10280	Aeria	0.019	1299.9	500.1	0.0001	0	0.0222	0	11.1
Cluster10280	AnudaC	0.014	1299.9	500.1	0.0511	0.0008	0.0151	1	7.5
Cluster10280	AinsuC	0.015	1299.9	500.1	0.0001	0	0.0179	0	8.9
Cluster10280	Along	0.005	1299.9	500.1	0.1858	0.0008	0.0041	1	2.1
Cluster10280	Aatla	0.019	1299.9	500.1	0.1389	0.0023	0.0167	3	8.3
Cluster10280	AnudaA	0	1299.9	500.1	0.0001	0	0	0	0
Cluster10280	AinsuD	0	1299.9	500.1	0.0001	0	0	0	0
Cluster10280	AnudaD	0	1299.9	500.1	0.0001	0	0	0	0
Cluster10280	Hvulg	0.299	1299.9	500.1	0.0899	0.0261	0.2904	33.9	145.2
Cluster10281	Aeria	0.042	2820.6	1112.4	0.2977	0.0083	0.0279	23.5	31.1
Cluster10281	AnudaC	0.005	2820.6	1112.4	1.9274	0.0018	0.0009	5	1
Cluster10281	AinsuC	0	2820.6	1112.4	0.0001	0	0	0	0
Cluster10281	Along	0.015	2820.6	1112.4	0.4471	0.0037	0.0084	10.5	9.3
Cluster10281	Aatla	0.018	2820.6	1112.4	0.1219	0.002	0.0163	5.6	18.1
Cluster10281	AnudaA	0.02	2820.6	1112.4	0.0895	0.0017	0.0189	4.8	21
Cluster10281	AinsuD	0	2820.6	1112.4	2.4554	0	0	0	0
Cluster10281	AnudaD	0	2820.6	1112.4	1.2538	0	0	0	0
Cluster10281	Hvulg	0.404	2820.6	1112.4	0.3303	0.0857	0.2594	241.6	288.6
Cluster10282	Aeria	0.039	1970.1	693.9	0.1466	0.0051	0.0349	10.1	24.2
Cluster10282	AnudaC	0.02	1970.1	693.9	0.7486	0.0062	0.0083	12.3	5.8
Cluster10282	AinsuC	0	1970.1	693.9	0.0001	0	0.0003	0	0.2
Cluster10282	Along	0.012	1970.1	693.9	0.1533	0.0016	0.0103	3.1	7.1
Cluster10282	Aatla	0.006	1970.1	693.9	0.2263	0.001	0.0045	2	3.1
Cluster10282	AnudaA	0.038	1970.1	693.9	0.0948	0.0036	0.038	7.1	26.4
Cluster10282	AinsuD	0.001	1970.1	693.9	57.475	0.0005	0	1	0
Cluster10282	AnudaD	0.001	1970.1	693.9	0.0001	0	0.0015	0	1
Cluster10282	Hvulg	0.44	1970.1	693.9	0.1539	0.0603	0.3917	118.7	271.8
Cluster10284	Aeria	0.032	697	260	0.0467	0.0016	0.0346	1.1	9
Cluster10284	AnudaC	0.003	697	260	0.0001	0	0.0039	0	1
Cluster10284	AinsuC	0	697	260	1.7661	0	0	0	0
Cluster10284	Along	0.05	697	260	0.0001	0	0.0607	0	15.8
Cluster10284	Aatla	0	697	260	3.193	0	0	0	0
Cluster10284	AnudaA	0.035	697	260	0.2057	0.0058	0.028	4	7.3
Cluster10284	AinsuD	0.004	697	260	0.0001	0	0.0048	0	1.2
Cluster10284	AnudaD	0.018	697	260	0.199	0.0029	0.0148	2.1	3.8
Cluster10284	Hvulg	0.57	697	260	0.1403	0.0713	0.5082	49.7	132.1
Cluster10287	Aeria	0.062	483.3	149.7	0.0259	0.0021	0.0811	1	12.1
Cluster10287	AnudaC	0	483.3	149.7	1.5688	0	0	0	0
Cluster10287	AinsuC	0	483.3	149.7	1.7505	0	0	0	0
Cluster10287	Along	0.02	483.3	149.7	0.0001	0	0.0284	0	4.2
Cluster10287	Aatla	0.02	483.3	149.7	0.0994	0.0021	0.0212	1	3.2
Cluster10287	AnudaA	0.052	483.3	149.7	0.1205	0.0064	0.0531	3.1	8
Cluster10287	AinsuD	0.024	483.3	149.7	0.0001	0	0.0341	0	5.1
Cluster10287	AnudaD	0.026	483.3	149.7	0.0001	0	0.0363	0	5.4
Cluster10287	Hvulg	0.256	483.3	149.7	0.0546	0.0167	0.3064	8.1	45.9
Cluster10288	Aeria	0.018	840.1	281.9	0.3875	0.0042	0.0109	3.5	3.1
Cluster10288	AnudaC	0.003	840.1	281.9	999	0.0012	0	1	0
Cluster10288	AinsuC	0	840.1	281.9	0.0001	0	0	0	0
Cluster10288	Along	0.003	840.1	281.9	0.0001	0	0.0037	0	1
Cluster10288	Aatla	0	840.1	281.9	0.0001	0	0	0	0
Cluster10288	AnudaA	0.003	840.1	281.9	999	0.0012	0	1	0
Cluster10288	AinsuD	0.033	840.1	281.9	0.3248	0.0072	0.0221	6	6.2
Cluster10288	AnudaD	0.006	840.1	281.9	0.3061	0.0012	0.0039	1	1.1
Cluster10288	Hvulg	0.327	840.1	281.9	0.2015	0.0546	0.2711	45.9	76.4
Cluster10289	Aeria	0.021	772.1	292.9	0.3656	0.0047	0.0128	3.6	3.7
Cluster10289	AnudaC	0.245	772.1	292.9	1.0705	0.083	0.0775	64.1	22.7
Cluster10289	AinsuC	0	772.1	292.9	0.0001	0	0	0	0
Cluster10289	Along	0.006	772.1	292.9	0.0001	0	0.0071	0	2.1
Cluster10289	Aatla	0.006	772.1	292.9	0.3707	0.0013	0.0035	1	1
Cluster10289	AnudaA	0	772.1	292.9	0.0001	0	0	0	0
Cluster10289	AinsuD	0.019	772.1	292.9	0.219	0.0031	0.0143	2.4	4.2
Cluster10289	AnudaD	0.033	772.1	292.9	0.4881	0.0087	0.0177	6.7	5.2
Cluster10289	Hvulg	0.256	772.1	292.9	0.2718	0.0492	0.181	38	53
Cluster10290	Aeria	0	970	335	3.9572	0	0	0	0
Cluster10290	AnudaC	0.032	970	335	0.0001	0	0.0422	0	14.1
Cluster10290	AinsuC	0.029	970	335	0.0295	0.001	0.0348	1	11.7
Cluster10290	Along	0.018	970	335	0.0001	0	0.0238	0	8
Cluster10290	Aatla	0.011	970	335	0.2547	0.0021	0.0081	2	2.7
Cluster10290	AnudaA	0.021	970	335	0.0001	0	0.027	0	9.1
Cluster10290	AinsuD	0	970	335	0.0001	0	0	0	0
Cluster10290	AnudaD	0	970	335	0.0001	0	0	0	0
Cluster10290	Hvulg	0.313	970	335	0.1365	0.0397	0.2909	38.5	97.5
Cluster10291	Aeria	0.034	563	100	0.0275	0.0018	0.0655	1	6.5
Cluster10291	AnudaC	0.005	563	100	999	0.0018	0	1	0
Cluster10291	AinsuC	0	563	100	1.8402	0	0	0	0
Cluster10291	Along	0.018	563	100	0.188	0.0037	0.0195	2.1	2
Cluster10291	Aatla	0.009	563	100	0.0001	0	0.0196	0	2
Cluster10291	AnudaA	0.004	563	100	0.0001	0	0.0097	0	1
Cluster10291	AinsuD	0.005	563	100	999	0.0018	0	1	0
Cluster10291	AnudaD	0	563	100	26.2913	0	0	0	0
Cluster10291	Hvulg	0.65	563	100	0.075	0.0757	1.0099	42.6	101
Cluster10292	Aeria	0.056	514.3	37.7	0.0461	0.0078	0.1681	4	6.3
Cluster10292	AnudaC	0	514.3	37.7	0.8845	0	0	0	0
Cluster10292	AinsuC	0.006	514.3	37.7	0.0001	0	0.0285	0	1.1
Cluster10292	Along	0	514.3	37.7	0.0001	0	0	0	0
Cluster10292	Aatla	0	514.3	37.7	0.0001	0	0	0	0
Cluster10292	AnudaA	0.04	514.3	37.7	0.085	0.0077	0.0909	4	3.4
Cluster10292	AinsuD	0	514.3	37.7	1.2301	0	0	0	0
Cluster10292	AnudaD	0	514.3	37.7	0.0001	0	0	0	0
Cluster10292	Hvulg	0.483	514.3	37.7	0.0385	0.0595	1.5455	30.6	58.3
Cluster10293	Aeria	0.016	2172.9	863.1	0.1914	0.0023	0.0123	5.1	10.6
Cluster10293	AnudaC	0.002	2172.9	863.1	0.3763	0.0005	0.0012	1	1.1
Cluster10293	AinsuC	0.002	2172.9	863.1	0.3751	0.0005	0.0012	1	1.1
Cluster10293	Along	0.015	2172.9	863.1	0.0285	0.0005	0.0162	1	13.9
Cluster10293	Aatla	0.006	2172.9	863.1	0.1926	0.0009	0.0048	2	4.1
Cluster10293	AnudaA	0.037	2172.9	863.1	0.4209	0.0088	0.0209	19.1	18
Cluster10293	AinsuD	0.004	2172.9	863.1	0.3778	0.0009	0.0024	2	2.1
Cluster10293	AnudaD	0.006	2172.9	863.1	0.7553	0.0018	0.0024	4	2.1
Cluster10293	Hvulg	0.323	2172.9	863.1	0.2091	0.0519	0.2483	112.8	214.4
Cluster10295	Aeria	0.008	827.9	282.1	0.0001	0	0.0111	0	3.1
Cluster10295	AnudaC	0	827.9	282.1	0.0001	0	0	0	0
Cluster10295	AinsuC	0.003	827.9	282.1	0.0001	0	0.0038	0	1.1
Cluster10295	Along	0	827.9	282.1	0.0001	0	0	0	0
Cluster10295	Aatla	0.003	827.9	282.1	999	0.0012	0	1	0
Cluster10295	AnudaA	0.003	827.9	282.1	0.0001	0	0.0037	0	1.1
Cluster10295	AinsuD	0.014	827.9	282.1	1.2867	0.0048	0.0038	4	1.1
Cluster10295	AnudaD	0.151	827.9	282.1	1.0947	0.0515	0.0471	42.7	13.3
Cluster10295	Hvulg	0.451	827.9	282.1	0.4477	0.1143	0.2554	94.6	72
Cluster10296	Aeria	0.052	877.5	142.5	0.1454	0.0095	0.0656	8.4	9.3
Cluster10296	AnudaC	0.003	877.5	142.5	999	0.0012	0	1	0
Cluster10296	AinsuC	0	877.5	142.5	2.0053	0	0	0	0
Cluster10296	Along	0.021	877.5	142.5	0.0654	0.0024	0.0364	2.1	5.2
Cluster10296	Aatla	0.018	877.5	142.5	0.0315	0.0011	0.0352	1	5
Cluster10296	AnudaA	0.07	877.5	142.5	0.152	0.0131	0.0862	11.5	12.3
Cluster10296	AinsuD	0.033	877.5	142.5	0.135	0.0058	0.0432	5.1	6.1
Cluster10296	AnudaD	0.031	877.5	142.5	0.1043	0.0047	0.0447	4.1	6.4
Cluster10296	Hvulg	0.535	877.5	142.5	0.2948	0.1337	0.4535	117.3	64.6
Cluster10297	Aeria	0.08	921.9	308.1	0.5004	0.0213	0.0427	19.7	13.1
Cluster10297	AnudaC	0	921.9	308.1	1.4105	0	0	0	0
Cluster10297	AinsuC	0.002	921.9	308.1	999	0.0011	0	1	0
Cluster10297	Along	0.003	921.9	308.1	0.0001	0	0.0042	0	1.3
Cluster10297	Aatla	0.027	921.9	308.1	0.1277	0.0033	0.0257	3	7.9
Cluster10297	AnudaA	0.022	921.9	308.1	0.1684	0.0033	0.0195	3	6
Cluster10297	AinsuD	0.002	921.9	308.1	999	0.001	0	0.9	0
Cluster10297	AnudaD	0.149	921.9	308.1	0.5443	0.041	0.0754	37.8	23.2
Cluster10297	Hvulg	0.323	921.9	308.1	0.4282	0.0807	0.1886	74.4	58.1
Cluster10298	Aeria	0.018	883	131	0.0299	0.0011	0.0379	1	5
Cluster10298	AnudaC	0	883	131	0.5583	0	0	0	0
Cluster10298	AinsuC	0.003	883	131	0.0001	0	0.0084	0	1.1
Cluster10298	Along	0.031	883	131	0.0773	0.004	0.0517	3.5	6.8
Cluster10298	Aatla	0.017	883	131	0.1117	0.0028	0.0252	2.5	3.3
Cluster10298	AnudaA	0.014	883	131	0.4305	0.004	0.0092	3.5	1.2
Cluster10298	AinsuD	0.003	883	131	0.0001	0	0.0083	0	1.1
Cluster10298	AnudaD	0.003	883	131	0.0001	0	0.0081	0	1.1
Cluster10298	Hvulg	0.681	883	131	0.1017	0.106	1.0421	93.6	136.5
Cluster10299	Aeria	0.014	1155.8	353.2	0.1045	0.0015	0.0145	1.8	5.1
Cluster10299	AnudaC	0	1155.8	353.2	0.0001	0	0	0	0
Cluster10299	AinsuC	0.004	1155.8	353.2	999	0.0017	0	2	0
Cluster10299	Along	0.015	1155.8	353.2	0.2171	0.0026	0.0121	3	4.3
Cluster10299	Aatla	0.017	1155.8	353.2	0.0001	0	0.0239	0	8.4
Cluster10299	AnudaA	0.01	1155.8	353.2	0.0725	0.0009	0.0121	1	4.3
Cluster10299	AinsuD	0.041	1155.8	353.2	0.1411	0.0057	0.0401	6.5	14.2
Cluster10299	AnudaD	0.047	1155.8	353.2	0.0221	0.0014	0.0627	1.6	22.2
Cluster10299	Hvulg	0.351	1155.8	353.2	0.1379	0.0475	0.3443	54.9	121.6
Cluster10301	Aeria	0.032	1380.4	569.6	0.1248	0.0035	0.0279	4.8	15.9
Cluster10301	AnudaC	0.006	1380.4	569.6	0.3986	0.0015	0.0037	2	2.1
Cluster10301	AinsuC	0.002	1380.4	569.6	0.0001	0	0.0019	0	1.1
Cluster10301	Along	0.037	1380.4	569.6	0.1331	0.0043	0.0321	5.9	18.3
Cluster10301	Aatla	0.01	1380.4	569.6	0.4036	0.0023	0.0056	3.1	3.2
Cluster10301	AnudaA	0.02	1380.4	569.6	0.3315	0.0042	0.0128	5.8	7.3
Cluster10301	AinsuD	0	1380.4	569.6	0.0001	0	0	0	0
Cluster10301	AnudaD	0.003	1380.4	569.6	999	0.0015	0	2	0
Cluster10301	Hvulg	0.407	1380.4	569.6	0.1355	0.0474	0.3494	65.4	199
Cluster10302	Aeria	0.014	1418	463	0.2938	0.0028	0.0097	4	4.5
Cluster10302	AnudaC	0	1418	463	0.0001	0	0	0	0
Cluster10302	AinsuC	0	1418	463	0.0001	0	0	0	0
Cluster10302	Along	0.003	1418	463	0.0001	0	0.0045	0	2.1
Cluster10302	Aatla	0.003	1418	463	999	0.0014	0	2	0
Cluster10302	AnudaA	0.013	1418	463	0.3188	0.0028	0.0089	4	4.1
Cluster10302	AinsuD	0.02	1418	463	0.1581	0.0028	0.018	4	8.3
Cluster10302	AnudaD	0.01	1418	463	0.1561	0.0014	0.009	2	4.2
Cluster10302	Hvulg	0.363	1418	463	0.5566	0.1011	0.1816	143.4	84.1
Cluster10303	Aeria	0.045	1773.6	278.4	0.0805	0.0059	0.073	10.4	20.3
Cluster10303	AnudaC	0.004	1773.6	278.4	329.134	0.0017	0	3	0
Cluster10303	AinsuC	0.015	1773.6	278.4	0.0165	0.0006	0.0339	1	9.4
Cluster10303	Along	0.035	1773.6	278.4	0.0249	0.0018	0.0737	3.3	20.5
Cluster10303	Aatla	0.047	1773.6	278.4	0.0505	0.0044	0.0872	7.8	24.3
Cluster10303	AnudaA	0.037	1773.6	278.4	0.0305	0.0023	0.0759	4.1	21.1
Cluster10303	AinsuD	0	1773.6	278.4	1.155	0	0	0	0
Cluster10303	AnudaD	0	1773.6	278.4	0.0001	0	0	0	0
Cluster10303	Hvulg	0.29	1773.6	278.4	0.109	0.0459	0.4212	81.4	117.3
Cluster10304	Aeria	0.018	2020.5	694.5	0.0288	0.0006	0.0214	1.2	14.9
Cluster10304	AnudaC	0.002	2020.5	694.5	999	0.001	0	2	0
Cluster10304	AinsuC	0.002	2020.5	694.5	0.3265	0.0005	0.0015	1	1
Cluster10304	Along	0.009	2020.5	694.5	0.0467	0.0005	0.0106	1	7.4
Cluster10304	Aatla	0.006	2020.5	694.5	0.2144	0.001	0.0046	2	3.2
Cluster10304	AnudaA	0.016	2020.5	694.5	0.1789	0.0025	0.0138	5	9.6
Cluster10304	AinsuD	0.001	2020.5	694.5	0.0001	0	0.0015	0	1
Cluster10304	AnudaD	0.002	2020.5	694.5	999	0.001	0	2	0
Cluster10304	Hvulg	0.367	2020.5	694.5	0.2109	0.0625	0.2964	126.3	205.8
Cluster10306	Aeria	0.031	1770.5	674.5	0.016	0.0006	0.0361	1	24.3
Cluster10306	AnudaC	0	1770.5	674.5	1.4046	0	0	0	0
Cluster10306	AinsuC	0.003	1770.5	674.5	0.3716	0.0006	0.0015	1	1
Cluster10306	Along	0.006	1770.5	674.5	0.2591	0.0011	0.0044	2	3
Cluster10306	Aatla	0.018	1770.5	674.5	0.0603	0.0011	0.0189	2	12.7
Cluster10306	AnudaA	0.018	1770.5	674.5	0.1444	0.0023	0.0158	4	10.7
Cluster10306	AinsuD	0.024	1770.5	674.5	0.0208	0.0006	0.0273	1	18.4
Cluster10306	AnudaD	0.012	1770.5	674.5	0.043	0.0006	0.0132	1	8.9
Cluster10306	Hvulg	0.269	1770.5	674.5	0.1564	0.036	0.2303	63.8	155.4
Cluster10307	Aeria	0.025	741.1	119.9	0.0001	0	0.0589	0	7.1
Cluster10307	AnudaC	0	741.1	119.9	2.2209	0	0	0	0
Cluster10307	AinsuC	0	741.1	119.9	2.3272	0	0	0	0
Cluster10307	Along	0.046	741.1	119.9	0.0001	0	0.1097	0	13.2
Cluster10307	Aatla	0.041	741.1	119.9	0.054	0.004	0.0743	3	8.9
Cluster10307	AnudaA	0.041	741.1	119.9	0.0148	0.0013	0.0905	1	10.9
Cluster10307	AinsuD	0.011	741.1	119.9	0.3082	0.0027	0.0088	2	1.1
Cluster10307	AnudaD	0.01	741.1	119.9	999	0.0041	0	3	0
Cluster10307	Hvulg	0.613	741.1	119.9	0.0651	0.068	1.0453	50.4	125.4
Cluster10308	Aeria	0.013	1009.1	397.9	0.0749	0.001	0.0133	1	5.3
Cluster10308	AnudaC	0	1009.1	397.9	0.0001	0	0	0	0
Cluster10308	AinsuC	0.009	1009.1	397.9	0.3851	0.002	0.0052	2	2.1
Cluster10308	Along	0.007	1009.1	397.9	0.0001	0	0.0078	0	3.1
Cluster10308	Aatla	0.007	1009.1	397.9	0.0001	0	0.0078	0	3.1
Cluster10308	AnudaA	0.022	1009.1	397.9	0.0943	0.002	0.0211	2	8.4
Cluster10308	AinsuD	0.016	1009.1	397.9	0.063	0.001	0.0158	1	6.3
Cluster10308	AnudaD	0.007	1009.1	397.9	0.1919	0.001	0.0052	1	2.1
Cluster10308	Hvulg	0.277	1009.1	397.9	0.125	0.0309	0.2475	31.2	98.5
Cluster10309	Aeria	0.056	418.3	58.7	0.0187	0.0025	0.1335	1	7.8
Cluster10309	AnudaC	0.013	418.3	58.7	0.0001	0	0.0353	0	2.1
Cluster10309	AinsuC	0	418.3	58.7	1.7659	0	0	0	0
Cluster10309	Along	0	418.3	58.7	1.2203	0	0	0	0
Cluster10309	Aatla	0.026	418.3	58.7	0.0458	0.0024	0.0524	1	3.1
Cluster10309	AnudaA	0.039	418.3	58.7	0.066	0.0048	0.0725	2	4.3
Cluster10309	AinsuD	0.006	418.3	58.7	0.0001	0	0.0171	0	1
Cluster10309	AnudaD	0.058	418.3	58.7	0.0692	0.0073	0.1059	3.1	6.2
Cluster10309	Hvulg	0.249	418.3	58.7	0.0488	0.0244	0.4999	10.2	29.3
Cluster10311	Aeria	0.033	1571.7	606.3	0.395	0.0078	0.0198	12.3	12
Cluster10311	AnudaC	0	1571.7	606.3	0.0001	0	0	0	0
Cluster10311	AinsuC	0.003	1571.7	606.3	999	0.0013	0	2	0
Cluster10311	Along	0.006	1571.7	606.3	0.1255	0.0006	0.0051	1	3.1
Cluster10311	Aatla	0.006	1571.7	606.3	0.1172	0.0006	0.0054	1	3.3
Cluster10311	AnudaA	0.021	1571.7	606.3	0.2172	0.0034	0.0158	5.4	9.6
Cluster10311	AinsuD	0.009	1571.7	606.3	0.1957	0.0014	0.0072	2.2	4.4
Cluster10311	AnudaD	0.019	1571.7	606.3	0.2681	0.0037	0.0137	5.8	8.3
Cluster10311	Hvulg	0.289	1571.7	606.3	0.2222	0.0488	0.2198	76.8	133.3
Cluster10312	Aeria	0.03	1903.8	622.2	0.1536	0.0042	0.0275	8	17.1
Cluster10312	AnudaC	0.001	1903.8	622.2	999	0.0005	0	1	0
Cluster10312	AinsuC	0	1903.8	622.2	0.0001	0	0	0	0
Cluster10312	Along	0.015	1903.8	622.2	0.2267	0.0026	0.0116	5	7.2
Cluster10312	Aatla	0.014	1903.8	622.2	0.0687	0.0011	0.0153	2	9.5
Cluster10312	AnudaA	0.04	1903.8	622.2	0.0704	0.0032	0.045	6	28
Cluster10312	AinsuD	0.008	1903.8	622.2	0.0618	0.0005	0.0086	1	5.3
Cluster10312	AnudaD	0.007	1903.8	622.2	0.1639	0.0011	0.0065	2	4
Cluster10312	Hvulg	0.31	1903.8	622.2	0.1572	0.0445	0.283	84.7	176.1
Cluster10313	Aeria	0.025	1101.6	398.4	0.0677	0.0018	0.0268	2	10.7
Cluster10313	AnudaC	0.002	1101.6	398.4	999	0.0009	0	1	0
Cluster10313	AinsuC	0.002	1101.6	398.4	0.0001	0	0.0026	0	1
Cluster10313	Along	0	1101.6	398.4	0.1479	0	0	0	0
Cluster10313	Aatla	0.002	1101.6	398.4	0.0001	0	0.0026	0	1
Cluster10313	AnudaA	0.002	1101.6	398.4	0.0001	0	0.0026	0	1
Cluster10313	AinsuD	0	1101.6	398.4	0.0001	0	0	0	0
Cluster10313	AnudaD	0.008	1101.6	398.4	1.0428	0.0027	0.0026	3	1
Cluster10313	Hvulg	0.246	1101.6	398.4	0.3456	0.0546	0.1581	60.2	63
Cluster10315	Aeria	0.029	1310.7	159.3	0.0328	0.0023	0.0702	3	11.2
Cluster10315	AnudaC	0.002	1310.7	159.3	0.0001	0	0.0067	0	1.1
Cluster10315	AinsuC	0	1310.7	159.3	1.5204	0	0	0	0
Cluster10315	Along	0.025	1310.7	159.3	0.0105	0.0008	0.0719	1	11.5
Cluster10315	Aatla	0.004	1310.7	159.3	0.1191	0.0008	0.0063	1	1
Cluster10315	AnudaA	0.044	1310.7	159.3	0.0518	0.0049	0.0951	6.5	15.2
Cluster10315	AinsuD	0.005	1310.7	159.3	0.0001	0	0.0141	0	2.2
Cluster10315	AnudaD	0.036	1310.7	159.3	0.0354	0.003	0.0858	4	13.7
Cluster10315	Hvulg	0.279	1310.7	159.3	0.0614	0.035	0.5708	45.9	90.9
Cluster10316	Aeria	0.024	476.3	150.7	0.0001	0	0.033	0	5
Cluster10316	AnudaC	0	476.3	150.7	0.0001	0	0	0	0
Cluster10316	AinsuC	0	476.3	150.7	0.0001	0	0	0	0
Cluster10316	Along	0.055	476.3	150.7	0.2463	0.0105	0.0426	5	6.4
Cluster10316	Aatla	0.015	476.3	150.7	0.6071	0.0042	0.0069	2	1
Cluster10316	AnudaA	0.03	476.3	150.7	0.0599	0.0021	0.0349	1	5.3
Cluster10316	AinsuD	0	476.3	150.7	0.0001	0	0	0	0
Cluster10316	AnudaD	0.005	476.3	150.7	0.0001	0	0.0069	0	1
Cluster10316	Hvulg	0.38	476.3	150.7	0.2529	0.074	0.2927	35.3	44.1
Cluster10317	Aeria	0.012	2519.6	990.4	0.1045	0.0012	0.0115	3	11.4
Cluster10317	AnudaC	0.002	2519.6	990.4	0.4291	0.0004	0.0009	1	0.9
Cluster10317	AinsuC	0.003	2519.6	990.4	0.0001	0	0.0032	0	3.2
Cluster10317	Along	0.007	2519.6	990.4	0.724	0.002	0.0028	5	2.7
Cluster10317	Aatla	0.007	2519.6	990.4	0.1197	0.0008	0.0067	2	6.6
Cluster10317	AnudaA	0.012	2519.6	990.4	0.0001	0	0.0142	0	14.1
Cluster10317	AinsuD	0.002	2519.6	990.4	0.3819	0.0004	0.001	1	1
Cluster10317	AnudaD	0.019	2519.6	990.4	1.2321	0.0067	0.0055	17	5.4
Cluster10317	Hvulg	0.303	2519.6	990.4	0.2079	0.0487	0.2341	122.6	231.8
Cluster10318	Aeria	0.032	680.9	186.1	0.0331	0.0015	0.0441	1	8.2
Cluster10318	AnudaC	0	680.9	186.1	2.3228	0	0	0	0
Cluster10318	AinsuC	0	680.9	186.1	2.3874	0	0	0	0
Cluster10318	Along	0.021	680.9	186.1	0.5308	0.0058	0.0109	3.9	2
Cluster10318	Aatla	0.014	680.9	186.1	0.0001	0	0.0222	0	4.1
Cluster10318	AnudaA	0.026	680.9	186.1	0.0413	0.0014	0.0345	1	6.4
Cluster10318	AinsuD	0	680.9	186.1	0.0001	0	0	0	0
Cluster10318	AnudaD	0	680.9	186.1	0.0001	0	0	0	0
Cluster10318	Hvulg	0.67	680.9	186.1	0.0458	0.0408	0.891	27.8	165.8
Cluster10319	Aeria	0.016	506.6	81.4	0.0769	0.002	0.0257	1	2.1
Cluster10319	AnudaC	0	506.6	81.4	1.4373	0	0	0	0
Cluster10319	AinsuC	0	506.6	81.4	1.7662	0	0	0	0
Cluster10319	Along	0.031	506.6	81.4	0.2968	0.0077	0.026	3.9	2.1
Cluster10319	Aatla	0.016	506.6	81.4	0.0829	0.0021	0.0256	1.1	2.1
Cluster10319	AnudaA	0.031	506.6	81.4	0.1459	0.0057	0.039	2.9	3.2
Cluster10319	AinsuD	0	506.6	81.4	1.7992	0	0	0	0
Cluster10319	AnudaD	0	506.6	81.4	1.2572	0	0	0	0
Cluster10319	Hvulg	0.582	506.6	81.4	0.0974	0.085	0.8728	43	71.1
Cluster10323	Aeria	0.006	1517.7	591.3	1.0724	0.0019	0.0017	2.8	1
Cluster10323	AnudaC	0.003	1517.7	591.3	0.0001	0	0.0035	0	2.1
Cluster10323	AinsuC	0.001	1517.7	591.3	0.0001	0	0.0017	0	1
Cluster10323	Along	0.025	1517.7	591.3	0.0501	0.0013	0.0266	2	15.7
Cluster10323	Aatla	0.011	1517.7	591.3	0.2364	0.002	0.0084	3	5
Cluster10323	AnudaA	0.016	1517.7	591.3	0.0825	0.0013	0.016	2	9.5
Cluster10323	AinsuD	0	1517.7	591.3	1.7992	0	0	0	0
Cluster10323	AnudaD	0.001	1517.7	591.3	0.0001	0	0.0017	0	1
Cluster10323	Hvulg	0.273	1517.7	591.3	0.158	0.0365	0.2309	55.4	136.5
Cluster10324	Aeria	0.005	1254.9	452.1	0.1757	0.0008	0.0046	1	2.1
Cluster10324	AnudaC	0.002	1254.9	452.1	999	0.0008	0	1	0
Cluster10324	AinsuC	0	1254.9	452.1	0.0001	0	0	0	0
Cluster10324	Along	0.013	1254.9	452.1	0.0572	0.0008	0.014	1	6.3
Cluster10324	Aatla	0.007	1254.9	452.1	0.0001	0	0.0094	0	4.2
Cluster10324	AnudaA	0.022	1254.9	452.1	0.0695	0.0016	0.0232	2	10.5
Cluster10324	AinsuD	0	1254.9	452.1	1.1679	0	0	0	0
Cluster10324	AnudaD	0	1254.9	452.1	0.0001	0	0	0	0
Cluster10324	Hvulg	0.234	1254.9	452.1	0.1329	0.0286	0.2149	35.9	97.2
Cluster10327	Aeria	0.028	1340.9	462.1	0.0464	0.0015	0.0323	2	14.9
Cluster10327	AnudaC	0.003	1340.9	462.1	999	0.0015	0	2	0
Cluster10327	AinsuC	0.002	1340.9	462.1	999	0.0008	0	1	0
Cluster10327	Along	0.004	1340.9	462.1	0.2285	0.0008	0.0033	1	1.5
Cluster10327	Aatla	0.011	1340.9	462.1	0.1483	0.0015	0.0101	2	4.7
Cluster10327	AnudaA	0.036	1340.9	462.1	0.0563	0.0023	0.0401	3	18.5
Cluster10327	AinsuD	0	1340.9	462.1	1.4806	0	0	0	0
Cluster10327	AnudaD	0	1340.9	462.1	0.8291	0	0	0	0
Cluster10327	Hvulg	0.282	1340.9	462.1	0.0827	0.0244	0.2956	32.8	136.6
Cluster10328	Aeria	0.033	1131.3	446.7	0.0242	0.0009	0.0365	1	16.3
Cluster10328	AnudaC	0.002	1131.3	446.7	999	0.0009	0	1	0
Cluster10328	AinsuC	0.002	1131.3	446.7	999	0.0009	0	1	0
Cluster10328	Along	0.037	1131.3	446.7	0.0001	0	0.0438	0	19.6
Cluster10328	Aatla	0.044	1131.3	446.7	0.0376	0.0018	0.0472	2	21.1
Cluster10328	AnudaA	0.048	1131.3	446.7	0.0345	0.0018	0.0515	2	23
Cluster10328	AinsuD	0.002	1131.3	446.7	999	0.0009	0	1	0
Cluster10328	AnudaD	0.002	1131.3	446.7	999	0.0009	0	1	0
Cluster10328	Hvulg	0.255	1131.3	446.7	0.1159	0.0269	0.2324	30.5	103.8
Cluster10329	Aeria	0.045	1518.4	221.6	0.0266	0.0027	0.1005	4.1	22.3
Cluster10329	AnudaC	0.033	1518.4	221.6	0.0513	0.0033	0.0645	5	14.3
Cluster10329	AinsuC	0.026	1518.4	221.6	0.0733	0.0033	0.0455	5.1	10.1
Cluster10329	Along	0.018	1518.4	221.6	0.0561	0.0019	0.0347	3	7.7
Cluster10329	Aatla	0.04	1518.4	221.6	0.0507	0.0039	0.0773	6	17.1
Cluster10329	AnudaA	0.007	1518.4	221.6	0.0001	0	0.0193	0	4.3
Cluster10329	AinsuD	0.002	1518.4	221.6	0.0001	0	0.0043	0	1
Cluster10329	AnudaD	0.007	1518.4	221.6	0.3737	0.002	0.0053	3	1.2
Cluster10329	Hvulg	0.26	1518.4	221.6	0.0567	0.0278	0.4905	42.2	108.7
Cluster10330	Aeria	0.007	818.2	297.8	0.0001	0	0.0088	0	2.6
Cluster10330	AnudaC	0.006	818.2	297.8	0.0001	0	0.0071	0	2.1
Cluster10330	AinsuC	0	818.2	297.8	0.0001	0	0	0	0
Cluster10330	Along	0.006	818.2	297.8	0.0001	0	0.007	0	2.1
Cluster10330	Aatla	0.006	818.2	297.8	0.3457	0.0012	0.0035	1	1.1
Cluster10330	AnudaA	0.02	818.2	297.8	0.1358	0.0025	0.0181	2	5.4
Cluster10330	AinsuD	0	818.2	297.8	0.0001	0	0	0	0
Cluster10330	AnudaD	0	818.2	297.8	0.0001	0	0	0	0
Cluster10330	Hvulg	0.193	818.2	297.8	0.0878	0.017	0.1937	13.9	57.7
Cluster10332	Aeria	0.099	1055.3	390.7	0.1475	0.0129	0.0878	13.7	34.3
Cluster10332	AnudaC	0.006	1055.3	390.7	0.6985	0.0019	0.0027	2	1.1
Cluster10332	AinsuC	0.006	1055.3	390.7	0.751	0.0019	0.0026	2	1
Cluster10332	Along	0.019	1055.3	390.7	0.1657	0.0027	0.0161	2.8	6.3
Cluster10332	Aatla	0.027	1055.3	390.7	0.1232	0.003	0.0246	3.2	9.6
Cluster10332	AnudaA	0.157	1055.3	390.7	0.3666	0.0356	0.0971	37.5	37.9
Cluster10332	AinsuD	0	1055.3	390.7	1.7994	0	0	0	0
Cluster10332	AnudaD	0	1055.3	390.7	1.2583	0	0	0	0
Cluster10332	Hvulg	0.372	1055.3	390.7	0.2757	0.0725	0.263	76.5	102.7
Cluster10333	Aeria	0.023	684.9	251.1	0.2467	0.0043	0.0174	2.9	4.4
Cluster10333	AnudaC	0.003	684.9	251.1	0.0001	0	0.004	0	1
Cluster10333	AinsuC	0.15	684.9	251.1	0.6903	0.0447	0.0648	30.6	16.3
Cluster10333	Along	0.007	684.9	251.1	0.0001	0	0.0087	0	2.2
Cluster10333	Aatla	0	684.9	251.1	0.0001	0	0	0	0
Cluster10333	AnudaA	0.007	684.9	251.1	0.0001	0	0.0087	0	2.2
Cluster10333	AinsuD	0.012	684.9	251.1	0.1252	0.0014	0.0116	1	2.9
Cluster10333	AnudaD	0.022	684.9	251.1	0.15	0.0029	0.0193	2	4.8
Cluster10333	Hvulg	0.324	684.9	251.1	0.0985	0.0312	0.3169	21.4	79.6
Cluster10334	Aeria	0.023	452	142	0.0875	0.0022	0.0253	1	3.6
Cluster10334	AnudaC	0	452	142	0.0001	0	0	0	0
Cluster10334	AinsuC	0.005	452	142	999	0.0022	0	1	0
Cluster10334	Along	0.015	452	142	0.6071	0.0045	0.0073	2	1
Cluster10334	Aatla	0.011	452	142	0.0001	0	0.0148	0	2.1
Cluster10334	AnudaA	0.005	452	142	999	0.0022	0	1	0
Cluster10334	AinsuD	0.005	452	142	999	0.0022	0	1	0
Cluster10334	AnudaD	0.005	452	142	0.0001	0	0.0074	0	1
Cluster10334	Hvulg	0.283	452	142	0.1186	0.034	0.2866	15.4	40.7
Cluster10335	Aeria	0.021	1671.8	344.2	0.0852	0.0025	0.0288	4.1	9.9
Cluster10335	AnudaC	0.002	1671.8	344.2	999	0.0006	0	1	0
Cluster10335	AinsuC	0.001	1671.8	344.2	0.0001	0	0.0029	0	1
Cluster10335	Along	0.035	1671.8	344.2	0.072	0.0036	0.0507	6.1	17.4
Cluster10335	Aatla	0.032	1671.8	344.2	0.0826	0.0036	0.044	6.1	15.2
Cluster10335	AnudaA	0.014	1671.8	344.2	0.1021	0.0018	0.0177	3	6.1
Cluster10335	AinsuD	0.028	1671.8	344.2	0.0243	0.0012	0.0495	2	17
Cluster10335	AnudaD	0.001	1671.8	344.2	999	0.0006	0	1	0
Cluster10335	Hvulg	0.303	1671.8	344.2	0.0678	0.0301	0.4444	50.4	153
Cluster10337	Aeria	0.025	586.5	196.5	0.0001	0	0.0335	0	6.6
Cluster10337	AnudaC	0	586.5	196.5	14.2638	0	0	0	0
Cluster10337	AinsuC	0.004	586.5	196.5	999	0.0017	0	1	0
Cluster10337	Along	0	586.5	196.5	36.3847	0	0	0	0
Cluster10337	Aatla	0.015	586.5	196.5	0.0001	0	0.0203	0	4
Cluster10337	AnudaA	0.035	586.5	196.5	0.0982	0.0035	0.0359	2.1	7.1
Cluster10337	AinsuD	0	586.5	196.5	21.7379	0	0	0	0
Cluster10337	AnudaD	0	586.5	196.5	42.4044	0	0	0	0
Cluster10337	Hvulg	0.275	586.5	196.5	0.1377	0.0356	0.2586	20.9	50.8
Cluster10338	Aeria	0.023	2152.4	451.6	0.024	0.0009	0.0392	2	17.7
Cluster10338	AnudaC	0.004	2152.4	451.6	0.4066	0.0009	0.0023	2	1
Cluster10338	AinsuC	0.002	2152.4	451.6	0.0001	0	0.0046	0	2.1
Cluster10338	Along	0.025	2152.4	451.6	0.0001	0	0.0482	0	21.8
Cluster10338	Aatla	0.022	2152.4	451.6	0.0118	0.0005	0.0401	1	18.1
Cluster10338	AnudaA	0.027	2152.4	451.6	0.0448	0.0019	0.0423	4.1	19.1
Cluster10338	AinsuD	0.002	2152.4	451.6	0.0001	0	0.0045	0	2.1
Cluster10338	AnudaD	0.002	2152.4	451.6	0.0001	0	0.0046	0	2.1
Cluster10338	Hvulg	0.456	2152.4	451.6	0.0445	0.0322	0.7228	69.3	326.4
Cluster10339	Aeria	0.029	629.2	210.8	0.262	0.0057	0.0216	3.6	4.5
Cluster10339	AnudaC	0	629.2	210.8	0.5823	0	0	0	0
Cluster10339	AinsuC	0	629.2	210.8	1.1302	0	0	0	0
Cluster10339	Along	0.011	629.2	210.8	0.6342	0.0031	0.0049	2	1
Cluster10339	Aatla	0.009	629.2	210.8	0.0857	0.0009	0.01	0.5	2.1
Cluster10339	AnudaA	0.011	629.2	210.8	0.0001	0	0.0149	0	3.1
Cluster10339	AinsuD	0	629.2	210.8	0.0001	0	0	0	0
Cluster10339	AnudaD	0.007	629.2	210.8	0.3231	0.0016	0.005	1	1
Cluster10339	Hvulg	0.388	629.2	210.8	0.633	0.1128	0.1782	71	37.6
Cluster10340	Aeria	0.008	2795.9	1086.1	0.5596	0.0021	0.0038	6	4.2
Cluster10340	AnudaC	0.001	2795.9	1086.1	999	0.0004	0	1	0
Cluster10340	AinsuC	0.003	2795.9	1086.1	0.3777	0.0007	0.0019	2	2.1
Cluster10340	Along	0.009	2795.9	1086.1	0.2727	0.0016	0.006	4.6	6.5
Cluster10340	Aatla	0.011	2795.9	1086.1	0.0779	0.0009	0.0113	2.5	12.3
Cluster10340	AnudaA	0.009	2795.9	1086.1	0.2357	0.0016	0.007	4.6	7.6
Cluster10340	AinsuD	0.006	2795.9	1086.1	1.0038	0.002	0.002	5.6	2.2
Cluster10340	AnudaD	0.029	2795.9	1086.1	0.1707	0.0041	0.0242	11.6	26.3
Cluster10340	Hvulg	0.29	2795.9	1086.1	0.2345	0.0505	0.2156	141.3	234.1
Cluster10342	Aeria	0.03	693.9	224.1	0.0403	0.0015	0.0364	1	8.1
Cluster10342	AnudaC	0	693.9	224.1	0.0001	0	0	0	0
Cluster10342	AinsuC	0.007	693.9	224.1	0.0001	0	0.0091	0	2
Cluster10342	Along	0.043	693.9	224.1	0.0268	0.0015	0.0545	1	12.2
Cluster10342	Aatla	0.022	693.9	224.1	0.0578	0.0015	0.0252	1	5.7
Cluster10342	AnudaA	0.029	693.9	224.1	0.1724	0.0044	0.0254	3	5.7
Cluster10342	AinsuD	0.003	693.9	224.1	0.0001	0	0.0042	0	0.9
Cluster10342	AnudaD	0.014	693.9	224.1	0.1043	0.0015	0.0141	1	3.1
Cluster10342	Hvulg	0.404	693.9	224.1	0.1377	0.0533	0.3868	37	86.7
Cluster10343	Aeria	0.011	831.5	356.5	0.1482	0.0013	0.0087	1.1	3.1
Cluster10343	AnudaC	0.003	831.5	356.5	999	0.0012	0	1	0
Cluster10343	AinsuC	0	831.5	356.5	0.0001	0	0	0	0
Cluster10343	Along	0.003	831.5	356.5	999	0.0012	0	1	0
Cluster10343	Aatla	0.005	831.5	356.5	0.4087	0.0012	0.0029	1	1
Cluster10343	AnudaA	0.008	831.5	356.5	0.8193	0.0024	0.0029	2	1
Cluster10343	AinsuD	0	831.5	356.5	0.0001	0	0	0	0
Cluster10343	AnudaD	0	831.5	356.5	0.0001	0	0	0	0
Cluster10343	Hvulg	0.251	831.5	356.5	0.1591	0.0323	0.2033	26.9	72.5
Cluster10344	Aeria	0.013	1791.7	587.3	0.1356	0.0017	0.0124	3	7.3
Cluster10344	AnudaC	0.001	1791.7	587.3	999	0.0006	0	1	0
Cluster10344	AinsuC	0.001	1791.7	587.3	999	0.0006	0	1	0
Cluster10344	Along	0.006	1791.7	587.3	999	0.0028	0	5	0
Cluster10344	Aatla	0.004	1791.7	587.3	0.1572	0.0006	0.0035	1	2.1
Cluster10344	AnudaA	0	1791.7	587.3	999	0	0	0	0
Cluster10344	AinsuD	0	1791.7	587.3	0.5568	0	0	0	0
Cluster10344	AnudaD	0.149	1791.7	587.3	0.5413	0.0411	0.076	73.7	44.6
Cluster10344	Hvulg	0.301	1791.7	587.3	0.2036	0.051	0.2506	91.4	147.2
Cluster10345	Aeria	0.018	1333.2	481.8	0.9591	0.0061	0.0063	8.1	3
Cluster10345	AnudaC	0.002	1333.2	481.8	999	0.0008	0	1	0
Cluster10345	AinsuC	0	1333.2	481.8	1.4376	0	0	0	0
Cluster10345	Along	0.002	1333.2	481.8	999	0.0008	0	1	0
Cluster10345	Aatla	0.007	1333.2	481.8	1.0659	0.0023	0.0021	3	1
Cluster10345	AnudaA	0.012	1333.2	481.8	0.1455	0.0015	0.0103	2	5
Cluster10345	AinsuD	0.002	1333.2	481.8	0.0001	0	0.0021	0	1
Cluster10345	AnudaD	0	1333.2	481.8	0.0001	0	0	0	0
Cluster10345	Hvulg	0.312	1333.2	481.8	0.1332	0.0382	0.2867	50.9	138.1
Cluster10346	Aeria	0.014	389.3	150.7	1.4948	0.0052	0.0035	2	0.5
Cluster10346	AnudaC	0	389.3	150.7	0.0001	0	0	0	0
Cluster10346	AinsuC	0.017	389.3	150.7	0.7175	0.0051	0.0071	2	1.1
Cluster10346	Along	0.03	389.3	150.7	0.088	0.0026	0.0294	1	4.4
Cluster10346	Aatla	0.036	389.3	150.7	0.1737	0.0052	0.0297	2	4.5
Cluster10346	AnudaA	0.012	389.3	150.7	0.3606	0.0026	0.0071	1	1.1
Cluster10346	AinsuD	0	389.3	150.7	0.0001	0	0	0	0
Cluster10346	AnudaD	0	389.3	150.7	0.0001	0	0	0	0
Cluster10346	Hvulg	0.263	389.3	150.7	0.3334	0.0562	0.1686	21.9	25.4
Cluster10347	Aeria	0.043	1195.3	163.7	0.0257	0.0026	0.0998	3.1	16.3
Cluster10347	AnudaC	0	1195.3	163.7	1.4362	0	0	0	0
Cluster10347	AinsuC	0.007	1195.3	163.7	0.0001	0	0.0186	0	3
Cluster10347	Along	0.022	1195.3	163.7	0.0154	0.0008	0.0545	1	8.9
Cluster10347	Aatla	0.015	1195.3	163.7	0.0001	0	0.0407	0	6.7
Cluster10347	AnudaA	0.021	1195.3	163.7	0.0001	0	0.0568	0	9.3
Cluster10347	AinsuD	0.007	1195.3	163.7	0.0687	0.0008	0.0121	1	2
Cluster10347	AnudaD	0.008	1195.3	163.7	0.0001	0	0.0211	0	3.4
Cluster10347	Hvulg	0.372	1195.3	163.7	0.06	0.043	0.7155	51.3	117.2
Cluster10348	Aeria	0.042	1343.5	279.5	0.0203	0.0015	0.0743	2	20.8
Cluster10348	AnudaC	0.002	1343.5	279.5	572.011	0.0008	0	1	0
Cluster10348	AinsuC	0.002	1343.5	279.5	548.007	0.0008	0	1	0
Cluster10348	Along	0.039	1343.5	279.5	0.0104	0.0007	0.0711	1	19.9
Cluster10348	Aatla	0.046	1343.5	279.5	0.0283	0.0022	0.0785	3	21.9
Cluster10348	AnudaA	0.037	1343.5	279.5	0.0363	0.0022	0.0611	3	17.1
Cluster10348	AinsuD	0.04	1343.5	279.5	0.5111	0.0115	0.0225	15.4	6.3
Cluster10348	AnudaD	0.002	1343.5	279.5	0.0001	0	0.0033	0	0.9
Cluster10348	Hvulg	0.324	1343.5	279.5	0.1076	0.0444	0.4129	59.7	115.4
Cluster10349	Aeria	0.009	464.1	225.9	0.5124	0.0023	0.0045	1.1	1
Cluster10349	AnudaC	0	464.1	225.9	0.0001	0	0	0	0
Cluster10349	AinsuC	0.004	464.1	225.9	999	0.0022	0	1	0
Cluster10349	Along	0.004	464.1	225.9	999	0.0022	0	1	0
Cluster10349	Aatla	0.004	464.1	225.9	0.0001	0	0.0045	0	1
Cluster10349	AnudaA	0	464.1	225.9	0.0001	0	0	0	0
Cluster10349	AinsuD	0.004	464.1	225.9	999	0.0022	0	1	0
Cluster10349	AnudaD	0.004	464.1	225.9	999	0.0022	0	1	0
Cluster10349	Hvulg	0.375	464.1	225.9	0.3571	0.0787	0.2203	36.5	49.8
Cluster10350	Aeria	0.025	1150.5	169.5	0.0001	0	0.0638	0	10.8
Cluster10350	AnudaC	0	1150.5	169.5	1.4405	0	0	0	0
Cluster10350	AinsuC	0.005	1150.5	169.5	0.0001	0	0.0118	0	2
Cluster10350	Along	0.027	1150.5	169.5	0.0001	0	0.0709	0	12
Cluster10350	Aatla	0.026	1150.5	169.5	0.0317	0.0017	0.055	2	9.3
Cluster10350	AnudaA	0.026	1150.5	169.5	0.0001	0	0.0672	0	11.4
Cluster10350	AinsuD	0.005	1150.5	169.5	0.1353	0.0009	0.0064	1	1.1
Cluster10350	AnudaD	0.002	1150.5	169.5	0.0001	0	0.0059	0	1
Cluster10350	Hvulg	0.377	1150.5	169.5	0.0361	0.0284	0.7872	32.7	133.4
Cluster10351	Aeria	0.015	1337.6	537.4	0.1048	0.0015	0.0142	2	7.7
Cluster10351	AnudaC	0	1337.6	537.4	0.0001	0	0	0	0
Cluster10351	AinsuC	0	1337.6	537.4	0.0001	0	0	0	0
Cluster10351	Along	0.02	1337.6	537.4	0.0774	0.0015	0.0194	2	10.4
Cluster10351	Aatla	0.003	1337.6	537.4	0.3777	0.0007	0.002	1	1.1
Cluster10351	AnudaA	0.002	1337.6	537.4	0.0001	0	0.002	0	1.1
Cluster10351	AinsuD	0.002	1337.6	537.4	999	0.0008	0	1	0
Cluster10351	AnudaD	0.002	1337.6	537.4	999	0.0008	0	1	0
Cluster10351	Hvulg	0.303	1337.6	537.4	0.0783	0.0231	0.2951	30.9	158.6
Cluster10352	Aeria	0.039	869.2	114.8	0.0114	0.0012	0.1015	1	11.7
Cluster10352	AnudaC	0	869.2	114.8	999	0	0	0	0
Cluster10352	AinsuC	0.003	869.2	114.8	0.0001	0	0.0094	0	1.1
Cluster10352	Along	0.041	869.2	114.8	0.0231	0.0023	0.0988	2	11.3
Cluster10352	Aatla	0.022	869.2	114.8	0.0001	0	0.0626	0	7.2
Cluster10352	AnudaA	0.022	869.2	114.8	0.0001	0	0.0617	0	7.1
Cluster10352	AinsuD	0.003	869.2	114.8	41.1928	0.0011	0	1	0
Cluster10352	AnudaD	0	869.2	114.8	0.0001	0	0	0	0
Cluster10352	Hvulg	0.233	869.2	114.8	0.0566	0.0263	0.4649	22.9	53.4
Cluster10353	Aeria	0.02	726.6	245.4	0.0001	0	0.0261	0	6.4
Cluster10353	AnudaC	0	726.6	245.4	1.4318	0	0	0	0
Cluster10353	AinsuC	0	726.6	245.4	1.7611	0	0	0	0
Cluster10353	Along	0.021	726.6	245.4	0.1592	0.003	0.0186	2.2	4.6
Cluster10353	Aatla	0.033	726.6	245.4	0.4076	0.0081	0.0198	5.9	4.9
Cluster10353	AnudaA	0.02	726.6	245.4	0.1374	0.0025	0.0184	1.8	4.5
Cluster10353	AinsuD	0	726.6	245.4	1.7849	0	0	0	0
Cluster10353	AnudaD	0	726.6	245.4	1.2305	0	0	0	0
Cluster10353	Hvulg	0.309	726.6	245.4	0.1172	0.0355	0.3029	25.8	74.3
Cluster10354	Aeria	0.014	502.8	163.2	0.1622	0.002	0.0124	1	2
Cluster10354	AnudaC	0	502.8	163.2	1.4025	0	0	0	0
Cluster10354	AinsuC	0	502.8	163.2	1.7976	0	0	0	0
Cluster10354	Along	0.018	502.8	163.2	0.1071	0.002	0.0188	1	3.1
Cluster10354	Aatla	0.023	502.8	163.2	0.2158	0.004	0.0187	2	3
Cluster10354	AnudaA	0	502.8	163.2	1.4931	0	0	0	0
Cluster10354	AinsuD	0	502.8	163.2	1.8068	0	0	0	0
Cluster10354	AnudaD	0.028	502.8	163.2	0.0001	0	0.0376	0	6.1
Cluster10354	Hvulg	0.294	502.8	163.2	0.2162	0.0518	0.2398	26.1	39.1
Cluster10355	Aeria	0.013	652.7	307.3	0.0001	0	0.0132	0	4.1
Cluster10355	AnudaC	0	652.7	307.3	1.4363	0	0	0	0
Cluster10355	AinsuC	0	652.7	307.3	1.774	0	0	0	0
Cluster10355	Along	0.003	652.7	307.3	0.0001	0	0.0033	0	1
Cluster10355	Aatla	0.01	652.7	307.3	0.0001	0	0.01	0	3.1
Cluster10355	AnudaA	0	652.7	307.3	0.0001	0	0	0	0
Cluster10355	AinsuD	0	652.7	307.3	1.8015	0	0	0	0
Cluster10355	AnudaD	0	652.7	307.3	1.2622	0	0	0	0
Cluster10355	Hvulg	0.284	652.7	307.3	0.2515	0.0485	0.1928	31.6	59.2
Cluster10356	Aeria	0.007	593.7	171.3	0.0001	0	0.0108	0	1.8
Cluster10356	AnudaC	0	593.7	171.3	1.393	0	0	0	0
Cluster10356	AinsuC	0	593.7	171.3	2.0481	0	0	0	0
Cluster10356	Along	0.004	593.7	171.3	0.0001	0	0.006	0	1
Cluster10356	Aatla	0	593.7	171.3	1.7438	0	0	0	0
Cluster10356	AnudaA	0.116	593.7	171.3	0.3876	0.0286	0.0738	17	12.6
Cluster10356	AinsuD	0.008	593.7	171.3	0.2811	0.0017	0.0061	1	1
Cluster10356	AnudaD	0	593.7	171.3	1.1995	0	0	0	0
Cluster10356	Hvulg	0.274	593.7	171.3	0.0552	0.0189	0.3429	11.2	58.7
Cluster10360	Aeria	0.033	2546.4	954.6	0.375	0.0077	0.0204	19.5	19.5
Cluster10360	AnudaC	0.002	2546.4	954.6	0.2456	0.0004	0.0016	1	1.5
Cluster10360	AinsuC	0.004	2546.4	954.6	0.1024	0.0004	0.0039	1	3.7
Cluster10360	Along	0.004	2546.4	954.6	0.2381	0.0008	0.0033	2	3.2
Cluster10360	Aatla	0.031	2546.4	954.6	0.395	0.0073	0.0184	18.5	17.6
Cluster10360	AnudaA	0.018	2546.4	954.6	0.1741	0.0026	0.0148	6.6	14.1
Cluster10360	AinsuD	0.008	2546.4	954.6	0.1041	0.0008	0.0076	2	7.3
Cluster10360	AnudaD	0.006	2546.4	954.6	0.1435	0.0008	0.0055	2	5.3
Cluster10360	Hvulg	0.227	2546.4	954.6	0.0792	0.0181	0.229	46.2	218.6
Cluster10361	Aeria	0.014	1900.2	670.8	0.1848	0.0021	0.0114	4	7.6
Cluster10361	AnudaC	0.002	1900.2	670.8	0.3444	0.0005	0.0015	1	1
Cluster10361	AinsuC	0.001	1900.2	670.8	999	0.0005	0	1	0
Cluster10361	Along	0.014	1900.2	670.8	0.6519	0.004	0.0062	7.7	4.2
Cluster10361	Aatla	0.006	1900.2	670.8	0.113	0.0007	0.0062	1.3	4.2
Cluster10361	AnudaA	0.01	1900.2	670.8	0.1247	0.0012	0.0098	2.3	6.6
Cluster10361	AinsuD	0.004	1900.2	670.8	0.1708	0.0005	0.0031	1	2.1
Cluster10361	AnudaD	0.004	1900.2	670.8	0.0001	0	0.0047	0	3.1
Cluster10361	Hvulg	0.389	1900.2	670.8	0.3258	0.0841	0.2581	159.8	173.2
Cluster10362	Aeria	0.02	883.5	334.5	0.1286	0.0023	0.018	2	6
Cluster10362	AnudaC	0.037	883.5	334.5	0.8446	0.0116	0.0138	10.3	4.6
Cluster10362	AinsuC	0.034	883.5	334.5	0.4796	0.0087	0.0181	7.7	6.1
Cluster10362	Along	0.017	883.5	334.5	0.9685	0.0058	0.006	5.1	2
Cluster10362	Aatla	0.02	883.5	334.5	0.0546	0.0011	0.0211	1	7
Cluster10362	AnudaA	0	883.5	334.5	0.0001	0	0	0	0
Cluster10362	AinsuD	0	883.5	334.5	1.8474	0	0	0	0
Cluster10362	AnudaD	0.005	883.5	334.5	999	0.0023	0	2	0
Cluster10362	Hvulg	0.33	883.5	334.5	0.1844	0.0496	0.269	43.8	90
Cluster10363	Aeria	0.024	960.7	173.3	0.0224	0.001	0.0464	1	8
Cluster10363	AnudaC	0.005	960.7	173.3	0.171	0.001	0.0061	1	1.1
Cluster10363	AinsuC	0	960.7	173.3	0.0001	0	0	0	0
Cluster10363	Along	0.035	960.7	173.3	0.076	0.0041	0.0544	4	9.4
Cluster10363	Aatla	0.037	960.7	173.3	0.0294	0.0021	0.0702	2	12.2
Cluster10363	AnudaA	0.037	960.7	173.3	0.0301	0.0021	0.0688	2	11.9
Cluster10363	AinsuD	0.006	960.7	173.3	0.1581	0.001	0.0065	1	1.1
Cluster10363	AnudaD	0.003	960.7	173.3	0.0001	0	0.0062	0	1.1
Cluster10363	Hvulg	0.426	960.7	173.3	0.0982	0.059	0.6011	56.7	104.2
Cluster10364	Aeria	0.047	1021.9	361.1	0.0362	0.002	0.0542	2	19.6
Cluster10364	AnudaC	0.002	1021.9	361.1	999	0.001	0	1	0
Cluster10364	AinsuC	0.002	1021.9	361.1	0.0001	0	0.0029	0	1.1
Cluster10364	Along	0.028	1021.9	361.1	0.0293	0.001	0.0334	1	12.1
Cluster10364	Aatla	0.006	1021.9	361.1	0.0001	0	0.0083	0	3
Cluster10364	AnudaA	0.008	1021.9	361.1	0.0001	0	0.0099	0	3.6
Cluster10364	AinsuD	0	1021.9	361.1	0.0001	0	0	0	0
Cluster10364	AnudaD	0	1021.9	361.1	0.0001	0	0	0	0
Cluster10364	Hvulg	0.35	1021.9	361.1	0.1427	0.0454	0.3181	46.4	114.9
Cluster10365	Aeria	0.034	1370	556	0.0931	0.003	0.0322	4.1	17.9
Cluster10365	AnudaC	0.002	1370	556	0.0001	0	0.0019	0	1
Cluster10365	AinsuC	0	1370	556	0.0001	0	0	0	0
Cluster10365	Along	0.039	1370	556	0.1031	0.0037	0.0358	5	19.9
Cluster10365	Aatla	0.022	1370	556	0.2184	0.0037	0.0168	5	9.4
Cluster10365	AnudaA	0.017	1370	556	0.0001	0	0.0199	0	11.1
Cluster10365	AinsuD	0.005	1370	556	999	0.0022	0	3	0
Cluster10365	AnudaD	0.003	1370	556	0.398	0.0007	0.0019	1	1
Cluster10365	Hvulg	0.315	1370	556	0.1521	0.0402	0.2644	55.1	147
Cluster10366	Aeria	0.025	828.8	230.2	0.1497	0.0037	0.0246	3.1	5.7
Cluster10366	AnudaC	0	828.8	230.2	1.4944	0	0	0	0
Cluster10366	AinsuC	0	828.8	230.2	1.8076	0	0	0	0
Cluster10366	Along	0.024	828.8	230.2	0.4043	0.0061	0.015	5	3.4
Cluster10366	Aatla	0.011	828.8	230.2	1.1108	0.0037	0.0033	3	0.8
Cluster10366	AnudaA	0.038	828.8	230.2	0.1641	0.0059	0.0362	4.9	8.3
Cluster10366	AinsuD	0.003	828.8	230.2	999	0.0012	0	1	0
Cluster10366	AnudaD	0.003	828.8	230.2	999	0.0012	0	1	0
Cluster10366	Hvulg	0.378	828.8	230.2	0.1333	0.0522	0.3918	43.3	90.2
Cluster10367	Aeria	0.039	955.1	319.9	0.1349	0.005	0.037	4.8	11.8
Cluster10367	AnudaC	0	955.1	319.9	0.0001	0	0	0	0
Cluster10367	AinsuC	0.002	955.1	319.9	999	0.001	0	1	0
Cluster10367	Along	0.046	955.1	319.9	0.1095	0.005	0.046	4.8	14.7
Cluster10367	Aatla	0.015	955.1	319.9	0.0738	0.0012	0.0165	1.2	5.3
Cluster10367	AnudaA	0.017	955.1	319.9	0.0634	0.0012	0.0192	1.2	6.1
Cluster10367	AinsuD	0.002	955.1	319.9	999	0.001	0	1	0
Cluster10367	AnudaD	0.002	955.1	319.9	999	0.001	0	1	0
Cluster10367	Hvulg	0.236	955.1	319.9	0.1887	0.0378	0.2005	36.1	64.1
Cluster10368	Aeria	0.037	1535.6	480.4	0.0618	0.0027	0.0429	4.1	20.6
Cluster10368	AnudaC	0	1535.6	480.4	1.4366	0	0	0	0
Cluster10368	AinsuC	0.003	1535.6	480.4	0.3223	0.0007	0.0021	1	1
Cluster10368	Along	0.02	1535.6	480.4	0.0927	0.002	0.021	3	10.1
Cluster10368	Aatla	0.022	1535.6	480.4	0.0222	0.0007	0.0293	1	14.1
Cluster10368	AnudaA	0.017	1535.6	480.4	0.0001	0	0.0242	0	11.6
Cluster10368	AinsuD	0	1535.6	480.4	1.7998	0	0	0	0
Cluster10368	AnudaD	0.002	1535.6	480.4	0.0001	0	0.0021	0	1
Cluster10368	Hvulg	0.28	1535.6	480.4	0.0928	0.0281	0.3023	43.1	145.2
Cluster10370	Aeria	0.003	807.1	299.9	0.0001	0	0.0034	0	1
Cluster10370	AnudaC	0	807.1	299.9	0.0001	0	0	0	0
Cluster10370	AinsuC	0.003	807.1	299.9	0.0001	0	0.0035	0	1
Cluster10370	Along	0.019	807.1	299.9	0.1416	0.0024	0.017	1.9	5.1
Cluster10370	Aatla	0.023	807.1	299.9	0.5675	0.0063	0.0112	5.1	3.3
Cluster10370	AnudaA	0.02	807.1	299.9	0.2588	0.0038	0.0148	3.1	4.4
Cluster10370	AinsuD	0.003	807.1	299.9	0.0001	0	0.0035	0	1
Cluster10370	AnudaD	0	807.1	299.9	0.0001	0	0	0	0
Cluster10370	Hvulg	0.282	807.1	299.9	0.264	0.0536	0.2029	43.2	60.9
Cluster10371	Aeria	0.013	1803	699	0.1543	0.0017	0.0108	3	7.5
Cluster10371	AnudaC	0.001	1803	699	0.0001	0	0.0015	0	1.1
Cluster10371	AinsuC	0.001	1803	699	0.0001	0	0.0015	0	1
Cluster10371	Along	0.007	1803	699	0.3676	0.0017	0.0045	3	3.2
Cluster10371	Aatla	0.005	1803	699	0.0001	0	0.0061	0	4.2
Cluster10371	AnudaA	0.009	1803	699	0.2756	0.0017	0.0061	3	4.2
Cluster10371	AinsuD	0.001	1803	699	999	0.0006	0	1	0
Cluster10371	AnudaD	0	1803	699	0.0001	0	0	0	0
Cluster10371	Hvulg	0.223	1803	699	0.1844	0.0332	0.1801	59.9	125.9
Cluster10372	Aeria	0.013	634.3	88.7	0.064	0.0016	0.0246	1	2.2
Cluster10372	AnudaC	0	634.3	88.7	1.4321	0	0	0	0
Cluster10372	AinsuC	0	634.3	88.7	1.7631	0	0	0	0
Cluster10372	Along	0.014	634.3	88.7	0.0001	0	0.0384	0	3.4
Cluster10372	Aatla	0.005	634.3	88.7	0.0001	0	0.0125	0	1.1
Cluster10372	AnudaA	0.027	634.3	88.7	0.0619	0.0031	0.0506	2	4.5
Cluster10372	AinsuD	0.393	634.3	88.7	0.177	0.0833	0.4707	52.9	41.8
Cluster10372	AnudaD	0.006	634.3	88.7	0.2677	0.0015	0.0058	1	0.5
Cluster10372	Hvulg	0.324	634.3	88.7	0.1284	0.0589	0.4586	37.3	40.7
Cluster10373	Aeria	0.036	905.7	168.3	0.0158	0.0011	0.0701	1	11.8
Cluster10373	AnudaC	0	905.7	168.3	0.0001	0	0	0	0
Cluster10373	AinsuC	0.003	905.7	168.3	0.0001	0	0.0062	0	1
Cluster10373	Along	0	905.7	168.3	0.0001	0	0	0	0
Cluster10373	Aatla	0.011	905.7	168.3	0.1754	0.0022	0.0126	2	2.1
Cluster10373	AnudaA	0.003	905.7	168.3	999	0.0011	0	1	0
Cluster10373	AinsuD	0.008	905.7	168.3	0.0929	0.0011	0.0118	1	2
Cluster10373	AnudaD	0.01	905.7	168.3	0.2286	0.0022	0.0097	2	1.6
Cluster10373	Hvulg	0.326	905.7	168.3	0.0769	0.0378	0.491	34.2	82.6
Cluster10375	Aeria	0.032	1399.6	370.4	0.073	0.0029	0.0394	4	14.6
Cluster10375	AnudaC	0.002	1399.6	370.4	0.0001	0	0.0028	0	1
Cluster10375	AinsuC	0	1399.6	370.4	0.0001	0	0	0	0
Cluster10375	Along	0.016	1399.6	370.4	0.0001	0	0.0256	0	9.5
Cluster10375	Aatla	0.033	1399.6	370.4	0.0303	0.0014	0.0466	2	17.2
Cluster10375	AnudaA	0.02	1399.6	370.4	0.0909	0.0021	0.0233	3	8.6
Cluster10375	AinsuD	0.004	1399.6	370.4	0.0001	0	0.0058	0	2.1
Cluster10375	AnudaD	0	1399.6	370.4	0.0001	0	0	0	0
Cluster10375	Hvulg	0.291	1399.6	370.4	0.0597	0.0225	0.3777	31.5	139.9
Cluster10377	Aeria	0.018	544.3	187.7	0.0001	0	0.0234	0	4.4
Cluster10377	AnudaC	0	544.3	187.7	0.0102	0	0	0	0
Cluster10377	AinsuC	0	544.3	187.7	1.5745	0	0	0	0
Cluster10377	Along	0.043	544.3	187.7	0.2121	0.0074	0.0349	4	6.5
Cluster10377	Aatla	0.027	544.3	187.7	0.0616	0.0018	0.0299	1	5.6
Cluster10377	AnudaA	0.022	544.3	187.7	0.0796	0.0018	0.0231	1	4.3
Cluster10377	AinsuD	0	544.3	187.7	0.9865	0	0	0	0
Cluster10377	AnudaD	0	544.3	187.7	0.0001	0	0	0	0
Cluster10377	Hvulg	0.268	544.3	187.7	0.1953	0.0435	0.2227	23.7	41.8
Cluster10378	Aeria	0.015	445.2	118.8	0.0001	0	0.0244	0	2.9
Cluster10378	AnudaC	0.005	445.2	118.8	0.0001	0	0.008	0	0.9
Cluster10378	AinsuC	0.005	445.2	118.8	0.0001	0	0.008	0	1
Cluster10378	Along	0.031	445.2	118.8	0.0562	0.0023	0.0409	1	4.9
Cluster10378	Aatla	0.028	445.2	118.8	0.1735	0.0046	0.0264	2	3.1
Cluster10378	AnudaA	0.006	445.2	118.8	0.0001	0	0.0094	0	1.1
Cluster10378	AinsuD	0.016	445.2	118.8	0.5518	0.0046	0.0083	2	1
Cluster10378	AnudaD	0	445.2	118.8	72.631	0	0	0	0
Cluster10378	Hvulg	0.334	445.2	118.8	0.1261	0.0453	0.3589	20.2	42.6
Cluster10379	Aeria	0.029	1156.1	262.9	0.1738	0.0051	0.0291	5.9	7.7
Cluster10379	AnudaC	0.006	1156.1	262.9	999	0.0027	0	3.1	0
Cluster10379	AinsuC	0.004	1156.1	262.9	0.2297	0.0009	0.0038	1	1
Cluster10379	Along	0.021	1156.1	262.9	0.1027	0.0026	0.0256	3	6.7
Cluster10379	Aatla	0.028	1156.1	262.9	0.0174	0.0008	0.0474	1	12.5
Cluster10379	AnudaA	0.043	1156.1	262.9	0.0537	0.0034	0.0628	3.9	16.5
Cluster10379	AinsuD	0.02	1156.1	262.9	0.0264	0.0009	0.0326	1	8.6
Cluster10379	AnudaD	0.024	1156.1	262.9	0.1203	0.0034	0.0287	4	7.5
Cluster10379	Hvulg	0.318	1156.1	262.9	0.0821	0.0345	0.4197	39.8	110.4
Cluster10380	Aeria	0.029	559.1	94.9	0.0325	0.0018	0.0556	1	5.3
Cluster10380	AnudaC	0	559.1	94.9	31.4976	0	0	0	0
Cluster10380	AinsuC	0.138	559.1	94.9	0.4119	0.038	0.0923	21.2	8.8
Cluster10380	Along	0.019	559.1	94.9	0.0546	0.0018	0.0327	1	3.1
Cluster10380	Aatla	0.009	559.1	94.9	999	0.0036	0	2	0
Cluster10380	AnudaA	0.024	559.1	94.9	0.0412	0.0018	0.0435	1	4.1
Cluster10380	AinsuD	0.005	559.1	94.9	999	0.0018	0	1	0
Cluster10380	AnudaD	0.005	559.1	94.9	999	0.0018	0	1	0
Cluster10380	Hvulg	0.288	559.1	94.9	0.0747	0.0343	0.4597	19.2	43.6
Cluster10381	Aeria	0.015	634	251	0.1176	0.0016	0.0134	1	3.4
Cluster10381	AnudaC	0	634	251	0.0001	0	0	0	0
Cluster10381	AinsuC	0	634	251	0.0001	0	0	0	0
Cluster10381	Along	0.014	634	251	0.1243	0.0016	0.0127	1	3.2
Cluster10381	Aatla	0.003	634	251	999	0.0016	0	1	0
Cluster10381	AnudaA	0.003	634	251	999	0.0016	0	1	0
Cluster10381	AinsuD	0	634	251	0.0001	0	0	0	0
Cluster10381	AnudaD	0.004	634	251	0.0001	0	0.0042	0	1
Cluster10381	Hvulg	0.415	634	251	0.1746	0.0591	0.3388	37.5	85
Cluster10382	Aeria	0.007	1292.2	474.8	0.0001	0	0.0087	0	4.2
Cluster10382	AnudaC	0.002	1292.2	474.8	0.0001	0	0.0023	0	1.1
Cluster10382	AinsuC	0.004	1292.2	474.8	0.3341	0.0008	0.0023	1	1.1
Cluster10382	Along	0	1292.2	474.8	0.0001	0	0	0	0
Cluster10382	Aatla	0.002	1292.2	474.8	0.0001	0	0.0023	0	1.1
Cluster10382	AnudaA	0.002	1292.2	474.8	0.0001	0	0.0023	0	1.1
Cluster10382	AinsuD	0.002	1292.2	474.8	999	0.0008	0	1	0
Cluster10382	AnudaD	0.002	1292.2	474.8	999	0.0008	0	1	0
Cluster10382	Hvulg	0.249	1292.2	474.8	0.0728	0.0187	0.2575	24.2	122.3
Cluster10384	Aeria	0.007	1299.9	521.1	0.128	0.0008	0.006	1	3.1
Cluster10384	AnudaC	0.003	1299.9	521.1	0.3865	0.0008	0.002	1	1
Cluster10384	AinsuC	0	1299.9	521.1	1.554	0	0	0	0
Cluster10384	Along	0.007	1299.9	521.1	0.385	0.0015	0.004	2	2.1
Cluster10384	Aatla	0.015	1299.9	521.1	0.5991	0.0042	0.0071	5.5	3.7
Cluster10384	AnudaA	0.002	1299.9	521.1	0.0001	0	0.002	0	1
Cluster10384	AinsuD	0	1299.9	521.1	0.0001	0	0	0	0
Cluster10384	AnudaD	0	1299.9	521.1	0.3827	0	0	0	0
Cluster10384	Hvulg	0.271	1299.9	521.1	0.2154	0.0442	0.2051	57.4	106.9
Cluster10386	Aeria	0.023	1962.3	764.7	0.2004	0.0037	0.0182	7.2	13.9
Cluster10386	AnudaC	0.004	1962.3	764.7	0.4138	0.001	0.0025	2.1	1.9
Cluster10386	AinsuC	0.002	1962.3	764.7	0.3977	0.0005	0.0013	1	1
Cluster10386	Along	0.019	1962.3	764.7	0.2981	0.0039	0.013	7.6	9.9
Cluster10386	Aatla	0.022	1962.3	764.7	0.1361	0.0027	0.0197	5.3	15.1
Cluster10386	AnudaA	0.03	1962.3	764.7	0.0877	0.0025	0.029	5	22.2
Cluster10386	AinsuD	0.001	1962.3	764.7	0.0001	0	0.0013	0	1
Cluster10386	AnudaD	0.002	1962.3	764.7	0.0001	0	0.0026	0	2
Cluster10386	Hvulg	0.364	1962.3	764.7	0.1917	0.0555	0.2897	109	221.6
Cluster10387	Aeria	0.028	1064.4	246.6	0.1605	0.0047	0.0294	5	7.3
Cluster10387	AnudaC	0	1064.4	246.6	0.0001	0	0	0	0
Cluster10387	AinsuC	0.005	1064.4	246.6	999	0.0019	0	2	0
Cluster10387	Along	0.005	1064.4	246.6	0.2219	0.0009	0.0043	1	1.1
Cluster10387	Aatla	0	1064.4	246.6	0.0001	0	0	0	0
Cluster10387	AnudaA	0.019	1064.4	246.6	0.0304	0.0009	0.0305	1	7.5
Cluster10387	AinsuD	0	1064.4	246.6	0.0001	0	0	0	0
Cluster10387	AnudaD	0	1064.4	246.6	0.0001	0	0	0	0
Cluster10387	Hvulg	0.266	1064.4	246.6	0.0946	0.0316	0.3342	33.7	82.4
Cluster10388	Aeria	0.027	597.4	119.6	0.0963	0.0034	0.0358	2.1	4.3
Cluster10388	AnudaC	0	597.4	119.6	0.0001	0	0	0	0
Cluster10388	AinsuC	0	597.4	119.6	0.0001	0	0	0	0
Cluster10388	Along	0.04	597.4	119.6	0.1301	0.0063	0.0482	3.7	5.8
Cluster10388	Aatla	0.033	597.4	119.6	0.0768	0.0036	0.0475	2.2	5.7
Cluster10388	AnudaA	0.043	597.4	119.6	0.1714	0.0079	0.0463	4.7	5.5
Cluster10388	AinsuD	0.004	597.4	119.6	0.0001	0	0.0087	0	1
Cluster10388	AnudaD	0	597.4	119.6	0.0001	0	0	0	0
Cluster10388	Hvulg	0.406	597.4	119.6	0.116	0.0596	0.5135	35.6	61.4
Cluster10389	Aeria	0.025	828.9	116.1	0.0466	0.0024	0.0513	2	6
Cluster10389	AnudaC	0.003	828.9	116.1	999	0.0012	0	1	0
Cluster10389	AinsuC	0.007	828.9	116.1	0.1257	0.0012	0.0095	1	1.1
Cluster10389	Along	0.017	828.9	116.1	0.0312	0.0012	0.0388	1	4.5
Cluster10389	Aatla	0.003	828.9	116.1	0.0001	0	0.0091	0	1.1
Cluster10389	AnudaA	0.012	828.9	116.1	0.05	0.0012	0.0242	1	2.8
Cluster10389	AinsuD	0.003	828.9	116.1	0.0001	0	0.0094	0	1.1
Cluster10389	AnudaD	0	828.9	116.1	0.0001	0	0	0	0
Cluster10389	Hvulg	0.4	828.9	116.1	0.0601	0.0456	0.7588	37.8	88.1
Cluster10390	Aeria	0.013	2193.8	839.2	0.5893	0.0036	0.0061	7.8	5.1
Cluster10390	AnudaC	0.001	2193.8	839.2	999	0.0005	0	1	0
Cluster10390	AinsuC	0	2193.8	839.2	0.0001	0	0	0	0
Cluster10390	Along	0.005	2193.8	839.2	0.2428	0.0009	0.0038	2	3.2
Cluster10390	Aatla	0.004	2193.8	839.2	1.0956	0.0014	0.0013	3	1.1
Cluster10390	AnudaA	0.019	2193.8	839.2	0.4411	0.0046	0.0104	10.1	8.7
Cluster10390	AinsuD	0.007	2193.8	839.2	0.2574	0.0013	0.005	2.8	4.2
Cluster10390	AnudaD	0.012	2193.8	839.2	0.7458	0.0037	0.005	8.2	4.2
Cluster10390	Hvulg	0.329	2193.8	839.2	0.2488	0.0597	0.24	131	201.4
Cluster10391	Aeria	0.012	1068.6	428.4	1.8648	0.0047	0.0025	5	1.1
Cluster10391	AnudaC	0	1068.6	428.4	0.0001	0	0	0	0
Cluster10391	AinsuC	0	1068.6	428.4	0.0001	0	0	0	0
Cluster10391	Along	0.015	1068.6	428.4	0.0615	0.0009	0.0152	1	6.5
Cluster10391	Aatla	0.006	1068.6	428.4	0.0001	0	0.0075	0	3.2
Cluster10391	AnudaA	0.01	1068.6	428.4	0.2476	0.0019	0.0075	2	3.2
Cluster10391	AinsuD	0	1068.6	428.4	0.0001	0	0	0	0
Cluster10391	AnudaD	0	1068.6	428.4	0.0001	0	0	0	0
Cluster10391	Hvulg	0.249	1068.6	428.4	0.143	0.0306	0.214	32.7	91.7
Cluster10392	Aeria	0.038	514.4	115.6	0.0329	0.002	0.0607	1	7
Cluster10392	AnudaC	0	514.4	115.6	12.804	0	0	0	0
Cluster10392	AinsuC	0	514.4	115.6	9.6231	0	0	0	0
Cluster10392	Along	0.05	514.4	115.6	0.144	0.008	0.0557	4.1	6.4
Cluster10392	Aatla	0.014	514.4	115.6	0.4139	0.0037	0.009	1.9	1
Cluster10392	AnudaA	0.035	514.4	115.6	0.0891	0.0041	0.0458	2.1	5.3
Cluster10392	AinsuD	0	514.4	115.6	0.0001	0	0	0	0
Cluster10392	AnudaD	0.01	514.4	115.6	0.216	0.002	0.009	1	1
Cluster10392	Hvulg	0.71	514.4	115.6	0.1956	0.1348	0.6891	69.3	79.7
Cluster10393	Aeria	0.006	1715.2	609.8	0.0001	0	0.0071	0	4.3
Cluster10393	AnudaC	0.001	1715.2	609.8	999	0.0006	0	1	0
Cluster10393	AinsuC	0.001	1715.2	609.8	999	0.0006	0	1	0
Cluster10393	Along	0.013	1715.2	609.8	0.0383	0.0006	0.0152	1	9.3
Cluster10393	Aatla	0.015	1715.2	609.8	0.0324	0.0006	0.018	1	11
Cluster10393	AnudaA	0.02	1715.2	609.8	0.0001	0	0.026	0	15.9
Cluster10393	AinsuD	0.002	1715.2	609.8	0.4401	0.0006	0.0013	1	0.8
Cluster10393	AnudaD	0.002	1715.2	609.8	0.0001	0	0.0021	0	1.3
Cluster10393	Hvulg	0.246	1715.2	609.8	0.1046	0.0252	0.2414	43.3	147.2
Cluster10394	Aeria	0.014	990	345	0.3844	0.0033	0.0086	3.3	3
Cluster10394	AnudaC	0.005	990	345	0.3231	0.001	0.0031	1	1.1
Cluster10394	AinsuC	0	990	345	1.7068	0	0	0	0
Cluster10394	Along	0.029	990	345	514.916	0.0129	0	12.8	0
Cluster10394	Aatla	0.003	990	345	0.0001	0	0.0036	0	1.2
Cluster10394	AnudaA	0.156	990	345	0.69	0.0464	0.0673	46	23.2
Cluster10394	AinsuD	0	990	345	1.7391	0	0	0	0
Cluster10394	AnudaD	0	990	345	1.1523	0	0	0	0
Cluster10394	Hvulg	0.282	990	345	0.0576	0.018	0.3122	17.8	107.7
Cluster10395	Aeria	0.008	1853.4	699.6	0.0001	0	0.0098	0	6.8
Cluster10395	AnudaC	0.001	1853.4	699.6	999	0.0005	0	1	0
Cluster10395	AinsuC	0.002	1853.4	699.6	999	0.0011	0	2	0
Cluster10395	Along	0.002	1853.4	699.6	0.0001	0	0.0029	0	2.1
Cluster10395	Aatla	0.001	1853.4	699.6	999	0.0005	0	1	0
Cluster10395	AnudaA	0.006	1853.4	699.6	0.2502	0.0011	0.0044	2	3.1
Cluster10395	AinsuD	0.008	1853.4	699.6	0.498	0.0022	0.0044	4.1	3.1
Cluster10395	AnudaD	0.006	1853.4	699.6	0.0924	0.0005	0.0059	1	4.1
Cluster10395	Hvulg	0.185	1853.4	699.6	0.1258	0.0212	0.1689	39.4	118.1
Cluster10397	Aeria	0.008	569.9	204.1	0.0001	0	0.0101	0	2.1
Cluster10397	AnudaC	0	569.9	204.1	1.3755	0	0	0	0
Cluster10397	AinsuC	0	569.9	204.1	1.7482	0	0	0	0
Cluster10397	Along	0.024	569.9	204.1	0.7043	0.0071	0.0101	4	2.1
Cluster10397	Aatla	0.012	569.9	204.1	0.173	0.0018	0.0102	1	2.1
Cluster10397	AnudaA	0.022	569.9	204.1	0.1931	0.0035	0.0183	2	3.7
Cluster10397	AinsuD	0	569.9	204.1	1.7916	0	0	0	0
Cluster10397	AnudaD	0	569.9	204.1	1.202	0	0	0	0
Cluster10397	Hvulg	0.393	569.9	204.1	0.3729	0.0908	0.2436	51.8	49.7
Cluster10398	Aeria	0.014	1407.7	452.3	2.4714	0.0054	0.0022	7.6	1
Cluster10398	AnudaC	0	1407.7	452.3	999	0	0	0	0
Cluster10398	AinsuC	0	1407.7	452.3	155.945	0	0	0	0
Cluster10398	Along	0.007	1407.7	452.3	0.9496	0.0021	0.0023	3	1
Cluster10398	Aatla	0.002	1407.7	452.3	209.521	0.0007	0	1	0
Cluster10398	AnudaA	0.022	1407.7	452.3	0.1958	0.0036	0.0183	5	8.3
Cluster10398	AinsuD	0.002	1407.7	452.3	0.0001	0	0.0023	0	1
Cluster10398	AnudaD	0.002	1407.7	452.3	432.3	0.0007	0	1	0
Cluster10398	Hvulg	0.457	1407.7	452.3	0.1382	0.0606	0.4382	85.3	198.2
Cluster10399	Aeria	0.012	792.2	278.8	0.1123	0.0013	0.0113	1	3.1
Cluster10399	AnudaC	0	792.2	278.8	21.5743	0	0	0	0
Cluster10399	AinsuC	0	792.2	278.8	0.0001	0	0	0	0
Cluster10399	Along	0.008	792.2	278.8	999	0.0038	0	3	0
Cluster10399	Aatla	0.003	792.2	278.8	999	0.0013	0	1	0
Cluster10399	AnudaA	0.029	792.2	278.8	0.3352	0.0063	0.0189	5	5.3
Cluster10399	AinsuD	0	792.2	278.8	0.0001	0	0	0	0
Cluster10399	AnudaD	0	792.2	278.8	0.0001	0	0	0	0
Cluster10399	Hvulg	0.332	792.2	278.8	0.2044	0.055	0.2689	43.5	75
Cluster10401	Aeria	0.022	1740	672	0.1518	0.0029	0.0191	5	12.8
Cluster10401	AnudaC	0.001	1740	672	611.723	0.0006	0	1	0
Cluster10401	AinsuC	0.004	1740	672	0.7459	0.0012	0.0016	2	1
Cluster10401	Along	0.005	1740	672	1.1202	0.0017	0.0016	3	1
Cluster10401	Aatla	0.01	1740	672	0.1238	0.0012	0.0094	2	6.3
Cluster10401	AnudaA	0.005	1740	672	954.815	0.0023	0	4	0
Cluster10401	AinsuD	0.005	1740	672	0.3724	0.0012	0.0031	2	2.1
Cluster10401	AnudaD	0.009	1740	672	0.2784	0.0017	0.0062	3	4.2
Cluster10401	Hvulg	0.292	1740	672	0.164	0.0402	0.245	69.9	164.6
Cluster10402	Aeria	0.013	1121.7	417.3	0.065	0.0009	0.0137	1	5.7
[truncated: 40,238 more rows]
