# Supplementary material for: Reference genome assemblies reveal the origin and evolution of allohexaploid oat
Source: Nat Genet. 2022 Jul 18;54(8):1248–58. doi: 10.1038/s41588-022-01127-7 (PMC9355876; doi:10.1038/s41588-022-01127-7)
Supplement: Source Data Extended Data Fig. 10 — Statistical Source Data. [file 41588_2022_1127_MOESM21_ESM.xlsx]

## Sheet: Fig E10a_12225_triads
subgenome	gene_id	As_events
A	A.satnudSFS1A01G001016	4
A	A.satnudSFS1A01G001962	5
A	A.satnudSFS1A01G001964	2
A	A.satnudSFS1A01G001965	5
A	A.satnudSFS1A01G001975	2
A	A.satnudSFS1A01G002054	4
A	A.satnudSFS1A01G002071	3
A	A.satnudSFS1A01G002086	2
A	A.satnudSFS1A01G002088	2
A	A.satnudSFS1A01G002089	2
A	A.satnudSFS1A01G002091	3
A	A.satnudSFS1A01G002099	2
A	A.satnudSFS1A01G002111	4
A	A.satnudSFS1A01G002116	2
A	A.satnudSFS1A01G002122	3
A	A.satnudSFS1A01G002123	4
A	A.satnudSFS1A01G002140	2
A	A.satnudSFS1A01G002143	4
A	A.satnudSFS1A01G002144	7
A	A.satnudSFS1A01G002152	2
A	A.satnudSFS1A01G002197	5
A	A.satnudSFS1A01G002198	4
A	A.satnudSFS1A01G002200	2
A	A.satnudSFS1A01G002201	6
A	A.satnudSFS1A01G002238	7
A	A.satnudSFS1A01G002239	2
A	A.satnudSFS1A01G002283	4
A	A.satnudSFS1A01G002298	5
A	A.satnudSFS1A01G002302	3
A	A.satnudSFS1A01G002304	3
A	A.satnudSFS1A01G002306	2
A	A.satnudSFS1A01G002318	2
A	A.satnudSFS1A01G002319	3
A	A.satnudSFS1A01G002337	2
A	A.satnudSFS1A01G002338	2
A	A.satnudSFS1A01G002340	2
A	A.satnudSFS1A01G002341	2
A	A.satnudSFS1A01G002356	2
A	A.satnudSFS1A01G002357	2
A	A.satnudSFS1A01G002378	3
A	A.satnudSFS1A01G002380	2
A	A.satnudSFS1A01G002392	5
A	A.satnudSFS1A01G002394	7
A	A.satnudSFS1A01G002395	4
A	A.satnudSFS1A01G002400	2
A	A.satnudSFS1A01G002413	3
A	A.satnudSFS1A01G002414	5
A	A.satnudSFS1A01G002415	2
A	A.satnudSFS1A01G002440	3
A	A.satnudSFS1A01G002442	5
A	A.satnudSFS1A01G002443	3
A	A.satnudSFS1A01G002449	2
A	A.satnudSFS1A01G002450	3
A	A.satnudSFS1A01G002451	3
A	A.satnudSFS1A01G002454	2
A	A.satnudSFS1A01G002459	2
A	A.satnudSFS1A01G002460	4
A	A.satnudSFS1A01G002461	5
A	A.satnudSFS1A01G002468	4
A	A.satnudSFS1A01G002482	4
A	A.satnudSFS1A01G002502	3
A	A.satnudSFS1A01G002507	3
A	A.satnudSFS1A01G002508	2
A	A.satnudSFS1A01G002509	5
A	A.satnudSFS1A01G002524	2
A	A.satnudSFS1A01G002530	2
A	A.satnudSFS1A01G002537	6
A	A.satnudSFS1A01G002540	2
A	A.satnudSFS1A01G002541	2
A	A.satnudSFS1A01G002546	6
A	A.satnudSFS1A01G002548	4
A	A.satnudSFS1A01G002550	2
A	A.satnudSFS1A01G002555	8
A	A.satnudSFS1A01G002556	4
A	A.satnudSFS1A01G002557	4
A	A.satnudSFS1A01G002558	3
A	A.satnudSFS1A01G002560	3
A	A.satnudSFS1A01G002563	2
A	A.satnudSFS1A01G002565	2
A	A.satnudSFS1A01G002566	2
A	A.satnudSFS1A01G002569	3
A	A.satnudSFS1A01G002573	2
A	A.satnudSFS1A01G002574	2
A	A.satnudSFS1A01G002579	2
A	A.satnudSFS1A01G002581	5
A	A.satnudSFS1A01G002582	3
A	A.satnudSFS1A01G002585	2
A	A.satnudSFS1A01G002586	3
A	A.satnudSFS1A01G002588	2
A	A.satnudSFS1A01G002592	2
A	A.satnudSFS1A01G002593	3
A	A.satnudSFS1A01G002614	4
A	A.satnudSFS1A01G002617	3
A	A.satnudSFS1A01G002620	4
A	A.satnudSFS1A01G002621	3
A	A.satnudSFS1A01G002622	2
A	A.satnudSFS1A01G002626	2
A	A.satnudSFS1A01G002631	4
A	A.satnudSFS1A01G002634	2
A	A.satnudSFS1A01G002635	3
A	A.satnudSFS1A01G002636	2
A	A.satnudSFS1A01G002637	3
A	A.satnudSFS1A01G002638	4
A	A.satnudSFS1A01G002639	3
A	A.satnudSFS1A01G002640	2
A	A.satnudSFS1A01G002646	3
A	A.satnudSFS1A01G002650	2
A	A.satnudSFS1A01G002654	2
A	A.satnudSFS1A01G002660	3
A	A.satnudSFS1A01G002672	4
A	A.satnudSFS1A01G002674	6
A	A.satnudSFS1A01G002679	2
A	A.satnudSFS1A01G002680	3
A	A.satnudSFS1A01G002696	3
A	A.satnudSFS1A01G002698	2
A	A.satnudSFS1A01G002699	2
A	A.satnudSFS1A01G002701	2
A	A.satnudSFS1A01G002709	2
A	A.satnudSFS1A01G002711	2
A	A.satnudSFS1A01G002716	5
A	A.satnudSFS1A01G002719	3
A	A.satnudSFS1A01G002726	3
A	A.satnudSFS1A01G002731	3
A	A.satnudSFS1A01G002732	2
A	A.satnudSFS1A01G002740	4
A	A.satnudSFS1A01G002746	2
A	A.satnudSFS1A01G002747	2
A	A.satnudSFS1A01G002748	2
A	A.satnudSFS1A01G002751	2
A	A.satnudSFS1A01G002752	5
A	A.satnudSFS1A01G002753	2
A	A.satnudSFS1A01G002756	5
A	A.satnudSFS1A01G002764	2
A	A.satnudSFS1A01G002778	2
A	A.satnudSFS1A01G002790	2
A	A.satnudSFS1A01G002800	5
A	A.satnudSFS1A01G002827	3
A	A.satnudSFS1A01G002828	12
A	A.satnudSFS1A01G002839	7
A	A.satnudSFS1A01G002841	2
A	A.satnudSFS1A01G002854	4
A	A.satnudSFS1A01G002856	3
A	A.satnudSFS1A01G002858	3
A	A.satnudSFS1A01G002860	2
A	A.satnudSFS1A01G002861	2
A	A.satnudSFS1A01G002863	2
A	A.satnudSFS1A01G002864	2
A	A.satnudSFS1A01G002866	4
A	A.satnudSFS1A01G002870	2
A	A.satnudSFS1A01G002886	9
A	A.satnudSFS1A01G002897	9
A	A.satnudSFS1A01G002898	3
A	A.satnudSFS1A01G002900	5
A	A.satnudSFS1A01G002901	2
A	A.satnudSFS1A01G002907	2
A	A.satnudSFS1A01G002908	2
A	A.satnudSFS1A01G002909	2
A	A.satnudSFS1A01G002911	2
A	A.satnudSFS1A01G003117	4
A	A.satnudSFS1A01G003159	6
A	A.satnudSFS1A01G003168	3
A	A.satnudSFS1A01G004102	3
A	A.satnudSFS1A01G004117	2
A	A.satnudSFS1A01G004255	5
A	A.satnudSFS1A01G004342	3
A	A.satnudSFS1A01G004998	3
A	A.satnudSFS1A01G004999	8
A	A.satnudSFS1A01G005001	3
A	A.satnudSFS1A01G005002	4
A	A.satnudSFS1A01G005006	3
A	A.satnudSFS1A01G005028	4
A	A.satnudSFS1A01G005029	2
A	A.satnudSFS1A01G005034	3
A	A.satnudSFS1A01G005035	2
A	A.satnudSFS1A01G005039	3
A	A.satnudSFS1A01G005041	2
A	A.satnudSFS1A01G005042	5
A	A.satnudSFS1A01G005043	2
A	A.satnudSFS1A01G005044	3
A	A.satnudSFS1A01G005045	2
A	A.satnudSFS1A01G005048	2
A	A.satnudSFS1A01G005055	5
A	A.satnudSFS1A01G005056	4
A	A.satnudSFS1A01G005057	2
A	A.satnudSFS1A01G005071	3
A	A.satnudSFS1A01G005077	7
A	A.satnudSFS1A01G005078	2
A	A.satnudSFS1A01G005079	5
A	A.satnudSFS1A01G005081	8
A	A.satnudSFS1A01G005085	4
A	A.satnudSFS1A01G005087	2
A	A.satnudSFS1A01G005089	3
A	A.satnudSFS1A01G005091	2
A	A.satnudSFS1A01G005093	2
A	A.satnudSFS1A01G005096	2
A	A.satnudSFS1A01G005107	2
A	A.satnudSFS1A01G005108	3
A	A.satnudSFS1A01G005112	3
A	A.satnudSFS1A01G005113	3
A	A.satnudSFS1A01G005116	3
A	A.satnudSFS1A01G005117	2
A	A.satnudSFS1A01G005125	4
A	A.satnudSFS1A01G005138	2
A	A.satnudSFS1A01G005142	3
A	A.satnudSFS1A01G005145	4
A	A.satnudSFS1A01G005156	3
A	A.satnudSFS1A01G005159	4
A	A.satnudSFS1A01G005165	2
A	A.satnudSFS1A01G005166	2
A	A.satnudSFS1A01G005167	2
A	A.satnudSFS1A01G005168	4
A	A.satnudSFS1A01G005174	2
A	A.satnudSFS1A01G005176	2
A	A.satnudSFS1A01G005180	2
A	A.satnudSFS1A01G005182	2
A	A.satnudSFS1A01G005183	4
A	A.satnudSFS1A01G005184	3
A	A.satnudSFS1A01G005185	9
A	A.satnudSFS1A01G005188	4
A	A.satnudSFS1A01G005191	2
A	A.satnudSFS1A01G005193	2
A	A.satnudSFS1A01G005195	2
A	A.satnudSFS1A01G005196	2
A	A.satnudSFS1A01G005207	2
A	A.satnudSFS1A01G005209	2
A	A.satnudSFS1A01G005210	6
A	A.satnudSFS1A01G005213	3
A	A.satnudSFS1A01G005215	2
A	A.satnudSFS1A01G005216	2
A	A.satnudSFS1A01G005217	4
A	A.satnudSFS1A01G005220	3
A	A.satnudSFS1A01G005221	3
A	A.satnudSFS1A01G005222	2
A	A.satnudSFS1A01G005227	2
A	A.satnudSFS1A01G005230	5
A	A.satnudSFS1A01G005231	5
A	A.satnudSFS1A01G005239	2
A	A.satnudSFS1A01G005243	7
A	A.satnudSFS1A01G005245	4
A	A.satnudSFS1A01G005253	8
A	A.satnudSFS1A01G005257	2
A	A.satnudSFS1A01G005267	2
A	A.satnudSFS1A01G005269	2
A	A.satnudSFS1A01G005271	2
A	A.satnudSFS1A01G005272	10
A	A.satnudSFS1A01G005274	4
A	A.satnudSFS1A01G005279	6
A	A.satnudSFS1A01G005280	2
A	A.satnudSFS1A01G005284	4
A	A.satnudSFS1A01G005286	2
A	A.satnudSFS1A01G005291	2
A	A.satnudSFS1A01G005292	8
A	A.satnudSFS1A01G005295	5
A	A.satnudSFS1A01G005297	2
A	A.satnudSFS1A01G005301	7
A	A.satnudSFS1A01G005303	3
A	A.satnudSFS1A01G005311	2
A	A.satnudSFS1A01G005315	3
A	A.satnudSFS1A01G005316	3
A	A.satnudSFS1A01G005317	3
A	A.satnudSFS1A01G005318	4
A	A.satnudSFS1A01G005319	9
A	A.satnudSFS1A01G005322	3
A	A.satnudSFS1A01G005323	3
A	A.satnudSFS1A01G005329	4
A	A.satnudSFS1A01G005330	3
A	A.satnudSFS1A01G005331	2
A	A.satnudSFS1A01G005332	2
A	A.satnudSFS1A01G005334	2
A	A.satnudSFS1A01G005335	4
A	A.satnudSFS1A01G005338	3
A	A.satnudSFS1A01G005345	4
A	A.satnudSFS1A01G005346	3
A	A.satnudSFS1A01G005357	3
A	A.satnudSFS1A01G005358	5
A	A.satnudSFS1A01G005363	2
A	A.satnudSFS1A01G005364	2
A	A.satnudSFS1A01G005365	2
A	A.satnudSFS1A01G005369	4
A	A.satnudSFS1A01G005387	7
A	A.satnudSFS1A01G005392	2
A	A.satnudSFS1A01G005397	4
A	A.satnudSFS1A01G005398	9
A	A.satnudSFS1A01G005403	3
A	A.satnudSFS1A01G005411	2
A	A.satnudSFS1A01G005412	4
A	A.satnudSFS1A01G005417	4
A	A.satnudSFS1A01G005419	2
A	A.satnudSFS1A01G005420	2
A	A.satnudSFS1A01G005428	4
A	A.satnudSFS1A01G005430	4
A	A.satnudSFS1A01G005431	2
A	A.satnudSFS1A01G005432	8
A	A.satnudSFS1A01G005434	2
A	A.satnudSFS1A01G005435	3
A	A.satnudSFS1A01G005436	2
A	A.satnudSFS1A01G005442	2
A	A.satnudSFS1A01G005443	5
A	A.satnudSFS1A01G005444	5
A	A.satnudSFS1A01G005445	2
A	A.satnudSFS1A01G005446	4
A	A.satnudSFS1A01G005448	2
A	A.satnudSFS1A01G005454	2
A	A.satnudSFS1A01G005457	2
A	A.satnudSFS1A01G005465	4
A	A.satnudSFS1A01G005470	2
A	A.satnudSFS1A01G005471	7
A	A.satnudSFS1A01G005484	3
A	A.satnudSFS1A01G005487	5
A	A.satnudSFS1A01G005492	3
A	A.satnudSFS1A01G005496	6
A	A.satnudSFS1A01G005499	2
A	A.satnudSFS1A01G005503	4
A	A.satnudSFS1A01G005506	2
A	A.satnudSFS1A01G005517	2
A	A.satnudSFS1A01G005523	3
A	A.satnudSFS1A01G005531	3
A	A.satnudSFS1A01G005532	2
A	A.satnudSFS1A01G005533	7
A	A.satnudSFS1A01G005534	2
A	A.satnudSFS1A01G005543	2
A	A.satnudSFS1A01G005560	2
A	A.satnudSFS1A01G005561	2
A	A.satnudSFS1A01G005562	2
A	A.satnudSFS1A01G005581	2
A	A.satnudSFS1A01G005587	2
A	A.satnudSFS1A01G005592	4
A	A.satnudSFS1A01G005596	2
A	A.satnudSFS1A01G005598	3
A	A.satnudSFS1A01G005607	2
A	A.satnudSFS1A01G005611	2
A	A.satnudSFS1A01G005615	2
A	A.satnudSFS1A01G005617	3
A	A.satnudSFS1A01G005621	3
A	A.satnudSFS1A01G005626	3
A	A.satnudSFS1A01G005627	2
A	A.satnudSFS1A01G005639	2
A	A.satnudSFS1A01G005652	5
A	A.satnudSFS1A01G005656	2
A	A.satnudSFS1A01G005657	2
A	A.satnudSFS1A01G005671	4
A	A.satnudSFS1A01G005672	4
A	A.satnudSFS1A01G005678	2
A	A.satnudSFS1A01G005679	2
A	A.satnudSFS1A01G005680	2
A	A.satnudSFS1A01G005682	5
A	A.satnudSFS1A01G005689	2
A	A.satnudSFS1A01G005690	2
A	A.satnudSFS1A01G005692	3
A	A.satnudSFS1A01G005693	2
A	A.satnudSFS1A01G005696	11
A	A.satnudSFS1A01G005708	2
A	A.satnudSFS1A01G005711	2
A	A.satnudSFS1A01G005713	3
A	A.satnudSFS1A01G005714	2
A	A.satnudSFS1A01G005715	2
A	A.satnudSFS1A01G005720	6
A	A.satnudSFS1A01G005722	8
A	A.satnudSFS1A01G005723	6
A	A.satnudSFS1A01G005724	6
A	A.satnudSFS1A01G005725	2
A	A.satnudSFS1A01G005726	2
A	A.satnudSFS1A01G005727	2
A	A.satnudSFS1A01G005728	3
A	A.satnudSFS1A01G005731	5
A	A.satnudSFS1A01G005733	3
A	A.satnudSFS1A01G005740	2
A	A.satnudSFS1A01G005748	2
A	A.satnudSFS1A01G005756	2
A	A.satnudSFS1A01G005758	2
A	A.satnudSFS1A01G005760	6
A	A.satnudSFS1A01G005763	4
A	A.satnudSFS1A01G005779	4
A	A.satnudSFS1A01G005781	9
A	A.satnudSFS1A01G005783	6
A	A.satnudSFS1A01G005787	20
A	A.satnudSFS1A01G005789	3
A	A.satnudSFS1A01G005796	3
A	A.satnudSFS1A01G005799	3
A	A.satnudSFS1A01G005807	3
A	A.satnudSFS1A01G005811	2
A	A.satnudSFS1A01G005814	2
A	A.satnudSFS1A01G005826	2
A	A.satnudSFS1A01G005832	2
A	A.satnudSFS1A01G005839	3
A	A.satnudSFS1A01G005847	5
A	A.satnudSFS1A01G005853	4
A	A.satnudSFS1A01G005855	4
A	A.satnudSFS1A01G005859	2
A	A.satnudSFS1A01G005860	3
A	A.satnudSFS1A01G005863	5
A	A.satnudSFS1A01G005870	4
A	A.satnudSFS1A01G005875	2
A	A.satnudSFS1A01G005876	4
A	A.satnudSFS1A01G005878	4
A	A.satnudSFS1A01G005880	2
A	A.satnudSFS1A01G005884	2
A	A.satnudSFS1A01G005886	2
A	A.satnudSFS1A01G005891	3
A	A.satnudSFS1A01G005894	3
A	A.satnudSFS1A01G005899	2
A	A.satnudSFS1A01G005901	5
A	A.satnudSFS1A01G005902	6
A	A.satnudSFS1A01G005904	5
A	A.satnudSFS1A01G005905	2
A	A.satnudSFS1A01G005911	7
A	A.satnudSFS1A01G005912	2
A	A.satnudSFS1A01G005913	4
A	A.satnudSFS1A01G005924	6
A	A.satnudSFS1A01G005930	3
A	A.satnudSFS1A01G005931	6
A	A.satnudSFS1A01G005932	3
A	A.satnudSFS1A01G005944	4
A	A.satnudSFS1A01G005951	3
A	A.satnudSFS1A01G005962	5
A	A.satnudSFS1A01G005966	2
A	A.satnudSFS1A01G005969	3
A	A.satnudSFS1A01G005980	2
A	A.satnudSFS1A01G005983	2
A	A.satnudSFS1A01G005984	2
A	A.satnudSFS1A01G005985	7
A	A.satnudSFS1A01G005994	5
A	A.satnudSFS1A01G005998	4
A	A.satnudSFS1A01G006001	6
A	A.satnudSFS1A01G006002	2
A	A.satnudSFS1A01G006004	4
A	A.satnudSFS1A01G006011	2
A	A.satnudSFS1A01G006014	2
A	A.satnudSFS1A01G006016	2
A	A.satnudSFS1A01G006023	3
A	A.satnudSFS1A01G006026	2
A	A.satnudSFS1A01G006043	2
A	A.satnudSFS1A01G006052	3
A	A.satnudSFS1A01G006055	2
A	A.satnudSFS1A01G006056	4
A	A.satnudSFS1A01G006058	4
A	A.satnudSFS1A01G006060	3
A	A.satnudSFS1A01G006069	10
A	A.satnudSFS1A01G006077	2
A	A.satnudSFS1A01G006083	3
A	A.satnudSFS1A01G006090	5
A	A.satnudSFS1A01G006097	3
A	A.satnudSFS1A01G006100	5
A	A.satnudSFS1A01G006110	3
A	A.satnudSFS1A01G006121	2
A	A.satnudSFS1A01G006122	3
A	A.satnudSFS1A01G006125	2
A	A.satnudSFS1A01G006132	8
A	A.satnudSFS1A01G006138	5
A	A.satnudSFS1A01G006146	7
A	A.satnudSFS1A01G006152	5
A	A.satnudSFS1A01G006162	3
A	A.satnudSFS1A01G006163	2
A	A.satnudSFS1A01G006165	4
A	A.satnudSFS1A01G006169	3
A	A.satnudSFS1A01G006191	2
A	A.satnudSFS1A01G006194	7
A	A.satnudSFS1A01G006203	5
A	A.satnudSFS1A01G006208	3
A	A.satnudSFS1A01G006233	2
A	A.satnudSFS1A01G006255	8
A	A.satnudSFS1A01G006260	2
A	A.satnudSFS1A01G006262	10
A	A.satnudSFS1A01G006270	6
A	A.satnudSFS1A01G006272	2
A	A.satnudSFS1A01G006280	2
A	A.satnudSFS1A01G006288	3
A	A.satnudSFS1A01G006295	3
A	A.satnudSFS1A01G006297	2
A	A.satnudSFS1A01G006314	3
A	A.satnudSFS1A01G006320	5
A	A.satnudSFS1A01G006333	4
A	A.satnudSFS1A01G006334	2
A	A.satnudSFS1A01G006342	2
A	A.satnudSFS1A01G006364	2
A	A.satnudSFS1A01G006367	5
A	A.satnudSFS1A01G006372	8
A	A.satnudSFS1A01G006374	4
A	A.satnudSFS1A01G006375	5
A	A.satnudSFS1A01G006386	11
A	A.satnudSFS1A01G006396	4
A	A.satnudSFS1A01G006397	8
A	A.satnudSFS1A01G006422	5
A	A.satnudSFS1A01G006429	3
A	A.satnudSFS1A01G006439	3
A	A.satnudSFS1A01G006461	2
A	A.satnudSFS1A01G006465	2
A	A.satnudSFS1A01G006467	3
A	A.satnudSFS1A01G006480	6
A	A.satnudSFS1A01G006482	2
A	A.satnudSFS1A01G006491	2
A	A.satnudSFS1A01G006503	5
A	A.satnudSFS1A01G006506	4
A	A.satnudSFS1A01G006507	3
A	A.satnudSFS1A01G006511	3
A	A.satnudSFS1A01G006514	3
A	A.satnudSFS1A01G006515	4
A	A.satnudSFS1A01G006516	7
A	A.satnudSFS1A01G006525	2
A	A.satnudSFS1A01G006530	2
A	A.satnudSFS1A01G006534	2
A	A.satnudSFS1A01G006539	2
A	A.satnudSFS1A01G006541	3
A	A.satnudSFS1A01G006542	2
A	A.satnudSFS1A01G006543	2
A	A.satnudSFS1A01G006544	2
A	A.satnudSFS1A01G006545	2
A	A.satnudSFS1A01G006551	6
A	A.satnudSFS1A01G006553	2
A	A.satnudSFS1A01G006558	4
A	A.satnudSFS1A01G006562	2
A	A.satnudSFS1A01G006563	3
A	A.satnudSFS1A01G006564	2
A	A.satnudSFS1A01G006566	2
A	A.satnudSFS1A01G006571	2
A	A.satnudSFS1A01G006572	3
A	A.satnudSFS1A01G006575	2
A	A.satnudSFS1A01G006578	8
A	A.satnudSFS1A01G006585	4
A	A.satnudSFS1A01G006587	2
A	A.satnudSFS1A01G006593	3
A	A.satnudSFS1A01G006594	2
A	A.satnudSFS1A01G006596	3
A	A.satnudSFS1A01G006601	2
A	A.satnudSFS1A01G006605	2
A	A.satnudSFS1A01G006616	2
A	A.satnudSFS1A01G006626	2
A	A.satnudSFS1A01G006634	2
A	A.satnudSFS1A01G006640	2
A	A.satnudSFS1A01G006642	6
A	A.satnudSFS1A01G006643	5
A	A.satnudSFS1A01G006651	2
A	A.satnudSFS1A01G006653	6
A	A.satnudSFS1A01G006655	8
A	A.satnudSFS1A01G006657	9
A	A.satnudSFS1A01G006662	2
A	A.satnudSFS1A01G006663	4
A	A.satnudSFS1A01G006673	2
A	A.satnudSFS1A01G006677	2
A	A.satnudSFS1A01G006678	2
A	A.satnudSFS1A01G006687	2
A	A.satnudSFS1A01G006691	5
A	A.satnudSFS1A01G006702	4
A	A.satnudSFS1A01G006705	2
A	A.satnudSFS1A01G006708	5
A	A.satnudSFS1A01G006711	2
A	A.satnudSFS1A01G006712	2
A	A.satnudSFS1A01G006713	2
A	A.satnudSFS1A01G006716	2
A	A.satnudSFS1A01G006717	2
A	A.satnudSFS1A01G006718	2
A	A.satnudSFS1A01G006733	3
A	A.satnudSFS1A01G006762	2
A	A.satnudSFS1A01G006764	2
A	A.satnudSFS1A01G006765	3
A	A.satnudSFS1A01G006780	2
A	A.satnudSFS1A01G006782	2
A	A.satnudSFS1A01G006783	2
A	A.satnudSFS1A01G006784	2
A	A.satnudSFS1A01G006787	4
A	A.satnudSFS1A01G006792	2
A	A.satnudSFS1A01G006796	5
A	A.satnudSFS1A01G006801	4
A	A.satnudSFS1A01G006803	2
A	A.satnudSFS1A01G006807	2
A	A.satnudSFS1A01G006960	3
A	A.satnudSFS1A01G006962	4
C	A.satnudSFS1C01G001098	3
C	A.satnudSFS1C01G001102	4
C	A.satnudSFS1C01G001110	6
C	A.satnudSFS1C01G001112	7
C	A.satnudSFS1C01G001116	5
C	A.satnudSFS1C01G001119	2
C	A.satnudSFS1C01G001121	2
C	A.satnudSFS1C01G001136	5
C	A.satnudSFS1C01G001140	2
C	A.satnudSFS1C01G001156	2
C	A.satnudSFS1C01G001164	3
C	A.satnudSFS1C01G001172	2
C	A.satnudSFS1C01G001173	2
C	A.satnudSFS1C01G001175	2
C	A.satnudSFS1C01G001179	4
C	A.satnudSFS1C01G001182	2
C	A.satnudSFS1C01G001189	2
C	A.satnudSFS1C01G001192	6
C	A.satnudSFS1C01G001194	3
C	A.satnudSFS1C01G001195	4
C	A.satnudSFS1C01G001197	4
C	A.satnudSFS1C01G001204	3
C	A.satnudSFS1C01G001213	2
C	A.satnudSFS1C01G001219	2
C	A.satnudSFS1C01G001220	4
C	A.satnudSFS1C01G001226	2
C	A.satnudSFS1C01G001235	2
C	A.satnudSFS1C01G001236	3
C	A.satnudSFS1C01G001244	7
C	A.satnudSFS1C01G001251	2
C	A.satnudSFS1C01G001252	2
C	A.satnudSFS1C01G001254	2
C	A.satnudSFS1C01G001258	4
C	A.satnudSFS1C01G001259	5
C	A.satnudSFS1C01G001261	5
C	A.satnudSFS1C01G001262	3
C	A.satnudSFS1C01G001266	2
C	A.satnudSFS1C01G001279	2
C	A.satnudSFS1C01G001283	2
C	A.satnudSFS1C01G001285	3
C	A.satnudSFS1C01G001286	3
C	A.satnudSFS1C01G001290	6
C	A.satnudSFS1C01G001291	2
C	A.satnudSFS1C01G001298	7
C	A.satnudSFS1C01G001300	2
C	A.satnudSFS1C01G001305	5
C	A.satnudSFS1C01G001311	3
C	A.satnudSFS1C01G001312	4
C	A.satnudSFS1C01G001315	2
C	A.satnudSFS1C01G001319	2
C	A.satnudSFS1C01G001321	2
C	A.satnudSFS1C01G001324	3
C	A.satnudSFS1C01G001326	3
C	A.satnudSFS1C01G001332	2
C	A.satnudSFS1C01G001337	2
C	A.satnudSFS1C01G001340	4
C	A.satnudSFS1C01G001344	2
C	A.satnudSFS1C01G001345	5
C	A.satnudSFS1C01G001346	2
C	A.satnudSFS1C01G001347	2
C	A.satnudSFS1C01G001353	3
C	A.satnudSFS1C01G001358	3
C	A.satnudSFS1C01G001373	2
C	A.satnudSFS1C01G001387	3
C	A.satnudSFS1C01G001408	3
C	A.satnudSFS1C01G001425	2
C	A.satnudSFS1C01G001429	4
C	A.satnudSFS1C01G001437	2
C	A.satnudSFS1C01G001440	6
C	A.satnudSFS1C01G001442	2
C	A.satnudSFS1C01G001450	2
C	A.satnudSFS1C01G001455	7
C	A.satnudSFS1C01G001457	3
C	A.satnudSFS1C01G001458	5
C	A.satnudSFS1C01G001460	2
C	A.satnudSFS1C01G001461	2
C	A.satnudSFS1C01G001462	2
C	A.satnudSFS1C01G001482	2
C	A.satnudSFS1C01G001494	3
C	A.satnudSFS1C01G001511	2
C	A.satnudSFS1C01G001513	5
C	A.satnudSFS1C01G001517	3
C	A.satnudSFS1C01G001526	2
C	A.satnudSFS1C01G001529	2
C	A.satnudSFS1C01G001533	6
C	A.satnudSFS1C01G001547	3
C	A.satnudSFS1C01G001562	3
C	A.satnudSFS1C01G001584	6
C	A.satnudSFS1C01G001602	6
C	A.satnudSFS1C01G001607	5
C	A.satnudSFS1C01G001615	4
C	A.satnudSFS1C01G001626	5
C	A.satnudSFS1C01G001636	9
C	A.satnudSFS1C01G001646	2
C	A.satnudSFS1C01G001647	3
C	A.satnudSFS1C01G001649	2
C	A.satnudSFS1C01G001653	2
C	A.satnudSFS1C01G001655	3
C	A.satnudSFS1C01G001656	3
C	A.satnudSFS1C01G001663	2
C	A.satnudSFS1C01G001677	2
C	A.satnudSFS1C01G001683	3
C	A.satnudSFS1C01G001688	2
C	A.satnudSFS1C01G001691	2
C	A.satnudSFS1C01G001699	2
C	A.satnudSFS1C01G001703	2
C	A.satnudSFS1C01G001725	3
C	A.satnudSFS1C01G001730	3
C	A.satnudSFS1C01G001734	6
C	A.satnudSFS1C01G001739	3
C	A.satnudSFS1C01G001744	2
C	A.satnudSFS1C01G001750	4
C	A.satnudSFS1C01G001754	7
C	A.satnudSFS1C01G001769	4
C	A.satnudSFS1C01G001780	3
C	A.satnudSFS1C01G001785	2
C	A.satnudSFS1C01G001796	2
C	A.satnudSFS1C01G001802	4
C	A.satnudSFS1C01G001806	2
C	A.satnudSFS1C01G001815	3
C	A.satnudSFS1C01G001817	2
C	A.satnudSFS1C01G001819	4
C	A.satnudSFS1C01G001821	4
C	A.satnudSFS1C01G001824	5
C	A.satnudSFS1C01G001829	15
C	A.satnudSFS1C01G001853	3
C	A.satnudSFS1C01G001862	10
C	A.satnudSFS1C01G001863	5
C	A.satnudSFS1C01G001881	4
C	A.satnudSFS1C01G001890	2
C	A.satnudSFS1C01G001897	4
C	A.satnudSFS1C01G001898	3
C	A.satnudSFS1C01G001900	4
C	A.satnudSFS1C01G001928	2
C	A.satnudSFS1C01G001929	4
C	A.satnudSFS1C01G001936	3
C	A.satnudSFS1C01G001939	2
C	A.satnudSFS1C01G001941	2
C	A.satnudSFS1C01G001942	3
C	A.satnudSFS1C01G001943	3
C	A.satnudSFS1C01G001945	4
C	A.satnudSFS1C01G001947	2
C	A.satnudSFS1C01G001952	5
C	A.satnudSFS1C01G001974	2
C	A.satnudSFS1C01G001976	3
C	A.satnudSFS1C01G001978	3
C	A.satnudSFS1C01G001984	8
C	A.satnudSFS1C01G001997	3
C	A.satnudSFS1C01G002003	2
C	A.satnudSFS1C01G002025	2
C	A.satnudSFS1C01G002026	5
C	A.satnudSFS1C01G002031	2
C	A.satnudSFS1C01G002033	2
C	A.satnudSFS1C01G002037	6
C	A.satnudSFS1C01G002038	8
C	A.satnudSFS1C01G002047	4
C	A.satnudSFS1C01G002048	2
C	A.satnudSFS1C01G002050	2
C	A.satnudSFS1C01G002053	3
C	A.satnudSFS1C01G002056	4
C	A.satnudSFS1C01G002058	3
C	A.satnudSFS1C01G002062	4
C	A.satnudSFS1C01G002063	2
C	A.satnudSFS1C01G002064	2
C	A.satnudSFS1C01G002065	4
C	A.satnudSFS1C01G002073	3
C	A.satnudSFS1C01G002075	2
C	A.satnudSFS1C01G002078	4
C	A.satnudSFS1C01G002079	3
C	A.satnudSFS1C01G002080	6
C	A.satnudSFS1C01G002081	4
C	A.satnudSFS1C01G002082	2
C	A.satnudSFS1C01G002086	3
C	A.satnudSFS1C01G002090	5
C	A.satnudSFS1C01G002097	2
C	A.satnudSFS1C01G002099	5
C	A.satnudSFS1C01G002103	6
C	A.satnudSFS1C01G002104	5
C	A.satnudSFS1C01G002111	6
C	A.satnudSFS1C01G002112	3
C	A.satnudSFS1C01G002113	2
C	A.satnudSFS1C01G002117	8
C	A.satnudSFS1C01G002120	3
C	A.satnudSFS1C01G002139	4
C	A.satnudSFS1C01G002144	2
C	A.satnudSFS1C01G002150	2
C	A.satnudSFS1C01G002151	4
C	A.satnudSFS1C01G002162	2
C	A.satnudSFS1C01G002168	12
C	A.satnudSFS1C01G002176	7
C	A.satnudSFS1C01G002177	3
C	A.satnudSFS1C01G002179	2
C	A.satnudSFS1C01G002187	3
C	A.satnudSFS1C01G002198	4
C	A.satnudSFS1C01G002208	10
C	A.satnudSFS1C01G002214	2
C	A.satnudSFS1C01G002215	3
C	A.satnudSFS1C01G002226	5
C	A.satnudSFS1C01G002232	3
C	A.satnudSFS1C01G002245	2
C	A.satnudSFS1C01G002248	2
C	A.satnudSFS1C01G002250	3
C	A.satnudSFS1C01G002254	6
C	A.satnudSFS1C01G002256	8
C	A.satnudSFS1C01G002257	11
C	A.satnudSFS1C01G002260	2
C	A.satnudSFS1C01G002261	2
C	A.satnudSFS1C01G002263	2
C	A.satnudSFS1C01G002264	2
C	A.satnudSFS1C01G002274	5
C	A.satnudSFS1C01G002276	4
C	A.satnudSFS1C01G002283	10
C	A.satnudSFS1C01G002284	4
C	A.satnudSFS1C01G002287	2
C	A.satnudSFS1C01G002293	5
C	A.satnudSFS1C01G002298	2
C	A.satnudSFS1C01G002299	4
C	A.satnudSFS1C01G002300	2
C	A.satnudSFS1C01G002301	2
C	A.satnudSFS1C01G002312	6
C	A.satnudSFS1C01G002317	9
C	A.satnudSFS1C01G002322	2
C	A.satnudSFS1C01G002325	3
C	A.satnudSFS1C01G002326	3
C	A.satnudSFS1C01G002329	2
C	A.satnudSFS1C01G002339	2
C	A.satnudSFS1C01G002340	3
C	A.satnudSFS1C01G002351	2
C	A.satnudSFS1C01G002353	3
C	A.satnudSFS1C01G002355	3
C	A.satnudSFS1C01G002362	2
C	A.satnudSFS1C01G002363	2
C	A.satnudSFS1C01G002368	4
C	A.satnudSFS1C01G002378	2
C	A.satnudSFS1C01G002384	2
C	A.satnudSFS1C01G002385	2
C	A.satnudSFS1C01G002391	2
C	A.satnudSFS1C01G002392	4
C	A.satnudSFS1C01G002400	8
C	A.satnudSFS1C01G002407	2
C	A.satnudSFS1C01G002433	2
C	A.satnudSFS1C01G002434	2
C	A.satnudSFS1C01G002438	14
C	A.satnudSFS1C01G002458	4
C	A.satnudSFS1C01G002464	3
C	A.satnudSFS1C01G002465	4
C	A.satnudSFS1C01G002466	3
C	A.satnudSFS1C01G002472	3
C	A.satnudSFS1C01G002473	2
C	A.satnudSFS1C01G002482	3
C	A.satnudSFS1C01G002483	5
C	A.satnudSFS1C01G002500	3
C	A.satnudSFS1C01G002501	3
C	A.satnudSFS1C01G002511	3
C	A.satnudSFS1C01G002514	2
C	A.satnudSFS1C01G002524	3
C	A.satnudSFS1C01G002542	3
C	A.satnudSFS1C01G002543	2
C	A.satnudSFS1C01G002547	2
C	A.satnudSFS1C01G002555	4
C	A.satnudSFS1C01G002564	3
C	A.satnudSFS1C01G002565	3
C	A.satnudSFS1C01G002566	3
C	A.satnudSFS1C01G002568	6
C	A.satnudSFS1C01G002578	3
C	A.satnudSFS1C01G002579	3
C	A.satnudSFS1C01G002580	2
C	A.satnudSFS1C01G002582	2
C	A.satnudSFS1C01G002583	4
C	A.satnudSFS1C01G002584	3
C	A.satnudSFS1C01G002590	3
C	A.satnudSFS1C01G002591	2
C	A.satnudSFS1C01G002592	3
C	A.satnudSFS1C01G002597	2
C	A.satnudSFS1C01G002599	2
C	A.satnudSFS1C01G002600	3
C	A.satnudSFS1C01G002610	4
C	A.satnudSFS1C01G002612	6
C	A.satnudSFS1C01G002616	3
C	A.satnudSFS1C01G002621	7
C	A.satnudSFS1C01G002624	3
C	A.satnudSFS1C01G002625	3
C	A.satnudSFS1C01G002627	2
C	A.satnudSFS1C01G002629	4
C	A.satnudSFS1C01G002646	10
C	A.satnudSFS1C01G002652	2
C	A.satnudSFS1C01G002653	3
C	A.satnudSFS1C01G002654	2
C	A.satnudSFS1C01G002662	2
C	A.satnudSFS1C01G002663	4
C	A.satnudSFS1C01G002677	2
C	A.satnudSFS1C01G002681	2
C	A.satnudSFS1C01G002687	3
C	A.satnudSFS1C01G002697	4
C	A.satnudSFS1C01G002698	3
C	A.satnudSFS1C01G002700	4
C	A.satnudSFS1C01G002703	3
C	A.satnudSFS1C01G002704	4
C	A.satnudSFS1C01G002705	2
C	A.satnudSFS1C01G002710	2
C	A.satnudSFS1C01G002711	2
C	A.satnudSFS1C01G002712	2
C	A.satnudSFS1C01G002713	3
C	A.satnudSFS1C01G002715	6
C	A.satnudSFS1C01G002716	2
C	A.satnudSFS1C01G002719	3
C	A.satnudSFS1C01G002720	3
C	A.satnudSFS1C01G002735	2
C	A.satnudSFS1C01G002739	2
C	A.satnudSFS1C01G002741	4
C	A.satnudSFS1C01G002746	11
C	A.satnudSFS1C01G002747	2
C	A.satnudSFS1C01G002755	2
C	A.satnudSFS1C01G002759	4
C	A.satnudSFS1C01G002760	6
C	A.satnudSFS1C01G002763	4
C	A.satnudSFS1C01G002767	8
C	A.satnudSFS1C01G002774	5
C	A.satnudSFS1C01G002785	2
C	A.satnudSFS1C01G002787	5
C	A.satnudSFS1C01G002800	3
C	A.satnudSFS1C01G002808	9
C	A.satnudSFS1C01G002810	3
C	A.satnudSFS1C01G002815	2
C	A.satnudSFS1C01G002816	2
C	A.satnudSFS1C01G002817	4
C	A.satnudSFS1C01G002818	3
C	A.satnudSFS1C01G002825	3
C	A.satnudSFS1C01G002828	2
C	A.satnudSFS1C01G002829	3
C	A.satnudSFS1C01G002830	2
C	A.satnudSFS1C01G002831	3
C	A.satnudSFS1C01G002834	3
C	A.satnudSFS1C01G002840	4
C	A.satnudSFS1C01G002841	3
C	A.satnudSFS1C01G002844	2
C	A.satnudSFS1C01G002861	2
C	A.satnudSFS1C01G002864	2
C	A.satnudSFS1C01G002867	2
C	A.satnudSFS1C01G002868	3
C	A.satnudSFS1C01G002869	7
C	A.satnudSFS1C01G002870	4
C	A.satnudSFS1C01G002878	3
C	A.satnudSFS1C01G002883	3
C	A.satnudSFS1C01G002887	2
C	A.satnudSFS1C01G002891	2
C	A.satnudSFS1C01G002892	2
C	A.satnudSFS1C01G002893	3
C	A.satnudSFS1C01G002900	2
C	A.satnudSFS1C01G002904	2
C	A.satnudSFS1C01G002911	2
C	A.satnudSFS1C01G002918	5
C	A.satnudSFS1C01G002921	3
C	A.satnudSFS1C01G002924	2
C	A.satnudSFS1C01G002930	3
C	A.satnudSFS1C01G002940	2
C	A.satnudSFS1C01G002941	2
C	A.satnudSFS1C01G002947	5
C	A.satnudSFS1C01G002950	2
C	A.satnudSFS1C01G002951	3
C	A.satnudSFS1C01G002952	4
C	A.satnudSFS1C01G002954	2
C	A.satnudSFS1C01G002965	3
C	A.satnudSFS1C01G002967	2
C	A.satnudSFS1C01G002968	2
C	A.satnudSFS1C01G002973	5
C	A.satnudSFS1C01G002975	2
C	A.satnudSFS1C01G002979	5
C	A.satnudSFS1C01G002984	2
C	A.satnudSFS1C01G002985	6
C	A.satnudSFS1C01G002987	3
C	A.satnudSFS1C01G002990	5
C	A.satnudSFS1C01G002992	3
C	A.satnudSFS1C01G002996	3
C	A.satnudSFS1C01G002998	4
C	A.satnudSFS1C01G002999	2
C	A.satnudSFS1C01G003000	3
C	A.satnudSFS1C01G003007	3
C	A.satnudSFS1C01G003008	3
C	A.satnudSFS1C01G003015	5
C	A.satnudSFS1C01G003016	8
C	A.satnudSFS1C01G003018	2
C	A.satnudSFS1C01G003019	5
C	A.satnudSFS1C01G003020	3
C	A.satnudSFS1C01G003023	7
C	A.satnudSFS1C01G003025	2
C	A.satnudSFS1C01G003029	7
C	A.satnudSFS1C01G003031	8
C	A.satnudSFS1C01G003032	4
C	A.satnudSFS1C01G003051	2
C	A.satnudSFS1C01G003056	2
C	A.satnudSFS1C01G003057	3
C	A.satnudSFS1C01G003059	7
C	A.satnudSFS1C01G003060	2
C	A.satnudSFS1C01G003134	4
C	A.satnudSFS1C01G003135	2
C	A.satnudSFS1C01G003136	6
D	A.satnudSFS1D01G000013	2
D	A.satnudSFS1D01G000014	2
D	A.satnudSFS1D01G000047	2
D	A.satnudSFS1D01G000054	2
D	A.satnudSFS1D01G000055	4
D	A.satnudSFS1D01G000078	3
D	A.satnudSFS1D01G000080	3
D	A.satnudSFS1D01G000085	2
D	A.satnudSFS1D01G000086	2
D	A.satnudSFS1D01G000098	3
D	A.satnudSFS1D01G000121	4
D	A.satnudSFS1D01G000135	2
D	A.satnudSFS1D01G000141	5
D	A.satnudSFS1D01G000147	2
D	A.satnudSFS1D01G000184	3
D	A.satnudSFS1D01G000188	3
D	A.satnudSFS1D01G000195	2
D	A.satnudSFS1D01G000225	3
D	A.satnudSFS1D01G000238	2
D	A.satnudSFS1D01G000239	2
D	A.satnudSFS1D01G000247	3
D	A.satnudSFS1D01G000262	3
D	A.satnudSFS1D01G000267	2
D	A.satnudSFS1D01G000270	4
D	A.satnudSFS1D01G000272	2
D	A.satnudSFS1D01G000289	2
D	A.satnudSFS1D01G000293	3
D	A.satnudSFS1D01G000294	2
D	A.satnudSFS1D01G000313	2
D	A.satnudSFS1D01G000314	5
D	A.satnudSFS1D01G000325	3
D	A.satnudSFS1D01G000331	4
D	A.satnudSFS1D01G000333	3
D	A.satnudSFS1D01G000334	2
D	A.satnudSFS1D01G000340	2
D	A.satnudSFS1D01G000343	2
D	A.satnudSFS1D01G000346	2
D	A.satnudSFS1D01G000363	4
D	A.satnudSFS1D01G000370	2
D	A.satnudSFS1D01G000374	4
D	A.satnudSFS1D01G000375	2
D	A.satnudSFS1D01G000376	4
D	A.satnudSFS1D01G000390	3
D	A.satnudSFS1D01G000392	3
D	A.satnudSFS1D01G000396	2
D	A.satnudSFS1D01G000398	3
D	A.satnudSFS1D01G000400	3
D	A.satnudSFS1D01G000417	3
D	A.satnudSFS1D01G000420	2
D	A.satnudSFS1D01G000421	2
D	A.satnudSFS1D01G000423	2
D	A.satnudSFS1D01G000432	5
D	A.satnudSFS1D01G000433	2
D	A.satnudSFS1D01G000446	5
D	A.satnudSFS1D01G000447	5
D	A.satnudSFS1D01G000452	2
D	A.satnudSFS1D01G000454	3
D	A.satnudSFS1D01G000464	2
D	A.satnudSFS1D01G000466	5
D	A.satnudSFS1D01G000469	2
D	A.satnudSFS1D01G000476	3
D	A.satnudSFS1D01G000477	3
D	A.satnudSFS1D01G000478	3
D	A.satnudSFS1D01G000483	2
D	A.satnudSFS1D01G000484	2
D	A.satnudSFS1D01G000488	2
D	A.satnudSFS1D01G000489	2
D	A.satnudSFS1D01G000493	3
D	A.satnudSFS1D01G000494	3
D	A.satnudSFS1D01G000495	2
D	A.satnudSFS1D01G000497	6
D	A.satnudSFS1D01G000499	7
D	A.satnudSFS1D01G000501	4
D	A.satnudSFS1D01G000502	5
D	A.satnudSFS1D01G000503	2
D	A.satnudSFS1D01G000505	2
D	A.satnudSFS1D01G000507	2
D	A.satnudSFS1D01G000508	4
D	A.satnudSFS1D01G000512	3
D	A.satnudSFS1D01G000517	4
D	A.satnudSFS1D01G000522	3
D	A.satnudSFS1D01G000524	2
D	A.satnudSFS1D01G000532	4
D	A.satnudSFS1D01G000534	6
D	A.satnudSFS1D01G000537	3
D	A.satnudSFS1D01G000538	5
D	A.satnudSFS1D01G000549	3
D	A.satnudSFS1D01G000550	5
D	A.satnudSFS1D01G000551	3
D	A.satnudSFS1D01G000552	3
D	A.satnudSFS1D01G000557	2
D	A.satnudSFS1D01G000559	2
D	A.satnudSFS1D01G000568	2
D	A.satnudSFS1D01G000569	3
D	A.satnudSFS1D01G000571	5
D	A.satnudSFS1D01G000572	3
D	A.satnudSFS1D01G000573	3
D	A.satnudSFS1D01G000574	8
D	A.satnudSFS1D01G000584	2
D	A.satnudSFS1D01G000586	2
D	A.satnudSFS1D01G000617	2
D	A.satnudSFS1D01G000619	3
D	A.satnudSFS1D01G000620	7
D	A.satnudSFS1D01G000626	5
D	A.satnudSFS1D01G000627	2
D	A.satnudSFS1D01G000629	2
D	A.satnudSFS1D01G000633	4
D	A.satnudSFS1D01G000649	2
D	A.satnudSFS1D01G000650	5
D	A.satnudSFS1D01G000651	3
D	A.satnudSFS1D01G000654	2
D	A.satnudSFS1D01G000656	2
D	A.satnudSFS1D01G000657	3
D	A.satnudSFS1D01G000659	6
D	A.satnudSFS1D01G000674	2
D	A.satnudSFS1D01G000675	2
D	A.satnudSFS1D01G000688	2
D	A.satnudSFS1D01G000698	2
D	A.satnudSFS1D01G000703	2
D	A.satnudSFS1D01G000705	3
D	A.satnudSFS1D01G000706	2
D	A.satnudSFS1D01G000708	2
D	A.satnudSFS1D01G000711	2
D	A.satnudSFS1D01G000714	2
D	A.satnudSFS1D01G000721	2
D	A.satnudSFS1D01G000723	3
D	A.satnudSFS1D01G000731	2
D	A.satnudSFS1D01G000732	4
D	A.satnudSFS1D01G000734	2
D	A.satnudSFS1D01G000735	2
D	A.satnudSFS1D01G000740	3
D	A.satnudSFS1D01G000743	6
D	A.satnudSFS1D01G000746	4
D	A.satnudSFS1D01G000747	2
D	A.satnudSFS1D01G000750	8
D	A.satnudSFS1D01G000754	2
D	A.satnudSFS1D01G000765	2
D	A.satnudSFS1D01G000767	2
D	A.satnudSFS1D01G000788	2
D	A.satnudSFS1D01G000789	2
D	A.satnudSFS1D01G000793	2
D	A.satnudSFS1D01G000798	2
D	A.satnudSFS1D01G000799	2
D	A.satnudSFS1D01G000800	6
D	A.satnudSFS1D01G000807	10
D	A.satnudSFS1D01G000809	2
D	A.satnudSFS1D01G000810	3
D	A.satnudSFS1D01G000826	2
D	A.satnudSFS1D01G000829	2
D	A.satnudSFS1D01G000832	2
D	A.satnudSFS1D01G000833	4
D	A.satnudSFS1D01G000838	2
D	A.satnudSFS1D01G000840	4
D	A.satnudSFS1D01G000841	4
D	A.satnudSFS1D01G000847	2
D	A.satnudSFS1D01G000849	6
D	A.satnudSFS1D01G000851	2
D	A.satnudSFS1D01G000856	2
D	A.satnudSFS1D01G000859	4
D	A.satnudSFS1D01G000862	3
D	A.satnudSFS1D01G000864	2
D	A.satnudSFS1D01G000867	3
D	A.satnudSFS1D01G000868	2
D	A.satnudSFS1D01G000873	2
D	A.satnudSFS1D01G000876	4
D	A.satnudSFS1D01G000882	2
D	A.satnudSFS1D01G000884	6
D	A.satnudSFS1D01G000885	3
D	A.satnudSFS1D01G000888	4
D	A.satnudSFS1D01G000889	2
D	A.satnudSFS1D01G000894	2
D	A.satnudSFS1D01G000897	8
D	A.satnudSFS1D01G000901	3
D	A.satnudSFS1D01G000903	2
D	A.satnudSFS1D01G000905	2
D	A.satnudSFS1D01G000906	3
D	A.satnudSFS1D01G000909	2
D	A.satnudSFS1D01G000918	4
D	A.satnudSFS1D01G000920	2
D	A.satnudSFS1D01G000921	3
D	A.satnudSFS1D01G000929	2
D	A.satnudSFS1D01G000933	5
D	A.satnudSFS1D01G000953	2
D	A.satnudSFS1D01G000954	2
D	A.satnudSFS1D01G000966	3
D	A.satnudSFS1D01G000967	6
D	A.satnudSFS1D01G000970	2
D	A.satnudSFS1D01G000972	2
D	A.satnudSFS1D01G000974	2
D	A.satnudSFS1D01G000975	8
D	A.satnudSFS1D01G000977	4
D	A.satnudSFS1D01G000990	6
D	A.satnudSFS1D01G000993	3
D	A.satnudSFS1D01G000995	2
D	A.satnudSFS1D01G000996	5
D	A.satnudSFS1D01G000997	2
D	A.satnudSFS1D01G000999	2
D	A.satnudSFS1D01G001001	5
D	A.satnudSFS1D01G001002	3
D	A.satnudSFS1D01G001006	2
D	A.satnudSFS1D01G001008	2
D	A.satnudSFS1D01G001013	3
D	A.satnudSFS1D01G001014	4
D	A.satnudSFS1D01G001015	3
D	A.satnudSFS1D01G001016	2
D	A.satnudSFS1D01G001023	2
D	A.satnudSFS1D01G001025	2
D	A.satnudSFS1D01G001027	2
D	A.satnudSFS1D01G001028	3
D	A.satnudSFS1D01G001029	3
D	A.satnudSFS1D01G001031	25
D	A.satnudSFS1D01G001040	4
D	A.satnudSFS1D01G001041	2
D	A.satnudSFS1D01G001044	2
D	A.satnudSFS1D01G001046	3
D	A.satnudSFS1D01G001049	4
D	A.satnudSFS1D01G001051	7
D	A.satnudSFS1D01G001056	2
D	A.satnudSFS1D01G001063	4
D	A.satnudSFS1D01G001066	3
D	A.satnudSFS1D01G001072	2
D	A.satnudSFS1D01G001075	3
D	A.satnudSFS1D01G001085	4
D	A.satnudSFS1D01G001088	4
D	A.satnudSFS1D01G001089	3
D	A.satnudSFS1D01G001090	6
D	A.satnudSFS1D01G001092	2
D	A.satnudSFS1D01G001093	4
D	A.satnudSFS1D01G001104	4
D	A.satnudSFS1D01G001105	2
D	A.satnudSFS1D01G001107	3
D	A.satnudSFS1D01G001112	2
D	A.satnudSFS1D01G001114	3
D	A.satnudSFS1D01G001115	5
D	A.satnudSFS1D01G001117	3
D	A.satnudSFS1D01G001118	3
D	A.satnudSFS1D01G001119	7
D	A.satnudSFS1D01G001129	2
D	A.satnudSFS1D01G001132	3
D	A.satnudSFS1D01G001137	6
D	A.satnudSFS1D01G001142	3
D	A.satnudSFS1D01G001143	2
D	A.satnudSFS1D01G001146	5
D	A.satnudSFS1D01G001151	2
D	A.satnudSFS1D01G001154	3
D	A.satnudSFS1D01G001155	5
D	A.satnudSFS1D01G001161	4
D	A.satnudSFS1D01G001163	3
D	A.satnudSFS1D01G001181	2
D	A.satnudSFS1D01G001183	2
D	A.satnudSFS1D01G001185	2
D	A.satnudSFS1D01G001190	2
D	A.satnudSFS1D01G001194	3
D	A.satnudSFS1D01G001195	3
D	A.satnudSFS1D01G001196	2
D	A.satnudSFS1D01G001197	3
D	A.satnudSFS1D01G001198	6
D	A.satnudSFS1D01G001203	4
D	A.satnudSFS1D01G001208	2
D	A.satnudSFS1D01G001209	2
D	A.satnudSFS1D01G001214	4
D	A.satnudSFS1D01G001217	2
D	A.satnudSFS1D01G001218	4
D	A.satnudSFS1D01G001235	3
D	A.satnudSFS1D01G001237	6
D	A.satnudSFS1D01G001240	4
D	A.satnudSFS1D01G001241	2
D	A.satnudSFS1D01G001248	3
D	A.satnudSFS1D01G001255	3
D	A.satnudSFS1D01G001257	2
D	A.satnudSFS1D01G001263	2
D	A.satnudSFS1D01G001265	3
D	A.satnudSFS1D01G001267	2
D	A.satnudSFS1D01G001286	11
D	A.satnudSFS1D01G001292	5
D	A.satnudSFS1D01G001293	6
D	A.satnudSFS1D01G001297	2
D	A.satnudSFS1D01G001300	3
D	A.satnudSFS1D01G001301	2
D	A.satnudSFS1D01G001302	2
D	A.satnudSFS1D01G001303	2
D	A.satnudSFS1D01G001304	4
D	A.satnudSFS1D01G001305	2
D	A.satnudSFS1D01G001307	3
D	A.satnudSFS1D01G001308	3
D	A.satnudSFS1D01G001309	3
D	A.satnudSFS1D01G001311	2
D	A.satnudSFS1D01G001314	2
D	A.satnudSFS1D01G001323	3
D	A.satnudSFS1D01G001332	2
D	A.satnudSFS1D01G001339	3
D	A.satnudSFS1D01G001340	2
D	A.satnudSFS1D01G001345	2
D	A.satnudSFS1D01G001347	2
D	A.satnudSFS1D01G001348	3
D	A.satnudSFS1D01G001349	9
D	A.satnudSFS1D01G001356	2
D	A.satnudSFS1D01G001358	2
D	A.satnudSFS1D01G001359	3
D	A.satnudSFS1D01G001362	3
D	A.satnudSFS1D01G001363	2
D	A.satnudSFS1D01G001364	2
D	A.satnudSFS1D01G001367	6
D	A.satnudSFS1D01G001372	2
D	A.satnudSFS1D01G001385	2
D	A.satnudSFS1D01G001390	3
D	A.satnudSFS1D01G001400	3
D	A.satnudSFS1D01G001406	9
D	A.satnudSFS1D01G001410	2
D	A.satnudSFS1D01G001411	3
D	A.satnudSFS1D01G001414	3
D	A.satnudSFS1D01G001415	4
D	A.satnudSFS1D01G001423	3
D	A.satnudSFS1D01G001425	5
D	A.satnudSFS1D01G001427	4
D	A.satnudSFS1D01G001428	4
D	A.satnudSFS1D01G001431	2
D	A.satnudSFS1D01G001435	3
D	A.satnudSFS1D01G001436	6
D	A.satnudSFS1D01G001437	2
D	A.satnudSFS1D01G001440	2
D	A.satnudSFS1D01G001445	6
D	A.satnudSFS1D01G001446	2
D	A.satnudSFS1D01G001448	4
D	A.satnudSFS1D01G001450	3
D	A.satnudSFS1D01G001451	5
D	A.satnudSFS1D01G001452	4
D	A.satnudSFS1D01G001456	6
D	A.satnudSFS1D01G001459	2
D	A.satnudSFS1D01G001460	2
D	A.satnudSFS1D01G001461	2
D	A.satnudSFS1D01G001473	2
D	A.satnudSFS1D01G001475	4
D	A.satnudSFS1D01G001476	5
D	A.satnudSFS1D01G001479	11
D	A.satnudSFS1D01G001484	3
D	A.satnudSFS1D01G001509	3
D	A.satnudSFS1D01G001510	2
D	A.satnudSFS1D01G001511	3
D	A.satnudSFS1D01G001515	2
D	A.satnudSFS1D01G001516	2
D	A.satnudSFS1D01G001526	2
D	A.satnudSFS1D01G001527	6
D	A.satnudSFS1D01G001528	2
D	A.satnudSFS1D01G001530	2
D	A.satnudSFS1D01G001534	4
D	A.satnudSFS1D01G001535	3
D	A.satnudSFS1D01G001536	2
D	A.satnudSFS1D01G001540	2
D	A.satnudSFS1D01G001541	2
D	A.satnudSFS1D01G001545	2
D	A.satnudSFS1D01G001547	4
D	A.satnudSFS1D01G001549	2
D	A.satnudSFS1D01G001553	2
D	A.satnudSFS1D01G001557	2
D	A.satnudSFS1D01G001561	2
D	A.satnudSFS1D01G001562	3
D	A.satnudSFS1D01G001575	2
D	A.satnudSFS1D01G001577	3
D	A.satnudSFS1D01G001580	6
D	A.satnudSFS1D01G001584	3
D	A.satnudSFS1D01G001586	2
D	A.satnudSFS1D01G001587	2
D	A.satnudSFS1D01G001588	4
D	A.satnudSFS1D01G001594	2
D	A.satnudSFS1D01G001595	4
D	A.satnudSFS1D01G001596	2
D	A.satnudSFS1D01G001597	3
D	A.satnudSFS1D01G001599	5
D	A.satnudSFS1D01G001600	2
D	A.satnudSFS1D01G001602	2
D	A.satnudSFS1D01G001604	8
D	A.satnudSFS1D01G001606	2
D	A.satnudSFS1D01G001608	2
D	A.satnudSFS1D01G001615	5
D	A.satnudSFS1D01G001620	4
D	A.satnudSFS1D01G001622	2
D	A.satnudSFS1D01G001625	4
D	A.satnudSFS1D01G001629	5
D	A.satnudSFS1D01G001632	3
D	A.satnudSFS1D01G001634	4
D	A.satnudSFS1D01G001637	2
D	A.satnudSFS1D01G001638	2
D	A.satnudSFS1D01G001644	3
D	A.satnudSFS1D01G001646	2
D	A.satnudSFS1D01G001648	2
D	A.satnudSFS1D01G001649	5
D	A.satnudSFS1D01G001659	6
D	A.satnudSFS1D01G001667	5
D	A.satnudSFS1D01G001668	2
D	A.satnudSFS1D01G001669	3
D	A.satnudSFS1D01G001670	3
D	A.satnudSFS1D01G001671	3
D	A.satnudSFS1D01G001672	2
D	A.satnudSFS1D01G001674	2
D	A.satnudSFS1D01G001676	4
D	A.satnudSFS1D01G001682	2
D	A.satnudSFS1D01G001683	2
D	A.satnudSFS1D01G001689	12
D	A.satnudSFS1D01G001692	3
D	A.satnudSFS1D01G001693	2
D	A.satnudSFS1D01G001695	2
D	A.satnudSFS1D01G001697	3
D	A.satnudSFS1D01G001698	2
D	A.satnudSFS1D01G001704	3
D	A.satnudSFS1D01G001705	3
D	A.satnudSFS1D01G001706	2
D	A.satnudSFS1D01G001708	3
D	A.satnudSFS1D01G001709	8
D	A.satnudSFS1D01G001711	3
D	A.satnudSFS1D01G001713	3
D	A.satnudSFS1D01G001716	3
D	A.satnudSFS1D01G001717	8
D	A.satnudSFS1D01G001718	3
D	A.satnudSFS1D01G001729	3
D	A.satnudSFS1D01G001734	5
D	A.satnudSFS1D01G001735	3
D	A.satnudSFS1D01G001736	2
D	A.satnudSFS1D01G001738	7
D	A.satnudSFS1D01G001741	4
D	A.satnudSFS1D01G001743	13
D	A.satnudSFS1D01G001744	4
D	A.satnudSFS1D01G001747	3
D	A.satnudSFS1D01G001750	2
D	A.satnudSFS1D01G001751	4
D	A.satnudSFS1D01G001752	2
D	A.satnudSFS1D01G001753	13
D	A.satnudSFS1D01G001756	3
D	A.satnudSFS1D01G001757	3
D	A.satnudSFS1D01G001759	5
D	A.satnudSFS1D01G001760	2
D	A.satnudSFS1D01G001763	4
D	A.satnudSFS1D01G001890	4
D	A.satnudSFS1D01G001891	4
D	A.satnudSFS1D01G001901	7
D	A.satnudSFS1D01G002466	2
D	A.satnudSFS1D01G002506	7
D	A.satnudSFS1D01G002685	3
D	A.satnudSFS1D01G002686	3
D	A.satnudSFS1D01G002687	2
D	A.satnudSFS1D01G002691	2
D	A.satnudSFS1D01G002692	2
D	A.satnudSFS1D01G002699	2
D	A.satnudSFS1D01G002724	3
D	A.satnudSFS1D01G002728	8
D	A.satnudSFS1D01G002729	2
D	A.satnudSFS1D01G002730	4
D	A.satnudSFS1D01G002734	2
D	A.satnudSFS1D01G002737	2
D	A.satnudSFS1D01G002891	2
D	A.satnudSFS1D01G002934	5
D	A.satnudSFS1D01G002942	3
D	A.satnudSFS1D01G003782	3
D	A.satnudSFS1D01G003973	2
D	A.satnudSFS1D01G004756	2
D	A.satnudSFS1D01G004757	8
D	A.satnudSFS1D01G004759	3
D	A.satnudSFS1D01G004760	2
D	A.satnudSFS1D01G004779	4
D	A.satnudSFS1D01G004791	6
D	A.satnudSFS1D01G004792	5
D	A.satnudSFS1D01G004798	4
D	A.satnudSFS1D01G004799	5
D	A.satnudSFS1D01G004800	2
D	A.satnudSFS1D01G004801	3
D	A.satnudSFS1D01G004802	6
D	A.satnudSFS1D01G004807	3
D	A.satnudSFS1D01G004815	2
D	A.satnudSFS1D01G004816	6
D	A.satnudSFS1D01G004817	2
D	A.satnudSFS1D01G004824	5
D	A.satnudSFS1D01G004825	3
D	A.satnudSFS1D01G004829	2
D	A.satnudSFS1D01G004832	2
D	A.satnudSFS1D01G004835	2
D	A.satnudSFS1D01G004838	6
D	A.satnudSFS1D01G004843	7
D	A.satnudSFS1D01G004847	4
D	A.satnudSFS1D01G004848	2
D	A.satnudSFS1D01G004850	5
D	A.satnudSFS1D01G004853	2
D	A.satnudSFS1D01G004855	2
D	A.satnudSFS1D01G004862	2
D	A.satnudSFS1D01G004864	2
D	A.satnudSFS1D01G004865	4
D	A.satnudSFS1D01G004866	2
D	A.satnudSFS1D01G004868	2
D	A.satnudSFS1D01G004869	2
D	A.satnudSFS1D01G004872	2
D	A.satnudSFS1D01G004873	3
D	A.satnudSFS1D01G004874	2
D	A.satnudSFS1D01G004881	3
D	A.satnudSFS1D01G004895	2
D	A.satnudSFS1D01G004896	3
D	A.satnudSFS1D01G004903	3
D	A.satnudSFS1D01G004906	5
D	A.satnudSFS1D01G004912	2
D	A.satnudSFS1D01G004915	3
D	A.satnudSFS1D01G004917	2
D	A.satnudSFS1D01G004924	3
D	A.satnudSFS1D01G004926	2
D	A.satnudSFS1D01G004927	2
D	A.satnudSFS1D01G004930	2
D	A.satnudSFS1D01G004933	2
D	A.satnudSFS1D01G004937	2
D	A.satnudSFS1D01G004938	3
D	A.satnudSFS1D01G004943	4
D	A.satnudSFS1D01G004944	9
D	A.satnudSFS1D01G004947	3
D	A.satnudSFS1D01G004948	2
D	A.satnudSFS1D01G004949	2
D	A.satnudSFS1D01G004951	2
D	A.satnudSFS1D01G004961	4
D	A.satnudSFS1D01G004962	2
D	A.satnudSFS1D01G004964	3
D	A.satnudSFS1D01G004965	5
D	A.satnudSFS1D01G004970	3
D	A.satnudSFS1D01G004972	3
D	A.satnudSFS1D01G004973	4
D	A.satnudSFS1D01G004975	3
D	A.satnudSFS1D01G004976	4
D	A.satnudSFS1D01G004977	2
D	A.satnudSFS1D01G004981	3
D	A.satnudSFS1D01G004983	3
D	A.satnudSFS1D01G004984	5
D	A.satnudSFS1D01G004989	3
D	A.satnudSFS1D01G004992	4
D	A.satnudSFS1D01G004994	3
D	A.satnudSFS1D01G005003	7
D	A.satnudSFS1D01G005007	4
D	A.satnudSFS1D01G005019	2
D	A.satnudSFS1D01G005020	12
D	A.satnudSFS1D01G005022	3
D	A.satnudSFS1D01G005027	6
D	A.satnudSFS1D01G005028	3
D	A.satnudSFS1D01G005034	4
D	A.satnudSFS1D01G005035	3
D	A.satnudSFS1D01G005047	2
D	A.satnudSFS1D01G005048	9
D	A.satnudSFS1D01G005054	3
D	A.satnudSFS1D01G005063	4
D	A.satnudSFS1D01G005071	2
D	A.satnudSFS1D01G005072	2
D	A.satnudSFS1D01G005074	2
D	A.satnudSFS1D01G005076	4
D	A.satnudSFS1D01G005077	3
D	A.satnudSFS1D01G005078	2
D	A.satnudSFS1D01G005079	4
D	A.satnudSFS1D01G005080	3
D	A.satnudSFS1D01G005085	2
D	A.satnudSFS1D01G005087	2
D	A.satnudSFS1D01G005089	3
D	A.satnudSFS1D01G005092	3
D	A.satnudSFS1D01G005102	4
D	A.satnudSFS1D01G005117	4
D	A.satnudSFS1D01G005119	3
D	A.satnudSFS1D01G005120	2
D	A.satnudSFS1D01G005128	3
D	A.satnudSFS1D01G005143	2
D	A.satnudSFS1D01G005153	3
D	A.satnudSFS1D01G005156	6
D	A.satnudSFS1D01G005157	2
D	A.satnudSFS1D01G005159	8
D	A.satnudSFS1D01G005166	3
D	A.satnudSFS1D01G005167	10
D	A.satnudSFS1D01G005174	4
D	A.satnudSFS1D01G005175	2
D	A.satnudSFS1D01G005176	4
D	A.satnudSFS1D01G005179	3
D	A.satnudSFS1D01G005186	5
D	A.satnudSFS1D01G005187	3
D	A.satnudSFS1D01G005188	2
D	A.satnudSFS1D01G005189	6
D	A.satnudSFS1D01G005191	2
D	A.satnudSFS1D01G005192	3
D	A.satnudSFS1D01G005196	2
D	A.satnudSFS1D01G005201	2
D	A.satnudSFS1D01G005204	2
D	A.satnudSFS1D01G005205	8
D	A.satnudSFS1D01G005208	7
D	A.satnudSFS1D01G005210	3
D	A.satnudSFS1D01G005212	2
D	A.satnudSFS1D01G005225	3
D	A.satnudSFS1D01G005230	5
D	A.satnudSFS1D01G005234	2
D	A.satnudSFS1D01G005235	3
D	A.satnudSFS1D01G005250	4
D	A.satnudSFS1D01G005255	2
D	A.satnudSFS1D01G005256	2
D	A.satnudSFS1D01G005264	3
D	A.satnudSFS1D01G005271	3
D	A.satnudSFS1D01G005272	2
D	A.satnudSFS1D01G005274	3
D	A.satnudSFS1D01G005287	2
D	A.satnudSFS1D01G005291	3
D	A.satnudSFS1D01G005292	2
D	A.satnudSFS1D01G005297	3
D	A.satnudSFS1D01G005299	2
D	A.satnudSFS1D01G005300	3
D	A.satnudSFS1D01G005307	4
D	A.satnudSFS1D01G005328	3
D	A.satnudSFS1D01G005329	3
D	A.satnudSFS1D01G005337	2
D	A.satnudSFS1D01G005341	4
D	A.satnudSFS1D01G005359	2
D	A.satnudSFS1D01G005361	2
D	A.satnudSFS1D01G005364	2
D	A.satnudSFS1D01G005365	2
D	A.satnudSFS1D01G005369	3
D	A.satnudSFS1D01G005374	3
D	A.satnudSFS1D01G005383	2
D	A.satnudSFS1D01G005385	2
D	A.satnudSFS1D01G005390	3
D	A.satnudSFS1D01G005391	3
D	A.satnudSFS1D01G005396	3
D	A.satnudSFS1D01G005414	2
D	A.satnudSFS1D01G005416	4
D	A.satnudSFS1D01G005419	2
D	A.satnudSFS1D01G005427	2
D	A.satnudSFS1D01G005429	9
D	A.satnudSFS1D01G005431	3
D	A.satnudSFS1D01G005438	6
D	A.satnudSFS1D01G005439	2
D	A.satnudSFS1D01G005440	2
D	A.satnudSFS1D01G005446	2
D	A.satnudSFS1D01G005448	3
D	A.satnudSFS1D01G005450	5
D	A.satnudSFS1D01G005460	3
D	A.satnudSFS1D01G005463	2
D	A.satnudSFS1D01G005465	2
D	A.satnudSFS1D01G005475	2
D	A.satnudSFS1D01G005476	2
D	A.satnudSFS1D01G005479	2
D	A.satnudSFS1D01G005480	2
D	A.satnudSFS1D01G005481	4
D	A.satnudSFS1D01G005484	12
D	A.satnudSFS1D01G005485	3
D	A.satnudSFS1D01G005486	3
D	A.satnudSFS1D01G005489	2
D	A.satnudSFS1D01G005491	2
D	A.satnudSFS1D01G005497	3
D	A.satnudSFS1D01G005508	2
D	A.satnudSFS1D01G005515	4
D	A.satnudSFS1D01G005523	5
D	A.satnudSFS1D01G005525	3
D	A.satnudSFS1D01G005527	7
D	A.satnudSFS1D01G005532	3
D	A.satnudSFS1D01G005546	4
D	A.satnudSFS1D01G005548	11
D	A.satnudSFS1D01G005549	5
D	A.satnudSFS1D01G005551	5
D	A.satnudSFS1D01G005553	3
D	A.satnudSFS1D01G005555	2
D	A.satnudSFS1D01G005558	3
D	A.satnudSFS1D01G005559	2
D	A.satnudSFS1D01G005569	4
D	A.satnudSFS1D01G005570	3
D	A.satnudSFS1D01G005576	3
D	A.satnudSFS1D01G005592	2
D	A.satnudSFS1D01G005597	4
D	A.satnudSFS1D01G005605	4
D	A.satnudSFS1D01G005610	3
D	A.satnudSFS1D01G005611	2
D	A.satnudSFS1D01G005613	3
D	A.satnudSFS1D01G005617	2
D	A.satnudSFS1D01G005621	4
D	A.satnudSFS1D01G005624	2
D	A.satnudSFS1D01G005651	3
D	A.satnudSFS1D01G005656	3
D	A.satnudSFS1D01G005658	3
D	A.satnudSFS1D01G005660	7
D	A.satnudSFS1D01G005666	3
D	A.satnudSFS1D01G005670	2
D	A.satnudSFS1D01G005674	2
D	A.satnudSFS1D01G005677	2
D	A.satnudSFS1D01G005680	2
D	A.satnudSFS1D01G005681	6
D	A.satnudSFS1D01G005682	4
D	A.satnudSFS1D01G005688	6
D	A.satnudSFS1D01G005689	3
D	A.satnudSFS1D01G005690	3
D	A.satnudSFS1D01G005698	24
D	A.satnudSFS1D01G005700	2
D	A.satnudSFS1D01G005701	2
D	A.satnudSFS1D01G005702	3
D	A.satnudSFS1D01G005707	2
D	A.satnudSFS1D01G005708	3
D	A.satnudSFS1D01G005716	2
D	A.satnudSFS1D01G005723	3
D	A.satnudSFS1D01G005732	2
D	A.satnudSFS1D01G005734	2
D	A.satnudSFS1D01G005736	5
D	A.satnudSFS1D01G005741	2
D	A.satnudSFS1D01G005743	2
D	A.satnudSFS1D01G005747	5
D	A.satnudSFS1D01G005748	2
D	A.satnudSFS1D01G005755	2
D	A.satnudSFS1D01G005758	2
D	A.satnudSFS1D01G005760	10
D	A.satnudSFS1D01G005764	3
D	A.satnudSFS1D01G005767	4
D	A.satnudSFS1D01G005769	4
D	A.satnudSFS1D01G005772	4
D	A.satnudSFS1D01G005775	2
D	A.satnudSFS1D01G005776	3
D	A.satnudSFS1D01G005784	9
D	A.satnudSFS1D01G005789	3
D	A.satnudSFS1D01G005793	2
D	A.satnudSFS1D01G005815	3
D	A.satnudSFS1D01G005818	2
D	A.satnudSFS1D01G005820	4
D	A.satnudSFS1D01G005825	2
D	A.satnudSFS1D01G005827	6
D	A.satnudSFS1D01G005839	4
D	A.satnudSFS1D01G005842	2
D	A.satnudSFS1D01G005847	3
D	A.satnudSFS1D01G005856	4
D	A.satnudSFS1D01G005863	4
D	A.satnudSFS1D01G005866	2
D	A.satnudSFS1D01G005878	3
D	A.satnudSFS1D01G005880	3
D	A.satnudSFS1D01G005886	6
D	A.satnudSFS1D01G005889	2
D	A.satnudSFS1D01G005915	3
D	A.satnudSFS1D01G005920	4
D	A.satnudSFS1D01G005923	2
D	A.satnudSFS1D01G005926	3
D	A.satnudSFS1D01G005929	2
D	A.satnudSFS1D01G005932	5
D	A.satnudSFS1D01G005933	4
D	A.satnudSFS1D01G005948	3
D	A.satnudSFS1D01G005952	4
D	A.satnudSFS1D01G005962	5
D	A.satnudSFS1D01G005984	2
D	A.satnudSFS1D01G005999	7
D	A.satnudSFS1D01G006001	4
D	A.satnudSFS1D01G006009	6
D	A.satnudSFS1D01G006011	4
D	A.satnudSFS1D01G006021	2
D	A.satnudSFS1D01G006034	6
D	A.satnudSFS1D01G006048	3
D	A.satnudSFS1D01G006052	6
D	A.satnudSFS1D01G006057	2
D	A.satnudSFS1D01G006064	3
D	A.satnudSFS1D01G006073	3
D	A.satnudSFS1D01G006093	2
D	A.satnudSFS1D01G006098	2
D	A.satnudSFS1D01G006100	11
D	A.satnudSFS1D01G006115	3
D	A.satnudSFS1D01G006121	2
D	A.satnudSFS1D01G006125	2
D	A.satnudSFS1D01G006127	2
D	A.satnudSFS1D01G006129	2
D	A.satnudSFS1D01G006131	4
D	A.satnudSFS1D01G006158	3
D	A.satnudSFS1D01G006166	7
D	A.satnudSFS1D01G006176	5
D	A.satnudSFS1D01G006204	3
D	A.satnudSFS1D01G006206	4
D	A.satnudSFS1D01G006207	2
D	A.satnudSFS1D01G006211	3
D	A.satnudSFS1D01G006213	2
D	A.satnudSFS1D01G006231	4
D	A.satnudSFS1D01G006238	3
D	A.satnudSFS1D01G006240	2
D	A.satnudSFS1D01G006247	3
D	A.satnudSFS1D01G006255	9
D	A.satnudSFS1D01G006257	5
D	A.satnudSFS1D01G006260	2
D	A.satnudSFS1D01G006261	4
D	A.satnudSFS1D01G006266	4
D	A.satnudSFS1D01G006267	4
D	A.satnudSFS1D01G006276	2
D	A.satnudSFS1D01G006280	2
D	A.satnudSFS1D01G006281	9
D	A.satnudSFS1D01G006287	2
D	A.satnudSFS1D01G006299	3
D	A.satnudSFS1D01G006314	3
D	A.satnudSFS1D01G006315	2
D	A.satnudSFS1D01G006323	3
D	A.satnudSFS1D01G006324	2
D	A.satnudSFS1D01G006325	2
D	A.satnudSFS1D01G006332	5
D	A.satnudSFS1D01G006341	3
D	A.satnudSFS1D01G006344	2
D	A.satnudSFS1D01G006347	2
D	A.satnudSFS1D01G006348	2
D	A.satnudSFS1D01G006353	2
D	A.satnudSFS1D01G006354	2
D	A.satnudSFS1D01G006357	3
D	A.satnudSFS1D01G006362	5
D	A.satnudSFS1D01G006367	5
D	A.satnudSFS1D01G006370	3
D	A.satnudSFS1D01G006376	2
D	A.satnudSFS1D01G006377	2
D	A.satnudSFS1D01G006378	2
D	A.satnudSFS1D01G006379	3
D	A.satnudSFS1D01G006380	4
D	A.satnudSFS1D01G006385	2
D	A.satnudSFS1D01G006391	2
D	A.satnudSFS1D01G006397	2
D	A.satnudSFS1D01G006399	2
D	A.satnudSFS1D01G006405	7
D	A.satnudSFS1D01G006406	8
D	A.satnudSFS1D01G006407	4
D	A.satnudSFS1D01G006409	3
D	A.satnudSFS1D01G006410	2
D	A.satnudSFS1D01G006411	3
D	A.satnudSFS1D01G006415	2
D	A.satnudSFS1D01G006416	7
D	A.satnudSFS1D01G006419	3
D	A.satnudSFS1D01G006422	7
D	A.satnudSFS1D01G006428	2
D	A.satnudSFS1D01G006429	5
D	A.satnudSFS1D01G006430	2
D	A.satnudSFS1D01G006442	3
D	A.satnudSFS1D01G006447	2
D	A.satnudSFS1D01G006452	3
D	A.satnudSFS1D01G006464	5
D	A.satnudSFS1D01G006466	2
D	A.satnudSFS1D01G006468	4
D	A.satnudSFS1D01G006473	2
D	A.satnudSFS1D01G006476	5
D	A.satnudSFS1D01G006479	2
D	A.satnudSFS1D01G006487	2
D	A.satnudSFS1D01G006489	2
D	A.satnudSFS1D01G006490	2
D	A.satnudSFS1D01G006509	2
D	A.satnudSFS1D01G006518	2
D	A.satnudSFS1D01G006519	2
D	A.satnudSFS1D01G006520	3
D	A.satnudSFS1D01G006535	2
D	A.satnudSFS1D01G006536	2
D	A.satnudSFS1D01G006537	2
D	A.satnudSFS1D01G006541	5
D	A.satnudSFS1D01G006546	2
D	A.satnudSFS1D01G006551	4
D	A.satnudSFS1D01G006555	2
A	A.satnudSFS2A01G000006	2
A	A.satnudSFS2A01G000007	3
A	A.satnudSFS2A01G000011	2
A	A.satnudSFS2A01G000012	3
A	A.satnudSFS2A01G000014	4
A	A.satnudSFS2A01G000020	2
A	A.satnudSFS2A01G000021	5
A	A.satnudSFS2A01G000025	2
A	A.satnudSFS2A01G000027	2
A	A.satnudSFS2A01G000028	4
A	A.satnudSFS2A01G000038	2
A	A.satnudSFS2A01G000046	4
A	A.satnudSFS2A01G000049	2
A	A.satnudSFS2A01G000072	2
A	A.satnudSFS2A01G000073	6
A	A.satnudSFS2A01G000074	7
A	A.satnudSFS2A01G000075	2
A	A.satnudSFS2A01G000079	3
A	A.satnudSFS2A01G000081	5
A	A.satnudSFS2A01G000082	2
A	A.satnudSFS2A01G000092	4
A	A.satnudSFS2A01G000096	2
A	A.satnudSFS2A01G000097	3
A	A.satnudSFS2A01G000100	6
A	A.satnudSFS2A01G000101	4
A	A.satnudSFS2A01G000104	3
A	A.satnudSFS2A01G000107	2
A	A.satnudSFS2A01G000112	8
A	A.satnudSFS2A01G000113	5
A	A.satnudSFS2A01G000115	2
A	A.satnudSFS2A01G000120	2
A	A.satnudSFS2A01G000128	6
A	A.satnudSFS2A01G000129	9
A	A.satnudSFS2A01G000135	2
A	A.satnudSFS2A01G000139	3
A	A.satnudSFS2A01G000142	3
A	A.satnudSFS2A01G000148	2
A	A.satnudSFS2A01G000151	5
A	A.satnudSFS2A01G000152	3
A	A.satnudSFS2A01G000153	5
A	A.satnudSFS2A01G000155	2
A	A.satnudSFS2A01G000160	2
A	A.satnudSFS2A01G000163	2
A	A.satnudSFS2A01G000165	9
A	A.satnudSFS2A01G000176	4
A	A.satnudSFS2A01G000191	2
A	A.satnudSFS2A01G000193	3
A	A.satnudSFS2A01G000194	2
A	A.satnudSFS2A01G000221	2
A	A.satnudSFS2A01G000234	2
A	A.satnudSFS2A01G000261	2
A	A.satnudSFS2A01G000262	2
A	A.satnudSFS2A01G000264	2
A	A.satnudSFS2A01G000265	3
A	A.satnudSFS2A01G000266	3
A	A.satnudSFS2A01G000286	3
A	A.satnudSFS2A01G000288	5
A	A.satnudSFS2A01G000289	3
A	A.satnudSFS2A01G000307	3
A	A.satnudSFS2A01G000317	2
A	A.satnudSFS2A01G000319	2
A	A.satnudSFS2A01G000347	2
A	A.satnudSFS2A01G000348	2
A	A.satnudSFS2A01G000350	3
A	A.satnudSFS2A01G000365	2
A	A.satnudSFS2A01G000372	4
A	A.satnudSFS2A01G000373	3
A	A.satnudSFS2A01G000374	5
A	A.satnudSFS2A01G000376	7
A	A.satnudSFS2A01G000377	3
A	A.satnudSFS2A01G000385	2
A	A.satnudSFS2A01G000386	2
A	A.satnudSFS2A01G000387	2
A	A.satnudSFS2A01G000397	2
A	A.satnudSFS2A01G000403	2
A	A.satnudSFS2A01G000404	3
A	A.satnudSFS2A01G000405	2
A	A.satnudSFS2A01G000411	2
A	A.satnudSFS2A01G000412	3
A	A.satnudSFS2A01G000415	2
A	A.satnudSFS2A01G000425	2
A	A.satnudSFS2A01G000431	3
A	A.satnudSFS2A01G000436	6
A	A.satnudSFS2A01G000438	2
A	A.satnudSFS2A01G000460	2
A	A.satnudSFS2A01G000467	4
A	A.satnudSFS2A01G000472	4
A	A.satnudSFS2A01G000476	3
A	A.satnudSFS2A01G000481	2
A	A.satnudSFS2A01G000485	2
A	A.satnudSFS2A01G000487	5
A	A.satnudSFS2A01G000496	3
A	A.satnudSFS2A01G000500	3
A	A.satnudSFS2A01G000507	8
A	A.satnudSFS2A01G000508	2
A	A.satnudSFS2A01G000511	6
A	A.satnudSFS2A01G000519	3
A	A.satnudSFS2A01G000520	5
A	A.satnudSFS2A01G000529	10
A	A.satnudSFS2A01G000531	2
A	A.satnudSFS2A01G000538	3
A	A.satnudSFS2A01G000539	6
A	A.satnudSFS2A01G000548	3
A	A.satnudSFS2A01G000549	3
A	A.satnudSFS2A01G000553	2
A	A.satnudSFS2A01G000554	2
A	A.satnudSFS2A01G000555	4
A	A.satnudSFS2A01G000556	2
A	A.satnudSFS2A01G000562	2
A	A.satnudSFS2A01G000563	2
A	A.satnudSFS2A01G000565	5
A	A.satnudSFS2A01G000573	4
A	A.satnudSFS2A01G000575	2
A	A.satnudSFS2A01G000576	2
A	A.satnudSFS2A01G000578	3
A	A.satnudSFS2A01G000580	3
A	A.satnudSFS2A01G000594	4
A	A.satnudSFS2A01G000595	3
A	A.satnudSFS2A01G000596	2
A	A.satnudSFS2A01G000597	3
A	A.satnudSFS2A01G000598	7
A	A.satnudSFS2A01G000599	2
A	A.satnudSFS2A01G000604	3
A	A.satnudSFS2A01G000607	2
A	A.satnudSFS2A01G000615	3
A	A.satnudSFS2A01G000617	2
A	A.satnudSFS2A01G000618	3
A	A.satnudSFS2A01G000619	2
A	A.satnudSFS2A01G000638	2
A	A.satnudSFS2A01G000639	5
A	A.satnudSFS2A01G000651	3
A	A.satnudSFS2A01G000653	5
A	A.satnudSFS2A01G000654	5
A	A.satnudSFS2A01G000657	2
A	A.satnudSFS2A01G000669	2
A	A.satnudSFS2A01G000672	4
A	A.satnudSFS2A01G000673	2
A	A.satnudSFS2A01G000674	2
A	A.satnudSFS2A01G000676	3
A	A.satnudSFS2A01G000681	2
A	A.satnudSFS2A01G000686	3
A	A.satnudSFS2A01G000687	2
A	A.satnudSFS2A01G000696	3
A	A.satnudSFS2A01G000703	2
A	A.satnudSFS2A01G000704	3
A	A.satnudSFS2A01G000706	3
A	A.satnudSFS2A01G000711	4
A	A.satnudSFS2A01G000712	2
A	A.satnudSFS2A01G000714	2
A	A.satnudSFS2A01G000720	2
A	A.satnudSFS2A01G000721	3
A	A.satnudSFS2A01G000728	3
A	A.satnudSFS2A01G000729	4
A	A.satnudSFS2A01G000748	2
A	A.satnudSFS2A01G000757	5
A	A.satnudSFS2A01G000783	2
A	A.satnudSFS2A01G000784	2
A	A.satnudSFS2A01G000786	2
A	A.satnudSFS2A01G000795	2
A	A.satnudSFS2A01G000796	2
A	A.satnudSFS2A01G000799	2
A	A.satnudSFS2A01G000802	2
A	A.satnudSFS2A01G000806	3
A	A.satnudSFS2A01G000807	2
A	A.satnudSFS2A01G000810	2
A	A.satnudSFS2A01G000814	3
A	A.satnudSFS2A01G000819	2
A	A.satnudSFS2A01G000826	2
A	A.satnudSFS2A01G000832	3
A	A.satnudSFS2A01G000837	2
A	A.satnudSFS2A01G000840	2
A	A.satnudSFS2A01G000845	2
A	A.satnudSFS2A01G000848	2
A	A.satnudSFS2A01G000849	3
A	A.satnudSFS2A01G000850	3
A	A.satnudSFS2A01G000860	4
A	A.satnudSFS2A01G000861	2
A	A.satnudSFS2A01G000862	2
A	A.satnudSFS2A01G000863	2
A	A.satnudSFS2A01G000871	2
A	A.satnudSFS2A01G000878	3
A	A.satnudSFS2A01G000879	6
A	A.satnudSFS2A01G000880	7
A	A.satnudSFS2A01G000881	4
A	A.satnudSFS2A01G000886	2
A	A.satnudSFS2A01G000896	3
A	A.satnudSFS2A01G000899	3
A	A.satnudSFS2A01G000904	3
A	A.satnudSFS2A01G000906	4
A	A.satnudSFS2A01G000907	4
A	A.satnudSFS2A01G000914	4
A	A.satnudSFS2A01G000923	5
A	A.satnudSFS2A01G000926	2
A	A.satnudSFS2A01G000927	4
A	A.satnudSFS2A01G000928	2
A	A.satnudSFS2A01G000929	3
A	A.satnudSFS2A01G000930	3
[truncated: 18,399 more rows]

## Sheet: Fig E10a_Balanced_genes
subgenome	gene_id	As_events
A	A.satnudSFS1A01G002054	4
A	A.satnudSFS1A01G002086	2
A	A.satnudSFS1A01G002091	3
A	A.satnudSFS1A01G002099	2
A	A.satnudSFS1A01G002111	4
A	A.satnudSFS1A01G002123	4
A	A.satnudSFS1A01G002140	2
A	A.satnudSFS1A01G002144	7
A	A.satnudSFS1A01G002152	2
A	A.satnudSFS1A01G002197	5
A	A.satnudSFS1A01G002200	2
A	A.satnudSFS1A01G002238	7
A	A.satnudSFS1A01G002239	2
A	A.satnudSFS1A01G002283	4
A	A.satnudSFS1A01G002298	5
A	A.satnudSFS1A01G002302	3
A	A.satnudSFS1A01G002306	2
A	A.satnudSFS1A01G002319	3
A	A.satnudSFS1A01G002340	2
A	A.satnudSFS1A01G002356	2
A	A.satnudSFS1A01G002392	5
A	A.satnudSFS1A01G002395	4
A	A.satnudSFS1A01G002400	2
A	A.satnudSFS1A01G002414	5
A	A.satnudSFS1A01G002440	3
A	A.satnudSFS1A01G002442	5
A	A.satnudSFS1A01G002443	3
A	A.satnudSFS1A01G002449	2
A	A.satnudSFS1A01G002451	3
A	A.satnudSFS1A01G002454	2
A	A.satnudSFS1A01G002459	2
A	A.satnudSFS1A01G002460	4
A	A.satnudSFS1A01G002468	4
A	A.satnudSFS1A01G002482	4
A	A.satnudSFS1A01G002502	3
A	A.satnudSFS1A01G002508	2
A	A.satnudSFS1A01G002509	5
A	A.satnudSFS1A01G002530	2
A	A.satnudSFS1A01G002537	6
A	A.satnudSFS1A01G002540	2
A	A.satnudSFS1A01G002546	6
A	A.satnudSFS1A01G002548	4
A	A.satnudSFS1A01G002557	4
A	A.satnudSFS1A01G002558	3
A	A.satnudSFS1A01G002560	3
A	A.satnudSFS1A01G002563	2
A	A.satnudSFS1A01G002565	2
A	A.satnudSFS1A01G002569	3
A	A.satnudSFS1A01G002573	2
A	A.satnudSFS1A01G002574	2
A	A.satnudSFS1A01G002581	5
A	A.satnudSFS1A01G002582	3
A	A.satnudSFS1A01G002585	2
A	A.satnudSFS1A01G002586	3
A	A.satnudSFS1A01G002588	2
A	A.satnudSFS1A01G002617	3
A	A.satnudSFS1A01G002621	3
A	A.satnudSFS1A01G002626	2
A	A.satnudSFS1A01G002631	4
A	A.satnudSFS1A01G002634	2
A	A.satnudSFS1A01G002636	2
A	A.satnudSFS1A01G002638	4
A	A.satnudSFS1A01G002646	3
A	A.satnudSFS1A01G002654	2
A	A.satnudSFS1A01G002660	3
A	A.satnudSFS1A01G002672	4
A	A.satnudSFS1A01G002674	6
A	A.satnudSFS1A01G002679	2
A	A.satnudSFS1A01G002680	3
A	A.satnudSFS1A01G002698	2
A	A.satnudSFS1A01G002699	2
A	A.satnudSFS1A01G002709	2
A	A.satnudSFS1A01G002711	2
A	A.satnudSFS1A01G002716	5
A	A.satnudSFS1A01G002719	3
A	A.satnudSFS1A01G002726	3
A	A.satnudSFS1A01G002731	3
A	A.satnudSFS1A01G002732	2
A	A.satnudSFS1A01G002740	4
A	A.satnudSFS1A01G002746	2
A	A.satnudSFS1A01G002747	2
A	A.satnudSFS1A01G002751	2
A	A.satnudSFS1A01G002752	5
A	A.satnudSFS1A01G002753	2
A	A.satnudSFS1A01G002764	2
A	A.satnudSFS1A01G002778	2
A	A.satnudSFS1A01G002839	7
A	A.satnudSFS1A01G002841	2
A	A.satnudSFS1A01G002854	4
A	A.satnudSFS1A01G002856	3
A	A.satnudSFS1A01G002858	3
A	A.satnudSFS1A01G002860	2
A	A.satnudSFS1A01G002861	2
A	A.satnudSFS1A01G002870	2
A	A.satnudSFS1A01G002886	9
A	A.satnudSFS1A01G002900	5
A	A.satnudSFS1A01G002901	2
A	A.satnudSFS1A01G002907	2
A	A.satnudSFS1A01G002908	2
A	A.satnudSFS1A01G003159	6
A	A.satnudSFS1A01G004102	3
A	A.satnudSFS1A01G004117	2
A	A.satnudSFS1A01G004998	3
A	A.satnudSFS1A01G004999	8
A	A.satnudSFS1A01G005001	3
A	A.satnudSFS1A01G005002	4
A	A.satnudSFS1A01G005006	3
A	A.satnudSFS1A01G005028	4
A	A.satnudSFS1A01G005034	3
A	A.satnudSFS1A01G005035	2
A	A.satnudSFS1A01G005041	2
A	A.satnudSFS1A01G005042	5
A	A.satnudSFS1A01G005043	2
A	A.satnudSFS1A01G005044	3
A	A.satnudSFS1A01G005048	2
A	A.satnudSFS1A01G005056	4
A	A.satnudSFS1A01G005071	3
A	A.satnudSFS1A01G005077	7
A	A.satnudSFS1A01G005085	4
A	A.satnudSFS1A01G005089	3
A	A.satnudSFS1A01G005096	2
A	A.satnudSFS1A01G005107	2
A	A.satnudSFS1A01G005108	3
A	A.satnudSFS1A01G005112	3
A	A.satnudSFS1A01G005113	3
A	A.satnudSFS1A01G005117	2
A	A.satnudSFS1A01G005125	4
A	A.satnudSFS1A01G005138	2
A	A.satnudSFS1A01G005145	4
A	A.satnudSFS1A01G005165	2
A	A.satnudSFS1A01G005166	2
A	A.satnudSFS1A01G005167	2
A	A.satnudSFS1A01G005168	4
A	A.satnudSFS1A01G005174	2
A	A.satnudSFS1A01G005176	2
A	A.satnudSFS1A01G005180	2
A	A.satnudSFS1A01G005182	2
A	A.satnudSFS1A01G005183	4
A	A.satnudSFS1A01G005185	9
A	A.satnudSFS1A01G005188	4
A	A.satnudSFS1A01G005195	2
A	A.satnudSFS1A01G005196	2
A	A.satnudSFS1A01G005207	2
A	A.satnudSFS1A01G005209	2
A	A.satnudSFS1A01G005213	3
A	A.satnudSFS1A01G005215	2
A	A.satnudSFS1A01G005220	3
A	A.satnudSFS1A01G005221	3
A	A.satnudSFS1A01G005227	2
A	A.satnudSFS1A01G005230	5
A	A.satnudSFS1A01G005231	5
A	A.satnudSFS1A01G005243	7
A	A.satnudSFS1A01G005245	4
A	A.satnudSFS1A01G005253	8
A	A.satnudSFS1A01G005257	2
A	A.satnudSFS1A01G005267	2
A	A.satnudSFS1A01G005272	10
A	A.satnudSFS1A01G005279	6
A	A.satnudSFS1A01G005280	2
A	A.satnudSFS1A01G005284	4
A	A.satnudSFS1A01G005286	2
A	A.satnudSFS1A01G005291	2
A	A.satnudSFS1A01G005292	8
A	A.satnudSFS1A01G005295	5
A	A.satnudSFS1A01G005297	2
A	A.satnudSFS1A01G005301	7
A	A.satnudSFS1A01G005311	2
A	A.satnudSFS1A01G005315	3
A	A.satnudSFS1A01G005316	3
A	A.satnudSFS1A01G005317	3
A	A.satnudSFS1A01G005318	4
A	A.satnudSFS1A01G005319	9
A	A.satnudSFS1A01G005322	3
A	A.satnudSFS1A01G005329	4
A	A.satnudSFS1A01G005331	2
A	A.satnudSFS1A01G005334	2
A	A.satnudSFS1A01G005345	4
A	A.satnudSFS1A01G005346	3
A	A.satnudSFS1A01G005357	3
A	A.satnudSFS1A01G005358	5
A	A.satnudSFS1A01G005363	2
A	A.satnudSFS1A01G005364	2
A	A.satnudSFS1A01G005369	4
A	A.satnudSFS1A01G005387	7
A	A.satnudSFS1A01G005392	2
A	A.satnudSFS1A01G005397	4
A	A.satnudSFS1A01G005398	9
A	A.satnudSFS1A01G005411	2
A	A.satnudSFS1A01G005412	4
A	A.satnudSFS1A01G005419	2
A	A.satnudSFS1A01G005428	4
A	A.satnudSFS1A01G005430	4
A	A.satnudSFS1A01G005431	2
A	A.satnudSFS1A01G005432	8
A	A.satnudSFS1A01G005434	2
A	A.satnudSFS1A01G005435	3
A	A.satnudSFS1A01G005436	2
A	A.satnudSFS1A01G005443	5
A	A.satnudSFS1A01G005445	2
A	A.satnudSFS1A01G005446	4
A	A.satnudSFS1A01G005457	2
A	A.satnudSFS1A01G005465	4
A	A.satnudSFS1A01G005470	2
A	A.satnudSFS1A01G005471	7
A	A.satnudSFS1A01G005484	3
A	A.satnudSFS1A01G005487	5
A	A.satnudSFS1A01G005492	3
A	A.satnudSFS1A01G005496	6
A	A.satnudSFS1A01G005506	2
A	A.satnudSFS1A01G005517	2
A	A.satnudSFS1A01G005532	2
A	A.satnudSFS1A01G005533	7
A	A.satnudSFS1A01G005534	2
A	A.satnudSFS1A01G005561	2
A	A.satnudSFS1A01G005587	2
A	A.satnudSFS1A01G005592	4
A	A.satnudSFS1A01G005596	2
A	A.satnudSFS1A01G005607	2
A	A.satnudSFS1A01G005621	3
A	A.satnudSFS1A01G005626	3
A	A.satnudSFS1A01G005627	2
A	A.satnudSFS1A01G005656	2
A	A.satnudSFS1A01G005671	4
A	A.satnudSFS1A01G005672	4
A	A.satnudSFS1A01G005678	2
A	A.satnudSFS1A01G005679	2
A	A.satnudSFS1A01G005680	2
A	A.satnudSFS1A01G005682	5
A	A.satnudSFS1A01G005690	2
A	A.satnudSFS1A01G005692	3
A	A.satnudSFS1A01G005693	2
A	A.satnudSFS1A01G005696	11
A	A.satnudSFS1A01G005711	2
A	A.satnudSFS1A01G005715	2
A	A.satnudSFS1A01G005720	6
A	A.satnudSFS1A01G005722	8
A	A.satnudSFS1A01G005724	6
A	A.satnudSFS1A01G005725	2
A	A.satnudSFS1A01G005726	2
A	A.satnudSFS1A01G005728	3
A	A.satnudSFS1A01G005731	5
A	A.satnudSFS1A01G005756	2
A	A.satnudSFS1A01G005758	2
A	A.satnudSFS1A01G005760	6
A	A.satnudSFS1A01G005763	4
A	A.satnudSFS1A01G005779	4
A	A.satnudSFS1A01G005781	9
A	A.satnudSFS1A01G005787	20
A	A.satnudSFS1A01G005789	3
A	A.satnudSFS1A01G005796	3
A	A.satnudSFS1A01G005799	3
A	A.satnudSFS1A01G005811	2
A	A.satnudSFS1A01G005826	2
A	A.satnudSFS1A01G005839	3
A	A.satnudSFS1A01G005855	4
A	A.satnudSFS1A01G005859	2
A	A.satnudSFS1A01G005863	5
A	A.satnudSFS1A01G005876	4
A	A.satnudSFS1A01G005878	4
A	A.satnudSFS1A01G005880	2
A	A.satnudSFS1A01G005884	2
A	A.satnudSFS1A01G005899	2
A	A.satnudSFS1A01G005901	5
A	A.satnudSFS1A01G005902	6
A	A.satnudSFS1A01G005905	2
A	A.satnudSFS1A01G005911	7
A	A.satnudSFS1A01G005913	4
A	A.satnudSFS1A01G005930	3
A	A.satnudSFS1A01G005931	6
A	A.satnudSFS1A01G005932	3
A	A.satnudSFS1A01G005951	3
A	A.satnudSFS1A01G005966	2
A	A.satnudSFS1A01G005969	3
A	A.satnudSFS1A01G005985	7
A	A.satnudSFS1A01G005994	5
A	A.satnudSFS1A01G005998	4
A	A.satnudSFS1A01G006014	2
A	A.satnudSFS1A01G006023	3
A	A.satnudSFS1A01G006055	2
A	A.satnudSFS1A01G006056	4
A	A.satnudSFS1A01G006058	4
A	A.satnudSFS1A01G006077	2
A	A.satnudSFS1A01G006097	3
A	A.satnudSFS1A01G006100	5
A	A.satnudSFS1A01G006125	2
A	A.satnudSFS1A01G006146	7
A	A.satnudSFS1A01G006162	3
A	A.satnudSFS1A01G006163	2
A	A.satnudSFS1A01G006165	4
A	A.satnudSFS1A01G006169	3
A	A.satnudSFS1A01G006194	7
A	A.satnudSFS1A01G006255	8
A	A.satnudSFS1A01G006260	2
A	A.satnudSFS1A01G006262	10
A	A.satnudSFS1A01G006295	3
A	A.satnudSFS1A01G006314	3
A	A.satnudSFS1A01G006320	5
A	A.satnudSFS1A01G006333	4
A	A.satnudSFS1A01G006334	2
A	A.satnudSFS1A01G006364	2
A	A.satnudSFS1A01G006367	5
A	A.satnudSFS1A01G006372	8
A	A.satnudSFS1A01G006374	4
A	A.satnudSFS1A01G006375	5
A	A.satnudSFS1A01G006386	11
A	A.satnudSFS1A01G006422	5
A	A.satnudSFS1A01G006429	3
A	A.satnudSFS1A01G006439	3
A	A.satnudSFS1A01G006467	3
A	A.satnudSFS1A01G006480	6
A	A.satnudSFS1A01G006506	4
A	A.satnudSFS1A01G006507	3
A	A.satnudSFS1A01G006511	3
A	A.satnudSFS1A01G006514	3
A	A.satnudSFS1A01G006515	4
A	A.satnudSFS1A01G006516	7
A	A.satnudSFS1A01G006530	2
A	A.satnudSFS1A01G006534	2
A	A.satnudSFS1A01G006539	2
A	A.satnudSFS1A01G006541	3
A	A.satnudSFS1A01G006542	2
A	A.satnudSFS1A01G006543	2
A	A.satnudSFS1A01G006544	2
A	A.satnudSFS1A01G006545	2
A	A.satnudSFS1A01G006551	6
A	A.satnudSFS1A01G006553	2
A	A.satnudSFS1A01G006558	4
A	A.satnudSFS1A01G006562	2
A	A.satnudSFS1A01G006563	3
A	A.satnudSFS1A01G006572	3
A	A.satnudSFS1A01G006575	2
A	A.satnudSFS1A01G006578	8
A	A.satnudSFS1A01G006587	2
A	A.satnudSFS1A01G006605	2
A	A.satnudSFS1A01G006626	2
A	A.satnudSFS1A01G006640	2
A	A.satnudSFS1A01G006642	6
A	A.satnudSFS1A01G006643	5
A	A.satnudSFS1A01G006651	2
A	A.satnudSFS1A01G006657	9
A	A.satnudSFS1A01G006662	2
A	A.satnudSFS1A01G006677	2
A	A.satnudSFS1A01G006687	2
A	A.satnudSFS1A01G006702	4
A	A.satnudSFS1A01G006708	5
A	A.satnudSFS1A01G006764	2
A	A.satnudSFS1A01G006782	2
A	A.satnudSFS1A01G006783	2
A	A.satnudSFS1A01G006784	2
A	A.satnudSFS1A01G006787	4
A	A.satnudSFS1A01G006792	2
A	A.satnudSFS1A01G006801	4
A	A.satnudSFS1A01G006960	3
A	A.satnudSFS1A01G006962	4
C	A.satnudSFS1C01G001098	3
C	A.satnudSFS1C01G001110	6
C	A.satnudSFS1C01G001112	7
C	A.satnudSFS1C01G001116	5
C	A.satnudSFS1C01G001119	2
C	A.satnudSFS1C01G001140	2
C	A.satnudSFS1C01G001164	3
C	A.satnudSFS1C01G001182	2
C	A.satnudSFS1C01G001192	6
C	A.satnudSFS1C01G001195	4
C	A.satnudSFS1C01G001197	4
C	A.satnudSFS1C01G001213	2
C	A.satnudSFS1C01G001219	2
C	A.satnudSFS1C01G001244	7
C	A.satnudSFS1C01G001251	2
C	A.satnudSFS1C01G001252	2
C	A.satnudSFS1C01G001258	4
C	A.satnudSFS1C01G001259	5
C	A.satnudSFS1C01G001261	5
C	A.satnudSFS1C01G001279	2
C	A.satnudSFS1C01G001285	3
C	A.satnudSFS1C01G001286	3
C	A.satnudSFS1C01G001290	6
C	A.satnudSFS1C01G001291	2
C	A.satnudSFS1C01G001298	7
C	A.satnudSFS1C01G001300	2
C	A.satnudSFS1C01G001305	5
C	A.satnudSFS1C01G001312	4
C	A.satnudSFS1C01G001319	2
C	A.satnudSFS1C01G001321	2
C	A.satnudSFS1C01G001324	3
C	A.satnudSFS1C01G001337	2
C	A.satnudSFS1C01G001340	4
C	A.satnudSFS1C01G001347	2
C	A.satnudSFS1C01G001358	3
C	A.satnudSFS1C01G001387	3
C	A.satnudSFS1C01G001408	3
C	A.satnudSFS1C01G001429	4
C	A.satnudSFS1C01G001437	2
C	A.satnudSFS1C01G001440	6
C	A.satnudSFS1C01G001450	2
C	A.satnudSFS1C01G001458	5
C	A.satnudSFS1C01G001460	2
C	A.satnudSFS1C01G001461	2
C	A.satnudSFS1C01G001462	2
C	A.satnudSFS1C01G001482	2
C	A.satnudSFS1C01G001511	2
C	A.satnudSFS1C01G001517	3
C	A.satnudSFS1C01G001526	2
C	A.satnudSFS1C01G001529	2
C	A.satnudSFS1C01G001533	6
C	A.satnudSFS1C01G001547	3
C	A.satnudSFS1C01G001562	3
C	A.satnudSFS1C01G001602	6
C	A.satnudSFS1C01G001626	5
C	A.satnudSFS1C01G001646	2
C	A.satnudSFS1C01G001647	3
C	A.satnudSFS1C01G001649	2
C	A.satnudSFS1C01G001653	2
C	A.satnudSFS1C01G001663	2
C	A.satnudSFS1C01G001688	2
C	A.satnudSFS1C01G001691	2
C	A.satnudSFS1C01G001699	2
C	A.satnudSFS1C01G001703	2
C	A.satnudSFS1C01G001725	3
C	A.satnudSFS1C01G001730	3
C	A.satnudSFS1C01G001734	6
C	A.satnudSFS1C01G001739	3
C	A.satnudSFS1C01G001744	2
C	A.satnudSFS1C01G001750	4
C	A.satnudSFS1C01G001785	2
C	A.satnudSFS1C01G001802	4
C	A.satnudSFS1C01G001819	4
C	A.satnudSFS1C01G001829	15
C	A.satnudSFS1C01G001853	3
C	A.satnudSFS1C01G001862	10
C	A.satnudSFS1C01G001863	5
C	A.satnudSFS1C01G001897	4
C	A.satnudSFS1C01G001898	3
C	A.satnudSFS1C01G001928	2
C	A.satnudSFS1C01G001941	2
C	A.satnudSFS1C01G001942	3
C	A.satnudSFS1C01G001943	3
C	A.satnudSFS1C01G001945	4
C	A.satnudSFS1C01G001976	3
C	A.satnudSFS1C01G001978	3
C	A.satnudSFS1C01G001997	3
C	A.satnudSFS1C01G002026	5
C	A.satnudSFS1C01G002047	4
C	A.satnudSFS1C01G002050	2
C	A.satnudSFS1C01G002053	3
C	A.satnudSFS1C01G002056	4
C	A.satnudSFS1C01G002058	3
C	A.satnudSFS1C01G002063	2
C	A.satnudSFS1C01G002075	2
C	A.satnudSFS1C01G002078	4
C	A.satnudSFS1C01G002079	3
C	A.satnudSFS1C01G002080	6
C	A.satnudSFS1C01G002081	4
C	A.satnudSFS1C01G002090	5
C	A.satnudSFS1C01G002097	2
C	A.satnudSFS1C01G002099	5
C	A.satnudSFS1C01G002103	6
C	A.satnudSFS1C01G002104	5
C	A.satnudSFS1C01G002113	2
C	A.satnudSFS1C01G002117	8
C	A.satnudSFS1C01G002120	3
C	A.satnudSFS1C01G002144	2
C	A.satnudSFS1C01G002162	2
C	A.satnudSFS1C01G002168	12
C	A.satnudSFS1C01G002177	3
C	A.satnudSFS1C01G002179	2
C	A.satnudSFS1C01G002198	4
C	A.satnudSFS1C01G002208	10
C	A.satnudSFS1C01G002214	2
C	A.satnudSFS1C01G002215	3
C	A.satnudSFS1C01G002245	2
C	A.satnudSFS1C01G002248	2
C	A.satnudSFS1C01G002250	3
C	A.satnudSFS1C01G002254	6
C	A.satnudSFS1C01G002257	11
C	A.satnudSFS1C01G002263	2
C	A.satnudSFS1C01G002276	4
C	A.satnudSFS1C01G002283	10
C	A.satnudSFS1C01G002293	5
C	A.satnudSFS1C01G002298	2
C	A.satnudSFS1C01G002299	4
C	A.satnudSFS1C01G002300	2
C	A.satnudSFS1C01G002301	2
C	A.satnudSFS1C01G002312	6
C	A.satnudSFS1C01G002317	9
C	A.satnudSFS1C01G002322	2
C	A.satnudSFS1C01G002326	3
C	A.satnudSFS1C01G002351	2
C	A.satnudSFS1C01G002353	3
C	A.satnudSFS1C01G002355	3
C	A.satnudSFS1C01G002362	2
C	A.satnudSFS1C01G002368	4
C	A.satnudSFS1C01G002378	2
C	A.satnudSFS1C01G002385	2
C	A.satnudSFS1C01G002392	4
C	A.satnudSFS1C01G002407	2
C	A.satnudSFS1C01G002434	2
C	A.satnudSFS1C01G002438	14
C	A.satnudSFS1C01G002458	4
C	A.satnudSFS1C01G002464	3
C	A.satnudSFS1C01G002465	4
C	A.satnudSFS1C01G002472	3
C	A.satnudSFS1C01G002482	3
C	A.satnudSFS1C01G002483	5
C	A.satnudSFS1C01G002500	3
C	A.satnudSFS1C01G002501	3
C	A.satnudSFS1C01G002514	2
C	A.satnudSFS1C01G002524	3
C	A.satnudSFS1C01G002542	3
C	A.satnudSFS1C01G002543	2
C	A.satnudSFS1C01G002547	2
C	A.satnudSFS1C01G002555	4
C	A.satnudSFS1C01G002564	3
C	A.satnudSFS1C01G002565	3
C	A.satnudSFS1C01G002568	6
C	A.satnudSFS1C01G002578	3
C	A.satnudSFS1C01G002579	3
C	A.satnudSFS1C01G002580	2
C	A.satnudSFS1C01G002582	2
C	A.satnudSFS1C01G002583	4
C	A.satnudSFS1C01G002584	3
C	A.satnudSFS1C01G002590	3
C	A.satnudSFS1C01G002591	2
C	A.satnudSFS1C01G002597	2
C	A.satnudSFS1C01G002599	2
C	A.satnudSFS1C01G002610	4
C	A.satnudSFS1C01G002612	6
C	A.satnudSFS1C01G002616	3
C	A.satnudSFS1C01G002624	3
C	A.satnudSFS1C01G002625	3
C	A.satnudSFS1C01G002627	2
C	A.satnudSFS1C01G002629	4
C	A.satnudSFS1C01G002646	10
C	A.satnudSFS1C01G002653	3
C	A.satnudSFS1C01G002654	2
C	A.satnudSFS1C01G002662	2
C	A.satnudSFS1C01G002663	4
C	A.satnudSFS1C01G002687	3
C	A.satnudSFS1C01G002698	3
C	A.satnudSFS1C01G002703	3
C	A.satnudSFS1C01G002705	2
C	A.satnudSFS1C01G002710	2
C	A.satnudSFS1C01G002712	2
C	A.satnudSFS1C01G002713	3
C	A.satnudSFS1C01G002715	6
C	A.satnudSFS1C01G002716	2
C	A.satnudSFS1C01G002719	3
C	A.satnudSFS1C01G002720	3
C	A.satnudSFS1C01G002735	2
C	A.satnudSFS1C01G002739	2
C	A.satnudSFS1C01G002741	4
C	A.satnudSFS1C01G002746	11
C	A.satnudSFS1C01G002747	2
C	A.satnudSFS1C01G002755	2
C	A.satnudSFS1C01G002759	4
C	A.satnudSFS1C01G002760	6
C	A.satnudSFS1C01G002767	8
C	A.satnudSFS1C01G002774	5
C	A.satnudSFS1C01G002785	2
C	A.satnudSFS1C01G002787	5
C	A.satnudSFS1C01G002800	3
C	A.satnudSFS1C01G002808	9
C	A.satnudSFS1C01G002816	2
C	A.satnudSFS1C01G002817	4
C	A.satnudSFS1C01G002818	3
C	A.satnudSFS1C01G002825	3
C	A.satnudSFS1C01G002829	3
C	A.satnudSFS1C01G002830	2
C	A.satnudSFS1C01G002831	3
C	A.satnudSFS1C01G002834	3
C	A.satnudSFS1C01G002841	3
C	A.satnudSFS1C01G002844	2
C	A.satnudSFS1C01G002861	2
C	A.satnudSFS1C01G002867	2
C	A.satnudSFS1C01G002869	7
C	A.satnudSFS1C01G002878	3
C	A.satnudSFS1C01G002883	3
C	A.satnudSFS1C01G002887	2
C	A.satnudSFS1C01G002891	2
C	A.satnudSFS1C01G002892	2
C	A.satnudSFS1C01G002893	3
C	A.satnudSFS1C01G002911	2
C	A.satnudSFS1C01G002918	5
C	A.satnudSFS1C01G002924	2
C	A.satnudSFS1C01G002930	3
C	A.satnudSFS1C01G002940	2
C	A.satnudSFS1C01G002947	5
C	A.satnudSFS1C01G002951	3
C	A.satnudSFS1C01G002952	4
C	A.satnudSFS1C01G002965	3
C	A.satnudSFS1C01G002967	2
C	A.satnudSFS1C01G002973	5
C	A.satnudSFS1C01G002979	5
C	A.satnudSFS1C01G002990	5
C	A.satnudSFS1C01G002996	3
C	A.satnudSFS1C01G003000	3
C	A.satnudSFS1C01G003007	3
C	A.satnudSFS1C01G003008	3
C	A.satnudSFS1C01G003015	5
C	A.satnudSFS1C01G003016	8
C	A.satnudSFS1C01G003018	2
C	A.satnudSFS1C01G003019	5
C	A.satnudSFS1C01G003023	7
C	A.satnudSFS1C01G003025	2
C	A.satnudSFS1C01G003031	8
C	A.satnudSFS1C01G003051	2
C	A.satnudSFS1C01G003056	2
C	A.satnudSFS1C01G003057	3
C	A.satnudSFS1C01G003059	7
C	A.satnudSFS1C01G003060	2
D	A.satnudSFS1D01G000054	2
D	A.satnudSFS1D01G000078	3
D	A.satnudSFS1D01G000080	3
D	A.satnudSFS1D01G000098	3
D	A.satnudSFS1D01G000121	4
D	A.satnudSFS1D01G000141	5
D	A.satnudSFS1D01G000184	3
D	A.satnudSFS1D01G000188	3
D	A.satnudSFS1D01G000195	2
D	A.satnudSFS1D01G000225	3
D	A.satnudSFS1D01G000262	3
D	A.satnudSFS1D01G000267	2
D	A.satnudSFS1D01G000294	2
D	A.satnudSFS1D01G000313	2
D	A.satnudSFS1D01G000314	5
D	A.satnudSFS1D01G000331	4
D	A.satnudSFS1D01G000333	3
D	A.satnudSFS1D01G000340	2
D	A.satnudSFS1D01G000343	2
D	A.satnudSFS1D01G000363	4
D	A.satnudSFS1D01G000370	2
D	A.satnudSFS1D01G000390	3
D	A.satnudSFS1D01G000392	3
D	A.satnudSFS1D01G000400	3
D	A.satnudSFS1D01G000417	3
D	A.satnudSFS1D01G000420	2
D	A.satnudSFS1D01G000423	2
D	A.satnudSFS1D01G000446	5
D	A.satnudSFS1D01G000447	5
D	A.satnudSFS1D01G000452	2
D	A.satnudSFS1D01G000466	5
D	A.satnudSFS1D01G000476	3
D	A.satnudSFS1D01G000477	3
D	A.satnudSFS1D01G000478	3
D	A.satnudSFS1D01G000483	2
D	A.satnudSFS1D01G000484	2
D	A.satnudSFS1D01G000488	2
D	A.satnudSFS1D01G000489	2
D	A.satnudSFS1D01G000493	3
D	A.satnudSFS1D01G000494	3
D	A.satnudSFS1D01G000495	2
D	A.satnudSFS1D01G000497	6
D	A.satnudSFS1D01G000502	5
D	A.satnudSFS1D01G000503	2
D	A.satnudSFS1D01G000505	2
D	A.satnudSFS1D01G000507	2
D	A.satnudSFS1D01G000512	3
D	A.satnudSFS1D01G000517	4
D	A.satnudSFS1D01G000522	3
D	A.satnudSFS1D01G000524	2
D	A.satnudSFS1D01G000532	4
D	A.satnudSFS1D01G000534	6
D	A.satnudSFS1D01G000537	3
D	A.satnudSFS1D01G000538	5
D	A.satnudSFS1D01G000549	3
D	A.satnudSFS1D01G000550	5
D	A.satnudSFS1D01G000551	3
D	A.satnudSFS1D01G000559	2
D	A.satnudSFS1D01G000569	3
D	A.satnudSFS1D01G000571	5
D	A.satnudSFS1D01G000572	3
D	A.satnudSFS1D01G000574	8
D	A.satnudSFS1D01G000584	2
D	A.satnudSFS1D01G000586	2
D	A.satnudSFS1D01G000620	7
D	A.satnudSFS1D01G000627	2
D	A.satnudSFS1D01G000629	2
D	A.satnudSFS1D01G000650	5
D	A.satnudSFS1D01G000651	3
D	A.satnudSFS1D01G000654	2
D	A.satnudSFS1D01G000657	3
D	A.satnudSFS1D01G000659	6
D	A.satnudSFS1D01G000674	2
D	A.satnudSFS1D01G000706	2
D	A.satnudSFS1D01G000714	2
D	A.satnudSFS1D01G000721	2
D	A.satnudSFS1D01G000723	3
D	A.satnudSFS1D01G000734	2
D	A.satnudSFS1D01G000740	3
D	A.satnudSFS1D01G000743	6
D	A.satnudSFS1D01G000746	4
D	A.satnudSFS1D01G000747	2
D	A.satnudSFS1D01G000765	2
D	A.satnudSFS1D01G000767	2
D	A.satnudSFS1D01G000788	2
D	A.satnudSFS1D01G000789	2
D	A.satnudSFS1D01G000793	2
D	A.satnudSFS1D01G000798	2
D	A.satnudSFS1D01G000799	2
D	A.satnudSFS1D01G000800	6
D	A.satnudSFS1D01G000807	10
D	A.satnudSFS1D01G000809	2
D	A.satnudSFS1D01G000810	3
D	A.satnudSFS1D01G000829	2
D	A.satnudSFS1D01G000832	2
D	A.satnudSFS1D01G000833	4
D	A.satnudSFS1D01G000840	4
D	A.satnudSFS1D01G000841	4
D	A.satnudSFS1D01G000847	2
D	A.satnudSFS1D01G000851	2
D	A.satnudSFS1D01G000856	2
D	A.satnudSFS1D01G000859	4
D	A.satnudSFS1D01G000864	2
D	A.satnudSFS1D01G000867	3
D	A.satnudSFS1D01G000868	2
D	A.satnudSFS1D01G000873	2
D	A.satnudSFS1D01G000876	4
D	A.satnudSFS1D01G000889	2
D	A.satnudSFS1D01G000894	2
D	A.satnudSFS1D01G000897	8
D	A.satnudSFS1D01G000903	2
D	A.satnudSFS1D01G000906	3
D	A.satnudSFS1D01G000918	4
D	A.satnudSFS1D01G000920	2
D	A.satnudSFS1D01G000929	2
D	A.satnudSFS1D01G000933	5
D	A.satnudSFS1D01G000953	2
D	A.satnudSFS1D01G000954	2
D	A.satnudSFS1D01G000967	6
D	A.satnudSFS1D01G000972	2
D	A.satnudSFS1D01G000974	2
D	A.satnudSFS1D01G000975	8
D	A.satnudSFS1D01G000977	4
D	A.satnudSFS1D01G000990	6
D	A.satnudSFS1D01G000993	3
D	A.satnudSFS1D01G000996	5
D	A.satnudSFS1D01G000997	2
D	A.satnudSFS1D01G000999	2
D	A.satnudSFS1D01G001002	3
D	A.satnudSFS1D01G001006	2
D	A.satnudSFS1D01G001008	2
D	A.satnudSFS1D01G001013	3
D	A.satnudSFS1D01G001014	4
D	A.satnudSFS1D01G001015	3
D	A.satnudSFS1D01G001023	2
D	A.satnudSFS1D01G001029	3
D	A.satnudSFS1D01G001031	25
D	A.satnudSFS1D01G001041	2
D	A.satnudSFS1D01G001046	3
D	A.satnudSFS1D01G001049	4
D	A.satnudSFS1D01G001051	7
D	A.satnudSFS1D01G001063	4
D	A.satnudSFS1D01G001066	3
D	A.satnudSFS1D01G001072	2
D	A.satnudSFS1D01G001075	3
D	A.satnudSFS1D01G001088	4
D	A.satnudSFS1D01G001089	3
D	A.satnudSFS1D01G001090	6
D	A.satnudSFS1D01G001093	4
D	A.satnudSFS1D01G001105	2
D	A.satnudSFS1D01G001107	3
D	A.satnudSFS1D01G001115	5
D	A.satnudSFS1D01G001117	3
D	A.satnudSFS1D01G001118	3
D	A.satnudSFS1D01G001119	7
D	A.satnudSFS1D01G001129	2
D	A.satnudSFS1D01G001137	6
D	A.satnudSFS1D01G001142	3
D	A.satnudSFS1D01G001190	2
D	A.satnudSFS1D01G001194	3
D	A.satnudSFS1D01G001195	3
D	A.satnudSFS1D01G001196	2
D	A.satnudSFS1D01G001197	3
D	A.satnudSFS1D01G001198	6
D	A.satnudSFS1D01G001214	4
D	A.satnudSFS1D01G001217	2
D	A.satnudSFS1D01G001218	4
D	A.satnudSFS1D01G001235	3
D	A.satnudSFS1D01G001240	4
D	A.satnudSFS1D01G001241	2
D	A.satnudSFS1D01G001248	3
D	A.satnudSFS1D01G001255	3
D	A.satnudSFS1D01G001257	2
D	A.satnudSFS1D01G001263	2
D	A.satnudSFS1D01G001265	3
D	A.satnudSFS1D01G001267	2
D	A.satnudSFS1D01G001286	11
D	A.satnudSFS1D01G001293	6
D	A.satnudSFS1D01G001300	3
D	A.satnudSFS1D01G001304	4
D	A.satnudSFS1D01G001307	3
D	A.satnudSFS1D01G001308	3
D	A.satnudSFS1D01G001309	3
D	A.satnudSFS1D01G001311	2
D	A.satnudSFS1D01G001314	2
D	A.satnudSFS1D01G001332	2
D	A.satnudSFS1D01G001340	2
D	A.satnudSFS1D01G001347	2
D	A.satnudSFS1D01G001349	9
D	A.satnudSFS1D01G001358	2
D	A.satnudSFS1D01G001362	3
D	A.satnudSFS1D01G001363	2
D	A.satnudSFS1D01G001364	2
D	A.satnudSFS1D01G001367	6
D	A.satnudSFS1D01G001372	2
D	A.satnudSFS1D01G001385	2
D	A.satnudSFS1D01G001390	3
D	A.satnudSFS1D01G001406	9
D	A.satnudSFS1D01G001411	3
D	A.satnudSFS1D01G001414	3
D	A.satnudSFS1D01G001415	4
D	A.satnudSFS1D01G001425	5
D	A.satnudSFS1D01G001427	4
D	A.satnudSFS1D01G001428	4
D	A.satnudSFS1D01G001437	2
D	A.satnudSFS1D01G001445	6
D	A.satnudSFS1D01G001450	3
D	A.satnudSFS1D01G001451	5
D	A.satnudSFS1D01G001456	6
D	A.satnudSFS1D01G001459	2
D	A.satnudSFS1D01G001461	2
D	A.satnudSFS1D01G001475	4
D	A.satnudSFS1D01G001476	5
D	A.satnudSFS1D01G001484	3
D	A.satnudSFS1D01G001509	3
D	A.satnudSFS1D01G001510	2
D	A.satnudSFS1D01G001515	2
D	A.satnudSFS1D01G001516	2
D	A.satnudSFS1D01G001526	2
D	A.satnudSFS1D01G001527	6
D	A.satnudSFS1D01G001528	2
D	A.satnudSFS1D01G001530	2
D	A.satnudSFS1D01G001534	4
D	A.satnudSFS1D01G001535	3
D	A.satnudSFS1D01G001536	2
D	A.satnudSFS1D01G001540	2
D	A.satnudSFS1D01G001541	2
D	A.satnudSFS1D01G001547	4
D	A.satnudSFS1D01G001549	2
D	A.satnudSFS1D01G001557	2
D	A.satnudSFS1D01G001561	2
D	A.satnudSFS1D01G001562	3
D	A.satnudSFS1D01G001584	3
D	A.satnudSFS1D01G001586	2
D	A.satnudSFS1D01G001587	2
D	A.satnudSFS1D01G001588	4
D	A.satnudSFS1D01G001594	2
D	A.satnudSFS1D01G001595	4
D	A.satnudSFS1D01G001596	2
D	A.satnudSFS1D01G001597	3
D	A.satnudSFS1D01G001599	5
D	A.satnudSFS1D01G001602	2
D	A.satnudSFS1D01G001615	5
D	A.satnudSFS1D01G001620	4
D	A.satnudSFS1D01G001622	2
D	A.satnudSFS1D01G001625	4
D	A.satnudSFS1D01G001629	5
D	A.satnudSFS1D01G001632	3
D	A.satnudSFS1D01G001634	4
D	A.satnudSFS1D01G001637	2
D	A.satnudSFS1D01G001648	2
D	A.satnudSFS1D01G001659	6
D	A.satnudSFS1D01G001667	5
D	A.satnudSFS1D01G001668	2
D	A.satnudSFS1D01G001670	3
D	A.satnudSFS1D01G001671	3
D	A.satnudSFS1D01G001676	4
D	A.satnudSFS1D01G001683	2
D	A.satnudSFS1D01G001689	12
D	A.satnudSFS1D01G001692	3
D	A.satnudSFS1D01G001693	2
D	A.satnudSFS1D01G001697	3
D	A.satnudSFS1D01G001704	3
D	A.satnudSFS1D01G001708	3
D	A.satnudSFS1D01G001711	3
D	A.satnudSFS1D01G001716	3
D	A.satnudSFS1D01G001717	8
D	A.satnudSFS1D01G001718	3
D	A.satnudSFS1D01G001729	3
D	A.satnudSFS1D01G001734	5
D	A.satnudSFS1D01G001735	3
D	A.satnudSFS1D01G001736	2
D	A.satnudSFS1D01G001738	7
D	A.satnudSFS1D01G001741	4
D	A.satnudSFS1D01G001743	13
D	A.satnudSFS1D01G001744	4
D	A.satnudSFS1D01G001750	2
D	A.satnudSFS1D01G001752	2
D	A.satnudSFS1D01G001753	13
D	A.satnudSFS1D01G001756	3
D	A.satnudSFS1D01G001757	3
D	A.satnudSFS1D01G001760	2
D	A.satnudSFS1D01G001763	4
D	A.satnudSFS1D01G001890	4
D	A.satnudSFS1D01G001901	7
D	A.satnudSFS1D01G002685	3
D	A.satnudSFS1D01G002686	3
D	A.satnudSFS1D01G002687	2
D	A.satnudSFS1D01G002691	2
D	A.satnudSFS1D01G002699	2
D	A.satnudSFS1D01G002724	3
D	A.satnudSFS1D01G002728	8
D	A.satnudSFS1D01G002729	2
D	A.satnudSFS1D01G002730	4
D	A.satnudSFS1D01G002734	2
D	A.satnudSFS1D01G002737	2
D	A.satnudSFS1D01G002934	5
D	A.satnudSFS1D01G004756	2
D	A.satnudSFS1D01G004757	8
D	A.satnudSFS1D01G004759	3
D	A.satnudSFS1D01G004760	2
D	A.satnudSFS1D01G004779	4
D	A.satnudSFS1D01G004791	6
D	A.satnudSFS1D01G004792	5
D	A.satnudSFS1D01G004798	4
D	A.satnudSFS1D01G004799	5
D	A.satnudSFS1D01G004800	2
D	A.satnudSFS1D01G004801	3
D	A.satnudSFS1D01G004807	3
D	A.satnudSFS1D01G004816	6
D	A.satnudSFS1D01G004829	2
D	A.satnudSFS1D01G004835	2
D	A.satnudSFS1D01G004847	4
D	A.satnudSFS1D01G004850	5
D	A.satnudSFS1D01G004855	2
D	A.satnudSFS1D01G004864	2
D	A.satnudSFS1D01G004865	4
D	A.satnudSFS1D01G004868	2
D	A.satnudSFS1D01G004869	2
D	A.satnudSFS1D01G004873	3
D	A.satnudSFS1D01G004874	2
D	A.satnudSFS1D01G004881	3
D	A.satnudSFS1D01G004895	2
D	A.satnudSFS1D01G004896	3
D	A.satnudSFS1D01G004906	5
D	A.satnudSFS1D01G004912	2
D	A.satnudSFS1D01G004924	3
D	A.satnudSFS1D01G004926	2
D	A.satnudSFS1D01G004927	2
D	A.satnudSFS1D01G004930	2
D	A.satnudSFS1D01G004933	2
D	A.satnudSFS1D01G004937	2
D	A.satnudSFS1D01G004938	3
D	A.satnudSFS1D01G004944	9
D	A.satnudSFS1D01G004947	3
D	A.satnudSFS1D01G004951	2
D	A.satnudSFS1D01G004961	4
D	A.satnudSFS1D01G004962	2
D	A.satnudSFS1D01G004964	3
D	A.satnudSFS1D01G004970	3
D	A.satnudSFS1D01G004973	4
D	A.satnudSFS1D01G004975	3
D	A.satnudSFS1D01G004976	4
D	A.satnudSFS1D01G004981	3
D	A.satnudSFS1D01G004983	3
D	A.satnudSFS1D01G004984	5
D	A.satnudSFS1D01G004992	4
D	A.satnudSFS1D01G004994	3
D	A.satnudSFS1D01G005003	7
D	A.satnudSFS1D01G005007	4
D	A.satnudSFS1D01G005020	12
D	A.satnudSFS1D01G005027	6
D	A.satnudSFS1D01G005028	3
D	A.satnudSFS1D01G005034	4
D	A.satnudSFS1D01G005035	3
D	A.satnudSFS1D01G005047	2
D	A.satnudSFS1D01G005048	9
D	A.satnudSFS1D01G005054	3
D	A.satnudSFS1D01G005063	4
D	A.satnudSFS1D01G005071	2
D	A.satnudSFS1D01G005072	2
D	A.satnudSFS1D01G005074	2
D	A.satnudSFS1D01G005076	4
D	A.satnudSFS1D01G005077	3
D	A.satnudSFS1D01G005078	2
D	A.satnudSFS1D01G005079	4
D	A.satnudSFS1D01G005085	2
D	A.satnudSFS1D01G005092	3
D	A.satnudSFS1D01G005102	4
D	A.satnudSFS1D01G005117	4
D	A.satnudSFS1D01G005119	3
D	A.satnudSFS1D01G005120	2
D	A.satnudSFS1D01G005143	2
D	A.satnudSFS1D01G005153	3
D	A.satnudSFS1D01G005156	6
D	A.satnudSFS1D01G005166	3
D	A.satnudSFS1D01G005167	10
D	A.satnudSFS1D01G005175	2
D	A.satnudSFS1D01G005176	4
D	A.satnudSFS1D01G005186	5
D	A.satnudSFS1D01G005187	3
D	A.satnudSFS1D01G005188	2
D	A.satnudSFS1D01G005189	6
D	A.satnudSFS1D01G005191	2
D	A.satnudSFS1D01G005192	3
D	A.satnudSFS1D01G005196	2
D	A.satnudSFS1D01G005205	8
D	A.satnudSFS1D01G005210	3
D	A.satnudSFS1D01G005225	3
D	A.satnudSFS1D01G005230	5
D	A.satnudSFS1D01G005234	2
D	A.satnudSFS1D01G005235	3
D	A.satnudSFS1D01G005250	4
D	A.satnudSFS1D01G005256	2
D	A.satnudSFS1D01G005264	3
D	A.satnudSFS1D01G005271	3
D	A.satnudSFS1D01G005274	3
D	A.satnudSFS1D01G005287	2
D	A.satnudSFS1D01G005292	2
D	A.satnudSFS1D01G005299	2
D	A.satnudSFS1D01G005300	3
D	A.satnudSFS1D01G005328	3
D	A.satnudSFS1D01G005337	2
D	A.satnudSFS1D01G005364	2
D	A.satnudSFS1D01G005369	3
D	A.satnudSFS1D01G005390	3
D	A.satnudSFS1D01G005391	3
D	A.satnudSFS1D01G005419	2
D	A.satnudSFS1D01G005429	9
D	A.satnudSFS1D01G005431	3
D	A.satnudSFS1D01G005438	6
D	A.satnudSFS1D01G005439	2
D	A.satnudSFS1D01G005450	5
D	A.satnudSFS1D01G005460	3
D	A.satnudSFS1D01G005463	2
D	A.satnudSFS1D01G005476	2
D	A.satnudSFS1D01G005480	2
D	A.satnudSFS1D01G005481	4
D	A.satnudSFS1D01G005484	12
D	A.satnudSFS1D01G005486	3
D	A.satnudSFS1D01G005489	2
D	A.satnudSFS1D01G005491	2
D	A.satnudSFS1D01G005523	5
D	A.satnudSFS1D01G005525	3
D	A.satnudSFS1D01G005527	7
D	A.satnudSFS1D01G005532	3
D	A.satnudSFS1D01G005546	4
D	A.satnudSFS1D01G005548	11
D	A.satnudSFS1D01G005551	5
D	A.satnudSFS1D01G005553	3
D	A.satnudSFS1D01G005555	2
D	A.satnudSFS1D01G005558	3
D	A.satnudSFS1D01G005559	2
D	A.satnudSFS1D01G005576	3
D	A.satnudSFS1D01G005597	4
D	A.satnudSFS1D01G005610	3
D	A.satnudSFS1D01G005613	3
D	A.satnudSFS1D01G005617	2
D	A.satnudSFS1D01G005624	2
D	A.satnudSFS1D01G005656	3
D	A.satnudSFS1D01G005658	3
D	A.satnudSFS1D01G005660	7
D	A.satnudSFS1D01G005677	2
D	A.satnudSFS1D01G005680	2
D	A.satnudSFS1D01G005681	6
D	A.satnudSFS1D01G005688	6
D	A.satnudSFS1D01G005690	3
D	A.satnudSFS1D01G005707	2
D	A.satnudSFS1D01G005708	3
D	A.satnudSFS1D01G005723	3
D	A.satnudSFS1D01G005732	2
D	A.satnudSFS1D01G005741	2
D	A.satnudSFS1D01G005743	2
D	A.satnudSFS1D01G005747	5
D	A.satnudSFS1D01G005760	10
D	A.satnudSFS1D01G005764	3
D	A.satnudSFS1D01G005767	4
D	A.satnudSFS1D01G005776	3
D	A.satnudSFS1D01G005784	9
D	A.satnudSFS1D01G005793	2
D	A.satnudSFS1D01G005818	2
D	A.satnudSFS1D01G005820	4
D	A.satnudSFS1D01G005825	2
D	A.satnudSFS1D01G005842	2
D	A.satnudSFS1D01G005863	4
D	A.satnudSFS1D01G005886	6
D	A.satnudSFS1D01G005915	3
D	A.satnudSFS1D01G005920	4
D	A.satnudSFS1D01G005923	2
D	A.satnudSFS1D01G005926	3
D	A.satnudSFS1D01G005932	5
D	A.satnudSFS1D01G005962	5
D	A.satnudSFS1D01G005999	7
D	A.satnudSFS1D01G006021	2
D	A.satnudSFS1D01G006048	3
D	A.satnudSFS1D01G006052	6
D	A.satnudSFS1D01G006057	2
D	A.satnudSFS1D01G006064	3
D	A.satnudSFS1D01G006073	3
D	A.satnudSFS1D01G006098	2
D	A.satnudSFS1D01G006100	11
D	A.satnudSFS1D01G006121	2
D	A.satnudSFS1D01G006129	2
D	A.satnudSFS1D01G006131	4
D	A.satnudSFS1D01G006176	5
D	A.satnudSFS1D01G006207	2
D	A.satnudSFS1D01G006211	3
D	A.satnudSFS1D01G006231	4
D	A.satnudSFS1D01G006247	3
D	A.satnudSFS1D01G006260	2
D	A.satnudSFS1D01G006261	4
D	A.satnudSFS1D01G006266	4
D	A.satnudSFS1D01G006267	4
D	A.satnudSFS1D01G006280	2
D	A.satnudSFS1D01G006281	9
D	A.satnudSFS1D01G006287	2
D	A.satnudSFS1D01G006314	3
D	A.satnudSFS1D01G006315	2
D	A.satnudSFS1D01G006332	5
D	A.satnudSFS1D01G006341	3
D	A.satnudSFS1D01G006344	2
D	A.satnudSFS1D01G006347	2
D	A.satnudSFS1D01G006357	3
D	A.satnudSFS1D01G006362	5
D	A.satnudSFS1D01G006367	5
D	A.satnudSFS1D01G006370	3
D	A.satnudSFS1D01G006376	2
D	A.satnudSFS1D01G006377	2
D	A.satnudSFS1D01G006378	2
D	A.satnudSFS1D01G006379	3
D	A.satnudSFS1D01G006380	4
D	A.satnudSFS1D01G006391	2
D	A.satnudSFS1D01G006405	7
D	A.satnudSFS1D01G006406	8
D	A.satnudSFS1D01G006407	4
D	A.satnudSFS1D01G006409	3
D	A.satnudSFS1D01G006410	2
D	A.satnudSFS1D01G006415	2
D	A.satnudSFS1D01G006416	7
D	A.satnudSFS1D01G006422	7
D	A.satnudSFS1D01G006428	2
D	A.satnudSFS1D01G006452	3
D	A.satnudSFS1D01G006464	5
D	A.satnudSFS1D01G006466	2
D	A.satnudSFS1D01G006468	4
D	A.satnudSFS1D01G006476	5
D	A.satnudSFS1D01G006519	2
D	A.satnudSFS1D01G006535	2
D	A.satnudSFS1D01G006536	2
D	A.satnudSFS1D01G006537	2
D	A.satnudSFS1D01G006541	5
D	A.satnudSFS1D01G006546	2
D	A.satnudSFS1D01G006555	2
A	A.satnudSFS2A01G000007	3
A	A.satnudSFS2A01G000012	3
A	A.satnudSFS2A01G000014	4
A	A.satnudSFS2A01G000020	2
A	A.satnudSFS2A01G000027	2
A	A.satnudSFS2A01G000028	4
A	A.satnudSFS2A01G000046	4
A	A.satnudSFS2A01G000073	6
A	A.satnudSFS2A01G000074	7
A	A.satnudSFS2A01G000081	5
A	A.satnudSFS2A01G000082	2
A	A.satnudSFS2A01G000092	4
A	A.satnudSFS2A01G000096	2
A	A.satnudSFS2A01G000097	3
A	A.satnudSFS2A01G000100	6
A	A.satnudSFS2A01G000101	4
A	A.satnudSFS2A01G000107	2
A	A.satnudSFS2A01G000112	8
A	A.satnudSFS2A01G000113	5
A	A.satnudSFS2A01G000115	2
A	A.satnudSFS2A01G000120	2
A	A.satnudSFS2A01G000128	6
A	A.satnudSFS2A01G000129	9
A	A.satnudSFS2A01G000135	2
A	A.satnudSFS2A01G000139	3
A	A.satnudSFS2A01G000142	3
A	A.satnudSFS2A01G000148	2
A	A.satnudSFS2A01G000151	5
A	A.satnudSFS2A01G000153	5
A	A.satnudSFS2A01G000155	2
A	A.satnudSFS2A01G000160	2
A	A.satnudSFS2A01G000163	2
A	A.satnudSFS2A01G000165	9
A	A.satnudSFS2A01G000176	4
A	A.satnudSFS2A01G000191	2
A	A.satnudSFS2A01G000193	3
A	A.satnudSFS2A01G000194	2
A	A.satnudSFS2A01G000234	2
A	A.satnudSFS2A01G000264	2
A	A.satnudSFS2A01G000265	3
A	A.satnudSFS2A01G000288	5
A	A.satnudSFS2A01G000289	3
A	A.satnudSFS2A01G000307	3
A	A.satnudSFS2A01G000317	2
A	A.satnudSFS2A01G000319	2
A	A.satnudSFS2A01G000347	2
A	A.satnudSFS2A01G000350	3
A	A.satnudSFS2A01G000374	5
A	A.satnudSFS2A01G000376	7
A	A.satnudSFS2A01G000377	3
A	A.satnudSFS2A01G000387	2
A	A.satnudSFS2A01G000404	3
A	A.satnudSFS2A01G000405	2
A	A.satnudSFS2A01G000411	2
A	A.satnudSFS2A01G000431	3
A	A.satnudSFS2A01G000436	6
A	A.satnudSFS2A01G000438	2
A	A.satnudSFS2A01G000460	2
A	A.satnudSFS2A01G000485	2
A	A.satnudSFS2A01G000487	5
A	A.satnudSFS2A01G000496	3
A	A.satnudSFS2A01G000500	3
A	A.satnudSFS2A01G000508	2
A	A.satnudSFS2A01G000511	6
A	A.satnudSFS2A01G000519	3
A	A.satnudSFS2A01G000520	5
A	A.satnudSFS2A01G000529	10
A	A.satnudSFS2A01G000531	2
A	A.satnudSFS2A01G000538	3
A	A.satnudSFS2A01G000539	6
A	A.satnudSFS2A01G000548	3
A	A.satnudSFS2A01G000549	3
A	A.satnudSFS2A01G000555	4
A	A.satnudSFS2A01G000563	2
A	A.satnudSFS2A01G000565	5
A	A.satnudSFS2A01G000575	2
A	A.satnudSFS2A01G000576	2
A	A.satnudSFS2A01G000578	3
A	A.satnudSFS2A01G000595	3
A	A.satnudSFS2A01G000597	3
A	A.satnudSFS2A01G000598	7
A	A.satnudSFS2A01G000607	2
A	A.satnudSFS2A01G000615	3
A	A.satnudSFS2A01G000617	2
A	A.satnudSFS2A01G000618	3
A	A.satnudSFS2A01G000639	5
A	A.satnudSFS2A01G000653	5
A	A.satnudSFS2A01G000654	5
A	A.satnudSFS2A01G000669	2
A	A.satnudSFS2A01G000673	2
A	A.satnudSFS2A01G000674	2
A	A.satnudSFS2A01G000676	3
A	A.satnudSFS2A01G000681	2
A	A.satnudSFS2A01G000686	3
A	A.satnudSFS2A01G000687	2
A	A.satnudSFS2A01G000696	3
A	A.satnudSFS2A01G000703	2
A	A.satnudSFS2A01G000704	3
A	A.satnudSFS2A01G000706	3
A	A.satnudSFS2A01G000711	4
A	A.satnudSFS2A01G000712	2
A	A.satnudSFS2A01G000728	3
A	A.satnudSFS2A01G000729	4
A	A.satnudSFS2A01G000757	5
A	A.satnudSFS2A01G000796	2
A	A.satnudSFS2A01G000799	2
A	A.satnudSFS2A01G000806	3
A	A.satnudSFS2A01G000810	2
A	A.satnudSFS2A01G000814	3
A	A.satnudSFS2A01G000819	2
A	A.satnudSFS2A01G000826	2
A	A.satnudSFS2A01G000832	3
A	A.satnudSFS2A01G000837	2
A	A.satnudSFS2A01G000840	2
A	A.satnudSFS2A01G000850	3
A	A.satnudSFS2A01G000860	4
A	A.satnudSFS2A01G000861	2
A	A.satnudSFS2A01G000862	2
A	A.satnudSFS2A01G000871	2
A	A.satnudSFS2A01G000878	3
A	A.satnudSFS2A01G000879	6
A	A.satnudSFS2A01G000896	3
A	A.satnudSFS2A01G000904	3
A	A.satnudSFS2A01G000906	4
A	A.satnudSFS2A01G000914	4
A	A.satnudSFS2A01G000923	5
A	A.satnudSFS2A01G000926	2
A	A.satnudSFS2A01G000927	4
A	A.satnudSFS2A01G000928	2
A	A.satnudSFS2A01G000930	3
A	A.satnudSFS2A01G000933	3
A	A.satnudSFS2A01G000934	4
A	A.satnudSFS2A01G000935	2
A	A.satnudSFS2A01G000936	2
A	A.satnudSFS2A01G000940	2
A	A.satnudSFS2A01G000961	2
A	A.satnudSFS2A01G000968	5
A	A.satnudSFS2A01G000982	2
A	A.satnudSFS2A01G000990	2
A	A.satnudSFS2A01G001001	3
A	A.satnudSFS2A01G001005	2
A	A.satnudSFS2A01G001006	3
A	A.satnudSFS2A01G001008	2
A	A.satnudSFS2A01G001009	12
A	A.satnudSFS2A01G001024	4
A	A.satnudSFS2A01G001037	3
A	A.satnudSFS2A01G001041	2
A	A.satnudSFS2A01G001047	2
A	A.satnudSFS2A01G001048	2
A	A.satnudSFS2A01G001055	2
A	A.satnudSFS2A01G001059	2
A	A.satnudSFS2A01G001061	6
A	A.satnudSFS2A01G001072	2
A	A.satnudSFS2A01G001082	2
A	A.satnudSFS2A01G001083	4
A	A.satnudSFS2A01G001084	2
A	A.satnudSFS2A01G001093	4
A	A.satnudSFS2A01G001101	5
A	A.satnudSFS2A01G001108	3
A	A.satnudSFS2A01G001109	5
A	A.satnudSFS2A01G001112	2
A	A.satnudSFS2A01G001113	2
A	A.satnudSFS2A01G001120	3
A	A.satnudSFS2A01G001124	3
A	A.satnudSFS2A01G001126	3
A	A.satnudSFS2A01G001128	8
A	A.satnudSFS2A01G001133	2
A	A.satnudSFS2A01G001140	2
A	A.satnudSFS2A01G001143	2
A	A.satnudSFS2A01G001145	3
A	A.satnudSFS2A01G001146	6
A	A.satnudSFS2A01G001153	3
A	A.satnudSFS2A01G001154	2
A	A.satnudSFS2A01G001156	2
A	A.satnudSFS2A01G001157	3
A	A.satnudSFS2A01G001175	6
A	A.satnudSFS2A01G001178	2
A	A.satnudSFS2A01G001180	4
A	A.satnudSFS2A01G001184	2
A	A.satnudSFS2A01G001191	3
A	A.satnudSFS2A01G001198	5
A	A.satnudSFS2A01G001210	2
A	A.satnudSFS2A01G001211	4
A	A.satnudSFS2A01G001213	3
A	A.satnudSFS2A01G001219	6
A	A.satnudSFS2A01G001244	4
A	A.satnudSFS2A01G001261	9
A	A.satnudSFS2A01G001280	2
A	A.satnudSFS2A01G001286	2
A	A.satnudSFS2A01G001288	4
A	A.satnudSFS2A01G001302	2
A	A.satnudSFS2A01G001327	2
A	A.satnudSFS2A01G001328	3
A	A.satnudSFS2A01G001342	4
A	A.satnudSFS2A01G001343	7
A	A.satnudSFS2A01G001346	3
A	A.satnudSFS2A01G001357	2
A	A.satnudSFS2A01G001359	3
A	A.satnudSFS2A01G001376	4
A	A.satnudSFS2A01G001385	3
A	A.satnudSFS2A01G001386	2
A	A.satnudSFS2A01G001387	3
A	A.satnudSFS2A01G001401	4
A	A.satnudSFS2A01G001402	8
A	A.satnudSFS2A01G001407	4
A	A.satnudSFS2A01G001414	6
A	A.satnudSFS2A01G001434	4
A	A.satnudSFS2A01G001451	4
A	A.satnudSFS2A01G001464	3
A	A.satnudSFS2A01G001465	2
A	A.satnudSFS2A01G001470	3
A	A.satnudSFS2A01G001473	4
A	A.satnudSFS2A01G001481	3
A	A.satnudSFS2A01G001485	9
A	A.satnudSFS2A01G001507	2
A	A.satnudSFS2A01G001509	5
A	A.satnudSFS2A01G001517	6
A	A.satnudSFS2A01G001518	3
A	A.satnudSFS2A01G001523	3
A	A.satnudSFS2A01G001536	10
A	A.satnudSFS2A01G001540	2
A	A.satnudSFS2A01G001547	5
A	A.satnudSFS2A01G001553	3
A	A.satnudSFS2A01G001555	4
A	A.satnudSFS2A01G001556	4
A	A.satnudSFS2A01G001558	2
A	A.satnudSFS2A01G001561	6
A	A.satnudSFS2A01G001578	10
A	A.satnudSFS2A01G001589	2
A	A.satnudSFS2A01G001615	3
A	A.satnudSFS2A01G001617	3
A	A.satnudSFS2A01G001670	4
A	A.satnudSFS2A01G001672	2
A	A.satnudSFS2A01G001684	2
A	A.satnudSFS2A01G001705	3
A	A.satnudSFS2A01G001706	2
A	A.satnudSFS2A01G001708	3
A	A.satnudSFS2A01G001709	2
A	A.satnudSFS2A01G001713	5
A	A.satnudSFS2A01G001717	2
A	A.satnudSFS2A01G001719	3
A	A.satnudSFS2A01G001722	2
A	A.satnudSFS2A01G001726	3
A	A.satnudSFS2A01G001728	4
A	A.satnudSFS2A01G001730	3
A	A.satnudSFS2A01G001736	2
A	A.satnudSFS2A01G001739	2
A	A.satnudSFS2A01G001742	2
A	A.satnudSFS2A01G001746	2
A	A.satnudSFS2A01G001760	4
A	A.satnudSFS2A01G001764	2
A	A.satnudSFS2A01G001777	14
A	A.satnudSFS2A01G001783	2
A	A.satnudSFS2A01G001785	5
A	A.satnudSFS2A01G001789	2
A	A.satnudSFS2A01G001790	4
A	A.satnudSFS2A01G001797	2
A	A.satnudSFS2A01G001801	2
A	A.satnudSFS2A01G001811	3
A	A.satnudSFS2A01G001818	2
A	A.satnudSFS2A01G001821	2
A	A.satnudSFS2A01G001840	3
A	A.satnudSFS2A01G001850	2
A	A.satnudSFS2A01G001853	2
A	A.satnudSFS2A01G001854	4
A	A.satnudSFS2A01G001855	2
A	A.satnudSFS2A01G001858	5
A	A.satnudSFS2A01G001861	4
A	A.satnudSFS2A01G001871	3
A	A.satnudSFS2A01G001891	2
A	A.satnudSFS2A01G001897	2
A	A.satnudSFS2A01G001906	3
A	A.satnudSFS2A01G001908	3
A	A.satnudSFS2A01G001913	3
A	A.satnudSFS2A01G001946	4
A	A.satnudSFS2A01G001959	3
A	A.satnudSFS2A01G001961	7
A	A.satnudSFS2A01G001963	2
A	A.satnudSFS2A01G001964	12
A	A.satnudSFS2A01G001970	2
A	A.satnudSFS2A01G001972	6
A	A.satnudSFS2A01G001999	2
A	A.satnudSFS2A01G002008	3
A	A.satnudSFS2A01G002011	2
A	A.satnudSFS2A01G002014	2
A	A.satnudSFS2A01G002017	5
A	A.satnudSFS2A01G002018	3
A	A.satnudSFS2A01G002024	3
A	A.satnudSFS2A01G002026	3
A	A.satnudSFS2A01G002030	3
A	A.satnudSFS2A01G002035	2
A	A.satnudSFS2A01G002042	4
A	A.satnudSFS2A01G002051	4
A	A.satnudSFS2A01G002054	3
A	A.satnudSFS2A01G002058	2
A	A.satnudSFS2A01G002059	3
A	A.satnudSFS2A01G002062	4
A	A.satnudSFS2A01G002063	2
A	A.satnudSFS2A01G002067	7
A	A.satnudSFS2A01G002096	7
A	A.satnudSFS2A01G002097	8
A	A.satnudSFS2A01G002098	8
A	A.satnudSFS2A01G002108	6
A	A.satnudSFS2A01G002110	5
A	A.satnudSFS2A01G002119	2
A	A.satnudSFS2A01G002130	5
A	A.satnudSFS2A01G002137	2
A	A.satnudSFS2A01G002144	9
A	A.satnudSFS2A01G002156	2
A	A.satnudSFS2A01G002157	3
A	A.satnudSFS2A01G002177	2
A	A.satnudSFS2A01G002180	2
A	A.satnudSFS2A01G002186	2
A	A.satnudSFS2A01G002195	12
A	A.satnudSFS2A01G002196	2
A	A.satnudSFS2A01G002202	3
A	A.satnudSFS2A01G002203	5
A	A.satnudSFS2A01G002208	4
A	A.satnudSFS2A01G002211	8
A	A.satnudSFS2A01G002214	7
A	A.satnudSFS2A01G002216	2
A	A.satnudSFS2A01G002217	6
A	A.satnudSFS2A01G002225	8
A	A.satnudSFS2A01G002228	3
A	A.satnudSFS2A01G002237	2
A	A.satnudSFS2A01G002241	3
A	A.satnudSFS2A01G002255	8
A	A.satnudSFS2A01G002256	3
A	A.satnudSFS2A01G002268	7
A	A.satnudSFS2A01G002272	2
A	A.satnudSFS2A01G002273	3
A	A.satnudSFS2A01G002278	4
A	A.satnudSFS2A01G002283	8
A	A.satnudSFS2A01G002288	3
A	A.satnudSFS2A01G002290	2
A	A.satnudSFS2A01G002291	14
A	A.satnudSFS2A01G002293	2
A	A.satnudSFS2A01G002299	3
A	A.satnudSFS2A01G002300	2
A	A.satnudSFS2A01G002304	33
A	A.satnudSFS2A01G002305	4
A	A.satnudSFS2A01G002306	2
A	A.satnudSFS2A01G002307	10
A	A.satnudSFS2A01G002321	2
A	A.satnudSFS2A01G002323	2
A	A.satnudSFS2A01G002341	2
A	A.satnudSFS2A01G002354	2
A	A.satnudSFS2A01G002358	2
A	A.satnudSFS2A01G002372	4
A	A.satnudSFS2A01G002373	4
A	A.satnudSFS2A01G002374	4
A	A.satnudSFS2A01G002392	2
A	A.satnudSFS2A01G002409	9
A	A.satnudSFS2A01G002427	4
A	A.satnudSFS2A01G002436	3
A	A.satnudSFS2A01G002438	6
A	A.satnudSFS2A01G002452	4
A	A.satnudSFS2A01G002461	2
A	A.satnudSFS2A01G002463	2
A	A.satnudSFS2A01G002466	4
A	A.satnudSFS2A01G002488	2
A	A.satnudSFS2A01G002502	3
A	A.satnudSFS2A01G002505	11
A	A.satnudSFS2A01G002507	3
A	A.satnudSFS2A01G002510	3
A	A.satnudSFS2A01G002516	3
A	A.satnudSFS2A01G002517	4
A	A.satnudSFS2A01G002518	2
A	A.satnudSFS2A01G002519	3
A	A.satnudSFS2A01G002522	7
A	A.satnudSFS2A01G002526	2
A	A.satnudSFS2A01G002528	2
A	A.satnudSFS2A01G002530	4
A	A.satnudSFS2A01G002533	3
A	A.satnudSFS2A01G002534	2
A	A.satnudSFS2A01G002535	2
A	A.satnudSFS2A01G002537	2
A	A.satnudSFS2A01G002542	3
A	A.satnudSFS2A01G002546	5
A	A.satnudSFS2A01G002552	4
A	A.satnudSFS2A01G002561	2
A	A.satnudSFS2A01G002566	2
A	A.satnudSFS2A01G002569	8
A	A.satnudSFS2A01G002570	6
A	A.satnudSFS2A01G002573	3
A	A.satnudSFS2A01G002574	3
A	A.satnudSFS2A01G002575	4
A	A.satnudSFS2A01G002587	2
A	A.satnudSFS2A01G002600	4
A	A.satnudSFS2A01G002605	7
A	A.satnudSFS2A01G002613	2
A	A.satnudSFS2A01G002617	2
A	A.satnudSFS2A01G002619	2
A	A.satnudSFS2A01G002625	8
A	A.satnudSFS2A01G002626	3
A	A.satnudSFS2A01G002627	2
A	A.satnudSFS2A01G002639	8
A	A.satnudSFS2A01G002647	4
A	A.satnudSFS2A01G002651	2
A	A.satnudSFS2A01G002653	6
A	A.satnudSFS2A01G002654	3
A	A.satnudSFS2A01G002658	2
A	A.satnudSFS2A01G002659	4
A	A.satnudSFS2A01G002662	2
A	A.satnudSFS2A01G002663	2
A	A.satnudSFS2A01G002670	2
A	A.satnudSFS2A01G002672	4
A	A.satnudSFS2A01G002682	3
A	A.satnudSFS2A01G002685	3
A	A.satnudSFS2A01G002688	2
A	A.satnudSFS2A01G002690	3
A	A.satnudSFS2A01G002691	2
A	A.satnudSFS2A01G002693	2
A	A.satnudSFS2A01G002707	4
A	A.satnudSFS2A01G002710	2
A	A.satnudSFS2A01G002713	3
A	A.satnudSFS2A01G002714	3
A	A.satnudSFS2A01G002722	3
A	A.satnudSFS2A01G002738	3
A	A.satnudSFS2A01G002746	2
A	A.satnudSFS2A01G002752	3
A	A.satnudSFS2A01G002761	2
A	A.satnudSFS2A01G002770	2
A	A.satnudSFS2A01G002783	2
A	A.satnudSFS2A01G002794	5
A	A.satnudSFS2A01G002797	5
A	A.satnudSFS2A01G002801	3
A	A.satnudSFS2A01G002803	2
A	A.satnudSFS2A01G002809	3
A	A.satnudSFS2A01G002810	7
A	A.satnudSFS2A01G002812	2
A	A.satnudSFS2A01G002817	2
A	A.satnudSFS2A01G002828	6
A	A.satnudSFS2A01G002848	5
A	A.satnudSFS2A01G002852	5
A	A.satnudSFS2A01G002854	2
A	A.satnudSFS2A01G002869	2
A	A.satnudSFS2A01G002871	4
A	A.satnudSFS2A01G002878	2
A	A.satnudSFS2A01G002886	5
A	A.satnudSFS2A01G002887	3
A	A.satnudSFS2A01G002889	5
A	A.satnudSFS2A01G002925	2
A	A.satnudSFS2A01G002926	2
A	A.satnudSFS2A01G002935	6
A	A.satnudSFS2A01G002939	2
A	A.satnudSFS2A01G002940	3
A	A.satnudSFS2A01G002942	2
A	A.satnudSFS2A01G002945	3
A	A.satnudSFS2A01G002950	6
A	A.satnudSFS2A01G002958	5
A	A.satnudSFS2A01G002969	4
A	A.satnudSFS2A01G002971	4
A	A.satnudSFS2A01G002974	3
A	A.satnudSFS2A01G002989	5
A	A.satnudSFS2A01G002990	4
A	A.satnudSFS2A01G002991	3
A	A.satnudSFS2A01G002995	4
A	A.satnudSFS2A01G003000	10
A	A.satnudSFS2A01G003004	4
A	A.satnudSFS2A01G003013	2
A	A.satnudSFS2A01G003042	2
A	A.satnudSFS2A01G003046	2
A	A.satnudSFS2A01G003049	5
A	A.satnudSFS2A01G003062	2
A	A.satnudSFS2A01G003068	7
A	A.satnudSFS2A01G003071	3
A	A.satnudSFS2A01G003085	2
A	A.satnudSFS2A01G003088	2
A	A.satnudSFS2A01G003091	3
A	A.satnudSFS2A01G003095	2
A	A.satnudSFS2A01G003101	2
A	A.satnudSFS2A01G003109	3
A	A.satnudSFS2A01G003126	3
A	A.satnudSFS2A01G003152	3
A	A.satnudSFS2A01G003153	4
A	A.satnudSFS2A01G003173	2
A	A.satnudSFS2A01G003176	7
A	A.satnudSFS2A01G003191	6
A	A.satnudSFS2A01G003216	2
A	A.satnudSFS2A01G003238	2
A	A.satnudSFS2A01G003240	2
A	A.satnudSFS2A01G003250	5
A	A.satnudSFS2A01G003257	4
A	A.satnudSFS2A01G003275	3
A	A.satnudSFS2A01G003317	13
A	A.satnudSFS2A01G003341	9
A	A.satnudSFS2A01G003366	2
A	A.satnudSFS2A01G003374	5
A	A.satnudSFS2A01G003391	2
A	A.satnudSFS2A01G003396	3
A	A.satnudSFS2A01G003397	3
A	A.satnudSFS2A01G003402	3
A	A.satnudSFS2A01G003415	5
A	A.satnudSFS2A01G003417	5
A	A.satnudSFS2A01G003472	2
A	A.satnudSFS2A01G003488	4
A	A.satnudSFS2A01G003517	5
A	A.satnudSFS2A01G003526	2
A	A.satnudSFS2A01G003532	2
A	A.satnudSFS2A01G003536	4
A	A.satnudSFS2A01G003538	3
A	A.satnudSFS2A01G003541	6
A	A.satnudSFS2A01G003547	2
A	A.satnudSFS2A01G003561	8
A	A.satnudSFS2A01G003568	4
A	A.satnudSFS2A01G003576	3
A	A.satnudSFS2A01G003579	6
A	A.satnudSFS2A01G003584	2
A	A.satnudSFS2A01G003585	3
A	A.satnudSFS2A01G003589	2
A	A.satnudSFS2A01G003594	3
A	A.satnudSFS2A01G003606	2
A	A.satnudSFS2A01G003612	4
A	A.satnudSFS2A01G003617	5
A	A.satnudSFS2A01G003631	3
A	A.satnudSFS2A01G003638	5
A	A.satnudSFS2A01G003643	2
A	A.satnudSFS2A01G003683	3
A	A.satnudSFS2A01G003695	3
A	A.satnudSFS2A01G003718	4
A	A.satnudSFS2A01G003719	2
A	A.satnudSFS2A01G003721	2
A	A.satnudSFS2A01G003722	2
A	A.satnudSFS2A01G003724	2
A	A.satnudSFS2A01G003731	2
A	A.satnudSFS2A01G003732	3
A	A.satnudSFS2A01G003734	3
A	A.satnudSFS2A01G003735	2
A	A.satnudSFS2A01G003741	3
A	A.satnudSFS2A01G003749	3
A	A.satnudSFS2A01G003756	5
A	A.satnudSFS2A01G003772	4
A	A.satnudSFS2A01G003774	3
A	A.satnudSFS2A01G003775	4
A	A.satnudSFS2A01G003778	4
A	A.satnudSFS2A01G003781	3
A	A.satnudSFS2A01G003782	3
A	A.satnudSFS2A01G003787	4
A	A.satnudSFS2A01G003803	3
A	A.satnudSFS2A01G003807	3
A	A.satnudSFS2A01G003816	4
A	A.satnudSFS2A01G003819	3
A	A.satnudSFS2A01G003832	3
A	A.satnudSFS2A01G003842	3
A	A.satnudSFS2A01G003858	2
A	A.satnudSFS2A01G003868	2
A	A.satnudSFS2A01G003897	2
A	A.satnudSFS2A01G003900	6
A	A.satnudSFS2A01G003901	3
A	A.satnudSFS2A01G003906	4
A	A.satnudSFS2A01G003911	5
A	A.satnudSFS2A01G003918	2
A	A.satnudSFS2A01G003932	4
A	A.satnudSFS2A01G003936	2
A	A.satnudSFS2A01G003942	2
A	A.satnudSFS2A01G003954	2
A	A.satnudSFS2A01G003971	2
C	A.satnudSFS2C01G000163	2
C	A.satnudSFS2C01G000561	2
C	A.satnudSFS2C01G000573	4
C	A.satnudSFS2C01G000580	2
C	A.satnudSFS2C01G000582	3
C	A.satnudSFS2C01G000585	2
C	A.satnudSFS2C01G000592	7
C	A.satnudSFS2C01G000598	2
C	A.satnudSFS2C01G000604	2
C	A.satnudSFS2C01G000613	2
C	A.satnudSFS2C01G000638	3
C	A.satnudSFS2C01G000644	2
C	A.satnudSFS2C01G000645	3
C	A.satnudSFS2C01G000650	3
C	A.satnudSFS2C01G000655	6
C	A.satnudSFS2C01G000659	3
C	A.satnudSFS2C01G000663	5
C	A.satnudSFS2C01G000664	6
C	A.satnudSFS2C01G000677	4
C	A.satnudSFS2C01G000678	10
C	A.satnudSFS2C01G000684	2
C	A.satnudSFS2C01G000688	2
C	A.satnudSFS2C01G000690	2
C	A.satnudSFS2C01G000693	5
C	A.satnudSFS2C01G000696	4
C	A.satnudSFS2C01G000697	3
C	A.satnudSFS2C01G000709	3
C	A.satnudSFS2C01G000710	3
C	A.satnudSFS2C01G000716	2
C	A.satnudSFS2C01G000730	4
C	A.satnudSFS2C01G000742	2
C	A.satnudSFS2C01G000750	2
C	A.satnudSFS2C01G000761	2
C	A.satnudSFS2C01G000763	2
C	A.satnudSFS2C01G000766	4
C	A.satnudSFS2C01G000774	3
C	A.satnudSFS2C01G000776	3
C	A.satnudSFS2C01G000797	3
C	A.satnudSFS2C01G000798	3
C	A.satnudSFS2C01G000814	3
C	A.satnudSFS2C01G000815	2
C	A.satnudSFS2C01G000819	2
C	A.satnudSFS2C01G000835	3
C	A.satnudSFS2C01G000836	2
C	A.satnudSFS2C01G000838	4
C	A.satnudSFS2C01G000841	4
C	A.satnudSFS2C01G000847	4
C	A.satnudSFS2C01G000848	2
C	A.satnudSFS2C01G000854	7
C	A.satnudSFS2C01G000868	9
C	A.satnudSFS2C01G000869	2
C	A.satnudSFS2C01G000873	2
C	A.satnudSFS2C01G000876	4
C	A.satnudSFS2C01G000878	5
C	A.satnudSFS2C01G000903	2
C	A.satnudSFS2C01G000905	4
C	A.satnudSFS2C01G000906	2
C	A.satnudSFS2C01G000910	4
C	A.satnudSFS2C01G000911	3
C	A.satnudSFS2C01G000912	2
C	A.satnudSFS2C01G000917	2
C	A.satnudSFS2C01G000920	2
C	A.satnudSFS2C01G000925	5
C	A.satnudSFS2C01G000927	6
C	A.satnudSFS2C01G000932	3
C	A.satnudSFS2C01G000941	2
C	A.satnudSFS2C01G000945	2
C	A.satnudSFS2C01G000952	2
C	A.satnudSFS2C01G000964	2
C	A.satnudSFS2C01G000976	2
C	A.satnudSFS2C01G000980	3
C	A.satnudSFS2C01G000985	3
C	A.satnudSFS2C01G000988	2
C	A.satnudSFS2C01G000992	12
C	A.satnudSFS2C01G000993	3
C	A.satnudSFS2C01G000996	3
C	A.satnudSFS2C01G001037	4
C	A.satnudSFS2C01G001052	2
C	A.satnudSFS2C01G001053	3
C	A.satnudSFS2C01G001064	2
C	A.satnudSFS2C01G001065	2
C	A.satnudSFS2C01G001073	4
C	A.satnudSFS2C01G001077	4
C	A.satnudSFS2C01G001116	7
C	A.satnudSFS2C01G001123	2
C	A.satnudSFS2C01G001125	2
C	A.satnudSFS2C01G001128	3
C	A.satnudSFS2C01G001129	4
C	A.satnudSFS2C01G001130	3
C	A.satnudSFS2C01G001134	3
C	A.satnudSFS2C01G001158	12
C	A.satnudSFS2C01G001163	3
C	A.satnudSFS2C01G001169	10
C	A.satnudSFS2C01G001170	3
C	A.satnudSFS2C01G001175	3
C	A.satnudSFS2C01G001176	2
C	A.satnudSFS2C01G001178	2
C	A.satnudSFS2C01G001179	3
C	A.satnudSFS2C01G001185	2
C	A.satnudSFS2C01G001186	4
C	A.satnudSFS2C01G001188	2
C	A.satnudSFS2C01G001197	2
C	A.satnudSFS2C01G001204	4
C	A.satnudSFS2C01G001228	9
C	A.satnudSFS2C01G001231	2
C	A.satnudSFS2C01G001250	2
C	A.satnudSFS2C01G001251	2
C	A.satnudSFS2C01G001258	2
C	A.satnudSFS2C01G001259	5
C	A.satnudSFS2C01G001263	4
C	A.satnudSFS2C01G001266	4
C	A.satnudSFS2C01G001271	4
C	A.satnudSFS2C01G001280	3
C	A.satnudSFS2C01G001292	2
C	A.satnudSFS2C01G001293	8
C	A.satnudSFS2C01G001301	3
C	A.satnudSFS2C01G001305	8
C	A.satnudSFS2C01G001310	2
C	A.satnudSFS2C01G001317	2
C	A.satnudSFS2C01G001324	2
C	A.satnudSFS2C01G001325	3
C	A.satnudSFS2C01G001328	3
C	A.satnudSFS2C01G001330	2
C	A.satnudSFS2C01G001341	2
C	A.satnudSFS2C01G001347	2
C	A.satnudSFS2C01G001393	5
C	A.satnudSFS2C01G001396	4
C	A.satnudSFS2C01G001398	4
C	A.satnudSFS2C01G001400	5
C	A.satnudSFS2C01G001416	5
C	A.satnudSFS2C01G001426	2
C	A.satnudSFS2C01G001429	5
C	A.satnudSFS2C01G001465	6
C	A.satnudSFS2C01G001476	2
C	A.satnudSFS2C01G001489	9
C	A.satnudSFS2C01G001502	8
C	A.satnudSFS2C01G001520	3
C	A.satnudSFS2C01G001545	3
C	A.satnudSFS2C01G001562	5
C	A.satnudSFS2C01G001564	2
C	A.satnudSFS2C01G001592	4
C	A.satnudSFS2C01G001610	9
C	A.satnudSFS2C01G001613	6
C	A.satnudSFS2C01G001619	2
C	A.satnudSFS2C01G001630	4
C	A.satnudSFS2C01G001652	3
C	A.satnudSFS2C01G001655	5
C	A.satnudSFS2C01G001664	3
C	A.satnudSFS2C01G001668	2
C	A.satnudSFS2C01G001675	4
C	A.satnudSFS2C01G001690	3
C	A.satnudSFS2C01G001701	3
C	A.satnudSFS2C01G001706	4
C	A.satnudSFS2C01G001720	7
C	A.satnudSFS2C01G001733	2
C	A.satnudSFS2C01G001737	3
C	A.satnudSFS2C01G001742	2
C	A.satnudSFS2C01G001747	3
C	A.satnudSFS2C01G001754	3
C	A.satnudSFS2C01G001759	3
C	A.satnudSFS2C01G001775	2
C	A.satnudSFS2C01G001813	4
C	A.satnudSFS2C01G001824	2
C	A.satnudSFS2C01G001825	2
C	A.satnudSFS2C01G001830	2
C	A.satnudSFS2C01G001831	3
C	A.satnudSFS2C01G001834	4
C	A.satnudSFS2C01G001836	12
C	A.satnudSFS2C01G001841	2
C	A.satnudSFS2C01G001846	3
C	A.satnudSFS2C01G001847	3
C	A.satnudSFS2C01G001858	2
C	A.satnudSFS2C01G001861	10
C	A.satnudSFS2C01G001872	2
C	A.satnudSFS2C01G001884	5
C	A.satnudSFS2C01G001886	4
C	A.satnudSFS2C01G001892	2
C	A.satnudSFS2C01G001896	5
C	A.satnudSFS2C01G001897	3
C	A.satnudSFS2C01G001899	5
C	A.satnudSFS2C01G001904	5
C	A.satnudSFS2C01G001905	2
C	A.satnudSFS2C01G001911	3
C	A.satnudSFS2C01G001926	2
C	A.satnudSFS2C01G001928	2
C	A.satnudSFS2C01G001929	3
C	A.satnudSFS2C01G001934	3
C	A.satnudSFS2C01G001941	2
C	A.satnudSFS2C01G001943	2
C	A.satnudSFS2C01G001949	2
C	A.satnudSFS2C01G001971	3
C	A.satnudSFS2C01G001974	2
C	A.satnudSFS2C01G001978	2
C	A.satnudSFS2C01G001980	2
C	A.satnudSFS2C01G001986	4
C	A.satnudSFS2C01G001998	2
C	A.satnudSFS2C01G002002	2
C	A.satnudSFS2C01G002007	3
C	A.satnudSFS2C01G002010	4
C	A.satnudSFS2C01G002011	4
C	A.satnudSFS2C01G002017	3
C	A.satnudSFS2C01G002019	3
C	A.satnudSFS2C01G002023	5
C	A.satnudSFS2C01G002031	2
C	A.satnudSFS2C01G002036	2
C	A.satnudSFS2C01G002044	2
C	A.satnudSFS2C01G002047	2
C	A.satnudSFS2C01G002055	2
C	A.satnudSFS2C01G002064	5
C	A.satnudSFS2C01G002092	2
C	A.satnudSFS2C01G002096	2
C	A.satnudSFS2C01G002102	2
C	A.satnudSFS2C01G002108	4
C	A.satnudSFS2C01G002117	2
C	A.satnudSFS2C01G002125	4
C	A.satnudSFS2C01G002126	2
C	A.satnudSFS2C01G002129	3
C	A.satnudSFS2C01G002138	5
C	A.satnudSFS2C01G002147	3
C	A.satnudSFS2C01G002157	5
C	A.satnudSFS2C01G002162	4
C	A.satnudSFS2C01G002168	3
C	A.satnudSFS2C01G002170	2
C	A.satnudSFS2C01G002174	2
C	A.satnudSFS2C01G002175	2
C	A.satnudSFS2C01G002191	5
C	A.satnudSFS2C01G002198	4
C	A.satnudSFS2C01G002199	6
C	A.satnudSFS2C01G002200	6
C	A.satnudSFS2C01G002211	4
C	A.satnudSFS2C01G002215	4
C	A.satnudSFS2C01G002224	2
C	A.satnudSFS2C01G002228	2
C	A.satnudSFS2C01G002246	2
C	A.satnudSFS2C01G002255	4
C	A.satnudSFS2C01G002257	2
C	A.satnudSFS2C01G002259	3
C	A.satnudSFS2C01G002260	5
C	A.satnudSFS2C01G002263	4
C	A.satnudSFS2C01G002272	2
C	A.satnudSFS2C01G002279	3
C	A.satnudSFS2C01G002280	3
C	A.satnudSFS2C01G002285	3
C	A.satnudSFS2C01G002293	2
C	A.satnudSFS2C01G002296	2
C	A.satnudSFS2C01G002298	5
C	A.satnudSFS2C01G002304	5
C	A.satnudSFS2C01G002309	6
C	A.satnudSFS2C01G002312	2
C	A.satnudSFS2C01G002313	3
C	A.satnudSFS2C01G002314	3
C	A.satnudSFS2C01G002316	2
C	A.satnudSFS2C01G002322	3
C	A.satnudSFS2C01G002323	2
C	A.satnudSFS2C01G002325	3
C	A.satnudSFS2C01G002345	2
C	A.satnudSFS2C01G002362	3
C	A.satnudSFS2C01G002364	4
C	A.satnudSFS2C01G002367	3
C	A.satnudSFS2C01G002394	4
C	A.satnudSFS2C01G002400	3
C	A.satnudSFS2C01G002409	7
C	A.satnudSFS2C01G002425	3
C	A.satnudSFS2C01G002438	2
C	A.satnudSFS2C01G002451	2
C	A.satnudSFS2C01G002456	3
C	A.satnudSFS2C01G002457	2
C	A.satnudSFS2C01G002458	2
C	A.satnudSFS2C01G002466	2
C	A.satnudSFS2C01G002471	2
C	A.satnudSFS2C01G002473	5
C	A.satnudSFS2C01G002482	2
C	A.satnudSFS2C01G002501	2
C	A.satnudSFS2C01G002503	4
C	A.satnudSFS2C01G002513	8
C	A.satnudSFS2C01G002515	7
C	A.satnudSFS2C01G002516	25
C	A.satnudSFS2C01G002519	2
C	A.satnudSFS2C01G002520	3
C	A.satnudSFS2C01G002534	4
C	A.satnudSFS2C01G002537	4
C	A.satnudSFS2C01G002542	5
C	A.satnudSFS2C01G002546	3
C	A.satnudSFS2C01G002558	3
C	A.satnudSFS2C01G002561	3
C	A.satnudSFS2C01G002578	4
C	A.satnudSFS2C01G002579	5
C	A.satnudSFS2C01G002598	2
C	A.satnudSFS2C01G002604	3
C	A.satnudSFS2C01G002612	2
C	A.satnudSFS2C01G002616	7
C	A.satnudSFS2C01G002619	3
C	A.satnudSFS2C01G002622	5
C	A.satnudSFS2C01G002623	5
C	A.satnudSFS2C01G002624	4
C	A.satnudSFS2C01G002625	3
C	A.satnudSFS2C01G002629	13
C	A.satnudSFS2C01G002633	2
[truncated: 10,763 more rows]

## Sheet: Fig E10a_A_genome_dnominated
subgenome	gene_id	As_events
A	A.satnudSFS1A01G002089	2
A	A.satnudSFS1A01G002338	2
A	A.satnudSFS1A01G002413	3
A	A.satnudSFS1A01G002556	4
A	A.satnudSFS1A01G002909	2
A	A.satnudSFS1A01G005216	2
A	A.satnudSFS1A01G005338	3
A	A.satnudSFS1A01G005442	2
A	A.satnudSFS1A01G005560	2
A	A.satnudSFS1A01G005562	2
A	A.satnudSFS1A01G005581	2
A	A.satnudSFS1A01G005611	2
A	A.satnudSFS1A01G005615	2
A	A.satnudSFS1A01G005639	2
A	A.satnudSFS1A01G005657	2
A	A.satnudSFS1A01G005870	4
A	A.satnudSFS1A01G006272	2
A	A.satnudSFS1A01G006280	2
A	A.satnudSFS1A01G006503	5
A	A.satnudSFS1A01G006585	4
A	A.satnudSFS1A01G006593	3
A	A.satnudSFS1A01G006803	2
C	A.satnudSFS1C01G001283	2
C	A.satnudSFS1C01G001315	2
C	A.satnudSFS1C01G001344	2
C	A.satnudSFS1C01G001494	3
C	A.satnudSFS1C01G001796	2
C	A.satnudSFS1C01G002086	3
C	A.satnudSFS1C01G002325	3
C	A.satnudSFS1C01G002329	2
C	A.satnudSFS1C01G002339	2
C	A.satnudSFS1C01G003135	2
C	A.satnudSFS1C01G003136	6
D	A.satnudSFS1D01G000055	4
D	A.satnudSFS1D01G000272	2
D	A.satnudSFS1D01G000398	3
D	A.satnudSFS1D01G000421	2
D	A.satnudSFS1D01G000469	2
D	A.satnudSFS1D01G000499	7
D	A.satnudSFS1D01G000568	2
D	A.satnudSFS1D01G000688	2
D	A.satnudSFS1D01G000970	2
D	A.satnudSFS1D01G001025	2
D	A.satnudSFS1D01G001112	2
D	A.satnudSFS1D01G001237	6
D	A.satnudSFS1D01G001339	3
D	A.satnudSFS1D01G001423	3
D	A.satnudSFS1D01G001431	2
D	A.satnudSFS1D01G001600	2
D	A.satnudSFS1D01G001608	2
D	A.satnudSFS1D01G001751	4
D	A.satnudSFS1D01G002466	2
D	A.satnudSFS1D01G002692	2
D	A.satnudSFS1D01G005204	2
D	A.satnudSFS1D01G005255	2
D	A.satnudSFS1D01G005329	3
D	A.satnudSFS1D01G005359	2
D	A.satnudSFS1D01G005383	2
D	A.satnudSFS1D01G005651	3
D	A.satnudSFS1D01G005929	2
D	A.satnudSFS1D01G006125	2
D	A.satnudSFS1D01G006325	2
D	A.satnudSFS1D01G006385	2
D	A.satnudSFS1D01G006419	3
A	A.satnudSFS2A01G000049	2
A	A.satnudSFS2A01G000372	4
A	A.satnudSFS2A01G000476	3
A	A.satnudSFS2A01G000556	2
A	A.satnudSFS2A01G000562	2
A	A.satnudSFS2A01G000720	2
A	A.satnudSFS2A01G000807	2
A	A.satnudSFS2A01G000845	2
A	A.satnudSFS2A01G000863	2
A	A.satnudSFS2A01G000886	2
A	A.satnudSFS2A01G001090	5
A	A.satnudSFS2A01G001151	5
A	A.satnudSFS2A01G001183	3
A	A.satnudSFS2A01G001212	2
A	A.satnudSFS2A01G001227	2
A	A.satnudSFS2A01G001249	2
A	A.satnudSFS2A01G001341	2
A	A.satnudSFS2A01G001433	2
A	A.satnudSFS2A01G001546	7
A	A.satnudSFS2A01G001602	6
A	A.satnudSFS2A01G001634	2
A	A.satnudSFS2A01G001682	6
A	A.satnudSFS2A01G001729	2
A	A.satnudSFS2A01G001934	3
A	A.satnudSFS2A01G001956	3
A	A.satnudSFS2A01G001965	2
A	A.satnudSFS2A01G001990	4
A	A.satnudSFS2A01G002150	4
A	A.satnudSFS2A01G002258	3
A	A.satnudSFS2A01G002476	3
A	A.satnudSFS2A01G002592	2
A	A.satnudSFS2A01G002701	2
A	A.satnudSFS2A01G002818	4
A	A.satnudSFS2A01G002822	2
A	A.satnudSFS2A01G002860	3
A	A.satnudSFS2A01G003094	4
C	A.satnudSFS2C01G000558	3
C	A.satnudSFS2C01G000595	2
C	A.satnudSFS2C01G000599	2
C	A.satnudSFS2C01G000801	2
C	A.satnudSFS2C01G001777	3
C	A.satnudSFS2C01G001855	2
C	A.satnudSFS2C01G001960	2
C	A.satnudSFS2C01G001997	4
C	A.satnudSFS2C01G002124	2
C	A.satnudSFS2C01G002240	2
C	A.satnudSFS2C01G002356	3
C	A.satnudSFS2C01G002575	6
C	A.satnudSFS2C01G002680	2
C	A.satnudSFS2C01G002880	2
C	A.satnudSFS2C01G002895	2
C	A.satnudSFS2C01G002988	2
C	A.satnudSFS2C01G003150	7
C	A.satnudSFS2C01G003214	2
C	A.satnudSFS2C01G003273	4
C	A.satnudSFS2C01G003376	2
C	A.satnudSFS2C01G003458	3
C	A.satnudSFS2C01G003477	3
C	A.satnudSFS2C01G003547	2
C	A.satnudSFS2C01G003568	2
C	A.satnudSFS2C01G003698	2
C	A.satnudSFS2C01G004187	4
C	A.satnudSFS2C01G004194	2
C	A.satnudSFS2C01G004263	2
C	A.satnudSFS2C01G004359	2
C	A.satnudSFS2C01G004645	4
C	A.satnudSFS2C01G004791	2
D	A.satnudSFS2D01G000747	2
D	A.satnudSFS2D01G001249	3
D	A.satnudSFS2D01G001557	2
D	A.satnudSFS2D01G002051	2
D	A.satnudSFS2D01G002052	2
D	A.satnudSFS2D01G002431	4
D	A.satnudSFS2D01G002474	2
D	A.satnudSFS2D01G002564	3
D	A.satnudSFS2D01G002683	2
D	A.satnudSFS2D01G002771	2
D	A.satnudSFS2D01G002793	3
D	A.satnudSFS2D01G002866	2
D	A.satnudSFS2D01G003018	2
D	A.satnudSFS2D01G003561	4
D	A.satnudSFS2D01G003634	3
D	A.satnudSFS2D01G003641	4
D	A.satnudSFS2D01G003697	2
D	A.satnudSFS2D01G003744	2
D	A.satnudSFS2D01G003745	2
D	A.satnudSFS2D01G004036	2
D	A.satnudSFS2D01G004182	2
D	A.satnudSFS2D01G004411	5
D	A.satnudSFS2D01G004445	3
D	A.satnudSFS2D01G004457	2
D	A.satnudSFS2D01G004459	2
D	A.satnudSFS2D01G005032	4
D	A.satnudSFS2D01G005583	3
D	A.satnudSFS2D01G005910	2
D	A.satnudSFS2D01G005944	2
D	A.satnudSFS2D01G005948	2
D	A.satnudSFS2D01G006514	7
D	A.satnudSFS2D01G006609	2
D	A.satnudSFS2D01G006885	2
D	A.satnudSFS2D01G006893	2
A	A.satnudSFS3A01G000050	2
A	A.satnudSFS3A01G001086	2
A	A.satnudSFS3A01G001217	4
A	A.satnudSFS3A01G001335	2
A	A.satnudSFS3A01G001412	6
A	A.satnudSFS3A01G001417	2
A	A.satnudSFS3A01G001538	3
A	A.satnudSFS3A01G001637	4
A	A.satnudSFS3A01G001824	4
A	A.satnudSFS3A01G001836	8
A	A.satnudSFS3A01G001942	2
A	A.satnudSFS3A01G001989	7
A	A.satnudSFS3A01G002038	2
A	A.satnudSFS3A01G002146	3
A	A.satnudSFS3A01G002271	8
A	A.satnudSFS3A01G002454	3
A	A.satnudSFS3A01G002894	2
A	A.satnudSFS3A01G002921	3
A	A.satnudSFS3A01G002939	2
A	A.satnudSFS3A01G002954	2
A	A.satnudSFS3A01G003024	3
A	A.satnudSFS3A01G003044	2
A	A.satnudSFS3A01G003137	3
A	A.satnudSFS3A01G003138	2
A	A.satnudSFS3A01G003174	2
A	A.satnudSFS3A01G003228	3
A	A.satnudSFS3A01G003418	2
A	A.satnudSFS3A01G003450	3
A	A.satnudSFS3A01G003547	5
A	A.satnudSFS3A01G003596	10
A	A.satnudSFS3A01G003617	2
A	A.satnudSFS3A01G003768	3
A	A.satnudSFS3A01G003832	3
A	A.satnudSFS3A01G003887	2
C	A.satnudSFS3C01G000910	2
C	A.satnudSFS3C01G001101	3
C	A.satnudSFS3C01G001164	3
C	A.satnudSFS3C01G001292	6
C	A.satnudSFS3C01G001301	2
C	A.satnudSFS3C01G001425	5
C	A.satnudSFS3C01G001476	2
C	A.satnudSFS3C01G001522	2
C	A.satnudSFS3C01G001595	2
C	A.satnudSFS3C01G001701	3
C	A.satnudSFS3C01G001888	4
C	A.satnudSFS3C01G002174	3
C	A.satnudSFS3C01G002362	2
C	A.satnudSFS3C01G002578	2
C	A.satnudSFS3C01G002591	2
C	A.satnudSFS3C01G002693	3
C	A.satnudSFS3C01G002952	2
C	A.satnudSFS3C01G002974	2
C	A.satnudSFS3C01G003061	2
C	A.satnudSFS3C01G003087	4
C	A.satnudSFS3C01G003088	3
C	A.satnudSFS3C01G003178	3
C	A.satnudSFS3C01G003401	4
C	A.satnudSFS3C01G003518	4
C	A.satnudSFS3C01G003584	4
C	A.satnudSFS3C01G003597	2
C	A.satnudSFS3C01G003654	3
C	A.satnudSFS3C01G003679	2
C	A.satnudSFS3C01G003682	4
C	A.satnudSFS3C01G003758	2
C	A.satnudSFS3C01G003829	2
C	A.satnudSFS3C01G004229	2
C	A.satnudSFS3C01G004377	2
C	A.satnudSFS3C01G004464	6
C	A.satnudSFS3C01G004630	2
C	A.satnudSFS3C01G004652	2
C	A.satnudSFS3C01G004781	3
C	A.satnudSFS3C01G004841	2
C	A.satnudSFS3C01G004934	2
C	A.satnudSFS3C01G004948	2
D	A.satnudSFS3D01G000174	2
D	A.satnudSFS3D01G000291	10
D	A.satnudSFS3D01G000364	2
D	A.satnudSFS3D01G000366	5
D	A.satnudSFS3D01G000371	3
D	A.satnudSFS3D01G000489	3
D	A.satnudSFS3D01G000580	2
D	A.satnudSFS3D01G000591	2
D	A.satnudSFS3D01G000603	2
D	A.satnudSFS3D01G000797	6
D	A.satnudSFS3D01G000945	3
D	A.satnudSFS3D01G001121	3
D	A.satnudSFS3D01G001283	7
D	A.satnudSFS3D01G001456	5
D	A.satnudSFS3D01G001836	2
D	A.satnudSFS3D01G001856	2
D	A.satnudSFS3D01G001931	2
D	A.satnudSFS3D01G001939	2
D	A.satnudSFS3D01G001989	2
D	A.satnudSFS3D01G002120	2
D	A.satnudSFS3D01G002121	2
D	A.satnudSFS3D01G002183	2
D	A.satnudSFS3D01G002435	2
D	A.satnudSFS3D01G002467	2
D	A.satnudSFS3D01G002569	7
D	A.satnudSFS3D01G002621	6
D	A.satnudSFS3D01G002644	2
D	A.satnudSFS3D01G002797	2
D	A.satnudSFS3D01G003297	3
D	A.satnudSFS3D01G003354	2
D	A.satnudSFS3D01G003384	2
D	A.satnudSFS3D01G003437	3
A	A.satnudSFS4A01G000010	2
A	A.satnudSFS4A01G000039	6
A	A.satnudSFS4A01G000065	6
A	A.satnudSFS4A01G000150	5
A	A.satnudSFS4A01G000233	2
A	A.satnudSFS4A01G000243	3
A	A.satnudSFS4A01G000746	2
A	A.satnudSFS4A01G000754	3
A	A.satnudSFS4A01G001117	2
A	A.satnudSFS4A01G001157	2
A	A.satnudSFS4A01G001165	2
A	A.satnudSFS4A01G001173	3
A	A.satnudSFS4A01G001180	2
A	A.satnudSFS4A01G001204	3
A	A.satnudSFS4A01G001474	2
A	A.satnudSFS4A01G001502	19
A	A.satnudSFS4A01G001793	2
A	A.satnudSFS4A01G001811	2
A	A.satnudSFS4A01G001982	5
A	A.satnudSFS4A01G002178	2
A	A.satnudSFS4A01G002459	2
A	A.satnudSFS4A01G002661	2
A	A.satnudSFS4A01G002663	3
A	A.satnudSFS4A01G002702	2
A	A.satnudSFS4A01G002913	4
A	A.satnudSFS4A01G002940	3
A	A.satnudSFS4A01G003136	2
A	A.satnudSFS4A01G003289	2
A	A.satnudSFS4A01G003349	2
A	A.satnudSFS4A01G003396	2
A	A.satnudSFS4A01G003512	2
A	A.satnudSFS4A01G003550	2
A	A.satnudSFS4A01G003785	3
A	A.satnudSFS4A01G003894	2
A	A.satnudSFS4A01G003899	2
A	A.satnudSFS4A01G003955	3
A	A.satnudSFS4A01G003958	3
A	A.satnudSFS4A01G004108	2
A	A.satnudSFS4A01G004311	4
A	A.satnudSFS4A01G004314	2
A	A.satnudSFS4A01G004364	5
A	A.satnudSFS4A01G004631	2
A	A.satnudSFS4A01G004764	3
A	A.satnudSFS4A01G004835	6
A	A.satnudSFS4A01G004866	5
A	A.satnudSFS4A01G004888	2
A	A.satnudSFS4A01G004928	3
A	A.satnudSFS4A01G005049	8
A	A.satnudSFS4A01G005280	2
A	A.satnudSFS4A01G005605	2
A	A.satnudSFS4A01G005679	2
A	A.satnudSFS4A01G005693	2
A	A.satnudSFS4A01G005696	2
A	A.satnudSFS4A01G006007	3
A	A.satnudSFS4A01G006068	2
A	A.satnudSFS4A01G006199	3
C	A.satnudSFS4C01G000084	2
C	A.satnudSFS4C01G000086	4
C	A.satnudSFS4C01G000136	2
C	A.satnudSFS4C01G000309	2
C	A.satnudSFS4C01G000376	3
C	A.satnudSFS4C01G000494	2
C	A.satnudSFS4C01G000500	2
C	A.satnudSFS4C01G000545	4
C	A.satnudSFS4C01G000649	2
C	A.satnudSFS4C01G000692	3
C	A.satnudSFS4C01G000991	2
C	A.satnudSFS4C01G001024	2
C	A.satnudSFS4C01G001057	4
C	A.satnudSFS4C01G001083	2
C	A.satnudSFS4C01G001258	9
C	A.satnudSFS4C01G001289	4
C	A.satnudSFS4C01G001508	2
C	A.satnudSFS4C01G001626	2
C	A.satnudSFS4C01G002004	4
C	A.satnudSFS4C01G002183	2
C	A.satnudSFS4C01G002450	2
C	A.satnudSFS4C01G002556	2
C	A.satnudSFS4C01G002774	5
C	A.satnudSFS4C01G002792	2
C	A.satnudSFS4C01G003304	2
C	A.satnudSFS4C01G004008	2
C	A.satnudSFS4C01G004372	3
C	A.satnudSFS4C01G004659	3
D	A.satnudSFS4D01G001455	2
D	A.satnudSFS4D01G001457	3
D	A.satnudSFS4D01G002634	2
D	A.satnudSFS4D01G002649	2
D	A.satnudSFS4D01G002756	2
D	A.satnudSFS4D01G003400	3
D	A.satnudSFS4D01G003404	2
D	A.satnudSFS4D01G003453	4
D	A.satnudSFS4D01G003566	2
D	A.satnudSFS4D01G003692	3
D	A.satnudSFS4D01G003836	3
D	A.satnudSFS4D01G003843	2
D	A.satnudSFS4D01G003948	2
D	A.satnudSFS4D01G003993	2
D	A.satnudSFS4D01G004018	2
D	A.satnudSFS4D01G004069	2
D	A.satnudSFS4D01G004209	2
D	A.satnudSFS4D01G004440	5
D	A.satnudSFS4D01G004461	2
D	A.satnudSFS4D01G004661	2
D	A.satnudSFS4D01G004691	2
D	A.satnudSFS4D01G004896	2
D	A.satnudSFS4D01G005510	2
D	A.satnudSFS4D01G005771	2
D	A.satnudSFS4D01G005834	2
D	A.satnudSFS4D01G006072	3
D	A.satnudSFS4D01G006080	4
D	A.satnudSFS4D01G006088	2
D	A.satnudSFS4D01G006096	2
D	A.satnudSFS4D01G006131	2
D	A.satnudSFS4D01G006402	2
D	A.satnudSFS4D01G006662	3
D	A.satnudSFS4D01G007063	3
D	A.satnudSFS4D01G007072	3
D	A.satnudSFS4D01G007277	4
D	A.satnudSFS4D01G007303	2
D	A.satnudSFS4D01G007480	2
A	A.satnudSFS5A01G000154	3
A	A.satnudSFS5A01G000173	2
A	A.satnudSFS5A01G000254	5
A	A.satnudSFS5A01G000345	3
A	A.satnudSFS5A01G000378	2
A	A.satnudSFS5A01G000443	2
A	A.satnudSFS5A01G000450	5
A	A.satnudSFS5A01G000577	3
A	A.satnudSFS5A01G000626	2
A	A.satnudSFS5A01G000634	4
A	A.satnudSFS5A01G000771	6
A	A.satnudSFS5A01G000890	2
A	A.satnudSFS5A01G000908	2
A	A.satnudSFS5A01G000917	4
A	A.satnudSFS5A01G000937	3
A	A.satnudSFS5A01G001311	6
A	A.satnudSFS5A01G001332	2
A	A.satnudSFS5A01G001343	3
A	A.satnudSFS5A01G001365	4
A	A.satnudSFS5A01G001454	2
A	A.satnudSFS5A01G001604	2
A	A.satnudSFS5A01G001635	2
A	A.satnudSFS5A01G001715	5
A	A.satnudSFS5A01G001732	2
A	A.satnudSFS5A01G001847	11
A	A.satnudSFS5A01G002003	10
A	A.satnudSFS5A01G002148	3
A	A.satnudSFS5A01G002151	4
A	A.satnudSFS5A01G002159	12
A	A.satnudSFS5A01G002333	3
A	A.satnudSFS5A01G002682	3
A	A.satnudSFS5A01G002740	4
A	A.satnudSFS5A01G002868	2
A	A.satnudSFS5A01G002963	2
A	A.satnudSFS5A01G003162	2
A	A.satnudSFS5A01G003300	4
A	A.satnudSFS5A01G003406	2
A	A.satnudSFS5A01G003574	5
A	A.satnudSFS5A01G003630	5
A	A.satnudSFS5A01G003647	3
A	A.satnudSFS5A01G003648	2
A	A.satnudSFS5A01G003849	3
A	A.satnudSFS5A01G003971	2
A	A.satnudSFS5A01G003988	2
A	A.satnudSFS5A01G004226	4
A	A.satnudSFS5A01G004396	2
A	A.satnudSFS5A01G004458	3
A	A.satnudSFS5A01G004466	3
A	A.satnudSFS5A01G004551	4
A	A.satnudSFS5A01G004724	2
A	A.satnudSFS5A01G004879	3
A	A.satnudSFS5A01G004911	2
A	A.satnudSFS5A01G004958	2
A	A.satnudSFS5A01G004978	2
A	A.satnudSFS5A01G004996	3
A	A.satnudSFS5A01G005013	2
A	A.satnudSFS5A01G005169	2
A	A.satnudSFS5A01G005394	2
A	A.satnudSFS5A01G005395	3
A	A.satnudSFS5A01G005619	3
A	A.satnudSFS5A01G005653	3
A	A.satnudSFS5A01G005770	3
C	A.satnudSFS5C01G000070	2
C	A.satnudSFS5C01G000076	2
C	A.satnudSFS5C01G000144	2
C	A.satnudSFS5C01G000220	2
C	A.satnudSFS5C01G000338	2
C	A.satnudSFS5C01G000667	2
C	A.satnudSFS5C01G000674	4
C	A.satnudSFS5C01G000704	3
C	A.satnudSFS5C01G000802	2
C	A.satnudSFS5C01G001072	2
C	A.satnudSFS5C01G001198	2
C	A.satnudSFS5C01G001725	2
C	A.satnudSFS5C01G001839	2
C	A.satnudSFS5C01G002203	3
C	A.satnudSFS5C01G002545	3
C	A.satnudSFS5C01G002575	4
C	A.satnudSFS5C01G002803	2
C	A.satnudSFS5C01G002972	10
C	A.satnudSFS5C01G003197	2
C	A.satnudSFS5C01G003319	2
C	A.satnudSFS5C01G003320	2
C	A.satnudSFS5C01G003549	2
C	A.satnudSFS5C01G003806	2
C	A.satnudSFS5C01G003922	6
C	A.satnudSFS5C01G003993	2
C	A.satnudSFS5C01G004003	2
C	A.satnudSFS5C01G004033	2
C	A.satnudSFS5C01G004196	3
C	A.satnudSFS5C01G004386	2
C	A.satnudSFS5C01G004387	2
C	A.satnudSFS5C01G004584	3
C	A.satnudSFS5C01G004742	2
C	A.satnudSFS5C01G004832	2
C	A.satnudSFS5C01G005012	2
C	A.satnudSFS5C01G005067	5
C	A.satnudSFS5C01G005154	2
C	A.satnudSFS5C01G005299	7
C	A.satnudSFS5C01G005336	2
C	A.satnudSFS5C01G005500	3
C	A.satnudSFS5C01G005645	5
C	A.satnudSFS5C01G005651	4
C	A.satnudSFS5C01G005714	3
C	A.satnudSFS5C01G005766	2
C	A.satnudSFS5C01G005795	3
C	A.satnudSFS5C01G005814	2
D	A.satnudSFS5D01G000150	4
D	A.satnudSFS5D01G000167	2
D	A.satnudSFS5D01G000177	4
D	A.satnudSFS5D01G000198	2
D	A.satnudSFS5D01G000583	2
D	A.satnudSFS5D01G000603	2
D	A.satnudSFS5D01G000727	2
D	A.satnudSFS5D01G000880	2
D	A.satnudSFS5D01G000951	2
D	A.satnudSFS5D01G001220	11
D	A.satnudSFS5D01G001406	5
D	A.satnudSFS5D01G001414	4
D	A.satnudSFS5D01G001565	2
D	A.satnudSFS5D01G001660	2
D	A.satnudSFS5D01G001941	2
D	A.satnudSFS5D01G002006	5
D	A.satnudSFS5D01G002553	2
D	A.satnudSFS5D01G002856	4
D	A.satnudSFS5D01G002915	3
D	A.satnudSFS5D01G003147	3
D	A.satnudSFS5D01G003307	5
D	A.satnudSFS5D01G003525	5
D	A.satnudSFS5D01G003703	2
D	A.satnudSFS5D01G003859	2
D	A.satnudSFS5D01G004060	2
D	A.satnudSFS5D01G004231	4
D	A.satnudSFS5D01G004267	2
D	A.satnudSFS5D01G004329	3
D	A.satnudSFS5D01G004368	2
D	A.satnudSFS5D01G004530	2
D	A.satnudSFS5D01G004531	6
D	A.satnudSFS5D01G004566	2
D	A.satnudSFS5D01G004733	3
D	A.satnudSFS5D01G004734	2
D	A.satnudSFS5D01G004958	4
D	A.satnudSFS5D01G005222	2
D	A.satnudSFS5D01G005261	2
D	A.satnudSFS5D01G005290	2
D	A.satnudSFS5D01G005479	3
D	A.satnudSFS5D01G005579	2
D	A.satnudSFS5D01G005582	2
D	A.satnudSFS5D01G005674	2
D	A.satnudSFS5D01G005930	3
D	A.satnudSFS5D01G006022	2
A	A.satnudSFS6A01G000127	2
A	A.satnudSFS6A01G000273	2
A	A.satnudSFS6A01G000353	2
A	A.satnudSFS6A01G000526	2
A	A.satnudSFS6A01G000589	2
A	A.satnudSFS6A01G000605	5
A	A.satnudSFS6A01G000609	2
A	A.satnudSFS6A01G000734	3
A	A.satnudSFS6A01G000763	2
A	A.satnudSFS6A01G000770	2
A	A.satnudSFS6A01G000934	3
A	A.satnudSFS6A01G001122	3
A	A.satnudSFS6A01G001360	7
A	A.satnudSFS6A01G001583	2
A	A.satnudSFS6A01G001742	2
A	A.satnudSFS6A01G001802	2
A	A.satnudSFS6A01G001925	3
A	A.satnudSFS6A01G002079	6
A	A.satnudSFS6A01G002098	2
A	A.satnudSFS6A01G002126	2
A	A.satnudSFS6A01G002170	2
A	A.satnudSFS6A01G002179	4
A	A.satnudSFS6A01G002197	2
A	A.satnudSFS6A01G002201	3
A	A.satnudSFS6A01G002208	5
A	A.satnudSFS6A01G002595	2
A	A.satnudSFS6A01G002720	2
A	A.satnudSFS6A01G002776	4
A	A.satnudSFS6A01G002829	2
A	A.satnudSFS6A01G002831	2
A	A.satnudSFS6A01G002943	2
A	A.satnudSFS6A01G002951	3
A	A.satnudSFS6A01G003125	3
A	A.satnudSFS6A01G003437	3
A	A.satnudSFS6A01G003852	2
A	A.satnudSFS6A01G003947	4
A	A.satnudSFS6A01G004139	4
A	A.satnudSFS6A01G004186	3
A	A.satnudSFS6A01G004797	3
A	A.satnudSFS6A01G004993	2
A	A.satnudSFS6A01G005040	2
A	A.satnudSFS6A01G005173	2
A	A.satnudSFS6A01G005248	4
A	A.satnudSFS6A01G005376	2
A	A.satnudSFS6A01G005398	3
A	A.satnudSFS6A01G005443	2
A	A.satnudSFS6A01G005457	3
A	A.satnudSFS6A01G005506	3
C	A.satnudSFS6C01G000829	2
C	A.satnudSFS6C01G000852	3
C	A.satnudSFS6C01G000914	3
C	A.satnudSFS6C01G000952	2
C	A.satnudSFS6C01G001195	2
C	A.satnudSFS6C01G001297	4
C	A.satnudSFS6C01G001435	2
C	A.satnudSFS6C01G001454	3
C	A.satnudSFS6C01G001901	2
C	A.satnudSFS6C01G002124	2
C	A.satnudSFS6C01G002581	13
C	A.satnudSFS6C01G002652	3
C	A.satnudSFS6C01G002828	3
C	A.satnudSFS6C01G003153	2
C	A.satnudSFS6C01G003197	2
C	A.satnudSFS6C01G003615	2
C	A.satnudSFS6C01G003821	2
C	A.satnudSFS6C01G003885	2
C	A.satnudSFS6C01G004059	4
C	A.satnudSFS6C01G004065	2
C	A.satnudSFS6C01G004215	3
C	A.satnudSFS6C01G004326	2
C	A.satnudSFS6C01G004501	2
C	A.satnudSFS6C01G004533	2
C	A.satnudSFS6C01G004945	2
C	A.satnudSFS6C01G005299	3
C	A.satnudSFS6C01G005444	4
C	A.satnudSFS6C01G005465	2
C	A.satnudSFS6C01G005560	2
C	A.satnudSFS6C01G005582	4
C	A.satnudSFS6C01G005587	7
C	A.satnudSFS6C01G005844	2
C	A.satnudSFS6C01G005865	3
D	A.satnudSFS6D01G000059	2
D	A.satnudSFS6D01G000186	6
D	A.satnudSFS6D01G000236	2
D	A.satnudSFS6D01G000244	2
D	A.satnudSFS6D01G000411	2
D	A.satnudSFS6D01G000837	4
D	A.satnudSFS6D01G001099	2
D	A.satnudSFS6D01G001457	5
D	A.satnudSFS6D01G001607	2
D	A.satnudSFS6D01G001623	2
D	A.satnudSFS6D01G001692	4
D	A.satnudSFS6D01G001701	2
D	A.satnudSFS6D01G001716	2
D	A.satnudSFS6D01G001718	2
D	A.satnudSFS6D01G001722	3
D	A.satnudSFS6D01G002004	2
D	A.satnudSFS6D01G002185	2
D	A.satnudSFS6D01G002283	2
D	A.satnudSFS6D01G002332	2
D	A.satnudSFS6D01G002382	2
D	A.satnudSFS6D01G002519	2
D	A.satnudSFS6D01G002536	2
D	A.satnudSFS6D01G002626	2
D	A.satnudSFS6D01G002670	2
D	A.satnudSFS6D01G002686	2
D	A.satnudSFS6D01G003160	2
A	A.satnudSFS7A01G000132	2
A	A.satnudSFS7A01G000170	4
A	A.satnudSFS7A01G000263	2
A	A.satnudSFS7A01G000394	2
A	A.satnudSFS7A01G000402	4
A	A.satnudSFS7A01G000502	3
A	A.satnudSFS7A01G000575	3
A	A.satnudSFS7A01G000786	4
A	A.satnudSFS7A01G000812	2
A	A.satnudSFS7A01G000967	2
A	A.satnudSFS7A01G001033	3
A	A.satnudSFS7A01G001991	2
A	A.satnudSFS7A01G002049	5
A	A.satnudSFS7A01G002078	3
A	A.satnudSFS7A01G002086	3
A	A.satnudSFS7A01G002282	3
A	A.satnudSFS7A01G002404	2
A	A.satnudSFS7A01G002420	2
A	A.satnudSFS7A01G002510	2
A	A.satnudSFS7A01G002524	3
A	A.satnudSFS7A01G002602	2
A	A.satnudSFS7A01G002662	2
A	A.satnudSFS7A01G002665	3
A	A.satnudSFS7A01G003368	2
A	A.satnudSFS7A01G003370	2
A	A.satnudSFS7A01G003543	3
A	A.satnudSFS7A01G003589	7
A	A.satnudSFS7A01G003846	9
A	A.satnudSFS7A01G003889	3
A	A.satnudSFS7A01G003984	3
A	A.satnudSFS7A01G004099	4
A	A.satnudSFS7A01G004103	2
A	A.satnudSFS7A01G004127	8
A	A.satnudSFS7A01G004248	2
A	A.satnudSFS7A01G004313	3
A	A.satnudSFS7A01G004376	2
A	A.satnudSFS7A01G004415	2
A	A.satnudSFS7A01G005199	3
C	A.satnudSFS7C01G000117	2
C	A.satnudSFS7C01G000547	2
C	A.satnudSFS7C01G000629	2
C	A.satnudSFS7C01G000644	5
C	A.satnudSFS7C01G000774	2
C	A.satnudSFS7C01G000817	2
C	A.satnudSFS7C01G000832	2
C	A.satnudSFS7C01G001184	3
C	A.satnudSFS7C01G001511	2
C	A.satnudSFS7C01G001543	2
C	A.satnudSFS7C01G001966	3
C	A.satnudSFS7C01G001986	2
C	A.satnudSFS7C01G002048	3
C	A.satnudSFS7C01G002065	2
C	A.satnudSFS7C01G002413	2
C	A.satnudSFS7C01G002433	4
C	A.satnudSFS7C01G002474	3
C	A.satnudSFS7C01G002613	2
C	A.satnudSFS7C01G002770	3
C	A.satnudSFS7C01G002816	2
C	A.satnudSFS7C01G002929	2
C	A.satnudSFS7C01G002998	2
C	A.satnudSFS7C01G003032	2
C	A.satnudSFS7C01G003078	2
C	A.satnudSFS7C01G003115	5
D	A.satnudSFS7D01G000908	2
D	A.satnudSFS7D01G000995	2
D	A.satnudSFS7D01G001056	2
D	A.satnudSFS7D01G001079	2
D	A.satnudSFS7D01G001191	2
D	A.satnudSFS7D01G001309	2
D	A.satnudSFS7D01G001510	2
D	A.satnudSFS7D01G001518	2
D	A.satnudSFS7D01G001543	2
D	A.satnudSFS7D01G001771	2
D	A.satnudSFS7D01G001926	2
D	A.satnudSFS7D01G002531	4
D	A.satnudSFS7D01G002586	2
D	A.satnudSFS7D01G002597	2
D	A.satnudSFS7D01G002755	3
D	A.satnudSFS7D01G002794	3
D	A.satnudSFS7D01G003005	2
D	A.satnudSFS7D01G003085	2
D	A.satnudSFS7D01G003169	2
D	A.satnudSFS7D01G003175	2
D	A.satnudSFS7D01G003401	2
D	A.satnudSFS7D01G003429	2
D	A.satnudSFS7D01G003445	2
D	A.satnudSFS7D01G003658	2
D	A.satnudSFS7D01G003794	3
D	A.satnudSFS7D01G003797	2
D	A.satnudSFS7D01G004158	5
D	A.satnudSFS7D01G004216	2
D	A.satnudSFS7D01G004307	2
D	A.satnudSFS7D01G004352	2
D	A.satnudSFS7D01G004507	3
D	A.satnudSFS7D01G005010	2
D	A.satnudSFS7D01G005061	3
D	A.satnudSFS7D01G005311	6
D	A.satnudSFS7D01G005355	3
D	A.satnudSFS7D01G005438	2
D	A.satnudSFS7D01G005548	2
D	A.satnudSFS7D01G005553	3
D	A.satnudSFS7D01G005705	6
D	A.satnudSFS7D01G005762	3
D	A.satnudSFS7D01G005835	2
D	A.satnudSFS7D01G005949	3
C	A.satnudSFSUN01G000186	2
C	A.satnudSFSUN01G000437	2
C	A.satnudSFSUN01G000529	2
C	A.satnudSFSUN01G000553	2
C	A.satnudSFSUN01G000725	3
C	A.satnudSFSUN01G000727	3
C	A.satnudSFSUN01G000849	4
C	A.satnudSFSUN01G001022	2
C	A.satnudSFSUN01G001059	3
C	A.satnudSFSUN01G002430	2
C	A.satnudSFSUN01G002600	2
C	A.satnudSFSUN01G002800	4
C	A.satnudSFSUN01G002873	2
A	A.satnudSFSUN01G003127	5
A	A.satnudSFSUN01G003164	2
A	A.satnudSFSUN01G003208	2
A	A.satnudSFSUN01G003222	2
A	A.satnudSFSUN01G003229	2
A	A.satnudSFSUN01G003335	2
A	A.satnudSFSUN01G003421	4
A	A.satnudSFSUN01G003612	4
A	A.satnudSFSUN01G004127	2
A	A.satnudSFSUN01G004244	10
C	A.satnudSFSUN01G004597	3
C	A.satnudSFSUN01G004617	3
C	A.satnudSFSUN01G004699	2
C	A.satnudSFSUN01G004767	2
A	A.satnudSFSUN01G004940	2
C	A.satnudSFSUN01G005264	2
C	A.satnudSFSUN01G005268	5
C	A.satnudSFSUN01G005290	2
C	A.satnudSFSUN01G005339	3
C	A.satnudSFSUN01G005387	3

## Sheet: Fig E10a_C_genome_dnominated
subgenome	gene_id	As_events
A	A.satnudSFS1A01G002201	6
A	A.satnudSFS1A01G002380	2
A	A.satnudSFS1A01G002639	3
A	A.satnudSFS1A01G002640	2
A	A.satnudSFS1A01G002863	2
A	A.satnudSFS1A01G002909	2
A	A.satnudSFS1A01G005029	2
A	A.satnudSFS1A01G005039	3
A	A.satnudSFS1A01G005081	8
A	A.satnudSFS1A01G005191	2
A	A.satnudSFS1A01G005210	6
A	A.satnudSFS1A01G005271	2
A	A.satnudSFS1A01G005332	2
A	A.satnudSFS1A01G005448	2
A	A.satnudSFS1A01G005499	2
A	A.satnudSFS1A01G005503	4
A	A.satnudSFS1A01G005748	2
A	A.satnudSFS1A01G005814	2
A	A.satnudSFS1A01G005886	2
A	A.satnudSFS1A01G005924	6
A	A.satnudSFS1A01G005944	4
A	A.satnudSFS1A01G006002	2
A	A.satnudSFS1A01G006052	3
A	A.satnudSFS1A01G006203	5
A	A.satnudSFS1A01G006208	3
A	A.satnudSFS1A01G006233	2
A	A.satnudSFS1A01G006270	6
A	A.satnudSFS1A01G006342	2
A	A.satnudSFS1A01G006482	2
A	A.satnudSFS1A01G006594	2
A	A.satnudSFS1A01G006653	6
A	A.satnudSFS1A01G006655	8
A	A.satnudSFS1A01G006712	2
A	A.satnudSFS1A01G006717	2
A	A.satnudSFS1A01G006780	2
C	A.satnudSFS1C01G001121	2
C	A.satnudSFS1C01G001173	2
C	A.satnudSFS1C01G001345	5
C	A.satnudSFS1C01G001442	2
C	A.satnudSFS1C01G001455	7
C	A.satnudSFS1C01G001457	3
C	A.satnudSFS1C01G001513	5
C	A.satnudSFS1C01G001584	6
C	A.satnudSFS1C01G001806	2
C	A.satnudSFS1C01G001824	5
C	A.satnudSFS1C01G001900	4
C	A.satnudSFS1C01G001939	2
C	A.satnudSFS1C01G002003	2
C	A.satnudSFS1C01G002031	2
C	A.satnudSFS1C01G002033	2
C	A.satnudSFS1C01G002037	6
C	A.satnudSFS1C01G002038	8
C	A.satnudSFS1C01G002064	2
C	A.satnudSFS1C01G002073	3
C	A.satnudSFS1C01G002112	3
C	A.satnudSFS1C01G002139	4
C	A.satnudSFS1C01G002226	5
C	A.satnudSFS1C01G002287	2
C	A.satnudSFS1C01G002400	8
C	A.satnudSFS1C01G002433	2
C	A.satnudSFS1C01G002511	3
C	A.satnudSFS1C01G002677	2
C	A.satnudSFS1C01G002700	4
C	A.satnudSFS1C01G002815	2
C	A.satnudSFS1C01G002840	4
C	A.satnudSFS1C01G002864	2
C	A.satnudSFS1C01G002985	6
C	A.satnudSFS1C01G002992	3
C	A.satnudSFS1C01G003134	4
C	A.satnudSFS1C01G003135	2
C	A.satnudSFS1C01G003136	6
D	A.satnudSFS1D01G000047	2
D	A.satnudSFS1D01G000289	2
D	A.satnudSFS1D01G000376	4
D	A.satnudSFS1D01G000464	2
D	A.satnudSFS1D01G000552	3
D	A.satnudSFS1D01G000619	3
D	A.satnudSFS1D01G000633	4
D	A.satnudSFS1D01G000688	2
D	A.satnudSFS1D01G000698	2
D	A.satnudSFS1D01G000905	2
D	A.satnudSFS1D01G000966	3
D	A.satnudSFS1D01G001016	2
D	A.satnudSFS1D01G001027	2
D	A.satnudSFS1D01G001040	4
D	A.satnudSFS1D01G001056	2
D	A.satnudSFS1D01G001356	2
D	A.satnudSFS1D01G001460	2
D	A.satnudSFS1D01G001473	2
D	A.satnudSFS1D01G001553	2
D	A.satnudSFS1D01G001682	2
D	A.satnudSFS1D01G001695	2
D	A.satnudSFS1D01G004832	2
D	A.satnudSFS1D01G004843	7
D	A.satnudSFS1D01G004948	2
D	A.satnudSFS1D01G004965	5
D	A.satnudSFS1D01G005019	2
D	A.satnudSFS1D01G005089	3
D	A.satnudSFS1D01G005212	2
D	A.satnudSFS1D01G005272	2
D	A.satnudSFS1D01G005341	4
D	A.satnudSFS1D01G005361	2
D	A.satnudSFS1D01G005427	2
D	A.satnudSFS1D01G005446	2
D	A.satnudSFS1D01G005515	4
D	A.satnudSFS1D01G005666	3
D	A.satnudSFS1D01G005674	2
D	A.satnudSFS1D01G005698	24
D	A.satnudSFS1D01G005700	2
D	A.satnudSFS1D01G005701	2
D	A.satnudSFS1D01G005702	3
D	A.satnudSFS1D01G005716	2
D	A.satnudSFS1D01G005815	3
D	A.satnudSFS1D01G005952	4
D	A.satnudSFS1D01G006001	4
D	A.satnudSFS1D01G006009	6
D	A.satnudSFS1D01G006011	4
D	A.satnudSFS1D01G006034	6
D	A.satnudSFS1D01G006093	2
D	A.satnudSFS1D01G006238	3
D	A.satnudSFS1D01G006255	9
D	A.satnudSFS1D01G006257	5
D	A.satnudSFS1D01G006324	2
D	A.satnudSFS1D01G006489	2
A	A.satnudSFS2A01G000011	2
A	A.satnudSFS2A01G000025	2
A	A.satnudSFS2A01G000038	2
A	A.satnudSFS2A01G000049	2
A	A.satnudSFS2A01G000348	2
A	A.satnudSFS2A01G000365	2
A	A.satnudSFS2A01G000385	2
A	A.satnudSFS2A01G000415	2
A	A.satnudSFS2A01G000481	2
A	A.satnudSFS2A01G000553	2
A	A.satnudSFS2A01G000554	2
A	A.satnudSFS2A01G001031	2
A	A.satnudSFS2A01G001081	3
A	A.satnudSFS2A01G001087	2
A	A.satnudSFS2A01G001142	4
A	A.satnudSFS2A01G001223	3
A	A.satnudSFS2A01G001239	2
A	A.satnudSFS2A01G001580	3
A	A.satnudSFS2A01G001634	2
A	A.satnudSFS2A01G001695	2
A	A.satnudSFS2A01G001701	2
A	A.satnudSFS2A01G001715	2
A	A.satnudSFS2A01G001796	2
A	A.satnudSFS2A01G002194	3
A	A.satnudSFS2A01G002297	2
A	A.satnudSFS2A01G002484	3
A	A.satnudSFS2A01G002500	2
A	A.satnudSFS2A01G002572	2
A	A.satnudSFS2A01G002586	2
A	A.satnudSFS2A01G002720	2
A	A.satnudSFS2A01G002824	5
A	A.satnudSFS2A01G002864	2
A	A.satnudSFS2A01G002873	2
A	A.satnudSFS2A01G003006	2
A	A.satnudSFS2A01G003012	2
A	A.satnudSFS2A01G003022	2
A	A.satnudSFS2A01G003080	4
A	A.satnudSFS2A01G003100	2
A	A.satnudSFS2A01G003224	7
A	A.satnudSFS2A01G003289	2
A	A.satnudSFS2A01G003291	9
A	A.satnudSFS2A01G003299	4
A	A.satnudSFS2A01G003319	2
A	A.satnudSFS2A01G003344	2
A	A.satnudSFS2A01G003414	2
A	A.satnudSFS2A01G003446	2
A	A.satnudSFS2A01G003535	3
A	A.satnudSFS2A01G003595	6
A	A.satnudSFS2A01G003601	3
A	A.satnudSFS2A01G003605	4
A	A.satnudSFS2A01G003656	3
A	A.satnudSFS2A01G003726	3
A	A.satnudSFS2A01G003743	2
A	A.satnudSFS2A01G003825	2
A	A.satnudSFS2A01G003836	2
A	A.satnudSFS2A01G003899	3
A	A.satnudSFS2A01G003905	2
A	A.satnudSFS2A01G003939	2
C	A.satnudSFS2C01G000010	4
C	A.satnudSFS2C01G000101	2
C	A.satnudSFS2C01G000560	5
C	A.satnudSFS2C01G000584	6
C	A.satnudSFS2C01G000594	3
C	A.satnudSFS2C01G000630	2
C	A.satnudSFS2C01G000634	2
C	A.satnudSFS2C01G000651	2
C	A.satnudSFS2C01G000669	3
C	A.satnudSFS2C01G000731	2
C	A.satnudSFS2C01G000793	2
C	A.satnudSFS2C01G000795	3
C	A.satnudSFS2C01G000891	2
C	A.satnudSFS2C01G000949	3
C	A.satnudSFS2C01G000994	2
C	A.satnudSFS2C01G000998	2
C	A.satnudSFS2C01G001014	2
C	A.satnudSFS2C01G001041	2
C	A.satnudSFS2C01G001056	2
C	A.satnudSFS2C01G001168	3
C	A.satnudSFS2C01G001181	3
C	A.satnudSFS2C01G001201	6
C	A.satnudSFS2C01G001237	4
C	A.satnudSFS2C01G001287	2
C	A.satnudSFS2C01G001294	8
C	A.satnudSFS2C01G001299	5
C	A.satnudSFS2C01G001331	2
C	A.satnudSFS2C01G001372	17
C	A.satnudSFS2C01G001379	2
C	A.satnudSFS2C01G001389	3
C	A.satnudSFS2C01G001415	2
C	A.satnudSFS2C01G001504	3
C	A.satnudSFS2C01G001535	3
C	A.satnudSFS2C01G001582	4
C	A.satnudSFS2C01G001597	8
C	A.satnudSFS2C01G001633	4
C	A.satnudSFS2C01G001725	2
C	A.satnudSFS2C01G001776	2
C	A.satnudSFS2C01G001826	2
C	A.satnudSFS2C01G001873	2
C	A.satnudSFS2C01G001919	2
C	A.satnudSFS2C01G001955	2
C	A.satnudSFS2C01G002081	2
C	A.satnudSFS2C01G002134	2
C	A.satnudSFS2C01G002247	2
C	A.satnudSFS2C01G002261	2
C	A.satnudSFS2C01G002273	2
C	A.satnudSFS2C01G002326	3
C	A.satnudSFS2C01G002347	2
C	A.satnudSFS2C01G002526	2
C	A.satnudSFS2C01G002925	2
C	A.satnudSFS2C01G003025	9
C	A.satnudSFS2C01G003065	3
C	A.satnudSFS2C01G003111	2
C	A.satnudSFS2C01G003129	2
C	A.satnudSFS2C01G003236	2
C	A.satnudSFS2C01G003424	2
C	A.satnudSFS2C01G003477	3
C	A.satnudSFS2C01G003555	2
C	A.satnudSFS2C01G003560	2
C	A.satnudSFS2C01G003571	2
C	A.satnudSFS2C01G003573	2
C	A.satnudSFS2C01G003642	2
C	A.satnudSFS2C01G003700	2
C	A.satnudSFS2C01G003706	4
C	A.satnudSFS2C01G003761	2
C	A.satnudSFS2C01G004147	2
C	A.satnudSFS2C01G004197	2
C	A.satnudSFS2C01G004224	3
C	A.satnudSFS2C01G004264	2
C	A.satnudSFS2C01G004276	5
C	A.satnudSFS2C01G004306	2
C	A.satnudSFS2C01G004352	3
C	A.satnudSFS2C01G004369	3
C	A.satnudSFS2C01G004406	2
C	A.satnudSFS2C01G004645	4
C	A.satnudSFS2C01G004662	3
C	A.satnudSFS2C01G004673	2
C	A.satnudSFS2C01G004949	2
D	A.satnudSFS2D01G000844	3
D	A.satnudSFS2D01G001051	3
D	A.satnudSFS2D01G001332	3
D	A.satnudSFS2D01G001333	2
D	A.satnudSFS2D01G001396	4
D	A.satnudSFS2D01G001780	2
D	A.satnudSFS2D01G001850	2
D	A.satnudSFS2D01G001897	3
D	A.satnudSFS2D01G002030	2
D	A.satnudSFS2D01G002067	2
D	A.satnudSFS2D01G002090	3
D	A.satnudSFS2D01G002107	10
D	A.satnudSFS2D01G002309	4
D	A.satnudSFS2D01G002343	4
D	A.satnudSFS2D01G002413	2
D	A.satnudSFS2D01G002474	2
D	A.satnudSFS2D01G002528	3
D	A.satnudSFS2D01G002744	2
D	A.satnudSFS2D01G002793	3
D	A.satnudSFS2D01G002814	2
D	A.satnudSFS2D01G002879	2
D	A.satnudSFS2D01G002952	2
D	A.satnudSFS2D01G002969	2
D	A.satnudSFS2D01G003020	2
D	A.satnudSFS2D01G003028	4
D	A.satnudSFS2D01G003080	2
D	A.satnudSFS2D01G003298	3
D	A.satnudSFS2D01G003570	2
D	A.satnudSFS2D01G003595	2
D	A.satnudSFS2D01G003635	2
D	A.satnudSFS2D01G003683	2
D	A.satnudSFS2D01G003714	2
D	A.satnudSFS2D01G003752	2
D	A.satnudSFS2D01G004036	2
D	A.satnudSFS2D01G004043	2
D	A.satnudSFS2D01G004077	2
D	A.satnudSFS2D01G004121	3
D	A.satnudSFS2D01G004413	2
D	A.satnudSFS2D01G004438	3
D	A.satnudSFS2D01G004497	2
D	A.satnudSFS2D01G004521	2
D	A.satnudSFS2D01G004539	2
D	A.satnudSFS2D01G004652	2
D	A.satnudSFS2D01G004726	5
D	A.satnudSFS2D01G004809	2
D	A.satnudSFS2D01G004845	3
D	A.satnudSFS2D01G004896	2
D	A.satnudSFS2D01G004907	2
D	A.satnudSFS2D01G005008	2
D	A.satnudSFS2D01G005070	6
D	A.satnudSFS2D01G005150	6
D	A.satnudSFS2D01G005153	3
D	A.satnudSFS2D01G005159	3
D	A.satnudSFS2D01G005207	3
D	A.satnudSFS2D01G005300	4
D	A.satnudSFS2D01G005325	4
D	A.satnudSFS2D01G005404	3
D	A.satnudSFS2D01G005414	5
D	A.satnudSFS2D01G005429	3
D	A.satnudSFS2D01G005437	3
D	A.satnudSFS2D01G005441	3
D	A.satnudSFS2D01G005495	4
D	A.satnudSFS2D01G005605	4
D	A.satnudSFS2D01G005717	2
D	A.satnudSFS2D01G005730	2
D	A.satnudSFS2D01G005896	2
D	A.satnudSFS2D01G005907	4
D	A.satnudSFS2D01G005938	6
D	A.satnudSFS2D01G006045	2
D	A.satnudSFS2D01G006213	3
D	A.satnudSFS2D01G006280	2
D	A.satnudSFS2D01G006463	2
D	A.satnudSFS2D01G006476	3
A	A.satnudSFS3A01G001151	2
A	A.satnudSFS3A01G001162	5
A	A.satnudSFS3A01G001209	2
A	A.satnudSFS3A01G001331	5
A	A.satnudSFS3A01G001418	2
A	A.satnudSFS3A01G001502	3
A	A.satnudSFS3A01G001721	4
A	A.satnudSFS3A01G001909	8
A	A.satnudSFS3A01G002066	2
A	A.satnudSFS3A01G002126	2
A	A.satnudSFS3A01G002170	3
A	A.satnudSFS3A01G002213	2
A	A.satnudSFS3A01G002223	2
A	A.satnudSFS3A01G002248	4
A	A.satnudSFS3A01G002352	4
A	A.satnudSFS3A01G002375	6
A	A.satnudSFS3A01G002467	2
A	A.satnudSFS3A01G002499	2
A	A.satnudSFS3A01G002539	2
A	A.satnudSFS3A01G002671	3
A	A.satnudSFS3A01G002705	2
A	A.satnudSFS3A01G002747	3
A	A.satnudSFS3A01G002754	3
A	A.satnudSFS3A01G002791	2
A	A.satnudSFS3A01G002863	9
A	A.satnudSFS3A01G002901	2
A	A.satnudSFS3A01G002932	3
A	A.satnudSFS3A01G002944	2
A	A.satnudSFS3A01G002946	2
A	A.satnudSFS3A01G002981	2
A	A.satnudSFS3A01G003092	4
A	A.satnudSFS3A01G003199	2
A	A.satnudSFS3A01G003234	2
A	A.satnudSFS3A01G003406	3
A	A.satnudSFS3A01G003425	4
A	A.satnudSFS3A01G003487	2
A	A.satnudSFS3A01G003506	3
A	A.satnudSFS3A01G003566	4
A	A.satnudSFS3A01G003672	3
A	A.satnudSFS3A01G003763	2
A	A.satnudSFS3A01G003862	3
A	A.satnudSFS3A01G003880	2
A	A.satnudSFS3A01G003930	2
C	A.satnudSFS3C01G001007	2
C	A.satnudSFS3C01G001020	5
C	A.satnudSFS3C01G001030	15
C	A.satnudSFS3C01G001031	2
C	A.satnudSFS3C01G001093	2
C	A.satnudSFS3C01G001211	12
C	A.satnudSFS3C01G001281	4
C	A.satnudSFS3C01G001391	2
C	A.satnudSFS3C01G001450	2
C	A.satnudSFS3C01G001470	34
C	A.satnudSFS3C01G001505	2
C	A.satnudSFS3C01G001555	4
C	A.satnudSFS3C01G001578	2
C	A.satnudSFS3C01G001647	6
C	A.satnudSFS3C01G001685	4
C	A.satnudSFS3C01G001742	2
C	A.satnudSFS3C01G001768	3
C	A.satnudSFS3C01G001873	2
C	A.satnudSFS3C01G001955	3
C	A.satnudSFS3C01G001961	7
C	A.satnudSFS3C01G001987	2
C	A.satnudSFS3C01G002056	8
C	A.satnudSFS3C01G002061	3
C	A.satnudSFS3C01G002093	3
C	A.satnudSFS3C01G002223	2
C	A.satnudSFS3C01G002358	6
C	A.satnudSFS3C01G002378	5
C	A.satnudSFS3C01G002419	2
C	A.satnudSFS3C01G002426	2
C	A.satnudSFS3C01G002520	9
C	A.satnudSFS3C01G002537	2
C	A.satnudSFS3C01G002718	6
C	A.satnudSFS3C01G002881	4
C	A.satnudSFS3C01G002916	2
C	A.satnudSFS3C01G003049	11
C	A.satnudSFS3C01G003061	2
C	A.satnudSFS3C01G003154	3
C	A.satnudSFS3C01G003185	3
C	A.satnudSFS3C01G003204	2
C	A.satnudSFS3C01G003240	6
C	A.satnudSFS3C01G003369	2
C	A.satnudSFS3C01G003382	4
C	A.satnudSFS3C01G003449	2
C	A.satnudSFS3C01G003465	2
C	A.satnudSFS3C01G003469	2
C	A.satnudSFS3C01G003539	9
C	A.satnudSFS3C01G003559	2
C	A.satnudSFS3C01G003579	3
C	A.satnudSFS3C01G003688	3
C	A.satnudSFS3C01G003704	4
C	A.satnudSFS3C01G003799	2
C	A.satnudSFS3C01G003814	2
C	A.satnudSFS3C01G003824	2
C	A.satnudSFS3C01G003880	5
C	A.satnudSFS3C01G003922	2
C	A.satnudSFS3C01G003957	2
C	A.satnudSFS3C01G004022	2
C	A.satnudSFS3C01G004072	2
C	A.satnudSFS3C01G004115	2
C	A.satnudSFS3C01G004156	2
C	A.satnudSFS3C01G004220	3
C	A.satnudSFS3C01G004235	3
C	A.satnudSFS3C01G004340	3
C	A.satnudSFS3C01G004411	3
C	A.satnudSFS3C01G004464	6
C	A.satnudSFS3C01G004618	5
C	A.satnudSFS3C01G004644	2
C	A.satnudSFS3C01G004764	11
C	A.satnudSFS3C01G004781	3
C	A.satnudSFS3C01G004826	2
C	A.satnudSFS3C01G004827	2
C	A.satnudSFS3C01G004835	2
C	A.satnudSFS3C01G004852	3
C	A.satnudSFS3C01G004867	3
C	A.satnudSFS3C01G004907	2
D	A.satnudSFS3D01G000104	3
D	A.satnudSFS3D01G000116	3
D	A.satnudSFS3D01G000164	3
D	A.satnudSFS3D01G000283	4
D	A.satnudSFS3D01G000372	2
D	A.satnudSFS3D01G000377	2
D	A.satnudSFS3D01G000453	3
D	A.satnudSFS3D01G000661	3
D	A.satnudSFS3D01G000674	2
D	A.satnudSFS3D01G000684	2
D	A.satnudSFS3D01G000868	16
D	A.satnudSFS3D01G001044	2
D	A.satnudSFS3D01G001058	2
D	A.satnudSFS3D01G001139	3
D	A.satnudSFS3D01G001168	2
D	A.satnudSFS3D01G001233	4
D	A.satnudSFS3D01G001317	2
D	A.satnudSFS3D01G001377	10
D	A.satnudSFS3D01G001483	3
D	A.satnudSFS3D01G001495	5
D	A.satnudSFS3D01G001504	4
D	A.satnudSFS3D01G001533	3
D	A.satnudSFS3D01G001687	2
D	A.satnudSFS3D01G001783	3
D	A.satnudSFS3D01G001814	3
D	A.satnudSFS3D01G001881	3
D	A.satnudSFS3D01G001916	3
D	A.satnudSFS3D01G001945	4
D	A.satnudSFS3D01G001961	4
D	A.satnudSFS3D01G001995	2
D	A.satnudSFS3D01G002067	2
D	A.satnudSFS3D01G002103	9
D	A.satnudSFS3D01G002244	3
D	A.satnudSFS3D01G002422	2
D	A.satnudSFS3D01G002441	2
D	A.satnudSFS3D01G002513	2
D	A.satnudSFS3D01G002528	3
D	A.satnudSFS3D01G002592	5
D	A.satnudSFS3D01G002674	2
D	A.satnudSFS3D01G002786	2
D	A.satnudSFS3D01G002895	2
D	A.satnudSFS3D01G002911	2
D	A.satnudSFS3D01G003010	2
D	A.satnudSFS3D01G003121	2
D	A.satnudSFS3D01G003124	2
D	A.satnudSFS3D01G003134	2
D	A.satnudSFS3D01G003182	3
D	A.satnudSFS3D01G003272	2
D	A.satnudSFS3D01G003274	2
D	A.satnudSFS3D01G003338	2
D	A.satnudSFS3D01G003397	2
D	A.satnudSFS3D01G003437	3
A	A.satnudSFS4A01G000111	3
A	A.satnudSFS4A01G000186	7
A	A.satnudSFS4A01G000242	2
A	A.satnudSFS4A01G000246	2
A	A.satnudSFS4A01G000256	2
A	A.satnudSFS4A01G000268	2
A	A.satnudSFS4A01G000269	2
A	A.satnudSFS4A01G000296	2
A	A.satnudSFS4A01G000416	4
A	A.satnudSFS4A01G000431	2
A	A.satnudSFS4A01G000462	6
A	A.satnudSFS4A01G000524	2
A	A.satnudSFS4A01G000589	2
A	A.satnudSFS4A01G000635	3
A	A.satnudSFS4A01G000689	3
A	A.satnudSFS4A01G000702	3
A	A.satnudSFS4A01G000788	2
A	A.satnudSFS4A01G000848	2
A	A.satnudSFS4A01G000885	2
A	A.satnudSFS4A01G001106	2
A	A.satnudSFS4A01G001165	2
A	A.satnudSFS4A01G001177	3
A	A.satnudSFS4A01G001204	3
A	A.satnudSFS4A01G001308	3
A	A.satnudSFS4A01G001448	2
A	A.satnudSFS4A01G001639	3
A	A.satnudSFS4A01G001958	2
A	A.satnudSFS4A01G001967	2
A	A.satnudSFS4A01G001987	2
A	A.satnudSFS4A01G002005	4
A	A.satnudSFS4A01G002064	3
A	A.satnudSFS4A01G002176	3
A	A.satnudSFS4A01G002215	2
A	A.satnudSFS4A01G002233	2
A	A.satnudSFS4A01G002288	2
A	A.satnudSFS4A01G002335	2
A	A.satnudSFS4A01G002367	2
A	A.satnudSFS4A01G002394	2
A	A.satnudSFS4A01G002403	3
A	A.satnudSFS4A01G002648	2
A	A.satnudSFS4A01G002655	2
A	A.satnudSFS4A01G002660	2
A	A.satnudSFS4A01G002723	6
A	A.satnudSFS4A01G002911	2
A	A.satnudSFS4A01G003059	2
A	A.satnudSFS4A01G003081	8
A	A.satnudSFS4A01G003348	2
A	A.satnudSFS4A01G003457	10
A	A.satnudSFS4A01G003773	3
A	A.satnudSFS4A01G003938	2
A	A.satnudSFS4A01G004299	2
A	A.satnudSFS4A01G004309	2
A	A.satnudSFS4A01G004318	2
A	A.satnudSFS4A01G004368	2
A	A.satnudSFS4A01G004563	2
A	A.satnudSFS4A01G004635	2
A	A.satnudSFS4A01G004647	2
A	A.satnudSFS4A01G004669	2
A	A.satnudSFS4A01G004698	2
A	A.satnudSFS4A01G004709	2
A	A.satnudSFS4A01G004783	2
A	A.satnudSFS4A01G004873	2
A	A.satnudSFS4A01G004948	3
A	A.satnudSFS4A01G005023	4
A	A.satnudSFS4A01G005254	2
A	A.satnudSFS4A01G005288	3
A	A.satnudSFS4A01G005402	2
A	A.satnudSFS4A01G005433	2
A	A.satnudSFS4A01G005456	4
A	A.satnudSFS4A01G005606	2
A	A.satnudSFS4A01G005608	3
A	A.satnudSFS4A01G005693	2
A	A.satnudSFS4A01G005836	3
A	A.satnudSFS4A01G005842	2
A	A.satnudSFS4A01G005987	2
A	A.satnudSFS4A01G006007	3
A	A.satnudSFS4A01G006050	2
A	A.satnudSFS4A01G006062	2
A	A.satnudSFS4A01G006149	4
A	A.satnudSFS4A01G007400	3
C	A.satnudSFS4C01G000153	2
C	A.satnudSFS4C01G000269	7
C	A.satnudSFS4C01G000435	3
C	A.satnudSFS4C01G000537	4
C	A.satnudSFS4C01G000545	4
C	A.satnudSFS4C01G000569	2
C	A.satnudSFS4C01G000654	2
C	A.satnudSFS4C01G000991	2
C	A.satnudSFS4C01G001000	9
C	A.satnudSFS4C01G001017	2
C	A.satnudSFS4C01G001059	2
C	A.satnudSFS4C01G001090	2
C	A.satnudSFS4C01G001226	7
C	A.satnudSFS4C01G001290	5
C	A.satnudSFS4C01G001298	4
C	A.satnudSFS4C01G001308	2
C	A.satnudSFS4C01G001339	2
C	A.satnudSFS4C01G001460	2
C	A.satnudSFS4C01G001523	2
C	A.satnudSFS4C01G001569	5
C	A.satnudSFS4C01G001578	3
C	A.satnudSFS4C01G001603	5
C	A.satnudSFS4C01G001671	3
C	A.satnudSFS4C01G001738	2
C	A.satnudSFS4C01G001742	3
C	A.satnudSFS4C01G001768	4
C	A.satnudSFS4C01G001801	3
C	A.satnudSFS4C01G001925	4
C	A.satnudSFS4C01G001972	3
C	A.satnudSFS4C01G001990	2
C	A.satnudSFS4C01G002021	2
C	A.satnudSFS4C01G002081	3
C	A.satnudSFS4C01G002471	3
C	A.satnudSFS4C01G002507	2
C	A.satnudSFS4C01G002658	2
C	A.satnudSFS4C01G002769	5
C	A.satnudSFS4C01G002836	3
C	A.satnudSFS4C01G003202	6
C	A.satnudSFS4C01G003281	2
C	A.satnudSFS4C01G003289	2
C	A.satnudSFS4C01G003294	3
C	A.satnudSFS4C01G003428	8
C	A.satnudSFS4C01G003430	7
C	A.satnudSFS4C01G003607	8
C	A.satnudSFS4C01G003613	5
C	A.satnudSFS4C01G003756	2
C	A.satnudSFS4C01G003782	2
C	A.satnudSFS4C01G003815	4
C	A.satnudSFS4C01G003835	9
C	A.satnudSFS4C01G003838	2
C	A.satnudSFS4C01G003859	2
C	A.satnudSFS4C01G003964	3
C	A.satnudSFS4C01G004008	2
C	A.satnudSFS4C01G004112	2
C	A.satnudSFS4C01G004132	2
C	A.satnudSFS4C01G004137	4
C	A.satnudSFS4C01G004228	2
C	A.satnudSFS4C01G004235	5
C	A.satnudSFS4C01G004246	2
C	A.satnudSFS4C01G004254	2
C	A.satnudSFS4C01G004255	3
C	A.satnudSFS4C01G004293	2
C	A.satnudSFS4C01G004460	2
C	A.satnudSFS4C01G004467	7
C	A.satnudSFS4C01G004476	2
C	A.satnudSFS4C01G004535	4
C	A.satnudSFS4C01G004538	5
C	A.satnudSFS4C01G004562	2
C	A.satnudSFS4C01G004631	2
C	A.satnudSFS4C01G004718	2
C	A.satnudSFS4C01G004749	2
C	A.satnudSFS4C01G004750	8
D	A.satnudSFS4D01G001455	2
D	A.satnudSFS4D01G001457	3
D	A.satnudSFS4D01G002728	2
D	A.satnudSFS4D01G002744	4
D	A.satnudSFS4D01G002827	8
D	A.satnudSFS4D01G002943	3
D	A.satnudSFS4D01G003007	3
D	A.satnudSFS4D01G003407	2
D	A.satnudSFS4D01G003418	2
D	A.satnudSFS4D01G003575	4
D	A.satnudSFS4D01G003702	2
D	A.satnudSFS4D01G003888	2
D	A.satnudSFS4D01G003995	2
D	A.satnudSFS4D01G004123	2
D	A.satnudSFS4D01G004266	2
D	A.satnudSFS4D01G004273	2
D	A.satnudSFS4D01G004288	2
D	A.satnudSFS4D01G004402	2
D	A.satnudSFS4D01G004616	5
D	A.satnudSFS4D01G004640	7
D	A.satnudSFS4D01G004698	3
D	A.satnudSFS4D01G004709	2
D	A.satnudSFS4D01G004877	2
D	A.satnudSFS4D01G004878	2
D	A.satnudSFS4D01G004908	2
D	A.satnudSFS4D01G004955	3
D	A.satnudSFS4D01G004964	3
D	A.satnudSFS4D01G004988	2
D	A.satnudSFS4D01G005017	4
D	A.satnudSFS4D01G005133	2
D	A.satnudSFS4D01G005152	2
D	A.satnudSFS4D01G005178	3
D	A.satnudSFS4D01G005282	2
D	A.satnudSFS4D01G005336	2
D	A.satnudSFS4D01G005355	2
D	A.satnudSFS4D01G005376	2
D	A.satnudSFS4D01G005387	2
D	A.satnudSFS4D01G005875	2
D	A.satnudSFS4D01G005974	4
D	A.satnudSFS4D01G006075	3
D	A.satnudSFS4D01G006088	2
D	A.satnudSFS4D01G006452	2
D	A.satnudSFS4D01G006598	2
D	A.satnudSFS4D01G006660	5
D	A.satnudSFS4D01G006719	2
D	A.satnudSFS4D01G006731	4
D	A.satnudSFS4D01G006743	2
D	A.satnudSFS4D01G006775	2
D	A.satnudSFS4D01G006839	3
D	A.satnudSFS4D01G006840	2
D	A.satnudSFS4D01G006860	3
D	A.satnudSFS4D01G006965	3
D	A.satnudSFS4D01G006973	2
D	A.satnudSFS4D01G007033	2
D	A.satnudSFS4D01G007034	2
D	A.satnudSFS4D01G007043	3
D	A.satnudSFS4D01G007057	3
D	A.satnudSFS4D01G007148	13
D	A.satnudSFS4D01G007169	2
D	A.satnudSFS4D01G007224	3
A	A.satnudSFS5A01G000105	2
A	A.satnudSFS5A01G000169	3
A	A.satnudSFS5A01G000363	3
A	A.satnudSFS5A01G000392	2
A	A.satnudSFS5A01G000485	2
A	A.satnudSFS5A01G000499	2
A	A.satnudSFS5A01G000577	3
A	A.satnudSFS5A01G000579	5
A	A.satnudSFS5A01G000672	2
A	A.satnudSFS5A01G000712	2
A	A.satnudSFS5A01G000719	2
A	A.satnudSFS5A01G000824	2
A	A.satnudSFS5A01G001023	2
A	A.satnudSFS5A01G001061	2
A	A.satnudSFS5A01G001153	2
A	A.satnudSFS5A01G001256	5
A	A.satnudSFS5A01G001299	5
A	A.satnudSFS5A01G001307	4
A	A.satnudSFS5A01G001361	2
A	A.satnudSFS5A01G001384	2
A	A.satnudSFS5A01G001386	5
A	A.satnudSFS5A01G001413	2
A	A.satnudSFS5A01G001422	2
A	A.satnudSFS5A01G001423	4
A	A.satnudSFS5A01G001437	2
A	A.satnudSFS5A01G001655	2
A	A.satnudSFS5A01G001735	2
A	A.satnudSFS5A01G001739	2
A	A.satnudSFS5A01G001801	3
A	A.satnudSFS5A01G001816	2
A	A.satnudSFS5A01G001820	2
A	A.satnudSFS5A01G001877	2
A	A.satnudSFS5A01G001889	3
A	A.satnudSFS5A01G001897	4
A	A.satnudSFS5A01G001927	2
A	A.satnudSFS5A01G002085	2
A	A.satnudSFS5A01G002168	2
A	A.satnudSFS5A01G002298	13
A	A.satnudSFS5A01G002322	2
A	A.satnudSFS5A01G002346	2
A	A.satnudSFS5A01G002414	8
A	A.satnudSFS5A01G002447	2
A	A.satnudSFS5A01G002471	3
A	A.satnudSFS5A01G002578	4
A	A.satnudSFS5A01G002623	5
A	A.satnudSFS5A01G002772	3
A	A.satnudSFS5A01G002853	4
A	A.satnudSFS5A01G002936	3
A	A.satnudSFS5A01G002987	3
A	A.satnudSFS5A01G003109	2
A	A.satnudSFS5A01G003158	2
A	A.satnudSFS5A01G003309	4
A	A.satnudSFS5A01G003315	2
A	A.satnudSFS5A01G003318	2
A	A.satnudSFS5A01G003319	2
A	A.satnudSFS5A01G003375	3
A	A.satnudSFS5A01G003425	2
A	A.satnudSFS5A01G003521	2
A	A.satnudSFS5A01G003531	2
A	A.satnudSFS5A01G003574	5
A	A.satnudSFS5A01G003810	4
A	A.satnudSFS5A01G003811	3
A	A.satnudSFS5A01G003873	2
A	A.satnudSFS5A01G004077	3
A	A.satnudSFS5A01G004114	2
A	A.satnudSFS5A01G004132	2
A	A.satnudSFS5A01G004157	2
A	A.satnudSFS5A01G004225	4
A	A.satnudSFS5A01G004236	2
A	A.satnudSFS5A01G004244	5
A	A.satnudSFS5A01G004274	2
A	A.satnudSFS5A01G004295	6
A	A.satnudSFS5A01G004393	2
A	A.satnudSFS5A01G004472	2
A	A.satnudSFS5A01G004474	2
A	A.satnudSFS5A01G004553	2
A	A.satnudSFS5A01G004555	5
A	A.satnudSFS5A01G004691	2
A	A.satnudSFS5A01G004926	5
A	A.satnudSFS5A01G005387	4
A	A.satnudSFS5A01G005576	5
A	A.satnudSFS5A01G005649	6
A	A.satnudSFS5A01G005679	3
C	A.satnudSFS5C01G000132	3
C	A.satnudSFS5C01G000146	2
C	A.satnudSFS5C01G000183	2
C	A.satnudSFS5C01G000199	4
C	A.satnudSFS5C01G000259	3
C	A.satnudSFS5C01G000305	2
C	A.satnudSFS5C01G000355	4
C	A.satnudSFS5C01G000357	4
C	A.satnudSFS5C01G000369	6
C	A.satnudSFS5C01G000372	3
C	A.satnudSFS5C01G000399	2
C	A.satnudSFS5C01G000415	2
C	A.satnudSFS5C01G000453	5
C	A.satnudSFS5C01G000570	3
C	A.satnudSFS5C01G000597	4
C	A.satnudSFS5C01G000622	2
C	A.satnudSFS5C01G000633	2
C	A.satnudSFS5C01G000657	2
C	A.satnudSFS5C01G000660	3
C	A.satnudSFS5C01G000722	2
C	A.satnudSFS5C01G000800	2
C	A.satnudSFS5C01G000802	2
C	A.satnudSFS5C01G000818	2
C	A.satnudSFS5C01G000846	2
C	A.satnudSFS5C01G000980	2
C	A.satnudSFS5C01G001040	2
C	A.satnudSFS5C01G001052	2
C	A.satnudSFS5C01G001053	2
C	A.satnudSFS5C01G001064	2
C	A.satnudSFS5C01G001075	3
C	A.satnudSFS5C01G001174	3
C	A.satnudSFS5C01G001191	4
C	A.satnudSFS5C01G001206	3
C	A.satnudSFS5C01G001281	3
C	A.satnudSFS5C01G001343	2
C	A.satnudSFS5C01G001369	4
C	A.satnudSFS5C01G001438	2
C	A.satnudSFS5C01G001455	2
C	A.satnudSFS5C01G001459	2
C	A.satnudSFS5C01G001485	2
C	A.satnudSFS5C01G001506	4
C	A.satnudSFS5C01G001509	4
C	A.satnudSFS5C01G001514	3
C	A.satnudSFS5C01G001583	2
C	A.satnudSFS5C01G001657	3
C	A.satnudSFS5C01G001673	2
C	A.satnudSFS5C01G001677	2
C	A.satnudSFS5C01G001689	2
C	A.satnudSFS5C01G001704	3
C	A.satnudSFS5C01G001821	3
C	A.satnudSFS5C01G001843	2
C	A.satnudSFS5C01G001856	2
C	A.satnudSFS5C01G001978	3
C	A.satnudSFS5C01G002210	2
C	A.satnudSFS5C01G002216	2
C	A.satnudSFS5C01G002219	3
C	A.satnudSFS5C01G002221	2
C	A.satnudSFS5C01G002279	3
C	A.satnudSFS5C01G002322	2
C	A.satnudSFS5C01G002443	4
C	A.satnudSFS5C01G002466	2
C	A.satnudSFS5C01G002648	4
C	A.satnudSFS5C01G002720	2
C	A.satnudSFS5C01G002729	2
C	A.satnudSFS5C01G002730	6
C	A.satnudSFS5C01G003055	3
C	A.satnudSFS5C01G003082	2
C	A.satnudSFS5C01G003096	2
C	A.satnudSFS5C01G003127	2
C	A.satnudSFS5C01G003196	5
C	A.satnudSFS5C01G003204	4
C	A.satnudSFS5C01G003217	3
C	A.satnudSFS5C01G003281	4
C	A.satnudSFS5C01G003298	5
C	A.satnudSFS5C01G003318	2
C	A.satnudSFS5C01G003374	2
C	A.satnudSFS5C01G003461	2
C	A.satnudSFS5C01G003466	2
C	A.satnudSFS5C01G003546	4
C	A.satnudSFS5C01G003552	2
C	A.satnudSFS5C01G003575	2
C	A.satnudSFS5C01G003722	2
C	A.satnudSFS5C01G003781	2
C	A.satnudSFS5C01G003895	2
C	A.satnudSFS5C01G003962	4
C	A.satnudSFS5C01G003993	2
C	A.satnudSFS5C01G004106	2
C	A.satnudSFS5C01G004193	9
C	A.satnudSFS5C01G004378	2
C	A.satnudSFS5C01G004433	4
C	A.satnudSFS5C01G004503	50
C	A.satnudSFS5C01G004547	7
C	A.satnudSFS5C01G004611	7
C	A.satnudSFS5C01G004630	3
C	A.satnudSFS5C01G004634	3
C	A.satnudSFS5C01G004832	2
C	A.satnudSFS5C01G004978	3
C	A.satnudSFS5C01G004990	2
C	A.satnudSFS5C01G005056	2
C	A.satnudSFS5C01G005069	2
C	A.satnudSFS5C01G005125	2
C	A.satnudSFS5C01G005147	3
C	A.satnudSFS5C01G005262	2
C	A.satnudSFS5C01G005294	7
C	A.satnudSFS5C01G005371	2
C	A.satnudSFS5C01G005385	2
C	A.satnudSFS5C01G005396	4
C	A.satnudSFS5C01G005404	8
C	A.satnudSFS5C01G005460	5
C	A.satnudSFS5C01G005470	3
C	A.satnudSFS5C01G005513	2
C	A.satnudSFS5C01G005745	6
C	A.satnudSFS5C01G005766	2
C	A.satnudSFS5C01G005779	5
C	A.satnudSFS5C01G005800	4
C	A.satnudSFS5C01G005815	6
D	A.satnudSFS5D01G000093	2
D	A.satnudSFS5D01G000322	2
D	A.satnudSFS5D01G000508	2
D	A.satnudSFS5D01G000566	2
D	A.satnudSFS5D01G000569	2
D	A.satnudSFS5D01G000572	4
D	A.satnudSFS5D01G000580	3
D	A.satnudSFS5D01G000605	2
D	A.satnudSFS5D01G000634	2
D	A.satnudSFS5D01G000656	2
D	A.satnudSFS5D01G000657	3
D	A.satnudSFS5D01G000686	2
D	A.satnudSFS5D01G000687	2
D	A.satnudSFS5D01G000708	2
D	A.satnudSFS5D01G000901	2
D	A.satnudSFS5D01G000906	2
D	A.satnudSFS5D01G000970	3
D	A.satnudSFS5D01G001026	3
D	A.satnudSFS5D01G001044	3
D	A.satnudSFS5D01G001049	5
D	A.satnudSFS5D01G001115	2
D	A.satnudSFS5D01G001128	3
D	A.satnudSFS5D01G001134	3
D	A.satnudSFS5D01G001388	3
D	A.satnudSFS5D01G001389	2
D	A.satnudSFS5D01G001528	6
D	A.satnudSFS5D01G001556	2
D	A.satnudSFS5D01G001577	2
D	A.satnudSFS5D01G001658	3
D	A.satnudSFS5D01G001713	3
D	A.satnudSFS5D01G001730	2
D	A.satnudSFS5D01G001844	2
D	A.satnudSFS5D01G001866	2
D	A.satnudSFS5D01G001893	2
D	A.satnudSFS5D01G002025	2
D	A.satnudSFS5D01G002034	6
D	A.satnudSFS5D01G002133	3
D	A.satnudSFS5D01G002165	4
D	A.satnudSFS5D01G002217	2
D	A.satnudSFS5D01G002300	2
D	A.satnudSFS5D01G002342	2
D	A.satnudSFS5D01G002462	3
D	A.satnudSFS5D01G002562	4
D	A.satnudSFS5D01G002572	2
D	A.satnudSFS5D01G002638	2
D	A.satnudSFS5D01G002690	2
D	A.satnudSFS5D01G002800	2
D	A.satnudSFS5D01G002813	4
D	A.satnudSFS5D01G002837	3
D	A.satnudSFS5D01G002856	4
D	A.satnudSFS5D01G003094	2
D	A.satnudSFS5D01G003171	2
D	A.satnudSFS5D01G003394	2
D	A.satnudSFS5D01G003427	2
D	A.satnudSFS5D01G003469	2
D	A.satnudSFS5D01G003502	2
D	A.satnudSFS5D01G003524	4
D	A.satnudSFS5D01G003534	4
D	A.satnudSFS5D01G003543	3
D	A.satnudSFS5D01G003596	3
D	A.satnudSFS5D01G003696	3
D	A.satnudSFS5D01G003788	2
D	A.satnudSFS5D01G003866	2
D	A.satnudSFS5D01G004096	2
D	A.satnudSFS5D01G004288	4
D	A.satnudSFS5D01G004726	2
D	A.satnudSFS5D01G004749	2
D	A.satnudSFS5D01G004785	4
D	A.satnudSFS5D01G004919	5
D	A.satnudSFS5D01G005006	3
D	A.satnudSFS5D01G005298	2
D	A.satnudSFS5D01G005657	4
D	A.satnudSFS5D01G005826	2
D	A.satnudSFS5D01G005991	2
A	A.satnudSFS6A01G000055	7
A	A.satnudSFS6A01G000075	2
A	A.satnudSFS6A01G000080	2
A	A.satnudSFS6A01G000146	2
A	A.satnudSFS6A01G000193	2
A	A.satnudSFS6A01G000288	2
A	A.satnudSFS6A01G000346	2
A	A.satnudSFS6A01G000365	24
A	A.satnudSFS6A01G000593	3
A	A.satnudSFS6A01G000808	3
A	A.satnudSFS6A01G000809	2
A	A.satnudSFS6A01G000836	4
A	A.satnudSFS6A01G000837	2
A	A.satnudSFS6A01G000859	9
A	A.satnudSFS6A01G000890	3
A	A.satnudSFS6A01G000896	2
A	A.satnudSFS6A01G001211	6
A	A.satnudSFS6A01G001231	3
A	A.satnudSFS6A01G001239	7
A	A.satnudSFS6A01G001263	3
A	A.satnudSFS6A01G001333	3
A	A.satnudSFS6A01G001366	3
A	A.satnudSFS6A01G001396	3
A	A.satnudSFS6A01G001456	2
A	A.satnudSFS6A01G001511	2
A	A.satnudSFS6A01G001606	3
A	A.satnudSFS6A01G001619	2
A	A.satnudSFS6A01G001669	3
A	A.satnudSFS6A01G001858	6
A	A.satnudSFS6A01G002104	2
A	A.satnudSFS6A01G002173	2
A	A.satnudSFS6A01G002176	2
A	A.satnudSFS6A01G002229	3
A	A.satnudSFS6A01G002253	2
A	A.satnudSFS6A01G002301	4
A	A.satnudSFS6A01G002426	3
A	A.satnudSFS6A01G002446	2
A	A.satnudSFS6A01G002545	2
A	A.satnudSFS6A01G002591	2
A	A.satnudSFS6A01G002604	4
A	A.satnudSFS6A01G002634	6
A	A.satnudSFS6A01G002648	3
A	A.satnudSFS6A01G002707	3
A	A.satnudSFS6A01G002719	3
A	A.satnudSFS6A01G002872	4
A	A.satnudSFS6A01G003040	4
A	A.satnudSFS6A01G003215	3
A	A.satnudSFS6A01G003315	2
A	A.satnudSFS6A01G003336	2
A	A.satnudSFS6A01G003350	3
A	A.satnudSFS6A01G003375	2
A	A.satnudSFS6A01G003437	3
A	A.satnudSFS6A01G003441	2
A	A.satnudSFS6A01G003447	4
A	A.satnudSFS6A01G003456	2
A	A.satnudSFS6A01G003468	3
A	A.satnudSFS6A01G003500	3
A	A.satnudSFS6A01G003513	2
A	A.satnudSFS6A01G003879	2
A	A.satnudSFS6A01G003930	2
A	A.satnudSFS6A01G004016	2
A	A.satnudSFS6A01G004058	2
A	A.satnudSFS6A01G004073	2
A	A.satnudSFS6A01G004098	2
A	A.satnudSFS6A01G004102	3
A	A.satnudSFS6A01G004155	3
A	A.satnudSFS6A01G004183	3
A	A.satnudSFS6A01G005153	2
A	A.satnudSFS6A01G005224	2
A	A.satnudSFS6A01G005859	2
C	A.satnudSFS6C01G000337	2
C	A.satnudSFS6C01G000350	2
C	A.satnudSFS6C01G000408	3
C	A.satnudSFS6C01G000423	4
C	A.satnudSFS6C01G000650	3
C	A.satnudSFS6C01G000848	2
C	A.satnudSFS6C01G000856	3
C	A.satnudSFS6C01G000889	2
C	A.satnudSFS6C01G000896	5
C	A.satnudSFS6C01G000995	2
C	A.satnudSFS6C01G001007	2
C	A.satnudSFS6C01G001050	2
C	A.satnudSFS6C01G001093	2
C	A.satnudSFS6C01G001194	2
C	A.satnudSFS6C01G001351	3
C	A.satnudSFS6C01G001510	12
C	A.satnudSFS6C01G001650	2
C	A.satnudSFS6C01G001689	5
C	A.satnudSFS6C01G001756	2
C	A.satnudSFS6C01G001791	3
C	A.satnudSFS6C01G001819	4
C	A.satnudSFS6C01G001840	3
C	A.satnudSFS6C01G001901	2
C	A.satnudSFS6C01G001904	2
C	A.satnudSFS6C01G001923	2
C	A.satnudSFS6C01G001938	2
C	A.satnudSFS6C01G001966	3
C	A.satnudSFS6C01G001980	2
C	A.satnudSFS6C01G002148	2
C	A.satnudSFS6C01G002387	3
C	A.satnudSFS6C01G002426	9
C	A.satnudSFS6C01G002584	3
C	A.satnudSFS6C01G002620	2
C	A.satnudSFS6C01G002881	3
C	A.satnudSFS6C01G002923	3
C	A.satnudSFS6C01G002925	9
C	A.satnudSFS6C01G002986	3
C	A.satnudSFS6C01G003197	2
C	A.satnudSFS6C01G003337	2
C	A.satnudSFS6C01G003361	2
C	A.satnudSFS6C01G003497	4
C	A.satnudSFS6C01G003563	4
C	A.satnudSFS6C01G003634	2
C	A.satnudSFS6C01G003655	3
C	A.satnudSFS6C01G003658	3
C	A.satnudSFS6C01G003665	2
C	A.satnudSFS6C01G003681	7
C	A.satnudSFS6C01G003726	2
C	A.satnudSFS6C01G003890	3
C	A.satnudSFS6C01G003905	7
C	A.satnudSFS6C01G003991	4
C	A.satnudSFS6C01G004107	3
C	A.satnudSFS6C01G004109	3
C	A.satnudSFS6C01G004121	2
C	A.satnudSFS6C01G004137	13
C	A.satnudSFS6C01G004138	4
C	A.satnudSFS6C01G004144	2
C	A.satnudSFS6C01G004153	2
C	A.satnudSFS6C01G004181	3
C	A.satnudSFS6C01G004187	3
C	A.satnudSFS6C01G004190	2
C	A.satnudSFS6C01G004308	2
C	A.satnudSFS6C01G004387	3
C	A.satnudSFS6C01G004530	3
C	A.satnudSFS6C01G004537	2
C	A.satnudSFS6C01G004566	3
C	A.satnudSFS6C01G004600	13
C	A.satnudSFS6C01G004603	8
C	A.satnudSFS6C01G004640	5
C	A.satnudSFS6C01G004736	5
C	A.satnudSFS6C01G004769	2
C	A.satnudSFS6C01G004804	2
C	A.satnudSFS6C01G004807	4
C	A.satnudSFS6C01G004860	3
C	A.satnudSFS6C01G004862	2
C	A.satnudSFS6C01G004969	2
C	A.satnudSFS6C01G004978	3
C	A.satnudSFS6C01G004982	3
C	A.satnudSFS6C01G005032	2
C	A.satnudSFS6C01G005047	2
C	A.satnudSFS6C01G005214	3
C	A.satnudSFS6C01G005232	8
C	A.satnudSFS6C01G005281	3
C	A.satnudSFS6C01G005297	2
C	A.satnudSFS6C01G005408	3
C	A.satnudSFS6C01G005477	2
C	A.satnudSFS6C01G005555	2
C	A.satnudSFS6C01G005557	2
C	A.satnudSFS6C01G005598	2
C	A.satnudSFS6C01G005605	3
C	A.satnudSFS6C01G005671	3
C	A.satnudSFS6C01G005777	2
C	A.satnudSFS6C01G005796	2
C	A.satnudSFS6C01G005874	3
C	A.satnudSFS6C01G005921	3
C	A.satnudSFS6C01G005928	2
C	A.satnudSFS6C01G005940	2
C	A.satnudSFS6C01G006005	3
D	A.satnudSFS6D01G000056	2
D	A.satnudSFS6D01G000062	3
D	A.satnudSFS6D01G000298	4
D	A.satnudSFS6D01G000299	2
D	A.satnudSFS6D01G000331	5
D	A.satnudSFS6D01G000332	2
D	A.satnudSFS6D01G000352	2
D	A.satnudSFS6D01G000598	2
D	A.satnudSFS6D01G000662	2
D	A.satnudSFS6D01G000704	3
D	A.satnudSFS6D01G000722	4
D	A.satnudSFS6D01G000752	6
D	A.satnudSFS6D01G000804	3
D	A.satnudSFS6D01G000820	2
D	A.satnudSFS6D01G000880	9
D	A.satnudSFS6D01G000914	3
D	A.satnudSFS6D01G000955	2
D	A.satnudSFS6D01G001023	3
D	A.satnudSFS6D01G001028	2
D	A.satnudSFS6D01G001128	3
D	A.satnudSFS6D01G001317	3
D	A.satnudSFS6D01G001386	3
D	A.satnudSFS6D01G001402	2
D	A.satnudSFS6D01G001466	2
D	A.satnudSFS6D01G001630	2
D	A.satnudSFS6D01G001732	2
D	A.satnudSFS6D01G001741	3
D	A.satnudSFS6D01G001768	3
D	A.satnudSFS6D01G001816	2
D	A.satnudSFS6D01G001937	3
D	A.satnudSFS6D01G001953	2
D	A.satnudSFS6D01G002045	2
D	A.satnudSFS6D01G002093	4
D	A.satnudSFS6D01G002098	2
D	A.satnudSFS6D01G002106	4
D	A.satnudSFS6D01G002192	3
D	A.satnudSFS6D01G002210	2
D	A.satnudSFS6D01G002282	2
D	A.satnudSFS6D01G002431	4
D	A.satnudSFS6D01G002609	5
D	A.satnudSFS6D01G002731	3
D	A.satnudSFS6D01G002770	4
D	A.satnudSFS6D01G002829	2
D	A.satnudSFS6D01G002859	2
D	A.satnudSFS6D01G002882	2
D	A.satnudSFS6D01G002892	2
D	A.satnudSFS6D01G002908	2
D	A.satnudSFS6D01G002974	2
D	A.satnudSFS6D01G002978	2
D	A.satnudSFS6D01G003048	3
D	A.satnudSFS6D01G003138	2
D	A.satnudSFS6D01G003189	3
A	A.satnudSFS7A01G000406	4
A	A.satnudSFS7A01G000878	3
A	A.satnudSFS7A01G000895	2
A	A.satnudSFS7A01G000935	2
A	A.satnudSFS7A01G000986	3
A	A.satnudSFS7A01G001039	2
A	A.satnudSFS7A01G001047	3
A	A.satnudSFS7A01G001109	2
A	A.satnudSFS7A01G001142	3
A	A.satnudSFS7A01G001146	2
A	A.satnudSFS7A01G001166	2
A	A.satnudSFS7A01G001255	2
A	A.satnudSFS7A01G001325	2
A	A.satnudSFS7A01G001420	5
A	A.satnudSFS7A01G001457	4
A	A.satnudSFS7A01G001492	7
A	A.satnudSFS7A01G001496	7
A	A.satnudSFS7A01G001594	2
A	A.satnudSFS7A01G001597	2
A	A.satnudSFS7A01G001632	2
A	A.satnudSFS7A01G001679	2
A	A.satnudSFS7A01G001694	2
A	A.satnudSFS7A01G001726	3
A	A.satnudSFS7A01G001756	3
A	A.satnudSFS7A01G001772	4
A	A.satnudSFS7A01G001923	2
A	A.satnudSFS7A01G001970	2
A	A.satnudSFS7A01G002009	3
A	A.satnudSFS7A01G002056	2
A	A.satnudSFS7A01G002101	3
A	A.satnudSFS7A01G002122	3
A	A.satnudSFS7A01G002191	3
A	A.satnudSFS7A01G002303	4
A	A.satnudSFS7A01G002339	2
A	A.satnudSFS7A01G002369	3
A	A.satnudSFS7A01G002373	4
A	A.satnudSFS7A01G002383	3
A	A.satnudSFS7A01G002386	3
A	A.satnudSFS7A01G002435	2
A	A.satnudSFS7A01G002580	2
A	A.satnudSFS7A01G002599	3
A	A.satnudSFS7A01G003158	2
A	A.satnudSFS7A01G003356	2
A	A.satnudSFS7A01G003495	3
A	A.satnudSFS7A01G003577	2
A	A.satnudSFS7A01G003662	2
A	A.satnudSFS7A01G003814	2
A	A.satnudSFS7A01G004059	2
A	A.satnudSFS7A01G004340	2
A	A.satnudSFS7A01G004371	2
A	A.satnudSFS7A01G004415	2
A	A.satnudSFS7A01G004441	2
C	A.satnudSFS7C01G000149	2
C	A.satnudSFS7C01G000186	2
C	A.satnudSFS7C01G000347	2
C	A.satnudSFS7C01G000722	3
C	A.satnudSFS7C01G000830	2
C	A.satnudSFS7C01G000836	3
C	A.satnudSFS7C01G000862	3
C	A.satnudSFS7C01G000906	3
C	A.satnudSFS7C01G000942	3
C	A.satnudSFS7C01G000944	2
C	A.satnudSFS7C01G000973	3
C	A.satnudSFS7C01G001014	2
C	A.satnudSFS7C01G001057	2
C	A.satnudSFS7C01G001074	2
C	A.satnudSFS7C01G001120	2
C	A.satnudSFS7C01G001125	3
C	A.satnudSFS7C01G001186	4
C	A.satnudSFS7C01G001190	4
C	A.satnudSFS7C01G001202	5
C	A.satnudSFS7C01G001242	3
C	A.satnudSFS7C01G001290	8
C	A.satnudSFS7C01G001373	2
C	A.satnudSFS7C01G001410	2
C	A.satnudSFS7C01G001442	3
C	A.satnudSFS7C01G001677	2
C	A.satnudSFS7C01G001680	6
C	A.satnudSFS7C01G001874	9
C	A.satnudSFS7C01G001895	3
C	A.satnudSFS7C01G001896	3
C	A.satnudSFS7C01G001908	2
C	A.satnudSFS7C01G001932	9
C	A.satnudSFS7C01G001934	9
C	A.satnudSFS7C01G001945	6
C	A.satnudSFS7C01G001946	11
C	A.satnudSFS7C01G001950	7
C	A.satnudSFS7C01G001962	3
C	A.satnudSFS7C01G001989	3
C	A.satnudSFS7C01G002053	2
C	A.satnudSFS7C01G002072	2
C	A.satnudSFS7C01G002189	3
C	A.satnudSFS7C01G002285	3
C	A.satnudSFS7C01G002331	2
C	A.satnudSFS7C01G002365	3
C	A.satnudSFS7C01G002512	2
C	A.satnudSFS7C01G002562	5
C	A.satnudSFS7C01G002573	3
C	A.satnudSFS7C01G002675	2
C	A.satnudSFS7C01G002683	2
C	A.satnudSFS7C01G002812	3
C	A.satnudSFS7C01G002816	2
C	A.satnudSFS7C01G002889	3
C	A.satnudSFS7C01G002898	3
C	A.satnudSFS7C01G002985	2
C	A.satnudSFS7C01G003014	2
C	A.satnudSFS7C01G003174	4
D	A.satnudSFS7D01G000396	2
D	A.satnudSFS7D01G000902	2
D	A.satnudSFS7D01G000977	5
D	A.satnudSFS7D01G001207	2
D	A.satnudSFS7D01G001209	2
D	A.satnudSFS7D01G001219	4
D	A.satnudSFS7D01G001223	3
D	A.satnudSFS7D01G001285	6
D	A.satnudSFS7D01G001438	2
D	A.satnudSFS7D01G001481	2
D	A.satnudSFS7D01G001499	2
D	A.satnudSFS7D01G001504	2
D	A.satnudSFS7D01G001540	2
D	A.satnudSFS7D01G001589	3
D	A.satnudSFS7D01G001635	5
D	A.satnudSFS7D01G001687	2
D	A.satnudSFS7D01G001807	3
D	A.satnudSFS7D01G001857	3
D	A.satnudSFS7D01G001890	4
D	A.satnudSFS7D01G001902	2
D	A.satnudSFS7D01G001919	3
D	A.satnudSFS7D01G001977	2
D	A.satnudSFS7D01G002001	7
D	A.satnudSFS7D01G002004	3
D	A.satnudSFS7D01G002058	6
D	A.satnudSFS7D01G002123	5
D	A.satnudSFS7D01G002137	3
D	A.satnudSFS7D01G002168	4
D	A.satnudSFS7D01G002291	2
D	A.satnudSFS7D01G002311	3
D	A.satnudSFS7D01G002397	3
D	A.satnudSFS7D01G002414	2
D	A.satnudSFS7D01G002418	4
D	A.satnudSFS7D01G002549	4
D	A.satnudSFS7D01G002601	3
D	A.satnudSFS7D01G002610	3
D	A.satnudSFS7D01G002622	2
D	A.satnudSFS7D01G002669	2
D	A.satnudSFS7D01G002948	2
D	A.satnudSFS7D01G003264	4
D	A.satnudSFS7D01G003364	4
D	A.satnudSFS7D01G003744	4
D	A.satnudSFS7D01G003751	6
D	A.satnudSFS7D01G003794	3
D	A.satnudSFS7D01G003945	2
D	A.satnudSFS7D01G003969	3
D	A.satnudSFS7D01G003995	3
D	A.satnudSFS7D01G004150	3
D	A.satnudSFS7D01G004153	2
D	A.satnudSFS7D01G004314	5
D	A.satnudSFS7D01G004407	2
D	A.satnudSFS7D01G004539	3
D	A.satnudSFS7D01G004965	2
D	A.satnudSFS7D01G005051	2
D	A.satnudSFS7D01G005065	2
D	A.satnudSFS7D01G005131	3
D	A.satnudSFS7D01G005152	2
D	A.satnudSFS7D01G005283	2
D	A.satnudSFS7D01G005507	2
D	A.satnudSFS7D01G005509	2
D	A.satnudSFS7D01G005797	2
D	A.satnudSFS7D01G005812	2
D	A.satnudSFS7D01G005830	2
D	A.satnudSFS7D01G005910	3
C	A.satnudSFSUN01G000035	2
C	A.satnudSFSUN01G000077	2
C	A.satnudSFSUN01G000149	2
C	A.satnudSFSUN01G000207	2
C	A.satnudSFSUN01G000321	5
C	A.satnudSFSUN01G000371	3
C	A.satnudSFSUN01G000412	2
C	A.satnudSFSUN01G000427	2
C	A.satnudSFSUN01G000439	2
C	A.satnudSFSUN01G000450	3
C	A.satnudSFSUN01G000466	7
C	A.satnudSFSUN01G000467	3
C	A.satnudSFSUN01G000512	2
C	A.satnudSFSUN01G000513	3
C	A.satnudSFSUN01G000727	3
C	A.satnudSFSUN01G000749	2
C	A.satnudSFSUN01G000760	2
C	A.satnudSFSUN01G000762	2
C	A.satnudSFSUN01G000869	11
C	A.satnudSFSUN01G001076	2
C	A.satnudSFSUN01G001094	2
C	A.satnudSFSUN01G001097	3
C	A.satnudSFSUN01G001784	2
C	A.satnudSFSUN01G002439	2
C	A.satnudSFSUN01G002488	3
C	A.satnudSFSUN01G002525	2
C	A.satnudSFSUN01G002726	2
C	A.satnudSFSUN01G002740	2
C	A.satnudSFSUN01G002747	2
C	A.satnudSFSUN01G002770	2
C	A.satnudSFSUN01G002849	4
A	A.satnudSFSUN01G003184	2
A	A.satnudSFSUN01G003216	3
A	A.satnudSFSUN01G003218	3
A	A.satnudSFSUN01G003518	2
A	A.satnudSFSUN01G003603	3
A	A.satnudSFSUN01G003643	2
A	A.satnudSFSUN01G003864	3
A	A.satnudSFSUN01G003921	2
A	A.satnudSFSUN01G004173	2
C	A.satnudSFSUN01G004483	7
C	A.satnudSFSUN01G004487	4
C	A.satnudSFSUN01G004512	3
C	A.satnudSFSUN01G004579	4
C	A.satnudSFSUN01G004749	2
C	A.satnudSFSUN01G004817	6
C	A.satnudSFSUN01G004831	3
C	A.satnudSFSUN01G005347	5
C	A.satnudSFSUN01G005377	2
C	A.satnudSFSUN01G005435	3

## Sheet: Fig E10a_D_genome_dnominated
subgenome	gene_id	As_events
A	A.satnudSFS1A01G001962	5
A	A.satnudSFS1A01G002122	3
A	A.satnudSFS1A01G002415	2
A	A.satnudSFS1A01G002620	4
A	A.satnudSFS1A01G002800	5
A	A.satnudSFS1A01G002827	3
A	A.satnudSFS1A01G005543	2
A	A.satnudSFS1A01G005875	2
A	A.satnudSFS1A01G005983	2
A	A.satnudSFS1A01G006026	2
A	A.satnudSFS1A01G006043	2
A	A.satnudSFS1A01G006465	2
A	A.satnudSFS1A01G006566	2
A	A.satnudSFS1A01G006678	2
A	A.satnudSFS1A01G006718	2
A	A.satnudSFS1A01G006733	3
C	A.satnudSFS1C01G001156	2
C	A.satnudSFS1C01G001172	2
C	A.satnudSFS1C01G001204	3
C	A.satnudSFS1C01G001220	4
C	A.satnudSFS1C01G001254	2
C	A.satnudSFS1C01G001283	2
C	A.satnudSFS1C01G001332	2
C	A.satnudSFS1C01G001936	3
C	A.satnudSFS1C01G002082	2
C	A.satnudSFS1C01G002681	2
C	A.satnudSFS1C01G002999	2
C	A.satnudSFS1C01G003135	2
D	A.satnudSFS1D01G000013	2
D	A.satnudSFS1D01G000014	2
D	A.satnudSFS1D01G000293	3
D	A.satnudSFS1D01G000334	2
D	A.satnudSFS1D01G000346	2
D	A.satnudSFS1D01G000557	2
D	A.satnudSFS1D01G000711	2
D	A.satnudSFS1D01G000732	4
D	A.satnudSFS1D01G000826	2
D	A.satnudSFS1D01G000884	6
D	A.satnudSFS1D01G000888	4
D	A.satnudSFS1D01G000909	2
D	A.satnudSFS1D01G001044	2
D	A.satnudSFS1D01G001132	3
D	A.satnudSFS1D01G001146	5
D	A.satnudSFS1D01G001161	4
D	A.satnudSFS1D01G001163	3
D	A.satnudSFS1D01G001545	2
D	A.satnudSFS1D01G001644	3
D	A.satnudSFS1D01G001649	5
D	A.satnudSFS1D01G001891	4
D	A.satnudSFS1D01G002506	7
D	A.satnudSFS1D01G004824	5
D	A.satnudSFS1D01G005307	4
D	A.satnudSFS1D01G005414	2
D	A.satnudSFS1D01G005789	3
D	A.satnudSFS1D01G005929	2
D	A.satnudSFS1D01G006206	4
D	A.satnudSFS1D01G006213	2
D	A.satnudSFS1D01G006353	2
D	A.satnudSFS1D01G006354	2
D	A.satnudSFS1D01G006385	2
D	A.satnudSFS1D01G006411	3
D	A.satnudSFS1D01G006447	2
D	A.satnudSFS1D01G006490	2
D	A.satnudSFS1D01G006509	2
A	A.satnudSFS2A01G000025	2
A	A.satnudSFS2A01G000079	3
A	A.satnudSFS2A01G000221	2
A	A.satnudSFS2A01G000386	2
A	A.satnudSFS2A01G001022	2
A	A.satnudSFS2A01G001095	2
A	A.satnudSFS2A01G001212	2
A	A.satnudSFS2A01G001384	2
A	A.satnudSFS2A01G001442	2
A	A.satnudSFS2A01G001479	2
A	A.satnudSFS2A01G001628	3
A	A.satnudSFS2A01G001773	2
A	A.satnudSFS2A01G001883	2
A	A.satnudSFS2A01G001914	3
A	A.satnudSFS2A01G001934	3
A	A.satnudSFS2A01G002005	3
A	A.satnudSFS2A01G002160	2
A	A.satnudSFS2A01G002176	2
A	A.satnudSFS2A01G002246	2
A	A.satnudSFS2A01G002247	4
A	A.satnudSFS2A01G002276	2
A	A.satnudSFS2A01G002297	2
A	A.satnudSFS2A01G002453	8
A	A.satnudSFS2A01G002610	2
A	A.satnudSFS2A01G002616	3
A	A.satnudSFS2A01G002677	2
A	A.satnudSFS2A01G002700	3
A	A.satnudSFS2A01G003156	2
A	A.satnudSFS2A01G003201	2
A	A.satnudSFS2A01G003460	3
A	A.satnudSFS2A01G003779	2
A	A.satnudSFS2A01G003837	2
A	A.satnudSFS2A01G003848	2
A	A.satnudSFS2A01G003915	2
C	A.satnudSFS2C01G000432	2
C	A.satnudSFS2C01G000584	6
C	A.satnudSFS2C01G001034	4
C	A.satnudSFS2C01G001040	3
C	A.satnudSFS2C01G001112	2
C	A.satnudSFS2C01G001122	2
C	A.satnudSFS2C01G001127	3
C	A.satnudSFS2C01G001425	2
C	A.satnudSFS2C01G001438	2
C	A.satnudSFS2C01G001584	2
C	A.satnudSFS2C01G002144	2
C	A.satnudSFS2C01G002526	2
C	A.satnudSFS2C01G002587	6
C	A.satnudSFS2C01G002589	4
C	A.satnudSFS2C01G002666	2
C	A.satnudSFS2C01G002672	4
C	A.satnudSFS2C01G002836	2
C	A.satnudSFS2C01G002935	2
C	A.satnudSFS2C01G002967	4
C	A.satnudSFS2C01G003036	2
C	A.satnudSFS2C01G003190	3
C	A.satnudSFS2C01G003335	2
C	A.satnudSFS2C01G003368	2
C	A.satnudSFS2C01G003415	2
C	A.satnudSFS2C01G003768	5
C	A.satnudSFS2C01G004332	2
C	A.satnudSFS2C01G004618	3
C	A.satnudSFS2C01G004673	2
D	A.satnudSFS2D01G000687	4
D	A.satnudSFS2D01G000898	2
D	A.satnudSFS2D01G001066	4
D	A.satnudSFS2D01G001067	3
D	A.satnudSFS2D01G001090	7
D	A.satnudSFS2D01G001313	4
D	A.satnudSFS2D01G001501	5
D	A.satnudSFS2D01G001502	2
D	A.satnudSFS2D01G001526	5
D	A.satnudSFS2D01G001854	2
D	A.satnudSFS2D01G001978	4
D	A.satnudSFS2D01G002256	2
D	A.satnudSFS2D01G002320	3
D	A.satnudSFS2D01G002355	2
D	A.satnudSFS2D01G002375	2
D	A.satnudSFS2D01G002479	3
D	A.satnudSFS2D01G002639	3
D	A.satnudSFS2D01G002725	4
D	A.satnudSFS2D01G003013	3
D	A.satnudSFS2D01G003091	2
D	A.satnudSFS2D01G003676	3
D	A.satnudSFS2D01G003712	3
D	A.satnudSFS2D01G003891	2
D	A.satnudSFS2D01G004008	5
D	A.satnudSFS2D01G004438	3
D	A.satnudSFS2D01G004445	3
D	A.satnudSFS2D01G004833	2
D	A.satnudSFS2D01G004887	5
D	A.satnudSFS2D01G004895	5
D	A.satnudSFS2D01G004957	3
D	A.satnudSFS2D01G005133	2
D	A.satnudSFS2D01G005274	2
D	A.satnudSFS2D01G005670	2
D	A.satnudSFS2D01G005857	2
D	A.satnudSFS2D01G006078	2
D	A.satnudSFS2D01G006155	2
D	A.satnudSFS2D01G006323	4
D	A.satnudSFS2D01G006476	3
D	A.satnudSFS2D01G006501	4
D	A.satnudSFS2D01G006526	4
D	A.satnudSFS2D01G006527	2
D	A.satnudSFS2D01G006594	3
D	A.satnudSFS2D01G006600	3
D	A.satnudSFS2D01G006757	2
D	A.satnudSFS2D01G006829	4
D	A.satnudSFS2D01G006872	2
D	A.satnudSFS2D01G006876	4
D	A.satnudSFS2D01G006893	2
A	A.satnudSFS3A01G001086	2
A	A.satnudSFS3A01G001418	2
A	A.satnudSFS3A01G001466	2
A	A.satnudSFS3A01G001494	3
A	A.satnudSFS3A01G001538	3
A	A.satnudSFS3A01G001543	3
A	A.satnudSFS3A01G001546	3
A	A.satnudSFS3A01G001577	4
A	A.satnudSFS3A01G001801	2
A	A.satnudSFS3A01G001952	2
A	A.satnudSFS3A01G002009	2
A	A.satnudSFS3A01G002933	2
A	A.satnudSFS3A01G002978	2
A	A.satnudSFS3A01G003045	2
A	A.satnudSFS3A01G003066	2
A	A.satnudSFS3A01G003091	2
A	A.satnudSFS3A01G003119	2
A	A.satnudSFS3A01G003458	2
A	A.satnudSFS3A01G003473	6
A	A.satnudSFS3A01G003523	2
A	A.satnudSFS3A01G003553	2
A	A.satnudSFS3A01G003619	3
A	A.satnudSFS3A01G003668	2
A	A.satnudSFS3A01G003705	2
A	A.satnudSFS3A01G003802	2
A	A.satnudSFS3A01G003880	2
A	A.satnudSFS3A01G003917	2
A	A.satnudSFS3A01G003969	2
A	A.satnudSFS3A01G003977	2
C	A.satnudSFS3C01G000907	5
C	A.satnudSFS3C01G000941	2
C	A.satnudSFS3C01G001386	2
C	A.satnudSFS3C01G001425	5
C	A.satnudSFS3C01G001433	2
C	A.satnudSFS3C01G001478	2
C	A.satnudSFS3C01G001573	2
C	A.satnudSFS3C01G001576	2
C	A.satnudSFS3C01G001618	2
C	A.satnudSFS3C01G001663	2
C	A.satnudSFS3C01G001906	2
C	A.satnudSFS3C01G001924	2
C	A.satnudSFS3C01G001993	3
C	A.satnudSFS3C01G002675	2
C	A.satnudSFS3C01G002821	2
C	A.satnudSFS3C01G002952	2
C	A.satnudSFS3C01G003017	3
C	A.satnudSFS3C01G003048	2
C	A.satnudSFS3C01G003070	2
C	A.satnudSFS3C01G003425	3
C	A.satnudSFS3C01G003452	3
C	A.satnudSFS3C01G003734	2
C	A.satnudSFS3C01G003756	2
C	A.satnudSFS3C01G003764	2
C	A.satnudSFS3C01G003864	2
C	A.satnudSFS3C01G003957	2
C	A.satnudSFS3C01G004135	2
C	A.satnudSFS3C01G004420	3
C	A.satnudSFS3C01G004615	2
C	A.satnudSFS3C01G004815	3
C	A.satnudSFS3C01G004912	2
C	A.satnudSFS3C01G004913	3
D	A.satnudSFS3D01G000372	2
D	A.satnudSFS3D01G000418	3
D	A.satnudSFS3D01G000445	4
D	A.satnudSFS3D01G000489	3
D	A.satnudSFS3D01G000493	2
D	A.satnudSFS3D01G000495	4
D	A.satnudSFS3D01G000533	6
D	A.satnudSFS3D01G000538	2
D	A.satnudSFS3D01G000603	2
D	A.satnudSFS3D01G000627	3
D	A.satnudSFS3D01G000684	2
D	A.satnudSFS3D01G000758	2
D	A.satnudSFS3D01G000837	2
D	A.satnudSFS3D01G000906	2
D	A.satnudSFS3D01G000911	2
D	A.satnudSFS3D01G001672	3
D	A.satnudSFS3D01G001899	2
D	A.satnudSFS3D01G001918	2
D	A.satnudSFS3D01G001946	3
D	A.satnudSFS3D01G002063	2
D	A.satnudSFS3D01G002078	3
D	A.satnudSFS3D01G002102	4
D	A.satnudSFS3D01G002139	2
D	A.satnudSFS3D01G002476	3
D	A.satnudSFS3D01G002488	11
D	A.satnudSFS3D01G002508	4
D	A.satnudSFS3D01G002514	2
D	A.satnudSFS3D01G002576	3
D	A.satnudSFS3D01G002646	5
D	A.satnudSFS3D01G002695	2
D	A.satnudSFS3D01G002720	5
D	A.satnudSFS3D01G002721	8
D	A.satnudSFS3D01G002731	4
D	A.satnudSFS3D01G002832	2
D	A.satnudSFS3D01G002911	2
D	A.satnudSFS3D01G002958	2
D	A.satnudSFS3D01G003149	2
D	A.satnudSFS3D01G003206	2
D	A.satnudSFS3D01G003354	2
D	A.satnudSFS3D01G003358	4
D	A.satnudSFS3D01G003385	2
D	A.satnudSFS3D01G003406	2
D	A.satnudSFS3D01G003853	2
A	A.satnudSFS4A01G000018	2
A	A.satnudSFS4A01G000220	2
A	A.satnudSFS4A01G000228	2
A	A.satnudSFS4A01G000642	2
A	A.satnudSFS4A01G001136	2
A	A.satnudSFS4A01G001198	3
A	A.satnudSFS4A01G001200	2
A	A.satnudSFS4A01G001436	2
A	A.satnudSFS4A01G001556	2
A	A.satnudSFS4A01G001628	3
A	A.satnudSFS4A01G001812	2
A	A.satnudSFS4A01G001843	2
A	A.satnudSFS4A01G001880	3
A	A.satnudSFS4A01G001882	2
A	A.satnudSFS4A01G001987	2
A	A.satnudSFS4A01G002178	2
A	A.satnudSFS4A01G002251	3
A	A.satnudSFS4A01G002277	4
A	A.satnudSFS4A01G002579	2
A	A.satnudSFS4A01G002641	5
A	A.satnudSFS4A01G002651	2
A	A.satnudSFS4A01G002768	2
A	A.satnudSFS4A01G002954	2
A	A.satnudSFS4A01G002993	2
A	A.satnudSFS4A01G003010	2
A	A.satnudSFS4A01G003037	2
A	A.satnudSFS4A01G003045	3
A	A.satnudSFS4A01G003073	3
A	A.satnudSFS4A01G003251	5
A	A.satnudSFS4A01G003314	2
A	A.satnudSFS4A01G003500	2
A	A.satnudSFS4A01G003779	2
A	A.satnudSFS4A01G004014	2
A	A.satnudSFS4A01G004295	2
A	A.satnudSFS4A01G004447	3
A	A.satnudSFS4A01G004599	3
A	A.satnudSFS4A01G004619	5
A	A.satnudSFS4A01G004788	4
A	A.satnudSFS4A01G004974	2
A	A.satnudSFS4A01G004992	4
A	A.satnudSFS4A01G005038	2
A	A.satnudSFS4A01G005118	2
A	A.satnudSFS4A01G005419	2
A	A.satnudSFS4A01G005461	2
A	A.satnudSFS4A01G005476	2
A	A.satnudSFS4A01G005537	2
A	A.satnudSFS4A01G005598	2
A	A.satnudSFS4A01G005834	2
A	A.satnudSFS4A01G006155	2
A	A.satnudSFS4A01G006157	5
C	A.satnudSFS4C01G000028	2
C	A.satnudSFS4C01G000263	2
C	A.satnudSFS4C01G000368	2
C	A.satnudSFS4C01G000706	2
C	A.satnudSFS4C01G000742	5
C	A.satnudSFS4C01G000905	3
C	A.satnudSFS4C01G000928	3
C	A.satnudSFS4C01G000944	3
C	A.satnudSFS4C01G000971	3
C	A.satnudSFS4C01G000982	4
C	A.satnudSFS4C01G001001	2
C	A.satnudSFS4C01G001008	2
C	A.satnudSFS4C01G001305	2
C	A.satnudSFS4C01G001316	3
C	A.satnudSFS4C01G001620	2
C	A.satnudSFS4C01G001680	3
C	A.satnudSFS4C01G001772	2
C	A.satnudSFS4C01G001926	2
C	A.satnudSFS4C01G001958	2
C	A.satnudSFS4C01G001990	2
C	A.satnudSFS4C01G002103	2
C	A.satnudSFS4C01G002104	2
C	A.satnudSFS4C01G002140	2
C	A.satnudSFS4C01G002427	2
C	A.satnudSFS4C01G002477	2
C	A.satnudSFS4C01G002523	4
C	A.satnudSFS4C01G002746	2
C	A.satnudSFS4C01G003694	7
C	A.satnudSFS4C01G003756	2
C	A.satnudSFS4C01G003878	2
C	A.satnudSFS4C01G003949	2
C	A.satnudSFS4C01G004085	5
C	A.satnudSFS4C01G004264	2
C	A.satnudSFS4C01G004331	2
C	A.satnudSFS4C01G004417	2
C	A.satnudSFS4C01G004469	7
D	A.satnudSFS4D01G001006	3
D	A.satnudSFS4D01G001457	3
D	A.satnudSFS4D01G002674	11
D	A.satnudSFS4D01G002675	3
D	A.satnudSFS4D01G002751	2
D	A.satnudSFS4D01G002906	5
D	A.satnudSFS4D01G002949	3
D	A.satnudSFS4D01G003007	3
D	A.satnudSFS4D01G003341	4
D	A.satnudSFS4D01G003372	3
D	A.satnudSFS4D01G003570	3
D	A.satnudSFS4D01G003687	4
D	A.satnudSFS4D01G003731	2
D	A.satnudSFS4D01G003855	2
D	A.satnudSFS4D01G004088	2
D	A.satnudSFS4D01G004109	10
D	A.satnudSFS4D01G004274	2
D	A.satnudSFS4D01G004305	2
D	A.satnudSFS4D01G004345	2
D	A.satnudSFS4D01G004358	5
D	A.satnudSFS4D01G004386	2
D	A.satnudSFS4D01G004590	3
D	A.satnudSFS4D01G004662	2
D	A.satnudSFS4D01G004702	3
D	A.satnudSFS4D01G004717	4
D	A.satnudSFS4D01G004762	2
D	A.satnudSFS4D01G004793	2
D	A.satnudSFS4D01G005001	3
D	A.satnudSFS4D01G005069	4
D	A.satnudSFS4D01G005155	2
D	A.satnudSFS4D01G005283	2
D	A.satnudSFS4D01G005318	3
D	A.satnudSFS4D01G005355	2
D	A.satnudSFS4D01G005446	4
D	A.satnudSFS4D01G005447	4
D	A.satnudSFS4D01G005483	2
D	A.satnudSFS4D01G005508	2
D	A.satnudSFS4D01G005665	2
D	A.satnudSFS4D01G005741	2
D	A.satnudSFS4D01G005790	2
D	A.satnudSFS4D01G005864	3
D	A.satnudSFS4D01G006059	2
D	A.satnudSFS4D01G006110	2
D	A.satnudSFS4D01G006553	4
D	A.satnudSFS4D01G007077	2
D	A.satnudSFS4D01G007322	2
A	A.satnudSFS5A01G000120	3
A	A.satnudSFS5A01G000180	2
A	A.satnudSFS5A01G000194	3
A	A.satnudSFS5A01G000199	3
A	A.satnudSFS5A01G000660	5
A	A.satnudSFS5A01G000666	3
A	A.satnudSFS5A01G000687	2
A	A.satnudSFS5A01G000911	4
A	A.satnudSFS5A01G001032	3
A	A.satnudSFS5A01G001097	2
A	A.satnudSFS5A01G001174	5
A	A.satnudSFS5A01G001203	2
A	A.satnudSFS5A01G001251	5
A	A.satnudSFS5A01G001325	6
A	A.satnudSFS5A01G001348	2
A	A.satnudSFS5A01G001355	5
A	A.satnudSFS5A01G001445	4
A	A.satnudSFS5A01G001457	2
A	A.satnudSFS5A01G001476	2
A	A.satnudSFS5A01G001604	2
A	A.satnudSFS5A01G001793	2
A	A.satnudSFS5A01G001881	6
A	A.satnudSFS5A01G002025	3
A	A.satnudSFS5A01G002171	2
A	A.satnudSFS5A01G002337	7
A	A.satnudSFS5A01G002459	2
A	A.satnudSFS5A01G002464	3
A	A.satnudSFS5A01G002565	2
A	A.satnudSFS5A01G002857	5
A	A.satnudSFS5A01G002995	4
A	A.satnudSFS5A01G003187	3
A	A.satnudSFS5A01G003421	2
A	A.satnudSFS5A01G003563	3
A	A.satnudSFS5A01G003774	3
A	A.satnudSFS5A01G003864	4
A	A.satnudSFS5A01G004140	2
A	A.satnudSFS5A01G004173	3
A	A.satnudSFS5A01G004319	2
A	A.satnudSFS5A01G004357	2
A	A.satnudSFS5A01G004583	2
A	A.satnudSFS5A01G004611	2
A	A.satnudSFS5A01G004695	2
A	A.satnudSFS5A01G004716	2
A	A.satnudSFS5A01G004797	2
A	A.satnudSFS5A01G004927	3
A	A.satnudSFS5A01G004979	6
A	A.satnudSFS5A01G005277	2
A	A.satnudSFS5A01G005550	3
A	A.satnudSFS5A01G005597	2
A	A.satnudSFS5A01G005687	2
A	A.satnudSFS5A01G005768	4
C	A.satnudSFS5C01G000035	8
C	A.satnudSFS5C01G000046	2
C	A.satnudSFS5C01G000304	3
C	A.satnudSFS5C01G000420	2
C	A.satnudSFS5C01G000492	2
C	A.satnudSFS5C01G000493	4
C	A.satnudSFS5C01G000510	2
C	A.satnudSFS5C01G000619	6
C	A.satnudSFS5C01G000719	2
C	A.satnudSFS5C01G000746	2
C	A.satnudSFS5C01G000802	2
C	A.satnudSFS5C01G000932	3
C	A.satnudSFS5C01G001201	11
C	A.satnudSFS5C01G001356	3
C	A.satnudSFS5C01G001363	2
C	A.satnudSFS5C01G001473	2
C	A.satnudSFS5C01G001548	3
C	A.satnudSFS5C01G001869	3
C	A.satnudSFS5C01G002063	2
C	A.satnudSFS5C01G002074	5
C	A.satnudSFS5C01G002089	2
C	A.satnudSFS5C01G002478	2
C	A.satnudSFS5C01G002686	2
C	A.satnudSFS5C01G002735	2
C	A.satnudSFS5C01G002832	5
C	A.satnudSFS5C01G002979	2
C	A.satnudSFS5C01G003107	2
C	A.satnudSFS5C01G003140	2
C	A.satnudSFS5C01G003157	2
C	A.satnudSFS5C01G003239	2
C	A.satnudSFS5C01G003513	2
C	A.satnudSFS5C01G003567	2
C	A.satnudSFS5C01G003601	3
C	A.satnudSFS5C01G003646	2
C	A.satnudSFS5C01G003824	2
C	A.satnudSFS5C01G003964	2
C	A.satnudSFS5C01G004021	3
C	A.satnudSFS5C01G004196	3
C	A.satnudSFS5C01G004294	2
C	A.satnudSFS5C01G004514	2
C	A.satnudSFS5C01G004561	3
C	A.satnudSFS5C01G004744	3
C	A.satnudSFS5C01G004776	2
C	A.satnudSFS5C01G004823	2
C	A.satnudSFS5C01G005147	3
C	A.satnudSFS5C01G005336	2
C	A.satnudSFS5C01G005535	2
C	A.satnudSFS5C01G005800	4
D	A.satnudSFS5D01G000171	4
D	A.satnudSFS5D01G000210	3
D	A.satnudSFS5D01G000262	2
D	A.satnudSFS5D01G000287	2
D	A.satnudSFS5D01G000355	2
D	A.satnudSFS5D01G000441	3
D	A.satnudSFS5D01G000510	2
D	A.satnudSFS5D01G000542	3
D	A.satnudSFS5D01G000597	2
D	A.satnudSFS5D01G000629	3
D	A.satnudSFS5D01G000716	5
D	A.satnudSFS5D01G000742	3
D	A.satnudSFS5D01G000749	2
D	A.satnudSFS5D01G001021	4
D	A.satnudSFS5D01G001124	39
D	A.satnudSFS5D01G001179	2
D	A.satnudSFS5D01G001240	4
D	A.satnudSFS5D01G001568	17
D	A.satnudSFS5D01G001570	2
D	A.satnudSFS5D01G001606	2
D	A.satnudSFS5D01G001675	2
D	A.satnudSFS5D01G001723	5
D	A.satnudSFS5D01G001727	2
D	A.satnudSFS5D01G001828	2
D	A.satnudSFS5D01G001902	2
D	A.satnudSFS5D01G002127	2
D	A.satnudSFS5D01G002226	4
D	A.satnudSFS5D01G002345	3
D	A.satnudSFS5D01G002432	13
D	A.satnudSFS5D01G002450	2
D	A.satnudSFS5D01G002686	2
D	A.satnudSFS5D01G002717	2
D	A.satnudSFS5D01G002843	2
D	A.satnudSFS5D01G003053	11
D	A.satnudSFS5D01G003161	2
D	A.satnudSFS5D01G003310	3
D	A.satnudSFS5D01G003448	4
D	A.satnudSFS5D01G003485	2
D	A.satnudSFS5D01G003645	7
D	A.satnudSFS5D01G003822	3
D	A.satnudSFS5D01G003885	3
D	A.satnudSFS5D01G003918	4
D	A.satnudSFS5D01G003932	5
D	A.satnudSFS5D01G004043	2
D	A.satnudSFS5D01G004064	6
D	A.satnudSFS5D01G004142	2
D	A.satnudSFS5D01G004206	2
D	A.satnudSFS5D01G004289	2
D	A.satnudSFS5D01G004309	4
D	A.satnudSFS5D01G004352	2
D	A.satnudSFS5D01G004531	6
D	A.satnudSFS5D01G004616	2
D	A.satnudSFS5D01G004633	2
D	A.satnudSFS5D01G004651	6
D	A.satnudSFS5D01G004663	3
D	A.satnudSFS5D01G004885	2
D	A.satnudSFS5D01G005107	2
D	A.satnudSFS5D01G005355	4
D	A.satnudSFS5D01G005369	2
D	A.satnudSFS5D01G005443	2
D	A.satnudSFS5D01G005533	4
D	A.satnudSFS5D01G005546	2
D	A.satnudSFS5D01G005553	4
D	A.satnudSFS5D01G005582	2
D	A.satnudSFS5D01G005637	3
D	A.satnudSFS5D01G005640	3
D	A.satnudSFS5D01G005697	2
D	A.satnudSFS5D01G005819	4
D	A.satnudSFS5D01G005826	2
D	A.satnudSFS5D01G005928	4
D	A.satnudSFS5D01G006317	10
D	A.satnudSFS5D01G006399	7
A	A.satnudSFS6A01G000249	2
A	A.satnudSFS6A01G000549	3
A	A.satnudSFS6A01G000573	3
A	A.satnudSFS6A01G000634	2
A	A.satnudSFS6A01G000768	2
A	A.satnudSFS6A01G001173	2
A	A.satnudSFS6A01G001297	2
A	A.satnudSFS6A01G001377	2
A	A.satnudSFS6A01G001537	5
A	A.satnudSFS6A01G001797	2
A	A.satnudSFS6A01G002075	2
A	A.satnudSFS6A01G002253	2
A	A.satnudSFS6A01G002257	2
A	A.satnudSFS6A01G002265	2
A	A.satnudSFS6A01G002266	2
A	A.satnudSFS6A01G002393	5
A	A.satnudSFS6A01G002467	2
A	A.satnudSFS6A01G002523	3
A	A.satnudSFS6A01G002646	2
A	A.satnudSFS6A01G002688	3
A	A.satnudSFS6A01G002701	2
A	A.satnudSFS6A01G002719	3
A	A.satnudSFS6A01G002758	2
A	A.satnudSFS6A01G002872	4
A	A.satnudSFS6A01G002931	2
A	A.satnudSFS6A01G003000	2
A	A.satnudSFS6A01G003095	2
A	A.satnudSFS6A01G003125	3
A	A.satnudSFS6A01G003280	2
A	A.satnudSFS6A01G003414	2
A	A.satnudSFS6A01G003445	2
A	A.satnudSFS6A01G004155	3
A	A.satnudSFS6A01G004894	3
A	A.satnudSFS6A01G004949	2
A	A.satnudSFS6A01G005037	2
A	A.satnudSFS6A01G005052	2
A	A.satnudSFS6A01G005056	2
A	A.satnudSFS6A01G005062	3
A	A.satnudSFS6A01G005133	3
A	A.satnudSFS6A01G005139	2
A	A.satnudSFS6A01G005177	2
A	A.satnudSFS6A01G005290	3
A	A.satnudSFS6A01G005396	2
A	A.satnudSFS6A01G005722	2
C	A.satnudSFS6C01G000089	2
C	A.satnudSFS6C01G000582	2
C	A.satnudSFS6C01G000691	4
C	A.satnudSFS6C01G000709	2
C	A.satnudSFS6C01G000710	2
C	A.satnudSFS6C01G000758	5
C	A.satnudSFS6C01G000862	2
C	A.satnudSFS6C01G000911	2
C	A.satnudSFS6C01G001124	2
C	A.satnudSFS6C01G001179	2
C	A.satnudSFS6C01G001194	2
C	A.satnudSFS6C01G001227	2
C	A.satnudSFS6C01G001351	3
C	A.satnudSFS6C01G001411	2
C	A.satnudSFS6C01G001484	2
C	A.satnudSFS6C01G001570	3
C	A.satnudSFS6C01G001624	2
C	A.satnudSFS6C01G001870	3
C	A.satnudSFS6C01G001974	2
C	A.satnudSFS6C01G001986	2
C	A.satnudSFS6C01G002148	2
C	A.satnudSFS6C01G002318	2
C	A.satnudSFS6C01G002638	2
C	A.satnudSFS6C01G002654	2
C	A.satnudSFS6C01G002897	3
C	A.satnudSFS6C01G003097	3
C	A.satnudSFS6C01G003115	4
C	A.satnudSFS6C01G003401	3
C	A.satnudSFS6C01G003537	2
C	A.satnudSFS6C01G003556	11
C	A.satnudSFS6C01G003837	2
C	A.satnudSFS6C01G003852	2
C	A.satnudSFS6C01G003914	3
C	A.satnudSFS6C01G004063	4
C	A.satnudSFS6C01G004165	2
C	A.satnudSFS6C01G004491	2
C	A.satnudSFS6C01G004892	3
C	A.satnudSFS6C01G005047	2
C	A.satnudSFS6C01G005170	7
C	A.satnudSFS6C01G005258	3
C	A.satnudSFS6C01G005633	2
C	A.satnudSFS6C01G005642	2
C	A.satnudSFS6C01G005747	2
C	A.satnudSFS6C01G005859	4
C	A.satnudSFS6C01G005914	2
C	A.satnudSFS6C01G005981	2
C	A.satnudSFS6C01G005999	9
C	A.satnudSFS6C01G006022	3
D	A.satnudSFS6D01G000039	2
D	A.satnudSFS6D01G000044	3
D	A.satnudSFS6D01G000123	2
D	A.satnudSFS6D01G000242	4
D	A.satnudSFS6D01G000360	2
D	A.satnudSFS6D01G000657	2
D	A.satnudSFS6D01G000851	3
D	A.satnudSFS6D01G000854	2
D	A.satnudSFS6D01G001054	3
D	A.satnudSFS6D01G001129	23
D	A.satnudSFS6D01G001324	3
D	A.satnudSFS6D01G001423	2
D	A.satnudSFS6D01G001506	2
D	A.satnudSFS6D01G001601	6
D	A.satnudSFS6D01G001637	2
D	A.satnudSFS6D01G001690	4
D	A.satnudSFS6D01G001733	2
D	A.satnudSFS6D01G001768	3
D	A.satnudSFS6D01G001774	8
D	A.satnudSFS6D01G001781	3
D	A.satnudSFS6D01G001906	5
D	A.satnudSFS6D01G001972	2
D	A.satnudSFS6D01G002018	2
D	A.satnudSFS6D01G002241	3
D	A.satnudSFS6D01G002251	7
D	A.satnudSFS6D01G002265	3
D	A.satnudSFS6D01G002282	2
D	A.satnudSFS6D01G002314	4
D	A.satnudSFS6D01G002431	4
D	A.satnudSFS6D01G002437	2
D	A.satnudSFS6D01G002572	2
D	A.satnudSFS6D01G002588	2
D	A.satnudSFS6D01G002654	3
D	A.satnudSFS6D01G002686	2
D	A.satnudSFS6D01G002793	2
D	A.satnudSFS6D01G002947	2
D	A.satnudSFS6D01G002976	2
D	A.satnudSFS6D01G003138	2
D	A.satnudSFS6D01G003189	3
D	A.satnudSFS6D01G003324	2
A	A.satnudSFS7A01G000131	3
A	A.satnudSFS7A01G000212	4
A	A.satnudSFS7A01G000348	2
A	A.satnudSFS7A01G000398	2
A	A.satnudSFS7A01G000502	3
A	A.satnudSFS7A01G000951	2
A	A.satnudSFS7A01G001094	3
A	A.satnudSFS7A01G001180	2
A	A.satnudSFS7A01G001255	2
A	A.satnudSFS7A01G001278	4
A	A.satnudSFS7A01G001797	3
A	A.satnudSFS7A01G002011	3
A	A.satnudSFS7A01G002019	2
A	A.satnudSFS7A01G002036	2
A	A.satnudSFS7A01G002139	2
A	A.satnudSFS7A01G002248	2
A	A.satnudSFS7A01G002250	2
A	A.satnudSFS7A01G002334	2
A	A.satnudSFS7A01G002423	3
A	A.satnudSFS7A01G002436	3
A	A.satnudSFS7A01G003574	4
A	A.satnudSFS7A01G003889	3
A	A.satnudSFS7A01G004204	2
A	A.satnudSFS7A01G004247	2
A	A.satnudSFS7A01G004371	2
A	A.satnudSFS7A01G004567	2
C	A.satnudSFS7C01G000027	2
C	A.satnudSFS7C01G000091	2
C	A.satnudSFS7C01G000658	2
C	A.satnudSFS7C01G001494	2
C	A.satnudSFS7C01G001543	2
C	A.satnudSFS7C01G001823	2
C	A.satnudSFS7C01G001866	5
C	A.satnudSFS7C01G001979	4
C	A.satnudSFS7C01G002062	3
C	A.satnudSFS7C01G002119	2
C	A.satnudSFS7C01G002263	2
C	A.satnudSFS7C01G002369	2
C	A.satnudSFS7C01G002401	2
C	A.satnudSFS7C01G002443	4
C	A.satnudSFS7C01G002712	2
C	A.satnudSFS7C01G002732	3
C	A.satnudSFS7C01G003129	2
D	A.satnudSFS7D01G000953	3
D	A.satnudSFS7D01G001158	3
D	A.satnudSFS7D01G001261	2
D	A.satnudSFS7D01G001320	2
D	A.satnudSFS7D01G001340	11
D	A.satnudSFS7D01G001347	7
D	A.satnudSFS7D01G001463	5
D	A.satnudSFS7D01G001560	5
D	A.satnudSFS7D01G001580	2
D	A.satnudSFS7D01G001586	2
D	A.satnudSFS7D01G001748	2
D	A.satnudSFS7D01G001969	3
D	A.satnudSFS7D01G002260	7
D	A.satnudSFS7D01G002311	3
D	A.satnudSFS7D01G002375	2
D	A.satnudSFS7D01G002460	2
D	A.satnudSFS7D01G002519	6
D	A.satnudSFS7D01G002676	2
D	A.satnudSFS7D01G003085	2
D	A.satnudSFS7D01G003171	2
D	A.satnudSFS7D01G003221	3
D	A.satnudSFS7D01G003236	2
D	A.satnudSFS7D01G003363	5
D	A.satnudSFS7D01G003431	6
D	A.satnudSFS7D01G003506	3
D	A.satnudSFS7D01G003547	4
D	A.satnudSFS7D01G003693	5
D	A.satnudSFS7D01G003763	2
D	A.satnudSFS7D01G003794	3
D	A.satnudSFS7D01G003814	2
D	A.satnudSFS7D01G003821	5
D	A.satnudSFS7D01G003880	2
D	A.satnudSFS7D01G003919	4
D	A.satnudSFS7D01G003952	3
D	A.satnudSFS7D01G004102	2
D	A.satnudSFS7D01G004145	2
D	A.satnudSFS7D01G004244	2
D	A.satnudSFS7D01G004258	6
D	A.satnudSFS7D01G004267	3
D	A.satnudSFS7D01G004275	2
D	A.satnudSFS7D01G004347	3
D	A.satnudSFS7D01G004407	2
D	A.satnudSFS7D01G004483	6
D	A.satnudSFS7D01G004540	2
D	A.satnudSFS7D01G004574	2
D	A.satnudSFS7D01G004984	3
D	A.satnudSFS7D01G005040	2
D	A.satnudSFS7D01G005048	12
D	A.satnudSFS7D01G005202	3
D	A.satnudSFS7D01G005347	4
D	A.satnudSFS7D01G005355	3
D	A.satnudSFS7D01G005704	2
D	A.satnudSFS7D01G005726	2
D	A.satnudSFS7D01G005830	2
C	A.satnudSFSUN01G000089	2
C	A.satnudSFSUN01G000112	2
C	A.satnudSFSUN01G000216	3
C	A.satnudSFSUN01G000286	2
C	A.satnudSFSUN01G000454	4
C	A.satnudSFSUN01G000457	2
C	A.satnudSFSUN01G000546	3
C	A.satnudSFSUN01G000559	3
C	A.satnudSFSUN01G000572	2
C	A.satnudSFSUN01G000576	2
C	A.satnudSFSUN01G000703	6
C	A.satnudSFSUN01G000708	2
C	A.satnudSFSUN01G000727	3
C	A.satnudSFSUN01G000810	2
C	A.satnudSFSUN01G000920	4
C	A.satnudSFSUN01G000946	2
C	A.satnudSFSUN01G001020	2
C	A.satnudSFSUN01G001029	4
C	A.satnudSFSUN01G001095	4
C	A.satnudSFSUN01G001795	2
C	A.satnudSFSUN01G001806	2
C	A.satnudSFSUN01G002485	3
C	A.satnudSFSUN01G002565	2
C	A.satnudSFSUN01G002656	2
C	A.satnudSFSUN01G002679	5
C	A.satnudSFSUN01G002754	3
C	A.satnudSFSUN01G002916	3
A	A.satnudSFSUN01G003214	2
A	A.satnudSFSUN01G003366	3
A	A.satnudSFSUN01G003387	6
A	A.satnudSFSUN01G003392	3
A	A.satnudSFSUN01G003403	2
A	A.satnudSFSUN01G003461	2
A	A.satnudSFSUN01G003518	2
A	A.satnudSFSUN01G003644	2
A	A.satnudSFSUN01G003972	2
A	A.satnudSFSUN01G004011	2
A	A.satnudSFSUN01G004052	2
A	A.satnudSFSUN01G004103	7
A	A.satnudSFSUN01G004108	2
A	A.satnudSFSUN01G004213	7
C	A.satnudSFSUN01G004427	3
C	A.satnudSFSUN01G004501	2
C	A.satnudSFSUN01G004532	4
C	A.satnudSFSUN01G004549	4
A	A.satnudSFSUN01G005118	6
A	A.satnudSFSUN01G005135	5
C	A.satnudSFSUN01G005288	2
C	A.satnudSFSUN01G005435	3

## Sheet: Fig E10b,c
Subgenomes	Te_region	Gene_id	Te_density	Expression
A	down	A.satnudSFS1A01G000351	0.4268	0.00550116
A	up	A.satnudSFS1A01G000351	0.0506	0.00550116
A	updown	A.satnudSFS1A01G000351	0.2387	0.00550116
A	down	A.satnudSFS1A01G000429	0.3408	0.00799
A	up	A.satnudSFS1A01G000429	0	0.00799
A	updown	A.satnudSFS1A01G000429	0.1704	0.00799
A	down	A.satnudSFS1A01G000565	0.497	0
A	up	A.satnudSFS1A01G000565	0.94	0
A	updown	A.satnudSFS1A01G000565	0.7185	0
A	down	A.satnudSFS1A01G000681	0.2498	0
A	up	A.satnudSFS1A01G000681	0.257	0
A	updown	A.satnudSFS1A01G000681	0.2534	0
A	down	A.satnudSFS1A01G000939	0.2124	0.00259502
A	up	A.satnudSFS1A01G000939	0.155	0.00259502
A	updown	A.satnudSFS1A01G000939	0.1837	0.00259502
A	down	A.satnudSFS1A01G001016	0.9368	1.79528
A	up	A.satnudSFS1A01G001016	0.1696	1.79528
A	updown	A.satnudSFS1A01G001016	0.5532	1.79528
A	down	A.satnudSFS1A01G001603	0.34	0
A	up	A.satnudSFS1A01G001603	0.6678	0
A	updown	A.satnudSFS1A01G001603	0.5039	0
A	down	A.satnudSFS1A01G001664	0.8966	0.305293
A	up	A.satnudSFS1A01G001664	0.2594	0.305293
A	updown	A.satnudSFS1A01G001664	0.578	0.305293
A	down	A.satnudSFS1A01G001739	0.4626	0.00324667
A	up	A.satnudSFS1A01G001739	0.3956	0.00324667
A	updown	A.satnudSFS1A01G001739	0.4291	0.00324667
A	down	A.satnudSFS1A01G001851	0.8984	0.431587
A	up	A.satnudSFS1A01G001851	0.7274	0.431587
A	updown	A.satnudSFS1A01G001851	0.8129	0.431587
A	down	A.satnudSFS1A01G001962	0.9812	0.375262
A	up	A.satnudSFS1A01G001962	0.7694	0.375262
A	updown	A.satnudSFS1A01G001962	0.8753	0.375262
A	down	A.satnudSFS1A01G001964	0.8258	2.14733
A	up	A.satnudSFS1A01G001964	0.9506	2.14733
A	updown	A.satnudSFS1A01G001964	0.8882	2.14733
A	down	A.satnudSFS1A01G001965	0.2752	2.43016
A	up	A.satnudSFS1A01G001965	0.663	2.43016
A	updown	A.satnudSFS1A01G001965	0.4691	2.43016
A	down	A.satnudSFS1A01G001975	0.3018	0.428289
A	up	A.satnudSFS1A01G001975	0.3878	0.428289
A	updown	A.satnudSFS1A01G001975	0.3448	0.428289
A	down	A.satnudSFS1A01G002054	0.051	6.93009
A	up	A.satnudSFS1A01G002054	0.2918	6.93009
A	updown	A.satnudSFS1A01G002054	0.1714	6.93009
A	down	A.satnudSFS1A01G002060	0.5414	0.0998847
A	up	A.satnudSFS1A01G002060	0.7068	0.0998847
A	updown	A.satnudSFS1A01G002060	0.6241	0.0998847
A	down	A.satnudSFS1A01G002065	0.1728	0.114612
A	up	A.satnudSFS1A01G002065	0.8616	0.114612
A	updown	A.satnudSFS1A01G002065	0.5172	0.114612
A	down	A.satnudSFS1A01G002067	0.37	0.59736
A	up	A.satnudSFS1A01G002067	0.0322	0.59736
A	updown	A.satnudSFS1A01G002067	0.2011	0.59736
A	down	A.satnudSFS1A01G002071	0.181	8.16349
A	up	A.satnudSFS1A01G002071	0.3766	8.16349
A	updown	A.satnudSFS1A01G002071	0.2788	8.16349
A	down	A.satnudSFS1A01G002072	0.0324	0.187937
A	up	A.satnudSFS1A01G002072	0.4782	0.187937
A	updown	A.satnudSFS1A01G002072	0.2553	0.187937
A	down	A.satnudSFS1A01G002086	0.1552	25.6524
A	up	A.satnudSFS1A01G002086	0.481	25.6524
A	updown	A.satnudSFS1A01G002086	0.3181	25.6524
A	down	A.satnudSFS1A01G002088	0.0112	0.557465
A	up	A.satnudSFS1A01G002088	0.0548	0.557465
A	updown	A.satnudSFS1A01G002088	0.033	0.557465
A	down	A.satnudSFS1A01G002089	0.4772	0.364267
A	up	A.satnudSFS1A01G002089	0.6806	0.364267
A	updown	A.satnudSFS1A01G002089	0.5789	0.364267
A	down	A.satnudSFS1A01G002091	0.0888	1.68927
A	up	A.satnudSFS1A01G002091	0.0386	1.68927
A	updown	A.satnudSFS1A01G002091	0.0637	1.68927
A	down	A.satnudSFS1A01G002096	0.601	0.00200744
A	up	A.satnudSFS1A01G002096	0	0.00200744
A	updown	A.satnudSFS1A01G002096	0.3005	0.00200744
A	down	A.satnudSFS1A01G002099	0	16.8596
A	up	A.satnudSFS1A01G002099	0.3052	16.8596
A	updown	A.satnudSFS1A01G002099	0.1526	16.8596
A	down	A.satnudSFS1A01G002111	0.0738	95.2384
A	up	A.satnudSFS1A01G002111	0.155	95.2384
A	updown	A.satnudSFS1A01G002111	0.1144	95.2384
A	down	A.satnudSFS1A01G002116	0.4304	13.808
A	up	A.satnudSFS1A01G002116	0.7352	13.808
A	updown	A.satnudSFS1A01G002116	0.5828	13.808
A	down	A.satnudSFS1A01G002122	0.4264	3.7302
A	up	A.satnudSFS1A01G002122	0.2312	3.7302
A	updown	A.satnudSFS1A01G002122	0.3288	3.7302
A	down	A.satnudSFS1A01G002123	0.1222	45.8522
A	up	A.satnudSFS1A01G002123	0.1188	45.8522
A	updown	A.satnudSFS1A01G002123	0.1205	45.8522
A	down	A.satnudSFS1A01G002130	0.3362	12.1322
A	up	A.satnudSFS1A01G002130	0.03	12.1322
A	updown	A.satnudSFS1A01G002130	0.1831	12.1322
A	down	A.satnudSFS1A01G002138	0.506	3.67607
A	up	A.satnudSFS1A01G002138	0.8622	3.67607
A	updown	A.satnudSFS1A01G002138	0.6841	3.67607
A	down	A.satnudSFS1A01G002140	0.3324	20.6043
A	up	A.satnudSFS1A01G002140	0.8738	20.6043
A	updown	A.satnudSFS1A01G002140	0.6031	20.6043
A	down	A.satnudSFS1A01G002143	0.4676	180.37
A	up	A.satnudSFS1A01G002143	0.187	180.37
A	updown	A.satnudSFS1A01G002143	0.3273	180.37
A	down	A.satnudSFS1A01G002144	0.0192	17.352
A	up	A.satnudSFS1A01G002144	0.4676	17.352
A	updown	A.satnudSFS1A01G002144	0.2434	17.352
A	down	A.satnudSFS1A01G002152	0.4082	58.5019
A	up	A.satnudSFS1A01G002152	0.0252	58.5019
A	updown	A.satnudSFS1A01G002152	0.2167	58.5019
A	down	A.satnudSFS1A01G002153	0.0566	8.74907
A	up	A.satnudSFS1A01G002153	0.5602	8.74907
A	updown	A.satnudSFS1A01G002153	0.3084	8.74907
A	down	A.satnudSFS1A01G002186	0.7958	0.00098884
A	up	A.satnudSFS1A01G002186	0.0422	0.00098884
A	updown	A.satnudSFS1A01G002186	0.419	0.00098884
A	down	A.satnudSFS1A01G002197	0.052	8.2395
A	up	A.satnudSFS1A01G002197	0.4704	8.2395
A	updown	A.satnudSFS1A01G002197	0.2612	8.2395
A	down	A.satnudSFS1A01G002198	0.3458	10.7409
A	up	A.satnudSFS1A01G002198	0.6406	10.7409
A	updown	A.satnudSFS1A01G002198	0.4932	10.7409
A	down	A.satnudSFS1A01G002200	0.0374	4.13599
A	up	A.satnudSFS1A01G002200	0.2664	4.13599
A	updown	A.satnudSFS1A01G002200	0.1519	4.13599
A	down	A.satnudSFS1A01G002201	0.426	5.17931
A	up	A.satnudSFS1A01G002201	0.2062	5.17931
A	updown	A.satnudSFS1A01G002201	0.3161	5.17931
A	down	A.satnudSFS1A01G002203	0.062	0.014507
A	up	A.satnudSFS1A01G002203	0.5648	0.014507
A	updown	A.satnudSFS1A01G002203	0.3134	0.014507
A	down	A.satnudSFS1A01G002220	0.03	0.0131094
A	up	A.satnudSFS1A01G002220	0.0564	0.0131094
A	updown	A.satnudSFS1A01G002220	0.0432	0.0131094
A	down	A.satnudSFS1A01G002231	0.7232	0.866583
A	up	A.satnudSFS1A01G002231	0.4738	0.866583
A	updown	A.satnudSFS1A01G002231	0.5985	0.866583
A	down	A.satnudSFS1A01G002238	0.313	21.5007
A	up	A.satnudSFS1A01G002238	0.2094	21.5007
A	updown	A.satnudSFS1A01G002238	0.2612	21.5007
A	down	A.satnudSFS1A01G002239	0.0516	39.7578
A	up	A.satnudSFS1A01G002239	0.5202	39.7578
A	updown	A.satnudSFS1A01G002239	0.2859	39.7578
A	down	A.satnudSFS1A01G002282	0.5422	510.131
A	up	A.satnudSFS1A01G002282	0.1162	510.131
A	updown	A.satnudSFS1A01G002282	0.3292	510.131
A	down	A.satnudSFS1A01G002283	0.1162	7.69808
A	up	A.satnudSFS1A01G002283	0	7.69808
A	updown	A.satnudSFS1A01G002283	0.0581	7.69808
A	down	A.satnudSFS1A01G002284	0.7892	0.0219328
A	up	A.satnudSFS1A01G002284	0.5856	0.0219328
A	updown	A.satnudSFS1A01G002284	0.6874	0.0219328
A	down	A.satnudSFS1A01G002285	0.7776	0.0737283
A	up	A.satnudSFS1A01G002285	0.234	0.0737283
A	updown	A.satnudSFS1A01G002285	0.5058	0.0737283
A	down	A.satnudSFS1A01G002295	0.188	3.19881
A	up	A.satnudSFS1A01G002295	0.3364	3.19881
A	updown	A.satnudSFS1A01G002295	0.2622	3.19881
A	down	A.satnudSFS1A01G002298	0.0804	11.1877
A	up	A.satnudSFS1A01G002298	0.1096	11.1877
A	updown	A.satnudSFS1A01G002298	0.095	11.1877
A	down	A.satnudSFS1A01G002299	0	11.06
A	up	A.satnudSFS1A01G002299	0.2276	11.06
A	updown	A.satnudSFS1A01G002299	0.1138	11.06
A	down	A.satnudSFS1A01G002301	0.9382	0.169669
A	up	A.satnudSFS1A01G002301	0.067	0.169669
A	updown	A.satnudSFS1A01G002301	0.5026	0.169669
A	down	A.satnudSFS1A01G002302	0.0482	4.2139
A	up	A.satnudSFS1A01G002302	0	4.2139
A	updown	A.satnudSFS1A01G002302	0.0241	4.2139
A	down	A.satnudSFS1A01G002303	0.3938	1.64082
A	up	A.satnudSFS1A01G002303	0.1094	1.64082
A	updown	A.satnudSFS1A01G002303	0.2516	1.64082
A	down	A.satnudSFS1A01G002304	0.1094	0.589426
A	up	A.satnudSFS1A01G002304	0.3302	0.589426
A	updown	A.satnudSFS1A01G002304	0.2198	0.589426
A	down	A.satnudSFS1A01G002305	0.2448	1.69941
A	up	A.satnudSFS1A01G002305	0.2338	1.69941
A	updown	A.satnudSFS1A01G002305	0.2393	1.69941
A	down	A.satnudSFS1A01G002306	0.0304	18.4833
A	up	A.satnudSFS1A01G002306	0.355	18.4833
A	updown	A.satnudSFS1A01G002306	0.1927	18.4833
A	down	A.satnudSFS1A01G002308	0.0986	4.69463
A	up	A.satnudSFS1A01G002308	0.031	4.69463
A	updown	A.satnudSFS1A01G002308	0.0648	4.69463
A	down	A.satnudSFS1A01G002314	0.1132	5.90186
A	up	A.satnudSFS1A01G002314	0.6362	5.90186
A	updown	A.satnudSFS1A01G002314	0.3747	5.90186
A	down	A.satnudSFS1A01G002318	0.018	3.8018
A	up	A.satnudSFS1A01G002318	0.3342	3.8018
A	updown	A.satnudSFS1A01G002318	0.1761	3.8018
A	down	A.satnudSFS1A01G002319	0.1306	6.34094
A	up	A.satnudSFS1A01G002319	0.0144	6.34094
A	updown	A.satnudSFS1A01G002319	0.0725	6.34094
A	down	A.satnudSFS1A01G002337	0.162	3.51644
A	up	A.satnudSFS1A01G002337	0.0204	3.51644
A	updown	A.satnudSFS1A01G002337	0.0912	3.51644
A	down	A.satnudSFS1A01G002338	0.0058	1.96166
A	up	A.satnudSFS1A01G002338	0.5872	1.96166
A	updown	A.satnudSFS1A01G002338	0.2965	1.96166
A	down	A.satnudSFS1A01G002340	0.6484	6.89366
A	up	A.satnudSFS1A01G002340	0.3112	6.89366
A	updown	A.satnudSFS1A01G002340	0.4798	6.89366
A	down	A.satnudSFS1A01G002341	0.5138	1.17191
A	up	A.satnudSFS1A01G002341	0.4022	1.17191
A	updown	A.satnudSFS1A01G002341	0.458	1.17191
A	down	A.satnudSFS1A01G002342	0.072	23.2128
A	up	A.satnudSFS1A01G002342	0.645	23.2128
A	updown	A.satnudSFS1A01G002342	0.3585	23.2128
A	down	A.satnudSFS1A01G002356	0.2494	26.5831
A	up	A.satnudSFS1A01G002356	0.2444	26.5831
A	updown	A.satnudSFS1A01G002356	0.2469	26.5831
A	down	A.satnudSFS1A01G002357	0.1498	1.86486
A	up	A.satnudSFS1A01G002357	0.371	1.86486
A	updown	A.satnudSFS1A01G002357	0.2604	1.86486
A	down	A.satnudSFS1A01G002373	0.1336	16.2201
A	up	A.satnudSFS1A01G002373	0.6266	16.2201
A	updown	A.satnudSFS1A01G002373	0.3801	16.2201
A	down	A.satnudSFS1A01G002376	0.4592	0.00044563
A	up	A.satnudSFS1A01G002376	0.6476	0.00044563
A	updown	A.satnudSFS1A01G002376	0.5534	0.00044563
A	down	A.satnudSFS1A01G002378	0.1706	1.57795
A	up	A.satnudSFS1A01G002378	0.5894	1.57795
A	updown	A.satnudSFS1A01G002378	0.38	1.57795
A	down	A.satnudSFS1A01G002380	0.1284	0.46982
A	up	A.satnudSFS1A01G002380	0.7846	0.46982
A	updown	A.satnudSFS1A01G002380	0.4565	0.46982
A	down	A.satnudSFS1A01G002385	0.268	0.00116351
A	up	A.satnudSFS1A01G002385	0.9262	0.00116351
A	updown	A.satnudSFS1A01G002385	0.5971	0.00116351
A	down	A.satnudSFS1A01G002392	0.1212	40.3769
A	up	A.satnudSFS1A01G002392	0.786	40.3769
A	updown	A.satnudSFS1A01G002392	0.4536	40.3769
A	down	A.satnudSFS1A01G002394	0	9.35861
A	up	A.satnudSFS1A01G002394	0.4126	9.35861
A	updown	A.satnudSFS1A01G002394	0.2063	9.35861
A	down	A.satnudSFS1A01G002395	0.3664	8.62401
A	up	A.satnudSFS1A01G002395	0.4234	8.62401
A	updown	A.satnudSFS1A01G002395	0.3949	8.62401
A	down	A.satnudSFS1A01G002396	0.6358	1.48822
A	up	A.satnudSFS1A01G002396	0.5802	1.48822
A	updown	A.satnudSFS1A01G002396	0.608	1.48822
A	down	A.satnudSFS1A01G002397	0.0278	0.296708
A	up	A.satnudSFS1A01G002397	0.5494	0.296708
A	updown	A.satnudSFS1A01G002397	0.2886	0.296708
A	down	A.satnudSFS1A01G002400	0.0442	2.34271
A	up	A.satnudSFS1A01G002400	0.7198	2.34271
A	updown	A.satnudSFS1A01G002400	0.382	2.34271
A	down	A.satnudSFS1A01G002408	0.0692	0.305874
A	up	A.satnudSFS1A01G002408	0.044	0.305874
A	updown	A.satnudSFS1A01G002408	0.0566	0.305874
A	down	A.satnudSFS1A01G002412	0.0508	0.00089272
A	up	A.satnudSFS1A01G002412	0.436	0.00089272
A	updown	A.satnudSFS1A01G002412	0.2434	0.00089272
A	down	A.satnudSFS1A01G002413	0.052	9.79515
A	up	A.satnudSFS1A01G002413	0.2246	9.79515
A	updown	A.satnudSFS1A01G002413	0.1383	9.79515
A	down	A.satnudSFS1A01G002414	0.6072	3.25656
A	up	A.satnudSFS1A01G002414	0.08	3.25656
A	updown	A.satnudSFS1A01G002414	0.3436	3.25656
A	down	A.satnudSFS1A01G002415	0.5618	0.858217
A	up	A.satnudSFS1A01G002415	0.8038	0.858217
A	updown	A.satnudSFS1A01G002415	0.6828	0.858217
A	down	A.satnudSFS1A01G002427	0.3614	0.131522
A	up	A.satnudSFS1A01G002427	0.659	0.131522
A	updown	A.satnudSFS1A01G002427	0.5102	0.131522
A	down	A.satnudSFS1A01G002434	0	1.57256
A	up	A.satnudSFS1A01G002434	0.2498	1.57256
A	updown	A.satnudSFS1A01G002434	0.1249	1.57256
A	down	A.satnudSFS1A01G002436	0.6788	0.145046
A	up	A.satnudSFS1A01G002436	0.0978	0.145046
A	updown	A.satnudSFS1A01G002436	0.3883	0.145046
A	down	A.satnudSFS1A01G002440	0.5292	0.886071
A	up	A.satnudSFS1A01G002440	0.922	0.886071
A	updown	A.satnudSFS1A01G002440	0.7256	0.886071
A	down	A.satnudSFS1A01G002442	0.7554	11.8057
A	up	A.satnudSFS1A01G002442	0.535	11.8057
A	updown	A.satnudSFS1A01G002442	0.6452	11.8057
A	down	A.satnudSFS1A01G002443	0.7128	1.33458
A	up	A.satnudSFS1A01G002443	0.0276	1.33458
A	updown	A.satnudSFS1A01G002443	0.3702	1.33458
A	down	A.satnudSFS1A01G002445	0.647	0.188699
A	up	A.satnudSFS1A01G002445	0.1526	0.188699
A	updown	A.satnudSFS1A01G002445	0.3998	0.188699
A	down	A.satnudSFS1A01G002446	0.1526	0.483236
A	up	A.satnudSFS1A01G002446	0.4054	0.483236
A	updown	A.satnudSFS1A01G002446	0.279	0.483236
A	down	A.satnudSFS1A01G002447	0.9432	0.00102351
A	up	A.satnudSFS1A01G002447	0.2224	0.00102351
A	updown	A.satnudSFS1A01G002447	0.5828	0.00102351
A	down	A.satnudSFS1A01G002449	0.4106	1.52753
A	up	A.satnudSFS1A01G002449	0.1912	1.52753
A	updown	A.satnudSFS1A01G002449	0.3009	1.52753
A	down	A.satnudSFS1A01G002450	0.1912	12.9433
A	up	A.satnudSFS1A01G002450	0.6998	12.9433
A	updown	A.satnudSFS1A01G002450	0.4455	12.9433
A	down	A.satnudSFS1A01G002451	0.0374	2.52682
A	up	A.satnudSFS1A01G002451	0.4196	2.52682
A	updown	A.satnudSFS1A01G002451	0.2285	2.52682
A	down	A.satnudSFS1A01G002454	0.294	21.1447
A	up	A.satnudSFS1A01G002454	0.4546	21.1447
A	updown	A.satnudSFS1A01G002454	0.3743	21.1447
A	down	A.satnudSFS1A01G002459	0.3794	29.2896
A	up	A.satnudSFS1A01G002459	0.08	29.2896
A	updown	A.satnudSFS1A01G002459	0.2297	29.2896
A	down	A.satnudSFS1A01G002460	0.08	29.5415
A	up	A.satnudSFS1A01G002460	0.0728	29.5415
A	updown	A.satnudSFS1A01G002460	0.0764	29.5415
A	down	A.satnudSFS1A01G002461	0.2224	0.0861107
A	up	A.satnudSFS1A01G002461	0.788	0.0861107
A	updown	A.satnudSFS1A01G002461	0.5052	0.0861107
A	down	A.satnudSFS1A01G002468	0.1518	2.53391
A	up	A.satnudSFS1A01G002468	0.5132	2.53391
A	updown	A.satnudSFS1A01G002468	0.3325	2.53391
A	down	A.satnudSFS1A01G002470	0.0096	2.27619
A	up	A.satnudSFS1A01G002470	0.2572	2.27619
A	updown	A.satnudSFS1A01G002470	0.1334	2.27619
A	down	A.satnudSFS1A01G002472	0.807	618.4
A	up	A.satnudSFS1A01G002472	0.454	618.4
A	updown	A.satnudSFS1A01G002472	0.6305	618.4
A	down	A.satnudSFS1A01G002473	0.6902	1070.17
A	up	A.satnudSFS1A01G002473	0.6162	1070.17
A	updown	A.satnudSFS1A01G002473	0.6532	1070.17
A	down	A.satnudSFS1A01G002482	0.6178	1.80639
A	up	A.satnudSFS1A01G002482	0.2532	1.80639
A	updown	A.satnudSFS1A01G002482	0.4355	1.80639
A	down	A.satnudSFS1A01G002486	0.4514	15.6564
A	up	A.satnudSFS1A01G002486	0	15.6564
A	updown	A.satnudSFS1A01G002486	0.2257	15.6564
A	down	A.satnudSFS1A01G002500	0.0988	0.827519
A	up	A.satnudSFS1A01G002500	0.5524	0.827519
A	updown	A.satnudSFS1A01G002500	0.3256	0.827519
A	down	A.satnudSFS1A01G002502	0.3612	6.09429
A	up	A.satnudSFS1A01G002502	0.0548	6.09429
A	updown	A.satnudSFS1A01G002502	0.208	6.09429
A	down	A.satnudSFS1A01G002503	0.1522	1.41898
A	up	A.satnudSFS1A01G002503	0.0482	1.41898
A	updown	A.satnudSFS1A01G002503	0.1002	1.41898
A	down	A.satnudSFS1A01G002504	0.0548	62.4367
A	up	A.satnudSFS1A01G002504	0.2516	62.4367
A	updown	A.satnudSFS1A01G002504	0.1532	62.4367
A	down	A.satnudSFS1A01G002507	0.6694	42.4786
A	up	A.satnudSFS1A01G002507	0.1126	42.4786
A	updown	A.satnudSFS1A01G002507	0.391	42.4786
A	down	A.satnudSFS1A01G002508	0.1288	7.69232
A	up	A.satnudSFS1A01G002508	0.9438	7.69232
A	updown	A.satnudSFS1A01G002508	0.5363	7.69232
A	down	A.satnudSFS1A01G002509	0.137	24.9314
A	up	A.satnudSFS1A01G002509	0.4826	24.9314
A	updown	A.satnudSFS1A01G002509	0.3098	24.9314
A	down	A.satnudSFS1A01G002512	0.4136	23.3743
A	up	A.satnudSFS1A01G002512	0.794	23.3743
A	updown	A.satnudSFS1A01G002512	0.6038	23.3743
A	down	A.satnudSFS1A01G002515	0.2564	0.731513
A	up	A.satnudSFS1A01G002515	0.5514	0.731513
A	updown	A.satnudSFS1A01G002515	0.4039	0.731513
A	down	A.satnudSFS1A01G002524	0.665	7.00811
A	up	A.satnudSFS1A01G002524	0.0994	7.00811
A	updown	A.satnudSFS1A01G002524	0.3822	7.00811
A	down	A.satnudSFS1A01G002528	0.5914	0.0896004
A	up	A.satnudSFS1A01G002528	0.8192	0.0896004
A	updown	A.satnudSFS1A01G002528	0.7053	0.0896004
A	down	A.satnudSFS1A01G002530	0.1274	4.91576
A	up	A.satnudSFS1A01G002530	0.1972	4.91576
A	updown	A.satnudSFS1A01G002530	0.1623	4.91576
A	down	A.satnudSFS1A01G002531	0.0858	5.20805
A	up	A.satnudSFS1A01G002531	0.4108	5.20805
A	updown	A.satnudSFS1A01G002531	0.2483	5.20805
A	down	A.satnudSFS1A01G002536	0.7418	0.00073716
A	up	A.satnudSFS1A01G002536	0.4394	0.00073716
A	updown	A.satnudSFS1A01G002536	0.5906	0.00073716
A	down	A.satnudSFS1A01G002537	0.5428	10.8911
A	up	A.satnudSFS1A01G002537	0.0948	10.8911
A	updown	A.satnudSFS1A01G002537	0.3188	10.8911
A	down	A.satnudSFS1A01G002540	0.3334	27.4957
A	up	A.satnudSFS1A01G002540	0.4206	27.4957
A	updown	A.satnudSFS1A01G002540	0.377	27.4957
A	down	A.satnudSFS1A01G002541	0.2682	10.8293
A	up	A.satnudSFS1A01G002541	0.6198	10.8293
A	updown	A.satnudSFS1A01G002541	0.444	10.8293
A	down	A.satnudSFS1A01G002545	0.07	0.0785431
A	up	A.satnudSFS1A01G002545	0.5996	0.0785431
A	updown	A.satnudSFS1A01G002545	0.3348	0.0785431
A	down	A.satnudSFS1A01G002546	0.4432	30.9205
A	up	A.satnudSFS1A01G002546	0.8018	30.9205
A	updown	A.satnudSFS1A01G002546	0.6225	30.9205
A	down	A.satnudSFS1A01G002548	0.4604	4.90855
A	up	A.satnudSFS1A01G002548	0.4722	4.90855
A	updown	A.satnudSFS1A01G002548	0.4663	4.90855
A	down	A.satnudSFS1A01G002550	0.1656	0.247072
A	up	A.satnudSFS1A01G002550	0.0896	0.247072
A	updown	A.satnudSFS1A01G002550	0.1276	0.247072
A	down	A.satnudSFS1A01G002551	0.4224	12.6854
A	up	A.satnudSFS1A01G002551	0.549	12.6854
A	updown	A.satnudSFS1A01G002551	0.4857	12.6854
A	down	A.satnudSFS1A01G002553	0.7564	0.411524
A	up	A.satnudSFS1A01G002553	0.0532	0.411524
A	updown	A.satnudSFS1A01G002553	0.4048	0.411524
A	down	A.satnudSFS1A01G002554	0	1.85335
A	up	A.satnudSFS1A01G002554	0	1.85335
A	updown	A.satnudSFS1A01G002554	0	1.85335
A	down	A.satnudSFS1A01G002555	0.7146	24.9003
A	up	A.satnudSFS1A01G002555	0.0248	24.9003
A	updown	A.satnudSFS1A01G002555	0.3697	24.9003
A	down	A.satnudSFS1A01G002556	0.699	2.65116
A	up	A.satnudSFS1A01G002556	0.2916	2.65116
A	updown	A.satnudSFS1A01G002556	0.4953	2.65116
A	down	A.satnudSFS1A01G002557	0	45.2758
A	up	A.satnudSFS1A01G002557	0.588	45.2758
A	updown	A.satnudSFS1A01G002557	0.294	45.2758
A	down	A.satnudSFS1A01G002558	0.26	3.92584
A	up	A.satnudSFS1A01G002558	0.1604	3.92584
A	updown	A.satnudSFS1A01G002558	0.2102	3.92584
A	down	A.satnudSFS1A01G002559	0.1604	32.5082
A	up	A.satnudSFS1A01G002559	0.137	32.5082
A	updown	A.satnudSFS1A01G002559	0.1487	32.5082
A	down	A.satnudSFS1A01G002560	0.137	26.9133
A	up	A.satnudSFS1A01G002560	0.9658	26.9133
A	updown	A.satnudSFS1A01G002560	0.5514	26.9133
A	down	A.satnudSFS1A01G002561	0.9486	0.103318
A	up	A.satnudSFS1A01G002561	0.6212	0.103318
A	updown	A.satnudSFS1A01G002561	0.7849	0.103318
A	down	A.satnudSFS1A01G002563	0.4898	0.450866
A	up	A.satnudSFS1A01G002563	0.0752	0.450866
A	updown	A.satnudSFS1A01G002563	0.2825	0.450866
A	down	A.satnudSFS1A01G002565	0.0764	3.26629
A	up	A.satnudSFS1A01G002565	0.623	3.26629
A	updown	A.satnudSFS1A01G002565	0.3497	3.26629
A	down	A.satnudSFS1A01G002566	0.0764	0.296609
A	up	A.satnudSFS1A01G002566	0.3868	0.296609
A	updown	A.satnudSFS1A01G002566	0.2316	0.296609
A	down	A.satnudSFS1A01G002567	0.858	71.1837
A	up	A.satnudSFS1A01G002567	0.4026	71.1837
A	updown	A.satnudSFS1A01G002567	0.6303	71.1837
A	down	A.satnudSFS1A01G002569	0.5084	2.37406
A	up	A.satnudSFS1A01G002569	0.7578	2.37406
A	updown	A.satnudSFS1A01G002569	0.6331	2.37406
A	down	A.satnudSFS1A01G002570	0.307	1.26771
A	up	A.satnudSFS1A01G002570	0.2716	1.26771
A	updown	A.satnudSFS1A01G002570	0.2893	1.26771
A	down	A.satnudSFS1A01G002573	0.0624	2.35271
A	up	A.satnudSFS1A01G002573	0.8178	2.35271
A	updown	A.satnudSFS1A01G002573	0.4401	2.35271
A	down	A.satnudSFS1A01G002574	0.0242	2.20697
A	up	A.satnudSFS1A01G002574	0.3034	2.20697
A	updown	A.satnudSFS1A01G002574	0.1638	2.20697
A	down	A.satnudSFS1A01G002578	0.8734	0.397515
A	up	A.satnudSFS1A01G002578	0.9242	0.397515
A	updown	A.satnudSFS1A01G002578	0.8988	0.397515
A	down	A.satnudSFS1A01G002579	0.6602	20.1611
A	up	A.satnudSFS1A01G002579	0.8562	20.1611
A	updown	A.satnudSFS1A01G002579	0.7582	20.1611
A	down	A.satnudSFS1A01G002580	0.025	3.636
A	up	A.satnudSFS1A01G002580	0.2548	3.636
A	updown	A.satnudSFS1A01G002580	0.1399	3.636
A	down	A.satnudSFS1A01G002581	0.3024	15.3747
A	up	A.satnudSFS1A01G002581	0.0418	15.3747
A	updown	A.satnudSFS1A01G002581	0.1721	15.3747
A	down	A.satnudSFS1A01G002582	0.0596	12.6763
A	up	A.satnudSFS1A01G002582	0.3518	12.6763
A	updown	A.satnudSFS1A01G002582	0.2057	12.6763
A	down	A.satnudSFS1A01G002585	0.0914	3.84658
A	up	A.satnudSFS1A01G002585	0.3516	3.84658
A	updown	A.satnudSFS1A01G002585	0.2215	3.84658
A	down	A.satnudSFS1A01G002586	0.2306	28.4928
A	up	A.satnudSFS1A01G002586	0.8906	28.4928
A	updown	A.satnudSFS1A01G002586	0.5606	28.4928
A	down	A.satnudSFS1A01G002588	0.325	22.0098
A	up	A.satnudSFS1A01G002588	0.4702	22.0098
A	updown	A.satnudSFS1A01G002588	0.3976	22.0098
A	down	A.satnudSFS1A01G002591	0.204	2.33064
A	up	A.satnudSFS1A01G002591	0.4258	2.33064
A	updown	A.satnudSFS1A01G002591	0.3149	2.33064
A	down	A.satnudSFS1A01G002592	0.1194	7.96083
A	up	A.satnudSFS1A01G002592	0.2838	7.96083
A	updown	A.satnudSFS1A01G002592	0.2016	7.96083
A	down	A.satnudSFS1A01G002593	0.1082	5.74847
A	up	A.satnudSFS1A01G002593	0.379	5.74847
A	updown	A.satnudSFS1A01G002593	0.2436	5.74847
A	down	A.satnudSFS1A01G002594	0.2774	2.67852
A	up	A.satnudSFS1A01G002594	0.1298	2.67852
A	updown	A.satnudSFS1A01G002594	0.2036	2.67852
A	down	A.satnudSFS1A01G002596	0.4628	11.9669
A	up	A.satnudSFS1A01G002596	0.0848	11.9669
A	updown	A.satnudSFS1A01G002596	0.2738	11.9669
A	down	A.satnudSFS1A01G002597	0.9142	0.332935
A	up	A.satnudSFS1A01G002597	0.2916	0.332935
A	updown	A.satnudSFS1A01G002597	0.6029	0.332935
A	down	A.satnudSFS1A01G002599	0.2898	1.41949
A	up	A.satnudSFS1A01G002599	0.0616	1.41949
A	updown	A.satnudSFS1A01G002599	0.1757	1.41949
A	down	A.satnudSFS1A01G002609	0.0192	0.294147
A	up	A.satnudSFS1A01G002609	0.1448	0.294147
A	updown	A.satnudSFS1A01G002609	0.082	0.294147
A	down	A.satnudSFS1A01G002614	0.4726	313.003
A	up	A.satnudSFS1A01G002614	0.1266	313.003
A	updown	A.satnudSFS1A01G002614	0.2996	313.003
A	down	A.satnudSFS1A01G002615	0.6028	0.00366335
A	up	A.satnudSFS1A01G002615	0.4726	0.00366335
A	updown	A.satnudSFS1A01G002615	0.5377	0.00366335
A	down	A.satnudSFS1A01G002617	0.5788	8.51078
A	up	A.satnudSFS1A01G002617	0.9166	8.51078
A	updown	A.satnudSFS1A01G002617	0.7477	8.51078
A	down	A.satnudSFS1A01G002618	0.2676	1.12678
A	up	A.satnudSFS1A01G002618	0.1514	1.12678
A	updown	A.satnudSFS1A01G002618	0.2095	1.12678
A	down	A.satnudSFS1A01G002620	0.1442	4.79869
A	up	A.satnudSFS1A01G002620	0.2056	4.79869
A	updown	A.satnudSFS1A01G002620	0.1749	4.79869
A	down	A.satnudSFS1A01G002621	0.0292	1.5755
A	up	A.satnudSFS1A01G002621	0.8658	1.5755
A	updown	A.satnudSFS1A01G002621	0.4475	1.5755
A	down	A.satnudSFS1A01G002622	0.757	1.99279
A	up	A.satnudSFS1A01G002622	0.0854	1.99279
A	updown	A.satnudSFS1A01G002622	0.4212	1.99279
A	down	A.satnudSFS1A01G002623	0.1448	0.98727
A	up	A.satnudSFS1A01G002623	0.0126	0.98727
A	updown	A.satnudSFS1A01G002623	0.0787	0.98727
A	down	A.satnudSFS1A01G002626	0.8136	10.1742
A	up	A.satnudSFS1A01G002626	0.5776	10.1742
A	updown	A.satnudSFS1A01G002626	0.6956	10.1742
A	down	A.satnudSFS1A01G002631	0.229	6.89444
A	up	A.satnudSFS1A01G002631	0.417	6.89444
A	updown	A.satnudSFS1A01G002631	0.323	6.89444
A	down	A.satnudSFS1A01G002634	0.046	1.88011
A	up	A.satnudSFS1A01G002634	0.0674	1.88011
A	updown	A.satnudSFS1A01G002634	0.0567	1.88011
A	down	A.satnudSFS1A01G002635	0	14.642
A	up	A.satnudSFS1A01G002635	0.6036	14.642
A	updown	A.satnudSFS1A01G002635	0.3018	14.642
A	down	A.satnudSFS1A01G002636	0.1806	2.77463
A	up	A.satnudSFS1A01G002636	0.2132	2.77463
A	updown	A.satnudSFS1A01G002636	0.1969	2.77463
A	down	A.satnudSFS1A01G002637	0.1904	3.22395
A	up	A.satnudSFS1A01G002637	0.136	3.22395
A	updown	A.satnudSFS1A01G002637	0.1632	3.22395
A	down	A.satnudSFS1A01G002638	0.07	13.4827
A	up	A.satnudSFS1A01G002638	0.2142	13.4827
A	updown	A.satnudSFS1A01G002638	0.1421	13.4827
A	down	A.satnudSFS1A01G002639	0.041	0.366412
A	up	A.satnudSFS1A01G002639	0.3756	0.366412
A	updown	A.satnudSFS1A01G002639	0.2083	0.366412
A	down	A.satnudSFS1A01G002640	0.071	2.37825
A	up	A.satnudSFS1A01G002640	0.8696	2.37825
A	updown	A.satnudSFS1A01G002640	0.4703	2.37825
A	down	A.satnudSFS1A01G002646	0.3472	106.171
A	up	A.satnudSFS1A01G002646	0.7594	106.171
A	updown	A.satnudSFS1A01G002646	0.5533	106.171
A	down	A.satnudSFS1A01G002647	0.0098	5.93789
A	up	A.satnudSFS1A01G002647	0.1422	5.93789
A	updown	A.satnudSFS1A01G002647	0.076	5.93789
A	down	A.satnudSFS1A01G002648	0.0588	4.90482
A	up	A.satnudSFS1A01G002648	0	4.90482
A	updown	A.satnudSFS1A01G002648	0.0294	4.90482
A	down	A.satnudSFS1A01G002649	0.5472	5.52431
A	up	A.satnudSFS1A01G002649	0.6014	5.52431
A	updown	A.satnudSFS1A01G002649	0.5743	5.52431
A	down	A.satnudSFS1A01G002650	0.0198	0.648414
A	up	A.satnudSFS1A01G002650	0.6276	0.648414
A	updown	A.satnudSFS1A01G002650	0.3237	0.648414
A	down	A.satnudSFS1A01G002654	0.2648	6.55799
A	up	A.satnudSFS1A01G002654	0.4924	6.55799
A	updown	A.satnudSFS1A01G002654	0.3786	6.55799
A	down	A.satnudSFS1A01G002658	0.7498	0.407576
A	up	A.satnudSFS1A01G002658	0.3292	0.407576
A	updown	A.satnudSFS1A01G002658	0.5395	0.407576
A	down	A.satnudSFS1A01G002660	0.6792	2.9455
A	up	A.satnudSFS1A01G002660	0.283	2.9455
A	updown	A.satnudSFS1A01G002660	0.4811	2.9455
A	down	A.satnudSFS1A01G002661	0.283	0.00305381
A	up	A.satnudSFS1A01G002661	0.3038	0.00305381
A	updown	A.satnudSFS1A01G002661	0.2934	0.00305381
A	down	A.satnudSFS1A01G002662	0.3038	11.3569
A	up	A.satnudSFS1A01G002662	0.2122	11.3569
A	updown	A.satnudSFS1A01G002662	0.258	11.3569
A	down	A.satnudSFS1A01G002664	0.1816	0.2924
A	up	A.satnudSFS1A01G002664	0.8566	0.2924
A	updown	A.satnudSFS1A01G002664	0.5191	0.2924
A	down	A.satnudSFS1A01G002672	0.6156	14.2682
A	up	A.satnudSFS1A01G002672	0.6536	14.2682
A	updown	A.satnudSFS1A01G002672	0.6346	14.2682
A	down	A.satnudSFS1A01G002674	0.5912	9.9002
A	up	A.satnudSFS1A01G002674	0.24	9.9002
A	updown	A.satnudSFS1A01G002674	0.4156	9.9002
A	down	A.satnudSFS1A01G002676	0.4804	0.00875263
A	up	A.satnudSFS1A01G002676	0.1608	0.00875263
A	updown	A.satnudSFS1A01G002676	0.3206	0.00875263
A	down	A.satnudSFS1A01G002677	0.6496	0.0719307
A	up	A.satnudSFS1A01G002677	0.0906	0.0719307
A	updown	A.satnudSFS1A01G002677	0.3701	0.0719307
A	down	A.satnudSFS1A01G002679	0.1486	36.4224
A	up	A.satnudSFS1A01G002679	0.0834	36.4224
A	updown	A.satnudSFS1A01G002679	0.116	36.4224
A	down	A.satnudSFS1A01G002680	0	19.7278
A	up	A.satnudSFS1A01G002680	0	19.7278
A	updown	A.satnudSFS1A01G002680	0	19.7278
A	down	A.satnudSFS1A01G002696	0.0884	2.05225
A	up	A.satnudSFS1A01G002696	0.1072	2.05225
A	updown	A.satnudSFS1A01G002696	0.0978	2.05225
A	down	A.satnudSFS1A01G002697	0.085	0.7043
A	up	A.satnudSFS1A01G002697	0.3778	0.7043
A	updown	A.satnudSFS1A01G002697	0.2314	0.7043
A	down	A.satnudSFS1A01G002698	0.288	4.31011
A	up	A.satnudSFS1A01G002698	0.05	4.31011
A	updown	A.satnudSFS1A01G002698	0.169	4.31011
A	down	A.satnudSFS1A01G002699	0.0188	53.2061
A	up	A.satnudSFS1A01G002699	0.8444	53.2061
A	updown	A.satnudSFS1A01G002699	0.4316	53.2061
A	down	A.satnudSFS1A01G002701	0.5252	1.60715
A	up	A.satnudSFS1A01G002701	0.486	1.60715
A	updown	A.satnudSFS1A01G002701	0.5056	1.60715
A	down	A.satnudSFS1A01G002707	0.6124	0.0659697
A	up	A.satnudSFS1A01G002707	0.728	0.0659697
A	updown	A.satnudSFS1A01G002707	0.6702	0.0659697
A	down	A.satnudSFS1A01G002709	0.1958	36.4052
A	up	A.satnudSFS1A01G002709	0.6864	36.4052
A	updown	A.satnudSFS1A01G002709	0.4411	36.4052
A	down	A.satnudSFS1A01G002710	0.086	0.0763359
A	up	A.satnudSFS1A01G002710	0.2922	0.0763359
A	updown	A.satnudSFS1A01G002710	0.1891	0.0763359
A	down	A.satnudSFS1A01G002711	0.275	3.95097
A	up	A.satnudSFS1A01G002711	0.1852	3.95097
A	updown	A.satnudSFS1A01G002711	0.2301	3.95097
A	down	A.satnudSFS1A01G002714	0.6304	20.4954
A	up	A.satnudSFS1A01G002714	0.7618	20.4954
A	updown	A.satnudSFS1A01G002714	0.6961	20.4954
A	down	A.satnudSFS1A01G002716	0.059	6.47863
A	up	A.satnudSFS1A01G002716	0.0828	6.47863
A	updown	A.satnudSFS1A01G002716	0.0709	6.47863
A	down	A.satnudSFS1A01G002719	0.5956	1.11527
A	up	A.satnudSFS1A01G002719	0.176	1.11527
A	updown	A.satnudSFS1A01G002719	0.3858	1.11527
A	down	A.satnudSFS1A01G002722	0.9226	100.375
A	up	A.satnudSFS1A01G002722	0.8576	100.375
A	updown	A.satnudSFS1A01G002722	0.8901	100.375
A	down	A.satnudSFS1A01G002726	0.9322	19.7505
A	up	A.satnudSFS1A01G002726	0.3598	19.7505
A	updown	A.satnudSFS1A01G002726	0.646	19.7505
A	down	A.satnudSFS1A01G002731	0.0582	11.1297
A	up	A.satnudSFS1A01G002731	0.6868	11.1297
A	updown	A.satnudSFS1A01G002731	0.3725	11.1297
A	down	A.satnudSFS1A01G002732	0.1264	4.02745
A	up	A.satnudSFS1A01G002732	0	4.02745
A	updown	A.satnudSFS1A01G002732	0.0632	4.02745
A	down	A.satnudSFS1A01G002733	0.2328	0.00775067
A	up	A.satnudSFS1A01G002733	0.1034	0.00775067
A	updown	A.satnudSFS1A01G002733	0.1681	0.00775067
A	down	A.satnudSFS1A01G002738	0.0176	3.07323
A	up	A.satnudSFS1A01G002738	0.5948	3.07323
A	updown	A.satnudSFS1A01G002738	0.3062	3.07323
A	down	A.satnudSFS1A01G002740	0	31.385
A	up	A.satnudSFS1A01G002740	0.572	31.385
A	updown	A.satnudSFS1A01G002740	0.286	31.385
A	down	A.satnudSFS1A01G002741	0.9402	0.162179
A	up	A.satnudSFS1A01G002741	0.62	0.162179
A	updown	A.satnudSFS1A01G002741	0.7801	0.162179
A	down	A.satnudSFS1A01G002746	0.7952	3.88331
A	up	A.satnudSFS1A01G002746	0.4864	3.88331
A	updown	A.satnudSFS1A01G002746	0.6408	3.88331
A	down	A.satnudSFS1A01G002747	0.021	2.81284
A	up	A.satnudSFS1A01G002747	0.521	2.81284
A	updown	A.satnudSFS1A01G002747	0.271	2.81284
A	down	A.satnudSFS1A01G002748	0.2936	0.774525
A	up	A.satnudSFS1A01G002748	0.19	0.774525
A	updown	A.satnudSFS1A01G002748	0.2418	0.774525
A	down	A.satnudSFS1A01G002751	0.4204	8.72537
A	up	A.satnudSFS1A01G002751	0.0432	8.72537
A	updown	A.satnudSFS1A01G002751	0.2318	8.72537
A	down	A.satnudSFS1A01G002752	0.0552	33.2098
A	up	A.satnudSFS1A01G002752	0.2704	33.2098
A	updown	A.satnudSFS1A01G002752	0.1628	33.2098
A	down	A.satnudSFS1A01G002753	0.2336	11.3638
A	up	A.satnudSFS1A01G002753	0.172	11.3638
A	updown	A.satnudSFS1A01G002753	0.2028	11.3638
A	down	A.satnudSFS1A01G002755	0.3264	1.15614
A	up	A.satnudSFS1A01G002755	0.4094	1.15614
A	updown	A.satnudSFS1A01G002755	0.3679	1.15614
A	down	A.satnudSFS1A01G002756	0.0924	6.27194
A	up	A.satnudSFS1A01G002756	0.648	6.27194
A	updown	A.satnudSFS1A01G002756	0.3702	6.27194
A	down	A.satnudSFS1A01G002764	0.3086	3.78189
A	up	A.satnudSFS1A01G002764	0.8226	3.78189
A	updown	A.satnudSFS1A01G002764	0.5656	3.78189
A	down	A.satnudSFS1A01G002778	0.0142	8.82056
A	up	A.satnudSFS1A01G002778	0.4668	8.82056
A	updown	A.satnudSFS1A01G002778	0.2405	8.82056
A	down	A.satnudSFS1A01G002783	0.1696	15.5723
A	up	A.satnudSFS1A01G002783	0.8032	15.5723
A	updown	A.satnudSFS1A01G002783	0.4864	15.5723
A	down	A.satnudSFS1A01G002784	0.027	1.51778
A	up	A.satnudSFS1A01G002784	0.6368	1.51778
A	updown	A.satnudSFS1A01G002784	0.3319	1.51778
A	down	A.satnudSFS1A01G002790	0.3112	4.7873
A	up	A.satnudSFS1A01G002790	0.166	4.7873
A	updown	A.satnudSFS1A01G002790	0.2386	4.7873
A	down	A.satnudSFS1A01G002794	0.9804	2.3848
A	up	A.satnudSFS1A01G002794	0.161	2.3848
A	updown	A.satnudSFS1A01G002794	0.5707	2.3848
A	down	A.satnudSFS1A01G002798	0.2414	9.04346
A	up	A.satnudSFS1A01G002798	0.0602	9.04346
A	updown	A.satnudSFS1A01G002798	0.1508	9.04346
A	down	A.satnudSFS1A01G002799	0.2078	18.6467
A	up	A.satnudSFS1A01G002799	0.2382	18.6467
A	updown	A.satnudSFS1A01G002799	0.223	18.6467
A	down	A.satnudSFS1A01G002800	0.7662	4.18484
A	up	A.satnudSFS1A01G002800	0.7504	4.18484
A	updown	A.satnudSFS1A01G002800	0.7583	4.18484
A	down	A.satnudSFS1A01G002801	0.1026	0.610312
A	up	A.satnudSFS1A01G002801	0.7148	0.610312
A	updown	A.satnudSFS1A01G002801	0.4087	0.610312
A	down	A.satnudSFS1A01G002807	0.7386	3.37777
A	up	A.satnudSFS1A01G002807	0.8542	3.37777
A	updown	A.satnudSFS1A01G002807	0.7964	3.37777
A	down	A.satnudSFS1A01G002827	0.5028	6.74261
A	up	A.satnudSFS1A01G002827	0.5268	6.74261
A	updown	A.satnudSFS1A01G002827	0.5148	6.74261
A	down	A.satnudSFS1A01G002828	0.5372	10.5526
A	up	A.satnudSFS1A01G002828	0.54	10.5526
A	updown	A.satnudSFS1A01G002828	0.5386	10.5526
A	down	A.satnudSFS1A01G002829	1	0.00031974
A	up	A.satnudSFS1A01G002829	0.903	0.00031974
A	updown	A.satnudSFS1A01G002829	0.9515	0.00031974
A	down	A.satnudSFS1A01G002831	0.2948	0.360118
A	up	A.satnudSFS1A01G002831	0.1186	0.360118
A	updown	A.satnudSFS1A01G002831	0.2067	0.360118
A	down	A.satnudSFS1A01G002838	0.7366	7.099
A	up	A.satnudSFS1A01G002838	0.3166	7.099
A	updown	A.satnudSFS1A01G002838	0.5266	7.099
A	down	A.satnudSFS1A01G002839	0.4822	110.617
A	up	A.satnudSFS1A01G002839	0.8266	110.617
A	updown	A.satnudSFS1A01G002839	0.6544	110.617
A	down	A.satnudSFS1A01G002840	0.532	0.00285758
A	up	A.satnudSFS1A01G002840	0.6742	0.00285758
A	updown	A.satnudSFS1A01G002840	0.6031	0.00285758
A	down	A.satnudSFS1A01G002841	0.2648	38.7109
A	up	A.satnudSFS1A01G002841	0.5464	38.7109
A	updown	A.satnudSFS1A01G002841	0.4056	38.7109
A	down	A.satnudSFS1A01G002848	0.1802	0.0400553
A	up	A.satnudSFS1A01G002848	0.1338	0.0400553
A	updown	A.satnudSFS1A01G002848	0.157	0.0400553
A	down	A.satnudSFS1A01G002851	0.6694	0.00059142
A	up	A.satnudSFS1A01G002851	0.7288	0.00059142
A	updown	A.satnudSFS1A01G002851	0.6991	0.00059142
A	down	A.satnudSFS1A01G002852	0.0628	3.11354
A	up	A.satnudSFS1A01G002852	0.7148	3.11354
A	updown	A.satnudSFS1A01G002852	0.3888	3.11354
A	down	A.satnudSFS1A01G002854	0.5962	43.1612
A	up	A.satnudSFS1A01G002854	0.04	43.1612
A	updown	A.satnudSFS1A01G002854	0.3181	43.1612
A	down	A.satnudSFS1A01G002856	0.2082	33.8447
A	up	A.satnudSFS1A01G002856	0.302	33.8447
A	updown	A.satnudSFS1A01G002856	0.2551	33.8447
A	down	A.satnudSFS1A01G002858	0.055	55.4169
A	up	A.satnudSFS1A01G002858	0.804	55.4169
A	updown	A.satnudSFS1A01G002858	0.4295	55.4169
A	down	A.satnudSFS1A01G002860	0.0322	3.79303
A	up	A.satnudSFS1A01G002860	0.8766	3.79303
A	updown	A.satnudSFS1A01G002860	0.4544	3.79303
A	down	A.satnudSFS1A01G002861	0.1398	0.6108
A	up	A.satnudSFS1A01G002861	0.0914	0.6108
A	updown	A.satnudSFS1A01G002861	0.1156	0.6108
A	down	A.satnudSFS1A01G002862	0	0.746562
A	up	A.satnudSFS1A01G002862	0.1398	0.746562
A	updown	A.satnudSFS1A01G002862	0.0699	0.746562
A	down	A.satnudSFS1A01G002863	0.1302	0.0734688
A	up	A.satnudSFS1A01G002863	0.0736	0.0734688
A	updown	A.satnudSFS1A01G002863	0.1019	0.0734688
A	down	A.satnudSFS1A01G002864	0.0494	1.7588
A	up	A.satnudSFS1A01G002864	0.532	1.7588
A	updown	A.satnudSFS1A01G002864	0.2907	1.7588
A	down	A.satnudSFS1A01G002866	0.1892	3.13997
A	up	A.satnudSFS1A01G002866	0.7248	3.13997
A	updown	A.satnudSFS1A01G002866	0.457	3.13997
A	down	A.satnudSFS1A01G002868	0.1904	8.82527
A	up	A.satnudSFS1A01G002868	0.2462	8.82527
A	updown	A.satnudSFS1A01G002868	0.2183	8.82527
A	down	A.satnudSFS1A01G002869	0.1164	8.03553
A	up	A.satnudSFS1A01G002869	0.5476	8.03553
A	updown	A.satnudSFS1A01G002869	0.332	8.03553
A	down	A.satnudSFS1A01G002870	0.0628	49.733
A	up	A.satnudSFS1A01G002870	0.7628	49.733
A	updown	A.satnudSFS1A01G002870	0.4128	49.733
A	down	A.satnudSFS1A01G002886	0.0352	9.18337
A	up	A.satnudSFS1A01G002886	0.7362	9.18337
A	updown	A.satnudSFS1A01G002886	0.3857	9.18337
A	down	A.satnudSFS1A01G002896	0.6028	0.00738009
A	up	A.satnudSFS1A01G002896	0.9398	0.00738009
A	updown	A.satnudSFS1A01G002896	0.7713	0.00738009
A	down	A.satnudSFS1A01G002897	0.9232	3.72326
A	up	A.satnudSFS1A01G002897	0.1892	3.72326
A	updown	A.satnudSFS1A01G002897	0.5562	3.72326
A	down	A.satnudSFS1A01G002898	0.5302	8.65249
A	up	A.satnudSFS1A01G002898	0.3998	8.65249
A	updown	A.satnudSFS1A01G002898	0.465	8.65249
A	down	A.satnudSFS1A01G002900	0.0788	6.02266
A	up	A.satnudSFS1A01G002900	0.6498	6.02266
A	updown	A.satnudSFS1A01G002900	0.3643	6.02266
A	down	A.satnudSFS1A01G002901	0.0612	5.90846
A	up	A.satnudSFS1A01G002901	0.5346	5.90846
A	updown	A.satnudSFS1A01G002901	0.2979	5.90846
A	down	A.satnudSFS1A01G002907	0.0282	5.3218
A	up	A.satnudSFS1A01G002907	0.4634	5.3218
A	updown	A.satnudSFS1A01G002907	0.2458	5.3218
A	down	A.satnudSFS1A01G002908	0.304	1.94512
A	up	A.satnudSFS1A01G002908	0.0062	1.94512
A	updown	A.satnudSFS1A01G002908	0.1551	1.94512
A	down	A.satnudSFS1A01G002909	0.2242	0.835924
A	up	A.satnudSFS1A01G002909	0.7894	0.835924
A	updown	A.satnudSFS1A01G002909	0.5068	0.835924
A	down	A.satnudSFS1A01G002910	0.1362	0.0186832
A	up	A.satnudSFS1A01G002910	0.9318	0.0186832
A	updown	A.satnudSFS1A01G002910	0.534	0.0186832
A	down	A.satnudSFS1A01G002911	0.9152	1.74734
A	up	A.satnudSFS1A01G002911	0.9048	1.74734
A	updown	A.satnudSFS1A01G002911	0.91	1.74734
A	down	A.satnudSFS1A01G002921	0.0692	0.00629593
A	up	A.satnudSFS1A01G002921	0.2108	0.00629593
A	updown	A.satnudSFS1A01G002921	0.14	0.00629593
A	down	A.satnudSFS1A01G002979	0.944	0.0271613
A	up	A.satnudSFS1A01G002979	0.1162	0.0271613
A	updown	A.satnudSFS1A01G002979	0.5301	0.0271613
A	down	A.satnudSFS1A01G003045	0.0168	12.6799
A	up	A.satnudSFS1A01G003045	0.316	12.6799
A	updown	A.satnudSFS1A01G003045	0.1664	12.6799
A	down	A.satnudSFS1A01G003117	0.9544	2.17209
A	up	A.satnudSFS1A01G003117	0.4228	2.17209
A	updown	A.satnudSFS1A01G003117	0.6886	2.17209
A	down	A.satnudSFS1A01G003159	0.6984	69.8147
A	up	A.satnudSFS1A01G003159	0.5312	69.8147
A	updown	A.satnudSFS1A01G003159	0.6148	69.8147
A	down	A.satnudSFS1A01G003168	0.041	25.6704
A	up	A.satnudSFS1A01G003168	0.794	25.6704
A	updown	A.satnudSFS1A01G003168	0.4175	25.6704
A	down	A.satnudSFS1A01G003394	0.655	0.370988
A	up	A.satnudSFS1A01G003394	0.0582	0.370988
A	updown	A.satnudSFS1A01G003394	0.3566	0.370988
A	down	A.satnudSFS1A01G004100	0.5238	0.474444
A	up	A.satnudSFS1A01G004100	0.2924	0.474444
A	updown	A.satnudSFS1A01G004100	0.4081	0.474444
A	down	A.satnudSFS1A01G004102	0.6874	15.3598
A	up	A.satnudSFS1A01G004102	0.9226	15.3598
A	updown	A.satnudSFS1A01G004102	0.805	15.3598
A	down	A.satnudSFS1A01G004108	0.7892	0.228507
A	up	A.satnudSFS1A01G004108	0.0502	0.228507
A	updown	A.satnudSFS1A01G004108	0.4197	0.228507
A	down	A.satnudSFS1A01G004110	0.847	0.0890303
A	up	A.satnudSFS1A01G004110	0.8452	0.0890303
A	updown	A.satnudSFS1A01G004110	0.8461	0.0890303
A	down	A.satnudSFS1A01G004113	0.0872	0.00381598
A	up	A.satnudSFS1A01G004113	0.5452	0.00381598
A	updown	A.satnudSFS1A01G004113	0.3162	0.00381598
A	down	A.satnudSFS1A01G004117	0.0548	2.82555
A	up	A.satnudSFS1A01G004117	0.5174	2.82555
A	updown	A.satnudSFS1A01G004117	0.2861	2.82555
A	down	A.satnudSFS1A01G004118	0.1248	0.835698
A	up	A.satnudSFS1A01G004118	0.3616	0.835698
A	updown	A.satnudSFS1A01G004118	0.2432	0.835698
A	down	A.satnudSFS1A01G004127	0.283	0.37645
A	up	A.satnudSFS1A01G004127	0.6202	0.37645
A	updown	A.satnudSFS1A01G004127	0.4516	0.37645
A	down	A.satnudSFS1A01G004185	0.986	0
A	up	A.satnudSFS1A01G004185	0.0418	0
A	updown	A.satnudSFS1A01G004185	0.5139	0
A	down	A.satnudSFS1A01G004255	0.1398	24.8907
A	up	A.satnudSFS1A01G004255	0.7114	24.8907
A	updown	A.satnudSFS1A01G004255	0.4256	24.8907
A	down	A.satnudSFS1A01G004257	1	0
A	up	A.satnudSFS1A01G004257	0.9982	0
A	updown	A.satnudSFS1A01G004257	0.9991	0
A	down	A.satnudSFS1A01G004342	0.0168	2.82426
A	up	A.satnudSFS1A01G004342	0.0896	2.82426
A	updown	A.satnudSFS1A01G004342	0.0532	2.82426
A	down	A.satnudSFS1A01G004429	0.0886	0.00934842
A	up	A.satnudSFS1A01G004429	0.0512	0.00934842
A	updown	A.satnudSFS1A01G004429	0.0699	0.00934842
A	down	A.satnudSFS1A01G004727	0.3758	0
A	up	A.satnudSFS1A01G004727	0.8536	0
A	updown	A.satnudSFS1A01G004727	0.6147	0
A	down	A.satnudSFS1A01G004998	0.0666	1.15509
A	up	A.satnudSFS1A01G004998	0.4268	1.15509
A	updown	A.satnudSFS1A01G004998	0.2467	1.15509
A	down	A.satnudSFS1A01G004999	0.468	17.9479
A	up	A.satnudSFS1A01G004999	0.0102	17.9479
A	updown	A.satnudSFS1A01G004999	0.2391	17.9479
A	down	A.satnudSFS1A01G005001	0.1576	41.3041
A	up	A.satnudSFS1A01G005001	0.1614	41.3041
A	updown	A.satnudSFS1A01G005001	0.1595	41.3041
A	down	A.satnudSFS1A01G005002	0.1614	7.94267
A	up	A.satnudSFS1A01G005002	0.7558	7.94267
A	updown	A.satnudSFS1A01G005002	0.4586	7.94267
A	down	A.satnudSFS1A01G005003	0.7402	10.4871
A	up	A.satnudSFS1A01G005003	0.446	10.4871
A	updown	A.satnudSFS1A01G005003	0.5931	10.4871
A	down	A.satnudSFS1A01G005005	0	4.28471
A	up	A.satnudSFS1A01G005005	0.6772	4.28471
A	updown	A.satnudSFS1A01G005005	0.3386	4.28471
A	down	A.satnudSFS1A01G005006	0.3562	17.3135
A	up	A.satnudSFS1A01G005006	0.238	17.3135
A	updown	A.satnudSFS1A01G005006	0.2971	17.3135
A	down	A.satnudSFS1A01G005028	0.3854	80.906
A	up	A.satnudSFS1A01G005028	0.1096	80.906
A	updown	A.satnudSFS1A01G005028	0.2475	80.906
A	down	A.satnudSFS1A01G005029	0.2952	0.463118
A	up	A.satnudSFS1A01G005029	0.5222	0.463118
A	updown	A.satnudSFS1A01G005029	0.4087	0.463118
A	down	A.satnudSFS1A01G005034	0.2998	73.96
A	up	A.satnudSFS1A01G005034	0.2348	73.96
A	updown	A.satnudSFS1A01G005034	0.2673	73.96
A	down	A.satnudSFS1A01G005035	0.1776	9.73409
A	up	A.satnudSFS1A01G005035	0.0582	9.73409
A	updown	A.satnudSFS1A01G005035	0.1179	9.73409
A	down	A.satnudSFS1A01G005039	0.0842	2.52219
A	up	A.satnudSFS1A01G005039	0.307	2.52219
A	updown	A.satnudSFS1A01G005039	0.1956	2.52219
A	down	A.satnudSFS1A01G005041	0.8026	2.30692
A	up	A.satnudSFS1A01G005041	0.1004	2.30692
A	updown	A.satnudSFS1A01G005041	0.4515	2.30692
A	down	A.satnudSFS1A01G005042	0.4048	18.1207
A	up	A.satnudSFS1A01G005042	0.606	18.1207
A	updown	A.satnudSFS1A01G005042	0.5054	18.1207
A	down	A.satnudSFS1A01G005043	0.0254	0.450103
A	up	A.satnudSFS1A01G005043	0.4838	0.450103
A	updown	A.satnudSFS1A01G005043	0.2546	0.450103
A	down	A.satnudSFS1A01G005044	0.0202	10.633
A	up	A.satnudSFS1A01G005044	0.5274	10.633
A	updown	A.satnudSFS1A01G005044	0.2738	10.633
A	down	A.satnudSFS1A01G005045	0.0596	18.1949
A	up	A.satnudSFS1A01G005045	0.757	18.1949
A	updown	A.satnudSFS1A01G005045	0.4083	18.1949
A	down	A.satnudSFS1A01G005047	0.6656	0.131797
A	up	A.satnudSFS1A01G005047	0.756	0.131797
A	updown	A.satnudSFS1A01G005047	0.7108	0.131797
A	down	A.satnudSFS1A01G005048	0.8202	16.4119
A	up	A.satnudSFS1A01G005048	0.6968	16.4119
A	updown	A.satnudSFS1A01G005048	0.7585	16.4119
A	down	A.satnudSFS1A01G005049	0.0654	38.0488
A	up	A.satnudSFS1A01G005049	0.1282	38.0488
A	updown	A.satnudSFS1A01G005049	0.0968	38.0488
A	down	A.satnudSFS1A01G005051	0.0934	0.555805
A	up	A.satnudSFS1A01G005051	0.541	0.555805
A	updown	A.satnudSFS1A01G005051	0.3172	0.555805
A	down	A.satnudSFS1A01G005055	0.1052	4.94815
A	up	A.satnudSFS1A01G005055	0.1482	4.94815
A	updown	A.satnudSFS1A01G005055	0.1267	4.94815
A	down	A.satnudSFS1A01G005056	0.8296	50.4305
A	up	A.satnudSFS1A01G005056	0.0276	50.4305
A	updown	A.satnudSFS1A01G005056	0.4286	50.4305
A	down	A.satnudSFS1A01G005057	0	5.80104
A	up	A.satnudSFS1A01G005057	0.817	5.80104
A	updown	A.satnudSFS1A01G005057	0.4085	5.80104
A	down	A.satnudSFS1A01G005058	0.014	2.5425
A	up	A.satnudSFS1A01G005058	0.85	2.5425
A	updown	A.satnudSFS1A01G005058	0.432	2.5425
A	down	A.satnudSFS1A01G005059	0.0564	1.39927
A	up	A.satnudSFS1A01G005059	0.5064	1.39927
A	updown	A.satnudSFS1A01G005059	0.2814	1.39927
A	down	A.satnudSFS1A01G005064	0.7036	3.98945
A	up	A.satnudSFS1A01G005064	0.1684	3.98945
A	updown	A.satnudSFS1A01G005064	0.436	3.98945
A	down	A.satnudSFS1A01G005065	0.272	3.78584
A	up	A.satnudSFS1A01G005065	0.7096	3.78584
A	updown	A.satnudSFS1A01G005065	0.4908	3.78584
A	down	A.satnudSFS1A01G005071	0.8276	15.2083
A	up	A.satnudSFS1A01G005071	0.7276	15.2083
A	updown	A.satnudSFS1A01G005071	0.7776	15.2083
A	down	A.satnudSFS1A01G005074	0.2392	9.38194
A	up	A.satnudSFS1A01G005074	0.7332	9.38194
A	updown	A.satnudSFS1A01G005074	0.4862	9.38194
A	down	A.satnudSFS1A01G005075	0.467	2.98285
A	up	A.satnudSFS1A01G005075	0.103	2.98285
A	updown	A.satnudSFS1A01G005075	0.285	2.98285
A	down	A.satnudSFS1A01G005076	0.0206	11.861
A	up	A.satnudSFS1A01G005076	0.2738	11.861
A	updown	A.satnudSFS1A01G005076	0.1472	11.861
A	down	A.satnudSFS1A01G005077	0.1378	145.984
A	up	A.satnudSFS1A01G005077	0.3518	145.984
A	updown	A.satnudSFS1A01G005077	0.2448	145.984
A	down	A.satnudSFS1A01G005078	0.1162	0.690376
A	up	A.satnudSFS1A01G005078	0.3186	0.690376
A	updown	A.satnudSFS1A01G005078	0.2174	0.690376
A	down	A.satnudSFS1A01G005079	0.6456	9.74862
A	up	A.satnudSFS1A01G005079	0.5626	9.74862
A	updown	A.satnudSFS1A01G005079	0.6041	9.74862
A	down	A.satnudSFS1A01G005081	0.664	24.4138
A	up	A.satnudSFS1A01G005081	0.7014	24.4138
A	updown	A.satnudSFS1A01G005081	0.6827	24.4138
A	down	A.satnudSFS1A01G005082	0.2308	1.06055
A	up	A.satnudSFS1A01G005082	0.765	1.06055
A	updown	A.satnudSFS1A01G005082	0.4979	1.06055
A	down	A.satnudSFS1A01G005085	0.3564	28.0014
A	up	A.satnudSFS1A01G005085	0.3312	28.0014
A	updown	A.satnudSFS1A01G005085	0.3438	28.0014
A	down	A.satnudSFS1A01G005087	0.9106	2.72513
A	up	A.satnudSFS1A01G005087	0.5706	2.72513
A	updown	A.satnudSFS1A01G005087	0.7406	2.72513
A	down	A.satnudSFS1A01G005088	0.117	1.49278
A	up	A.satnudSFS1A01G005088	0.9274	1.49278
A	updown	A.satnudSFS1A01G005088	0.5222	1.49278
A	down	A.satnudSFS1A01G005089	0.0236	26.8905
A	up	A.satnudSFS1A01G005089	0.6634	26.8905
A	updown	A.satnudSFS1A01G005089	0.3435	26.8905
A	down	A.satnudSFS1A01G005091	0.4122	2.34423
A	up	A.satnudSFS1A01G005091	0.5672	2.34423
A	updown	A.satnudSFS1A01G005091	0.4897	2.34423
A	down	A.satnudSFS1A01G005093	0.434	1.71905
A	up	A.satnudSFS1A01G005093	0.4934	1.71905
A	updown	A.satnudSFS1A01G005093	0.4637	1.71905
A	down	A.satnudSFS1A01G005095	0.0292	3.51678
A	up	A.satnudSFS1A01G005095	0.1898	3.51678
A	updown	A.satnudSFS1A01G005095	0.1095	3.51678
A	down	A.satnudSFS1A01G005096	0.181	5.3473
A	up	A.satnudSFS1A01G005096	0.0138	5.3473
A	updown	A.satnudSFS1A01G005096	0.0974	5.3473
A	down	A.satnudSFS1A01G005103	0.3342	0.484327
A	up	A.satnudSFS1A01G005103	0.6518	0.484327
A	updown	A.satnudSFS1A01G005103	0.493	0.484327
A	down	A.satnudSFS1A01G005104	0.6198	3.85948
A	up	A.satnudSFS1A01G005104	0.1428	3.85948
A	updown	A.satnudSFS1A01G005104	0.3813	3.85948
A	down	A.satnudSFS1A01G005107	0.762	8.84838
A	up	A.satnudSFS1A01G005107	0.1274	8.84838
A	updown	A.satnudSFS1A01G005107	0.4447	8.84838
A	down	A.satnudSFS1A01G005108	0.195	3.93815
A	up	A.satnudSFS1A01G005108	0.1236	3.93815
A	updown	A.satnudSFS1A01G005108	0.1593	3.93815
A	down	A.satnudSFS1A01G005109	0.1756	0.0946542
A	up	A.satnudSFS1A01G005109	0.9438	0.0946542
A	updown	A.satnudSFS1A01G005109	0.5597	0.0946542
A	down	A.satnudSFS1A01G005112	0.2548	15.1756
A	up	A.satnudSFS1A01G005112	0.0314	15.1756
A	updown	A.satnudSFS1A01G005112	0.1431	15.1756
A	down	A.satnudSFS1A01G005113	0.3958	0.562994
A	up	A.satnudSFS1A01G005113	0.7826	0.562994
A	updown	A.satnudSFS1A01G005113	0.5892	0.562994
A	down	A.satnudSFS1A01G005116	0.729	0.342328
A	up	A.satnudSFS1A01G005116	0.0734	0.342328
A	updown	A.satnudSFS1A01G005116	0.4012	0.342328
A	down	A.satnudSFS1A01G005117	0	4.61299
A	up	A.satnudSFS1A01G005117	0.899	4.61299
A	updown	A.satnudSFS1A01G005117	0.4495	4.61299
A	down	A.satnudSFS1A01G005118	0.4466	21.7259
A	up	A.satnudSFS1A01G005118	0.2162	21.7259
A	updown	A.satnudSFS1A01G005118	0.3314	21.7259
A	down	A.satnudSFS1A01G005124	0.7522	0.179968
A	up	A.satnudSFS1A01G005124	0.07	0.179968
A	updown	A.satnudSFS1A01G005124	0.4111	0.179968
A	down	A.satnudSFS1A01G005125	0.6	16.3762
A	up	A.satnudSFS1A01G005125	0.6632	16.3762
A	updown	A.satnudSFS1A01G005125	0.6316	16.3762
A	down	A.satnudSFS1A01G005137	0.4066	1.33463
A	up	A.satnudSFS1A01G005137	0.4744	1.33463
A	updown	A.satnudSFS1A01G005137	0.4405	1.33463
A	down	A.satnudSFS1A01G005138	0.7802	13.4441
A	up	A.satnudSFS1A01G005138	0.4548	13.4441
A	updown	A.satnudSFS1A01G005138	0.6175	13.4441
A	down	A.satnudSFS1A01G005142	0.3152	27.8783
A	up	A.satnudSFS1A01G005142	0.899	27.8783
A	updown	A.satnudSFS1A01G005142	0.6071	27.8783
A	down	A.satnudSFS1A01G005144	0.3412	0.0191708
A	up	A.satnudSFS1A01G005144	0.87	0.0191708
A	updown	A.satnudSFS1A01G005144	0.6056	0.0191708
A	down	A.satnudSFS1A01G005145	0.8118	17.513
A	up	A.satnudSFS1A01G005145	0.1946	17.513
A	updown	A.satnudSFS1A01G005145	0.5032	17.513
A	down	A.satnudSFS1A01G005153	0.383	1.50459
A	up	A.satnudSFS1A01G005153	0.2584	1.50459
A	updown	A.satnudSFS1A01G005153	0.3207	1.50459
A	down	A.satnudSFS1A01G005156	0.4324	1.31066
A	up	A.satnudSFS1A01G005156	0.7982	1.31066
A	updown	A.satnudSFS1A01G005156	0.6153	1.31066
A	down	A.satnudSFS1A01G005159	0.3562	4.00471
A	up	A.satnudSFS1A01G005159	0.0536	4.00471
A	updown	A.satnudSFS1A01G005159	0.2049	4.00471
A	down	A.satnudSFS1A01G005164	0.6816	0.00177923
A	up	A.satnudSFS1A01G005164	0.7468	0.00177923
A	updown	A.satnudSFS1A01G005164	0.7142	0.00177923
A	down	A.satnudSFS1A01G005165	0	0.0810579
A	up	A.satnudSFS1A01G005165	0.5848	0.0810579
A	updown	A.satnudSFS1A01G005165	0.2924	0.0810579
A	down	A.satnudSFS1A01G005166	0.1382	13.8778
A	up	A.satnudSFS1A01G005166	0.4762	13.8778
A	updown	A.satnudSFS1A01G005166	0.3072	13.8778
A	down	A.satnudSFS1A01G005167	0	2.8285
A	up	A.satnudSFS1A01G005167	0.7024	2.8285
A	updown	A.satnudSFS1A01G005167	0.3512	2.8285
A	down	A.satnudSFS1A01G005168	0.0156	7.72513
A	up	A.satnudSFS1A01G005168	0.374	7.72513
A	updown	A.satnudSFS1A01G005168	0.1948	7.72513
A	down	A.satnudSFS1A01G005172	0.6362	0.226803
A	up	A.satnudSFS1A01G005172	0.6502	0.226803
A	updown	A.satnudSFS1A01G005172	0.6432	0.226803
A	down	A.satnudSFS1A01G005174	0.5106	6.42473
A	up	A.satnudSFS1A01G005174	0.0126	6.42473
A	updown	A.satnudSFS1A01G005174	0.2616	6.42473
A	down	A.satnudSFS1A01G005176	0.1468	2.08341
A	up	A.satnudSFS1A01G005176	0.8586	2.08341
A	updown	A.satnudSFS1A01G005176	0.5027	2.08341
A	down	A.satnudSFS1A01G005177	0.4358	10.7342
A	up	A.satnudSFS1A01G005177	0.3986	10.7342
A	updown	A.satnudSFS1A01G005177	0.4172	10.7342
A	down	A.satnudSFS1A01G005178	0.6394	32.6498
A	up	A.satnudSFS1A01G005178	0.8444	32.6498
A	updown	A.satnudSFS1A01G005178	0.7419	32.6498
A	down	A.satnudSFS1A01G005180	0	1.34393
A	up	A.satnudSFS1A01G005180	0.7248	1.34393
A	updown	A.satnudSFS1A01G005180	0.3624	1.34393
A	down	A.satnudSFS1A01G005181	0.7778	1.65818
A	up	A.satnudSFS1A01G005181	0.8186	1.65818
A	updown	A.satnudSFS1A01G005181	0.7982	1.65818
A	down	A.satnudSFS1A01G005182	0.0094	3.61945
A	up	A.satnudSFS1A01G005182	0.7668	3.61945
A	updown	A.satnudSFS1A01G005182	0.3881	3.61945
A	down	A.satnudSFS1A01G005183	0.0076	6.02152
A	up	A.satnudSFS1A01G005183	0.515	6.02152
A	updown	A.satnudSFS1A01G005183	0.2613	6.02152
A	down	A.satnudSFS1A01G005184	0.638	43.2662
A	up	A.satnudSFS1A01G005184	0.0572	43.2662
A	updown	A.satnudSFS1A01G005184	0.3476	43.2662
A	down	A.satnudSFS1A01G005185	0.0218	42.0631
A	up	A.satnudSFS1A01G005185	0.0734	42.0631
A	updown	A.satnudSFS1A01G005185	0.0476	42.0631
A	down	A.satnudSFS1A01G005186	0	8.38564
A	up	A.satnudSFS1A01G005186	0.0092	8.38564
A	updown	A.satnudSFS1A01G005186	0.0046	8.38564
A	down	A.satnudSFS1A01G005187	0.0218	11.5821
A	up	A.satnudSFS1A01G005187	0.9026	11.5821
A	updown	A.satnudSFS1A01G005187	0.4622	11.5821
A	down	A.satnudSFS1A01G005188	0.2698	60.5221
A	up	A.satnudSFS1A01G005188	0.6546	60.5221
A	updown	A.satnudSFS1A01G005188	0.4622	60.5221
A	down	A.satnudSFS1A01G005191	0.7418	9.50097
A	up	A.satnudSFS1A01G005191	0.6306	9.50097
A	updown	A.satnudSFS1A01G005191	0.6862	9.50097
A	down	A.satnudSFS1A01G005193	0.0498	2.68309
A	up	A.satnudSFS1A01G005193	0.312	2.68309
A	updown	A.satnudSFS1A01G005193	0.1809	2.68309
A	down	A.satnudSFS1A01G005194	0	0.56116
A	up	A.satnudSFS1A01G005194	0.0836	0.56116
A	updown	A.satnudSFS1A01G005194	0.0418	0.56116
A	down	A.satnudSFS1A01G005195	0.0498	19.0031
A	up	A.satnudSFS1A01G005195	0.6402	19.0031
A	updown	A.satnudSFS1A01G005195	0.345	19.0031
A	down	A.satnudSFS1A01G005196	0.6452	0.950738
A	up	A.satnudSFS1A01G005196	0.5218	0.950738
A	updown	A.satnudSFS1A01G005196	0.5835	0.950738
A	down	A.satnudSFS1A01G005197	0.8546	0.0144033
A	up	A.satnudSFS1A01G005197	0.5926	0.0144033
A	updown	A.satnudSFS1A01G005197	0.7236	0.0144033
A	down	A.satnudSFS1A01G005201	0.0622	1.39619
A	up	A.satnudSFS1A01G005201	0.7986	1.39619
A	updown	A.satnudSFS1A01G005201	0.4304	1.39619
A	down	A.satnudSFS1A01G005205	0.0934	2.02531
A	up	A.satnudSFS1A01G005205	0.7338	2.02531
A	updown	A.satnudSFS1A01G005205	0.4136	2.02531
A	down	A.satnudSFS1A01G005206	0.1346	13.3492
A	up	A.satnudSFS1A01G005206	0.1508	13.3492
A	updown	A.satnudSFS1A01G005206	0.1427	13.3492
A	down	A.satnudSFS1A01G005207	0.0134	36.4303
A	up	A.satnudSFS1A01G005207	0.4662	36.4303
A	updown	A.satnudSFS1A01G005207	0.2398	36.4303
A	down	A.satnudSFS1A01G005208	0.1496	0.247891
A	up	A.satnudSFS1A01G005208	0.7746	0.247891
A	updown	A.satnudSFS1A01G005208	0.4621	0.247891
A	down	A.satnudSFS1A01G005209	0.3242	5.00977
A	up	A.satnudSFS1A01G005209	0.558	5.00977
A	updown	A.satnudSFS1A01G005209	0.4411	5.00977
A	down	A.satnudSFS1A01G005210	0.9742	3.42896
A	up	A.satnudSFS1A01G005210	0.8824	3.42896
A	updown	A.satnudSFS1A01G005210	0.9283	3.42896
A	down	A.satnudSFS1A01G005213	0.4822	13.8779
A	up	A.satnudSFS1A01G005213	0.186	13.8779
A	updown	A.satnudSFS1A01G005213	0.3341	13.8779
A	down	A.satnudSFS1A01G005215	0.5546	21.2609
A	up	A.satnudSFS1A01G005215	0.6466	21.2609
A	updown	A.satnudSFS1A01G005215	0.6006	21.2609
A	down	A.satnudSFS1A01G005216	0.941	20.0052
A	up	A.satnudSFS1A01G005216	0.6142	20.0052
A	updown	A.satnudSFS1A01G005216	0.7776	20.0052
A	down	A.satnudSFS1A01G005217	0.0404	6.13625
A	up	A.satnudSFS1A01G005217	0.585	6.13625
A	updown	A.satnudSFS1A01G005217	0.3127	6.13625
A	down	A.satnudSFS1A01G005218	0.0502	7.81374
A	up	A.satnudSFS1A01G005218	0.261	7.81374
A	updown	A.satnudSFS1A01G005218	0.1556	7.81374
A	down	A.satnudSFS1A01G005220	0	39.8361
A	up	A.satnudSFS1A01G005220	0.7286	39.8361
A	updown	A.satnudSFS1A01G005220	0.3643	39.8361
A	down	A.satnudSFS1A01G005221	0.1818	25.0233
A	up	A.satnudSFS1A01G005221	0.7012	25.0233
A	updown	A.satnudSFS1A01G005221	0.4415	25.0233
A	down	A.satnudSFS1A01G005222	0.5312	6.40476
A	up	A.satnudSFS1A01G005222	0.364	6.40476
A	updown	A.satnudSFS1A01G005222	0.4476	6.40476
A	down	A.satnudSFS1A01G005226	0.2072	1.47802
A	up	A.satnudSFS1A01G005226	0.299	1.47802
A	updown	A.satnudSFS1A01G005226	0.2531	1.47802
A	down	A.satnudSFS1A01G005227	0.2014	17.3211
A	up	A.satnudSFS1A01G005227	0.1546	17.3211
A	updown	A.satnudSFS1A01G005227	0.178	17.3211
A	down	A.satnudSFS1A01G005229	0.0976	13.5519
A	up	A.satnudSFS1A01G005229	0.543	13.5519
A	updown	A.satnudSFS1A01G005229	0.3203	13.5519
A	down	A.satnudSFS1A01G005230	0.0976	37.5576
A	up	A.satnudSFS1A01G005230	0.3754	37.5576
A	updown	A.satnudSFS1A01G005230	0.2365	37.5576
A	down	A.satnudSFS1A01G005231	0.1176	5.48307
A	up	A.satnudSFS1A01G005231	0.4184	5.48307
A	updown	A.satnudSFS1A01G005231	0.268	5.48307
A	down	A.satnudSFS1A01G005232	0.0498	7.55887
A	up	A.satnudSFS1A01G005232	0.4104	7.55887
A	updown	A.satnudSFS1A01G005232	0.2301	7.55887
A	down	A.satnudSFS1A01G005234	0.576	0.0170953
A	up	A.satnudSFS1A01G005234	0.6658	0.0170953
A	updown	A.satnudSFS1A01G005234	0.6209	0.0170953
A	down	A.satnudSFS1A01G005239	0.0318	15.053
A	up	A.satnudSFS1A01G005239	0.5742	15.053
A	updown	A.satnudSFS1A01G005239	0.303	15.053
A	down	A.satnudSFS1A01G005243	0.2536	29.7838
A	up	A.satnudSFS1A01G005243	0.4802	29.7838
A	updown	A.satnudSFS1A01G005243	0.3669	29.7838
A	down	A.satnudSFS1A01G005245	0.4404	3.26424
A	up	A.satnudSFS1A01G005245	0.6598	3.26424
A	updown	A.satnudSFS1A01G005245	0.5501	3.26424
A	down	A.satnudSFS1A01G005246	0.8904	0.270741
A	up	A.satnudSFS1A01G005246	0.2306	0.270741
A	updown	A.satnudSFS1A01G005246	0.5605	0.270741
A	down	A.satnudSFS1A01G005248	0.1796	0.00153584
A	up	A.satnudSFS1A01G005248	0.506	0.00153584
A	updown	A.satnudSFS1A01G005248	0.3428	0.00153584
A	down	A.satnudSFS1A01G005252	0.0522	0.635418
A	up	A.satnudSFS1A01G005252	0.6136	0.635418
A	updown	A.satnudSFS1A01G005252	0.3329	0.635418
A	down	A.satnudSFS1A01G005253	0.119	12.4664
A	up	A.satnudSFS1A01G005253	0.2494	12.4664
A	updown	A.satnudSFS1A01G005253	0.1842	12.4664
A	down	A.satnudSFS1A01G005256	0.7884	37.8314
A	up	A.satnudSFS1A01G005256	0.2878	37.8314
A	updown	A.satnudSFS1A01G005256	0.5381	37.8314
A	down	A.satnudSFS1A01G005257	0.7936	69.426
A	up	A.satnudSFS1A01G005257	0.6824	69.426
A	updown	A.satnudSFS1A01G005257	0.738	69.426
A	down	A.satnudSFS1A01G005267	0.638	20.7318
A	up	A.satnudSFS1A01G005267	0.6774	20.7318
A	updown	A.satnudSFS1A01G005267	0.6577	20.7318
A	down	A.satnudSFS1A01G005269	0.4724	10.2401
A	up	A.satnudSFS1A01G005269	0.5846	10.2401
A	updown	A.satnudSFS1A01G005269	0.5285	10.2401
A	down	A.satnudSFS1A01G005271	0.8652	1.71425
A	up	A.satnudSFS1A01G005271	0.7084	1.71425
A	updown	A.satnudSFS1A01G005271	0.7868	1.71425
A	down	A.satnudSFS1A01G005272	0.7672	22.8282
A	up	A.satnudSFS1A01G005272	0.473	22.8282
A	updown	A.satnudSFS1A01G005272	0.6201	22.8282
A	down	A.satnudSFS1A01G005273	0	2.58593
A	up	A.satnudSFS1A01G005273	0.8008	2.58593
A	updown	A.satnudSFS1A01G005273	0.4004	2.58593
A	down	A.satnudSFS1A01G005274	0.1018	12.0803
A	up	A.satnudSFS1A01G005274	0.8774	12.0803
A	updown	A.satnudSFS1A01G005274	0.4896	12.0803
A	down	A.satnudSFS1A01G005279	0.3276	56.0913
A	up	A.satnudSFS1A01G005279	0.5306	56.0913
A	updown	A.satnudSFS1A01G005279	0.4291	56.0913
A	down	A.satnudSFS1A01G005280	0.4626	51.1924
A	up	A.satnudSFS1A01G005280	0.0226	51.1924
A	updown	A.satnudSFS1A01G005280	0.2426	51.1924
A	down	A.satnudSFS1A01G005284	0.038	86.3819
A	up	A.satnudSFS1A01G005284	0.8998	86.3819
A	updown	A.satnudSFS1A01G005284	0.4689	86.3819
A	down	A.satnudSFS1A01G005286	0.5216	6.74178
A	up	A.satnudSFS1A01G005286	0.2602	6.74178
A	updown	A.satnudSFS1A01G005286	0.3909	6.74178
A	down	A.satnudSFS1A01G005290	0.8696	0.0802142
A	up	A.satnudSFS1A01G005290	0.3768	0.0802142
A	updown	A.satnudSFS1A01G005290	0.6232	0.0802142
A	down	A.satnudSFS1A01G005291	0.0792	51.0032
A	up	A.satnudSFS1A01G005291	0.7116	51.0032
A	updown	A.satnudSFS1A01G005291	0.3954	51.0032
A	down	A.satnudSFS1A01G005292	0.0552	57.2976
A	up	A.satnudSFS1A01G005292	0.5026	57.2976
A	updown	A.satnudSFS1A01G005292	0.2789	57.2976
A	down	A.satnudSFS1A01G005295	0.1058	3.59033
A	up	A.satnudSFS1A01G005295	0.6624	3.59033
A	updown	A.satnudSFS1A01G005295	0.3841	3.59033
A	down	A.satnudSFS1A01G005297	0.0452	4.27772
A	up	A.satnudSFS1A01G005297	0.1856	4.27772
A	updown	A.satnudSFS1A01G005297	0.1154	4.27772
A	down	A.satnudSFS1A01G005298	0.024	0.0293997
A	up	A.satnudSFS1A01G005298	0.886	0.0293997
A	updown	A.satnudSFS1A01G005298	0.455	0.0293997
A	down	A.satnudSFS1A01G005301	0.0496	7.48913
A	up	A.satnudSFS1A01G005301	0.1018	7.48913
A	updown	A.satnudSFS1A01G005301	0.0757	7.48913
A	down	A.satnudSFS1A01G005303	0.0642	3.80909
A	up	A.satnudSFS1A01G005303	0.7638	3.80909
A	updown	A.satnudSFS1A01G005303	0.414	3.80909
A	down	A.satnudSFS1A01G005309	0.0478	0.690875
A	up	A.satnudSFS1A01G005309	0.6216	0.690875
A	updown	A.satnudSFS1A01G005309	0.3347	0.690875
A	down	A.satnudSFS1A01G005310	0.1004	41.114
A	up	A.satnudSFS1A01G005310	0.1068	41.114
A	updown	A.satnudSFS1A01G005310	0.1036	41.114
A	down	A.satnudSFS1A01G005311	0.0478	4.10219
A	up	A.satnudSFS1A01G005311	0.646	4.10219
A	updown	A.satnudSFS1A01G005311	0.3469	4.10219
A	down	A.satnudSFS1A01G005315	0.1438	5.54887
A	up	A.satnudSFS1A01G005315	0.7	5.54887
A	updown	A.satnudSFS1A01G005315	0.4219	5.54887
A	down	A.satnudSFS1A01G005316	0.3366	12.404
A	up	A.satnudSFS1A01G005316	0.8444	12.404
A	updown	A.satnudSFS1A01G005316	0.5905	12.404
A	down	A.satnudSFS1A01G005317	0.7886	8.3326
A	up	A.satnudSFS1A01G005317	0.5112	8.3326
A	updown	A.satnudSFS1A01G005317	0.6499	8.3326
A	down	A.satnudSFS1A01G005318	0.0926	7.04059
A	up	A.satnudSFS1A01G005318	0.5228	7.04059
A	updown	A.satnudSFS1A01G005318	0.3077	7.04059
A	down	A.satnudSFS1A01G005319	0.156	20.3741
A	up	A.satnudSFS1A01G005319	0.8982	20.3741
A	updown	A.satnudSFS1A01G005319	0.5271	20.3741
A	down	A.satnudSFS1A01G005322	0.4368	14.7496
A	up	A.satnudSFS1A01G005322	0.3888	14.7496
A	updown	A.satnudSFS1A01G005322	0.4128	14.7496
A	down	A.satnudSFS1A01G005323	0.406	3.74167
A	up	A.satnudSFS1A01G005323	0.5154	3.74167
A	updown	A.satnudSFS1A01G005323	0.4607	3.74167
A	down	A.satnudSFS1A01G005324	0.1404	0.391936
A	up	A.satnudSFS1A01G005324	0.9118	0.391936
A	updown	A.satnudSFS1A01G005324	0.5261	0.391936
A	down	A.satnudSFS1A01G005327	0.2858	5.13381
A	up	A.satnudSFS1A01G005327	0.7634	5.13381
A	updown	A.satnudSFS1A01G005327	0.5246	5.13381
A	down	A.satnudSFS1A01G005329	0.6982	18.4243
A	up	A.satnudSFS1A01G005329	0.5986	18.4243
A	updown	A.satnudSFS1A01G005329	0.6484	18.4243
A	down	A.satnudSFS1A01G005330	0.5906	30.793
A	up	A.satnudSFS1A01G005330	0.6302	30.793
A	updown	A.satnudSFS1A01G005330	0.6104	30.793
A	down	A.satnudSFS1A01G005331	0.4862	19.4058
A	up	A.satnudSFS1A01G005331	0.1702	19.4058
A	updown	A.satnudSFS1A01G005331	0.3282	19.4058
A	down	A.satnudSFS1A01G005332	0.2	16.917
A	up	A.satnudSFS1A01G005332	0.2276	16.917
A	updown	A.satnudSFS1A01G005332	0.2138	16.917
A	down	A.satnudSFS1A01G005334	0.3494	2.42786
A	up	A.satnudSFS1A01G005334	0.7752	2.42786
A	updown	A.satnudSFS1A01G005334	0.5623	2.42786
A	down	A.satnudSFS1A01G005335	0.2852	12.869
A	up	A.satnudSFS1A01G005335	0.9504	12.869
A	updown	A.satnudSFS1A01G005335	0.6178	12.869
A	down	A.satnudSFS1A01G005338	0.9426	1.76835
A	up	A.satnudSFS1A01G005338	0.9298	1.76835
A	updown	A.satnudSFS1A01G005338	0.9362	1.76835
A	down	A.satnudSFS1A01G005343	0.029	0.89112
A	up	A.satnudSFS1A01G005343	0.6598	0.89112
A	updown	A.satnudSFS1A01G005343	0.3444	0.89112
A	down	A.satnudSFS1A01G005344	0.029	1.10766
A	up	A.satnudSFS1A01G005344	0.1018	1.10766
A	updown	A.satnudSFS1A01G005344	0.0654	1.10766
A	down	A.satnudSFS1A01G005345	0.0658	5.34528
A	up	A.satnudSFS1A01G005345	0.0318	5.34528
A	updown	A.satnudSFS1A01G005345	0.0488	5.34528
A	down	A.satnudSFS1A01G005346	0.5372	2.13296
A	up	A.satnudSFS1A01G005346	0.0826	2.13296
A	updown	A.satnudSFS1A01G005346	0.3099	2.13296
A	down	A.satnudSFS1A01G005349	0.433	0.124876
A	up	A.satnudSFS1A01G005349	0.5302	0.124876
A	updown	A.satnudSFS1A01G005349	0.4816	0.124876
A	down	A.satnudSFS1A01G005350	0.5302	29.0579
A	up	A.satnudSFS1A01G005350	0.3844	29.0579
A	updown	A.satnudSFS1A01G005350	0.4573	29.0579
A	down	A.satnudSFS1A01G005353	0.7562	0.147483
A	up	A.satnudSFS1A01G005353	0.7832	0.147483
A	updown	A.satnudSFS1A01G005353	0.7697	0.147483
A	down	A.satnudSFS1A01G005354	0.5262	2.63583
A	up	A.satnudSFS1A01G005354	0.428	2.63583
A	updown	A.satnudSFS1A01G005354	0.4771	2.63583
A	down	A.satnudSFS1A01G005357	0.9098	32.4606
A	up	A.satnudSFS1A01G005357	0.6314	32.4606
A	updown	A.satnudSFS1A01G005357	0.7706	32.4606
A	down	A.satnudSFS1A01G005358	0.5076	38.0421
A	up	A.satnudSFS1A01G005358	0.3068	38.0421
A	updown	A.satnudSFS1A01G005358	0.4072	38.0421
A	down	A.satnudSFS1A01G005359	0.7576	30.383
A	up	A.satnudSFS1A01G005359	0.733	30.383
A	updown	A.satnudSFS1A01G005359	0.7453	30.383
A	down	A.satnudSFS1A01G005362	0.298	11.362
A	up	A.satnudSFS1A01G005362	0.016	11.362
A	updown	A.satnudSFS1A01G005362	0.157	11.362
A	down	A.satnudSFS1A01G005363	0.016	9.8037
A	up	A.satnudSFS1A01G005363	0.6032	9.8037
A	updown	A.satnudSFS1A01G005363	0.3096	9.8037
A	down	A.satnudSFS1A01G005364	0.8206	24.7403
A	up	A.satnudSFS1A01G005364	0.302	24.7403
A	updown	A.satnudSFS1A01G005364	0.5613	24.7403
A	down	A.satnudSFS1A01G005365	0.8508	5.67699
A	up	A.satnudSFS1A01G005365	0.302	5.67699
A	updown	A.satnudSFS1A01G005365	0.5764	5.67699
A	down	A.satnudSFS1A01G005369	0	5.92715
A	up	A.satnudSFS1A01G005369	0.5526	5.92715
A	updown	A.satnudSFS1A01G005369	0.2763	5.92715
A	down	A.satnudSFS1A01G005387	0.6232	17.9147
A	up	A.satnudSFS1A01G005387	0.8132	17.9147
A	updown	A.satnudSFS1A01G005387	0.7182	17.9147
A	down	A.satnudSFS1A01G005389	0.485	0.424201
A	up	A.satnudSFS1A01G005389	0.3704	0.424201
A	updown	A.satnudSFS1A01G005389	0.4277	0.424201
A	down	A.satnudSFS1A01G005391	0.3068	1.61884
A	up	A.satnudSFS1A01G005391	0.0684	1.61884
A	updown	A.satnudSFS1A01G005391	0.1876	1.61884
A	down	A.satnudSFS1A01G005392	0.791	241.181
A	up	A.satnudSFS1A01G005392	0.8726	241.181
A	updown	A.satnudSFS1A01G005392	0.8318	241.181
A	down	A.satnudSFS1A01G005393	0.7664	0
A	up	A.satnudSFS1A01G005393	0.6666	0
A	updown	A.satnudSFS1A01G005393	0.7165	0
A	down	A.satnudSFS1A01G005395	0.8426	157.246
A	up	A.satnudSFS1A01G005395	0.0766	157.246
A	updown	A.satnudSFS1A01G005395	0.4596	157.246
A	down	A.satnudSFS1A01G005396	0.2718	12.4984
A	up	A.satnudSFS1A01G005396	0.8014	12.4984
A	updown	A.satnudSFS1A01G005396	0.5366	12.4984
A	down	A.satnudSFS1A01G005397	0.252	3.93586
A	up	A.satnudSFS1A01G005397	0.703	3.93586
A	updown	A.satnudSFS1A01G005397	0.4775	3.93586
A	down	A.satnudSFS1A01G005398	0.8742	92.4843
A	up	A.satnudSFS1A01G005398	0.6932	92.4843
A	updown	A.satnudSFS1A01G005398	0.7837	92.4843
A	down	A.satnudSFS1A01G005400	0.0988	10.7279
A	up	A.satnudSFS1A01G005400	0.7742	10.7279
A	updown	A.satnudSFS1A01G005400	0.4365	10.7279
A	down	A.satnudSFS1A01G005403	0.1144	12.3055
A	up	A.satnudSFS1A01G005403	0.563	12.3055
A	updown	A.satnudSFS1A01G005403	0.3387	12.3055
A	down	A.satnudSFS1A01G005405	0.6388	1.67523
A	up	A.satnudSFS1A01G005405	0.4008	1.67523
A	updown	A.satnudSFS1A01G005405	0.5198	1.67523
A	down	A.satnudSFS1A01G005407	0.048	3.40963
A	up	A.satnudSFS1A01G005407	0.2912	3.40963
A	updown	A.satnudSFS1A01G005407	0.1696	3.40963
A	down	A.satnudSFS1A01G005408	0.5466	0.135174
A	up	A.satnudSFS1A01G005408	0.048	0.135174
A	updown	A.satnudSFS1A01G005408	0.2973	0.135174
A	down	A.satnudSFS1A01G005409	0.7394	3.70165
A	up	A.satnudSFS1A01G005409	0.765	3.70165
A	updown	A.satnudSFS1A01G005409	0.7522	3.70165
A	down	A.satnudSFS1A01G005411	0.8698	33.1617
A	up	A.satnudSFS1A01G005411	0.2308	33.1617
A	updown	A.satnudSFS1A01G005411	0.5503	33.1617
A	down	A.satnudSFS1A01G005412	0.7326	14.3166
A	up	A.satnudSFS1A01G005412	0.0422	14.3166
A	updown	A.satnudSFS1A01G005412	0.3874	14.3166
A	down	A.satnudSFS1A01G005413	0.1104	4.23405
A	up	A.satnudSFS1A01G005413	0.8128	4.23405
A	updown	A.satnudSFS1A01G005413	0.4616	4.23405
A	down	A.satnudSFS1A01G005417	0.685	2.9377
A	up	A.satnudSFS1A01G005417	0.8632	2.9377
A	updown	A.satnudSFS1A01G005417	0.7741	2.9377
A	down	A.satnudSFS1A01G005418	0.5058	3.99754
A	up	A.satnudSFS1A01G005418	0.7772	3.99754
A	updown	A.satnudSFS1A01G005418	0.6415	3.99754
A	down	A.satnudSFS1A01G005419	0.3932	30.3062
A	up	A.satnudSFS1A01G005419	0.8184	30.3062
A	updown	A.satnudSFS1A01G005419	0.6058	30.3062
A	down	A.satnudSFS1A01G005420	0.986	0.902795
A	up	A.satnudSFS1A01G005420	0.0622	0.902795
A	updown	A.satnudSFS1A01G005420	0.5241	0.902795
A	down	A.satnudSFS1A01G005421	0.71	1.54734
A	up	A.satnudSFS1A01G005421	0.247	1.54734
A	updown	A.satnudSFS1A01G005421	0.4785	1.54734
A	down	A.satnudSFS1A01G005423	0.4646	0.949263
A	up	A.satnudSFS1A01G005423	0.2922	0.949263
A	updown	A.satnudSFS1A01G005423	0.3784	0.949263
A	down	A.satnudSFS1A01G005426	0.6266	0.994784
A	up	A.satnudSFS1A01G005426	0.5878	0.994784
A	updown	A.satnudSFS1A01G005426	0.6072	0.994784
A	down	A.satnudSFS1A01G005427	0.1088	1.00431
A	up	A.satnudSFS1A01G005427	0.2912	1.00431
A	updown	A.satnudSFS1A01G005427	0.2	1.00431
A	down	A.satnudSFS1A01G005428	0.116	38.4427
A	up	A.satnudSFS1A01G005428	0.259	38.4427
A	updown	A.satnudSFS1A01G005428	0.1875	38.4427
A	down	A.satnudSFS1A01G005430	0	2.67413
A	up	A.satnudSFS1A01G005430	0.5506	2.67413
A	updown	A.satnudSFS1A01G005430	0.2753	2.67413
A	down	A.satnudSFS1A01G005431	0.466	1.31161
A	up	A.satnudSFS1A01G005431	0.0094	1.31161
A	updown	A.satnudSFS1A01G005431	0.2377	1.31161
A	down	A.satnudSFS1A01G005432	0.7928	72.7983
A	up	A.satnudSFS1A01G005432	0.4266	72.7983
A	updown	A.satnudSFS1A01G005432	0.6097	72.7983
A	down	A.satnudSFS1A01G005433	0.9326	6.84256
A	up	A.satnudSFS1A01G005433	0.0124	6.84256
A	updown	A.satnudSFS1A01G005433	0.4725	6.84256
A	down	A.satnudSFS1A01G005434	0.1012	2.3226
A	up	A.satnudSFS1A01G005434	0.3452	2.3226
A	updown	A.satnudSFS1A01G005434	0.2232	2.3226
A	down	A.satnudSFS1A01G005435	0.8176	3.48423
A	up	A.satnudSFS1A01G005435	0.349	3.48423
A	updown	A.satnudSFS1A01G005435	0.5833	3.48423
A	down	A.satnudSFS1A01G005436	0.088	28.3953
A	up	A.satnudSFS1A01G005436	0.8536	28.3953
A	updown	A.satnudSFS1A01G005436	0.4708	28.3953
A	down	A.satnudSFS1A01G005440	0.0152	6.24255
A	up	A.satnudSFS1A01G005440	0.4748	6.24255
A	updown	A.satnudSFS1A01G005440	0.245	6.24255
A	down	A.satnudSFS1A01G005442	0.7766	5.38708
A	up	A.satnudSFS1A01G005442	0.3176	5.38708
A	updown	A.satnudSFS1A01G005442	0.5471	5.38708
A	down	A.satnudSFS1A01G005443	0.097	13.6992
A	up	A.satnudSFS1A01G005443	0.5358	13.6992
A	updown	A.satnudSFS1A01G005443	0.3164	13.6992
A	down	A.satnudSFS1A01G005444	0.8746	22.6541
A	up	A.satnudSFS1A01G005444	0.7958	22.6541
A	updown	A.satnudSFS1A01G005444	0.8352	22.6541
A	down	A.satnudSFS1A01G005445	0.2448	31.3485
A	up	A.satnudSFS1A01G005445	0.7924	31.3485
A	updown	A.satnudSFS1A01G005445	0.5186	31.3485
A	down	A.satnudSFS1A01G005446	0.4148	24.8741
A	up	A.satnudSFS1A01G005446	0.1426	24.8741
A	updown	A.satnudSFS1A01G005446	0.2787	24.8741
A	down	A.satnudSFS1A01G005448	0.6348	2.18141
A	up	A.satnudSFS1A01G005448	0.5186	2.18141
A	updown	A.satnudSFS1A01G005448	0.5767	2.18141
A	down	A.satnudSFS1A01G005453	0.7552	0.175774
A	up	A.satnudSFS1A01G005453	0.511	0.175774
A	updown	A.satnudSFS1A01G005453	0.6331	0.175774
A	down	A.satnudSFS1A01G005454	0.36	0.67385
A	up	A.satnudSFS1A01G005454	0.847	0.67385
A	updown	A.satnudSFS1A01G005454	0.6035	0.67385
A	down	A.satnudSFS1A01G005457	0.2394	5.17858
A	up	A.satnudSFS1A01G005457	0.6802	5.17858
A	updown	A.satnudSFS1A01G005457	0.4598	5.17858
A	down	A.satnudSFS1A01G005465	0.2052	9.02287
A	up	A.satnudSFS1A01G005465	0.9118	9.02287
A	updown	A.satnudSFS1A01G005465	0.5585	9.02287
A	down	A.satnudSFS1A01G005467	0.661	1.34332
A	up	A.satnudSFS1A01G005467	0.572	1.34332
A	updown	A.satnudSFS1A01G005467	0.6165	1.34332
A	down	A.satnudSFS1A01G005470	0.5178	2.35309
A	up	A.satnudSFS1A01G005470	0.0444	2.35309
A	updown	A.satnudSFS1A01G005470	0.2811	2.35309
A	down	A.satnudSFS1A01G005471	0.6106	2.13634
A	up	A.satnudSFS1A01G005471	0.346	2.13634
A	updown	A.satnudSFS1A01G005471	0.4783	2.13634
A	down	A.satnudSFS1A01G005473	0.1722	0.0246261
A	up	A.satnudSFS1A01G005473	0.6972	0.0246261
A	updown	A.satnudSFS1A01G005473	0.4347	0.0246261
A	down	A.satnudSFS1A01G005478	0.1756	0
A	up	A.satnudSFS1A01G005478	0.887	0
A	updown	A.satnudSFS1A01G005478	0.5313	0
A	down	A.satnudSFS1A01G005481	0.021	0.190022
A	up	A.satnudSFS1A01G005481	0.8932	0.190022
A	updown	A.satnudSFS1A01G005481	0.4571	0.190022
A	down	A.satnudSFS1A01G005484	0.652	8.11317
A	up	A.satnudSFS1A01G005484	0.106	8.11317
A	updown	A.satnudSFS1A01G005484	0.379	8.11317
A	down	A.satnudSFS1A01G005485	0.4482	0.320258
A	up	A.satnudSFS1A01G005485	0.0286	0.320258
A	updown	A.satnudSFS1A01G005485	0.2384	0.320258
A	down	A.satnudSFS1A01G005487	0.455	68.0649
A	up	A.satnudSFS1A01G005487	0.268	68.0649
A	updown	A.satnudSFS1A01G005487	0.3615	68.0649
A	down	A.satnudSFS1A01G005488	0.3842	0.382588
A	up	A.satnudSFS1A01G005488	0.0516	0.382588
A	updown	A.satnudSFS1A01G005488	0.2179	0.382588
A	down	A.satnudSFS1A01G005490	0.1208	0.0426741
A	up	A.satnudSFS1A01G005490	0.3166	0.0426741
A	updown	A.satnudSFS1A01G005490	0.2187	0.0426741
A	down	A.satnudSFS1A01G005491	0.0548	0.687639
A	up	A.satnudSFS1A01G005491	0.3934	0.687639
A	updown	A.satnudSFS1A01G005491	0.2241	0.687639
A	down	A.satnudSFS1A01G005492	0.095	20.4003
A	up	A.satnudSFS1A01G005492	0.6716	20.4003
A	updown	A.satnudSFS1A01G005492	0.3833	20.4003
A	down	A.satnudSFS1A01G005496	0.1258	2.36688
A	up	A.satnudSFS1A01G005496	0.849	2.36688
A	updown	A.satnudSFS1A01G005496	0.4874	2.36688
A	down	A.satnudSFS1A01G005499	0.6968	0.214219
A	up	A.satnudSFS1A01G005499	0.8378	0.214219
A	updown	A.satnudSFS1A01G005499	0.7673	0.214219
A	down	A.satnudSFS1A01G005500	0.898	30.8627
A	up	A.satnudSFS1A01G005500	0.6808	30.8627
A	updown	A.satnudSFS1A01G005500	0.7894	30.8627
A	down	A.satnudSFS1A01G005503	0.4434	2.34682
A	up	A.satnudSFS1A01G005503	0.1754	2.34682
A	updown	A.satnudSFS1A01G005503	0.3094	2.34682
A	down	A.satnudSFS1A01G005504	0.6222	0.502371
A	up	A.satnudSFS1A01G005504	0.1928	0.502371
A	updown	A.satnudSFS1A01G005504	0.4075	0.502371
A	down	A.satnudSFS1A01G005506	0.4406	17.1171
A	up	A.satnudSFS1A01G005506	0.6548	17.1171
A	updown	A.satnudSFS1A01G005506	0.5477	17.1171
A	down	A.satnudSFS1A01G005508	0.875	1.46004
A	up	A.satnudSFS1A01G005508	0.2374	1.46004
A	updown	A.satnudSFS1A01G005508	0.5562	1.46004
A	down	A.satnudSFS1A01G005512	0.8182	0.288086
A	up	A.satnudSFS1A01G005512	0.7836	0.288086
A	updown	A.satnudSFS1A01G005512	0.8009	0.288086
A	down	A.satnudSFS1A01G005517	0.5134	19.5966
A	up	A.satnudSFS1A01G005517	0	19.5966
A	updown	A.satnudSFS1A01G005517	0.2567	19.5966
A	down	A.satnudSFS1A01G005518	0.021	0.875903
A	up	A.satnudSFS1A01G005518	0.2894	0.875903
A	updown	A.satnudSFS1A01G005518	0.1552	0.875903
A	down	A.satnudSFS1A01G005519	0.1876	0.00884688
A	up	A.satnudSFS1A01G005519	0.3316	0.00884688
A	updown	A.satnudSFS1A01G005519	0.2596	0.00884688
A	down	A.satnudSFS1A01G005520	0.4506	1.93057
A	up	A.satnudSFS1A01G005520	0.1186	1.93057
A	updown	A.satnudSFS1A01G005520	0.2846	1.93057
A	down	A.satnudSFS1A01G005521	0.3316	0.891255
A	up	A.satnudSFS1A01G005521	0.491	0.891255
A	updown	A.satnudSFS1A01G005521	0.4113	0.891255
A	down	A.satnudSFS1A01G005522	0.238	2.84148
A	up	A.satnudSFS1A01G005522	0.0766	2.84148
A	updown	A.satnudSFS1A01G005522	0.1573	2.84148
A	down	A.satnudSFS1A01G005523	0.0766	2.20641
A	up	A.satnudSFS1A01G005523	0.0638	2.20641
A	updown	A.satnudSFS1A01G005523	0.0702	2.20641
A	down	A.satnudSFS1A01G005524	0.9206	0.21989
A	up	A.satnudSFS1A01G005524	0.0766	0.21989
A	updown	A.satnudSFS1A01G005524	0.4986	0.21989
A	down	A.satnudSFS1A01G005525	0.9428	0.0756048
A	up	A.satnudSFS1A01G005525	0.0258	0.0756048
A	updown	A.satnudSFS1A01G005525	0.4843	0.0756048
A	down	A.satnudSFS1A01G005526	0.2242	4.1495
A	up	A.satnudSFS1A01G005526	0.7778	4.1495
A	updown	A.satnudSFS1A01G005526	0.501	4.1495
A	down	A.satnudSFS1A01G005531	0.449	7.6061
A	up	A.satnudSFS1A01G005531	0.5356	7.6061
A	updown	A.satnudSFS1A01G005531	0.4923	7.6061
A	down	A.satnudSFS1A01G005532	0.0724	3.1011
A	up	A.satnudSFS1A01G005532	0.844	3.1011
A	updown	A.satnudSFS1A01G005532	0.4582	3.1011
A	down	A.satnudSFS1A01G005533	0.1632	10.9869
A	up	A.satnudSFS1A01G005533	0.69	10.9869
A	updown	A.satnudSFS1A01G005533	0.4266	10.9869
A	down	A.satnudSFS1A01G005534	0.7868	10.5543
A	up	A.satnudSFS1A01G005534	0.3228	10.5543
A	updown	A.satnudSFS1A01G005534	0.5548	10.5543
A	down	A.satnudSFS1A01G005543	0.5764	75.5843
A	up	A.satnudSFS1A01G005543	0.4538	75.5843
A	updown	A.satnudSFS1A01G005543	0.5151	75.5843
A	down	A.satnudSFS1A01G005545	0.647	0.316555
A	up	A.satnudSFS1A01G005545	0.742	0.316555
A	updown	A.satnudSFS1A01G005545	0.6945	0.316555
A	down	A.satnudSFS1A01G005552	0.6266	0.0862199
A	up	A.satnudSFS1A01G005552	0.8502	0.0862199
A	updown	A.satnudSFS1A01G005552	0.7384	0.0862199
A	down	A.satnudSFS1A01G005556	0.2936	0.00873093
A	up	A.satnudSFS1A01G005556	0.784	0.00873093
A	updown	A.satnudSFS1A01G005556	0.5388	0.00873093
A	down	A.satnudSFS1A01G005560	0.036	2.76933
A	up	A.satnudSFS1A01G005560	0.3902	2.76933
A	updown	A.satnudSFS1A01G005560	0.2131	2.76933
A	down	A.satnudSFS1A01G005561	0	28.6052
A	up	A.satnudSFS1A01G005561	0.8776	28.6052
A	updown	A.satnudSFS1A01G005561	0.4388	28.6052
A	down	A.satnudSFS1A01G005562	0.8162	0.427329
A	up	A.satnudSFS1A01G005562	0.7864	0.427329
A	updown	A.satnudSFS1A01G005562	0.8013	0.427329
A	down	A.satnudSFS1A01G005563	0.1188	0.582424
A	up	A.satnudSFS1A01G005563	0.5442	0.582424
A	updown	A.satnudSFS1A01G005563	0.3315	0.582424
A	down	A.satnudSFS1A01G005564	0.4938	4.18644
A	up	A.satnudSFS1A01G005564	0.5738	4.18644
A	updown	A.satnudSFS1A01G005564	0.5338	4.18644
A	down	A.satnudSFS1A01G005569	0.922	0.200618
A	up	A.satnudSFS1A01G005569	0.3376	0.200618
A	updown	A.satnudSFS1A01G005569	0.6298	0.200618
A	down	A.satnudSFS1A01G005571	0.77	1.81087
A	up	A.satnudSFS1A01G005571	0.669	1.81087
A	updown	A.satnudSFS1A01G005571	0.7195	1.81087
A	down	A.satnudSFS1A01G005573	0.0354	0.321401
A	up	A.satnudSFS1A01G005573	0.5558	0.321401
A	updown	A.satnudSFS1A01G005573	0.2956	0.321401
A	down	A.satnudSFS1A01G005577	0.8786	0.0849907
A	up	A.satnudSFS1A01G005577	0.7362	0.0849907
A	updown	A.satnudSFS1A01G005577	0.8074	0.0849907
A	down	A.satnudSFS1A01G005581	0.5682	5.24017
A	up	A.satnudSFS1A01G005581	0.819	5.24017
A	updown	A.satnudSFS1A01G005581	0.6936	5.24017
A	down	A.satnudSFS1A01G005583	0.4372	0.292991
A	up	A.satnudSFS1A01G005583	0.6438	0.292991
A	updown	A.satnudSFS1A01G005583	0.5405	0.292991
A	down	A.satnudSFS1A01G005585	0.7618	0
A	up	A.satnudSFS1A01G005585	0.616	0
A	updown	A.satnudSFS1A01G005585	0.6889	0
A	down	A.satnudSFS1A01G005586	0.7904	0.105077
A	up	A.satnudSFS1A01G005586	0.571	0.105077
A	updown	A.satnudSFS1A01G005586	0.6807	0.105077
A	down	A.satnudSFS1A01G005587	0.8406	1.93355
A	up	A.satnudSFS1A01G005587	0.2822	1.93355
A	updown	A.satnudSFS1A01G005587	0.5614	1.93355
A	down	A.satnudSFS1A01G005588	0.898	5.74712
A	up	A.satnudSFS1A01G005588	0.364	5.74712
A	updown	A.satnudSFS1A01G005588	0.631	5.74712
A	down	A.satnudSFS1A01G005590	0.4344	1.37384
A	up	A.satnudSFS1A01G005590	0.7554	1.37384
A	updown	A.satnudSFS1A01G005590	0.5949	1.37384
A	down	A.satnudSFS1A01G005591	0.4372	2.38789
A	up	A.satnudSFS1A01G005591	0.2198	2.38789
A	updown	A.satnudSFS1A01G005591	0.3285	2.38789
A	down	A.satnudSFS1A01G005592	0.4372	120.1
A	up	A.satnudSFS1A01G005592	0.4408	120.1
A	updown	A.satnudSFS1A01G005592	0.439	120.1
A	down	A.satnudSFS1A01G005594	0.8166	9.54159
A	up	A.satnudSFS1A01G005594	0.5184	9.54159
A	updown	A.satnudSFS1A01G005594	0.6675	9.54159
A	down	A.satnudSFS1A01G005596	0.2554	0.900692
A	up	A.satnudSFS1A01G005596	0.805	0.900692
A	updown	A.satnudSFS1A01G005596	0.5302	0.900692
A	down	A.satnudSFS1A01G005597	0.2046	0.00585888
A	up	A.satnudSFS1A01G005597	0.774	0.00585888
A	updown	A.satnudSFS1A01G005597	0.4893	0.00585888
A	down	A.satnudSFS1A01G005598	0.8686	3.19747
A	up	A.satnudSFS1A01G005598	0.4724	3.19747
A	updown	A.satnudSFS1A01G005598	0.6705	3.19747
A	down	A.satnudSFS1A01G005599	0.7818	5.65192
A	up	A.satnudSFS1A01G005599	0.814	5.65192
A	updown	A.satnudSFS1A01G005599	0.7979	5.65192
A	down	A.satnudSFS1A01G005602	0.879	0.802632
A	up	A.satnudSFS1A01G005602	0.1016	0.802632
A	updown	A.satnudSFS1A01G005602	0.4903	0.802632
A	down	A.satnudSFS1A01G005607	0.354	143.507
A	up	A.satnudSFS1A01G005607	0.6116	143.507
A	updown	A.satnudSFS1A01G005607	0.4828	143.507
A	down	A.satnudSFS1A01G005611	0.1506	0.148841
A	up	A.satnudSFS1A01G005611	0.3362	0.148841
A	updown	A.satnudSFS1A01G005611	0.2434	0.148841
A	down	A.satnudSFS1A01G005615	0.7292	6.15561
A	up	A.satnudSFS1A01G005615	0.3588	6.15561
A	updown	A.satnudSFS1A01G005615	0.544	6.15561
A	down	A.satnudSFS1A01G005617	0.4158	3.74847
A	up	A.satnudSFS1A01G005617	0.4784	3.74847
A	updown	A.satnudSFS1A01G005617	0.4471	3.74847
A	down	A.satnudSFS1A01G005621	0.8222	10.6665
A	up	A.satnudSFS1A01G005621	0.1112	10.6665
A	updown	A.satnudSFS1A01G005621	0.4667	10.6665
A	down	A.satnudSFS1A01G005623	0.5534	0.182697
A	up	A.satnudSFS1A01G005623	0.9252	0.182697
A	updown	A.satnudSFS1A01G005623	0.7393	0.182697
A	down	A.satnudSFS1A01G005626	0.096	8.12557
A	up	A.satnudSFS1A01G005626	0.9014	8.12557
A	updown	A.satnudSFS1A01G005626	0.4987	8.12557
A	down	A.satnudSFS1A01G005627	0.4894	10.1338
A	up	A.satnudSFS1A01G005627	0.372	10.1338
A	updown	A.satnudSFS1A01G005627	0.4307	10.1338
A	down	A.satnudSFS1A01G005629	0.106	3.72241
A	up	A.satnudSFS1A01G005629	0.568	3.72241
A	updown	A.satnudSFS1A01G005629	0.337	3.72241
A	down	A.satnudSFS1A01G005631	0.7546	1.88847
A	up	A.satnudSFS1A01G005631	0.7798	1.88847
A	updown	A.satnudSFS1A01G005631	0.7672	1.88847
A	down	A.satnudSFS1A01G005632	0.0172	6.2415
A	up	A.satnudSFS1A01G005632	0.7892	6.2415
A	updown	A.satnudSFS1A01G005632	0.4032	6.2415
A	down	A.satnudSFS1A01G005634	0.6788	0.867075
A	up	A.satnudSFS1A01G005634	0.196	0.867075
A	updown	A.satnudSFS1A01G005634	0.4374	0.867075
A	down	A.satnudSFS1A01G005636	0.8804	1.25346
A	up	A.satnudSFS1A01G005636	0.5774	1.25346
A	updown	A.satnudSFS1A01G005636	0.7289	1.25346
A	down	A.satnudSFS1A01G005638	0.826	8.35034
A	up	A.satnudSFS1A01G005638	0.5046	8.35034
A	updown	A.satnudSFS1A01G005638	0.6653	8.35034
A	down	A.satnudSFS1A01G005639	0.7002	5.48858
A	up	A.satnudSFS1A01G005639	0.337	5.48858
A	updown	A.satnudSFS1A01G005639	0.5186	5.48858
A	down	A.satnudSFS1A01G005649	0.8386	13.8144
A	up	A.satnudSFS1A01G005649	0	13.8144
A	updown	A.satnudSFS1A01G005649	0.4193	13.8144
A	down	A.satnudSFS1A01G005650	0.9052	0.464721
A	up	A.satnudSFS1A01G005650	0.5642	0.464721
A	updown	A.satnudSFS1A01G005650	0.7347	0.464721
A	down	A.satnudSFS1A01G005651	0.192	1.76168
A	up	A.satnudSFS1A01G005651	0.7886	1.76168
A	updown	A.satnudSFS1A01G005651	0.4903	1.76168
A	down	A.satnudSFS1A01G005652	0.4508	15.6216
A	up	A.satnudSFS1A01G005652	0.946	15.6216
A	updown	A.satnudSFS1A01G005652	0.6984	15.6216
A	down	A.satnudSFS1A01G005656	0.1206	38.3489
A	up	A.satnudSFS1A01G005656	0.8556	38.3489
A	updown	A.satnudSFS1A01G005656	0.4881	38.3489
A	down	A.satnudSFS1A01G005657	0.1048	2.90604
A	up	A.satnudSFS1A01G005657	0.4842	2.90604
A	updown	A.satnudSFS1A01G005657	0.2945	2.90604
A	down	A.satnudSFS1A01G005662	0.8492	0.00902891
A	up	A.satnudSFS1A01G005662	0.6882	0.00902891
A	updown	A.satnudSFS1A01G005662	0.7687	0.00902891
A	down	A.satnudSFS1A01G005663	0.4654	65.8816
A	up	A.satnudSFS1A01G005663	0.8136	65.8816
A	updown	A.satnudSFS1A01G005663	0.6395	65.8816
A	down	A.satnudSFS1A01G005665	0.3972	0.0333913
A	up	A.satnudSFS1A01G005665	0.3842	0.0333913
A	updown	A.satnudSFS1A01G005665	0.3907	0.0333913
A	down	A.satnudSFS1A01G005668	0.9964	3.08299
A	up	A.satnudSFS1A01G005668	0.4908	3.08299
A	updown	A.satnudSFS1A01G005668	0.7436	3.08299
A	down	A.satnudSFS1A01G005671	0.6254	27.6991
A	up	A.satnudSFS1A01G005671	0.6202	27.6991
A	updown	A.satnudSFS1A01G005671	0.6228	27.6991
A	down	A.satnudSFS1A01G005672	0.3966	9.29269
A	up	A.satnudSFS1A01G005672	0.6522	9.29269
A	updown	A.satnudSFS1A01G005672	0.5244	9.29269
A	down	A.satnudSFS1A01G005676	0.151	7.40855
A	up	A.satnudSFS1A01G005676	0.4018	7.40855
A	updown	A.satnudSFS1A01G005676	0.2764	7.40855
A	down	A.satnudSFS1A01G005677	0.8714	2.80989
A	up	A.satnudSFS1A01G005677	0.4754	2.80989
A	updown	A.satnudSFS1A01G005677	0.6734	2.80989
A	down	A.satnudSFS1A01G005678	0.2492	8.41746
A	up	A.satnudSFS1A01G005678	0.7432	8.41746
A	updown	A.satnudSFS1A01G005678	0.4962	8.41746
A	down	A.satnudSFS1A01G005679	0.0886	18.7272
A	up	A.satnudSFS1A01G005679	0.2492	18.7272
A	updown	A.satnudSFS1A01G005679	0.1689	18.7272
A	down	A.satnudSFS1A01G005680	0.012	4.13281
A	up	A.satnudSFS1A01G005680	0.3678	4.13281
A	updown	A.satnudSFS1A01G005680	0.1899	4.13281
A	down	A.satnudSFS1A01G005681	0.795	4.01067
A	up	A.satnudSFS1A01G005681	0.3356	4.01067
A	updown	A.satnudSFS1A01G005681	0.5653	4.01067
A	down	A.satnudSFS1A01G005682	0.2796	3.16839
A	up	A.satnudSFS1A01G005682	0	3.16839
A	updown	A.satnudSFS1A01G005682	0.1398	3.16839
A	down	A.satnudSFS1A01G005687	0.8008	0.279996
A	up	A.satnudSFS1A01G005687	0.777	0.279996
A	updown	A.satnudSFS1A01G005687	0.7889	0.279996
A	down	A.satnudSFS1A01G005689	0.864	0.568014
A	up	A.satnudSFS1A01G005689	0.3768	0.568014
A	updown	A.satnudSFS1A01G005689	0.6204	0.568014
A	down	A.satnudSFS1A01G005690	0.754	2.79027
A	up	A.satnudSFS1A01G005690	0.6876	2.79027
A	updown	A.satnudSFS1A01G005690	0.7208	2.79027
A	down	A.satnudSFS1A01G005692	0.396	11.2952
A	up	A.satnudSFS1A01G005692	0.8456	11.2952
A	updown	A.satnudSFS1A01G005692	0.6208	11.2952
A	down	A.satnudSFS1A01G005693	0.6332	1.2693
A	up	A.satnudSFS1A01G005693	0.396	1.2693
A	updown	A.satnudSFS1A01G005693	0.5146	1.2693
A	down	A.satnudSFS1A01G005696	0.5554	10.7537
A	up	A.satnudSFS1A01G005696	0.7166	10.7537
A	updown	A.satnudSFS1A01G005696	0.636	10.7537
A	down	A.satnudSFS1A01G005699	0.7332	36.8896
A	up	A.satnudSFS1A01G005699	0.842	36.8896
A	updown	A.satnudSFS1A01G005699	0.7876	36.8896
A	down	A.satnudSFS1A01G005702	0.8482	0.652023
A	up	A.satnudSFS1A01G005702	0.0686	0.652023
A	updown	A.satnudSFS1A01G005702	0.4584	0.652023
A	down	A.satnudSFS1A01G005703	0.0852	4.83146
A	up	A.satnudSFS1A01G005703	0.1172	4.83146
A	updown	A.satnudSFS1A01G005703	0.1012	4.83146
A	down	A.satnudSFS1A01G005708	0.7804	2.93136
A	up	A.satnudSFS1A01G005708	0.5666	2.93136
A	updown	A.satnudSFS1A01G005708	0.6735	2.93136
A	down	A.satnudSFS1A01G005709	0.6842	0.178149
A	up	A.satnudSFS1A01G005709	0.0268	0.178149
A	updown	A.satnudSFS1A01G005709	0.3555	0.178149
A	down	A.satnudSFS1A01G005710	0.0554	13.1911
A	up	A.satnudSFS1A01G005710	0.4232	13.1911
A	updown	A.satnudSFS1A01G005710	0.2393	13.1911
A	down	A.satnudSFS1A01G005711	0	15.5842
A	up	A.satnudSFS1A01G005711	0.655	15.5842
A	updown	A.satnudSFS1A01G005711	0.3275	15.5842
A	down	A.satnudSFS1A01G005713	0.5318	4.37174
A	up	A.satnudSFS1A01G005713	0.0114	4.37174
A	updown	A.satnudSFS1A01G005713	0.2716	4.37174
A	down	A.satnudSFS1A01G005714	0.0336	3.67976
A	up	A.satnudSFS1A01G005714	0.0114	3.67976
A	updown	A.satnudSFS1A01G005714	0.0225	3.67976
A	down	A.satnudSFS1A01G005715	0.0114	5.20394
A	up	A.satnudSFS1A01G005715	0.5866	5.20394
A	updown	A.satnudSFS1A01G005715	0.299	5.20394
A	down	A.satnudSFS1A01G005720	0.505	4.83176
A	up	A.satnudSFS1A01G005720	0.8066	4.83176
A	updown	A.satnudSFS1A01G005720	0.6558	4.83176
A	down	A.satnudSFS1A01G005722	0.0242	24.8025
A	up	A.satnudSFS1A01G005722	0.3872	24.8025
A	updown	A.satnudSFS1A01G005722	0.2057	24.8025
A	down	A.satnudSFS1A01G005723	0.2834	10.6778
A	up	A.satnudSFS1A01G005723	0.839	10.6778
A	updown	A.satnudSFS1A01G005723	0.5612	10.6778
A	down	A.satnudSFS1A01G005724	0.0922	5.34113
A	up	A.satnudSFS1A01G005724	0.2344	5.34113
A	updown	A.satnudSFS1A01G005724	0.1633	5.34113
A	down	A.satnudSFS1A01G005725	0.6012	1.39827
A	up	A.satnudSFS1A01G005725	0.3722	1.39827
A	updown	A.satnudSFS1A01G005725	0.4867	1.39827
A	down	A.satnudSFS1A01G005726	0.0976	4.70558
A	up	A.satnudSFS1A01G005726	0.9294	4.70558
A	updown	A.satnudSFS1A01G005726	0.5135	4.70558
A	down	A.satnudSFS1A01G005727	0.1308	5.22739
A	up	A.satnudSFS1A01G005727	0.123	5.22739
A	updown	A.satnudSFS1A01G005727	0.1269	5.22739
A	down	A.satnudSFS1A01G005728	0.275	1.181
A	up	A.satnudSFS1A01G005728	0.0588	1.181
A	updown	A.satnudSFS1A01G005728	0.1669	1.181
A	down	A.satnudSFS1A01G005731	0.7562	10.3591
A	up	A.satnudSFS1A01G005731	0.8102	10.3591
A	updown	A.satnudSFS1A01G005731	0.7832	10.3591
A	down	A.satnudSFS1A01G005733	0.1506	8.93949
A	up	A.satnudSFS1A01G005733	0.0886	8.93949
A	updown	A.satnudSFS1A01G005733	0.1196	8.93949
A	down	A.satnudSFS1A01G005738	0.9282	0.466332
A	up	A.satnudSFS1A01G005738	0.9022	0.466332
A	updown	A.satnudSFS1A01G005738	0.9152	0.466332
A	down	A.satnudSFS1A01G005740	0.2464	23.8155
A	up	A.satnudSFS1A01G005740	0.6998	23.8155
A	updown	A.satnudSFS1A01G005740	0.4731	23.8155
A	down	A.satnudSFS1A01G005747	0.0922	0.248928
A	up	A.satnudSFS1A01G005747	0.1554	0.248928
A	updown	A.satnudSFS1A01G005747	0.1238	0.248928
A	down	A.satnudSFS1A01G005748	0.6086	10.4178
A	up	A.satnudSFS1A01G005748	0.1554	10.4178
A	updown	A.satnudSFS1A01G005748	0.382	10.4178
A	down	A.satnudSFS1A01G005754	0.3452	0.288438
A	up	A.satnudSFS1A01G005754	0.315	0.288438
A	updown	A.satnudSFS1A01G005754	0.3301	0.288438
A	down	A.satnudSFS1A01G005756	0.3606	14.6943
A	up	A.satnudSFS1A01G005756	0.1168	14.6943
A	updown	A.satnudSFS1A01G005756	0.2387	14.6943
A	down	A.satnudSFS1A01G005758	0.117	10.5206
A	up	A.satnudSFS1A01G005758	0.7422	10.5206
A	updown	A.satnudSFS1A01G005758	0.4296	10.5206
A	down	A.satnudSFS1A01G005759	0.0682	0.123776
A	up	A.satnudSFS1A01G005759	0.6172	0.123776
A	updown	A.satnudSFS1A01G005759	0.3427	0.123776
A	down	A.satnudSFS1A01G005760	0.4036	27.1542
A	up	A.satnudSFS1A01G005760	0.377	27.1542
A	updown	A.satnudSFS1A01G005760	0.3903	27.1542
A	down	A.satnudSFS1A01G005763	0.7092	42.1394
A	up	A.satnudSFS1A01G005763	0.7324	42.1394
A	updown	A.satnudSFS1A01G005763	0.7208	42.1394
A	down	A.satnudSFS1A01G005770	0.8256	0.275963
A	up	A.satnudSFS1A01G005770	0.1566	0.275963
A	updown	A.satnudSFS1A01G005770	0.4911	0.275963
A	down	A.satnudSFS1A01G005779	0	116.683
A	up	A.satnudSFS1A01G005779	0.4772	116.683
A	updown	A.satnudSFS1A01G005779	0.2386	116.683
A	down	A.satnudSFS1A01G005780	0.0648	5.80952
A	up	A.satnudSFS1A01G005780	0.2332	5.80952
A	updown	A.satnudSFS1A01G005780	0.149	5.80952
A	down	A.satnudSFS1A01G005781	0.5338	52.7759
A	up	A.satnudSFS1A01G005781	0.7398	52.7759
A	updown	A.satnudSFS1A01G005781	0.6368	52.7759
A	down	A.satnudSFS1A01G005783	0.5466	30.0076
A	up	A.satnudSFS1A01G005783	0.4508	30.0076
A	updown	A.satnudSFS1A01G005783	0.4987	30.0076
A	down	A.satnudSFS1A01G005787	0.2346	76.0146
A	up	A.satnudSFS1A01G005787	0	76.0146
A	updown	A.satnudSFS1A01G005787	0.1173	76.0146
A	down	A.satnudSFS1A01G005789	0.8062	1.2818
A	up	A.satnudSFS1A01G005789	0.8366	1.2818
A	updown	A.satnudSFS1A01G005789	0.8214	1.2818
A	down	A.satnudSFS1A01G005790	0.4702	7.03767
A	up	A.satnudSFS1A01G005790	0.4552	7.03767
A	updown	A.satnudSFS1A01G005790	0.4627	7.03767
A	down	A.satnudSFS1A01G005794	0.6006	0.691831
A	up	A.satnudSFS1A01G005794	0.5586	0.691831
A	updown	A.satnudSFS1A01G005794	0.5796	0.691831
A	down	A.satnudSFS1A01G005796	0.4526	3.58741
A	up	A.satnudSFS1A01G005796	0.796	3.58741
A	updown	A.satnudSFS1A01G005796	0.6243	3.58741
A	down	A.satnudSFS1A01G005797	0	0.97891
A	up	A.satnudSFS1A01G005797	0.5194	0.97891
A	updown	A.satnudSFS1A01G005797	0.2597	0.97891
A	down	A.satnudSFS1A01G005799	0	2.19
A	up	A.satnudSFS1A01G005799	0	2.19
A	updown	A.satnudSFS1A01G005799	0	2.19
A	down	A.satnudSFS1A01G005802	0.3926	0.201737
A	up	A.satnudSFS1A01G005802	0.6516	0.201737
A	updown	A.satnudSFS1A01G005802	0.5221	0.201737
A	down	A.satnudSFS1A01G005803	0.8738	0.138696
A	up	A.satnudSFS1A01G005803	0.7102	0.138696
A	updown	A.satnudSFS1A01G005803	0.792	0.138696
A	down	A.satnudSFS1A01G005804	0.7798	120.484
A	up	A.satnudSFS1A01G005804	0.8372	120.484
A	updown	A.satnudSFS1A01G005804	0.8085	120.484
A	down	A.satnudSFS1A01G005805	0.289	1.43494
A	up	A.satnudSFS1A01G005805	0.7476	1.43494
A	updown	A.satnudSFS1A01G005805	0.5183	1.43494
A	down	A.satnudSFS1A01G005806	0.0348	0.0865134
A	up	A.satnudSFS1A01G005806	0.5158	0.0865134
A	updown	A.satnudSFS1A01G005806	0.2753	0.0865134
A	down	A.satnudSFS1A01G005807	0.2672	4.3469
A	up	A.satnudSFS1A01G005807	0.7724	4.3469
A	updown	A.satnudSFS1A01G005807	0.5198	4.3469
A	down	A.satnudSFS1A01G005809	0.4528	5.00731
A	up	A.satnudSFS1A01G005809	0.0722	5.00731
A	updown	A.satnudSFS1A01G005809	0.2625	5.00731
A	down	A.satnudSFS1A01G005811	0.8644	3.86891
A	up	A.satnudSFS1A01G005811	0.5628	3.86891
A	updown	A.satnudSFS1A01G005811	0.7136	3.86891
A	down	A.satnudSFS1A01G005814	0.2502	0.89543
A	up	A.satnudSFS1A01G005814	0.8358	0.89543
A	updown	A.satnudSFS1A01G005814	0.543	0.89543
A	down	A.satnudSFS1A01G005826	0.1838	74.013
A	up	A.satnudSFS1A01G005826	0.5596	74.013
A	updown	A.satnudSFS1A01G005826	0.3717	74.013
A	down	A.satnudSFS1A01G005832	0.1442	9.23083
[truncated: 108,026 more rows]
